# Supplementary material for: An architecture for non-linear discovery of aggregated multimedia document web search results
Source: PeerJ Comput Sci. 2021 Apr 21;7:e449. doi: 10.7717/peerj-cs.449 (PMC8080422; doi:10.7717/peerj-cs.449)
Supplement: Supplemental Information 1 — We used each query cached file as the single experimental run. We calculated the mean from 5 iterations and again calculated the mean average of 5 iterations in the end. [file peerj-cs-07-449-s001.zip]

Archive with 86 entries (82 files):
- myutils/
- myutils/clustering_utils.py
- myutils/cluster_input.py
- myutils/clust_view
- myutils/data_utils.py
- myutils/doc_view
- myutils/graph_builder.py
- myutils/helloworld.graphml
- myutils/helloworld22.gefx
- myutils/helloworldnew.graphml
- myutils/Keys.py
- myutils/latest.gml
- myutils/latestt.gml
- myutils/lex_summarizer.py
- myutils/my_files_utils.py
- myutils/my_preprocessor.py
- myutils/networkdata1.json
- myutils/pandroabox.json
- myutils/Preprocess.py
- myutils/print_output.py
- myutils/process_utils.py
- myutils/qwaunt
- myutils/r5.cys
- myutils/sim.py
- myutils/sim_text_processor.py
- myutils/test.py
- myutils/Testtest.py
- myutils/tree.json
- myutils/tree2.json
- myutils/tree420.json
- myutils/visualizations.py
- myutils/__init__.py
- myutils/__pycache__/
- myutils/__pycache__/clustering_utils.cpython-37.pyc
- myutils/__pycache__/cluster_input.cpython-37.pyc
- myutils/__pycache__/data_utils.cpython-37.pyc
- myutils/__pycache__/graph_builder.cpython-37.pyc
- myutils/__pycache__/lex_summarizer.cpython-37.pyc
- myutils/__pycache__/my_files_utils.cpython-37.pyc
- myutils/__pycache__/my_preprocessor.cpython-37.pyc
- myutils/__pycache__/Preprocess.cpython-37.pyc
- myutils/__pycache__/print_output.cpython-37.pyc
- myutils/__pycache__/sim.cpython-37.pyc
- myutils/__pycache__/sim_text_processor.cpython-37.pyc
- myutils/__pycache__/visualizations.cpython-37.pyc
- myutils/__pycache__/__init__.cpython-37.pyc
- QUERY_CACHE/
- QUERY_CACHE/snip_view0
- QUERY_CACHE/snip_view1
- QUERY_CACHE/snip_view10
- QUERY_CACHE/snip_view11
- QUERY_CACHE/snip_view12
- QUERY_CACHE/snip_view13
- QUERY_CACHE/snip_view14
- QUERY_CACHE/snip_view15
- QUERY_CACHE/snip_view16
- QUERY_CACHE/snip_view17
- QUERY_CACHE/snip_view18
- QUERY_CACHE/snip_view19
- QUERY_CACHE/snip_view2
- QUERY_CACHE/snip_view20
- QUERY_CACHE/snip_view21
- QUERY_CACHE/snip_view22
- QUERY_CACHE/snip_view23
- QUERY_CACHE/snip_view24
- QUERY_CACHE/snip_view3
- QUERY_CACHE/snip_view4
- QUERY_CACHE/snip_view5
- QUERY_CACHE/snip_view6
- QUERY_CACHE/snip_view7
- QUERY_CACHE/snip_view8
- QUERY_CACHE/snip_view9
- research/
- research/api_calls.py
- research/cached_data.py
- research/clustering.py
- research/clusters.py
- research/current.py
- research/Data.py
- research/embeddings.py
- research/Lab.py
- research/results_aggregate.py
- research/schilt.py
- research/text_classification.py
- research/text_summarizer.py
- research/v1.py
