# Supplementary material for: An architecture for non-linear discovery of aggregated multimedia document web search results
Source: PeerJ Comput Sci. 2021 Apr 21;7:e449. doi: 10.7717/peerj-cs.449 (PMC8080422; doi:10.7717/peerj-cs.449)
Supplement: Supplemental Information 1 — We used each query cached file as the single experimental run. We calculated the mean from 5 iterations and again calculated the mean average of 5 iterations in the end. [file peerj-cs-07-449-s001.zip › myutils/cluster_input.py]

from sklearn.cluster import KMeans

def cluster_kmeans(num_clusters, embeddings):
    clustering_model = KMeans(n_clusters=num_clusters)
    return clustering_model.fit(embeddings)
