# Supplementary material for: An architecture for non-linear discovery of aggregated multimedia document web search results
Source: PeerJ Comput Sci. 2021 Apr 21;7:e449. doi: 10.7717/peerj-cs.449 (PMC8080422; doi:10.7717/peerj-cs.449)
Supplement: Supplemental Information 1 — We used each query cached file as the single experimental run. We calculated the mean from 5 iterations and again calculated the mean average of 5 iterations in the end. [file peerj-cs-07-449-s001.zip › myutils/clust_view]

{"7c": {"docs_list": ["0d", "47d", "5d", "11d", "7d", "38d"], "rel_clusts_list": ["0c", "6c", "27c", "9c", "38c", "13c", "42c", "20c", "10c", "4c", "60c", "8c", "29c", "17c", "62c", "3c", "54c", "16c", "40c", "44c", "45c", "57c", "31c", "32c", "21c", "67c", "30c", "58c", "55c", "11c", "12c"], "summary": "McDonalds Case Tests Nuisance Theory for Workplace Virus A lawsuit against McDonalds Corp will be an early test of whether workers can use a longstanding legal doctrine against public nuisances to . McDonalds Case Tests Nuisance Theory for Workplace Virus A lawsuit against McDonalds Corp will be an early test of whether workers can use a longstanding legal doctrine against public nuisances to"}, "0c": {"docs_list": ["32d", "1d", "87d", "112d", "48d", "12d", "22d", "40d", "121d", "27d", "68d", "21d"], "rel_clusts_list": ["7c", "6c", "27c", "9c", "13c", "42c", "20c", "10c", "4c", "60c", "8c", "29c", "62c", "3c", "54c", "16c", "40c", "45c", "57c", "31c", "32c", "21c", "67c", "30c", "44c", "36c", "58c", "55c", "11c", "12c"], "summary": "McDonalds Menu Our Full McDonalds Food Menu Before your next McDonalds trip take a tour of our full McDonalds Menu Check out our breakfast burgers and more . McDonalds Menu Items We Want To See ."}, "6c": {"docs_list": ["3d", "28d", "42d", "2d", "70d", "31d", "69d", "64d", "14d", "52d"], "rel_clusts_list": ["7c", "0c", "27c", "9c", "38c", "42c", "20c", "60c", "15c", "62c", "54c", "40c", "45c", "57c", "53c", "31c", "41c", "5c", "13c", "10c", "4c", "32c", "8c", "29c", "21c", "64c", "67c", "30c", "3c", "16c", "44c", "36c", "58c", "55c", "11c", "12c"], "summary": "Oklahoma City McDonalds customer shoots employees McDonalds customer shoots employees after being asked to leave because of coronavirus restrictions By . McDonalds employees shot by customers over coronavirus Two McDonalds employees in Oklahoma City were shot by customers after being told the dining area was ."}, "27c": {"docs_list": ["4d", "71d", "16d", "82d"], "rel_clusts_list": ["7c", "0c", "6c", "9c", "20c", "60c", "62c", "45c", "57c", "31c", "13c", "10c", "4c", "32c", "8c", "29c", "21c", "67c", "30c", "3c", "16c", "44c", "58c", "11c", "12c"], "summary": "PLANNING McDonalds in west Swindon greyhound stadium West Swindon Fastfood giant McDonalds could be trading all day and night when it moves to its new premises in West Swindon Centre . New McDonalds in West Swindon could be open hours a Fastfood giant McDonalds could trade hours a day when it moves to its new premises in West Swindon Centre The company was given"}, "9c": {"docs_list": ["6d", "63d", "41d", "114d", "39d", "44d", "108d"], "rel_clusts_list": ["7c", "0c", "6c", "27c", "60c", "31c", "20c", "10c", "4c", "32c", "8c", "29c", "21c", "67c", "30c", "62c", "3c", "16c", "44c", "45c", "57c", "58c", "11c", "12c"], "summary": "Things Not To Do at MCDONALDS YouTube MCDONALDS IS THE BIGGEST FAST FOOD CHAIN THE WORLD HERE ARE THINGS NOT TO DO AT . McDonalds sales rise in South Korea despite pandemic Fast food chain McDonalds sales grew per cent in South Korea during the first four months of this year in spite of the impact of the ."}, "38c": {"docs_list": ["8d"], "rel_clusts_list": ["7c", "6c", "13c", "21c", "65c", "49c", "53c", "25c", "61c"], "summary": "t Cut Ties with Chinese Meat Supplier "}, "13c": {"docs_list": ["34d", "9d"], "rel_clusts_list": ["7c", "0c", "6c", "27c", "38c", "10c", "4c", "60c", "62c", "3c", "1c", "54c", "39c", "57c", "22c", "31c", "21c", "64c", "67c", "30c", "17c", "44c", "36c", "58c", "33c", "28c", "55c", "11c", "12c"], "summary": "McDonalds Sustainable Toy Commitment "}, "42c": {"docs_list": ["10d"], "rel_clusts_list": ["7c", "0c", "6c", "54c", "40c", "52c", "10c", "4c", "60c", "32c", "14c", "8c", "21c", "64c", "17c", "65c", "3c", "1c", "51c", "16c", "2c", "44c", "45c", "43c", "57c", "53c", "25c", "33c", "28c", "26c", "55c", "31c"], "summary": "phase out during coronavirus COVID "}, "20c": {"docs_list": ["13d", "29d"], "rel_clusts_list": ["7c", "0c", "6c", "27c", "9c", "60c", "31c", "10c", "4c", "32c", "8c", "29c", "21c", "67c", "30c", "62c", "3c", "16c", "44c", "45c", "57c", "58c", "11c", "12c"], "summary": "Size nursery worker who ate McDonalds five times a week sheds four stone in three months A size nursery worker who used to eat McDonalds five times a week has transformed her body by losing four stone in three months . Nurse who lived on McDonalds sheds st after hypnosis and looks unrecognisable A nurse who \u201c lived on McDonalds \u201d has lost half her body weight after being hypnotised out of her habit Georgie Hughes struggled to find"}, "10c": {"docs_list": ["109d", "26d", "15d"], "rel_clusts_list": ["7c", "0c", "6c", "27c", "9c", "13c", "42c", "20c", "60c", "29c", "15c", "65c", "62c", "1c", "54c", "40c", "39c", "45c", "50c", "57c", "24c", "53c", "31c", "4c", "32c", "8c", "21c", "64c", "67c", "30c", "3c", "16c", "44c", "36c", "58c", "33c", "55c", "11c", "12c"], "summary": "McMillion director tells how he struck gold while trying to If you ever played the McDonalds Monopoly game in the s you never had a chance of winning Its a great elevator pitch When McMillion . McMillion director tells how he struck gold while trying to make documentary about McDonalds Monopoly game scam If you ever played the McDonalds Monopoly game in the s you never had a chance of winning Its a great elevator pitch When McMillion"}, "4c": {"docs_list": ["17d", "95d", "46d", "30d", "25d", "56d"], "rel_clusts_list": ["7c", "0c", "6c", "27c", "9c", "13c", "42c", "20c", "10c", "60c", "29c", "15c", "65c", "62c", "3c", "1c", "16c", "40c", "39c", "46c", "45c", "50c", "57c", "24c", "53c", "25c", "34c", "31c", "32c", "14c", "8c", "21c", "64c", "67c", "30c", "17c", "44c", "36c", "58c", "55c", "11c", "12c"], "summary": "McDonalds is going to look drastically different when it opens When McDonalds restaurants reopen consumers should expect stickers on the floor encouraging social . McDonalds is going to look drastically different when it opens When McDonalds restaurants reopen consumers should expect stickers on the floor encouraging social"}, "60c": {"docs_list": ["18d", "85d", "50d", "19d"], "rel_clusts_list": ["7c", "0c", "6c", "27c", "9c", "13c", "42c", "20c", "10c", "4c", "54c", "31c", "5c", "32c", "8c", "29c", "21c", "67c", "30c", "62c", "3c", "1c", "16c", "44c", "45c", "57c", "58c", "11c", "12c"], "summary": "Tuition Assistance Archways to Opportunity OwnerOperator Employees work for independent McDonalds Franchises while McOpCoCorporate Employees work in companyowned restaurants . McDonalds Archways to Opportunity Ivy Tech Community Hey there students Let us help you learn about the McDonalds tuition assistance program McDonalds ."}, "32c": {"docs_list": ["37d", "20d", "118d", "67d"], "rel_clusts_list": ["7c", "0c", "6c", "27c", "9c", "42c", "20c", "10c", "4c", "60c", "8c", "29c", "21c", "64c", "67c", "30c", "62c", "3c", "16c", "44c", "45c", "57c", "58c", "31c", "11c", "12c"], "summary": "After a Year Without a Global CMO McDonald \u2019 s Names Alistair Macrow to the Job Macrow a veteran of McDonalds was previously the CMO of the companys international business Alistair Macrow will oversee the global menu . McDonalds names global CMO after month vacancy Alistair Macrow former CMO of McDonalds international business has been promoted to the role as SVP chief marketing officer Colin Mitchell"}, "14c": {"docs_list": ["23d", "120d", "96d"], "rel_clusts_list": ["42c", "4c", "65c", "62c", "3c", "1c", "59c", "40c", "2c", "39c", "50c", "57c", "24c", "25c", "22c", "61c", "64c", "67c", "30c", "17c", "43c", "36c", "28c", "55c", "18c"], "summary": "McDonalds Readies For Reopening "}, "8c": {"docs_list": ["57d", "79d", "24d", "122d"], "rel_clusts_list": ["7c", "0c", "6c", "27c", "9c", "42c", "20c", "10c", "4c", "60c", "32c", "29c", "62c", "3c", "54c", "16c", "45c", "57c", "31c", "21c", "67c", "30c", "44c", "58c", "11c", "12c"], "summary": "McDonalds addresses limitedmenu sustainable efforts amid Jun McDonaldsOrangeExtjpg Nancy Luna McDonalds addresses sustainability efforts amid COVID NewsQuick Service . McDonalds addresses limitedmenu sustainable efforts amid Jun McDonaldsOrangeExtjpg Nancy Luna McDonalds addresses sustainability efforts amid COVID NewsQuick Service . ."}, "29c": {"docs_list": ["45d", "58d", "33d", "111d"], "rel_clusts_list": ["7c", "0c", "6c", "27c", "9c", "20c", "10c", "4c", "60c", "32c", "8c", "62c", "45c", "57c", "31c", "21c", "67c", "30c", "3c", "16c", "44c", "58c", "11c", "12c"], "summary": "Moments McDonalds I love Happy Meals McDonalds always reminds me of happy\u2014a happy place with only good memories\u2014Im . MCDONALDS VS CHICKFILA FOOD CHALLENGE YouTube I like both McDonald burgers but I like the crispy milk butter McDonalds chicken sandwich more than the"}, "21c": {"docs_list": ["91d", "138d", "35d"], "rel_clusts_list": ["7c", "0c", "6c", "27c", "9c", "38c", "13c", "42c", "20c", "10c", "4c", "60c", "32c", "8c", "29c", "67c", "30c", "15c", "62c", "3c", "54c", "16c", "40c", "44c", "45c", "57c", "53c", "58c", "55c", "31c", "11c", "12c"], "summary": "Coronavirus frontline heroes get free Thank You meals at McDonalds is introducing free Thank You Meals for first responders and health care workers Wednesday and will give out the freebie through . Coronavirus frontline heroes get free Thank You meals at McDonalds is introducing free Thank You Meals for first responders and health care workers Wednesday"}, "37c": {"docs_list": ["36d"], "rel_clusts_list": ["40c", "47c", "66c"], "summary": "ice cream machine "}, "64c": {"docs_list": ["43d"], "rel_clusts_list": ["6c", "13c", "42c", "10c", "4c", "32c", "14c", "17c", "62c", "3c", "1c", "54c", "59c", "16c", "40c", "44c", "22c", "55c", "31c", "12c", "41c", "67c", "36c", "33c", "11c", "18c"], "summary": "Jamie Oliver Prove McDonalds Burgers "}, "68c": {"docs_list": ["49d"], "rel_clusts_list": [], "summary": "Business Success"}, "67c": {"docs_list": ["51d"], "rel_clusts_list": ["7c", "0c", "6c", "27c", "9c", "13c", "20c", "10c", "4c", "60c", "32c", "14c", "8c", "29c", "21c", "64c", "30c", "17c", "62c", "3c", "1c", "16c", "40c", "44c", "45c", "57c", "53c", "25c", "58c", "55c", "31c", "11c", "12c", "41c", "36c", "18c"], "summary": "Dr Daniel McDonald MD  Reviews  Birmingham AL See what patients have to say about Dr Daniel McDonald MD and compare ratings with nearby Family Medicine Specialists on Healthgrades"}, "30c": {"docs_list": ["53d", "66d"], "rel_clusts_list": ["7c", "0c", "6c", "27c", "9c", "13c", "20c", "10c", "4c", "60c", "32c", "14c", "8c", "29c", "21c", "67c", "17c", "15c", "65c", "62c", "3c", "1c", "16c", "40c", "44c", "39c", "45c", "50c", "57c", "24c", "53c", "31c", "36c", "58c", "33c", "55c", "11c", "12c"], "summary": "McDonald Hopkins No information is available for this pageLearn why"}, "17c": {"docs_list": ["54d", "128d"], "rel_clusts_list": ["7c", "13c", "42c", "4c", "14c", "64c", "67c", "30c", "65c", "3c", "1c", "59c", "51c", "40c", "47c", "39c", "50c", "57c", "24c", "53c", "25c", "22c", "61c", "43c", "36c", "58c", "33c", "28c", "55c", "11c", "12c", "18c"], "summary": "McDonalds French Fries Are the Most "}, "15c": {"docs_list": ["55d", "104d"], "rel_clusts_list": ["6c", "10c", "4c", "21c", "30c", "65c", "54c", "51c", "40c", "47c", "39c", "46c", "50c", "24c", "53c", "22c", "3c", "2c", "19c", "48c", "36c", "34c", "33c", "28c", "55c", "11c", "12c", "41c"], "summary": "bringing hits from its global menu "}, "65c": {"docs_list": ["59d"], "rel_clusts_list": ["38c", "42c", "10c", "4c", "14c", "30c", "17c", "15c", "54c", "51c", "40c", "47c", "39c", "50c", "24c", "53c", "52c", "3c", "1c", "2c", "56c", "48c", "46c", "43c", "57c", "36c", "25c", "33c", "28c", "55c"], "summary": "healthcare and first responders "}, "62c": {"docs_list": ["60d"], "rel_clusts_list": ["7c", "0c", "6c", "27c", "9c", "13c", "20c", "10c", "4c", "60c", "32c", "14c", "8c", "29c", "21c", "64c", "67c", "30c", "40c", "31c", "3c", "1c", "16c", "44c", "45c", "57c", "58c", "55c", "11c", "12c"], "summary": "Ryan Pretend Play with McDonalds Toys and cook toys food Ryan Pretend Play with McDonalds Toys and open up a fun kids cook play Ryan cook toy food and more Fun . Emma Jannie Pretend Play w McDonalds Hamburger Emma and Jannie pretend play with their Mcdonalds restaurant food toys Jannie has a small Mcdonalds cart"}, "3c": {"docs_list": ["61d", "65d", "132d"], "rel_clusts_list": ["7c", "0c", "6c", "27c", "9c", "13c", "42c", "20c", "10c", "4c", "60c", "32c", "14c", "8c", "29c", "21c", "64c", "67c", "30c", "17c", "15c", "65c", "62c", "1c", "54c", "51c", "16c", "40c", "39c", "48c", "46c", "45c", "50c", "57c", "24c", "53c", "31c", "44c", "36c", "58c", "33c", "55c", "11c", "12c"], "summary": "McDonalds names victims of police brutality racist violence in McDonalds is taking a stand to support protesters across the nation who have taken to the streets to protest racism and inequality after black . McDonalds names victims of police brutality racist violence in McDonalds is taking a stand to support protesters across the nation who have taken to the streets to protest racism and inequality after black . ."}, "1c": {"docs_list": ["89d", "129d", "62d"], "rel_clusts_list": ["13c", "42c", "10c", "4c", "60c", "14c", "64c", "67c", "30c", "17c", "65c", "62c", "3c", "54c", "40c", "50c", "57c", "53c", "31c", "61c", "16c", "36c", "58c", "33c", "55c", "11c"], "summary": "Ronald McDonald Advertisement In Japan "}, "54c": {"docs_list": ["72d"], "rel_clusts_list": ["7c", "0c", "6c", "13c", "42c", "10c", "60c", "8c", "21c", "64c", "15c", "65c", "3c", "1c", "16c", "40c", "39c", "48c", "50c", "57c", "24c", "53c", "58c", "33c", "28c", "55c", "31c", "12c"], "summary": "sustainable efforts amid COVID "}, "59c": {"docs_list": ["73d"], "rel_clusts_list": ["14c", "64c", "17c", "40c", "46c", "24c", "22c", "36c", "55c"], "summary": "Offering  Free Big Mac Meals "}, "51c": {"docs_list": ["74d"], "rel_clusts_list": ["42c", "17c", "15c", "65c", "3c", "40c", "47c", "39c", "50c", "24c", "53c", "22c", "46c", "25c", "34c", "28c", "55c", "12c"], "summary": "launches burgerscented candles "}, "16c": {"docs_list": ["130d", "88d", "75d"], "rel_clusts_list": ["7c", "0c", "6c", "27c", "9c", "42c", "20c", "10c", "4c", "60c", "32c", "8c", "29c", "21c", "64c", "67c", "30c", "62c", "3c", "1c", "54c", "45c", "57c", "31c", "44c", "58c", "11c", "12c"], "summary": "McDonalds restaurant shuts down nd time after employee tests positive COVID Out of an abundance of caution McDonalds Canada made the decision to immediately shut down CBC News \u00b7 Posted Jun . Woodlawn Road West McDonalds closes after employee tests positive for COVID Out of an abundance of caution McDonalds Canada made the decision to immediately shut down the restaurant for a thorough cleaning and ."}, "63c": {"docs_list": ["76d"], "rel_clusts_list": [], "summary": "Menu Item You Should Never Order "}, "40c": {"docs_list": ["77d"], "rel_clusts_list": ["7c", "0c", "6c", "42c", "10c", "4c", "14c", "21c", "37c", "64c", "67c", "30c", "17c", "15c", "65c", "62c", "3c", "1c", "54c", "59c", "51c", "22c", "2c", "47c", "39c", "48c", "46c", "50c", "43c", "57c", "24c", "53c", "36c", "52c", "25c", "34c", "58c", "33c", "28c", "55c", "31c", "11c", "61c", "12c"], "summary": "slammed for separating golden arches "}, "2c": {"docs_list": ["124d", "78d"], "rel_clusts_list": ["42c", "14c", "15c", "65c", "40c", "46c", "50c", "24c", "53c", "41c", "43c", "28c"], "summary": "Restaurant Reopenings "}, "44c": {"docs_list": ["80d", "134d", "93d"], "rel_clusts_list": ["7c", "0c", "6c", "27c", "9c", "13c", "42c", "20c", "10c", "4c", "60c", "32c", "8c", "29c", "21c", "64c", "67c", "30c", "62c", "3c", "16c", "45c", "57c", "31c", "58c", "11c", "12c"], "summary": "McDonalds MCD earnings Q fall CNBCcom McDonalds said in early April that samestore sales fell during the first quarter . McDonalds MCD earnings Q beat Wall Street estimates McDonalds reported earnings Wednesday for the first time since its board fired CEO Steve Easterbrook in . ."}, "56c": {"docs_list": ["81d"], "rel_clusts_list": ["65c", "39c", "55c"], "summary": "Shot After Store Is Partly Closed "}, "47c": {"docs_list": ["83d"], "rel_clusts_list": ["37c", "17c", "15c", "65c", "51c", "40c", "22c", "39c", "50c", "24c", "53c", "36c", "25c", "34c", "33c", "28c", "55c"], "summary": "scented candles that smell like "}, "39c": {"docs_list": ["84d"], "rel_clusts_list": ["13c", "10c", "4c", "14c", "30c", "17c", "15c", "65c", "3c", "54c", "51c", "40c", "56c", "47c", "50c", "24c", "53c", "48c", "46c", "43c", "57c", "36c", "25c", "33c", "55c", "23c", "18c"], "summary": "look drastically different "}, "19c": {"docs_list": ["131d", "86d"], "rel_clusts_list": ["15c", "50c", "57c", "41c"], "summary": "Happy Meals from Value Menu "}, "48c": {"docs_list": ["90d"], "rel_clusts_list": ["15c", "65c", "3c", "54c", "40c", "39c", "46c", "50c", "24c", "53c", "57c", "33c", "55c", "18c", "41c"], "summary": "UK restaurants for delivery orders "}, "46c": {"docs_list": ["92d"], "rel_clusts_list": ["4c", "15c", "65c", "3c", "59c", "51c", "40c", "2c", "39c", "48c", "50c", "24c", "53c", "5c", "36c", "25c", "55c", "12c"], "summary": "file classaction lawsuit against "}, "45c": {"docs_list": ["94d"], "rel_clusts_list": ["7c", "0c", "6c", "27c", "9c", "42c", "20c", "10c", "4c", "60c", "32c", "8c", "29c", "21c", "67c", "30c", "62c", "3c", "16c", "44c", "57c", "31c", "58c", "11c", "12c"], "summary": "RIDING A HORSE AND CARRIAGE THROUGH   YouTube What happens if you ride a horse and carriage through McDonalds Drive thru Find out in part  of the twins "}, "49c": {"docs_list": ["97d"], "rel_clusts_list": ["38c"], "summary": "Supply Chain Changes"}, "50c": {"docs_list": ["98d"], "rel_clusts_list": ["10c", "4c", "14c", "30c", "17c", "15c", "65c", "3c", "1c", "54c", "51c", "40c", "2c", "47c", "39c", "19c", "48c", "46c", "24c", "53c", "52c", "22c", "36c", "25c", "33c", "55c", "61c", "18c", "41c"], "summary": "offering free meals to first responders "}, "43c": {"docs_list": ["99d"], "rel_clusts_list": ["42c", "14c", "17c", "65c", "40c", "2c", "39c", "57c", "25c", "33c", "55c", "28c"], "summary": "French Fries  Copycat Recipe "}, "57c": {"docs_list": ["100d"], "rel_clusts_list": ["7c", "0c", "6c", "27c", "9c", "13c", "42c", "20c", "10c", "4c", "60c", "32c", "14c", "8c", "29c", "21c", "67c", "30c", "17c", "65c", "62c", "3c", "1c", "54c", "16c", "40c", "44c", "39c", "19c", "48c", "45c", "43c", "53c", "31c", "58c", "33c", "28c", "55c", "11c", "12c"], "summary": "Ronald McDonald House Charities of Kansas City Home RMHCKC keeps sick children close to their families and the care they need With  rooms families find a place of respite in a homelike environment"}, "24c": {"docs_list": ["101d"], "rel_clusts_list": ["10c", "4c", "14c", "30c", "17c", "15c", "65c", "3c", "54c", "59c", "51c", "40c", "2c", "47c", "39c", "48c", "46c", "50c", "22c", "53c", "36c", "25c", "33c", "55c", "12c", "41c"], "summary": "retail coming to fastgrowing "}, "53c": {"docs_list": ["102d"], "rel_clusts_list": ["6c", "38c", "42c", "10c", "4c", "21c", "67c", "30c", "17c", "15c", "65c", "3c", "1c", "54c", "51c", "40c", "2c", "47c", "39c", "48c", "46c", "50c", "57c", "24c", "52c", "25c", "34c", "33c", "28c", "55c", "12c"], "summary": "opens new  million headquarters "}, "36c": {"docs_list": ["103d"], "rel_clusts_list": ["0c", "6c", "13c", "10c", "4c", "14c", "64c", "67c", "30c", "17c", "15c", "65c", "3c", "1c", "59c", "40c", "47c", "39c", "46c", "50c", "24c", "25c", "58c", "33c", "22c", "55c", "11c", "61c", "12c", "41c"], "summary": "Benefits from Social Media Listening "}, "52c": {"docs_list": ["105d"], "rel_clusts_list": ["42c", "65c", "40c", "50c", "53c", "34c", "28c"], "summary": "prioritizes shorter drive thru times "}, "25c": {"docs_list": ["106d"], "rel_clusts_list": ["38c", "42c", "4c", "14c", "67c", "17c", "65c", "51c", "40c", "47c", "39c", "46c", "50c", "43c", "24c", "53c", "36c", "33c", "55c", "61c"], "summary": "Visit the place in San Bernardino where "}, "34c": {"docs_list": ["107d"], "rel_clusts_list": ["4c", "15c", "51c", "40c", "47c", "53c", "52c", "28c", "12c"], "summary": "Peru shuts to mourn dead workers "}, "58c": {"docs_list": ["110d"], "rel_clusts_list": ["7c", "0c", "6c", "27c", "9c", "13c", "20c", "10c", "4c", "60c", "32c", "8c", "29c", "21c", "67c", "30c", "17c", "62c", "3c", "1c", "54c", "16c", "40c", "44c", "45c", "57c", "36c", "31c", "55c", "11c", "12c"], "summary": "McDonald Canine Academy Birmingham Alabama Dog  McDonald Canine Academy Affordable InHome dog training in Birmingham Alabama Learn great dog parenting\u00a0"}, "33c": {"docs_list": ["113d"], "rel_clusts_list": ["13c", "42c", "10c", "64c", "30c", "17c", "15c", "65c", "3c", "1c", "54c", "40c", "47c", "39c", "48c", "50c", "43c", "57c", "24c", "53c", "36c", "25c", "22c", "55c", "41c", "28c"], "summary": "Iceland livestreams yearold "}, "22c": {"docs_list": ["115d"], "rel_clusts_list": ["13c", "14c", "64c", "17c", "15c", "59c", "51c", "40c", "47c", "50c", "24c", "36c", "33c", "55c"], "summary": "smaller and bigger Big Macs "}, "28c": {"docs_list": ["116d"], "rel_clusts_list": ["13c", "42c", "14c", "17c", "15c", "65c", "54c", "51c", "40c", "2c", "47c", "43c", "57c", "53c", "52c", "34c", "33c", "55c"], "summary": "Franchise Costs and Requirements"}, "26c": {"docs_list": ["117d"], "rel_clusts_list": ["42c", "41c"], "summary": "Putting AI in Its DriveThrus "}, "55c": {"docs_list": ["119d"], "rel_clusts_list": ["7c", "0c", "6c", "13c", "42c", "10c", "4c", "14c", "21c", "64c", "67c", "30c", "17c", "15c", "65c", "62c", "3c", "1c", "54c", "59c", "51c", "40c", "56c", "47c", "39c", "48c", "46c", "50c", "43c", "57c", "24c", "53c", "36c", "25c", "58c", "33c", "22c", "28c", "31c", "11c", "12c", "18c"], "summary": "Manchester McDonalds destroyed in fire "}, "23c": {"docs_list": ["123d"], "rel_clusts_list": ["39c"], "summary": "AllDay Breakfast "}, "31c": {"docs_list": ["125d"], "rel_clusts_list": ["7c", "0c", "6c", "27c", "9c", "13c", "42c", "20c", "10c", "4c", "60c", "32c", "8c", "29c", "21c", "64c", "67c", "30c", "62c", "3c", "1c", "54c", "16c", "40c", "44c", "45c", "57c", "58c", "55c", "11c", "12c", "41c"], "summary": "Watch Michael McDonald Play Classic Doobie Brother Hits In  After fivetime Grammy winner Michael McDonald finished Matters Of The Heart the opening song in his "}, "11c": {"docs_list": ["126d"], "rel_clusts_list": ["7c", "0c", "6c", "27c", "9c", "13c", "20c", "10c", "4c", "60c", "32c", "8c", "29c", "21c", "64c", "67c", "30c", "17c", "15c", "62c", "3c", "1c", "16c", "40c", "44c", "45c", "57c", "36c", "58c", "55c", "31c", "12c"], "summary": "Drive Through Diplomas Just Like Going to McDonalds Drive Through Diplomas Just Like Going to McDonalds Area schools \nstudents celebrate graduation differently this year"}, "61c": {"docs_list": ["127d"], "rel_clusts_list": ["38c", "14c", "17c", "1c", "40c", "50c", "36c", "25c"], "summary": "Spent  Million on TV Advertising "}, "66c": {"docs_list": ["133d"], "rel_clusts_list": ["37c"], "summary": "Came Back Bigger Than Ever "}, "12c": {"docs_list": ["135d"], "rel_clusts_list": ["7c", "0c", "6c", "27c", "9c", "13c", "20c", "10c", "4c", "60c", "32c", "8c", "29c", "21c", "64c", "67c", "30c", "17c", "15c", "62c", "3c", "54c", "51c", "16c", "40c", "44c", "46c", "45c", "57c", "24c", "53c", "36c", "34c", "58c", "55c", "31c", "11c"], "summary": "Lake McDonald Lodge Glacier National Park MT  Glacier  Lake McDonald Lodge includes  guest rooms with lodge and cabin accommodations Located on the southeast shore of Lake McDonald"}, "35c": {"docs_list": ["136d"], "rel_clusts_list": [], "summary": "QSR magazine"}, "18c": {"docs_list": ["137d"], "rel_clusts_list": ["14c", "64c", "67c", "17c", "39c", "48c", "50c", "55c", "41c"], "summary": "Burned During Floyd Protests "}, "41c": {"docs_list": ["139d"], "rel_clusts_list": ["6c", "64c", "67c", "15c", "2c", "19c", "48c", "50c", "24c", "36c", "33c", "26c", "31c", "18c"], "summary": "Training to Prevent Harassment Bullying"}, "5c": {"docs_list": ["140d"], "rel_clusts_list": ["6c", "60c", "46c"], "summary": "kicks off  by showcasing its CEO "}}
