# Supplementary material for: An architecture for non-linear discovery of aggregated multimedia document web search results
Source: PeerJ Comput Sci. 2021 Apr 21;7:e449. doi: 10.7717/peerj-cs.449 (PMC8080422; doi:10.7717/peerj-cs.449)
Supplement: Supplemental Information 1 — We used each query cached file as the single experimental run. We calculated the mean from 5 iterations and again calculated the mean average of 5 iterations in the end. [file peerj-cs-07-449-s001.zip › myutils/doc_view]

{"32d": {"snips_list": ["0", "2", "89", "94", "279", "372"], "rel_docs_list": ["12d", "22d", "1d", "21d", "27d", "68d", "40d", "48d", "87d", "112d"], "summary": "McDonalds Menu Our Full McDonalds Food Menu Before your next McDonalds trip take a tour of our full McDonalds Menu Check out our breakfast burgers and more . The Craziest McDonalds Menu Items Around the World First Check out some of the wildest items on international McDonalds menus Ebi FiletO Shrimp Burger Country ."}, "1d": {"snips_list": ["1", "4", "6", "12", "31", "43", "56", "58", "64", "69", "71", "74"], "rel_docs_list": ["32d", "21d", "27d", "68d", "12d", "22d", "40d", "48d", "87d", "112d"], "summary": "McDonalds in Hoover AL Menus Locations and Hours McDonalds nearby in Hoover AL Get restaurant menus locations hours phone numbers driving directions and more . McDonalds Montgomery Hwy Hoover AL Coffee Tea Get directions reviews and information for McDonalds in Hoover AL ."}, "37d": {"snips_list": ["3", "28", "33"], "rel_docs_list": ["20d", "67d", "118d"], "summary": "McDonalds Wikipedia McDonalds Corporation is an American fast food company founded in as a restaurant operated by Richard and Maurice McDonald in San Bernardino . McDonalds Statistics Facts Statista McDonalds was founded in California United States in when brothers Richard and Maurice McDonald opened their first barbeque"}, "6d": {"snips_list": ["5", "34", "63", "204", "260", "371"], "rel_docs_list": ["44d", "63d", "39d", "41d", "108d", "114d"], "summary": "McDonalds Photos Reviews Fast Food This McDonalds has a years long tradition of being horrible in every way I used to live in this area a few years back and no matter what\u2026 read more Useful . McDonalds Broke My Heart Revisionist History Podcast McDonalds used to make the best fast food french fries in the world \u2014 until they changed their recipe in"}, "4d": {"snips_list": ["7", "138", "160", "168"], "rel_docs_list": ["82d", "16d", "71d"], "summary": "McDonalds mcdonalds \u2022 Instagram photos and videos m Followers  Following  Posts  See Instagram photos and videos from McDonalds mcdonalds"}, "63d": {"snips_list": ["8", "173", "197", "297"], "rel_docs_list": ["6d", "39d", "41d", "44d", "108d", "114d"], "summary": "McDonalds almost called the Big Mac something else entirely Its hard to believe McDonalds considered naming its big burger anything other than a Big Mac . McDonalds almost called the Big Mac something else entirely Its hard to believe McDonalds considered naming its big burger anything other than a Big Mac"}, "18d": {"snips_list": ["9", "30", "299", "302", "333", "389"], "rel_docs_list": ["19d", "50d", "85d"], "summary": "McDonalds Apps on Google Play Just tap \u201c install \u201d to receive exclusive McDonalds deals coupons offers and more Its as simple as that Bring the App to a nearby participating McDonalds and . We Had A McDonalds Wedding In Hong Kong YouTube Apparently in Hong Kong McDonalds got so many requests to host weddings that they now offer wedding"}, "41d": {"snips_list": ["10", "298"], "rel_docs_list": ["6d", "63d", "39d", "44d", "108d", "114d"], "summary": "COVID has made eating at McDonalds much cheaper charts McDonalds stock has lost yeartodate and is among the worstperforming fastfood stocks around during that span as consumers have . COVID has made eating at McDonalds much cheaper charts McDonalds stock has lost yeartodate and is among the worstperforming fastfood stocks around during"}, "87d": {"snips_list": ["11", "356"], "rel_docs_list": ["32d", "1d", "12d", "22d", "48d", "21d", "27d", "40d", "68d", "112d"], "summary": "McDonalds Every Second McDonalds Every Second It has been seconds hamburgers sold Source Big Macs sold Source pounds of fries sold Source cups of coffee . Ford uses McDonalds coffee beans to make car parts McDonalds produces more than million pounds of coffee chaff that used to go to landfills It teamed up"}, "112d": {"snips_list": ["13", "32", "77", "90", "147"], "rel_docs_list": ["32d", "1d", "87d", "12d", "22d", "48d", "21d", "27d", "40d", "68d"], "summary": "McDonalds Downtown Discover Kalamazoo McDonalds is the worlds largest chain of hamburger fast food restaurants Expand All Description McDonalds is the worlds largest chain of hamburger fast . McDonalds SourceWatch McDonalds is the worlds largest fast food retailer According to its website the company has over restaurants in more than ."}, "3d": {"snips_list": ["14", "202", "249", "266", "300"], "rel_docs_list": ["2d", "14d", "28d", "31d", "42d", "52d", "64d", "69d", "70d"], "summary": "Springfield coronavirus Potential COVID exposure at Springfield McDonalds employee tests positive for COVID after working days while sick Wyatt D Wheeler Springfield NewsLeader . Springfield coronavirus Potential COVID exposure at Springfield McDonalds employee tests positive for COVID after working days while sick Wyatt D"}, "28d": {"snips_list": ["15", "200", "228", "355"], "rel_docs_list": ["3d", "14d", "2d", "31d", "70d", "42d", "52d", "64d", "69d"], "summary": "Pa man paralyzed in fight with McDonalds employees is Police say six people including two McDonalds workers are accused of attacking Marc Conn and his fianc\u00e9e outside the restaurant last fall . \u2018 Time For Prayers \u2019 Man Paralyzed After Assault Outside Downtown Pittsburgh McDonald \u2019 s Back In Hospital Fighting For His Life Six people including two McDonalds workers are accused of attacking Marc Conn and his fianc\u00e9e last fall Conn was left paralyzed and is now a ."}, "17d": {"snips_list": ["16", "216", "224", "360", "373"], "rel_docs_list": ["30d", "46d", "95d", "25d", "56d"], "summary": "McDonalds Franchises May Continue With A Limited Menu McDonalds began serving a more limited menu early this year to help employees better manage demand and enhanced safety measures . McDonald \u2019 s Franchises May Continuing Offering A Limited Menu After Opening Dining Rooms McDonalds began serving a more limited menu early this year to help employees better manage demand and enhanced safety measures ."}, "71d": {"snips_list": ["17", "18", "41"], "rel_docs_list": ["4d", "16d", "82d"], "summary": "MCD Stock Price McDonalds Corp Stock Quote US NYSE MCD Complete McDonalds Corp stock news by MarketWatch View realtime stock prices and stock quotes for a full financial overview . MCD Stock MCDONALDS Stock Price Today Markets Insider MCD Get the latest McDonalds stock price and detailed information including MCD news historical charts and realtime prices"}, "95d": {"snips_list": ["19", "305"], "rel_docs_list": ["17d", "25d", "30d", "46d", "56d"], "summary": "McDonalds is going to look drastically different when it opens When McDonalds restaurants reopen consumers should expect stickers on the floor encouraging social . McDonalds is going to look drastically different when it opens When McDonalds restaurants reopen consumers should expect stickers on the floor encouraging social"}, "48d": {"snips_list": ["20", "27", "82", "225", "231", "258", "342"], "rel_docs_list": ["32d", "1d", "87d", "112d", "12d", "21d", "22d", "27d", "40d", "68d"], "summary": "Better Buy McDonalds vs Yum China The Motley Fool McDonalds operates and franchises over restaurants in more than countries worldwide Yum China which was spun off from Yum . Better Buy McDonalds vs Darden Restaurants McDonalds owns or franchises almost of its fastfood restaurants in countries As the owner of Olive Garden Longhorn Steakhouse ."}, "45d": {"snips_list": ["21", "76", "84", "227", "261", "276", "346"], "rel_docs_list": ["33d", "58d", "111d"], "summary": "Happy Meal Get ready for adventure with Clean Up Happy Meal\u00ae toys at McDonalds\u00ae Now available through June th At participating McDonalds While supplies last . The cautionary political tale of Icelands last McDonalds To others the eerily fresh look of the yearold meal has served as a warning against the excessive consumption of fast food People walk ."}, "58d": {"snips_list": ["22", "304", "323", "325", "331", "363"], "rel_docs_list": ["45d", "33d", "111d"], "summary": "The untold truth of McDonalds Mashed Everyone is familiar with McDonalds The Golden Arches the Big Mac the Happy Meals theyre the stuff of fond childhood memories and . Moments McDonalds I love Happy Meals McDonalds always reminds me of happy\u2014a happy place with only good memories\u2014Im"}, "61d": {"snips_list": ["23", "212", "241"], "rel_docs_list": ["65d", "132d"], "summary": "McDonalds BlackLivesMatters Ad Was Shortsighted and McDonalds posted a branded video ad naming seven Black individuals killed over the past several years at the hands of police and gun . McDonald \u2019 s BlackLivesMatters Ad Was Shortsighted and Hollow McDonalds posted a branded video ad naming seven Black individuals killed over the past several years at the hands of police and gun ."}, "85d": {"snips_list": ["24", "48", "316", "336", "388"], "rel_docs_list": ["18d", "19d", "50d"], "summary": "Tuition Assistance Archways to Opportunity OwnerOperator Employees work for independent McDonalds Franchises while McOpCoCorporate Employees work in companyowned restaurants . McDonalds Archways to Opportunity Ivy Tech Community Hey there students Let us help you learn about the McDonalds tuition assistance program McDonalds ."}, "46d": {"snips_list": ["25", "66", "201", "223", "263"], "rel_docs_list": ["17d", "95d", "25d", "30d", "56d"], "summary": "McDonalds Near Me McDonalds Near Me I want to find the closest McDonalds restaurant in my area what should I do Here is how you can find McDonalds restaurants near you . Peterson Road McDonalds to get a facelift in Libertyville It will be awhile but the year old McDonalds restaurant on the north side of Libertyville will be getting a facelift inside and out ."}, "30d": {"snips_list": ["26", "198", "215"], "rel_docs_list": ["17d", "95d", "46d", "25d", "56d"], "summary": "McDonalds Restaurant Business Magazine Deals are a draw in both quick service and casual dining finds Technomic Financing \u00b7 McDonalds franchisees want to make their smaller menu permanent . McDonald \u2019 s franchisees want to make their smaller menu permanent McDonalds franchisees want to make their smaller menu permanent As operators of fastfood brands enjoy more efficient service than ever"}, "25d": {"snips_list": ["29", "70", "232", "322", "347"], "rel_docs_list": ["17d", "95d", "46d", "30d", "56d"], "summary": "McDonalds Corporation MCD Company Profile News McDonalds The global fast food chain which has made changes to its menu in recent years to adapt to consumers seeking healthier food has more than . McDonalds Corporation MCD Company Profile News McDonalds The global fast food chain which has made changes to its menu in recent years to adapt to"}, "91d": {"snips_list": ["35", "75"], "rel_docs_list": ["35d", "138d"], "summary": "Our Relationship With McDonalds Ronald McDonald House McDonalds support extends from monetary contributions and volunteerism to cause related marketing promotions and the space to place RMHC Donation Boxes . McDonalds Fundraisers Ronald McDonald House Charities Our mission partner McDonalds helps support RMHCA yearround through ongoing fundraisers and special events Donation Boxes and Roundup for RMHC"}, "20d": {"snips_list": ["36", "281", "283", "288", "296", "328", "341"], "rel_docs_list": ["37d", "67d", "118d"], "summary": "You can now order McDonalds online as McDelivery service relaunches in selected restaurants McDonalds has relaunched its delivery service at hundreds of restaurants from today including many in Liverpool After weeks of closure . McDonalds reveals Aberdeen restaurants offering delivery McDonalds has announced three of their Aberdeen restaurants have reopened for delivery The fast food giant has kickstarted it McDelivery ."}, "12d": {"snips_list": ["37", "57", "230", "233", "332", "350", "367"], "rel_docs_list": ["32d", "1d", "87d", "112d", "48d", "21d", "27d", "40d", "68d", "22d"], "summary": "McDonalds Corporation The New York Times News about McDonalds Corporation including commentary and archival articles published in The New York Times . Thanks To Fight For Minimum Wage McDonalds Unveils Mr Rensi is the former president and CEO of McDonalds USA McDonalds restaurant employees rally"}, "80d": {"snips_list": ["38", "217", "243", "315", "381"], "rel_docs_list": ["93d", "134d"], "summary": "McDonald \u2019 s details what dining in will look like McDonalds details what dining in will look like The fastfood chain distributed a guide to franchise owners with instructions like putting \u201c closed \u201d . McDonalds asks US franchisees to close dining rooms amid Pedestrians walk past a McDonalds Corp restaurant in the Shibuya district of Tokyo Japan on Monday Jan"}, "50d": {"snips_list": ["39", "62", "351"], "rel_docs_list": ["18d", "85d", "19d"], "summary": "McDonalds Jobs Real jobs from real companies Updated daily Only verified open positions at top companies McDonalds Jobs . Working at McDonalds Glassdoor See what employees say its like to work at McDonalds Salaries reviews and more all posted by"}, "42d": {"snips_list": ["40", "318", "382", "394"], "rel_docs_list": ["3d", "28d", "14d", "2d", "31d", "70d", "52d", "64d", "69d"], "summary": "Oklahoma City McDonalds customer shoots employees McDonalds customer shoots employees after being asked to leave because of coronavirus restrictions By . McDonalds employees shot by customers over coronavirus Two McDonalds employees in Oklahoma City were shot by customers after being told the dining area was"}, "16d": {"snips_list": ["42", "203", "234", "278", "282"], "rel_docs_list": ["4d", "71d", "82d"], "summary": "Check Out The McDonalds x adidas Basketball Collection Official look at the McDonalds x adidas Basketball Collection that will be releasing in the coming weeks . Channel checks on McDonalds look promising UBS analyst Dennis Geiger sees McDonalds MCD rolling into the next phase of its global recovery MCDs global recovery likely ."}, "13d": {"snips_list": ["44", "378"], "rel_docs_list": ["29d"], "summary": "Positive COVID Tests at LA McDonalds Leads to Two employees at a West Adams McDonalds tested positive while another from the Monterey Park location remains in the hospital on oxygen . McDonalds to test plasticstraw alternatives in US later this In September McDonalds restaurants in the UK and Ireland will begin switching to only paper straws"}, "0d": {"snips_list": ["45", "54", "65", "393"], "rel_docs_list": ["7d", "38d", "5d", "11d", "47d"], "summary": "McGowan Package Insurance Program For McDonalds McGowan Package Insurance Program For McDonalds Franchisees McGowan Program Administrators MPA founded in is Americas leading writer of . How McDonalds Convinced Us That Civil Rights Was About McDonalds first entered Black America in in the fallout from the assassination of Martin Luther King Jr"}, "138d": {"snips_list": ["46", "368"], "rel_docs_list": ["91d", "35d"], "summary": "Coronavirus frontline heroes get free Thank You meals at McDonalds is introducing free Thank You Meals for first responders and health care workers Wednesday and will give out the freebie through . Coronavirus frontline heroes get free Thank You meals at McDonalds is introducing free Thank You Meals for first responders and health care workers Wednesday"}, "134d": {"snips_list": ["47", "80"], "rel_docs_list": ["80d", "93d"], "summary": "McDonalds News Videos ABC News McDonalds CEO Steve Easterbrook was removed from his position after admitting to a consensual relationship that violates company policy months ago . McDonalds exCEO Steve Easterbrook golden parachute Documents detail Steve Easterbrooks separation agreement in a package worth millions Also today McDonalds head of HR resigned"}, "2d": {"snips_list": ["49", "239", "256", "295", "370"], "rel_docs_list": ["3d", "28d", "42d", "31d", "14d", "52d", "64d", "69d", "70d"], "summary": "Sexual Harassment at McDonald \u2019 s Is Even Worse Than We Knew In the summer of single mother Kimberly Lawson needed a second job so she got one at McDonalds She quickly realized it wasnt what . \u201c You End Up Working At McDonald \u2019 s \u201d Randy Orton Blasts NXT Wrestlers You cant destroy your body and make no money doing it and then you end up working at McDonalds because you never went to college and ."}, "57d": {"snips_list": ["50", "214", "303"], "rel_docs_list": ["24d", "79d", "122d"], "summary": "McDonalds addresses limitedmenu sustainable efforts amid Jun McDonaldsOrangeExtjpg Nancy Luna McDonalds addresses sustainability efforts amid COVID NewsQuick Service . McDonalds addresses limitedmenu sustainable efforts amid Jun McDonaldsOrangeExtjpg Nancy Luna McDonalds addresses sustainability efforts amid COVID NewsQuick Service ."}, "79d": {"snips_list": ["51", "81"], "rel_docs_list": ["57d", "24d", "122d"], "summary": "Courtesy Corporation McDonalds McDonalds Franchise serving Western Wisconsin Southeastern Minnesota Decorah and Clear Lake Iowa More than fast food search for careers promotions . McDonalds Verona Wisconsin McDonalds is an American hamburger and fast food restaurant chain Verona Wisconsin Verona Area Chamber of Commerce Visitors Center W Verona"}, "118d": {"snips_list": ["52", "211", "248"], "rel_docs_list": ["37d", "20d", "67d"], "summary": "After a Year Without a Global CMO McDonald \u2019 s Names Alistair Macrow to the Job Macrow a veteran of McDonalds was previously the CMO of the companys international business Alistair Macrow will oversee the global menu . McDonalds names global CMO after month vacancy Alistair Macrow former CMO of McDonalds international business has been promoted to the role as SVP chief marketing officer Colin Mitchell"}, "114d": {"snips_list": ["53", "259", "270", "396"], "rel_docs_list": ["6d", "63d", "41d", "108d", "39d", "44d"], "summary": "Better Buy Beyond Meat vs McDonald \u2019 s McDonalds Both companies started the year with sales growth what will happen postcoronavirus . McDonalds sales rise in South Korea despite pandemic Fast food chain McDonalds sales grew per cent in South Korea during the first four months of this year in spite of the impact of the ."}, "135d": {"snips_list": ["55"], "rel_docs_list": [], "summary": "Lake McDonald Lodge Glacier National Park MT  Glacier  Lake McDonald Lodge includes  guest rooms with lodge and cabin accommodations Located on the southeast shore of Lake McDonald"}, "39d": {"snips_list": ["59", "208", "267", "268", "275"], "rel_docs_list": ["6d", "63d", "41d", "114d", "44d", "108d"], "summary": "Better Buy McDonalds vs Costco Despite the place that McDonalds french fries hold in my heart the big wholesale retailer seems like the better choice . Better Buy McDonalds vs Yum Brands Therefore much of a McDonalds or Yum Brands investment choice comes down to profits and what the company does with them Following the ."}, "44d": {"snips_list": ["60", "284", "339", "383"], "rel_docs_list": ["6d", "63d", "41d", "114d", "39d", "108d"], "summary": "Serving McDonalds to food experts YouTube What happens when you serve McDonalds fast food to some food experts and pretend its a new organic . KOREAN McDonalds vs AMERICAN McDonalds mukbang Its time for a McDonalds Mukbang Is fast food different in Korea New Comfy Clothes \u25bb httpscloakbrandcom"}, "56d": {"snips_list": ["61", "327", "353", "386"], "rel_docs_list": ["17d", "95d", "46d", "30d", "25d"], "summary": "Black McDonalds franchisees speak out share experiences Black franchisees told Business Insider that their stores net less a month on average than . McDonalds relationship with US franchisees is fraying over Franchisees want more financial assistance from McDonalds while the company is asking operators to"}, "33d": {"snips_list": ["67", "238", "338", "340", "344", "349"], "rel_docs_list": ["45d", "58d", "111d"], "summary": "McDonalds earnings preview ChickfilA is the fastfood McDonalds needs a new chicken menu item and fast franchisees say McDonalds has relied on its . McDonalds to debut McChicken Biscuit and Chicken McDonalds is rolling out the McChicken Biscuit and Chicken McGriddle across the US in late January ."}, "53d": {"snips_list": ["68", "106", "117"], "rel_docs_list": ["66d"], "summary": "McDonald Hopkins No information is available for this pageLearn why"}, "22d": {"snips_list": ["72", "213", "218", "380"], "rel_docs_list": ["32d", "1d", "87d", "112d", "48d", "12d", "21d", "27d", "40d", "68d"], "summary": "McDonald \u2019 s menu hacks secret menu items for foodies Fat Brands International Chairman and former McDonalds USA CEO Ed Rensi discusses the future of restaurants and evolving job creation . Unemployment numbers jobs news means were looking at a restaurant recovery America ExMcDonalds CEO Fat Brands International Chairman and former McDonalds USA CEO Ed Rensi discusses the future of restaurants and evolving job creation amid ."}, "110d": {"snips_list": ["73"], "rel_docs_list": [], "summary": "McDonald Canine Academy Birmingham Alabama Dog  McDonald Canine Academy Affordable InHome dog training in Birmingham Alabama Learn great dog parenting\u00a0"}, "65d": {"snips_list": ["78", "240", "321"], "rel_docs_list": ["61d", "132d"], "summary": "McDonalds names victims of police brutality racist violence in McDonalds is taking a stand to support protesters across the nation who have taken to the streets to protest racism and inequality after black . McDonalds names victims of police brutality racist violence in McDonalds is taking a stand to support protesters across the nation who have taken to the streets to protest racism and inequality after black ."}, "24d": {"snips_list": ["79", "313", "352", "359", "377"], "rel_docs_list": ["57d", "79d", "122d"], "summary": "Home Ronald McDonald House Charities Skip to Main Content Ronald McDonald House Charities of Inland NW Open Mobile Navigation Facebook Twitter Pinterest Instagram Youtube DONATE . The Reason McDonalds Doesnt Deliver YouTube Likes and Ill drop my next video Thanks for watching Like Subscribe and Comment Instagram http"}, "51d": {"snips_list": ["83", "95"], "rel_docs_list": [], "summary": "Dr Daniel McDonald MD  Reviews  Birmingham AL See what patients have to say about Dr Daniel McDonald MD and compare ratings with nearby Family Medicine Specialists on Healthgrades"}, "47d": {"snips_list": ["85", "251"], "rel_docs_list": ["0d", "5d", "7d", "11d", "38d"], "summary": "McDonalds Case Tests Nuisance Theory for Workplace Virus A lawsuit against McDonalds Corp will be an early test of whether workers can use a longstanding legal doctrine against public nuisances to . McDonalds Case Tests Nuisance Theory for Workplace Virus A lawsuit against McDonalds Corp will be an early test of whether workers can use a longstanding legal doctrine against public nuisances to"}, "70d": {"snips_list": ["86", "262", "289"], "rel_docs_list": ["3d", "28d", "42d", "2d", "14d", "52d", "64d", "69d", "31d"], "summary": "Pregnant Scots mum craving McDonalds left in stitches after Nicola said she burst out laughing when she realised staff had gotten her order so so wrong \u201c Nicola said \u201c Being heavily pregnant McDonalds . Pregnant Scots mum craving McDonalds left in stitches after staff get order hilariously wrong Nicola said she burst out laughing when she realised staff had gotten her order so so wrong \u201c Nicola said \u201c Being heavily pregnant McDonalds ."}, "5d": {"snips_list": ["87", "107", "245", "254"], "rel_docs_list": ["0d", "47d", "7d", "11d", "38d"], "summary": "McDonalds Target Apple other big companies speak out amid protests Business Insider Companies like Netflix McDonalds and Target are speaking out amid the George Floyd protests \u2014 and some are actually taking action . McDonalds Diageo Ford things that mattered this week From McDonalds bringing back the CMO role to Diageos push into personalisation and PGs antiracism call to arms catch up on all the"}, "100d": {"snips_list": ["88"], "rel_docs_list": [], "summary": "Ronald McDonald House Charities of Kansas City Home RMHCKC keeps sick children close to their families and the care they need With  rooms families find a place of respite in a homelike environment"}, "11d": {"snips_list": ["91", "100", "379", "384", "391"], "rel_docs_list": ["0d", "47d", "5d", "7d", "38d"], "summary": "McDonalds buys AI speech company Apprente to automate its McDonalds just bought an AI startup that could take human interaction out of the equation for its drivethrus . EVERY MCDONALDS EVER YouTube McDonalds whether its their weird mascots not understanding the drivethru worker or more this is"}, "7d": {"snips_list": ["92", "96", "264", "308", "317"], "rel_docs_list": ["0d", "47d", "5d", "11d", "38d"], "summary": "The Real Reason McDonalds Got Rid Of Ronald McDonald McDonalds has certainly changed quite a bit since its humble California beginnings in the s and a . McDonalds changes golden arches logo amid coronavirus International locations of McDonalds have given the famous logo a makeover to remind customers about"}, "109d": {"snips_list": ["93", "222"], "rel_docs_list": ["15d", "26d"], "summary": "McMillion director tells how he struck gold while trying to If you ever played the McDonalds Monopoly game in the s you never had a chance of winning Its a great elevator pitch When McMillion . McMillion director tells how he struck gold while trying to make documentary about McDonalds Monopoly game scam If you ever played the McDonalds Monopoly game in the s you never had a chance of winning Its a great elevator pitch When McMillion"}, "131d": {"snips_list": ["97"], "rel_docs_list": [], "summary": "Facts That Prove Its Best In Fast Food "}, "76d": {"snips_list": ["98"], "rel_docs_list": [], "summary": "Menu Item You Should Never Order "}, "40d": {"snips_list": ["99", "116", "181", "337"], "rel_docs_list": ["32d", "1d", "87d", "112d", "48d", "12d", "22d", "21d", "27d", "68d"], "summary": "McDonalds Menu Items We Want To See . What McDonalds Menu Items Look Like Around The World Whether its the McSpicy Paneer in India or McFalafel in Sweden McDonalds menu items vary to fit a"}, "54d": {"snips_list": ["101", "149"], "rel_docs_list": ["128d"], "summary": "McDonalds French Fries Are the Most "}, "136d": {"snips_list": ["102"], "rel_docs_list": [], "summary": "QSR magazine"}, "107d": {"snips_list": ["103"], "rel_docs_list": [], "summary": "Peru shuts to mourn dead workers "}, "89d": {"snips_list": ["104", "162"], "rel_docs_list": ["62d", "129d"], "summary": "McDonalds  Wikipedia"}, "129d": {"snips_list": ["105"], "rel_docs_list": ["89d"], "summary": "What next for McDonalds  Synthetron"}, "62d": {"snips_list": ["108", "132"], "rel_docs_list": ["89d"], "summary": "Ronald McDonald Advertisement In Japan "}, "55d": {"snips_list": ["109", "193"], "rel_docs_list": ["104d"], "summary": "bringing hits from its global menu "}, "115d": {"snips_list": ["110"], "rel_docs_list": [], "summary": "smaller and bigger Big Macs "}, "10d": {"snips_list": ["111", "131", "167"], "rel_docs_list": [], "summary": "phase out during coronavirus COVID "}, "34d": {"snips_list": ["112", "120", "152", "166", "301"], "rel_docs_list": ["9d"], "summary": "Why McDonalds Wins in Any Economy "}, "23d": {"snips_list": ["113", "156", "172", "182", "187", "294"], "rel_docs_list": ["120d", "96d"], "summary": "McDonalds Readies For Reopening "}, "120d": {"snips_list": ["114", "128", "141", "195"], "rel_docs_list": ["23d", "96d"], "summary": "McDonalds Supply Chain Management is "}, "121d": {"snips_list": ["115", "140"], "rel_docs_list": [], "summary": "Our Full McDonalds Food Menu "}, "59d": {"snips_list": ["118", "121"], "rel_docs_list": [], "summary": "healthcare and first responders "}, "128d": {"snips_list": ["119", "137", "159", "189"], "rel_docs_list": ["54d"], "summary": "breakfast sandwich at McDonalds "}, "77d": {"snips_list": ["122"], "rel_docs_list": [], "summary": "slammed for separating golden arches "}, "104d": {"snips_list": ["123"], "rel_docs_list": ["55d"], "summary": "Global Branding Success "}, "130d": {"snips_list": ["124", "145", "161", "319", "358"], "rel_docs_list": ["75d", "88d"], "summary": "Coronavirus McDonalds to close seating play areas amid McDonalds to shut seating play areas amid COVID pandemic Charisse Jones USA TODAY . McDonalds closes stores amid coronavirus outbreak McDonalds has temporarily closed several locations in the Hubei province in China which is at the center"}, "86d": {"snips_list": ["125", "143"], "rel_docs_list": [], "summary": "Happy Meals from Value Menu "}, "9d": {"snips_list": ["126", "142"], "rel_docs_list": ["34d"], "summary": "McDonalds Sustainable Toy Commitment "}, "8d": {"snips_list": ["127", "190"], "rel_docs_list": [], "summary": "t Cut Ties with Chinese Meat Supplier "}, "140d": {"snips_list": ["129"], "rel_docs_list": [], "summary": "kicks off  by showcasing its CEO "}, "27d": {"snips_list": ["130", "311", "345"], "rel_docs_list": ["32d", "1d", "87d", "112d", "48d", "12d", "22d", "40d", "21d", "68d"], "summary": "McDonalds launches plantbased burger war showdown with The rivalry between McDonalds and Burger King also mirrors the competition between Beyond Meat and . The Beyond Meat burger is coming to McDonalds in a McDonalds will begin testing a Beyond Meat burger giving the plantbased meat craze a major endorsement"}, "35d": {"snips_list": ["133", "390"], "rel_docs_list": ["91d", "138d"], "summary": "McDonalds Handing Out Thank You Meals "}, "102d": {"snips_list": ["134"], "rel_docs_list": [], "summary": "opens new  million headquarters "}, "105d": {"snips_list": ["135"], "rel_docs_list": [], "summary": "prioritizes shorter drive thru times "}, "68d": {"snips_list": ["136", "271", "387"], "rel_docs_list": ["32d", "1d", "87d", "112d", "48d", "12d", "22d", "40d", "27d", "21d"], "summary": "The first McDonalds restaurant opened years ago and was The first McDonalds restaurant opened years ago and was nothing like the fast food giant of today Ray Krocs original McDonalds in Des . McDonalds The Origins of a Fast Food Empire YouTube McDonalds is an American hamburger and fastfood restaurant chain It was founded in as a barbecue"}, "96d": {"snips_list": ["139"], "rel_docs_list": ["23d", "120d"], "summary": "Bethel McDonalds employee diagnosed "}, "139d": {"snips_list": ["144"], "rel_docs_list": [], "summary": "Training to Prevent Harassment Bullying"}, "43d": {"snips_list": ["146", "178"], "rel_docs_list": [], "summary": "Jamie Oliver Prove McDonalds Burgers "}, "83d": {"snips_list": ["148"], "rel_docs_list": [], "summary": "scented candles that smell like "}, "99d": {"snips_list": ["150"], "rel_docs_list": [], "summary": "French Fries  Copycat Recipe "}, "90d": {"snips_list": ["151"], "rel_docs_list": [], "summary": "UK restaurants for delivery orders "}, "74d": {"snips_list": ["153"], "rel_docs_list": [], "summary": "launches burgerscented candles "}, "119d": {"snips_list": ["154"], "rel_docs_list": [], "summary": "Manchester McDonalds destroyed in fire "}, "81d": {"snips_list": ["155"], "rel_docs_list": [], "summary": "Shot After Store Is Partly Closed "}, "73d": {"snips_list": ["157"], "rel_docs_list": [], "summary": "Offering  Free Big Mac Meals "}, "124d": {"snips_list": ["158"], "rel_docs_list": ["78d"], "summary": "Tech is About to Change the Restaurant "}, "72d": {"snips_list": ["163"], "rel_docs_list": [], "summary": "sustainable efforts amid COVID "}, "103d": {"snips_list": ["164"], "rel_docs_list": [], "summary": "Benefits from Social Media Listening "}, "78d": {"snips_list": ["165", "186"], "rel_docs_list": ["124d"], "summary": "Restaurant Reopenings "}, "133d": {"snips_list": ["169"], "rel_docs_list": [], "summary": "Came Back Bigger Than Ever "}, "127d": {"snips_list": ["170"], "rel_docs_list": [], "summary": "Spent  Million on TV Advertising "}, "97d": {"snips_list": ["171"], "rel_docs_list": [], "summary": "Supply Chain Changes"}, "108d": {"snips_list": ["174", "207", "253", "286", "329"], "rel_docs_list": ["6d", "63d", "41d", "114d", "39d", "44d"], "summary": "Are McDonalds Wendys fast food donating to Trump Not really Business Insider McDonalds Wendys Taco Bell and more chains were forced to deny viral claims on social media that they were donating to Trumps . Things Not To Do at MCDONALDS YouTube MCDONALDS IS THE BIGGEST FAST FOOD CHAIN THE WORLD HERE ARE THINGS NOT TO DO AT"}, "49d": {"snips_list": ["175"], "rel_docs_list": [], "summary": "Business Success"}, "66d": {"snips_list": ["176", "343"], "rel_docs_list": ["53d"], "summary": "McDonalds loses second Mc trademark "}, "98d": {"snips_list": ["177"], "rel_docs_list": [], "summary": "offering free meals to first responders "}, "36d": {"snips_list": ["179"], "rel_docs_list": [], "summary": "ice cream machine "}, "117d": {"snips_list": ["180"], "rel_docs_list": [], "summary": "Putting AI in Its DriveThrus "}, "137d": {"snips_list": ["183"], "rel_docs_list": [], "summary": "Burned During Floyd Protests "}, "123d": {"snips_list": ["184"], "rel_docs_list": [], "summary": "AllDay Breakfast "}, "84d": {"snips_list": ["185"], "rel_docs_list": [], "summary": "look drastically different "}, "92d": {"snips_list": ["188"], "rel_docs_list": [], "summary": "file classaction lawsuit against "}, "106d": {"snips_list": ["191"], "rel_docs_list": [], "summary": "Visit the place in San Bernardino where "}, "113d": {"snips_list": ["192"], "rel_docs_list": [], "summary": "Iceland livestreams yearold "}, "101d": {"snips_list": ["194"], "rel_docs_list": [], "summary": "retail coming to fastgrowing "}, "116d": {"snips_list": ["196"], "rel_docs_list": [], "summary": "Franchise Costs and Requirements"}, "29d": {"snips_list": ["199", "287"], "rel_docs_list": ["13d"], "summary": "Size nursery worker who ate McDonalds five times a week sheds four stone in three months A size nursery worker who used to eat McDonalds five times a week has transformed her body by losing four stone in three months . Nurse who lived on McDonalds sheds st after hypnosis and looks unrecognisable A nurse who \u201c lived on McDonalds \u201d has lost half her body weight after being hypnotised out of her habit Georgie Hughes struggled to find"}, "26d": {"snips_list": ["205", "226", "237", "246", "280"], "rel_docs_list": ["109d", "15d"], "summary": "WPD Wichita man accused of robbing McDonalds through KWCH The Wichita Police Department arrested a man Tuesday night in connection to a drivethru robbery at McDonalds Two yearold . Edwin Vera suspect in armed robbery at McDonald \u2019 s turns himself into Springfield police Walsh said Vera is accused of forcing his way into the McDonalds restaurant Allen St just after midnight by holding a knife against an ."}, "31d": {"snips_list": ["206", "219", "255", "273"], "rel_docs_list": ["3d", "28d", "42d", "2d", "70d", "14d", "52d", "64d", "69d"], "summary": "Somerville McDonalds DriveThru incident Aggressive man flips car headbutts firefighter An aggressive driver allegedly flipped his car in a McDonalds drivethrough freed himself and then headbutted a firefighter Advertisement . Two men brawl in McDonalds drivethru queue over taking too long to order Video footage of the confrontation was taken in Wigston at a newly reopened Leicestershire McDonalds The drivers of two cars a white and a ."}, "69d": {"snips_list": ["209", "277", "292", "354"], "rel_docs_list": ["3d", "28d", "42d", "2d", "70d", "31d", "14d", "52d", "64d"], "summary": "McDonalds customer hurls abuse at employee when he stops her car entering drivethru Shocking video shows a McDonalds worker being shoved and almost run over at a driverthru queue as he is harassed by two angry women . Watch as hilarious McDonalds drivethru worker delights customers in Dunbar Customers at a McDonalds drivethru in Dunbar East Lothian were left in stitches as they tried to give their order The fastfood chain employee ."}, "15d": {"snips_list": ["210", "257"], "rel_docs_list": ["109d", "26d"], "summary": "Trump Throws Garbage Can Through McDonald \u2019 s Window Before Looting In Big Macs WASHINGTON\u2014Shouting \u201c Go Go Go \u201d as an alarm blared President Donald Trump reportedly threw a garbage can through a McDonalds . Fourth teenager is charged after McDonalds Warriewood Sydney assault Police were called to Warriewood McDonalds after reports of a large group was causing a disturbance inside on Friday night NSW Police said"}, "64d": {"snips_list": ["220", "269"], "rel_docs_list": ["3d", "28d", "42d", "2d", "70d", "31d", "69d", "14d", "52d"], "summary": "Hundreds of McDonalds workers plan Wednesday strike over COVID protections Labor organizers say there have been scores of McDonalds workers with COVID in at least states They also cite a survey of more than . Hundreds of people back petition to move Newmarket Road McDonalds Hundreds of people are calling for a local McDonalds to be moved from actually been diverted from the McDonalds staff trying to direct traffic"}, "14d": {"snips_list": ["221", "235", "314", "361", "362", "364"], "rel_docs_list": ["3d", "28d", "42d", "2d", "70d", "31d", "69d", "64d", "52d"], "summary": "McDonalds coronavirus cluster sickens at least Business At least a dozen people caught COVID from a localized outbreak linked to two McDonalds locations in . Walmart McDonalds Instacart add COVID paid sick leave If a McDonalds restaurant has to close because of the coronavirus the company should pay workers for ."}, "88d": {"snips_list": ["229", "330"], "rel_docs_list": ["130d", "75d"], "summary": "Was This McDonalds Burned During Floyd Protests The McDonalds at E Cumberland St in Lebanon is deemed a complete loss by Lebanon Fire Commissioner Duane Trautman after a grease . Officer resigns after fabricated pig story on McDonalds cup An officer said his McDonalds coffee came with a vulgar pig message He made it up By Alex Horton"}, "38d": {"snips_list": ["236", "247"], "rel_docs_list": ["0d", "47d", "5d", "11d", "7d"], "summary": "Wave of COVID Cases at Oakland \u2018 Dog Diaper \u2019 McDonald \u2019 s Prompts Public Health Complaint McDonalds logo seen at Oxford Street Workers at an Oakland McDonalds say that theyve been forced to work while ill and have been . McDonald \u2019 s accused over systemic sexual harassment of employees worldwide McDonalds accused over systemic sexual harassment of employees worldwide Complaint filed by international coalition of labor unions lists"}, "75d": {"snips_list": ["242", "250", "265", "285"], "rel_docs_list": ["130d", "88d"], "summary": "McDonalds restaurant shuts down nd time after employee tests positive COVID Out of an abundance of caution McDonalds Canada made the decision to immediately shut down CBC News \u00b7 Posted Jun . Woodlawn Road West McDonalds closes after employee tests positive for COVID Out of an abundance of caution McDonalds Canada made the decision to immediately shut down the restaurant for a thorough cleaning and"}, "126d": {"snips_list": ["244"], "rel_docs_list": [], "summary": "Drive Through Diplomas Just Like Going to McDonalds Drive Through Diplomas Just Like Going to McDonalds Area schools \nstudents celebrate graduation differently this year"}, "67d": {"snips_list": ["252", "272"], "rel_docs_list": ["37d", "20d", "118d"], "summary": "Milford McDonalds restaurant under new ownership Meoli has owned and operated McDonalds restaurants on the Delmarva Peninsula since and has been recognized with numerous . Meoli the Big Mac of local McDonalds franchises Delaware State News MILFORD \u2014 Milfords Golden Arches are under new ownership Local McDonalds restaurateur Mike Meoli and The Meoli Companies recently"}, "21d": {"snips_list": ["274", "293", "306", "312"], "rel_docs_list": ["32d", "1d", "87d", "112d", "48d", "12d", "22d", "40d", "27d", "68d"], "summary": "US vs UK McDonalds Food Wars YouTube From calorie count to portion size we compared everything between the UK and US McDonalds MORE FOOD . We found every difference between UK and US McDonalds From calorie count to portion sizes we ordered everything on the UK and US McDonalds menus to find out"}, "82d": {"snips_list": ["290", "291"], "rel_docs_list": ["4d", "71d", "16d"], "summary": "PLANNING McDonalds in west Swindon greyhound stadium West Swindon Fastfood giant McDonalds could be trading all day and night when it moves to its new premises in West Swindon Centre . New McDonalds in West Swindon could be open hours a Fastfood giant McDonalds could trade hours a day when it moves to its new premises in West Swindon Centre The company was given"}, "19d": {"snips_list": ["307", "324", "392", "395"], "rel_docs_list": ["18d", "85d", "50d"], "summary": "McDonalds to Acquire Dynamic Yield Will Use Decision McDonalds will utilize this decision technology to provide an even more personalized customer experience . McDonalds creates digital customer engagement team as part The new team is part of the fastfood giants strategy to use technology to reach customers and drive sales ."}, "122d": {"snips_list": ["309", "310", "376"], "rel_docs_list": ["57d", "79d", "24d"], "summary": "Climate Action McDonalds The Company will partner with Franchisees to reduce greenhouse gas emissions related to McDonalds . Double Shot of Sustainability Ford and McDonalds Ford Motor Company and McDonalds USA will soon be giving vehicles a caffeine boost by using part of a"}, "93d": {"snips_list": ["320", "348", "374"], "rel_docs_list": ["80d", "134d"], "summary": "McDonalds MCD earnings Q fall CNBCcom McDonalds said in early April that samestore sales fell during the first quarter . McDonalds MCD earnings Q beat Wall Street estimates McDonalds reported earnings Wednesday for the first time since its board fired CEO Steve Easterbrook in ."}, "60d": {"snips_list": ["326", "375"], "rel_docs_list": [], "summary": "Ryan Pretend Play with McDonalds Toys and cook toys food Ryan Pretend Play with McDonalds Toys and open up a fun kids cook play Ryan cook toy food and more Fun . Emma Jannie Pretend Play w McDonalds Hamburger Emma and Jannie pretend play with their Mcdonalds restaurant food toys Jannie has a small Mcdonalds cart"}, "94d": {"snips_list": ["334"], "rel_docs_list": [], "summary": "RIDING A HORSE AND CARRIAGE THROUGH   YouTube What happens if you ride a horse and carriage through McDonalds Drive thru Find out in part  of the twins "}, "111d": {"snips_list": ["335", "365"], "rel_docs_list": ["45d", "58d", "33d"], "summary": "Making McDonalds Chicken McNuggets At Home But Better The coveted chicken McNugget is no secret Its all in the technique and as it turns out thats pretty easy too . MCDONALDS VS CHICKFILA FOOD CHALLENGE YouTube I like both McDonald burgers but I like the crispy milk butter McDonalds chicken sandwich more than the"}, "52d": {"snips_list": ["357", "366"], "rel_docs_list": ["3d", "28d", "42d", "2d", "70d", "31d", "69d", "64d", "14d"], "summary": "McDonalds Employees Intervene After Woman Mouths Help Employees of a McDonalds in Northern California are being praised for taking action when a woman mouthed . McDonalds Staff Help Woman Mouthing Help Me in DriveThru McDonalds employees quickly came up with a plan to make sure a woman who mouthed help me in the"}, "132d": {"snips_list": ["369"], "rel_docs_list": ["61d", "65d"], "summary": "True McDonalds Scary Stories Animated  Night Shift at  I animated Lets Read True and Creepy story from his  True Scary McDonalds Horror Stories From "}, "125d": {"snips_list": ["385"], "rel_docs_list": [], "summary": "Watch Michael McDonald Play Classic Doobie Brother Hits In  After fivetime Grammy winner Michael McDonald finished Matters Of The Heart the opening song in his "}}
