# Supplementary material for: An architecture for non-linear discovery of aggregated multimedia document web search results
Source: PeerJ Comput Sci. 2021 Apr 21;7:e449. doi: 10.7717/peerj-cs.449 (PMC8080422; doi:10.7717/peerj-cs.449)
Supplement: Supplemental Information 1 — We used each query cached file as the single experimental run. We calculated the mean from 5 iterations and again calculated the mean average of 5 iterations in the end. [file peerj-cs-07-449-s001.zip › myutils/graph_builder.py]

import json
import random
import statistics

import networkx as nx
# from networkx.readwrite import json_graph

from myutils.Preprocess import Preprocess
from myutils.my_files_utils import save_json
from myutils.sim import SentenceSimilarity
from myutils.sim_text_processor import normalize, normalize_soft

# pr = Preprocess()
#
# G = nx.Graph()

import networkx as nx


def jaccard(list1, list2):
    intersection = len(list(set(list1).intersection(list2)))
    # print(str(intersection))
    union = (len(list1) + len(list2)) - intersection
    # print(str(union))
    # print("wajeeh: " + str((intersection) / union))
    return float(intersection) / union

def build_doc_graph(data, cluster_summaries):
    for k, v in cluster_summaries.items():
        createNodes(str(k) + "d", {'type': 'doc_summary', 'text': v})

    for key, item in data.items():
        createNodes(str(key), item)
        createEdges(str(item['clusterassignment']) + "d", str(key))

    # print(G.ad)
    # import matplotlib.pyplot as plt
    # # nx.draw(G)
    # nx.draw(G, nx.spring_layout(G, random_state=100))
    # plt.show()
    print(G.number_of_nodes())
    nx.write_adjlist(G, "test.adjlist")
    # nx.write_graphml(G, "test.graphml")
    return G


def connect_mm_doc_to_clusters(graph, data, mm_cluster):
    G = graph

    for k, v in mm_cluster.items():
        createNodes(str(k) + "c", {'type': 'clust_summary', 'text': v})

    for key, item in data.items():
        # createNodes(key, item)
        createEdges(str(item['clusterassignment']) + "c", str(key) + "d")

    connectClustDocEdges(G)
    connectIntraClusterDocEdges(G)

    # nx.write_gml(G, "tatti.gml")
    # save_json('newgraph.json', nx.json_graph.dumps(G))
    # save_json('new.json', json.dumps(dict(nodes=G.nodes(), edges=G.edges())))
    # json.dumps(dict(nodes=G.nodes(), edges=G.edges()))
    from networkx.readwrite import json_graph
    with open('newdatatrimmedfixedNEW.json', 'w') as outfile1:
        outfile1.write(json.dumps(json_graph.node_link_data(G)))

    nx.write_graphml(G, "semanticgraph.graphml")
    return G

def createNodes(nodes, dict_attrs={}):
    if len(dict_attrs) == 0:
        G.add_node(nodes)
    else:
        G.add_node(nodes, **dict_attrs)


def createEdges(node, items):
    G.add_edge(node, items)


def connectClustDocEdges(G):
    clusters = [x for x, y in G.nodes(data=True) if y['type'] == 'clust_summary']  # get clusters

    text = nx.get_node_attributes(G, 'text')  # get all the nodes having attr text

    myList = list()
    dict_of_clusters = dict()  # get line of each cluster
    for item in clusters:
        t = text[item]
        preprocessed_text = t
        # preprocessed_text = " ".join(pr.preprocess(t))
        dict_of_clusters.update({item: preprocessed_text})
        myList.append(preprocessed_text)

    import nltk
    unorderedPairGenerator = ((x, y) for x in dict_of_clusters for y in dict_of_clusters if y > x)

    graph = G.nodes(data=True)

    array_of_sets_cluster_pair_text = []
    sim_scores = ''

    for pair in unorderedPairGenerator:
        item_1_normalized_text = normalize(graph[pair[0]]['text'])
        item_2_normalized_text = normalize(graph[pair[1]]['text'])

        array_of_sets_cluster_pair_text.append(jaccard(item_1_normalized_text, item_2_normalized_text))

    avg = sum(sim_scores) / len(sim_scores)

    i = 0
    for pair in unorderedPairGenerator:
        if sim_scores[i] > avg:
            createEdges(pair[0], pair[1])
        i += 1


def connectIntraClusterDocEdges(G):
    clusters = [x for x, y in G.nodes(data=True) if y['type'] == 'clust_summary']  # get clusters

    import re
    pattern = re.compile("^(\d+d)+$")

    for cluster in clusters:
        nodes = G.edges(cluster)  # connected nodes

        docs = [x[1] for x in nodes if pattern.match(x[1])]

        text = nx.get_node_attributes(G, 'text')  # get all the nodes having attr text

        myList = list()
        dict_of_clusters = dict()  # get line of each cluster
        for item in clusters:
            t = text[item]
            preprocessed_text = t
            # preprocessed_text = " ".join(pr.preprocess(t))
            dict_of_clusters.update({item: preprocessed_text})
            myList.append(preprocessed_text)

        import nltk
        unorderedPairGenerator = ((x, y) for x in dict_of_clusters for y in dict_of_clusters if y > x)

        graph = G.nodes(data=True)

        array_of_sets_cluster_pair_text = []
        sim_scores = ''

        for pair in unorderedPairGenerator:
            item_1_normalized_text = normalize(graph[pair[0]]['text'])
            item_2_normalized_text = normalize(graph[pair[1]]['text'])

            array_of_sets_cluster_pair_text.append(jaccard(item_1_normalized_text, item_2_normalized_text))

        avg = sum(sim_scores) / len(sim_scores)

        i = 0
        for pair in unorderedPairGenerator:
            if sim_scores[i] > avg:
                createEdges(pair[0], pair[1])
            i += 1


def expand_view(G):
    clusters = [x for x, y in G.nodes(data=True) if y['type'] == 'clust_summary']  # get clusters
    clust_view = dict()
    doc_view = dict()

    for clust in clusters:
        docs_list = list()
        related_clust = list()
        for n in G.neighbors(clust):
            if n.endswith('c'):
                related_clust.append(n)
            else:
                docs_list.append(n)

        text = G.nodes[clust]['text']
        # text = ' '.join(text.split()[:12]) + " ..."
        clust_view[clust] = {"docs_list": docs_list, "rel_clusts_list": related_clust, "summary": text}

    docs = [x for x, y in G.nodes(data=True) if y['type'] == 'doc_summary']  # get clusters
    for doc in docs:
        snip_list = list()
        related_docs = list()
        for n in G.neighbors(doc):
            if n.endswith('d'):
                related_docs.append(n)
            elif not n.endswith('c'):
                snip_list.append(n)

        text = G.nodes[doc]["text"]
        # text = ' '.join(text.split()[:7]) + " ..."

        doc_view[doc] = {"snips_list": snip_list, "rel_docs_list": related_docs, "summary": text}
    # print(clust_view)
    save_json('clust_view', clust_view)
    save_json('doc_view', doc_view)
