# Supplementary material for: An architecture for non-linear discovery of aggregated multimedia document web search results
Source: PeerJ Comput Sci. 2021 Apr 21;7:e449. doi: 10.7717/peerj-cs.449 (PMC8080422; doi:10.7717/peerj-cs.449)
Supplement: Supplemental Information 1 — We used each query cached file as the single experimental run. We calculated the mean from 5 iterations and again calculated the mean average of 5 iterations in the end. [file peerj-cs-07-449-s001.zip › myutils/helloworld.graphml]

<?xml version='1.0' encoding='utf-8'?>
<graphml xmlns="http://graphml.graphdrawing.org/xmlns" xmlns:xsi="http://www.w3.org/2001/XMLSchema-instance" xsi:schemaLocation="http://graphml.graphdrawing.org/xmlns http://graphml.graphdrawing.org/xmlns/1.0/graphml.xsd"><key id="d7" for="node" attr.name="thumbnail" attr.type="string"/>
<key id="d6" for="node" attr.name="uploaded" attr.type="string"/>
<key id="d5" for="node" attr.name="clusterassignment" attr.type="long"/>
<key id="d4" for="node" attr.name="url" attr.type="string"/>
<key id="d3" for="node" attr.name="snippet" attr.type="string"/>
<key id="d2" for="node" attr.name="title" attr.type="string"/>
<key id="d1" for="node" attr.name="text" attr.type="string"/>
<key id="d0" for="node" attr.name="type" attr.type="string"/>
<graph edgedefault="undirected"><node id="169d">
  <data key="d0">doc_summary</data>
  <data key="d1">In Pacific Ocean Expanded Protections Didnt Hurt Fishing  Feb   — The expansion of two large US marine protected areas MPAs in the Pacific Ocean had no measurable economic effects on the fishing </data>
</node>
<node id="0d">
  <data key="d0">doc_summary</data>
  <data key="d1">Conservation news on Pacific Ocean Mongabay In Charles Moore was sailing a catamaran from Hawaii to California when he and his crew got stuck in windless waters in the North Pacific Ocean As they . Tahoe Area Attorney Wrecked Plane Recovered From Ocean Floor Off Southern California Coast SANTA BARBARA CBS — A plane that crashed into the Pacific Ocean and its pilot a Lake Tahoe area attorney were recovered from the</data>
</node>
<node id="179d">
  <data key="d0">doc_summary</data>
  <data key="d1">Amanda Kloots Says She Scattered Some of Late Husband Nick Corderos Ashes in the Pacific Ocean  that she scattered some of the actors ashes in the Pacific Ocean 
almost two months after he passed away from coronavirus complications at </data>
</node>
<node id="78d">
  <data key="d0">doc_summary</data>
  <data key="d1">Paraplegic rower Angela Madsen found dead on solo Pacific Ocean trek to Tahiti after she was found lifeless in the Pacific Ocean over the weekend the US Coast Guard said Thursday A friend of Angela Madsen . Long Beach Paralympian Angela Madsen dies rowing alone across Pacific Ocean Angela Madsen dies rowing alone across Pacific Ocean oldest woman to row across the Pacific Ocean her wife said Tuesday June</data>
</node>
<node id="142d">
  <data key="d0">doc_summary</data>
  <data key="d1">Cygnus freighter delivers space toilet and more to astronauts on space station  am EDT  GMT while the two spacecraft were flying  miles 
 kilometers above the South Pacific Ocean NASA officials said</data>
</node>
<node id="194d">
  <data key="d0">doc_summary</data>
  <data key="d1">Tonga rocked by magnitude earthquake in Pacific Ocean Tonga rocked by magnitude earthquake in Pacific Ocean There has been 
no reports of tsunami warnings injuries or damage to buildings</data>
</node>
<node id="187d">
  <data key="d0">doc_summary</data>
  <data key="d1">Why Planes Dont Fly Over the Pacific Ocean  YouTube </data>
</node>
<node id="44d">
  <data key="d0">doc_summary</data>
  <data key="d1">China beats Elon Musks SpaceX with floating spaceport in Pacific Ocean China is building a floating spaceport from which it can launch rockets from the Pacific Ocean The “ Eastern Aerospace Port ” off the coast of . SpaceX launches Starlink satellites and lands rocket at sea That ship was originally deployed in the Pacific Ocean but switched coasts earlier this year and has received a host of new upgrades</data>
</node>
<node id="144d">
  <data key="d0">doc_summary</data>
  <data key="d1">Satellites uncover widespread illegal fishing in Pacific Ocean Scofflaw ships hauled in more than  tons of Pacific flying squid in 
North Korean waters in  and  Shares Comments </data>
</node>
<node id="47d">
  <data key="d0">doc_summary</data>
  <data key="d1">Pedaling through the coronavirus pandemic Local News Matteo Schlitz stopped in Baker City on Sept during his solo bicycle ride from Washington DC to the Pacific Ocean He started July and . California rower nears Hawaii on monthslong solo trip across Pacific Ocean California rower nears Hawaii on monthslong solo trip across Pacific Ocean Some days I am haunted by visions from the capsizes she</data>
</node>
<node id="63d">
  <data key="d0">doc_summary</data>
  <data key="d1">The Scale of Illicit Trade in Pacific Ocean Marine Resources  The volume of unreported marine catch that is illegally traded in the Pacific Ocean is estimated to be  million to  million tonnes per annum The loss in gross </data>
</node>
<node id="83d">
  <data key="d0">doc_summary</data>
  <data key="d1">Pilot Records Selfie Video After Plane Crashes in Pacific Ocean . WATCH Small Plane Crashes Into Pacific Ocean – NBC New</data>
</node>
<node id="57d">
  <data key="d0">doc_summary</data>
  <data key="d1">athletes just completed intense solo rows across the Pacific Ocean “ I just reminded myself to look for the beauty to find the beauty because theres so much beauty in the ocean And so even if its dark theres still . athletes just completed intense solo rows across the Pacific</data>
</node>
<node id="100d">
  <data key="d0">doc_summary</data>
  <data key="d1">Obligation to Negotiate Access to the Pacific Ocean Bolivia v  The Court concluded that none of those bases established an obligation for Chile to negotiate Bolivias sovereign access to the Pacific Ocean It added that its </data>
</node>
<node id="85d">
  <data key="d0">doc_summary</data>
  <data key="d1">The best things to do in Astoria where the mighty Columbia River meets the ocean With ocean beaches wildlife viewing areas an enormous the Lewis and Clark National Historical Park to the Pacific Ocean at Sunset Beach . Safest place may be at sea say Portlanders who have cast off Sarah Laidlaw and Rob Martin cast off from Ilwaco Washington and crossed the Columbia River bar into the Pacific Ocean in early September</data>
</node>
<node id="136d">
  <data key="d0">doc_summary</data>
  <data key="d1">Pacific will continue to say no to nuclear weapons UN told At the end of these nuclear tests radioactive waste and machinery were 
either buried or dumped into the Pacific Ocean Today we still do not </data>
</node>
<node id="56d">
  <data key="d0">doc_summary</data>
  <data key="d1">A vast heat wave is endangering sea life in the Pacific Ocean Oct — A huge marine heat wave has formed in the Pacific Ocean and scientists are worried that it could devastate sea life and trigger harmful algal . Pacific Oceanscape Conservation International The Pacific Oceanscapes islands and islets face rising sea levels ocean acidification and depleted fish stocks Conservation International is working to</data>
</node>
<node id="40d">
  <data key="d0">doc_summary</data>
  <data key="d1">Understanding La Nina why changing conditions across the Pacific Ocean could mean hope of rain for Australian farmers The Conversation Hour Understanding La Nina why changing conditions across the Pacific Ocean could mean hope of rain for Australian farmers Share Facebook . Pacific Ocean Litter Project Department of Agriculture Water Whats the problem were working on Australias near Pacific neighbourhood also called Oceania covers million km of the Pacific Ocean Thats more</data>
</node>
<node id="183d">
  <data key="d0">doc_summary</data>
  <data key="d1">Man attempts recordbreaking swim across Pacific Ocean  </data>
</node>
<node id="133d">
  <data key="d0">doc_summary</data>
  <data key="d1">Deadly Fires in Northwest US Burn Hundreds of Homes People walk by the Pacific Ocean coast as smoke from wildfires covers  
raging across the Pacific Northwest destroyed hundreds of homes in </data>
</node>
<node id="185d">
  <data key="d0">doc_summary</data>
  <data key="d1">China continues aggression from IOR to Pacific Ocean Quad to meet discuss strategy to control rogue Chinese Navy China continues aggression from IOR to Pacific Ocean Quad to meet discuss 
strategy to control rogue Chinese Navy By Huma Siddiqui </data>
</node>
<node id="159d">
  <data key="d0">doc_summary</data>
  <data key="d1">Studentled research on food webs in oceans deepest trenches Studentled research on food webs in oceans deepest trenches  and 
shrimps and fishes in these trenches in the western Pacific Ocean</data>
</node>
<node id="126d">
  <data key="d0">doc_summary</data>
  <data key="d1">Pacific ocean blob of warm water killed million seabirds . A Hot Blob in the Pacific Ocean Caused Million Seabirds to Jan — Five years ago tens of thousands of emaciated seabirds washed ashore on the Pacific Coast</data>
</node>
<node id="91d">
  <data key="d0">doc_summary</data>
  <data key="d1">Coast Guard Cutter Offloads Million of Cocaine in San The fight against drug cartels in the Eastern Pacific Ocean requires unity of effort in all phases from detection monitoring and interdictions . Pacific Ocean United Nations Office on Drugs and Crime Based in Bangkok the GMCP Pacific Ocean PO Team assists states in Southeast Asia and the Pacific region in building their maritime security capacity and</data>
</node>
<node id="39d">
  <data key="d0">doc_summary</data>
  <data key="d1">The Great Pacific Garbage Patch The Ocean Cleanup The Great Pacific Garbage Patch is the largest accumulation of ocean plastic in the world and is located between Hawaii and California Scientists of The Ocean . Pacific Ocean National Geographic Society Results of — Earth Science Oceanography Ecology Biology The Great Pacific Garbage Patch is a collection of marine debris in the North Pacific Ocean .</data>
</node>
<node id="124d">
  <data key="d0">doc_summary</data>
  <data key="d1">private islands for sale in the Pacific Ocean  Vladi Private  Due to its size its no surprise there are so many private islands in the Pacific Pacific island resorts promise amazing holidays whereas our islands for sale in the </data>
</node>
<node id="154d">
  <data key="d0">doc_summary</data>
  <data key="d1">DoubleTree by Hilton Opens Beachfront Property in Mazatlán Mexico At the Pool Bar guests enjoy a lengthy menu of lunches and snacks or watch 
the astounding Pacific Ocean sunsets with specialty drinks and </data>
</node>
<node id="143d">
  <data key="d0">doc_summary</data>
  <data key="d1">Pacific Ocean Finance — News  Conservation Finance Alliance After the workshop the Fellows attended and presented their projects at the Pacific Ocean Finance Conference The POFP Fellows already have deep knowledge </data>
</node>
<node id="8d">
  <data key="d0">doc_summary</data>
  <data key="d1">Pacific Ocean News Articles The Scientist Magazine® Catherine Offord Oct The discovery of ancient clades of brittle stars at the bottom of the Pacific Ocean adds to concerns that commercial exploitation of . After an asteroid wiped out the dinosaurs ocean microbes In Bralower and his colleagues had spotted micrite in rocks from the western Pacific Ocean that dated to the time of the impact “ When we</data>
</node>
<node id="156d">
  <data key="d0">doc_summary</data>
  <data key="d1">Imagitarium Pacific Ocean Water  gallons  Petco Natural sea water thats already filtered sanitized and pH balanced · No mixing measuring or adjusting · Just pour Pacific Ocean Water directly into your aquarium</data>
</node>
<node id="113d">
  <data key="d0">doc_summary</data>
  <data key="d1">Pacific Ocean  latest news breaking stories and comment  A tropical storm in the Pacific Ocean is slowly approaching the Tokyo region and officials are urging residents to take precautions early from heavy rain and </data>
</node>
<node id="145d">
  <data key="d0">doc_summary</data>
  <data key="d1"> Stunning Pacific Ocean Beaches You Wont Want to Miss The water is fairly cold Enjoy a picnic on the beach with wine and cheese sourced from local shops catch the sun set over the Pacific Ocean or walk to the </data>
</node>
<node id="84d">
  <data key="d0">doc_summary</data>
  <data key="d1">The Pacific Ocean is so acidic that its dissolving Dungeness crabs shells The Pacific Ocean is acidifying at such a rate that Dungeness crabs some of the most valuable crustaceans in the Pacific Northwest are suffering . The Pacific Ocean is so acidic that its dissolving Dungeness Jan — The Pacific Ocean is becoming more acidic and the cashcrabs that live in its coastal waters are some of its first inhabitants to feel its effects</data>
</node>
<node id="25d">
  <data key="d0">doc_summary</data>
  <data key="d1">Pacific Ocean BBC News Video caption US coast guard crew have nearmiss with shark in Pacific OceanUS coast guard crew have nearmiss with shark in Pacific Ocean An officer on . US Coast Guard describes ‘ shark attack ’ during crew ’ s Pacific Ocean swim Coasties were swimming in the Pacific Ocean on Aug when a to foot shark appeared near their ship the US Coast Guard Cutter</data>
</node>
<node id="88d">
  <data key="d0">doc_summary</data>
  <data key="d1">Great white shark lair found in Pacific Ocean CNN Video . WATCH White Shark Café Found in Middle of Pacific Ocean</data>
</node>
<node id="168d">
  <data key="d0">doc_summary</data>
  <data key="d1">NASA Navy practice Orion recovery in the Pacific Ocean </data>
</node>
<node id="151d">
  <data key="d0">doc_summary</data>
  <data key="d1">Sailing Solo across the Pacific Ocean  Hawaii to the Marshall  </data>
</node>
<node id="163d">
  <data key="d0">doc_summary</data>
  <data key="d1">Tshirts perfect fit for Yap  Stripes Japan Tshirts are a valuable commodity on the small remote Pacific island of 
 of the Pacific Ocean the state of Yap is made up of four large 
islands </data>
</node>
<node id="45d">
  <data key="d0">doc_summary</data>
  <data key="d1">Pacific Ocean and Beaches  Los Angeles  United States  The Pacific Ocean is a force that calls to some to jump in and join the dolphins that frequent its waters Temperatures are warmest in August and September but </data>
</node>
<node id="171d">
  <data key="d0">doc_summary</data>
  <data key="d1">Critics vow to continue efforts to remove Snake River dams in Washington The Pacific Northwest population of orcas — also called killer whales — was 
 all the way to Lewiston Idaho  miles from the Pacific Ocean</data>
</node>
<node id="125d">
  <data key="d0">doc_summary</data>
  <data key="d1">Pacific Salmon Foundation expands online tool to track fish returning to spawn in BCs rivers Salmon along the West Coast make their return from the ocean to freshwater rivers and streams from midJune to October and the number . Where To Go on a Guided Grays Harbor Ocean or River From the small winding rivers to the mighty Pacific Ocean opportunities to catch various kinds of native saltwater and freshwater fish are</data>
</node>
<node id="2d">
  <data key="d0">doc_summary</data>
  <data key="d1">Weather Quiz Pacific Ocean Water Temperatures NBC Chief Meteorologist Rick Mitchell asks when cooling of the Pacific Ocean water temperatures near the equator what type of weather . How Much Snow Should Denver Expect This Winter ENSO or El Niño Southern Oscillation is a climate pattern based on the water temperatures of the equatorial Pacific Ocean There are three</data>
</node>
<node id="112d">
  <data key="d0">doc_summary</data>
  <data key="d1">Titanium Healthcare hosts special outdoor Open House at  Formerly known as Ocean Pacific Primary Care the practice will benefit 
from Titaniums proven people processes and technology to create a </data>
</node>
<node id="149d">
  <data key="d0">doc_summary</data>
  <data key="d1"> Faces Marcus Nack finds adventure in the woods of southeast Iowa A life on the ocean coast of the Pacific Northwest is now a memory as are 
the college years with the lakes and forests of Wisconsin But Marcus </data>
</node>
<node id="132d">
  <data key="d0">doc_summary</data>
  <data key="d1">PACIFIC OCEAN PEDIATRICS Pacific Ocean Pediatrics is a pediatric practice located in the heart of Santa Monica California Founded in  by Robert C Hamilton MD FAAP the </data>
</node>
<node id="31d">
  <data key="d0">doc_summary</data>
  <data key="d1">Pacific Ocean Facts for Kids Geography Facts for Kids The Pacific is the biggest ocean on earth and covers more than of the earths surface With a surface of sqkmsqmiles it provides . Pacific Ocean Facts for Kids Kiddle encyclopedia Pacific Ocean Map of the Pacific Ocean Coordinates Script error The function coordinsert does not exist Surface area km sq mi .</data>
</node>
<node id="24d">
  <data key="d0">doc_summary</data>
  <data key="d1">Ocean heat waves like the Pacifics deadly Blob could  Jan   — How else could more than  million Pacific cod suddenly vanish from the waters off of southern Alaska Within hours however Barbeauxs </data>
</node>
<node id="115d">
  <data key="d0">doc_summary</data>
  <data key="d1">Oceans hidden heat measured with earthquake sounds It was a promising way to monitor Earths warming oceans but  in the 
Pacific Ocean called Acoustic Thermometry of Ocean Climate ATOC</data>
</node>
<node id="189d">
  <data key="d0">doc_summary</data>
  <data key="d1">Pacific Ocean Properties Real Estate  Homes for Sale in  Find your new home in the Brookings OR area with Pacific Ocean Properties Just contact The Reel Estate Doctor for service with a personal touch</data>
</node>
<node id="177d">
  <data key="d0">doc_summary</data>
  <data key="d1">Opposition to New Offshore Drilling in the Pacific Ocean  In April  a Presidential Executive Order threatened to reopen the Pacific coast to expanded offshore oil and gas drilling placing invaluable ocean </data>
</node>
<node id="23d">
  <data key="d0">doc_summary</data>
  <data key="d1">Clint Frazier hits a moonshot to the Pacific Ocean off Blake Snell Video If we had to guess wed say the ball definitely landed in the Pacific Ocean Which has more buzz in Tap or slide to vote . Six Really Big Facts About the Equally Big Pacific Ocean A Apr — Everything is BIGGER Sorry Texas—the Pacific Ocean has you beat in the size department In fact in addition to being the worlds largest ocean</data>
</node>
<node id="101d">
  <data key="d0">doc_summary</data>
  <data key="d1">Prospects for the TransPacific Partnership Trade Deal under  The latter was an ambitious free trade agreement between  countries on 
both sides of the Pacific Ocean meant to strengthen their economic </data>
</node>
<node id="109d">
  <data key="d0">doc_summary</data>
  <data key="d1">Coast Guard Cutter Bertholf Returns Home After Month Patrol The narcotics worth an estimated million were seized in international waters of the Eastern Pacific Ocean between May and August . USS Pickney Returns to San Diego After Month Deployment Spanning Both Coasts Station San Diego on Monday after a ninemonth deployment that stretched from the eastern Pacific Ocean to the Caribbean Sea and back</data>
</node>
<node id="175d">
  <data key="d0">doc_summary</data>
  <data key="d1">Scientists discover three new sea creatures in depths of the  </data>
</node>
<node id="3d">
  <data key="d0">doc_summary</data>
  <data key="d1">Malibu Beach Inn Recognized with Condé Nast Travelers Readers Choice Award “ Hotel in Southern California ” Nestled between the Pacific Ocean and Southern Californias Pacific Coast Highway the fivestar boutique hotel is set on the exclusive sands of . The Pacific Ocean and California Coast Visit California Given its miles of beautiful coastline Californias relationship with the Pacific Ocean is deep and abiding And if you ask SeaWorld San Diegos Jody .</data>
</node>
<node id="67d">
  <data key="d0">doc_summary</data>
  <data key="d1">Magnitude quake strikes off Tonga in Pacific Ocean USGS Reuters A magnitude quake struck off Tonga in the Pacific Ocean on Thursday the US Geological Survey USGS said The quake . Magnitude Earthquake Strikes Near Tonga in Pacific Ocean US Geological Survey earthquake was registered on Thursday near the coast of the Kingdom of Tonga in the Pacific Ocean the US Geological Survey USGS said</data>
</node>
<node id="128d">
  <data key="d0">doc_summary</data>
  <data key="d1">Four EyePopping Inns of Central Oregon Coast You Likely Ocean Breeze Hotel and Inn at Lincoln City sit paired together – two adorable Sitting right on a cliff over the Pacific Ocean this resort is the . Waldorf Astoria Comes to Dana Point California of Dana Point and offers panoramic views of the Pacific Ocean Equal parts sophisticated approachable and intimate Monarch Beach Resort</data>
</node>
<node id="65d">
  <data key="d0">doc_summary</data>
  <data key="d1">Aquarium of the Pacific Take a journey of discovery through the worlds largest ocean at the Aquarium of the Pacific in Long Beach California . Life in the MIDDLE of the PACIFIC OCEAN Adventure</data>
</node>
<node id="135d">
  <data key="d0">doc_summary</data>
  <data key="d1">Large Garbage Patch Floating in the Pacific Ocean  NBC News </data>
</node>
<node id="146d">
  <data key="d0">doc_summary</data>
  <data key="d1">Environmentalists remove tons of plastic in Pacific Ocean </data>
</node>
<node id="79d">
  <data key="d0">doc_summary</data>
  <data key="d1">The Pacific Ocean Neutrino Experiment Nature Astronomy Sep — The Pacific Ocean Neutrino Experiment is a new initiative towards constructing a multicubickilometre neutrino telescope to expand our . Astronomers plan huge neutrino observatory in the Pacific The Pacific Ocean Neutrino Experiment PONE is designed to snare veryhighenergy neutrinos generated by extreme events from beyond .</data>
</node>
<node id="69d">
  <data key="d0">doc_summary</data>
  <data key="d1">Pacific Ocean AquaFarms Environmental Federal Register Sep — Pacific Ocean AquaFarms POA the applicant proposes to construct operate and maintain an offshore marine finfish aquaculture operation . Pacific Ocean Aquafarms launching offshore yellowtail farm While Pacific Ocean AquaFarms partner Pacific owns the Catalina Sea Ranch assets the new project is separate from that facility and location</data>
</node>
<node id="152d">
  <data key="d0">doc_summary</data>
  <data key="d1">US troops ready for Valiant Shield exercise in Pacific Ocean  military personnel involved in Valiant Shield a Pacific Ocean training 
 The day exercise of the US IndoPacific Command begins on </data>
</node>
<node id="155d">
  <data key="d0">doc_summary</data>
  <data key="d1">pacific ocean  Time Jennifer Appel and Tasha Fuiava stuck to their guns as Matt Lauer pointed o Jennifer Appel and Tasha Fuiava stuck to their guns as Matt Lauer pointed out </data>
</node>
<node id="153d">
  <data key="d0">doc_summary</data>
  <data key="d1">Free Meditation Video  the beautiful Pacific Ocean  Exploreorg </data>
</node>
<node id="147d">
  <data key="d0">doc_summary</data>
  <data key="d1">The Great Pacific Garbage Patch Is Not What You Think It Is  </data>
</node>
<node id="102d">
  <data key="d0">doc_summary</data>
  <data key="d1">Bluebox and Dnata to combine IFE and catering in Pacific   on the deployment of Bluebox wireless IFE WIFE systems across 
Australia New Zealand and a number of other Pacific Ocean territories</data>
</node>
<node id="15d">
  <data key="d0">doc_summary</data>
  <data key="d1">South Pacific Ocean Google My Maps Sailing from Brazil to Australia . World Atlantic Ocean and Pacific Ocean The LusoHispanic This elaborate elegant Portuguese portolan chart depicts the Atlantic Ocean the southeast Pacific Ocean the southwest Indian Ocean as well as the continents</data>
</node>
<node id="58d">
  <data key="d0">doc_summary</data>
  <data key="d1">Pacific Ocean World Factbook The Pacific Ocean is the largest of the worlds five oceans followed by the Atlantic Ocean Indian Ocean Southern Ocean and Arctic Ocean Strategically . Oceans Pacific Ocean — The World Factbook Central CIA The Pacific Ocean is the largest of the worlds five oceans followed by the Atlantic Ocean Indian Ocean Southern Ocean and Arctic Ocean Strategically .</data>
</node>
<node id="190d">
  <data key="d0">doc_summary</data>
  <data key="d1">Plastic Garbage Patch Bigger Than Mexico Found in Pacific </data>
</node>
<node id="173d">
  <data key="d0">doc_summary</data>
  <data key="d1">Pacific Ocean  US News Pacific Island Aspires for Independence A copper quarry helps fuel Bougainvilles hopes for separation from Papua New Guinea a move that would resonate </data>
</node>
<node id="54d">
  <data key="d0">doc_summary</data>
  <data key="d1"> Pacific Ocean Photos and Premium High Res Pictures Find the perfect Pacific Ocean stock photos and editorial news pictures from Getty Images Select from  premium Pacific Ocean of the highest quality</data>
</node>
<node id="90d">
  <data key="d0">doc_summary</data>
  <data key="d1">This Is the Engineering Youd Need to Cross the Pacific Ocean . Pacific Ocean Division US Army Corps of Engineers The official website of the Pacific Ocean Division US Army Corps of Engineers</data>
</node>
<node id="121d">
  <data key="d0">doc_summary</data>
  <data key="d1">Japan planning mass Fukushima radioactive water release  </data>
</node>
<node id="20d">
  <data key="d0">doc_summary</data>
  <data key="d1">After  months stranded Easter Islanders will return home Home to about  people Easter Island is a tiny speck in the vast 
Pacific Ocean renowned for its imposing moai — giant heads carved from </data>
</node>
<node id="38d">
  <data key="d0">doc_summary</data>
  <data key="d1">Swimming Across The Entire Pacific Ocean  Challenge  </data>
</node>
<node id="80d">
  <data key="d0">doc_summary</data>
  <data key="d1">Bullets bombs cans and plastic litter the bottom of the Pacific The Pacific Ocean is vast covering some of the Earths surface Its central and western regions contain not only the worlds deepest point . Bullets bombs cans and plastic litter the bottom of the Pacific Jun — The Pacific Ocean is vast covering some of the Earths surface Its central and western regions contain not only the worlds deepest point</data>
</node>
<node id="35d">
  <data key="d0">doc_summary</data>
  <data key="d1">to sail across the Pacific Ocean yachtingworldcom . PACIFIC OCEAN CROSSING Just The Two Of Us – Sailing L</data>
</node>
<node id="119d">
  <data key="d0">doc_summary</data>
  <data key="d1">Impact Of Covid  On Ocean Freight Forwarding Industry  Chapter Eight AsiaPacific Ocean Freight Forwarding Market Analysis by 
Countries Chapter Nine Middle East and Africa Ocean Freight </data>
</node>
<node id="29d">
  <data key="d0">doc_summary</data>
  <data key="d1">Pacific Ocean Latest News  Videos Photos about Pacific  Pacific Ocean Latest Breaking News Pictures Videos and Special Reports from The Economic Times Pacific Ocean Blogs Comments and Archive News on </data>
</node>
<node id="114d">
  <data key="d0">doc_summary</data>
  <data key="d1">Pacific Ocean Heat Wave Threatens West Coast Marine Life . Tropical fires fuel elevated ozone levels over western Pacific</data>
</node>
<node id="33d">
  <data key="d0">doc_summary</data>
  <data key="d1">Oceanographic Region Pacific Ocean Hakai Magazine Hakai Magazine explores science society and the environment in compelling narratives that highlight coastal life and phenomena . Pacific Ocean Energy Trust Home Pacific Ocean Energy Trust POET · Committed to the responsible development of marine renewable energy in the Pacific Region · RESEARCH · OWET</data>
</node>
<node id="191d">
  <data key="d0">doc_summary</data>
  <data key="d1">Moon glints on Pacific Ocean seen from space station  The  </data>
</node>
<node id="6d">
  <data key="d0">doc_summary</data>
  <data key="d1">Violent confluence of Columbia River and Pacific Ocean make than the length of six kingsized beds stacked endtoend feet can meet the Columbia River as it makes its way out to the Pacific Ocean . On the total geostrophic circulation of the pacific ocean flow The largescale circulation of the Pacific Ocean consists of two great anticyclonic gyres that contract poleward at increasing depth two highlatitude cyclonic</data>
</node>
<node id="5d">
  <data key="d0">doc_summary</data>
  <data key="d1">The Pacific Ocean explained National Geographic The Pacific Ocean is the largest and deepest ocean on Earth It spans million square miles from California to China and in certain regions extends tens of . The Pacific Ocean—facts and information National Geographic Mar — The Pacific Ocean is the largest and deepest ocean on Earth It spans million square miles from California to China and in certain regions .</data>
</node>
<node id="97d">
  <data key="d0">doc_summary</data>
  <data key="d1">THE SEA OTTER IN THE EASTERN PACIFIC OCEAN  North  THE SEA OTTER IN THE EASTERN PACIFIC OCEAN Karl W Kenyon Karl W Kenyon Wildlife Biologist Division of Wildlife Research Bureau of Sport </data>
</node>
<node id="9d">
  <data key="d0">doc_summary</data>
  <data key="d1">Largest Ocean Pacific Ocean Facts DK Find Out Pacific Ocean Toggle text The Pacific is by far the worlds largest ocean It covers more than a third of the . How big is the Pacific Ocean Ocean oceanexplorernoaagov .</data>
</node>
<node id="172d">
  <data key="d0">doc_summary</data>
  <data key="d1">Distal transport of dissolved hydrothermal iron in the deep  Oct   — Moreover the South Pacific Ocean is an important place to determine the influence of hydrothermal Fe injection on ocean productivity and climate </data>
</node>
<node id="93d">
  <data key="d0">doc_summary</data>
  <data key="d1">Oceans  Pacific Ocean — The World Factbook  Central   CIA Sep   — A combination of datasets from different satellites makes possible this beautiful Blue Marble view of the Pacific Ocean The string of islands </data>
</node>
<node id="192d">
  <data key="d0">doc_summary</data>
  <data key="d1">US Military Is Offered New Bases in the Pacific US South Korea Japan CHINA Pacific Ocean Hawaii Northern Mariana 
Is</data>
</node>
<node id="46d">
  <data key="d0">doc_summary</data>
  <data key="d1">Swimmer Ben Lecomte is swimming across the Pacific Ocean . Swimming across the Pacific Ocean Ben Lecomte ending</data>
</node>
<node id="150d">
  <data key="d0">doc_summary</data>
  <data key="d1">China could spread power projection to Pacific Ocean  </data>
</node>
<node id="129d">
  <data key="d0">doc_summary</data>
  <data key="d1">South Pacific  Mother Nature tries to create an island before  </data>
</node>
<node id="52d">
  <data key="d0">doc_summary</data>
  <data key="d1">La Nina weather condition forms in the Pacific Ocean And it could be bad news for Californias fire season next year La Nina is the natural cooling of parts of the equatorial Pacific and it causes . La Niña develops in Pacific forecast for colder snowier winter “ We already see the signal developing in the equatorial Pacific Ocean Theres already a cooling trend thats existing across almost all of the</data>
</node>
<node id="74d">
  <data key="d0">doc_summary</data>
  <data key="d1">Creating a Rain Forest in the Pacific Ocean  Energized by  </data>
</node>
<node id="70d">
  <data key="d0">doc_summary</data>
  <data key="d1">The blob Pacific Ocean Pacific Ocean blob harming marine Pacific Ocean blob harming marine life made worse by climate change By Jonathan Vigliotti September PM CBS News . The blob Pacific Ocean Pacific Ocean blob harming marine</data>
</node>
<node id="55d">
  <data key="d0">doc_summary</data>
  <data key="d1">Fishing miles from land Pacific Ocean Crossing Day . Pacific Ocean Crossing The scariest part of a Sail from</data>
</node>
<node id="60d">
  <data key="d0">doc_summary</data>
  <data key="d1">Karina – Eastern Pacific – Hurricane And Typhoon Updates When NASAs Aqua satellite passed over the Eastern Pacific Ocean it gathered water vapor data on Tropical Storm Karina The data showed . Douglas – Eastern Pacific Ocean – Hurricane And Typhoon Douglas – Eastern Pacific Ocean July – NASA Sees Hurricane Douglas Brush Hawaii Imagery from NASAs Terra satellite was used to .</data>
</node>
<node id="96d">
  <data key="d0">doc_summary</data>
  <data key="d1">Pacific Ocean Coral Reef Research in Galapagos French Khaled bin Sultan Living Oceans Foundation conducts Pacific Ocean coral reef research in Galapagos Islands . Pacific Ocean Coral Reef Research in Galapagos French</data>
</node>
<node id="160d">
  <data key="d0">doc_summary</data>
  <data key="d1">Pacific Ocean  AP News News from The Associated Press the definitive source for independent journalism from every corner of the globe</data>
</node>
<node id="22d">
  <data key="d0">doc_summary</data>
  <data key="d1">Seeing Red Across the North Pacific Ocean NOAA Climategov Oct — The Pacific Ocean is throwing a bit of a temper tantrum these days but its not where you think it might be Often we focus on the tropical Pacific . Pacific small islands and Big Ocean nations at UN Assembly The lowlying island nation Tuvalu in the Pacific Ocean is particularly susceptible to higher sea levels caused by climate change September</data>
</node>
<node id="89d">
  <data key="d0">doc_summary</data>
  <data key="d1">Pacific Ocean  a Cruising Guide on the cruiserswikiorg</data>
</node>
<node id="188d">
  <data key="d0">doc_summary</data>
  <data key="d1">We Now Have Proof a Supernova Exploded Perilously Close to Earth  Million Years Ago  locations in the Pacific Ocean Two were from the Midway Atoll one was 
from the Donizetti Ridge and the fourth was from the Central Pacific</data>
</node>
<node id="51d">
  <data key="d0">doc_summary</data>
  <data key="d1">Theres a Desert in The Middle of The Pacific And We Finally . Theres a Desert in The Middle of The Pacific And We Now</data>
</node>
<node id="137d">
  <data key="d0">doc_summary</data>
  <data key="d1">secret shark cafe thesuncouk</data>
</node>
<node id="193d">
  <data key="d0">doc_summary</data>
  <data key="d1">The Power of Shared Information for the Pacific Ocean  Esri The Pacific Ocean Accounting Portal brings attention to this body of water in ways that decisionmakers can quickly understand</data>
</node>
<node id="86d">
  <data key="d0">doc_summary</data>
  <data key="d1">PACIFIC OCEAN Food and Agriculture Organization A BRIEF REVIEW OF MAJOR FISHING AREAS IN THE PACIFIC OCEAN IV Northwest Pacific Area After the peak total catches of over million t . The long memory of the Pacific Ocean – Woods Hole Jan — Researchers from the Woods Hole Oceanographic Institution WHOI and Harvard University have found that the deep Pacific Ocean lags a few</data>
</node>
<node id="176d">
  <data key="d0">doc_summary</data>
  <data key="d1">After two years of sailing across the Pacific Ocean Tara  </data>
</node>
<node id="43d">
  <data key="d0">doc_summary</data>
  <data key="d1">Lowell – Eastern Pacific Ocean – Hurricane And Typhoon Lowell – Eastern Pacific Ocean Sep – NASA Analyzes Tropical Storm Lowells Very Cold Cloud Tops NASA analyzed the cloud top . Kujira – Northwestern Pacific Ocean – Hurricane And Kujira – Northwestern Pacific Ocean Sep – NASA Casts an Infrared Eye on Tropical Storm Kujiras Very Cold Cloud Tops NASA .</data>
</node>
<node id="181d">
  <data key="d0">doc_summary</data>
  <data key="d1">Why the Atlantic and Pacific Oceans Dont Mix YouTube . Why the Atlantic and Pacific Oceans Don youtubecom</data>
</node>
<node id="14d">
  <data key="d0">doc_summary</data>
  <data key="d1">Volcanoes of the Pacific Ocean VolcanoDiscovery During the past week the Hawaiian Volcano Observatory HVO recorded smallmagnitude earthquakes on the volcanos summit and upperelevation flanks . Volcanic islands merge in Pacific Ocean BBC News A volcanic island in the Pacific Ocean has merged with its neighbour to form one landmass the US space agency says .</data>
</node>
<node id="94d">
  <data key="d0">doc_summary</data>
  <data key="d1">Top  Pacific Ocean Facts  Nature factsnet</data>
</node>
<node id="82d">
  <data key="d0">doc_summary</data>
  <data key="d1">Strange New Species Discovered in Abyss at The Bottom of The Pacific Ocean This part of the Pacific Ocean is clearly a hotspot of xenophyophore diversity Among the new discoveries is the new genus Abyssalia named . UH discovers new species in deep Pacific Ocean seabed singlecelled xenophyophores protozoans belonging to a group called the Foraminifera were discovered in the deep Pacific Ocean during</data>
</node>
<node id="12d">
  <data key="d0">doc_summary</data>
  <data key="d1">Pacific Ocean Park The Rise and Fall of Los Angeles Space Pacific Ocean Park The Rise and Fall of Los Angeles Space Age Nautical Pleasure Pier Merritt Christopher Priore Domenic Wilson Brian on Amazoncom . Animation of Pacific Ocean Sea Surface Heights NASA .</data>
</node>
<node id="130d">
  <data key="d0">doc_summary</data>
  <data key="d1">Pacific Ocean keeps growing businessinsidercom</data>
</node>
<node id="19d">
  <data key="d0">doc_summary</data>
  <data key="d1">Working on common approaches with India in Pacific Indian Ocean Russian Envoy Working on common approaches with India in Pacific Indian Ocean Russian Envoy The comments assume significance even as India and the . India US will work for Indian Pacific stability prosperity India Pacific region is largely viewed as an area comprising the Indian Ocean and the western and central Pacific Ocean including the South</data>
</node>
<node id="106d">
  <data key="d0">doc_summary</data>
  <data key="d1">people survived a month adrift in the Pacific Ocean Insider . Teen Survives Days Adrift In Pacific Ocean NBC Nightly</data>
</node>
<node id="182d">
  <data key="d0">doc_summary</data>
  <data key="d1">Cold Pacific Ocean is offsetting global sciencemagorg</data>
</node>
<node id="49d">
  <data key="d0">doc_summary</data>
  <data key="d1">See West Coast wildfire smoke get sucked into a cyclone over the Pacific Ocean Image of the Western Hemisphere and Pacific Ocean from the National Atmospheric and Oceanic Administrations Geostationary Operational . See West Coast wildfire smoke get sucked into a cyclone over Sep — Image of the Western Hemisphere and Pacific Ocean from the National Atmospheric and Oceanic Administrations Geostationary Operational</data>
</node>
<node id="72d">
  <data key="d0">doc_summary</data>
  <data key="d1">Pacific Ocean  Maritime Issues This paper argues that only on a rulebased order enforced by appropriate measures can ASEAN and its partners achieve a peaceful and secure maritime </data>
</node>
<node id="27d">
  <data key="d0">doc_summary</data>
  <data key="d1">Pacific Islands GlobalChangegov Various forces over thousands of years have shaped the landscape of the Pacific Ocean which contains more islands and reefs than all the other oceans and . The long memory of the Pacific Ocean whoiedu</data>
</node>
<node id="59d">
  <data key="d0">doc_summary</data>
  <data key="d1">Six Really Big Facts About the Equally Big Pacific Ocean  A </data>
</node>
<node id="1d">
  <data key="d0">doc_summary</data>
  <data key="d1">Marie – Eastern Pacific Ocean – Hurricane And Typhoon  Tropical Storm Marie has formed in the Eastern Pacific Ocean and NASA 
satellite data helped confirm the strengthening of the storm</data>
</node>
<node id="50d">
  <data key="d0">doc_summary</data>
  <data key="d1">La Nina develops in Pacific Ocean likely to last until at least La Nina is associated with cooler than average sea surface temperatures SSTs in the central and eastern tropical Pacific Ocean Currently . Behind the Forecast How cooler Pacific Ocean temperatures</data>
</node>
<node id="21d">
  <data key="d0">doc_summary</data>
  <data key="d1">Pacific Ocean Patterns Processes and Productivity POP Pacific Ocean Patterns Processes and Productivity POP Impacts of ancient warming on marine ecosystems and western North America . La Niña climate pattern strengthens in the Pacific Ocean La Niña conditions were observed in the Pacific Ocean last month and there is a chance the weather pattern will persist through the .</data>
</node>
<node id="16d">
  <data key="d0">doc_summary</data>
  <data key="d1">South Sea bubble a voyage across the Pacific Ocean South Sea bubble a voyage across the Pacific Ocean A smallship voyage between Tahiti and Easter Island feels like a journey through time . After the Pacific Ocean swallows villages and five Solomon</data>
</node>
<node id="76d">
  <data key="d0">doc_summary</data>
  <data key="d1">Fiji  History Map Flag Points of Interest  Facts  Britannica </data>
</node>
<node id="36d">
  <data key="d0">doc_summary</data>
  <data key="d1">Geography Facts About the Pacific Ocean geographyrealmcom . Geography Facts About the Pacific Ocean geographyrealmcom .</data>
</node>
<node id="10d">
  <data key="d0">doc_summary</data>
  <data key="d1">Western Pacific Region WHO Western Pacific Region WPR A Australia Brunei Darussalam Japan New Zealand Singapore WPR B Cambodia China Cook Islands Fiji Kiribati Lao . Pacific Ocean – AOSIS Alliance of Small Island States Click to begin Click to begin Click to begin Many nations one voice Click to begin Pacific Ocean Welcome to AOSIS English French Spanish Pacific Ocean</data>
</node>
<node id="13d">
  <data key="d0">doc_summary</data>
  <data key="d1">pacific ocean Archives  Oregon Coast Aquarium </data>
</node>
<node id="4d">
  <data key="d0">doc_summary</data>
  <data key="d1">A Changing Ocean Warm Pacific Temperatures Could Signal . El Niño Pacific Wind and Current Changes Bring Warm Wild</data>
</node>
<node id="131d">
  <data key="d0">doc_summary</data>
  <data key="d1">Ice discharge in the North Pacific set off series of climate  The Pacific Ocean sets the drum beat Walczak said This is a paradigm 
shift in our thinking about how these events are connected To gain </data>
</node>
<node id="107d">
  <data key="d0">doc_summary</data>
  <data key="d1">BRoll Corals of the Pacific Ocean BRoll Packages ALL . BRoll Corals of the Pacific Ocean BRoll Packages ALL</data>
</node>
<node id="174d">
  <data key="d0">doc_summary</data>
  <data key="d1">Diving To The Bottom Of The Pacific Ocean  Wonders of the  </data>
</node>
<node id="110d">
  <data key="d0">doc_summary</data>
  <data key="d1">Rights of the Pacific Ocean Initiative Protect the environment Apr — A convention to legally recognize and protect the Rights of the Pacific Ocean is one way that Pacific Islanders can develop a system to adapt to . Pacific Ocean Alliance United Nations Partnerships for SDGs Establishment of the Pacific Ocean Alliance facilitated by the Pacific Ocean Commissioner will foster partnerships to provide effective ocean policy coordination</data>
</node>
<node id="71d">
  <data key="d0">doc_summary</data>
  <data key="d1">Obama proposes vast expansion of Pacific Ocean marine  </data>
</node>
<node id="73d">
  <data key="d0">doc_summary</data>
  <data key="d1">Pacific Ocean  Pearls of the Planet  YouTube </data>
</node>
<node id="11d">
  <data key="d0">doc_summary</data>
  <data key="d1">pacificocean hashtag on Instagram • Photos and Videos m Posts  See Instagram photos and videos from pacificocean hashtag</data>
</node>
<node id="42d">
  <data key="d0">doc_summary</data>
  <data key="d1">Pacific Ocean full of storms  YouTube </data>
</node>
<node id="118d">
  <data key="d0">doc_summary</data>
  <data key="d1">Kilauea Eruption Fosters Algae Bloom in labmanagercom</data>
</node>
<node id="64d">
  <data key="d0">doc_summary</data>
  <data key="d1">Earth showing the Pacific Ocean sciencephotocom</data>
</node>
<node id="148d">
  <data key="d0">doc_summary</data>
  <data key="d1">OSU Assumes Cyberinfrastructure Responsibility for OOI  makes data transmission for the Ocean Observatories Initiative OOI 
 Atlantic and Pacific Oceans outfitted with more than  instruments </data>
</node>
<node id="48d">
  <data key="d0">doc_summary</data>
  <data key="d1">Pacific Ocean Description Location Map Facts Britannica Pacific Ocean body of salt water extending from the Antarctic region in the south to the Arctic in the north and lying between the continents of Asia and Australia . Pacific ocean Definition of Pacific ocean at Dictionarycom Pacific ocean definition an ocean bordered by the American continents Asia and Australia largest ocean in the world divided by the equator into the North .</data>
</node>
<node id="34d">
  <data key="d0">doc_summary</data>
  <data key="d1">How did Pacific Ocean get its name mapsofworldcom . How did the Pacific Ocean get its nameoceanservicenoaagov</data>
</node>
<node id="116d">
  <data key="d0">doc_summary</data>
  <data key="d1">Pacific oceans water not mix quoracom</data>
</node>
<node id="103d">
  <data key="d0">doc_summary</data>
  <data key="d1">The Pacific Ocean is hiding a whole engadgetcom . Have Disappeared into the Pacific Ocean cntravelercom .</data>
</node>
<node id="17d">
  <data key="d0">doc_summary</data>
  <data key="d1">How the Pacific Ocean Got its Name YouTube . The last frontier of history The Pacific Ocean YouTube .</data>
</node>
<node id="26d">
  <data key="d0">doc_summary</data>
  <data key="d1">W – Northwestern Pacific Ocean – Hurricane And Typhoon W – Northwestern Pacific Ocean Aug – NASA Finds a Wispy WindSheared Tropical Depression W NASAs Terra satellite . Higos – Northwestern Pacific Ocean – Hurricane And Higos – Northwestern Pacific Ocean Aug – NASANOAA Satellite Snaps Image of Tropical Storm Higos in South China Sea .</data>
</node>
<node id="180d">
  <data key="d0">doc_summary</data>
  <data key="d1">Where do the Atlantic and Pacific Oceans meet </data>
</node>
<node id="41d">
  <data key="d0">doc_summary</data>
  <data key="d1">Mystery Stretch of the Pacific Ocean Is newsweekcom</data>
</node>
<node id="7d">
  <data key="d0">doc_summary</data>
  <data key="d1">PACIFIC OCEAN  UN News </data>
</node>
<node id="81d">
  <data key="d0">doc_summary</data>
  <data key="d1">The Pacific Ocean has a plastic problem Heres the bold plan  </data>
</node>
<node id="170d">
  <data key="d0">doc_summary</data>
  <data key="d1">Oceania  Definition Population  Facts  Britannica </data>
</node>
<node id="111d">
  <data key="d0">doc_summary</data>
  <data key="d1">Floating Garbage Patches Grow in the chiletodaycl</data>
</node>
<node id="61d">
  <data key="d0">doc_summary</data>
  <data key="d1">The Big One Reflections on the North Pacific Ocean </data>
</node>
<node id="95d">
  <data key="d0">doc_summary</data>
  <data key="d1">Did not Know About the Pacific Ocean godandiblog</data>
</node>
<node id="53d">
  <data key="d0">doc_summary</data>
  <data key="d1">Pacific Ocean APRU Pacific Ocean Linking five continents and countries and territories the Pacific Ocean is a foundation of . Notes from the Field The Pacific or “ Peaceful ” Ocean Apr — The Pacific or “ Peaceful ” Ocean April th by Aimee Neeley The global ocean is made up of five major ocean basins the Pacific Atlantic</data>
</node>
<node id="139d">
  <data key="d0">doc_summary</data>
  <data key="d1">What is the Largest Island in the geographyrealmcom</data>
</node>
<node id="104d">
  <data key="d0">doc_summary</data>
  <data key="d1">Vector Map of the Pacific Ocean onestopmapcom · In stock . Pacific Ocean Maps Maps of Pacific Oceanontheworldmapcom .</data>
</node>
<node id="62d">
  <data key="d0">doc_summary</data>
  <data key="d1">The acidification of the Pacific Ocean techexploristcom . Does the Pacific Ocean mixes with the steemitcom</data>
</node>
<node id="123d">
  <data key="d0">doc_summary</data>
  <data key="d1">Haiyan Northwestern Pacific Ocean  NASA </data>
</node>
<node id="161d">
  <data key="d0">doc_summary</data>
  <data key="d1">Harold – Southern Pacific Ocean – Hurricane And Typhoon  </data>
</node>
<node id="99d">
  <data key="d0">doc_summary</data>
  <data key="d1"> greatest sightings so far from NOAAs exploration of the  </data>
</node>
<node id="178d">
  <data key="d0">doc_summary</data>
  <data key="d1">Pam Southern Pacific Ocean  NASA </data>
</node>
<node id="141d">
  <data key="d0">doc_summary</data>
  <data key="d1">The Ocean Cleanup will begin extracting dezeencom</data>
</node>
<node id="32d">
  <data key="d0">doc_summary</data>
  <data key="d1">Pacific Ocean influence What is coastal upwelling Pacific Ocean influence What is coastal upwelling KOIN Weather Kids by Joseph Dames Posted Jul PM PDT Updated Jul . Pacific Ocean meets the Tasman Sea localguidesconnectcom .</data>
</node>
<node id="105d">
  <data key="d0">doc_summary</data>
  <data key="d1">Ian Southern Pacific Ocean  NASA </data>
</node>
<node id="75d">
  <data key="d0">doc_summary</data>
  <data key="d1">Pacific Ocean  Wikipediaenwikipediaorg</data>
</node>
<node id="108d">
  <data key="d0">doc_summary</data>
  <data key="d1">Pacific Ocean  Description Location Map  Facts  Britannica </data>
</node>
<node id="162d">
  <data key="d0">doc_summary</data>
  <data key="d1">Top ten species to spot on the Northeast Pacific Seamount  </data>
</node>
<node id="37d">
  <data key="d0">doc_summary</data>
  <data key="d1">E – Eastern Pacific Ocean – Hurricane And Typhoon Updates The seventh tropical depression of the Eastern Pacific Ocean has formed NASAs Terra satellite used infrared light to identify the area of . E – Eastern Pacific Ocean – Hurricane And Typhoon Updates E – Eastern Pacific Ocean July – NASA Infrared View Finds Small Areas of Strength in New Depression E NASAs Aqua satellite .</data>
</node>
<node id="184d">
  <data key="d0">doc_summary</data>
  <data key="d1">Teenager survived  days adrift on a insidercom</data>
</node>
<node id="87d">
  <data key="d0">doc_summary</data>
  <data key="d1">North Pacific Ocean  ITOPF Contact · Emergency Contact · Newsletter Subscriptions · Careers · Home  Knowledge  Resources Countries Territories  Regions North Pacific Ocean </data>
</node>
<node id="28d">
  <data key="d0">doc_summary</data>
  <data key="d1">More heat Secondlargest Pacific Ocean heat wave now  </data>
</node>
<node id="30d">
  <data key="d0">doc_summary</data>
  <data key="d1">Opinion Pacific nations lead sea cnncom</data>
</node>
<node id="98d">
  <data key="d0">doc_summary</data>
  <data key="d1">UW Environment alumna Eliza Dawson to row across the  </data>
</node>
<node id="166d">
  <data key="d0">doc_summary</data>
  <data key="d1">Western and Central Pacific Ocean WCPO researchgatenet</data>
</node>
<node id="117d">
  <data key="d0">doc_summary</data>
  <data key="d1">Where Do The Worlds Oceans Meet amusingplanetcom</data>
</node>
<node id="157d">
  <data key="d0">doc_summary</data>
  <data key="d1">Crossing the Pacific Ocean nm in  weeks Part   </data>
</node>
<node id="167d">
  <data key="d0">doc_summary</data>
  <data key="d1">MBARI researchers discover deepest known hightemperature  </data>
</node>
<node id="186d">
  <data key="d0">doc_summary</data>
  <data key="d1">Pacific Ocean Wall Map   x  amazoncouk</data>
</node>
<node id="66d">
  <data key="d0">doc_summary</data>
  <data key="d1">the Pacific Oceanpng commonswikimediaorg</data>
</node>
<node id="120d">
  <data key="d0">doc_summary</data>
  <data key="d1">Amanda was E  Eastern Pacific Ocean  NASA </data>
</node>
<node id="165d">
  <data key="d0">doc_summary</data>
  <data key="d1">I have made it to the South Pacific Oceanfiedu</data>
</node>
<node id="92d">
  <data key="d0">doc_summary</data>
  <data key="d1">Lets Explore the Pacific Ocean spartanandthegreeneggcom</data>
</node>
<node id="138d">
  <data key="d0">doc_summary</data>
  <data key="d1">In Pacific Ocean Expanded Protections pewtrustsorg</data>
</node>
<node id="122d">
  <data key="d0">doc_summary</data>
  <data key="d1">Size of Eurasia vs the Pacific Ocean redditcom</data>
</node>
<node id="68d">
  <data key="d0">doc_summary</data>
  <data key="d1">IndoPacific  Wikipediaenwikipediaorg</data>
</node>
<node id="127d">
  <data key="d0">doc_summary</data>
  <data key="d1">the Atlantic and Pacific Oceans meet pinterestcom</data>
</node>
<node id="158d">
  <data key="d0">doc_summary</data>
  <data key="d1">What are El Niño and La Niña  NOAAs National Ocean  </data>
</node>
<node id="140d">
  <data key="d0">doc_summary</data>
  <data key="d1">Why do Indian ocean and pacific ocean quoracom</data>
</node>
<node id="134d">
  <data key="d0">doc_summary</data>
  <data key="d1">Which country at the other side of the redditcom</data>
</node>
<node id="77d">
  <data key="d0">doc_summary</data>
  <data key="d1">The Pacific Ocean  Cassi Barreras Portfolio  Google Sites </data>
</node>
<node id="18d">
  <data key="d0">doc_summary</data>
  <data key="d1">Bering Sea and Strait  sea Pacific Ocean  Britannica </data>
</node>
<node id="164d">
  <data key="d0">doc_summary</data>
  <data key="d1">Pacific Ocean Division holds Change of Command   Armymil </data>
</node>
<node id="0">
  <data key="d2">In Pacific Ocean, Expanded Protections Didn't Hurt Fishing ...</data>
  <data key="d3">Feb 20, 2020 — The expansion of two large U.S. marine protected areas (MPAs) in the Pacific Ocean had no measurable economic effects on the fishing ...</data>
  <data key="d4">https://www.pewtrusts.org/en/research-and-analysis/articles/2020/02/20/in-pacific-ocean-expanded-protections-didnt-hurt-fishing</data>
  <data key="d0">web</data>
  <data key="d5">169</data>
</node>
<node id="1">
  <data key="d2">Conservation news on Pacific Ocean - Mongabay</data>
  <data key="d3">In 1997, Charles Moore was sailing a catamaran from Hawaii to California when he and his crew got stuck in windless waters in the North Pacific Ocean. As they ...</data>
  <data key="d4">https://news.mongabay.com/list/pacific-ocean/</data>
  <data key="d0">web</data>
  <data key="d5">0</data>
</node>
<node id="2">
  <data key="d2">Amanda Kloots Says She Scattered Some of Late Husband Nick Cordero's Ashes in the Pacific Ocean</data>
  <data key="d3">... that she scattered some of the actor's ashes in the Pacific Ocean 
almost two months after he passed away from coronavirus complications at ...</data>
  <data key="d6">3 weeks ago</data>
  <data key="d4">https://people.com/theater/amanda-kloots-scattered-nick-cordero-ashes-pacific-ocean/</data>
  <data key="d7">https://encrypted-tbn0.gstatic.com/images?q=tbn:ANd9GcTa5UG3pj7skNc66G1licfvNjP4zSGs9ULH0FvOB9-k813vj7J86J-Vv7w&amp;usqp=CAI&amp;s</data>
  <data key="d0">news</data>
  <data key="d5">179</data>
</node>
<node id="3">
  <data key="d2">Paraplegic rower Angela Madsen found dead on solo Pacific Ocean trek</data>
  <data key="d3">... to Tahiti after she was found lifeless in the Pacific Ocean over the 
weekend, the U.S. Coast Guard said Thursday. A friend of Angela Madsen, ...</data>
  <data key="d6">Jun 25, 2020</data>
  <data key="d4">https://www.espn.com/olympics/story/_/id/29366603/paraplegic-rower-angela-madsen-found-dead-solo-pacific-ocean-trek</data>
  <data key="d7">https://encrypted-tbn0.gstatic.com/images?q=tbn:ANd9GcSv0ztpQkAVf0weNWzegkEYD3AmgNRQ1I7fkip7Y-AaGxTMszp_0bXg2YA&amp;usqp=CAI&amp;s</data>
  <data key="d0">news</data>
  <data key="d5">78</data>
</node>
<node id="4">
  <data key="d2">Cygnus freighter delivers space toilet and more to astronauts on space station</data>
  <data key="d3">... a.m. EDT (1201 GMT), while the two spacecraft were flying 261 miles 
(420 kilometers) above the South Pacific Ocean, NASA officials said.</data>
  <data key="d6">21 hours ago</data>
  <data key="d4">https://www.space.com/cygnus-cargo-spacecraft-ng-14-arrives-space-station</data>
  <data key="d7">https://encrypted-tbn0.gstatic.com/images?q=tbn:ANd9GcS23wzEkYdj4ViKaWFSGXgmAcg16k3XHHKxdyemG9ynGTvH4CdN1RM6cG0&amp;usqp=CAI&amp;s</data>
  <data key="d0">news</data>
  <data key="d5">142</data>
</node>
<node id="5">
  <data key="d2">Tonga rocked by 6.7-magnitude earthquake in Pacific Ocean</data>
  <data key="d3">Tonga rocked by 6.7-magnitude earthquake in Pacific Ocean. There has been 
no reports of tsunami warnings, injuries or damage to buildings.</data>
  <data key="d6">5 days ago</data>
  <data key="d4">https://tass.com/emergencies/1207181</data>
  <data key="d7">https://encrypted-tbn0.gstatic.com/images?q=tbn:ANd9GcQ7O_3QQ2TFeg95Zrpiw_Wn3S3g5qGWCc-GESpqKzEH1NQZKNvjLUq4VUY&amp;usqp=CAI&amp;s</data>
  <data key="d0">news</data>
  <data key="d5">194</data>
</node>
<node id="6">
  <data key="d2">Tahoe Area Attorney, Wrecked Plane Recovered From Ocean Floor Off Southern California Coast</data>
  <data key="d3">SANTA BARBARA (CBS13) — A plane that crashed into the Pacific Ocean and its 
pilot, a Lake Tahoe area attorney, were recovered from the ...</data>
  <data key="d6">3 days ago</data>
  <data key="d4">https://gooddaysacramento.cbslocal.com/2020/10/02/tahoe-area-attorney-wrecked-plane-recovered-from-ocean-floor-off-southern-california-coast/</data>
  <data key="d7">https://encrypted-tbn0.gstatic.com/images?q=tbn:ANd9GcRdhXhp-GBqLEvYCuma97d5Zn7so2I3BLmXlosNIas&amp;usqp=CAI&amp;s</data>
  <data key="d0">news</data>
  <data key="d5">0</data>
</node>
<node id="7">
  <data key="d2">Why Planes Don't Fly Over the Pacific Ocean - YouTube</data>
  <data key="d3"></data>
  <data key="d6"></data>
  <data key="d7">https://i.ytimg.com/vi/00AT5h_sOQM/default.jpg?sqp=-oaymwEECHQQQQ&amp;rs=AMzJL3kNDWg1FOlS_KBIGtzdLr7xHpqefg</data>
  <data key="d4">https://www.youtube.com/watch?v=00AT5h_sOQM</data>
  <data key="d0">video</data>
  <data key="d5">187</data>
</node>
<node id="8">
  <data key="d2">China beats Elon Musk's SpaceX with floating spaceport in Pacific Ocean</data>
  <data key="d3">China is building a floating spaceport from which it can launch rockets 
from the Pacific Ocean. The “Eastern Aerospace Port” off the coast of ...</data>
  <data key="d6">3 weeks ago</data>
  <data key="d4">https://nypost.com/2020/09/14/china-beats-elon-musks-spacex-with-floating-spaceport-in-pacific-ocean/</data>
  <data key="d7">https://encrypted-tbn0.gstatic.com/images?q=tbn:ANd9GcR_HrBHymzE5vcVWZhvz9lRrcnmjewkrzYGpJ3BMMzTToLh8bMFmRgYvdQ&amp;usqp=CAI&amp;s</data>
  <data key="d0">news</data>
  <data key="d5">44</data>
</node>
<node id="9">
  <data key="d2">Long Beach Paralympian Angela Madsen dies rowing alone across Pacific Ocean</data>
  <data key="d3">... Angela Madsen dies rowing alone across Pacific Ocean ... oldest woman 
to row across the Pacific Ocean, her wife said Tuesday, June 23.</data>
  <data key="d6">Jun 23, 2020</data>
  <data key="d4">https://www.presstelegram.com/long-beach-paralympian-angela-madsen-dies-rowing-alone-across-pacific-ocean</data>
  <data key="d7">https://encrypted-tbn0.gstatic.com/images?q=tbn:ANd9GcT5sye-pze1VAlIYgmg15fdrDpCHaeTrOJlrbu61VI1IleI5AAY1g77JUI&amp;usqp=CAI&amp;s</data>
  <data key="d0">news</data>
  <data key="d5">78</data>
</node>
<node id="10">
  <data key="d2">Satellites uncover widespread illegal fishing in Pacific Ocean</data>
  <data key="d3">Scofflaw ships hauled in more than 176,000 tons of Pacific flying squid in 
North Korean waters in 2017 and 2018. Shares. Comments (4).</data>
  <data key="d6">Jul 22, 2020</data>
  <data key="d4">https://www.space.com/illegal-fishing-squid-satellite-imagery.html</data>
  <data key="d7">https://encrypted-tbn0.gstatic.com/images?q=tbn:ANd9GcTVRcT7yHEGIKNnglJyB3PgF9zSS_CSu4zO6yn25XWsYB-nsPqZwmJMdFE&amp;usqp=CAI&amp;s</data>
  <data key="d0">news</data>
  <data key="d5">144</data>
</node>
<node id="11">
  <data key="d2">Pedaling through the coronavirus pandemic | Local News</data>
  <data key="d3">Matteo Schlitz stopped in Baker City on Sept. 29 during his solo bicycle 
ride from Washington, D.C., to the Pacific Ocean. He started July 1 and ...</data>
  <data key="d6">32 mins ago</data>
  <data key="d4">https://www.bakercityherald.com/news/local/pedaling-through-the-coronavirus-pandemic/article_1a9fff8e-07dc-11eb-91cb-13ff36a814a6.html</data>
  <data key="d7">https://encrypted-tbn0.gstatic.com/images?q=tbn:ANd9GcRC_RUdG-e7Nr2pUUPbU9Ghahrx3Exp9-VMvEFCScGh1vr-DKo9_KAquZM&amp;usqp=CAI&amp;s</data>
  <data key="d0">news</data>
  <data key="d5">47</data>
</node>
<node id="12">
  <data key="d2">The Scale of Illicit Trade in Pacific Ocean Marine Resources ...</data>
  <data key="d3">The volume of unreported marine catch that is illegally traded in the Pacific Ocean is estimated to be 3.7 million to 7.2 million tonnes per annum. The loss in gross ...</data>
  <data key="d4">https://www.wri.org/publication/scale-illicit-trade-pacific-ocean-marine-resources</data>
  <data key="d0">web</data>
  <data key="d5">63</data>
</node>
<node id="13">
  <data key="d2">Pilot Records Selfie Video After Plane Crashes in Pacific Ocean</data>
  <data key="d3"></data>
  <data key="d6"></data>
  <data key="d7">https://i.ytimg.com/vi/Tov_9tGq5p0/default.jpg?sqp=-oaymwEECHQQQQ&amp;rs=AMzJL3l6nl69xe0SISLBdw1V9cYHqAPlIg</data>
  <data key="d4">https://www.youtube.com/watch?v=Tov_9tGq5p0</data>
  <data key="d0">video</data>
  <data key="d5">83</data>
</node>
<node id="14">
  <data key="d2">California rower, 40, nears Hawaii on monthslong solo trip across Pacific Ocean</data>
  <data key="d3">California rower, 40, nears Hawaii on monthslong solo trip across Pacific 
Ocean. 'Some days I am haunted by visions from the capsizes,' she ...</data>
  <data key="d6">4 weeks ago</data>
  <data key="d4">https://www.foxnews.com/sports/california-rower-40-nears-hawaii-on-months-long-solo-trip-across-pacific-ocean</data>
  <data key="d7">https://encrypted-tbn0.gstatic.com/images?q=tbn:ANd9GcQrsNVA-W0pIvNhEOZNjfmwEvp0_4Iy5PDzMjmXx_La59-Ggb3xO5U1beU&amp;usqp=CAI&amp;s</data>
  <data key="d0">news</data>
  <data key="d5">47</data>
</node>
<node id="15">
  <data key="d2">2 athletes just completed intense solo rows across the Pacific Ocean</data>
  <data key="d3">“I just reminded myself to look for the beauty, to find the beauty -- 
because there's so much beauty in the ocean. And so even if it's dark, 
there's still ...</data>
  <data key="d6">3 weeks ago</data>
  <data key="d4">https://www.hawaiinewsnow.com/2020/09/12/athletes-just-completed-intense-solo-rows-across-pacific-ocean/</data>
  <data key="d7">https://encrypted-tbn0.gstatic.com/images?q=tbn:ANd9GcQ-jNE6CklN2hBwB-Y2Nya-dq9il6W3DgIq64sjxmiWzxmJsLT1HIezhlk&amp;usqp=CAI&amp;s</data>
  <data key="d0">news</data>
  <data key="d5">57</data>
</node>
<node id="16">
  <data key="d2">Obligation to Negotiate Access to the Pacific Ocean (Bolivia v ...</data>
  <data key="d3">The Court concluded that none of those bases established an obligation for Chile to negotiate Bolivia's sovereign access to the Pacific Ocean. It added that its ...</data>
  <data key="d4">https://www.icj-cij.org/en/case/153</data>
  <data key="d0">web</data>
  <data key="d5">100</data>
</node>
<node id="17">
  <data key="d2">Trump Administration ensures reliable water for the West | Guest Opinion</data>
  <data key="d3">Whether you are swimming in the Pacific Ocean, hiking through the Cascade 
Mountains, camping and fishing along the Columbia and Snake ...</data>
  <data key="d6">20 hours ago</data>
  <data key="d4">https://www.tri-cityherald.com/opinion/opn-columns-blogs/article246235475.html</data>
  <data key="d7">https://encrypted-tbn0.gstatic.com/images?q=tbn:ANd9GcTA7HmhhONlDwAGxcOvugs_b1ImxF2dYDwEfvvtXhdSS5LkOymzyrumhSM&amp;usqp=CAI&amp;s</data>
  <data key="d0">news</data>
  <data key="d5">85</data>
</node>
<node id="18">
  <data key="d2">Pacific will continue to say no to nuclear weapons, UN told</data>
  <data key="d3">"At the end of these nuclear tests, radioactive waste and machinery were 
either buried or dumped into the Pacific Ocean. Today, we still do not ...</data>
  <data key="d6">21 hours ago</data>
  <data key="d4">https://www.rnz.co.nz/international/pacific-news/427663/pacific-will-continue-to-say-no-to-nuclear-weapons-un-told</data>
  <data key="d7">https://encrypted-tbn0.gstatic.com/images?q=tbn:ANd9GcQZXga9J2xOWr0BbGq55xngQffUPvEuXvG8eIpyu42cdKX1EWrom7EyR8Y&amp;usqp=CAI&amp;s</data>
  <data key="d0">news</data>
  <data key="d5">136</data>
</node>
<node id="19">
  <data key="d2">Eco disaster at Kamchatka peninsula with mass death of sea ...</data>
  <data key="d3">The Pacific Ocean waves, once favoured by local surfers and loved by 
tourists, now have a strong toxic smell; water colour has a clear yellow ...</data>
  <data key="d6">3 days ago</data>
  <data key="d4">https://siberiantimes.com/other/others/news/eco-disaster-at-kamchatka-peninsula-with-mass-death-of-sea-animals-at-precious-pacific-beach/</data>
  <data key="d7">https://encrypted-tbn0.gstatic.com/images?q=tbn:ANd9GcSQ-XlQ7oMunspUhpM5lzFG683GEIXSvMM0AwgNYDYBpJGHfDj_WiQMfZ8&amp;usqp=CAI&amp;s</data>
  <data key="d0">news</data>
  <data key="d5">56</data>
</node>
<node id="20">
  <data key="d2">Understanding La Nina: why changing conditions across the Pacific Ocean could mean hope of rain for Australian farmers - The Conversation Hour</data>
  <data key="d3">Understanding La Nina: why changing conditions across the Pacific Ocean 
could mean hope of rain for Australian farmers. Share. Facebook ...</data>
  <data key="d6">1 day ago</data>
  <data key="d4">https://www.abc.net.au/radio/melbourne/programs/theconversationhour/la-nina-weather/12711980</data>
  <data key="d7">https://encrypted-tbn0.gstatic.com/images?q=tbn:ANd9GcTMGrCPEDOo1z24-2lKjEk9T85fH8L3kL7_Nj-Gbcs&amp;usqp=CAI&amp;s</data>
  <data key="d0">news</data>
  <data key="d5">40</data>
</node>
<node id="21">
  <data key="d2">A vast heat wave is endangering sea life in the Pacific Ocean ...</data>
  <data key="d3">Oct 16, 2019 — A huge marine heat wave has formed in the Pacific Ocean, and scientists are worried that it could devastate sea life and trigger harmful algal ...</data>
  <data key="d4">https://www.nbcnews.com/mach/science/vast-heat-wave-endangering-sea-life-pacific-ocean-wave-future-ncna1067456</data>
  <data key="d0">web</data>
  <data key="d5">56</data>
</node>
<node id="22">
  <data key="d2">Man attempts record-breaking swim across Pacific Ocean ...</data>
  <data key="d3"></data>
  <data key="d6"></data>
  <data key="d7">https://i.ytimg.com/vi/FNqoBgyowJY/default.jpg?sqp=-oaymwEECHQQQQ&amp;rs=AMzJL3n5oVPI6qpUw10km_YeroHxh2VtUw</data>
  <data key="d4">https://www.youtube.com/watch?v=FNqoBgyowJY</data>
  <data key="d0">video</data>
  <data key="d5">183</data>
</node>
<node id="23">
  <data key="d2">Deadly Fires in Northwest US Burn Hundreds of Homes</data>
  <data key="d3">People walk by the Pacific Ocean coast as smoke from wildfires covers ... 
raging across the Pacific Northwest destroyed hundreds of homes in ...</data>
  <data key="d6">4 weeks ago</data>
  <data key="d4">https://www.voanews.com/usa/deadly-fires-northwest-us-burn-hundreds-homes</data>
  <data key="d7">https://encrypted-tbn0.gstatic.com/images?q=tbn:ANd9GcQRZ6FkunyiG_ONDw38sAsbcCR-Py2crLB5ltRVzWLdN-rN7CNRTWax_VU&amp;usqp=CAI&amp;s</data>
  <data key="d0">news</data>
  <data key="d5">133</data>
</node>
<node id="24">
  <data key="d2">SpaceX launches 60 Starlink satellites and lands rocket at sea</data>
  <data key="d3">That ship was originally deployed in the Pacific Ocean, but switched coasts 
earlier this year, and has received a host of new upgrades.</data>
  <data key="d6">2 hours ago</data>
  <data key="d4">https://www.space.com/spacex-starlink-12-internet-satellites-launch</data>
  <data key="d7">https://encrypted-tbn0.gstatic.com/images?q=tbn:ANd9GcQS-1nXGxk3V6OGaNTUd9OWDGn-Jj5x-uEFWDtzpIbdhVbg-9Cl65PQlq0&amp;usqp=CAI&amp;s</data>
  <data key="d0">news</data>
  <data key="d5">44</data>
</node>
<node id="25">
  <data key="d2">China continues aggression from IOR to Pacific Ocean; Quad to meet, discuss strategy to control rogue Chinese Navy</data>
  <data key="d3">China continues aggression from IOR to Pacific Ocean; Quad to meet, discuss 
strategy to control rogue Chinese Navy. By: Huma Siddiqui |.</data>
  <data key="d6">4 weeks ago</data>
  <data key="d4">https://www.financialexpress.com/defence/china-continues-aggression-from-ior-to-pacific-ocean-quad-to-meet-discuss-strategy-to-control-rogue-chinese-navy/2077925/</data>
  <data key="d7">https://encrypted-tbn0.gstatic.com/images?q=tbn:ANd9GcTMW0xO2vwols0vRGNcBDxbgw7TzthHwiWi_G7gM55OhDcnGCtDGYnGzog&amp;usqp=CAI&amp;s</data>
  <data key="d0">news</data>
  <data key="d5">185</data>
</node>
<node id="26">
  <data key="d2">Student-led research on food webs in ocean's deepest trenches</data>
  <data key="d3">Student-led research on food webs in ocean's deepest trenches ... and 
shrimps; and fishes in these trenches in the western Pacific Ocean.</data>
  <data key="d6">3 days ago</data>
  <data key="d4">https://www.hawaii.edu/news/2020/10/02/food-webs-deep-ocean-trenches/</data>
  <data key="d7">https://encrypted-tbn0.gstatic.com/images?q=tbn:ANd9GcReiwGS_ZcOm4S6gbussABpg9Cn1WlAugQT0DcfuNHRsjqirrRwX7uCx7s&amp;usqp=CAI&amp;s</data>
  <data key="d0">news</data>
  <data key="d5">159</data>
</node>
<node id="27">
  <data key="d2">Pacific ocean blob of warm water killed 1 million seabirds ...</data>
  <data key="d3"></data>
  <data key="d6"></data>
  <data key="d7">https://encrypted-tbn3.gstatic.com/images?q=tbn:ANd9GcROE3K2FB7XS6LDGZdoBWSvK8nV66Q9RM8H6VeMW96AiT9kEnXvCjNn3HU</data>
  <data key="d4">https://www.usatoday.com/story/news/nation/2020/01/16/blob-hot-water-killed-million-seabirds-pacific-2015-and-2016/4491618002/</data>
  <data key="d0">video</data>
  <data key="d5">126</data>
</node>
<node id="28">
  <data key="d2">Coast Guard Cutter Offloads $67+ Million of Cocaine in San ...</data>
  <data key="d3">The fight against drug cartels in the Eastern Pacific Ocean requires unity 
of effort in all phases from detection, monitoring and interdictions, ...</data>
  <data key="d6">19 hours ago</data>
  <data key="d4">https://seapowermagazine.org/coast-guard-cutter-offloads-67-million-of-cocaine-in-san-diego/</data>
  <data key="d7">https://encrypted-tbn0.gstatic.com/images?q=tbn:ANd9GcSE5K9xxBP80LY013aKgdqBuyCou1L6Mpr5KAEl1qOor8SOClFih093H9E&amp;usqp=CAI&amp;s</data>
  <data key="d0">news</data>
  <data key="d5">91</data>
</node>
<node id="29">
  <data key="d2">The Great Pacific Garbage Patch | The Ocean Cleanup</data>
  <data key="d3">The Great Pacific Garbage Patch is the largest accumulation of ocean plastic in the world and is located between Hawaii and California. Scientists of The Ocean ...</data>
  <data key="d4">https://theoceancleanup.com/great-pacific-garbage-patch/</data>
  <data key="d0">web</data>
  <data key="d5">39</data>
</node>
<node id="30">
  <data key="d2">private islands for sale in the Pacific Ocean - Vladi Private ...</data>
  <data key="d3">Due to its size, it's no surprise there are so many private islands in the Pacific. Pacific island resorts promise amazing holidays whereas our islands for sale in the ...</data>
  <data key="d4">https://www.vladi-private-islands.de/en/islands-for-sale/pacific-ocean/</data>
  <data key="d0">web</data>
  <data key="d5">124</data>
</node>
<node id="31">
  <data key="d2">DoubleTree by Hilton Opens Beachfront Property in Mazatlán, Mexico</data>
  <data key="d3">At the Pool Bar, guests enjoy a lengthy menu of lunches and snacks or watch 
the astounding Pacific Ocean sunsets with specialty drinks and ...</data>
  <data key="d6">5 hours ago</data>
  <data key="d4">https://www.hospitalitynet.org/announcement/41005292/doubletree-by-hilton-mazatlan.html</data>
  <data key="d7">https://encrypted-tbn0.gstatic.com/images?q=tbn:ANd9GcSgiwKShAbeuRrhGNQVAh9KYl6qLDibOSOMS00L07oGPB3xydGPVYloQdk&amp;usqp=CAI&amp;s</data>
  <data key="d0">news</data>
  <data key="d5">154</data>
</node>
<node id="32">
  <data key="d2">Pacific Ocean Finance — News - Conservation Finance Alliance</data>
  <data key="d3">After the workshop, the Fellows attended and presented their projects at the Pacific Ocean Finance Conference. The POFP Fellows already have deep knowledge ...</data>
  <data key="d4">https://www.conservationfinancealliance.org/news/tag/Pacific+Ocean+Finance</data>
  <data key="d0">web</data>
  <data key="d5">143</data>
</node>
<node id="33">
  <data key="d2">Pacific Ocean News, Articles | The Scientist Magazine®</data>
  <data key="d3">Catherine Offord | Oct 17, 2019. The discovery of ancient clades of brittle stars at the bottom of the Pacific Ocean adds to concerns that commercial exploitation of ...</data>
  <data key="d4">https://www.the-scientist.com/tag/pacific-ocean</data>
  <data key="d0">web</data>
  <data key="d5">8</data>
</node>
<node id="34">
  <data key="d2">A Hot Blob in the Pacific Ocean Caused 1 Million Seabirds to ...</data>
  <data key="d3">Jan 17, 2020 — Five years ago, tens of thousands of emaciated seabirds washed ashore on the Pacific Coast.</data>
  <data key="d4">https://www.livescience.com/blob-caused-extreme-seabird-dieoff.html</data>
  <data key="d0">web</data>
  <data key="d5">126</data>
</node>
<node id="35">
  <data key="d2">Imagitarium Pacific Ocean Water, 5 gallons | Petco</data>
  <data key="d3">Natural sea water that's already filtered, sanitized, and pH balanced · No mixing, measuring or adjusting · Just pour Pacific Ocean Water directly into your aquarium.</data>
  <data key="d4">https://www.petco.com/shop/en/petcostore/product/imagitarium-pacific-ocean-water</data>
  <data key="d0">web</data>
  <data key="d5">156</data>
</node>
<node id="36">
  <data key="d2">Pacific Oceanscape - Conservation International</data>
  <data key="d3">The Pacific Oceanscape's 30000 islands and islets face rising sea levels, ocean acidification and depleted fish stocks. Conservation International is working to ...</data>
  <data key="d4">https://www.conservation.org/places/pacific-oceanscape</data>
  <data key="d0">web</data>
  <data key="d5">56</data>
</node>
<node id="37">
  <data key="d2">Pacific Ocean - latest news, breaking stories and comment ...</data>
  <data key="d3">A tropical storm in the Pacific Ocean is slowly approaching the Tokyo region, and officials are urging residents to take precautions early from heavy rain and ...</data>
  <data key="d4">https://www.independent.co.uk/topic/pacific-ocean</data>
  <data key="d0">web</data>
  <data key="d5">113</data>
</node>
<node id="38">
  <data key="d2">5 Stunning Pacific Ocean Beaches You Won't Want to Miss</data>
  <data key="d3">The water is fairly cold. Enjoy a picnic on the beach with wine and cheese sourced from local shops, catch the sun set over the Pacific Ocean or walk to the ...</data>
  <data key="d4">https://www.visittheusa.com/experience/5-stunning-pacific-ocean-beaches-you-wont-want-miss</data>
  <data key="d0">web</data>
  <data key="d5">145</data>
</node>
<node id="39">
  <data key="d2">New Report Highlights Deep Sea Nodule Mining Danger to ...</data>
  <data key="d3">Covering 30 per cent of the earth's surface, the Pacific Ocean's mineral 
rich polymetallic nodules have drawn speculation by mining companies ...</data>
  <data key="d6">May 21, 2020</data>
  <data key="d4">https://www.globenewswire.com/news-release/2020/05/21/2037016/0/en/New-Report-Highlights-Deep-Sea-Nodule-Mining-Danger-to-Pacific-Ocean-and-Island-Nations.html</data>
  <data key="d7">https://encrypted-tbn0.gstatic.com/images?q=tbn:ANd9GcS0Z7N6NODw2kHxGpk-sGS9kJ-ncRBqwj6ZzYNWht-XuSzf0CTX0aL0lxs&amp;usqp=CAI&amp;s</data>
  <data key="d0">news</data>
  <data key="d5">8</data>
</node>
<node id="40">
  <data key="d2">The Pacific Ocean is so acidic that it's dissolving Dungeness crabs' shells</data>
  <data key="d3">The Pacific Ocean is acidifying at such a rate that Dungeness crabs, some 
of the most valuable crustaceans in the Pacific Northwest, are suffering ...</data>
  <data key="d6">Jan 27, 2020</data>
  <data key="d4">https://www.cnn.com/2020/01/27/us/pacific-ocean-acidification-crabs-dissolving-shells-scn-trnd/index.html</data>
  <data key="d7">https://encrypted-tbn0.gstatic.com/images?q=tbn:ANd9GcSm8jTQKNjpVyRek48DUo4AaW716KTzcu2iyayQtP_9EKGVNSKuaw3MCBg&amp;usqp=CAI&amp;s</data>
  <data key="d0">news</data>
  <data key="d5">84</data>
</node>
<node id="41">
  <data key="d2">Meet the giants of the Pacific Ocean | Magazine Articles | WWF</data>
  <data key="d3">Every year, whale sharks make their way from the Galápagos Islands into the open waters of the Pacific Ocean and back to the coast of Ecuador and Peru.</data>
  <data key="d4">https://www.worldwildlife.org/magazine/articles/meet-the-giants-of-the-pacific-ocean--2</data>
  <data key="d0">web</data>
  <data key="d5">25</data>
</node>
<node id="42">
  <data key="d2">Great white shark lair found in Pacific Ocean - CNN Video</data>
  <data key="d3"></data>
  <data key="d6"></data>
  <data key="d7">https://encrypted-tbn0.gstatic.com/images?q=tbn:ANd9GcTuY8_cmx31cserKI-hR8-XZF4aoJdpvpFceF8rCxvJzOPsctxpAybX4OQ</data>
  <data key="d4">https://www.cnn.com/videos/world/2018/09/19/great-white-shark-cafe-orig-vstan-bdk.cnn</data>
  <data key="d0">video</data>
  <data key="d5">88</data>
</node>
<node id="43">
  <data key="d2">NASA, Navy practice Orion recovery in the Pacific Ocean</data>
  <data key="d3"></data>
  <data key="d6"></data>
  <data key="d7">https://encrypted-tbn0.gstatic.com/images?q=tbn:ANd9GcSEu5VFDjlBNfVFQK7uhGk6AIBCTT6zDPsJN1au3zI79vKx9YzcEltDoK2l</data>
  <data key="d4">https://www.navytimes.com/news/your-navy/2018/01/25/nasa-navy-practice-orion-recovery-in-the-pacific-ocean/</data>
  <data key="d0">video</data>
  <data key="d5">168</data>
</node>
<node id="44">
  <data key="d2">Video: Coast Guard fires on shark by Pacific Ocean swimmers ...</data>
  <data key="d3"></data>
  <data key="d6"></data>
  <data key="d7">https://encrypted-tbn2.gstatic.com/images?q=tbn:ANd9GcQALO1SAzZjKMyFrrCHEoAoTkZ_1pwFs_d3QQhJnXqFVr1k-HGbxRYAhEM</data>
  <data key="d4">https://www.sacbee.com/news/nation-world/world/article245291410.html</data>
  <data key="d0">video</data>
  <data key="d5">25</data>
</node>
<node id="45">
  <data key="d2">After an asteroid wiped out the dinosaurs, ocean microbes ...</data>
  <data key="d3">In 2001, Bralower and his colleagues had spotted micrite in rocks from the 
western Pacific Ocean that dated to the time of the impact. “When we ...</data>
  <data key="d6">3 weeks ago</data>
  <data key="d4">https://www.sciencemag.org/news/2020/09/after-asteroid-wiped-out-dinosaurs-ocean-microbes-helped-life-rebound</data>
  <data key="d7">https://encrypted-tbn0.gstatic.com/images?q=tbn:ANd9GcTXtpjxD2lvAYvgpH1uqDg9OuUbAWWD61kU-HYYflU7TmarrAS9k3QxpqQ&amp;usqp=CAI&amp;s</data>
  <data key="d0">news</data>
  <data key="d5">8</data>
</node>
<node id="46">
  <data key="d2">Sailing Solo across the Pacific Ocean - Hawaii to the Marshall ...</data>
  <data key="d3"></data>
  <data key="d6"></data>
  <data key="d7">https://i.ytimg.com/vi/P6oVHrLMP5Q/default.jpg?sqp=-oaymwEECHQQQQ&amp;rs=AMzJL3lAOn1R7RxZ9VhGU4dwWwXgfu7zcw</data>
  <data key="d4">https://www.youtube.com/watch?v=P6oVHrLMP5Q</data>
  <data key="d0">video</data>
  <data key="d5">151</data>
</node>
<node id="47">
  <data key="d2">Pacific Ocean - United Nations Office on Drugs and Crime</data>
  <data key="d3">Based in Bangkok, the GMCP Pacific Ocean (PO) Team assists states in Southeast Asia and the Pacific region in building their maritime security capacity and ...</data>
  <data key="d4">https://www.unodc.org/unodc/en/piracy/pacific-ocean.html</data>
  <data key="d0">web</data>
  <data key="d5">91</data>
</node>
<node id="48">
  <data key="d2">Illegal fishing plagues the Pacific ...europeansting.com</data>
  <data key="d4">https://europeansting.com/2019/11/12/illegal-fishing-plagues-the-pacific-ocean-heres-how-to-end-it/</data>
  <data key="d7">https://encrypted-tbn0.gstatic.com/images?q=tbn%3AANd9GcRK6yAgnKMnFZl8prHZsz_AoWNdMHutqYvnAA&amp;usqp=CAU</data>
  <data key="d0">image</data>
  <data key="d5">63</data>
</node>
<node id="49">
  <data key="d2">T-shirts perfect fit for Yap | Stripes Japan</data>
  <data key="d3">T-shirts are a valuable commodity on the small, remote Pacific island of 
... of the Pacific Ocean, the state of Yap is made up of four large 
islands, ...</data>
  <data key="d6">9 hours ago</data>
  <data key="d4">https://japan.stripes.com/travel/t-shirts-perfect-fit-yap</data>
  <data key="d7">https://encrypted-tbn0.gstatic.com/images?q=tbn:ANd9GcS4g-EdvSd-aNnr-PR69Qrw7-HoIyV3HYkqXxb6YffjeGRsUtHB15wUZ1A&amp;usqp=CAI&amp;s</data>
  <data key="d0">news</data>
  <data key="d5">163</data>
</node>
<node id="50">
  <data key="d2">Pacific Ocean and Beaches | Los Angeles | United States ...</data>
  <data key="d3">The Pacific Ocean is a force that calls to some to jump in and join the dolphins that frequent its waters. Temperatures are warmest in August and September, but ...</data>
  <data key="d4">https://www.afar.com/places/pacific-ocean-and-beaches-los-angeles</data>
  <data key="d0">web</data>
  <data key="d5">45</data>
</node>
<node id="51">
  <data key="d2">Critics vow to continue efforts to remove Snake River dams in Washington</data>
  <data key="d3">The Pacific Northwest population of orcas — also called killer whales — was 
... all the way to Lewiston, Idaho, 400 miles from the Pacific Ocean.</data>
  <data key="d6">21 hours ago</data>
  <data key="d4">https://www.opb.org/article/2020/10/05/snake-river-dams-fight-washington/</data>
  <data key="d7">https://encrypted-tbn0.gstatic.com/images?q=tbn:ANd9GcTxaVUyBzZoO_Rcf0lPvhZFSwQfqPP0q3ni3fUEosK7LE8U-_yM7_SqJ-o&amp;usqp=CAI&amp;s</data>
  <data key="d0">news</data>
  <data key="d5">171</data>
</node>
<node id="52">
  <data key="d2">Pacific Salmon Foundation expands online tool to track fish returning to spawn in B.C.'s rivers</data>
  <data key="d3">Salmon along the West Coast make their return from the ocean to freshwater 
rivers and streams from mid-June to October, and the number ...</data>
  <data key="d6">8 hours ago</data>
  <data key="d4">https://www.cbc.ca/news/canada/british-columbia/salmon-returns-1.5751264</data>
  <data key="d7">https://encrypted-tbn0.gstatic.com/images?q=tbn:ANd9GcSlpZG69cMxUX39TqaD2VXJuMnXFIeDDPaEvLCRgyW8IIgqFrKupvTNfhg&amp;usqp=CAI&amp;s</data>
  <data key="d0">news</data>
  <data key="d5">125</data>
</node>
<node id="53">
  <data key="d2">Weather Quiz: Pacific Ocean Water Temperatures</data>
  <data key="d3">NBC 5 Chief Meteorologist Rick Mitchell asks when cooling of the Pacific 
Ocean water temperatures near the equator, what type of weather ...</data>
  <data key="d6">4 weeks ago</data>
  <data key="d4">https://www.nbcdfw.com/weather/weather-connection/weather-quiz-pacific-ocean-water-temperatures/2441692/</data>
  <data key="d7">https://encrypted-tbn0.gstatic.com/images?q=tbn:ANd9GcQMbbSR4-pnvcdUowxtDRLm9djQfjsqyb9cMLk-ChQciYx5jV__Ur6625g&amp;usqp=CAI&amp;s</data>
  <data key="d0">news</data>
  <data key="d5">2</data>
</node>
<node id="54">
  <data key="d2">Titanium Healthcare hosts special outdoor Open House at ...</data>
  <data key="d3">Formerly known as Ocean Pacific Primary Care, the practice will benefit 
from Titanium's proven people, processes and technology to create a ...</data>
  <data key="d6">21 hours ago</data>
  <data key="d4">https://www.oc-breeze.com/2020/10/05/188291_titanium-healthcare-hosts-special-outdoor-open-house-at-ocean-pacific-primary-care/</data>
  <data key="d7">https://encrypted-tbn0.gstatic.com/images?q=tbn:ANd9GcRuu2VjuSY8QhBOoxHSH2z1UqTEtf4o-iB2s6dMwp9iHxdzD14QR5j2MUQ&amp;usqp=CAI&amp;s</data>
  <data key="d0">news</data>
  <data key="d5">112</data>
</node>
<node id="55">
  <data key="d2">52 Faces: Marcus Nack finds adventure in the woods of southeast Iowa</data>
  <data key="d3">A life on the ocean coast of the Pacific Northwest is now a memory, as are 
the college years with the lakes and forests of Wisconsin. But Marcus ...</data>
  <data key="d6">1 day ago</data>
  <data key="d4">https://www.thehawkeye.com/story/lifestyle/2020/10/05/52-faces-marcus-nack-finds-adventure-woods-southeast-iowa/3588410001/</data>
  <data key="d7">https://encrypted-tbn0.gstatic.com/images?q=tbn:ANd9GcREfMAvYPSRPcp6eK_KRToapVgNssuP5sqtvhXSbz0ZRyv4tA3K5lTwA_U&amp;usqp=CAI&amp;s</data>
  <data key="d0">news</data>
  <data key="d5">149</data>
</node>
<node id="56">
  <data key="d2">PACIFIC OCEAN PEDIATRICS</data>
  <data key="d3">Pacific Ocean Pediatrics is a pediatric practice located in the heart of Santa Monica, California. Founded in 1996 by Robert C. Hamilton, M.D., F.A.A.P., the ...</data>
  <data key="d4">http://www.pacificoceanpediatrics.com/</data>
  <data key="d0">web</data>
  <data key="d5">132</data>
</node>
<node id="57">
  <data key="d2">Pacific Ocean Facts for Kids | Geography | Facts for Kids ...</data>
  <data key="d3">The Pacific is the biggest ocean on earth and covers more than 30% of the earth's surface. With a surface of 169,479,000sqkm/65,436,200sqmiles it provides ...</data>
  <data key="d4">https://www.kids-world-travel-guide.com/pacific-ocean-facts.html</data>
  <data key="d0">web</data>
  <data key="d5">31</data>
</node>
<node id="58">
  <data key="d2">Pacific Ocean Facts for Kids - Kiddle encyclopedia</data>
  <data key="d3">Pacific Ocean. Map of the Pacific Ocean. Coordinates, Script error: The function "coordinsert" does not exist. Surface area, 165,250,000 km2 (63,800,000 sq mi).</data>
  <data key="d4">https://kids.kiddle.co/Pacific_Ocean</data>
  <data key="d0">web</data>
  <data key="d5">31</data>
</node>
<node id="59">
  <data key="d2">Ocean heat waves like the Pacific's deadly 'Blob' could ...</data>
  <data key="d3">Jan 31, 2019 — How else could more than 100 million Pacific cod suddenly vanish from the waters off of southern Alaska? Within hours, however, Barbeaux's ...</data>
  <data key="d4">https://www.sciencemag.org/news/2019/01/ocean-heat-waves-pacific-s-deadly-blob-could-become-new-normal</data>
  <data key="d0">web</data>
  <data key="d5">24</data>
</node>
<node id="60">
  <data key="d2">Ocean's hidden heat measured with earthquake sounds</data>
  <data key="d3">It was a promising way to monitor Earth's warming oceans, but ... in the 
Pacific Ocean, called Acoustic Thermometry of Ocean Climate (ATOC).</data>
  <data key="d6">3 weeks ago</data>
  <data key="d4">https://www.sciencemag.org/news/2020/09/ocean-s-hidden-heat-measured-earthquake-sounds</data>
  <data key="d7">https://encrypted-tbn0.gstatic.com/images?q=tbn:ANd9GcRJmwMNCT3Bpx4Ws_t70Sq99OO9Ff32D16sKMgAbT_3uOijNKjFtZuJC7Y&amp;usqp=CAI&amp;s</data>
  <data key="d0">news</data>
  <data key="d5">115</data>
</node>
<node id="61">
  <data key="d2">Pacific Ocean Properties: Real Estate &amp; Homes for Sale in ...</data>
  <data key="d3">Find your new home in the Brookings, OR, area with Pacific Ocean Properties. Just contact The Reel Estate Doctor for service with a personal touch.</data>
  <data key="d4">https://pacificoceanproperties.org/</data>
  <data key="d0">web</data>
  <data key="d5">189</data>
</node>
<node id="62">
  <data key="d2">Opposition to New Offshore Drilling in the Pacific Ocean ...</data>
  <data key="d3">In April 2017, a Presidential Executive Order threatened to re-open the Pacific coast to expanded offshore oil and gas drilling, placing invaluable ocean ...</data>
  <data key="d4">https://usa.oceana.org/pacific-drilling</data>
  <data key="d0">web</data>
  <data key="d5">177</data>
</node>
<node id="63">
  <data key="d2">2 athletes just completed intense solo rows across the Pacific ...</data>
  <data key="d3"></data>
  <data key="d6"></data>
  <data key="d7">https://encrypted-tbn1.gstatic.com/images?q=tbn:ANd9GcRr1-flwe9-_GWCjOIqkiGAKTweoSo1vPMdABZ_uE1MbGb3_NTDn1jGh9A</data>
  <data key="d4">https://www.hawaiinewsnow.com/2020/09/12/athletes-just-completed-intense-solo-rows-across-pacific-ocean/</data>
  <data key="d0">video</data>
  <data key="d5">57</data>
</node>
<node id="64">
  <data key="d2">Clint Frazier hits a moonshot to the Pacific Ocean off Blake Snell (Video)</data>
  <data key="d3">If we had to guess, we'd say the ball definitely landed in the Pacific 
Ocean. Which has more buzz in 2020? Tap or slide to vote.</data>
  <data key="d6">14 hours ago</data>
  <data key="d4">https://fansided.com/2020/10/05/clint-frazier-hits-a-moonshot-to-the-pacific-ocean-off-blake-snell-video/</data>
  <data key="d7">data:image/jpeg;base64,/9j/4AAQSkZJRgABAQAAAQABAAD/2wCEAAkGBwgHBgkIBwgKCgkLDRYPDQwMDRsUFRAWIB0iIiAdHx8kKDQsJCYxJx8fLT0tMTU3Ojo6Iys/RD84QzQ5OjcBCgoKDQwNGg8PGjclHyU3Nzc3Nzc3Nzc3Nzc3Nzc3Nzc3Nzc3Nzc3Nzc3Nzc3Nzc3Nzc3Nzc3Nzc3Nzc3Nzc3N//AABEIAHAAcAMBIgACEQEDEQH/xAAcAAABBQEBAQAAAAAAAAAAAAAFAQIDBAYHAAj/xAA8EAABAwIEBAQEAggGAwAAAAABAgMRAAQFEiExBhNBUSJhcZEygaGxFBUHI0JSYoLh8SQzc8HR8ENykv/EABoBAAIDAQEAAAAAAAAAAAAAAAMEAQIFAAb/xAAkEQADAAICAgIDAAMAAAAAAAAAAQIDERIhBDEiURMyQRRCwf/aAAwDAQACEQMRAD8ABQYEACnICupFeS3/AA6+tPCAOkHzrJ2Li5eppQETSQdpHypQ1r1qORwqQ2D4QB6Uum9eyCB/zTwkRsPeo2cNClE+VOSCdtqmYUlE52gqdoUdKzeMcZLZuH7KxtmrdbbmXnrSFkAdgRpr67Ci4sTyvSZKWzQhCzslXyFTs4fdP/5TRV8xVDhrizFLq6RYX67a8QtCi2u3UkOCNdQnf2B2rStXtvIzpeV0KAoz9jRKwTD1TOa0UX8Eu7aC+G0T/EKYMP8A1gSX0CdNaPXN1c3TITZYetuRGYI1oauxxZZyuofVGviAqKiF6WyND2MDQClT903kOuiVVLdYdgp0t7pYWN9RH1qzh/C9xdNZnrpFuqfgUda9e4AzYuZHHLh4wNW2tPcmKuoaX6kmMEjaTTtSNo8zXgJ7x509MkxFKaIEA02+Yp6EEjxK+tIuUiQmTSpJO496g4kCEjYpB9KVKUbFWbvUJImJAqQgDz9K44MYHYWN66W37sMq/ZTGqvIVzzjDBbGz4uxW3eU+ygqzteCd47bjz8q1rBWh5CmV5XAtJQrsZEfWt/hruFcT4aHLyyYuELEFq4aCig6ggHyIIkVoeJxcvoLjeuziXC2D21/dPMMPrtnGGlPO3rzmVDTYIBMCDpP9qu4P+km9wy7WRa2d61nOVTqSlZTOkmTGnrXbbPh7C8NQE4bZWzKFK8aEpGs951PvtWH4mtLUXL1lfYZaPM7tktQQk7Qoag+flTGW5hJv0S39lhnj3B+I2Qzy7u0uUiS2hyJ9I3FNcdsF5YWs6DMVuK1+9Y204fs7DFGb+0zqDKipNu/40EwQJO+h11naums8O4bd4I1eWaS49ysxSV5c6gNQAOszStV+T9GUa36AZsrdx0ci6ZynYC4Ej3oght0NBP5ldEjYJcStKR567UBQ9a81JXaKU3MlIdMxRXD8eawxm4ZtLGGrhJDiVLzHtvHahRc77/6QjKZiTqfpSnzJpw0G1UsSxG3w4AORzVAlCCYmgTNU9SVXZckmNdO86U0yFTBNZz89v7dKl3NswWwkqGVwT5DQny6Vo7FxN2wHWwd4jeiZPGywtsly0PAHz9aeE6RtUoby7pJp4QmAQmD3oPEqQZJiFKB/h3ong93e4AE2+VTqMoETJIGyhprNUkKkqyTKTB6Ubw+5Yz2NldOLSu5zBnnWqlNKVJ0SsfCdNpFN+J02guJ6NBg3EtreQ284lpzaFnQ/OQPesV+lDimytOJWrJtvmqYtwH1txotRkJjyGv8AMKOcT4NhbNgrEXbhdutKgkrt7dw5iSEgQZJMkDSsliHDmFOXZLljkWjQkFSc53zET3J9qayOVHz9F74j0Xbb3Cn53ahSlJf5K7dQ8W8SImd00f4Ox9FrhJcvbR5m8D5UhAPhKSPiidDqRrQa0tWLNsNWtultsawnvVgD+GkvyqX8EDdJfqghiKvzEKvmsucCHkJhJ/8AaOx8v60MAA1gj50q0BzwkwZ0IOoPcGieFYQ5iVq7ynWlXjR/yvh5o6EedD07e/6drl2gErK2mVqQ233KoFZjivD37y7snGWFqU7LbS0gKQsDUQehkq0NUb3Grm5cm4AS1MLaR0TOo161vLjA8AfwtD+ExasuJQtKmnDrEZVQT8Q3nfcHQ1rYPD4rbfZCpS1sw19wxeWtmt64uGShpJUtsymIHQbGeh0mtXgLzb+HDktqZykApjSY186E4p+Y8+2GNvMBpdwbZxJBSlwROaT0Om2lA7zGnMNu3rfBroCySrQpSCJ66neqXhuoaphsjiuoOhZfOfOhuL36bJK15AstgApKoBJiBsesT5TWYw7F+I7txP4NLj4JmVtDJ8zoI+dWeKbfEHcRfuW2lKbcSjM2x4wFARsNtKVWBRXyZSZXthDD8Tu7y/tw8QlKlHMEpISkQYH3iZNdX4avULsGmM5SGxl+LSZmSPWuM8Kf4rEsytFsiXEqEEEaa10HALhy3xBHLKoUDokx5n6CiclOVI7/AGOlNnMkzMa76Des7xlhpfw9NyygFdvqoAa5Dv7b0ZsVZvEreNCdT71ZaS27nQsApUMpSeopi5VS0yzWzkckH4xHrXs0kZTJ6ir2N4cvDMSdtVAlAMtrjdPT/j5UOUDlykTHWKyKly9AWiSZ3H12p9vdvWryXWCULTsUmqxUoDQfSvDMo6gSe29Rto5dGY46t7P8yIw1tWdQBKAIEbaT07fMdAKZw3Z4k1lavnQizaVzuUF69wCR+zMGJ1rYMYS07bH80Uyhwp8QaKlQPL+1QcMsO3FwVt2xu7RmQ5mXl5qVapyggajQ6wIV16b/AIu2ly9hvJ48nw9Elw0blzmBYbA2CED3161H+Dd0Bu1x1BaGtWsQWzzpsiRBhxlxJSptXbXf1kiqab4hzlryg+vXtWR5Dv8AI+RoYcOFwtIsqt1qEJu1Aju2BFRqtLndN4J/eLdeRdoUROYA7dqmQ6g5ikHMnfMaCthP8fF9ELNlcIkm7QVK3UWd/rU9om+t7tpaLq2MKE/qynTrQfFOKbCylLbnPeA1bbMgHzMVlHuJsUuFOLTe8gJhQCSE6g6BPc9flTOLBdfJ9C2RYJ9LbPo3DAoM+L4tvLvp7UJYxt1nH7lhxtJaC0pbKVj90TM+c96pcO8ZW9/gVteYgOTdlEXDWQpUpQ/ajsd/n7YPjf8Ax2E3L5AWoOh1QPQTr7A0xeVKlOykYm5dM3/6Qbq35Fryi29dIc1ZS4AoIIOpHaQKxn4l+JNg7/KpJ/3rHcIXAZxxDbMJS8hSDpoSBm6elb8GBqRS3ldZC2Hx4yztlFN1mJzWl4kf6U/Y0gvbcfEl5r/VaMUREEgmPlSKJBIbSde5pbkE/wAGPspO4owFptnZS06rIvloJMHQ6JBPlt1o3w9aLwmyvwhkW1st/m26XDJDfLSJVrI1B32rNfo+/XH8QtXMdeueUvqcqUZgP/oj2FbnG7tpllli6U2PxCw0nWCsRMfevRYEtc2ZmX3xMfdXjWIvLebXKJyhMa6f1BqtyQF+EFIkaoA/rRG4tUWz6w2gONpWQkqXBGgMH5KFQuuteIIbykdxP1rFyYq5Nvo2MeSVKSB71u6lBLalZ4IEjr6in8Rs3+Kvow+2Q0q1vRzitS9WCHFKUAkH4Qjl6EdBFSoumFpTzBl31BjT61R54s8fbfRaodF6zyVFWpStIA088qUH+Y+dE8f47BeR8taA7PCAacX+PuEOq0IDCyEwQDuQCd/Kj+F4ZZ2hC7exaS4BouJPuaLMuZTCka+kmKvtckj9YAAOiUa0G8l2+2FiIhegelm4nMkR3gU5Vk68IcbzJIgg66UQUm3AKkLcSmdSaRBDZBOYo3zBQP0ofEJzX0cusGPyjipth7wot3yiT0SQQD7EV05uzcWlKgnMlQBBBmRWbxrC3RjxxotpeYbaM29xZLWh4gEBIUlKkqzGBqUqG8aTWvwq9F7apdNk7YLSAk262yhKYA0SdAR2pryMbuVQpgycKckaLBXWE+pimuWqEalQ9xRZDmbZZgGCO/prT1BveVjv4f60n+Mb/Ic/4Ww9nAlJcXijkoKXVoyhKc5QJgHxbaecGkx3im3XfsIyfiLZKA6HWxzE51EnQidRp6VL+a3zkIet12wUQrmW8qSDOvwmROkghQ7Eb1Us7Mt3q1ofaKHTm5TTC0hJ2OqgP+9q2HmlR8TKWJ8+yFnElcQNNWblo62U3JeW6pBEJCgRHckAJ8omtOq0S6AoqkazCdT7fLaktmWkJEx9qvM3DDQ66dRSeXPeRrocx4Zj0yunDUZTqVGNISP+ikZwtluQ42HCDoqCCO33PvREXSSqElO2xiaYbtpBhaikzvl2FC3T/gTogUlgK+BMjcnQj7UpabUk9J6BRE1Kq7Z1VMiNYNMavkO7BCo0Pi0qHL+iU0Im0ZdBJUUq75jr7U9GHtSZWoz++4T84pFPthYT4BIzEhaY+80xdwXCkhbZ8iZNdo4jf4cwtYcLbSm1OarWyotlR6klJE1VtOH7Kyuw8xd3UmUhLjghRPbvvtRi0vHrZWZsJC+pKEx7KmjDPFGINq/WNtqHdSUx8oiry1rTYOpe+kCW7ZTYJm585SSK8khSsxK1KSNITWhTxc+IH4Ro9iFkfeh19fNXa+Z+BbZdP/kbVE+o2NRUQl0yZqv6j//Z</data>
  <data key="d0">news</data>
  <data key="d5">23</data>
</node>
<node id="65">
  <data key="d2">Prospects for the Trans-Pacific Partnership Trade Deal under ...</data>
  <data key="d3">The latter was an ambitious free trade agreement between 12 countries on 
both sides of the Pacific Ocean, meant to strengthen their economic ...</data>
  <data key="d6">1 day ago</data>
  <data key="d4">https://www.geopoliticalmonitor.com/prospects-for-trans-pacific-partnership-tpp-trade-deal-under-a-biden-presidency/</data>
  <data key="d7">https://encrypted-tbn0.gstatic.com/images?q=tbn:ANd9GcTNggauDPPBI-j_JGwYJNRBAXJiJumUFC2btjhsvo7KFpG8LBqFC16Mdh8&amp;usqp=CAI&amp;s</data>
  <data key="d0">news</data>
  <data key="d5">101</data>
</node>
<node id="66">
  <data key="d2">Coast Guard Cutter Bertholf Returns Home After 3-Month Patrol</data>
  <data key="d3">The narcotics, worth an estimated $390 million, were seized in 
international waters of the Eastern Pacific Ocean between May and August 
2020 ...</data>
  <data key="d6">20 hours ago</data>
  <data key="d4">https://seapowermagazine.org/coast-guard-cutter-bertholf-returns-home-after-3-month-patrol/</data>
  <data key="d7">https://encrypted-tbn0.gstatic.com/images?q=tbn:ANd9GcTY6CAqEEy_gmhbDMmnVLIfdBxlepoqbc3_E2lzFOPuMo0GOL81zLMcYZg&amp;usqp=CAI&amp;s</data>
  <data key="d0">news</data>
  <data key="d5">109</data>
</node>
<node id="67">
  <data key="d2">Six Really Big Facts About the Equally Big Pacific Ocean - 30A</data>
  <data key="d3">Apr 19, 2018 — Everything is BIGGER. Sorry, Texas—the Pacific Ocean has you beat in the size department. In fact, in addition to being the world's largest ocean, ...</data>
  <data key="d4">https://30a.com/facts-about-pacific-ocean/</data>
  <data key="d0">web</data>
  <data key="d5">23</data>
</node>
<node id="68">
  <data key="d2">Scientists discover three new sea creatures in depths of the ...</data>
  <data key="d3"></data>
  <data key="d6"></data>
  <data key="d7">https://encrypted-tbn1.gstatic.com/images?q=tbn:ANd9GcSqxTWA4DBbHoalMiZ_WQqXHof5urWYCWiklGeRZnbltsu690clxueMylw</data>
  <data key="d4">https://www.washingtonpost.com/science/2018/09/11/scientists-discover-three-new-sea-creatures-depths-pacific-ocean/</data>
  <data key="d0">video</data>
  <data key="d5">175</data>
</node>
<node id="69">
  <data key="d2">Malibu Beach Inn Recognized with Condé Nast Traveler's 2020 Readers' Choice Award “#1 Hotel in Southern California”</data>
  <data key="d3">Nestled between the Pacific Ocean and Southern California's Pacific Coast 
Highway, the five-star boutique hotel is set on the exclusive sands of ...</data>
  <data key="d6">29 mins ago</data>
  <data key="d4">https://www.prweb.com/releases/malibu_beach_inn_recognized_with_conde_nast_traveler_s_2020_readers_choice_award_1_hotel_in_southern_california/prweb17441771.htm</data>
  <data key="d7">https://encrypted-tbn0.gstatic.com/images?q=tbn:ANd9GcRzbvcE52_J2Utq6g_eewC1vNUf8pr7oAoYgwMK_-cwOMV5mD70_FgDQFs&amp;usqp=CAI&amp;s</data>
  <data key="d0">news</data>
  <data key="d5">3</data>
</node>
<node id="70">
  <data key="d2">Magnitude 6.7 quake strikes off Tonga in Pacific Ocean: USGS</data>
  <data key="d3">(Reuters) - A magnitude 6.7 quake struck off Tonga in the Pacific Ocean on 
Thursday, the U.S. Geological Survey (USGS) said. The quake, 40 ...</data>
  <data key="d6">5 days ago</data>
  <data key="d4">https://www.reuters.com/article/us-tonga-quake/magnitude-6-7-quake-strikes-off-tonga-in-pacific-ocean-usgs-idUSKBN26M453</data>
  <data key="d7">data:image/jpeg;base64,/9j/4AAQSkZJRgABAQAAAQABAAD/2wCEAAkGBwgHBgkIBwgKCgkLDRYPDQwMDRsUFRAWIB0iIiAdHx8kKDQsJCYxJx8fLT0tMTU3Ojo6Iys/RD84QzQ5OjcBCgoKDQwNGg8PGjclHyU3Nzc3Nzc3Nzc3Nzc3Nzc3Nzc3Nzc3Nzc3Nzc3Nzc3Nzc3Nzc3Nzc3Nzc3Nzc3Nzc3N//AABEIAHAAcAMBIgACEQEDEQH/xAAaAAEAAwEBAQAAAAAAAAAAAAAAAgMEAQcF/8QAKxAAAwACAQMEAQIHAQAAAAAAAAECAxESBCExEyJBUWFxgQUjMlKhwfAU/8QAFAEBAAAAAAAAAAAAAAAAAAAAAP/EABQRAQAAAAAAAAAAAAAAAAAAAAD/2gAMAwEAAhEDEQA/APaAAAAAAAAAAAAAAAAAAAAAAAAACNWp8vvraleX+wEgVrJVTyjG9Odrl27/AEzl5XjVVeOuM67z33sC0HFSbaTW15X0dAAAAAAAAAAACOS5xzyqplfG38mfHOR+neaJfUd1NLetfkh/E8mJREZcdWqfw9FmuPqOZqG2olw+Xb4evgDuRqk2l6nbabrUt77L9SjJSx03arB7lXJU9XTXg0ejGTJVWtpPSnfbt8/qKwwvaklNNvT0/d533AzzeSW1KxT1DfLKvjibYublVFKk/lMxcZ4Q6qa5zU5HU6u0vos/h2THeBrFjcKXrTe/8gawAAAAAAAAABR1izPEv/OpdJ792v8AZmrTdpcZxVqnli9cr+j6DSa0zLXTTPGFih9Ot1S803+AOT1FNzzc4rfe4tvSlb8Hcbu6TqpqtJOY8Snv3J/oRxpNTyyTfJOr9Wfdx+v02WO1ON865cFPKMc/92A5kpym5ufZPGPVXd197fks6VZJwpZlKv54pEHgeSnOeYeKaTxJeTQAAAAAAAAAAKuoyvFM8VLdUp9z0tgWgy11bUVymVc2p/r9vf8AJKc7/l8ljfO+O4raXYC9pPyk/g6tJ9kkUZM9p5lES/Sffb1ta2QfU3OPHVRjl5H7d3peN93oDUDNXUXrEpWJ1e+6ye1a/Ojj6x8JfGVVU5fKvamvyBqBGHXBOklX0ntEgAAAAAAVZ8KzKE32mlTTXn8FoAzPpdY6jHSlepzha2k/ok8FOZ90KorlLmdL90XgCmcDU5eV7vJ5etJdtEb6dvHimaSeNLW1tPto0ADPXTq3i9XhSjltKez2dnDc4Viipcr+6dpr6LwBX0+L0cShPevnwWAAAAAAAAAAAAAAAAAAAAAAAH//2Q==</data>
  <data key="d0">news</data>
  <data key="d5">67</data>
</node>
<node id="71">
  <data key="d2">Four Eye-Popping Inns of Central Oregon Coast You Likely ...</data>
  <data key="d3">Ocean Breeze Hotel and Inn at Lincoln City sit paired together – two 
adorable ... Sitting right on a cliff over the Pacific Ocean, this resort 
is the ...</data>
  <data key="d6">4 hours ago</data>
  <data key="d4">https://www.beachconnection.net/news/four_inn_cent_coast100620.php</data>
  <data key="d7">https://encrypted-tbn0.gstatic.com/images?q=tbn:ANd9GcSGpVCyfeXTxtX3GZa_3pgAUOLOynNpxZH4ZATCEnACDvgO1EKc5UzzACE&amp;usqp=CAI&amp;s</data>
  <data key="d0">news</data>
  <data key="d5">128</data>
</node>
<node id="72">
  <data key="d2">Aquarium of the Pacific</data>
  <data key="d3">Take a journey of discovery through the world's largest ocean at the Aquarium of the Pacific in Long Beach, California.</data>
  <data key="d4">https://www.aquariumofpacific.org/</data>
  <data key="d0">web</data>
  <data key="d5">65</data>
</node>
<node id="73">
  <data key="d2">Large Garbage Patch Floating in the Pacific Ocean - NBC News</data>
  <data key="d3"></data>
  <data key="d6"></data>
  <data key="d7">https://encrypted-tbn1.gstatic.com/images?q=tbn:ANd9GcTdiQTRZPbrzc1rC5jaF_Tq3ZozL1tXjwU3Srkfg2S4DHalOZdytCVHBJbK</data>
  <data key="d4">https://www.nbcnews.com/video/large-garbage-patch-floating-in-the-pacific-ocean-318824003814</data>
  <data key="d0">video</data>
  <data key="d5">135</data>
</node>
<node id="74">
  <data key="d2">Environmentalists remove tons of plastic in Pacific Ocean</data>
  <data key="d3"></data>
  <data key="d6"></data>
  <data key="d7">https://encrypted-tbn1.gstatic.com/images?q=tbn:ANd9GcQBFT_xo5c_XXDTXuEKr1feFlmcgEgjq1EwBXNDty2sWPHKGmEEQM8BGDXw</data>
  <data key="d4">https://www.cnn.com/videos/us/2019/07/01/40-tons-plastic-pacific-ocean-remove-allen-nr-vpx.cnn</data>
  <data key="d0">video</data>
  <data key="d5">146</data>
</node>
<node id="75">
  <data key="d2">The Pacific Ocean Neutrino Experiment | Nature Astronomy</data>
  <data key="d3">Sep 8, 2020 — The Pacific Ocean Neutrino Experiment is a new initiative towards constructing a multi-cubic-kilometre neutrino telescope to expand our ...</data>
  <data key="d4">https://www.nature.com/articles/s41550-020-1182-4</data>
  <data key="d0">web</data>
  <data key="d5">79</data>
</node>
<node id="76">
  <data key="d2">Open-ocean fish farm proposed off San Diego coast could be first in federal waters</data>
  <data key="d3">The proposed Pacific Ocean AquaFarm would be about four miles offshore of 
San Diego and would generate 5,000 metric tons of sushi-grade ...</data>
  <data key="d6">2 weeks ago</data>
  <data key="d4">https://www.latimes.com/california/story/2020-09-20/open-ocean-fish-farm-proposed-off-san-diego-coast-could-be-first-in-federal-waters</data>
  <data key="d7">https://encrypted-tbn0.gstatic.com/images?q=tbn:ANd9GcRmve2fQVB7ss6TFdItn0idL0opd2Bfqmh420xBs71ohjcMBG1rOb5Ys30&amp;usqp=CAI&amp;s</data>
  <data key="d0">news</data>
  <data key="d5">69</data>
</node>
<node id="77">
  <data key="d2">U.S. troops ready for Valiant Shield exercise in Pacific Ocean</data>
  <data key="d3">... military personnel involved in Valiant Shield, a Pacific Ocean training 
... The 12-day exercise of the U.S. Indo-Pacific Command begins on ...</data>
  <data key="d6">3 weeks ago</data>
  <data key="d4">https://www.upi.com/Defense-News/2020/09/11/US-troops-ready-for-Valiant-Shield-exercise-in-Pacific-Ocean/2351599853331/</data>
  <data key="d7">https://encrypted-tbn0.gstatic.com/images?q=tbn:ANd9GcTpooCIbzzAeklap6N59kJbjbpJ3Vh98c2TsXSFd2hJN2MFBi-JYMStVdc&amp;usqp=CAI&amp;s</data>
  <data key="d0">news</data>
  <data key="d5">152</data>
</node>
<node id="78">
  <data key="d2">pacific ocean | Time</data>
  <data key="d3">Jennifer Appel and Tasha Fuiava stuck to their guns as Matt Lauer pointed o... Jennifer Appel and Tasha Fuiava stuck to their guns as Matt Lauer pointed out ...</data>
  <data key="d4">https://time.com/tag/pacific-ocean/</data>
  <data key="d0">web</data>
  <data key="d5">155</data>
</node>
<node id="79">
  <data key="d2">The 20 best things to do in Astoria, where the mighty Columbia River meets the ocean</data>
  <data key="d3">With ocean beaches, wildlife viewing areas, an enormous ... the Lewis and 
Clark National Historical Park to the Pacific Ocean at Sunset Beach.</data>
  <data key="d6">3 days ago</data>
  <data key="d4">https://www.oregonlive.com/travel/2020/10/the-20-best-things-to-do-in-astoria-where-the-mighty-columbia-river-meets-the-ocean.html</data>
  <data key="d7">https://encrypted-tbn0.gstatic.com/images?q=tbn:ANd9GcS98OrIzon2OS50rw5OhiHXgDexVaSU3ftuj1LPP6MIL-zztOJL7PtFXNU&amp;usqp=CAI&amp;s</data>
  <data key="d0">news</data>
  <data key="d5">85</data>
</node>
<node id="80">
  <data key="d2">Pacific Ocean Litter Project | Department of Agriculture, Water ...</data>
  <data key="d3">What's the problem we're working on? Australia's near Pacific neighbourhood, also called Oceania, covers 100 million km2 of the Pacific Ocean. That's more ...</data>
  <data key="d4">https://www.environment.gov.au/marine/international-activities/pacific-ocean-litter-project</data>
  <data key="d0">web</data>
  <data key="d5">40</data>
</node>
<node id="81">
  <data key="d2">Free Meditation Video - the beautiful Pacific Ocean | Explore.org</data>
  <data key="d3"></data>
  <data key="d6"></data>
  <data key="d7">https://encrypted-tbn1.gstatic.com/images?q=tbn:ANd9GcR8zJjdNuGg-_vByTmzCbnyiEFw51d45a5cycmTbPFF6j_s9frMtRsCRMY</data>
  <data key="d4">https://explore.org/livecams/oceans/pacific-ocean</data>
  <data key="d0">video</data>
  <data key="d5">153</data>
</node>
<node id="82">
  <data key="d2">The Great Pacific Garbage Patch Is Not What You Think It Is ...</data>
  <data key="d3"></data>
  <data key="d6"></data>
  <data key="d7">https://i.ytimg.com/vi/6HBtl4sHTqU/default.jpg?sqp=-oaymwEECHQQQQ&amp;rs=AMzJL3mVrh9LDFZf-JsS_YtDtpmm6_Uhog</data>
  <data key="d4">https://www.youtube.com/watch?v=6HBtl4sHTqU</data>
  <data key="d0">video</data>
  <data key="d5">147</data>
</node>
<node id="83">
  <data key="d2">Bluebox and Dnata to combine IFE and catering in Pacific ...</data>
  <data key="d3">... on the deployment of Bluebox wireless IFE (W-IFE) systems across 
Australia, New Zealand and 'a number of' other Pacific Ocean territories.</data>
  <data key="d6">1 hour ago</data>
  <data key="d4">https://www.aircraftinteriorsinternational.com/news/inflight-connectivity/bluebox-and-dnata-to-combine-ife-and-catering-in-pacific-territories.html</data>
  <data key="d7">https://encrypted-tbn0.gstatic.com/images?q=tbn:ANd9GcQcoeq4rtd_rMdjaqNa-PbAm4es7j2DHnXnFEr0KAgaqE-3e3INlqYOmuo&amp;usqp=CAI&amp;s</data>
  <data key="d0">news</data>
  <data key="d5">102</data>
</node>
<node id="84">
  <data key="d2">South Pacific Ocean - Google My Maps</data>
  <data key="d3">Sailing from Brazil to Australia.</data>
  <data key="d4">https://maps.google.com/maps/ms?ie=UTF&amp;msa=0&amp;msid=105258804575942359436.00049603f1668d31ace78</data>
  <data key="d0">web</data>
  <data key="d5">15</data>
</node>
<node id="85">
  <data key="d2">Pacific Ocean | World Factbook</data>
  <data key="d3">The Pacific Ocean is the largest of the world's five oceans (followed by the Atlantic Ocean, Indian Ocean, Southern Ocean, and Arctic Ocean). Strategically ...</data>
  <data key="d4">https://relief.unboundmedicine.com/relief/view/The-World-Factbook-2014/563261/all/Pacific_Ocean</data>
  <data key="d0">web</data>
  <data key="d5">58</data>
</node>
<node id="86">
  <data key="d2">Astronomers plan huge neutrino observatory in the Pacific ...</data>
  <data key="d3">The Pacific Ocean Neutrino Experiment (P-ONE) is designed to snare 
very-high-energy neutrinos generated by extreme events from beyond ...</data>
  <data key="d6">2 weeks ago</data>
  <data key="d4">https://physicsworld.com/a/astronomers-plan-huge-neutrino-observatory-in-the-pacific-ocean/</data>
  <data key="d7">https://encrypted-tbn0.gstatic.com/images?q=tbn:ANd9GcTc2E-xnCjk7GMZr-zblaxF0PKLf5rsGPURCrBmiDKk5nIRLB71dWD8dTI&amp;usqp=CAI&amp;s</data>
  <data key="d0">news</data>
  <data key="d5">79</data>
</node>
<node id="87">
  <data key="d2">Plastic Garbage Patch Bigger Than Mexico Found in Pacific</data>
  <data key="d3"></data>
  <data key="d6"></data>
  <data key="d7">https://encrypted-tbn0.gstatic.com/images?q=tbn:ANd9GcS7baGYUDFkLNWJlScIQSgC6EmdGsw6pUUCTutoA0wMfpMKVvucRUdRBUOL</data>
  <data key="d4">https://www.nationalgeographic.com/news/2017/07/ocean-plastic-patch-south-pacific-spd/</data>
  <data key="d0">video</data>
  <data key="d5">190</data>
</node>
<node id="88">
  <data key="d2">Pacific Ocean | US News</data>
  <data key="d3">Pacific Island Aspires for Independence. A copper quarry helps fuel Bougainville's hopes for separation from Papua New Guinea, a move that would resonate ...</data>
  <data key="d4">https://www.usnews.com/topics/locations/pacific_ocean</data>
  <data key="d0">web</data>
  <data key="d5">173</data>
</node>
<node id="89">
  <data key="d2">411410 Pacific Ocean Photos and Premium High Res Pictures</data>
  <data key="d3">Find the perfect Pacific Ocean stock photos and editorial news pictures from Getty Images. Select from 411410 premium Pacific Ocean of the highest quality.</data>
  <data key="d4">https://www.gettyimages.com/photos/pacific-ocean</data>
  <data key="d0">web</data>
  <data key="d5">54</data>
</node>
<node id="90">
  <data key="d2">Pacific Ocean AquaFarms Environmental ... - Federal Register</data>
  <data key="d3">Sep 9, 2020 — Pacific Ocean AquaFarms (POA), the applicant, proposes to construct, operate, and maintain an offshore marine finfish aquaculture operation ...</data>
  <data key="d4">https://www.federalregister.gov/documents/2020/09/09/2020-19921/pacific-ocean-aquafarms-environmental-impact-statement</data>
  <data key="d0">web</data>
  <data key="d5">69</data>
</node>
<node id="91">
  <data key="d2">This Is the Engineering You'd Need to Cross the Pacific Ocean ...</data>
  <data key="d3"></data>
  <data key="d6"></data>
  <data key="d7">https://i.ytimg.com/vi/4nEV76CpF6M/default.jpg?sqp=-oaymwEECHQQQQ&amp;rs=AMzJL3kpuUsC1NgrGPm-RkbnaRgOkFlGHA</data>
  <data key="d4">https://www.youtube.com/watch?v=4nEV76CpF6M</data>
  <data key="d0">video</data>
  <data key="d5">90</data>
</node>
<node id="92">
  <data key="d2">Massive, rare fish caught in Ocean City and Lewes</data>
  <data key="d3">According to the Gulf of Maine Research Institute, the opah, or moonfish, 
can be found in open waters in the Atlantic and Pacific oceans, but ...</data>
  <data key="d6">2 days ago</data>
  <data key="d4">https://www.delmarvanow.com/story/news/2020/10/04/opah-massive-rare-fish-caught-ocean-city-and-lewes/3615968001/</data>
  <data key="d7">https://encrypted-tbn0.gstatic.com/images?q=tbn:ANd9GcRxN4qHnm_LEtCSGF1Yt052m2l0TJYkgmgZ9YZt8GOtOKYuH5q7wMHE7HM&amp;usqp=CAI&amp;s</data>
  <data key="d0">news</data>
  <data key="d5">24</data>
</node>
<node id="93">
  <data key="d2">Japan planning mass Fukushima radioactive water release ...</data>
  <data key="d3"></data>
  <data key="d6"></data>
  <data key="d7">https://i.ytimg.com/vi/VOtHqTUiG6Y/default.jpg?sqp=-oaymwEECHQQQQ&amp;rs=AMzJL3kcFNi5777XELexYSDmbsWSlCGWvA</data>
  <data key="d4">https://www.youtube.com/watch?v=VOtHqTUiG6Y</data>
  <data key="d0">video</data>
  <data key="d5">121</data>
</node>
<node id="94">
  <data key="d2">After 6 months stranded, Easter Islanders will return home</data>
  <data key="d3">Home to about 8,000 people, Easter Island is a tiny speck in the vast 
Pacific Ocean renowned for its imposing moai — giant heads carved from ...</data>
  <data key="d6">9 hours ago</data>
  <data key="d4">https://www.washingtonpost.com/world/the_americas/after-6-months-stranded-easter-islanders-will-return-home/2020/10/06/a28dc1b4-0792-11eb-8719-0df159d14794_story.html</data>
  <data key="d7">https://encrypted-tbn0.gstatic.com/images?q=tbn:ANd9GcRcKVM6I8r5icTUZSdW9WwRdhEcvHWtEg6wnpOg5sLL5SYncEnZjZswdxI&amp;usqp=CAI&amp;s</data>
  <data key="d0">news</data>
  <data key="d5">20</data>
</node>
<node id="95">
  <data key="d2">Pacific Ocean Division, U.S. Army Corps of Engineers</data>
  <data key="d3">The official website of the Pacific Ocean Division, U.S. Army Corps of Engineers.</data>
  <data key="d4">https://www.pod.usace.army.mil/</data>
  <data key="d0">web</data>
  <data key="d5">90</data>
</node>
<node id="96">
  <data key="d2">Swimming Across The Entire Pacific Ocean - Challenge ...</data>
  <data key="d3"></data>
  <data key="d6"></data>
  <data key="d7">https://i.ytimg.com/vi/XjrmHhUmzFc/default.jpg?sqp=-oaymwEECHQQQQ&amp;rs=AMzJL3m4iE-mIWpgHv1w7zF794RbJI5Kgw</data>
  <data key="d4">https://www.youtube.com/watch?v=XjrmHhUmzFc</data>
  <data key="d0">video</data>
  <data key="d5">38</data>
</node>
<node id="97">
  <data key="d2">Where To Go on a Guided Grays Harbor Ocean or River ...</data>
  <data key="d3">From the small winding rivers to the mighty Pacific Ocean, opportunities to 
catch various kinds of native saltwater and freshwater fish are ...</data>
  <data key="d6">1 day ago</data>
  <data key="d4">http://www.graysharbortalk.com/2020/10/05/where-to-go-on-a-guided-grays-harbor-ocean-or-river-fishing-adventure/</data>
  <data key="d7">https://encrypted-tbn0.gstatic.com/images?q=tbn:ANd9GcQG2rcwkzupbu-piXD_iDTpHpGwtGtdDpRX6Cv83HdkLQu1TyjDQZWz5wo&amp;usqp=CAI&amp;s</data>
  <data key="d0">news</data>
  <data key="d5">125</data>
</node>
<node id="98">
  <data key="d2">Bullets, bombs, cans and plastic litter the bottom of the Pacific ...</data>
  <data key="d3">The Pacific Ocean is vast, covering some 33% of the Earth's surface. Its 
central and western regions contain not only the world's deepest point, ...</data>
  <data key="d6">Jun 8, 2020</data>
  <data key="d4">https://www.nhm.ac.uk/discover/news/2020/june/bullets-bombs-cans-plastic-litter-pacific-ocean.html</data>
  <data key="d7">https://encrypted-tbn0.gstatic.com/images?q=tbn:ANd9GcSJSBW7x2HNYlUie0Vg9fctW0cyp9x0j_Hf3RExw230Yokeq7ywP1jtZ6I&amp;usqp=CAI&amp;s</data>
  <data key="d0">news</data>
  <data key="d5">80</data>
</node>
<node id="99">
  <data key="d2">to sail across the Pacific Ocean ...yachtingworld.com</data>
  <data key="d4">https://www.yachtingworld.com/cruising/how-to-sail-across-the-pacific-119196</data>
  <data key="d7">https://encrypted-tbn0.gstatic.com/images?q=tbn%3AANd9GcRXpKqt2CxOz6V81o4XE08UrbZUAXFzu2t8FQ&amp;usqp=CAU</data>
  <data key="d0">image</data>
  <data key="d5">35</data>
</node>
<node id="100">
  <data key="d2">Impact Of Covid 19 On Ocean Freight Forwarding Industry ...</data>
  <data key="d3">Chapter Eight: Asia-Pacific Ocean Freight Forwarding Market Analysis by 
Countries. Chapter Nine: Middle East and Africa Ocean Freight ...</data>
  <data key="d6">1 day ago</data>
  <data key="d4">https://thedailychronicle.in/news/2426619/impact-of-covid-19-on-ocean-freight-forwarding-industry-2020-market-challenges-business-overview-and-forecast-research-study-2026/</data>
  <data key="d7">https://encrypted-tbn0.gstatic.com/images?q=tbn:ANd9GcSxog9V-OsjqYyJIM1shLdQMQRJaRb5eTStM0Z3ihfyEPJZIq7q0nkS3tw&amp;usqp=CAI&amp;s</data>
  <data key="d0">news</data>
  <data key="d5">119</data>
</node>
<node id="101">
  <data key="d2">Pacific Ocean - BBC News</data>
  <data key="d3">Video caption: US coast guard crew have near-miss with shark in Pacific OceanUS coast guard crew have near-miss with shark in Pacific Ocean. An officer on ...</data>
  <data key="d4">https://www.bbc.co.uk/news/topics/ce735z774grt/pacific-ocean</data>
  <data key="d0">web</data>
  <data key="d5">25</data>
</node>
<node id="102">
  <data key="d2">How Much Snow Should Denver Expect This Winter?</data>
  <data key="d3">ENSO, or El Niño Southern Oscillation, is a climate pattern based on the 
water temperatures of the equatorial Pacific Ocean. There are three ...</data>
  <data key="d6">17 hours ago</data>
  <data key="d4">https://www.5280.com/2020/10/how-much-snow-should-denver-expect-this-winter/</data>
  <data key="d7">https://encrypted-tbn0.gstatic.com/images?q=tbn:ANd9GcT6xj2yHQTi0pfYOWiZzznO-Jh0-5IizVtTPX3TgdN_XUIoowiVb0Wgxr0&amp;usqp=CAI&amp;s</data>
  <data key="d0">news</data>
  <data key="d5">2</data>
</node>
<node id="103">
  <data key="d2">Pacific Ocean: Latest News &amp; Videos, Photos about Pacific ...</data>
  <data key="d3">Pacific Ocean Latest Breaking News, Pictures, Videos, and Special Reports from The Economic Times. Pacific Ocean Blogs, Comments and Archive News on ...</data>
  <data key="d4">https://economictimes.indiatimes.com/topic/Pacific-Ocean</data>
  <data key="d0">web</data>
  <data key="d5">29</data>
</node>
<node id="104">
  <data key="d2">Pacific Ocean Heat Wave Threatens West Coast Marine Life ...</data>
  <data key="d3"></data>
  <data key="d6"></data>
  <data key="d7">https://encrypted-tbn1.gstatic.com/images?q=tbn:ANd9GcRcetKnXh73V8_qTMHafMKftmkN61kW9EdtU1CPTfuI72oJvSgL4jugIQRwrbKf</data>
  <data key="d4">https://sanfrancisco.cbslocal.com/2019/09/05/pacific-ocean-heat-wave-threatens-west-coast-marine-life/</data>
  <data key="d0">video</data>
  <data key="d5">114</data>
</node>
<node id="105">
  <data key="d2">Oceanographic Region Pacific Ocean | Hakai Magazine</data>
  <data key="d3">Hakai Magazine explores science, society, and the environment in compelling narratives that highlight coastal life and phenomena.</data>
  <data key="d4">https://www.hakaimagazine.com/oceanographicregion/pacific-ocean/</data>
  <data key="d0">web</data>
  <data key="d5">33</data>
</node>
<node id="106">
  <data key="d2">Moon glints on Pacific Ocean, seen from space station - The ...</data>
  <data key="d3"></data>
  <data key="d6"></data>
  <data key="d7">https://encrypted-tbn2.gstatic.com/images?q=tbn:ANd9GcQ5JuR5GdB32mxAdMYR442pEHFYWHZK-YHmxAaRKs37DeF6knYJ-pMz_pkz</data>
  <data key="d4">https://www.washingtonpost.com/video/business/technology/moon-glints-on-pacific-ocean-seen-from-space-station/2017/08/03/05a768d6-7862-11e7-8c17-533c52b2f014_video.html</data>
  <data key="d0">video</data>
  <data key="d5">191</data>
</node>
<node id="107">
  <data key="d2">Pacific Ocean Aquafarms launching offshore yellowtail farm ...</data>
  <data key="d3">While Pacific Ocean AquaFarms partner Pacific6 owns the Catalina Sea Ranch 
assets, the new project is separate from that facility and location ...</data>
  <data key="d6">4 weeks ago</data>
  <data key="d4">https://www.seafoodsource.com/news/aquaculture/pacific-ocean-aquafarms-looks-to-convert-catalina-sea-ranch-site-into-yellowtail-farm</data>
  <data key="d7">https://encrypted-tbn0.gstatic.com/images?q=tbn:ANd9GcQWfiVIrWxhSBpIGAvcJDwWGbtsKK4s_ayW-PD1-Usgj1hHHNWp5QH-h3g&amp;usqp=CAI&amp;s</data>
  <data key="d0">news</data>
  <data key="d5">69</data>
</node>
<node id="108">
  <data key="d2">Winds of Change Move 963,269 Square Mile Smoke Cloud Over Pacific Ocean</data>
  <data key="d3">... 2020, when choking clouds of brown smoke began to billow and cascade 
into the Pacific Ocean. (Dates displayed in lower left hand corner.) ...</data>
  <data key="d6">3 weeks ago</data>
  <data key="d4">https://scitechdaily.com/winds-of-change-move-963269-square-mile-smoke-cloud-over-pacific-ocean/</data>
  <data key="d7">https://encrypted-tbn0.gstatic.com/images?q=tbn:ANd9GcTSdad5zzXz_rpSCM6PlKj1Me-D2edlp18huLamC4ZumPcsU7pvFfiTz8E&amp;usqp=CAI&amp;s</data>
  <data key="d0">news</data>
  <data key="d5">6</data>
</node>
<node id="109">
  <data key="d2">Pacific Ocean in California - See California</data>
  <data key="d3">The Pacific Ocean that touches all 1,000 miles of California shoreline is the Mama &amp; the Papa of the Earth's oceans. It is the deepest ocean reaching over 6 1/2 ...</data>
  <data key="d4">http://www.seecalifornia.com/beaches/pacific-ocean.html</data>
  <data key="d0">web</data>
  <data key="d5">5</data>
</node>
<node id="110">
  <data key="d2">THE SEA OTTER IN THE EASTERN PACIFIC OCEAN | North ...</data>
  <data key="d3">THE SEA OTTER IN THE EASTERN PACIFIC OCEAN. Karl W. Kenyon. Karl W. Kenyon. Wildlife Biologist, Division of Wildlife Research, Bureau of Sport ...</data>
  <data key="d4">https://meridian.allenpress.com/naf/article/doi/10.3996/nafa.68.0001/163896/THE-SEA-OTTER-IN-THE-EASTERN-PACIFIC-OCEAN</data>
  <data key="d0">web</data>
  <data key="d5">97</data>
</node>
<node id="111">
  <data key="d2">Pacific Ocean | Encyclopedia.com</data>
  <data key="d3">PACIFIC OCEAN [1] PACIFIC OCEAN. The largest ocean, the Pacific covers one-third of the Earth [2]'s surface. People have lived with and sailed on its waters ...</data>
  <data key="d4">https://www.encyclopedia.com/places/oceans-continents-and-polar-regions/oceans-and-continents/pacific-ocean</data>
  <data key="d0">web</data>
  <data key="d5">9</data>
</node>
<node id="112">
  <data key="d2">Distal transport of dissolved hydrothermal iron in the deep ...</data>
  <data key="d3">Oct 27, 2014 — Moreover, the South Pacific Ocean is an important place to determine the influence of hydrothermal Fe injection on ocean productivity and climate ...</data>
  <data key="d4">https://www.pnas.org/content/111/47/16654</data>
  <data key="d0">web</data>
  <data key="d5">172</data>
</node>
<node id="113">
  <data key="d2">Oceans :: Pacific Ocean — The World Factbook - Central ... - CIA</data>
  <data key="d3">Sep 10, 2020 — A combination of datasets from different satellites makes possible this beautiful 'Blue Marble' view of the Pacific Ocean. The string of islands ...</data>
  <data key="d4">https://www.cia.gov/library/publications/resources/the-world-factbook/geos/zn.html</data>
  <data key="d0">web</data>
  <data key="d5">93</data>
</node>
<node id="114">
  <data key="d2">U.S. Military Is Offered New Bases in the Pacific</data>
  <data key="d3">U.S.. South Korea. Japan. CHINA. Pacific Ocean. Hawaii. Northern. Mariana 
Is.</data>
  <data key="d6">1 month ago</data>
  <data key="d4">https://www.wsj.com/articles/u-s-military-is-offered-new-bases-in-the-pacific-11599557401</data>
  <data key="d7">https://encrypted-tbn0.gstatic.com/images?q=tbn:ANd9GcQbh3EoUYYSbk_zFtew9UZ0oc5xArEaBZj0Uz8Lg4o&amp;usqp=CAI&amp;s</data>
  <data key="d0">news</data>
  <data key="d5">192</data>
</node>
<node id="115">
  <data key="d2">Swimmer Ben Lecomte attempting swim across the Pacific ...</data>
  <data key="d3"></data>
  <data key="d6"></data>
  <data key="d7">https://i.ytimg.com/vi/wEn6YCpL2X0/default.jpg?sqp=-oaymwEECHQQQQ&amp;rs=AMzJL3n3w-gwbFQXMtly-e_ZkrZi3JXakQ</data>
  <data key="d4">https://www.youtube.com/watch?v=wEn6YCpL2X0</data>
  <data key="d0">video</data>
  <data key="d5">46</data>
</node>
<node id="116">
  <data key="d2">The Pacific Ocean and California Coast | Visit California</data>
  <data key="d3">Given its 840 miles of beautiful coastline, California's relationship with the Pacific Ocean is deep and abiding. And if you ask SeaWorld San Diego's Jody ...</data>
  <data key="d4">https://www.visitcalifornia.com/now/pacific-ocean-and-california-coast/</data>
  <data key="d0">web</data>
  <data key="d5">3</data>
</node>
<node id="117">
  <data key="d2">China could spread power projection to Pacific Ocean ...</data>
  <data key="d3"></data>
  <data key="d6"></data>
  <data key="d7">https://encrypted-tbn2.gstatic.com/images?q=tbn:ANd9GcScgGohHwTmUNTGFW6OmLSqoXVamSG6kqLSzWkc4SPcBRKH2TX7ak6NUwvO5lE</data>
  <data key="d4">https://www.cnbc.com/2018/06/25/china-could-spread-power-projection-to-pacific-ocean-mekong-river.html</data>
  <data key="d0">video</data>
  <data key="d5">150</data>
</node>
<node id="118">
  <data key="d2">WATCH: Small Plane Crashes Into Pacific Ocean – NBC New ...</data>
  <data key="d3"></data>
  <data key="d6"></data>
  <data key="d7">https://encrypted-tbn1.gstatic.com/images?q=tbn:ANd9GcTVaOPN1b4pa5nVqD3-A-hOubfKG84m4ImH0aiG_vldNE0Mfzj4vOdUwcY</data>
  <data key="d4">https://www.nbcnewyork.com/on-air/as-seen-on/watch_-small-plane-crashes-into-pacific-ocean_new-york/1498127/</data>
  <data key="d0">video</data>
  <data key="d5">83</data>
</node>
<node id="119">
  <data key="d2">South Pacific | Mother Nature tries to create an island before ...</data>
  <data key="d3"></data>
  <data key="d6"></data>
  <data key="d7">https://i.ytimg.com/vi/sJ6fmPNVDDA/default.jpg?sqp=-oaymwEECHQQQQ&amp;rs=AMzJL3n9zFWqOxwtu7vTwJpinIuIh9PIbA</data>
  <data key="d4">https://www.youtube.com/watch?v=sJ6fmPNVDDA</data>
  <data key="d0">video</data>
  <data key="d5">129</data>
</node>
<node id="120">
  <data key="d2">Pacific Ocean - Wiktionary</data>
  <data key="d3">1519) because, after sailing through the stormy seas off Cape Horn, the expedition found calm waters. Proper nounEdit · Pacific Ocean. The world's largest body of ...</data>
  <data key="d4">https://en.wiktionary.org/wiki/Pacific_Ocean</data>
  <data key="d0">web</data>
  <data key="d5">20</data>
</node>
<node id="121">
  <data key="d2">La Nina weather condition forms in the Pacific Ocean</data>
  <data key="d3">And it could be bad news for California's fire season next year. La Nina is 
the natural cooling of parts of the equatorial Pacific and it causes ...</data>
  <data key="d6">3 weeks ago</data>
  <data key="d4">https://www.wkrg.com/top-stories/la-nina-weather-condition-forms-in-the-pacific-ocean/</data>
  <data key="d7">https://encrypted-tbn0.gstatic.com/images?q=tbn:ANd9GcQlvqr92gBl3TZq9Bw5omKI8Y45KgRDenHJAScflC5uAvpzRsBxWfvPBGM&amp;usqp=CAI&amp;s</data>
  <data key="d0">news</data>
  <data key="d5">52</data>
</node>
<node id="122">
  <data key="d2">La Niña conditions strengthen in Pacific, what that might mean for West Michigan winter</data>
  <data key="d3">The pattern describes sea surface temperature anomalies in the Pacific 
Ocean along the equator which then impact jet stream patterns in the ...</data>
  <data key="d6">3 weeks ago</data>
  <data key="d4">http://wwmt.com/news/local/la-nia-conditions-strengthen-in-pacific-what-that-might-mean-for-west-michigan-winter</data>
  <data key="d7">https://encrypted-tbn0.gstatic.com/images?q=tbn:ANd9GcRU5xOCAC9vfBnOpS85qy8UJZ9vBDsJxloBEDV4rqxpWaJIDGooXG69QM8&amp;usqp=CAI&amp;s</data>
  <data key="d0">news</data>
  <data key="d5">52</data>
</node>
<node id="123">
  <data key="d2">The Pacific Ocean is so acidic that it's dissolving Dungeness ...</data>
  <data key="d3">Jan 27, 2020 — The Pacific Ocean is becoming more acidic, and the cash-crabs that live in its coastal waters are some of its first inhabitants to feel its effects.</data>
  <data key="d4">https://www.cnn.com/2020/01/27/us/pacific-ocean-acidification-crabs-dissolving-shells-scn-trnd/index.html</data>
  <data key="d0">web</data>
  <data key="d5">84</data>
</node>
<node id="124">
  <data key="d2">The sun king: Morgan Plus 4 on California's Pacific Coast Highway</data>
  <data key="d3">Snaking its way down the America's west coast, mostly hugging the sea, 
along its 650 miles it offers incredible views of the Pacific Ocean and ...</data>
  <data key="d6">2 days ago</data>
  <data key="d4">https://www.telegraph.co.uk/cars/features/sun-king-morgan-plus-4-californias-pacific-coast-highway/</data>
  <data key="d7">https://encrypted-tbn0.gstatic.com/images?q=tbn:ANd9GcROieaOCbB_va-IaAEKYSS9gCgYvAgBODxroL-csuqlztSOMQeGz_4soog&amp;usqp=CAI&amp;s</data>
  <data key="d0">news</data>
  <data key="d5">3</data>
</node>
<node id="125">
  <data key="d2">Creating a Rain Forest in the Pacific Ocean | Energized by ...</data>
  <data key="d3"></data>
  <data key="d6"></data>
  <data key="d7">https://encrypted-tbn2.gstatic.com/images?q=tbn:ANd9GcS3CWEPv1xR3N4O2a0KSRIp-NPAvAeT-nkr82CCdba33cETWeUzoiwaTjEx</data>
  <data key="d4">https://energized.edison.com/stories/creating-a-rain-forest-in-the-pacific-ocean</data>
  <data key="d0">video</data>
  <data key="d5">74</data>
</node>
<node id="126">
  <data key="d2">The blob Pacific Ocean: Pacific Ocean "blob" harming marine ...</data>
  <data key="d3">Pacific Ocean "blob" harming marine life made worse by climate change. By Jonathan Vigliotti. September 16, 2019 / 6:42 PM / CBS News.</data>
  <data key="d4">https://www.cbsnews.com/news/the-blob-pacific-ocean-pacific-ocean-blob-harming-marine-life-made-worse-by-climate-change/</data>
  <data key="d0">web</data>
  <data key="d5">70</data>
</node>
<node id="127">
  <data key="d2">Bullets, bombs, cans and plastic litter the bottom of the Pacific ...</data>
  <data key="d3">Jun 8, 2020 — The Pacific Ocean is vast, covering some 33% of the Earth's surface. Its central and western regions contain not only the world's deepest point, ...</data>
  <data key="d4">https://www.nhm.ac.uk/discover/news/2020/june/bullets-bombs-cans-plastic-litter-pacific-ocean.html</data>
  <data key="d0">web</data>
  <data key="d5">80</data>
</node>
<node id="128">
  <data key="d2">Scientists: Pacific Ocean heating up ...america.aljazeera.com</data>
  <data key="d4">http://america.aljazeera.com/articles/2013/11/1/pacific-ocean-warmingatfastestratein10000years.html</data>
  <data key="d7">https://encrypted-tbn0.gstatic.com/images?q=tbn%3AANd9GcTTZHt9vFZFPkK4B-cCz8Z4AcvmNKSl_ZG13A&amp;usqp=CAU</data>
  <data key="d0">image</data>
  <data key="d5">79</data>
</node>
<node id="129">
  <data key="d2">Magnitude 6.4 Earthquake Strikes Near Tonga in Pacific Ocean - US Geological Survey</data>
  <data key="d3">... earthquake was registered on Thursday near the coast of the Kingdom of 
Tonga in the Pacific Ocean, the US Geological Survey (USGS) said.</data>
  <data key="d6">5 days ago</data>
  <data key="d4">https://www.urdupoint.com/en/world/magnitude-64-earthquake-strikes-near-tonga-i-1044540.html</data>
  <data key="d7">https://encrypted-tbn0.gstatic.com/images?q=tbn:ANd9GcRGmDa4kg15ClA0xnCQdBNmQdej-8c_5Gw9KLjUUlf7qO4L4ABNPqAiqmM&amp;usqp=CAI&amp;s</data>
  <data key="d0">news</data>
  <data key="d5">67</data>
</node>
<node id="130">
  <data key="d2">Swimmer Ben Lecomte is swimming across the Pacific Ocean ...</data>
  <data key="d3"></data>
  <data key="d6"></data>
  <data key="d7">https://encrypted-tbn0.gstatic.com/images?q=tbn:ANd9GcRU5PHtYp5pCAmCZ7_osu0JqLA0PQSzTCDdwmT3McHf4OK6DE_pJTHFUu4rUpdu</data>
  <data key="d4">https://www.businessinsider.com/swimmer-crossing-the-pacific-ocean-2018-5</data>
  <data key="d0">video</data>
  <data key="d5">46</data>
</node>
<node id="131">
  <data key="d2">THE PACIFIC OCEAN - BLUEBIRD MARINE SYSTEMS LTD</data>
  <data key="d3">The Pacific Ocean is the largest of the Earth's oceanic divisions. It extends from the Arctic in the north to the ...</data>
  <data key="d4">https://www.bluebird-electric.net/oceanography/pacific_ocean.htm</data>
  <data key="d0">web</data>
  <data key="d5">58</data>
</node>
<node id="132">
  <data key="d2">Fishing 1,000 miles from land - Pacific Ocean Crossing Day ...</data>
  <data key="d3"></data>
  <data key="d6"></data>
  <data key="d7">https://i.ytimg.com/vi/U-EWaEp9Apw/default.jpg?sqp=-oaymwEECHQQQQ&amp;rs=AMzJL3lbS3odsAQXKHHBCIZMnVFuPc7nVw</data>
  <data key="d4">https://www.youtube.com/watch?v=U-EWaEp9Apw</data>
  <data key="d0">video</data>
  <data key="d5">55</data>
</node>
<node id="133">
  <data key="d2">Karina – Eastern Pacific – Hurricane And Typhoon Updates</data>
  <data key="d3">When NASA's Aqua satellite passed over the Eastern Pacific Ocean, it 
gathered water vapor data on Tropical Storm Karina. The data showed ...</data>
  <data key="d6">3 weeks ago</data>
  <data key="d4">https://blogs.nasa.gov/hurricanes/2020/09/14/karina-eastern-pacific/</data>
  <data key="d7">https://encrypted-tbn0.gstatic.com/images?q=tbn:ANd9GcRutji0gj95X8a3JwdszYx4-c0FtYdFFF_9_UEyBIoPJhQeaqiPXbKL4ZI&amp;usqp=CAI&amp;s</data>
  <data key="d0">news</data>
  <data key="d5">60</data>
</node>
<node id="134">
  <data key="d2">Pacific Ocean | National Geographic Society</data>
  <data key="d3">Results 1 - 25 of 79 — Earth Science, Oceanography, Ecology, Biology. The Great Pacific Garbage Patch is a collection of marine debris in the North Pacific Ocean.</data>
  <data key="d4">http://www.nationalgeographic.org/topics/pacific-ocean/</data>
  <data key="d0">web</data>
  <data key="d5">39</data>
</node>
<node id="135">
  <data key="d2">Pacific Ocean Coral Reef Research in Galapagos, French ...</data>
  <data key="d3">Khaled bin Sultan Living Oceans Foundation conducts Pacific Ocean coral reef research in Galapagos Islands ...</data>
  <data key="d4">https://www.livingoceansfoundation.org/global-reef-expedition/pacific-ocean/</data>
  <data key="d0">web</data>
  <data key="d5">96</data>
</node>
<node id="136">
  <data key="d2">How big is the Pacific Ocean?: Ocean Exploration Facts ...</data>
  <data key="d3">The Pacific Ocean is the largest and deepest ocean basin on Earth, covering more than 155 million square kilometers (60 million square miles) and averaging a ...</data>
  <data key="d4">https://oceanexplorer.noaa.gov/facts/pacific-size.html</data>
  <data key="d0">web</data>
  <data key="d5">5</data>
</node>
<node id="137">
  <data key="d2">Pacific Ocean - AP News</data>
  <data key="d3">News from The Associated Press, the definitive source for independent journalism from every corner of the globe.</data>
  <data key="d4">https://apnews.com/PacificOcean</data>
  <data key="d0">web</data>
  <data key="d5">160</data>
</node>
<node id="138">
  <data key="d2">This seems very 2020: Watch as smoke gets sucked into Pacific storm</data>
  <data key="d3">This seems very 2020: Watch as smoke gets sucked into Pacific storm ... 
clean air is instead making the smoke so much worse as that ocean ...</data>
  <data key="d6">3 weeks ago</data>
  <data key="d4">http://komonews.com/weather/scotts-weather-blog/this-seems-very-2020-watch-as-smoke-gets-sucked-into-pacific-storm</data>
  <data key="d7">https://encrypted-tbn0.gstatic.com/images?q=tbn:ANd9GcRiEKua0owW4LYnspslz6JP8H-WRWKV8XmAaiLrfw222KBbXVV48H1kFtI&amp;usqp=CAI&amp;s</data>
  <data key="d0">news</data>
  <data key="d5">22</data>
</node>
<node id="139">
  <data key="d2">Pacific Ocean - a Cruising Guide on the ...cruiserswiki.org</data>
  <data key="d4">http://www.cruiserswiki.org/wiki/Pacific_Ocean</data>
  <data key="d7">data:image/jpeg;base64,/9j/4AAQSkZJRgABAQAAAQABAAD/2wCEAAkGBxMTEhUTExMWFRUXFxUXFxgXFxcVFxcYFRcXFxgXGhcYHSggGB0lHRcYITEhJSkrLi4uGB8zODMtNygtLisBCgoKDg0OGxAQGi0lICUtLS0tLS0tLS0tLS0tLS0tLS0tLS0tLS0tLS0tLS0tLS0tLS0tLS0tLS0tLS0tLS0tLf/AABEIAL8BBwMBIgACEQEDEQH/xAAbAAACAwEBAQAAAAAAAAAAAAADBAECBQAGB//EADwQAAEDAgQDBwMDAgUDBQAAAAEAAhEDIQQSMUEiUWEFE3GBkaGxBjLwQsHRI+EUM1Ky8WKi0gcVJENy/8QAGgEAAgMBAQAAAAAAAAAAAAAAAAECAwQFBv/EACYRAAICAQQDAAICAwAAAAAAAAABAhEDBBIhMSJBURORYYEjMnH/2gAMAwEAAhEDEQA/APNSOSA8qMxVTqqCtyLt18ky5sgJR35srB5CY7GqTQCqilM8h7KcM+TfdGNIsuREe/RA1yIubeCpDQiVRN4V2iAgRVlKFfPsoJUlm/OyGSv4XB6Kz2b8tYtt+eipTZBn8/LIsLbh026G66ZXLJzRBS1doO9/ZNHqlMQ8RYX/AOVPVKkrl/RGH/BZzvIeKnNtZVZRzG22pOg6pt1OiJPFUZMBw/pyRFwCDbx6aLAWAqbZBHVvw5d3RMWRcRhXsbJa5oJYWlwgkQ6D1tFwl21XA66J0M59ONQqZyPyFoP42SkAmvEArK0ogcClDaL6yr0SlQ0xwVL6BCe+UN9SbRb91XNymbIolZejTJJaBsT0sJt8JugwAc5gypwrA2Jvz69PBSWiDAHPf0g/l10MOJ45JtFE5KS4JBEHoCT0A8VPYvbFXDuOUyxzC14/S8ERpfSSUs+kLEWPqOUFEY8gkkC4IINjxAtkbHUaXCpyRk5qT5X8EotJUGxbaeb+m2GjSdSdzEwBOkbJjs0MJh78jby7gmYOUcexMTHnAKzsRUgJVuK2OhW9w/x7Sm+bPuf07/iG0KIiWhjQSG08uWaeV1PKbnIXyLiW+GZL6g7cfTBa9zRDhlECCWPouaHn9LoJJAMQ4DWy2vofEU34Kj3ZENblIBzZSCZaTzC+df8Aqp2wTiDSFPLk+46F5IBBMGCANN7lc7Fi3TpmjJK4iH1V9T1MQGNqOGRsuAGUyTaTktaDG8G65eMqVS43K5dOENkaRnnLc7LGpspeCESjSEA/wiBwE/8AK4TLKF2lcT1RQ4eCnMCgCaL7I+Z5E7FUwtL85/2TLnQtuDS71ukRc64QIyB9tyiGwuucUDEVIPhEePNWzhDTxclzfAtzkRWrBo4jGsAamPzVLVcYQARvzvCUxNTM/KNQNN9zAnWFR9SwHKVZixQpSa5BthqOMcDJMzqttjwdCvN5TEwY5o2ExGR0xP8AdaCJ6ApepT8+UKcNiQ/SR4ojqkeKpz4ozXI4yaB9nVTTfmAMgHyJ0Pkb+QRRjhQYA10Nd/mAsac/2xT0JgQRMiZSGNxTGCCSSTJaDqdp2HisqviHPMu8gNAqcWnSXkScrPddifUGDcw0q2GJa6Jh54di9rHTBEuPCekXWb2p2O6k1z2Pa/LGfKQS1tTipm3MD3HNeYplaWBxZp1GVQMwEte2YzNeC0gnrOuxAKWbTpRuI1N+ytbPMC4PLwQmP3Kfx1am0ju5DS0ObqC2bgeI5/ykAQ9xMxPpO6wsmEbG2pt5KgBvYqHC8TIUGoYSQJl2vTmDAk+yzqbrpmjWg9VZjmoTUmN8qjTVXmPdBpYoHW357Ir32kRrrIXVhljNXFlDi12Kd5e/smGv4dbzHnKSc7iPKSumCDt+SuXjyvG3RfJbg2ObwgrMcVpNcDLToYg9UjiMO4bLqYsm+CkUNU6NfsL6lxFDhp1XNbmY8tEQ8sNg60xsYIneUD6h7UOIr1KztXmdZgaAellkAqzU1BJ7kF+gtJslcrmwXKQhtp2keHLouNAyAbbno3Un0utvD9kFpzOaCdZAPxMD0TeOZ/TLhc5TNhO9s3OPy64Dlbs1fjdcnlqQDjlyxOhBOu0yT0QqjIjly6J6nhSGzFzfw5Ifd97dxDTJFh92kQNBeeQ0QVU0L06hGlv7Jl9/EOIKVEF8NMtB10mDrHWyNWrtbOpJJ+SuhpFLt9EGHpuSnamIycXpzkjZAfi9zDWjUrKxdc1HZjYfpbyHXqteSKnV+uRI6k6bH7iZnf1RW1os8E/9TdfMb+STlS59/Q+olOxmpQfT4v6g0i9r+f5ZUFSmPuePIErNd4eoUgotiNN3agFqbSerrJepiqjvuqHwHCPZKgq6O+wLCyu1yDKu0pgMNKYo1CNDCTDkRhTA1zSznLI45LZIADhJLL85MdUE0cji2o0jYiIg7GP3CDTANnafHVO4an3jsl+ERLidrCY2mPILm6nHslfplkXfAXCYYBzm2cLQenmmavZrdYQMBUDKuVzehudCLEdLLca5p0bbqT++ixstikzzdXDlrjGm3P3Slazl6LER/p9ysfGNaToR1B9oP8hNMg+Bai/0TbanAWnxHqEJuCaQctQZrQDwg9JkwUsHESCCCLeB5QQrfKDv6R3Jlwdl2caShhxKYbTyweGTvZ0aHTaxCjHl8j3As0mB7alaNNmZkHqPTRWyADhiYtpb8lCwrHtMGYv4DzW/DjeKX2/0Qk9yMmtTLSVRr1s4jBgmSYB8lhVNTF1sZAP3x6LkBpUpAfZKgYAcxE+X7Lz2MqsL8mYAAbDroh9p4xs8ME320I8FnVKI+7V2+2/ovPwhbo35Jk9o4gWa0eETdZb65ptMkZz5ubqDscp0iLo7qesmxET06bkGfBIGjLre624tN57ZfLMk5WCw1eHCBb56omNxTW/5gm5ygfceinu4uRxEWA2m0/JWV2nUBqEAzlAbPXf9lt4T2xfRADiazqhl5gbMGg5TzKoSqyrtYTdTQyoape3Tw/cqXgaBQJCYimZQUZ9OEPKgZAV5VVwckBaVdqFKuHFMQdqI1KZyrteU7A0GO0Wv2WwudUjhJkAgXs53ob+y86yovS9gVAHNqDY8Y6O3nod+RKx61PamWYv9h1mADXFwBsPNsD4/lO4XBEUml8gyTzkEAj0T9Rxa14F87cp0G4ImfD2WZ2rhy0tAkMbMG33ASZjQ281zLs1ba5BYmkY2Pss+pSBW1jaY8fZYmJdCaKcnAD/DwDzt8o2JoNLWF5jhubZiROW2ptA6b6KO9gDbxS1WoSSrVN1RS6KOqRZoEcyASfHbyR+54SXOFyDJFh19/hCrVwxsgCTpvEb+KzMXjXPsSY/OS2afAq3S9kWaFTH02faC53M/nwh4ftc5uLQ+yxyVWVsXHQUaXamJzOkaWhJsKGKh8URjZTAPSC5GwrALlcpCNmliSTB/26nxnqrtqGCJ30Wex9ydLeqsCXEAbbrgRu+CzcaL2yFnYyrkEXDeepPRNPrACxnrsPNYOMxWcyPtFgTv1XblFSSvsghihXzO8jffTmsRp1nWXSeslOYepxRzQsRRhxvyt1gT7pKKXSHYEJlkBpMydglgFyaA9V2J9JtxOHbVFcNqO7yWOgAAVWUmPnXIC7i3GZkalGw/0lHDUrwS2o9tMUnd4e6pU6hztcR3ZArAEGSIm4Xji0clwCjUvo+D2tD6dotxNWjVrRSZRfWFQHIYZiRhyHSx0XDjYGYGk2pW+invY2qys003BzmHu3lxZNPu3d22TBbVaXH9OV1jF/ItI5K3dtOwTqX0OPh7DE/QzA0ZKri+bgjPwgVzDGsbmqvPcGwj7hbdePxVDI97CZLHOaSJAOVxbN77bojsOImBHkdUIs5ISa7YWVaFxXFiloTES1WhSArBMDmhaHZmMNMm+qzwiN6JNJqmHR9LwtduIotJcA45rDhJIuY2sPBThcO9+bM9j9OQJIi5AME7TqvIfT+NgGmSc05qZ2zWkHoQtHCY7LVzG2YwR/pcJsR5lcrPg2O10aoZb7NTtAZb68r+i87iozgfK9J2i4GMzhlIGUwIDoJJsLSbQvNYzGBji2ASFHBheR0iGZ8lH1JJU0WTN7DXz080s3HGdBl3CfLINhry/OpWtaTa05coocjD7TrcVtNB+6SYEbGHid1J9NktmW1UuhF3OAQ5VHlQ0pNjGadymW2S9ErnVE7Chg1VyRNRcixUemFEZjJADefxt1QquMa2zLnn/C7tDEASNdRPMAkfASGGaS4EC0z5f2VWLFjit0UAli2kOLZMcpOhugZ1p9pUsonmbyNOULL3Uo9DDNOiLiKeaXfqifEckHLdFrVQAR+ogADxNz4KXoAJtoZUiFTMdNlzUAWLVanRJvtK4MlVkhMQapSG0z+WVGMPkN1FSqoe480AEcY/kFcHgoQKhAw1aNjztuPzmgwukqUkBwVgVwaphMRdpRAhNRGlMArNZTTMYc3EZnWemhn0SYKhmyUlfAHpzjM9MMm9jvfpIWacJmeZ0m9/ZZ9NxboY+ExQxwnjE9Wz7ifcXWTHinhbceUSlLcHxWIaGENZaYHU/vZAo9oZSJgEcpJ8bCydrtbVAcXNdEz92pJMBvnuR8SOu9jAMrQLTYCbq3FNz4l3+iLF3Ue9IF3TpbIfC/8AG2yyq+GcDGVx6gW9U+xj6joDSTsAgVaDmmCCPcK3a/oKhHLe8joRBUhq1cbh819x7rMDYTaHYamyyDVRmFDqNQANjFy7OuRwI9NjsPJmLAW5BCJLWkD7hfLyB/ASjY7GZZbdp5wDIPKSPweiFSo6oHSTBgSTJta/iNfJUy1C37I/2AHF1s1NzSQXQTbnrbneLrNpslalLDZTrIjW0eo1VK+Fy30lTSSt2AvTAmfm/t6q5pMG0A3gBT/hyDcEfHqrVKZJkSVZQAKlFsnL5KO5i6tTBDocCPFaD6Vk0rAzZMyuqCyuVBSoBRwUuEaFWc265RGS10ovdSJQJRab4TAgtUQiEiVwaExFAFeFZcmB1OmSQBckgAdTYBPYvsivScWvpOkRmyltTKSS0BxplwaSQRBvKN2F2PXrlzqAaTSNMw5wbLnZ3MaJIzE9063Reio/UHaTqjnDDQ9+UucaWKloe4wQ59Qmm2ZgCAMpgCCoOTT4GkeTr4GrTAc+m9gcXBpc0tksjMLjUSEIL0XbeGxtUU+8w+uZ7BSY4kNLKIMgF0NgUzfil19QvPBSi7Qmji1QGq8KzOqdAXw8gyLdeiNUqMOsz+/PXT+FFQGIHsq0aJ/VoL8/CRy/hQmoryYDmFriYaIFwCdfExzi/QlWxDsgzEzO4NyY5fyk6jy0BwIIM3GguRoYINvBcXtiCXZuF+aA4aXaAY3IvOy4znJyuyS6DiuC05iS0kNB1IJEmemn4EDEdl2OVwLgdB8eKIzG/cNGkggADhLXBwgWG0efrU1h+hkXkEmcpNjt+W1hasWqlFU+RNGW6iVUHot/GURUAykZuXNYtRhBuuimpK0IGaMqEQOG8rkAehf3T4m/KZHug120w2AbTMa3t7LBZXI/UT6e6vhcS7MAP3PyVXsvtL9AFxA4gRJ5DUc0xgm1HS0jhI8Lg6eELTw2GEXGuoH5KabS5ADyRLZBeXQcvoycZgyIdmJ0EHUemqC15E2OWTtbX0W4Cb9FmYsuBIjhdoNL7jqqXi8lKEqsDPxGL2DXRO9vQHdNCqCBy5/miUqVyLEEbanZTAGhPUid9AtK3ICagE3EJWvVGyLRaSb5SLjruZHmuNEFSsBIhVatFuGH4QhVmZenjHyo0FizGSVao2NrLi8hErVAWCNf2QMECrByq0IgpHkhCLNaoKtTBC5SAPhu0KtOnUpse5rauTvMpLS4Uw8ASLx/UdI0NuS1qv1finZS40zkILJpMOQhznS2RwnjcLbGBECMQBTlScUwtmoPqPERllhbbhdTY4SG0mtMOBEgUacHmDzKzQ1Sxq56El6CymdTmQ2hXITAnvVp9kQ5lUavGQtGxHFP5yJWO5EweJNN4eNteo5KvJHfFxBDbCeJxJsAOE5Tta2g8tvBUr1i5xdAExYaWAG/gtbF4Bzoq0RLagNrEa31tqPUJd1LigsDSQS4ESRJcOEaAbiPVcdqnTJtNGcSrZybT66JkYYGIIMWO3OJHkiChcWEDXx/dRsVHU8ORB31TLGSOK46391ZjbEbwodiMjdNvdSjKSfi+SVIyO1KIY6Bp+/5C5L4ysXuJK5dmO5Jbuys7s/D5nXI6jmt7AdkAHMGyfYLO7Fax1TMdoIHyV61w0cLeFvjZUanUvClS7L8GH8l2+iaOCAEnX4VzSmZUd6bKXvB6LizySlJtnRWGCVIh+BBEz05HzSPaeBdYRBBkH9l6LA4UwSft089Un2g+BEc4/Yf3U8eola566KsuBI8liACCDEi8HW245iyRNDMBFgtnHW4oEweomD/AHWPhK2aAdl3cOVZY2c2UdroWdRI+2ZGyO6DcaG6PWbDx1T2M+mK8U30y2oKrQ7hdlaCe7AaXvysLyajG5WknMSI5zbp8i7Muk68RqfZDxz4pu68I8TZbHZH0ziHuuGMhzBxvaCS/uogCSbVqZPLNzsqYb6Xq4l72NexnctpPdmlzScQ1zmOz0w4BmRoOc2AcCoykkuxpM8yVcNWmPpjFcBdTDWuylrjUpQc+azePidDHnKJPCbJvF/SOIpgH+m6bmKjWholoAc55a0OJewZZ1cEt0fo6ZiNKI2rBtZAa5EY2VIiGFc8h15KpaPBUykK7XJ0BARAFEqwToDsqoQikSqwgAaqiZVxCABEKwbFz5KwaofeEAMdndsVKLi5plurmG7Xc7bGNxBXue1OyKdWi2uOEwP1CRmGbTcX5L5zWbwnwK+o4+saeEgCCGNaJ2sG2/Nlztakqfs0YeU0+jyGFpmWkFozRIMkG8ToYvO6LQZb+VNNxcQCDrAcNRe3p5QrVqpDJIuDG4JGoMEeI8lhK+jilHxBLp3+DAVhUkFzjA0tqfXRI43EyI0C26fTSbU30RcvQg8LlR5XLpESMMXNIc2Z2Xt6VbMyZIcIka6j5uvEMqvAgeOyZ/8AdakESATrA/bRZtTh/LFIsxzcHaPYYXENM5jEepkclfvmaSV4apj6h1cfj41VsN2k9nXxVEdBCvJsuern6PqNDtXhDZG5O36Y38vVZuOr3FuQ6Rz8V5ns7tlrrOseWx8D+yer9pWs0mYt128FhyaV45Fy1SkuRXtfFWMaif3A91kdn6gdfgWU9p1S5wB8T46X90o10EELq6XHshyYZu2a9ZnGPCfS6YHbuKiO9eMjYbFtMgEmOIgMbDjJGVsEQEtQqB7RzmAmKdM6RqtTSZCweG7bxAyzWfDQGtvoBkj07tl/+gLDrY99TvJcS1/dgt2LaIy0p/8AyLBaWNaCDlI5dQSsg0otyVfD5RKzUd9SYs64ippzHWdteJ0nU5ncyqs+oMULivUnx55f/FvgWgi4SGSyqGo2r4FnDorNcqELgUxBxUlWBQGlEa5NAFCuhZ1zSmAw0LpCq1S4QgCCoBXFy5AEOVSpcuJQB2HbxsnTM32M/svfdq1JHMWETqIaR73XiezmcUnaAOhdN/QH1Xs8cBeLQAAOgt8Bc3WvySNGHpmU5kkDmfnVRWph0FsgCBH+kH58fVXqiDPoku0cTkbbUqnBheR/wVydCePrD7AIA9zzWe5w3KE+oSozLrqkqRWOVMkWmfCVKUY5cnYElqo5qYLVQhFAByqgCK5SxiiAMBa+Bxzg2ImCBvod/I/KziyyJgxxQTE7oadUgIxklxPMoBR8UwtMTI2S5TAawdUgt5T+fK23vdAgazM3EAaDqsXA0czo/PzVbLybC1uSjLc2or9hwLVMK4/pAHIEJar2cd7Juox5kgi3VY9bFudYkkKaSiqSERXbG4KCoKkBRGTKoiQoLUAUUtU5VzGoAu0ouqo0IrQpAFpLnhXYFR5UgAPU51xKpKiAU3XZFTMiB6AH+zWGWxu//aJ+TEL0rpI6DcrE7EoBz2OJA7vjDdS6XCZtAEArYrzl2ib+K5udb89F+PiLYpXqACToF5XtHFl7p20C9Fj/ALDC8nXaQYNl0dqikkUXfJZqlDa9TnRYFwuVWrkAOkclUCN1fENLXOadWktt0MIzcVR3oEmIP9VwExGaMsi94mJ6WQAm8SvT4b6baWscauVrqPeOLg2GuMFrZz3GXM47gU3WkwMM4mhH+Q6b374ztb7It4bnpBBi6F//AI5E6DvnQ24NpbfledTvdJ36Gbnaf03TZAZiWOLqjad8oDQWF5JyucbQNoh7bzZA7X+madGg6qMUyoQ2mQxsSS6rldvIAa5jtLkuH6ZWLWqsMZKeSJmXFxM+QAjw3XQCEbX9C0LOJgdFVrETKquHqpMQ92VGbTQGes/C13WCwMFiwwmVGL7Uc6zbN35n+EXQqJxPaDjIBhvuUlUfMQItFvkqF0JDOVgFACI0IAoArgIoYFZtIp0AIsVYTVI/wuq0x4IAEwIzGoIMIzHghNNCOcY0QahRHOQnOQxlCVQlXlCfqogXBRGFLF6LTchMD0v0/wBoCnnaf/tptbO0sqTB5A2/CnKj55eRB+F5ijVEQdOfKem4/hbL6/dsEBxaAIzEOmTs4RAvoQs343HNvrgnuuNDD39CVnY8NNiAfFDPas6s/wC4/wAJV+KvwgDx4j6rXZWR/h6fL0JVMRRZoxseqgPdOpkpplb/AFAOjnb3SARZhtdoXJzGvDjNPhnUG8HooS4Gf//Z</data>
  <data key="d0">image</data>
  <data key="d5">89</data>
</node>
<node id="140">
  <data key="d2">Pacific Ocean Overview: Formation, Topography, and More</data>
  <data key="d3">Oct 7, 2019 — The Pacific Ocean is the largest and deepest of the world's five oceans with an area of 60.06 million square miles (155.557 million square ...</data>
  <data key="d4">https://www.thoughtco.com/geography-of-the-pacific-ocean-1435537</data>
  <data key="d0">web</data>
  <data key="d5">5</data>
</node>
<node id="141">
  <data key="d2">We Now Have Proof a Supernova Exploded Perilously Close to Earth 2.5 Million Years Ago</data>
  <data key="d3">... locations in the Pacific Ocean. Two were from the Midway Atoll, one was 
from the Donizetti Ridge, and the fourth was from the Central Pacific.</data>
  <data key="d6">1 day ago</data>
  <data key="d4">https://www.sciencealert.com/a-supernova-exploded-dangerously-close-to-earth-2-5-million-years-ago</data>
  <data key="d7">https://encrypted-tbn0.gstatic.com/images?q=tbn:ANd9GcQi-3k7Q-WBGgGQegMp7yZXWIonP406JlQPFPO-CoE3Go_gHpW1tIrDST0&amp;usqp=CAI&amp;s</data>
  <data key="d0">news</data>
  <data key="d5">188</data>
</node>
<node id="142">
  <data key="d2">California has a weird new desert. It's in the Pacific Ocean ...</data>
  <data key="d3"></data>
  <data key="d6"></data>
  <data key="d7">https://encrypted-tbn0.gstatic.com/images?q=tbn:ANd9GcTwZ0zzIiAdINC8zrfg95GguxKCHHA1Au0-peSsRSA39EwgaaIOPvO_kcSI</data>
  <data key="d4">https://www.washingtonpost.com/climate-environment/2019/02/01/california-has-weird-new-desert-its-pacific-ocean/</data>
  <data key="d0">video</data>
  <data key="d5">51</data>
</node>
<node id="143">
  <data key="d2">Oceans :: Pacific Ocean — The World Factbook - Central ... - CIA</data>
  <data key="d3">The Pacific Ocean is the largest of the world's five oceans (followed by the Atlantic Ocean, Indian Ocean, Southern Ocean, and Arctic Ocean). Strategically ...</data>
  <data key="d4">https://www.cia.gov/library/publications/the-world-factbook/geos/print_zn.html</data>
  <data key="d0">web</data>
  <data key="d5">58</data>
</node>
<node id="144">
  <data key="d2">Douglas – Eastern Pacific Ocean – Hurricane And Typhoon ...</data>
  <data key="d3">Douglas – Eastern Pacific Ocean. July 27, 2020 – NASA Sees Hurricane 
Douglas Brush Hawaii. Imagery from NASA's Terra satellite was used to ...</data>
  <data key="d6">Jul 27, 2020</data>
  <data key="d4">https://blogs.nasa.gov/hurricanes/2020/07/27/douglas-eastern-pacific-ocean-7/</data>
  <data key="d7">https://encrypted-tbn0.gstatic.com/images?q=tbn:ANd9GcTIg3L3xX-ucQVIimagtc7wdTjWhH6pa7BiR1S0qij68NIorCYxn5ObQz8&amp;usqp=CAI&amp;s</data>
  <data key="d0">news</data>
  <data key="d5">60</data>
</node>
<node id="145">
  <data key="d2">secret shark cafe ...thesun.co.uk</data>
  <data key="d4">https://www.thesun.co.uk/tech/7284296/great-white-shark-cafe-mystery-pacific-ocean/</data>
  <data key="d7">https://encrypted-tbn0.gstatic.com/images?q=tbn%3AANd9GcRxKOJJ3VN_RhlX8vt4ktMsCN9AiQCCk5KnKQ&amp;usqp=CAU</data>
  <data key="d0">image</data>
  <data key="d5">137</data>
</node>
<node id="146">
  <data key="d2">The Power of Shared Information for the Pacific Ocean - Esri</data>
  <data key="d3">The Pacific Ocean Accounting Portal brings attention to this body of water in ways that decision-makers can quickly understand.</data>
  <data key="d4">https://www.esri.com/about/newsroom/arcnews/the-power-of-shared-information-for-the-pacific-ocean/</data>
  <data key="d0">web</data>
  <data key="d5">193</data>
</node>
<node id="147">
  <data key="d2">The Pacific Ocean, explained | National Geographic</data>
  <data key="d3">The Pacific Ocean is the largest and deepest ocean on Earth. It spans 60 million square miles from California to China, and in certain regions extends tens of ...</data>
  <data key="d4">https://www.nationalgeographic.co.uk/2019/03/pacific-ocean-explained</data>
  <data key="d0">web</data>
  <data key="d5">5</data>
</node>
<node id="148">
  <data key="d2">Seeing Red Across the North Pacific Ocean | NOAA Climate.gov</data>
  <data key="d3">Oct 23, 2019 — The Pacific Ocean is throwing a bit of a temper tantrum these days, but it's not where you think it might be. Often we focus on the tropical Pacific ...</data>
  <data key="d4">https://www.climate.gov/news-features/blogs/enso/seeing-red-across-north-pacific-ocean</data>
  <data key="d0">web</data>
  <data key="d5">22</data>
</node>
<node id="149">
  <data key="d2">Pacific Ocean - Wikipedia</data>
  <data key="d3">The Pacific Ocean is the largest and deepest of Earth's oceanic divisions. It extends from the Arctic Ocean in the north to the Southern Ocean in the south and is ...</data>
  <data key="d4">https://en.wikipedia.org/wiki/Pacific_Ocean</data>
  <data key="d0">web</data>
  <data key="d5">5</data>
</node>
<node id="150">
  <data key="d2">Waldorf Astoria Comes to Dana Point, California</data>
  <data key="d3">... of Dana Point and offers panoramic views of the Pacific Ocean. Equal 
parts sophisticated, approachable and intimate, Monarch Beach Resort ...</data>
  <data key="d6">1 day ago</data>
  <data key="d4">https://ftnnews.com/luxury/40417-waldorf-astoria-comes-to-dana-point-california</data>
  <data key="d7">https://encrypted-tbn0.gstatic.com/images?q=tbn:ANd9GcT5okLpWH9h1J99I6zxvruAFvILbLFbEw13o1-GnkLH80UeAg45Ew6poPk&amp;usqp=CAI&amp;s</data>
  <data key="d0">news</data>
  <data key="d5">128</data>
</node>
<node id="151">
  <data key="d2">PACIFIC OCEAN - Food and Agriculture Organization</data>
  <data key="d3">1 A BRIEF REVIEW OF MAJOR FISHING AREAS IN THE PACIFIC OCEAN. IV.1.1. Northwest Pacific (Area 61). After the peak total catches of over 26 million t ...</data>
  <data key="d4">http://www.fao.org/3/w1310e/w1310E04.htm</data>
  <data key="d0">web</data>
  <data key="d5">86</data>
</node>
<node id="152">
  <data key="d2">Geography Facts About the Pacific Ocean - Geography Realm</data>
  <data key="d3">Jan 27, 2020 — World's Largest Ocean. With an area of 165,250,000 square kilometers (63,800,000 square miles), the Pacific Ocean is the world's largest ocean.</data>
  <data key="d4">https://www.geographyrealm.com/geography-facts-about-the-pacific-ocean/</data>
  <data key="d0">web</data>
  <data key="d5">9</data>
</node>
<node id="153">
  <data key="d2">After two years of sailing across the Pacific Ocean, Tara ...</data>
  <data key="d3"></data>
  <data key="d6"></data>
  <data key="d7">https://encrypted-tbn2.gstatic.com/images?q=tbn:ANd9GcQNOcctWSl59fSnydUeHy6MZ0VK_tTGhfzYL3iuLrFrUbxkjxQsxLrHXXaSKVc</data>
  <data key="d4">https://newyork.consulfrance.org/After-two-years-of-sailing-across-the-Pacific-Ocean-Tara-returns-to-the-port-of</data>
  <data key="d0">video</data>
  <data key="d5">176</data>
</node>
<node id="154">
  <data key="d2">Safest place may be at sea say Portlanders who have cast off ...</data>
  <data key="d3">Sarah Laidlaw and Rob Martin cast off from Ilwaco, Washington, and crossed 
the Columbia River bar into the Pacific Ocean in early September ...</data>
  <data key="d6">1 day ago</data>
  <data key="d4">https://www.opb.org/article/2020/10/05/safest-place-may-be-at-sea-say-portlanders-who-have-cast-off-on-global-circumnavigation/</data>
  <data key="d7">https://encrypted-tbn0.gstatic.com/images?q=tbn:ANd9GcRDCvr501xrZIwN5kJp-h2pfSRvxuAPMMugwTO4zS23jmpUtFxrVlCD-YM&amp;usqp=CAI&amp;s</data>
  <data key="d0">news</data>
  <data key="d5">85</data>
</node>
<node id="155">
  <data key="d2">Pacific Ocean Facts for Kids ...kids-world-travel-guide.com</data>
  <data key="d4">https://www.kids-world-travel-guide.com/pacific-ocean-facts.html</data>
  <data key="d7">https://encrypted-tbn0.gstatic.com/images?q=tbn%3AANd9GcR5-iubCDGR4_0egsQE1W9xpfXUzJ3vnFEpEg&amp;usqp=CAU</data>
  <data key="d0">image</data>
  <data key="d5">31</data>
</node>
<node id="156">
  <data key="d2">Lowell – Eastern Pacific Ocean – Hurricane And Typhoon ...</data>
  <data key="d3">Lowell – Eastern Pacific Ocean. Sep. 22, 2020 – NASA Analyzes Tropical 
Storm Lowell's Very Cold Cloud Tops. NASA analyzed the cloud top ...</data>
  <data key="d6">2 weeks ago</data>
  <data key="d4">https://blogs.nasa.gov/hurricanes/2020/09/22/lowell-eastern-pacific-ocean/</data>
  <data key="d7">data:image/jpeg;base64,/9j/4AAQSkZJRgABAQAAAQABAAD/2wCEAAkGBwgHBgkIBwgKCgkLDRYPDQwMDRsUFRAWIB0iIiAdHx8kKDQsJCYxJx8fLT0tMTU3Ojo6Iys/RD84QzQ5OjcBCgoKDQwNGg8PGjclHyU3Nzc3Nzc3Nzc3Nzc3Nzc3Nzc3Nzc3Nzc3Nzc3Nzc3Nzc3Nzc3Nzc3Nzc3Nzc3Nzc3N//AABEIAHAAcAMBIgACEQEDEQH/xAAcAAACAwEBAQEAAAAAAAAAAAAFBwMEBgIBCAD/xABDEAACAQIEBAMGAgQLCQAAAAABAgMEEQAFEiEGEzFBIlFhFDJxgZGhwdFSseHwFSMkM2JkcnSCkvEWJjQ1NkJVlLL/xAAaAQACAwEBAAAAAAAAAAAAAAADBAABAgYF/8QALhEAAQMCAwUIAgMAAAAAAAAAAQACEQMEEjFRFCEyQWEFInGBkaGxwdHhEyNC/9oADAMBAAIRAxEAPwB448uMDqmpzVGmFPl8cip/Nlpwpk6eht3+mFLxPn+cwcQ5jDBmdZHElQ6qiTsAov0GCU6ZqGAqJTabOqMTmAPI0t2GlYy24LA9B/ROIZsylmozX0Dx+xqjMzSqysdJN7DTcdPI/mlG4lz5bE5zX9entDY6TirPRsM0rSfM1DH8cG2R2qmIJsVOdzcudJJKd0RjHIRDIRuSLbD0OJKukWkjvUw0i8zwRAlmW972I7CwY/P4lk3NxRxBrOnOK+23Sob88cLxTxBcXzrMCP7y2L2V2qmJOKllhq6mALHBz6gcwsI5E12LG97dfj3HbHsxSlZqarFEu1woV2GojSm1unz7H5Jz/ajiH/zWYAX71LfnjpuLOIDGqDOK0Wv4hUNc/HfE2R2qmJOGgp1rvaFFNRNPGwD3SRQh6EbgX2vuO+JEzmeGAIklHpgQ69McpAVANR6dtS/fCSPFXEN/+e5j/wCw354/DiriA7HO8y+VS2JsrtVWJP6jzCdqcVVTyfZmAKyRhgdyANm37n7Y8XP6BgpEkpDusakQsQWIuB09cIRuKeItNv4czD0b2hvvvjg8UcSpbVnmYEEbH2huv1xWyu1V4l9JXx7hAcL8SZ9UcSZVDPnFdJDJWRI6NUMQylhcEdxh2QVObNy+bl0UYMgVv48EqmkEt087i1+2A1KZpmCoDKJXGEFxZvxRmo/rUn68Ouoy+rl5/LzOaAv/ADfLQHl/W4P7fhZLcUhW4mzkOLn2p9Pp4sGtOIqFBmUE+e+OSoAO256DBKgolkkVpjce8EvYN6XscXavKagxPPyEi0AWgUktbzw9IWEBSnZ9W4Fhffyx4YVHiVdsXVipiqa5ZQ5a7gAWA/PEMksMRJVDIi9A56/niSqlUHXV7u3niMi3U4s1FSksl44+Qo/7UNx19cQO8RXwB2buxYW+lvxxatV3tfoMcHqPhgpQUtNVSqkrFOp13Fvhb9uDtNw/QtFrlvKVvcxNYfC3bFF0KLH72xO2holjjuABuW8/LBKvyWSLS9MraGNtDsL3/HAtUZSVa1weh7YuVEW4STTxVk4LXtWw9OnvjH0ffHznwoWPFGTBjcCtht/nGH1Dl9WnKL5lMxSRWayCzqAAVN77Ei/XvhC74gtNV1qqmRir1ESsDYguBbCez2kkm4ozKSnF9FQ5a9rdThtT5Tl1QZjPRQSmcaZdaA6x1sfPoPphQcY1RizzMFgaw576gB3virbiKty9aXkSR6mQb30AXOq1r4J1OYoaSKRSOe3vte/yI+mMtRMJhzJgeaD7xbF+lo3q6gQwm1zcYcIHNYUE1CJoS8A8KuS3wvgY9BKrWC3bVex7Y3H8Fw0l0KrcLdnZgo8u/b8xgeiZHzSstWSykahYst/iBa3Toe2IHLBqMGZWRbLyu8iyMT1NtscSwvTALIvgb3dSbDDITL6eWnUxrG6OoMbovh28/O+/1xTzbJYZaYEwIA2xsfd/e+Jj3wtAgiUt5E0gMLeLtp6Ymp66pgieKGaReYLMo7/DFrNct9k5sTLZlI0kdCMCQt7X94X3wTMK1thmVLmFGFLvTvGQC5AGhrbXHljMZkumpdhULOhO0ga99hi5DUUs0cb1NMFlRdPNU7Oe2od8UpZILTxtT2LNqjZT7vp6jGQIURThWH/eDJZAOldFuP7Qw/0q6ZyAlRCxJsLODc4+eeE9uKMnCk29th2/xjD/AIspy+IR8ujhXlvzE8Puta1x62wld8QWmqGpzqGmedGpqt+QupzFAX226W6ncbDfCc4hikquLq+liIDyVzKoN+7YetsJHiejrIOLaqeIC71bSR6TqPvdSOuKteIqOVSgyuaqqmgBcMHI5ioSu1/ywUbPYcmSajo0hkjSNf5UBqLOev6iLG1rd+mCymWPKqmqieeeokgIdI2EbI2k+IEna3wxgKuWBqCnWljVIWQG4G7MBY3Pc3v9MS+uDRoYgMzAPIc5/HmlXOLrinRmA4gGM95XU9bmOZTmVROzW2KRkm2/cD0PTbrjimrplkWKqlkEYazagTbDC4FMdTkKRQOLI6nTcakIIJvb+lci46EDALjTL6aMQ+zTSSMOa9RM51a3sOpAsD4bbWG3pjktsbXuDReDOv2uiq2lrVabY0gBr/odZ5+cq1lMhpKplSSRoZ4laMKfBcHxMASBuLX+B88Gayd1Fn8IC2YEe959cYDKZNdIRLI6tHIqQ2JNyxtpt3/A7+eNVHDy8rgjiS00BeMjSEuAbgAXH6WOp7Pc99sMZkt3T4Lm6dM29Z1u4zhJE+CGcawD21ZE1eONSBptbYD8MY0Ld9lPe1hfGyrlnmcR1afxkYtc7ae/0xnZqKeGN2emYaWuHsdx06/EY9JuUJpUlI0Hx7/o267+eOXVAV5dzcC9x3wWFCj0DyQRmVwEcFd9iSrAj5D64p1FNLSTNFUJpcdr3++NKK3woCOKcn2P/Gxdv6Yw+Yc6hlKBaasAaVYrmA2BKht/Ib2v0vthGcKi/E2UH+uw/wD2MfQthhC74gtNQ2pfOeZP7LHRaAByeaWux22a3Tvvv06YwGcLDLmtXJPTK8kM8yRykoLFiRYixuB139Pk0sKLOaWrXiPMZkEgX2hjpFhqW/n36YFRe5ju6JS126GjdK4jhzVIoVpauGVtPijDoFiYjuN7qd7+XbAKpoUj5mVy+zpV0ygmOFwdQIuCD3NhuOvfvgxFmsMFY0DOgliIsSl1Tqbdt97fa2BjcG1iNFmmS1K1eZcxpHFQqxgEjew/xfLDleyp3dF1MvwnMZ59enL3SlSiYBEgjJAofaKOrV6fUJIyLbnex6G3b0wbzjO67OqaKjFJDSRg3dYbgSEdBbyF+nmcSRSvVmB3q6FZUCpVJouTJ+iPEAPv9LYizWpXT7HlEqmvnIRViszE3tYeR9ficcq2zuKtyykW9/Xf3ep3efNMnty+cQ0xi1jf4qDLYqeHM6KmenapKSsSwvo5ltIW9u2rfG/qaVaiHkOWd44x4kHy3t3/AHGI+HaKHLqD2SKVJnjUsJVGylbKR6m+rcdbYsyVACI+gxxruf0jsQQR8DfHVYGUWNoMybzPOefRCtmvdNZxlx/az1dR8lxKhVhrETkN1J94eo/MeWLNTBGmV1ClVssJdlvv0H4X+mLM871TaYgoia/Lt0vfqe46H9xgJxRKyUwVKkaKpfK3hXt89vpiCTCfQ6jjgTJHqXhKQtJosjEkE3tt3t6+WK+c5fJS1zMalKgNGGPNazKCBsR579Bg5QVAXLkhgqVZjZgpGy32BB7G30vgBnKQx2KFZCX8bXOq9tt/h9cGBB8ViHYs9yt5JCI+JslaR4WdqmCywtfT4x73r1w5onzq8ZmjoQOYocKXvo0jUR66r2HlhGcK/wDU2Uf32K3+cY+hcJXXEERqG1WUe0tMxzHMI+Z0EU+kRnbddvTvcbn5LbiKpWbOaqCdnCR1Lr4dFydRt7ym3X74aM+ZUVOWFRVQxadm1va373H1GFdxXldZDmdVVRQmqSad3Cxi3LFz1N979sCoiqXf15/I80rel4YCzVBKvK8vFXqlp2u77cp2ABvud18za242+hWgq6mlqZYllm5UQ6SX1X1b6T0bsdwcC6wmmnWCWJ42CiSV1YWS99Kgi++CHCSw5pUzMjlvZwoLLcqTqIJsdu2xuf14bb/OR3mx7gJVleq44SM/ZVqPJsvGYrJHNUxO8dmQwq2tybkm/fpt2t5740WU8MU1FFIsKypXzwkPWIq6tR6lTba++w7AY9WOgy6qpIQBGZWPJTSLsRe9z0+X2N8QJXZvXzPAadaSlrI25MyKWkiTpdjqspIAI69cMzWqEvmOuo+1sCizukSV1NAnD9NBRZbUt7fOI6eGNwGKC+7na25PU+eCOYSM05RRMGDmMEqBrFtytxe3r9MCchyGHL4oqisZ6uviX35GOw6AL379Te98aV4lmL1Gq8qjdSR4dv8AU7+eBV3NmAZ6o1vTcyTEDRAoEEVOyAMy8wIuwG1h+/zwC460JFTxot2UeEkgDT3/AA/Xg5UzP7L7W7paxCWG59bfLGFzaoNdNFHGzSOHY6ZRbxEi/XYDb7Yywb5TKkokeU6kmMUBbwmNbgN5ffFb2CV6ySEyqrausmxbbrbBDJjT0TmWpk9ohjFjym2UHvY+W23riYUVLU8xxIVRSWbW1yoHlsPPBVFV4XhI4lylzewrYhe2xOoYd8WTiPln+EMwcpKsl2nvqsoXSRaxU2ufMknCp4bnppc5oEil1/ymA6HitYhhvfzw3VzOiZo1FVDqkYKg1i7Ei4A+I3wldcQW2qRqKlcyF6eFjKLSExg6x6+eMhm1BmcuYTNTxyckuxK8s2YasbfH7AGPLTIVpczZHHWiRs2obl0MT8tCTp37ed7722wO4cyzMOHoa+SPL5alppCyhoXuV6i7WtsD2F74ZByegM/PamRpLsdTXPW9+v8AaP1wHhm5c0uRwUNGlKFYcmOYElWJvtcEX3wY9oGjTIcJB6E/CA60FR0tMR4fawNfl3EWcTSzz0q0hFkip0pzqKb3VmItY388aajo6uly+OkemlKRXjF6YjWFJAPftb9mKk1RnPtD01TwfQfx8l7yViEyEHY7t13G3rgjnubZ9Hl0ck+QUslSsg0QSViINwbnVqt0vi39omqW0g2NNxjzJ+0LZ20K3eJJPmPUblQQ1TM0a5VVlmYEWiNjbte237MXcxp66OhkWnppWnkFiOWTb5W9Tv8ADHeTSZjTywT5tw5R5WsKFUlE6OUG+ws3Tf74L1UElaRULl8VTrVSrF7BgN1PvYj3OY6DHrPwjtIeN34WLGT5icvkVqKpaQsXYCIn0AA+GA1NwtWSVQapyypKgarNGbMbjb73wwEnzWgqZY8vyKkWee8rosyqXttqtq9bYE1f+06JKIeCqWfmK6srV6gMGADdW7hR9MaFV/T1W4WQqslz6RngXKZ+RKwDP7MbDfb/AEx3Bkeb0lUaWOiqKincjUxiZQO5OGNwZVZhmmWS02cZNSZaKaTlrBBViW1jfcL7tj64MrkeWBVX2KEhHWRbrezAWBxjaXaK4WByHhqeir6Wono5wUqEIYQsTbUOu2wG2/phjR0VKiKqU8SqGDgLGAAw6H47dcWcfsBe8vMlWF//2Q==</data>
  <data key="d0">news</data>
  <data key="d5">43</data>
</node>
<node id="157">
  <data key="d2">WATCH: "White Shark Café" Found in Middle of Pacific Ocean ...</data>
  <data key="d3"></data>
  <data key="d6"></data>
  <data key="d7">https://i.ytimg.com/vi/vA_CoMgRZxE/default.jpg?sqp=-oaymwEECHQQQQ&amp;rs=AMzJL3nG7259Kbq85pxSdzGh8SASYMUEFA</data>
  <data key="d4">https://www.youtube.com/watch?v=vA_CoMgRZxE</data>
  <data key="d0">video</data>
  <data key="d5">88</data>
</node>
<node id="158">
  <data key="d2">Why the Atlantic and Pacific Oceans Don't Mix - YouTube</data>
  <data key="d3"></data>
  <data key="d6"></data>
  <data key="d7">data:image/jpeg;base64,/9j/4AAQSkZJRgABAQAAAQABAAD/2wCEAAkGBwgHBgkIBwgKCgkLDRYPDQwMDRsUFRAWIB0iIiAdHx8kKDQsJCYxJx8fLT0tMTU3Ojo6Iys/RD84QzQ5OjcBCgoKDQwNGg8PGjclHyU3Nzc3Nzc3Nzc3Nzc3Nzc3Nzc3Nzc3Nzc3Nzc3Nzc3Nzc3Nzc3Nzc3Nzc3Nzc3Nzc3N//AABEIAEEAdAMBIgACEQEDEQH/xAAbAAABBQEBAAAAAAAAAAAAAAAGAAEDBAUCB//EADwQAAIABAMDCQMLBQEAAAAAAAECAAMEEQUSITFBUQYTIjJhcYGRoTOx0QcUFRcjNEJUgpLBRFJTcnQ1/8QAGwEAAQUBAQAAAAAAAAAAAAAAAgABAwQFBgf/xAAnEQACAQMCBgEFAAAAAAAAAAAAAQIDEVEEEgUTITEyQSIUgZGhsf/aAAwDAQACEQMRAD8A9NEpD+Jh3GEUUfjMV0Zz+Fh4RIpfeCfCL1mVxyqkGxHnDAFBoWHdHeYHakMMm3Lbxh7giVztLt4xLzgWxLesQtkOxrQzSwQLPc9ohdBiVmDdW8cTFdR08y94MdU6AVEvKtiDx7IBfk5xGsrp2JJW1c6cqylKrMe9umIhqVuXUjDJd0+jdehUrJ+H7uGAWx0cR2qzCbLa8dcwg1zEeUP9mNOfPlFhyXooWZGwmo1nJB7BeJVkMwuzkE8Ibn1Bte/e0dioAW5Kgd5gG2EiB8PbUq9yeJhmon5qx1ttiU18lT0mY90StiNPkA6QG/o7YXyH+5QFGVFstoUX0r6QA51zEnhDQ26WBWWTyz6wq0bKCn/cYf6xK/8AI0/72gMLAtYcLwswjRUIYMzm1Mhp9Ytf+Rpf3NDj5RsQH9BS+bQE5tNloWaH2U8Dc2pkNz8pGI/kaXzb4wx+UjEVJvRUlu9/jATm7I0uTtbTYfjFPV10nnpMtiStrlTuYDfbbaBlCCV0gozk2k5HoeFcoMfOM4VJxPCJdLT1zEJMF79Unjodmh3RhcgahqZcXnSlVnEqUAD2zAP5hlxKv5OYsK6ZN+kaGsYThMJus3gy/wBrgaekZeAY4+CJWmTLDzahVVC2oQg3v8I5jVarfUi2trVz0Ph/CKkdHVjTluU1Gz/v4D+sxPEaUJ84pxKDi63vr6xSOOVBPUl38Yz8Hp6yiweqmYnMebNrvtUp5huUP+Q8D2b4rZzqcwt3RG9VU9M5zU6SFKo4KV7YNkY3UX0lyz4n4w303UakypfmfjGIZjE2vr3QzOyk5s2zfDrVVskCoxwaz4tMJuZEo+LfGIzi0zdLUfqb4xmCYdbgxxnOTPbbug/qquR1Qhg1Ppib/hleUKMdphubC8KF9VVyFyIYAovpovjC5xrX0tEWkvgT2RwJhuGcsBfhHSbzE23LAex0BMT01NMqUZ5eUKvWuYpc4SddBuBGph5cwobq9ieyHU+o0ouxpLIlqlzcsNoAMcyyWYgKfGIQZjNckndpFsquVFlAtMbQrl90FuK7Vu5scn60LLbD66W0/DqltZYIzSm/vTgezfBThHJKVhM5q+tnyasBh8zA6rcHYfx2QP4dQgTqcPTtfSyjrN6aeMem4hRr9HypUuWbWBKgZj6XvGHxelFRU0vka/CeMaqEJ0IS+DB+oC/OmafMDO+pOt9Yxq2llCeVuAoFwdkbtXKnyQk12vLOzIl8p7RFCtQVMsqsxQ/FiAfIxzMJtT6luHcwGmqDZUv0uiYdJuYsJMvVdvf3RVnThKmvLFnZT1rDXztEJq3RLW11tZgI0IyLCNBpj3UzJijj0YjWdcE63vvAFozlmMRcy2vfrGxHvjpiAtwQGGusyw8idIO45cadr0Q48RCigQznNlJvwcH+IeEIEwGba3rDAgNYXfvMQl2mtpoOJ0tEskoVtcW9THSb+pibbIlV+lmDXOzQ7I6BM1rC+a++I8w1KoRbdF3C5SzftNAButtgk7kU3tVy1Kkc3TseeIa9zbQWizhLpOrgCrArrmJ0tFTEJwWawAIYm5HCN7k3Sy5rSpmXUnVSbXtxMSxd5WKNS+y79mjhswfS1NNaZmKsDYWOl9uXhHptbRPMaVUS57JzUu2a/RsdvRv74CeTIppeJ6cw/TsSeqrHYL21MH+KJVKM1KVYb5bGwItGVxazSLfCodGwUxxav50ruktUOxkNix7jFeU7OQJkpQVF7mWLX4awS4hRzKzD+cEkrOli6i4OvZA/LM2Y4WplCQDoWc2HpHL1aTjPdk2kDvKXC3KpPV5eunNgZfMwMzJbI4V0lKRvXb6x6HX0lTOlJLkzENm1zi4IHbwgLx3DZtPPypR8yAPaKb5otQ6onXVFBb32La+mTNr6w7AjRSJfEhjeKqThLNmUnidkczVTN00s47TfsiZBFgub9OcCeLKpMKKTMQenLYnjmMPD9RXMB/YeMNTe1HeIUKNxdzNfY0J3WaLmFfd2hQolj3IKvgcYx/6U79HuEEnJ72MrueFCgoeRFU8UEfJn2Ej/AKBHo2M/eF8IUKKes7In0fsmw/2EDGL/AHlv9D74eFGXV8UXkM/spnhA/Vez/TDwoUexLEA8R9tM/wBoysQ+9N4QoUHEJjrshQoUOMf/2Q==</data>
  <data key="d4">https://www.youtube.com/watch?v=U93QRMcQU5Y</data>
  <data key="d0">video</data>
  <data key="d5">181</data>
</node>
<node id="159">
  <data key="d2">Volcanoes of the Pacific Ocean / VolcanoDiscovery</data>
  <data key="d3">During the past week the Hawaiian Volcano Observatory (HVO) recorded 67 small-magnitude earthquakes on the volcano's summit and upper-elevation flanks.</data>
  <data key="d4">https://www.volcanodiscovery.com/pacific-ocean.html</data>
  <data key="d0">web</data>
  <data key="d5">14</data>
</node>
<node id="160">
  <data key="d2">Top 15 Pacific Ocean Facts - Nature ...facts.net</data>
  <data key="d4">https://facts.net/nature/universe/pacific-ocean-facts</data>
  <data key="d7">https://encrypted-tbn0.gstatic.com/images?q=tbn%3AANd9GcR9buhFiA5htd5Z9eIxeYu5TkKPRe78QYm6yA&amp;usqp=CAU</data>
  <data key="d0">image</data>
  <data key="d5">94</data>
</node>
<node id="161">
  <data key="d2">Strange New Species Discovered in Abyss at The Bottom of The Pacific Ocean</data>
  <data key="d3">"This part of the Pacific Ocean is clearly a hotspot of xenophyophore 
diversity." Among the new discoveries is the new genus Abyssalia, named ...</data>
  <data key="d6">Jul 1, 2020</data>
  <data key="d4">https://www.sciencealert.com/weird-new-species-discovered-in-deep-abyss-at-the-bottom-of-the-pacific-ocean</data>
  <data key="d7">https://encrypted-tbn0.gstatic.com/images?q=tbn:ANd9GcQnoDWXMyNCgDGb0hiR4VyGpckro3bfmVYLMpJ_A7YM8NI_JNETlzztKCE&amp;usqp=CAI&amp;s</data>
  <data key="d0">news</data>
  <data key="d5">82</data>
</node>
<node id="162">
  <data key="d2">Pacific Ocean Park: The Rise and Fall of Los Angeles' Space ...</data>
  <data key="d3">Pacific Ocean Park: The Rise and Fall of Los Angeles' Space Age Nautical Pleasure Pier [Merritt, Christopher, Priore, Domenic, Wilson, Brian] on Amazon.com.</data>
  <data key="d4">https://www.amazon.com/Pacific-Ocean-Park-Nautical-Pleasure/dp/1934170526</data>
  <data key="d0">web</data>
  <data key="d5">12</data>
</node>
<node id="163">
  <data key="d2">Pacific Ocean keeps growing ...businessinsider.com</data>
  <data key="d4">https://www.businessinsider.com/great-pacific-garbage-patch-pacific-ocean-growing-2016-10</data>
  <data key="d7">https://encrypted-tbn0.gstatic.com/images?q=tbn%3AANd9GcS5RtwCb3mHTmGW73qlE79H1ltrLSfJVpLsBg&amp;usqp=CAU</data>
  <data key="d0">image</data>
  <data key="d5">130</data>
</node>
<node id="164">
  <data key="d2">Tropical fires fuel elevated ozone levels over western Pacific ...</data>
  <data key="d3"></data>
  <data key="d6"></data>
  <data key="d7">https://encrypted-tbn0.gstatic.com/images?q=tbn:ANd9GcTsfCD5FbKL-i_81YqA7-5fElSP_B9hMYzlLoqd38o2Yt4qC9uas0Ww8io</data>
  <data key="d4">https://climate.nasa.gov/news/2406/tropical-fires-fuel-elevated-ozone-levels-over-western-pacific-ocean/</data>
  <data key="d0">video</data>
  <data key="d5">114</data>
</node>
<node id="165">
  <data key="d2">Violent confluence of Columbia River and Pacific Ocean make ...</data>
  <data key="d3">... than the length of six king-sized beds stacked end-to-end (40 feet) can 
meet the Columbia River as it makes its way out to the Pacific Ocean.</data>
  <data key="d6">1 month ago</data>
  <data key="d4">https://www.dvidshub.net/news/377632/violent-confluence-columbia-river-and-pacific-ocean-make-jetty-work-weighty</data>
  <data key="d7">https://encrypted-tbn0.gstatic.com/images?q=tbn:ANd9GcQ9590VDoChNJyKINLegtJFKuO--43CEeS_tJPHfzN3QdZpA2R89v105ac&amp;usqp=CAI&amp;s</data>
  <data key="d0">news</data>
  <data key="d5">6</data>
</node>
<node id="166">
  <data key="d2">Working on 'common approaches' with India in Pacific, Indian Ocean: Russian Envoy</data>
  <data key="d3">Working on 'common approaches' with India in Pacific, Indian Ocean: Russian 
Envoy. The comments assume significance even as India and the ...</data>
  <data key="d6">2 days ago</data>
  <data key="d4">https://www.dnaindia.com/india/report-working-on-common-approaches-with-india-in-pacific-indian-ocean-russian-envoy-2847219</data>
  <data key="d7">https://encrypted-tbn0.gstatic.com/images?q=tbn:ANd9GcSY39YlHMp8eAiWjqacxKXkb_aBVsgup4AVm3lifPAF1E8CUOXtuD37B2I&amp;usqp=CAI&amp;s</data>
  <data key="d0">news</data>
  <data key="d5">19</data>
</node>
<node id="167">
  <data key="d2">4 people survived a month adrift in the Pacific Ocean ... - Insider</data>
  <data key="d3"></data>
  <data key="d6"></data>
  <data key="d7">https://encrypted-tbn1.gstatic.com/images?q=tbn:ANd9GcQwL4Sle7fRu7QpnWaOjlVg14tzOEQGMyrvEJUl215R5P5PZA2Z1E8KfjerS7Q</data>
  <data key="d4">https://www.insider.com/four-people-survive-month-adrift-pacific-rainwater-coconuts-2020-2</data>
  <data key="d0">video</data>
  <data key="d5">106</data>
</node>
<node id="168">
  <data key="d2">Volcanic islands merge in Pacific Ocean - BBC News</data>
  <data key="d3">A volcanic island in the Pacific Ocean has merged with its neighbour to form one landmass, the US space agency says.</data>
  <data key="d4">https://www.bbc.com/news/science-environment-26941017</data>
  <data key="d0">web</data>
  <data key="d5">14</data>
</node>
<node id="169">
  <data key="d2">The Pacific Ocean—facts and information - National Geographic</data>
  <data key="d3">Mar 4, 2019 — The Pacific Ocean is the largest and deepest ocean on Earth. It spans 60 million square miles from California to China, and in certain regions ...</data>
  <data key="d4">https://www.nationalgeographic.com/environment/oceans/reference/pacific-ocean/</data>
  <data key="d0">web</data>
  <data key="d5">5</data>
</node>
<node id="170">
  <data key="d2">Cold Pacific Ocean is offsetting global ...sciencemag.org</data>
  <data key="d4">https://www.sciencemag.org/news/2015/02/cold-pacific-ocean-offsetting-global-warming</data>
  <data key="d7">https://encrypted-tbn0.gstatic.com/images?q=tbn%3AANd9GcRGCkHgAcCnkQzvHmo5AcCnyBUMWS_r8GEcLw&amp;usqp=CAU</data>
  <data key="d0">image</data>
  <data key="d5">182</data>
</node>
<node id="171">
  <data key="d2">See West Coast wildfire smoke get sucked into a cyclone over the Pacific Ocean</data>
  <data key="d3">Image of the Western Hemisphere and Pacific Ocean from the National 
Atmospheric and  Oceanic Administration's Geostationary Operational ...</data>
  <data key="d6">3 weeks ago</data>
  <data key="d4">https://www.sfchronicle.com/california-wildfires/article/See-West-Coast-wildfire-smoke-get-sucked-into-a-15565759.php</data>
  <data key="d7">https://encrypted-tbn0.gstatic.com/images?q=tbn:ANd9GcTjMbpD1-0xxjAuaPFn2ItBdYLT7I5JnTxKA3p23y9J6uGPyJIDlXCdkHI&amp;usqp=CAI&amp;s</data>
  <data key="d0">news</data>
  <data key="d5">49</data>
</node>
<node id="172">
  <data key="d2">The blob Pacific Ocean: Pacific Ocean "blob" harming marine ...</data>
  <data key="d3"></data>
  <data key="d6"></data>
  <data key="d7">https://encrypted-tbn1.gstatic.com/images?q=tbn:ANd9GcSBCQrDAY1yZfSeAWLkPFD49m_fX5WtV3fr-QOYplM2AZq3APcB8rGmX6etvNw</data>
  <data key="d4">https://www.cbsnews.com/news/the-blob-pacific-ocean-pacific-ocean-blob-harming-marine-life-made-worse-by-climate-change/</data>
  <data key="d0">video</data>
  <data key="d5">70</data>
</node>
<node id="173">
  <data key="d2">La Niña forms in Pacific Ocean, likely to cause dangerous rain and cyclones in Australia</data>
  <data key="d3">La Niña is an atmospheric phenomenon caused by strong winds over oceans 
around the equator, such as the Pacific Ocean, that stir up colder ...</data>
  <data key="d6">1 week ago</data>
  <data key="d4">https://www.9news.com.au/national/australia-weather-forecast-la-nina-bom-declaration-pacific-ocean-rain-tropical-cyclones-threat-flooding-drought-bushfires/16547f6b-54e6-4ff1-a4b5-0138e6f19f5e</data>
  <data key="d7">https://encrypted-tbn0.gstatic.com/images?q=tbn:ANd9GcSfPiAMwf4vB5jy0AksGpstVRijcxIC_PJhfW-ImyOguZO5D_8SE-nV_Kk&amp;usqp=CAI&amp;s</data>
  <data key="d0">news</data>
  <data key="d5">52</data>
</node>
<node id="174">
  <data key="d2">Pacific Ocean - Maritime Issues</data>
  <data key="d3">This paper argues that only on a rule-based order enforced by appropriate measures can ASEAN and its partners achieve a peaceful and secure maritime ...</data>
  <data key="d4">http://www.maritimeissues.com/pacific-ocean/</data>
  <data key="d0">web</data>
  <data key="d5">72</data>
</node>
<node id="175">
  <data key="d2">Pacific Islands | GlobalChange.gov</data>
  <data key="d3">Various forces over thousands of years have shaped the landscape of the Pacific Ocean, which contains more islands and reefs than all the other oceans and ...</data>
  <data key="d4">https://www.globalchange.gov/browse/educators/wildlife-wildlands-toolkit/eco-regions/pacific-islands</data>
  <data key="d0">web</data>
  <data key="d5">27</data>
</node>
<node id="176">
  <data key="d2">Six Really Big Facts About the Equally Big Pacific Ocean - 30A</data>
  <data key="d3"></data>
  <data key="d6"></data>
  <data key="d7">https://encrypted-tbn0.gstatic.com/images?q=tbn:ANd9GcTilF90F1SvcEqo_sgLvfZE611lvBWOuGfZ-Yhjv3cxL51IeQ</data>
  <data key="d4">https://30a.com/facts-about-pacific-ocean/</data>
  <data key="d0">video</data>
  <data key="d5">59</data>
</node>
<node id="177">
  <data key="d2">Awesome Facts About The Pacific Ocean ...sharktourshawaii.com</data>
  <data key="d4">https://sharktourshawaii.com/blog/11-awesome-facts-pacific-ocean/</data>
  <data key="d7">https://encrypted-tbn0.gstatic.com/images?q=tbn%3AANd9GcS65hSIv7mBlG--Ue7zxG1VsXJT1OzfzwYEiw&amp;usqp=CAU</data>
  <data key="d0">image</data>
  <data key="d5">59</data>
</node>
<node id="178">
  <data key="d2">Largest Ocean | Pacific Ocean Facts | DK Find Out</data>
  <data key="d3">Pacific Ocean. Toggle text. The Pacific is by far the world's largest ocean. It covers more than a third of the ...</data>
  <data key="d4">https://www.dkfindout.com/us/earth/oceans-and-seas/pacific-ocean/</data>
  <data key="d0">web</data>
  <data key="d5">9</data>
</node>
<node id="179">
  <data key="d2">Pacific Ocean: Latest News &amp; Videos ...economictimes.indiatimes.com</data>
  <data key="d4">https://economictimes.indiatimes.com/topic/Pacific-Ocean</data>
  <data key="d7">https://encrypted-tbn0.gstatic.com/images?q=tbn%3AANd9GcSPK_L0n4hqMmF_IkXdnIjlqRVJzvR9vLU6VQ&amp;usqp=CAU</data>
  <data key="d0">image</data>
  <data key="d5">29</data>
</node>
<node id="180">
  <data key="d2">The long memory of the Pacific Ocean – Woods Hole ...</data>
  <data key="d3">Jan 4, 2019 — Researchers from the Woods Hole Oceanographic Institution (WHOI) and Harvard University have found that the deep Pacific Ocean lags a few ...</data>
  <data key="d4">https://www.whoi.edu/press-room/news-release/the-long-memory-of-the-pacific-ocean/</data>
  <data key="d0">web</data>
  <data key="d5">86</data>
</node>
<node id="181">
  <data key="d2">Marie – Eastern Pacific Ocean – Hurricane And Typhoon ...</data>
  <data key="d3">Tropical Storm Marie has formed in the Eastern Pacific Ocean and NASA 
satellite data helped confirm the strengthening of the storm.</data>
  <data key="d6">5 days ago</data>
  <data key="d4">https://blogs.nasa.gov/hurricanes/2020/09/30/marie-eastern-pacific-ocean/</data>
  <data key="d7">data:image/jpeg;base64,/9j/4AAQSkZJRgABAQAAAQABAAD/2wCEAAkGBwgHBgkIBwgKCgkLDRYPDQwMDRsUFRAWIB0iIiAdHx8kKDQsJCYxJx8fLT0tMTU3Ojo6Iys/RD84QzQ5OjcBCgoKDQwNGg8PGjclHyU3Nzc3Nzc3Nzc3Nzc3Nzc3Nzc3Nzc3Nzc3Nzc3Nzc3Nzc3Nzc3Nzc3Nzc3Nzc3Nzc3N//AABEIAHAAcAMBEQACEQEDEQH/xAAcAAACAgMBAQAAAAAAAAAAAAAEBQMHAQIGCAD/xABDEAACAQMDAQUFBAYHCAMAAAABAgMEBREAEiExBhMiQVEUFWFxgSMykaEzQrGz0vA1RFJ0lMHRJlViY2RzguEHJCX/xAAbAQACAwEBAQAAAAAAAAAAAAAAAQIEBQMGB//EADYRAAEDAgQDBgYCAAcBAAAAAAEAAgMEERIhMVEFQWETcYGhsfAGFCIykdHB4RUjQlKCovFi/9oADAMBAAIRAxEAPwC8dCFFUzrTRd46sw3KvhGfvMB+HP4aEJel9gcRlaWt2ySCJT3B+8Rnn0HPXpoQo753yqGkCPTk8JsLHhWJz9AR9R9RCWwqk0kNP7GoMpfumNKwUEEBiT+rkBuuM+WhCnqad6WKCCeKB+85k2QMy53AZGDx9/8AInQhR0TS1FTFGtIkUohM6O0EiKu4Y+9nr0466ELNdGaOUqYVJ7sH7ONmGdpzj05VuPivyAhSUsT1E9RTxwLEafGO8gZVBbB4OcNxnpny6Y4EKOcez1Hc9yGZSNoSFiBIQni69Mn8joQjLG0jlxDH3MMUjLMrQspaTzIz18uRwedCEQb1CKsUy01W0hZlysPh4z59P1fzGhCKt9YlfSrUxRzIjEgCaMo3Bx0POhCJ0ISt4LwTKY62nUF8xBot2F3Hg9PLAz/JEKgb3eLv79uwju1xRI66oVVWskUKolYAAZ44GtFrW4RlyCggo7xeW6Xq6c/9dL/Fp4W7eiSZUtXdDEaiovd1VBnA9tl8WP8Ay0YW7eieahW/XipnRBdq+NQOAKqT8+cnRgbslmmduvd0pUZaq6VjyyDeFNU7kD0xnjSLG7J5qaXtFcKepU1VxqVUoNwaobOPLAB6kHRgbsjNLa7tldHZ46SvrRG2FGZSGGOpznJJ/LUsMeEDDnulmkzX69u25rzdB8q2UfsbSwt29E1p78vP++rt/j5f4tFm7D8D9JLHv29Yx77uv+Ol/i0Wbt6fpNZF7vOP6bu3+Pl/i0WbsPwP0kmthuV9e823N2ubRtWQBhJWyEMpkXPBPPB/PSc1uE5emyav9ae8bwWrafaJVO3uc/Z58Qzxzjofy8tZymmmhC8w34N7+vGc819R+9bWk37R3D0UENQkCQM3RdSSRdXWGSBlPgYqMKPT+RpJoKkDo6zDGFPG44B0JIgYat7zcEDEt4TnbkcD6aE1ivZamZnD5GAAToQvqSGNARJGz7jwU66EIuK2RzkkRmGMcjJ5Pz0JIee1LkmGbPXqB/loQlk8JjI+6QehGhNaKuQcaEky7PvIb9alMjFVroPCT0+0Xy0nfaffJNeo9ZqmlclsqnedhdalN7AoEA+zG4nHOc9QPkNCFQvamNEvlzYDlquYnj/jOtJv2hQSeKMugJ8KE45/M6kkp6eEMWlmZVReATzoQvp4y0aJgKq87fMH46ELSGF5pBTxIGlkIwdCE/ipIKCnjlJgCE49rqAxjJ9EUct585A9M6lIYKduKpda+gGv9e9Fmz8SZG4xxjE4agcu8ouKjqpEjSkht9Qki4implaPJ58JGW9D5caU1Tw5lP8AM9oWt65+llyp+Lds/siw49sr/q3ik88LJXJFWTFUYg7VUng9DwfLryPoNWY6QyRds0gstcHS/wCdFbbWCSMuiF3baZjlfRA1syANtkidQxEZjO1/XLcYI1WcAHEA3VtpJaCckrlkZ+W51FNRhuv+uhCNsR//AH7SSP6/T+f/ADV0nfae4+iF6WFsqu8L+9aj9KrhQBgKOqc54Pr19NZq6JlnQhefO1dKr36qbf4JqqVfk285H8+utFn2hQKQVidzL3WT4Rx+J1JJb00bVEQyxxnHXGhNN6SzTPTK0WJO9crn9YEeRHy0iUBbLb6Wkjmpbh9tLLMiJCrYwSDyx8hyPjznHTV6ijnxdpHkLHO3puVXqJo42EuztnbmnD0D2yvtdZXQJcKdkHc26MEsi7MB242+Q4J8/hr57W1knFpphBcG5z8dN/fVZ8UUVAGy1BBLsyO/PxRkM1tFgqJpqWho55ZpQgSPmlQnGG9WwDj5jAxnXOh4VX1de2KPEWttiJ0JH98l2mq6b5YujaDI6+EDUX5k8u9cpctpeTYHjpajEscZx4iSCWLDoOvhycZHTX0apkY5rWHN4yJ0GXT34rrQxTRQtbKRcbe9kgk4c5ULqkri1wOo50JqIgsCcaEkVYv6ftP9/p/3q6i77T3FNeqc6zlNLJLHTStMXeozK24lZiu3xFuMdOWOhCpDtMJnvF0pJI9gWteRHUAdWfr8SP2a0WfaFArD2KpqqqSNIXDOqlJHX1H7euniCVkws3ZiT2CoaViZAxVFGADjz+B4Ool+adkwp4pLVZkqeFkSTxSTDwovOcgEYz0z8ddI2iR+E3OWQGpPS64VEjooy9rcR2QHZ2Adp6qv94LA1KzmQd0WA3bQuR68FBng4Jz6Cv8AEte/gkMT6dxxnKxGVgbm43vp7KqQ0vzVaCCWnCb6eGt+eZG4/OO0VBuWSF5BTzryUSTwFeuckcg7h5ZJwMZ114BxITt7Vkf0OLr2yN8srcz1uAAqNNSz00zoZLHDbM8hY6bDLS3Nc3RUdXXVSNeaialRWAiM+4NjHChyMc/PXqqmYQNJp2XPS1u/CDe/h42V6nbT/ZGRvYWTypoWtk0UTqkkIjYJH1GdpPhJPU+udeaMhmficcycytAAAZJXWRLVQ97LEsJLEqkZyQvluz5/LjU5WxtdhYb7nr06d6QvbNJ5o+7bauePPGM65KSE/tcaSETYz/tBaeP6/T/vV0nfae4oXpYWSm7zfvqC3erKCJSMEdBx+r6jodZq6I41dMDg1EQOcYLj1I/aCPpoQqdudPBce2FUzqMlmXI65SQg/lq+3JgUV0lRSYlp5RUsuwKpC4yV6kZ6/wAnXO6Euud5qKOvqLZaaeDMSiaSoqX8CgjPQc85/bq5FSx9j287rNz78vJUK2vZSAYgSTkAOaS3yjudbBCJXWrggkMneQ07YPGfFjK4A9fx41zHF+HUlQGNfZzgNdM9M+qqU1bNVwY3RENzBI939805nEFupKWto6yJWzhacRhd7NgMrYPy+oGqnE6P/FGGOQG4uQQdhfn+9CnFTNoD85TyE5cziuOhH9pVLeKW8Rx1sFJskiHc5lAJicjh1PkBk5PpjjjWbwGKpYydgmADhc8s7a+mSrcbqm1UrS27Tb6s8nAH7ep2TFqGgalWGCrq/aimWWrzMlTgc5HQZ9QeNZVHUcYirLQubIP/AJcMvzt7KlPHwv5cPIdE7kS0g+W65a4U7JT7xSy0sSuVen3bkiYDOVYcAEHG34gjjOvciZ88WKduF4/7Du6LtwqeZ4wuOJtrh1reHX3dCXBxtEm/cj7WUBs4G3y445zx8tRe8OY1ttPfite1iShgsVRHjgjjjXJSQE9G0Rc8EDkD4aElrZRjtBaf7/T/AL1dJ2h7j6Jr1F7VT5A7+PLdBvHOs1TUElot0ve95Rwv3xzIWTO7kkZ+RJP10IVeTi3+8KmvqmijamrZEkdWA2gsRz+I1dYHOAa3molBXa61IqvaKdIKShjwY2nRzLKSACNgPAyT0z01Ze2mpor1D/q6W9nyssSTjMRkEdO3Gen7Se7ySUy11dOqrV1skQ+0pGjizHghTu+8fXPUayK3i1JVUwpadxI79zytp7z0Vao+alqI5ZI8IZfrcn36p/bZqe4WyqoUopaWZYhG5pZAgG4bjsz5HJ+msKXgPEWiN4la5h+rO/dnlnZb9PXiel7NjCG56W1581ycFtaKupmuEaJWQyIcswJmKA48JIIO3Azg/d17SjqKuCncx0eJrWkAgi1iefP+V5yeSSKJ8JabHoRa/UZEX232XQ2q3vT2GW4Uluo0qZ5TLTd6il0iIHQ4yPPj0Ovnr5Y6qvMeeEDS5w328B5r2fw3Qx4GmqF+ts0QZ6o2dqu7SMsqCME8nHjBOB5tgEfU60aSlb89TwwjCSSTbYDyCs/FbIRRPihaDiNh3nL+0mv1alJZqT3gjRSVFQ8xp3+/k8Rrjy8IGc9Ne5ZTmoqDHCch+MtV56lhFLTNjPIea5pTO4knlllx3bArvOwk+SqegH+Wr1f8vFF2LAL5d/ieqnFjccR0WaZDGinGfUZ9dYyspjXVcDxBPY0L93t3ZHPGMjj69euhIhKOz0Wb/QE+EishIB/7i6TvtKa9H+6beTk0cJJkWUkrkl1OVb5jy1mqa1lvFBDu72pVAjbWLAgA7iuM49QRoQqgr7fHNc7lDTl1meqlZ4pj9m57xmGCOnIHIyQcZHrvNkJMb2jkBcajL/UDqOV+end56praijkcJ2Yoycra2v69MuhQsHaFWqyDLVxVNMx2TxiNjHkYKkN684ODxjk9dcOJ8FhrWAVDrHbOxGuVv6PRc20clNKJuHgBpGh/v0U94uVPeo1juFZWSAPmOJqUxKJAv3en3iPn1466yKb4Sp6e5jeOpuCbc+fvmnNNxWe3asFr8iOeV/D3kmtNU0tlpka4TLTpI+GkfC7mPr8v8tahEk7jgF7eQW7G1sTA0ck3vNLDW2wMV71osSxMgywI5BX+ecn11xie6N2XPIpyxtljLHaEJDau0h9hgWqt6EU/2E2Z1WVCvQbG4bjGORnXn6/4YrYHudQSEsd9QAG/LfyK4w8fdRuFNMDlzHMb6ZdUH28v1DVUVLQ0MpZi4cd34X35BB56bcefr8NaPwfwOtpqiSvrm2FiPq5g6/nkNU62tFZK3stG5362tbzJ/Crmmp3ulygSaWaSSeUj7UknYOSd3mcA9NfRJ5hTRuc2MBoAtYW+q2yQz5rsKm3LUUk0y1EMWzlISdp2jgAD8tePLiTc6lWOSEgp55JtgR0lAw0bnGMDPn8NCLousaoEC0VQ3ETblUYO0/Aj56QtqhFdmEJvFKkkAmQVEbbyOVO4Y50n/aUwrte7UKMoepVdziMbgRlicAdOpPlrOU0SKaAFiIkBb73hHPz/ABOhCqu7WdLneaiqqKYMI3li2yy8MN39nBGtKKofHHgabaHrl1UMIvdDz9lKaqomppqeOCLqpiAGD5HgDPyOddYq6aOUSh1z1zUSxpFkikp6d6XuqKik96Ukqxymh+yEiknxZHBBAI88E+WtkSMkzcQWu0vmQdu/1XnC6oo6twklAjdci5vmP/V8RFRU3+0CJVmJmzlzLtHGEU8eLGSc/D4apyPnbWMZQtsw/cTl/PTRQfUT1p/yHluWWVr55k9OvgEzt9a9Bbt9sucT0sePsKz9Ig6bQR8M44Ouk1IJZD2jbE/7dO/PzXeHitTHIIZor35t09+KCr+0NVW0whS2JK1WHSBy4DPjluMZI8vnri2gEbyC+2G18jYX/lbfaXbpquUammkLgIjQyErJiDAjPwIHpjrraa2mBa7F9Qz1vfzXEufY5JhQyxR3GJjF3oiR3XxFREwU7WOOOo24PrrhxAn5YkOtcjx96qNO36swml3CtTvU7QjKAWVFwAG6Y150ZK6gLc0sE0lUWUrErNIHXcoQccjz9MfLTa0uIaEHJF3Ctp61IJqYYaSPfIx/Wz0JHlwM48s6bmFji08kA3zUnZoS1N3o2QHuBURvyPiMf665v+0phX0tPCudsSLk5OFA59dZymgHvcCGYGCqbuW2uUhLc7ivGOvTPy0IXAXO5Vi1tXS0kUUhFQ++fvVZYF3HllzuJ+HHz1rspWNjEsrrNtfnf0IWLPxqCIOFjiBIAItcjY6WSOBKN6ow1cdTdK6oYMEceeP1VzhV4zk/DJ41Tm4/TwNu1mFo3t5+/BZEknEq6Qdi7D0H8lZprjZrTVT26fs/LlpFLRqcSxsQT4B5dB0I6515vjFTVcWljqKaS2EZdTvl0y0JyWnSSGCN0fEBiPMnkP79nRDsBcZ5BP3ktACrzQpLvEQBzy4wWYnAO0cD1PX09DHW0WGSql/zH/S0bm19NBkDquFMynFQHtZgaN9bHLwGf9WuUvt9utMdS89XSOy5ChKcOyN8fTAA4+fwydqWoqy3A1x8cjpvck3PdtbbQZNG1zjLI3ppl796p7cawNTiejhlp4aTxI7RCLLcAKM84PoBz56qRUMr3YXO1639Nk38TpWubG12InbPxOwSKC4zVNY9PUUMsSw+I4cbDng7gAMeWAOfXjVqeiip4MZeHE6b+912bK6RzXRkYc7/AMWRkvctApYwl5cKVROWxkAk48tZZJORVoIC5PUpAI1qH7lsBos8Hb00IQtHO0cjPF5gqdwDA5Oeh48hoRkss7SSEsSzNwT66aE07H13slzp6WaPc0tQmxicgeIDp9fx1B4uCndXX76gMm0Q1JAlWIsISRuPT6fHoPPWcppljQhU32iuVK9dLLIkNJLHVusdTvKykK5VsqB4lIBwCfQ61WVMNGA2STUZttfUXHd5LDr6uKXHTmMut+L/AJ5KWBrtQ18t2p7A/sYjaOZSQsxTdncqnkdOmOdeA4tVUNc8MY4NPLW3jy/S68HpaygbjeMSWXUNfK2aanZYUbCtITghRwFbb4mY4+5nHHPUa9twalg4TQsfLZrgLk5Xucza+gA5/pV6urjM3bOaXvefpbsNAdhfW/VNhZ4aOysksZWUyBRLK2PZVAP6P1f1I82PUDGvIz109dxASl5wahrTn0vnYDb9rYj4HM6ms1jXSv1vyvv06IG5yPDbq0xwwyhShaWVTmMEBicnnbt2E85yMYGdb3D+GU3E61s5c4MGRaTmXDrosBxkoJXcNltivkRbxAy1J0voOZSaeqqrdUW65T0jTTSzPG0ksb7WTOFbB+714XqdepmgZVxy0rXkNw5WIBFrEi/PTM55LShp2xRMDWgWzsc/zv8AvNEXGrhZFipgWQOTLKF2iRz6DyAAwB6DWW0BrQ0aAADnYDr7zV2OMRtwj3uh4pRGTO4JAGEX01JdEHUmSpkbahZmHAHloSKlkiWFG8JDYCkE9P8A3oTUOSBux8vloSUtmw3aChWJyP8A7kRf5bl0nfaUwvReNZqmgKuuq4ZpFhtss6IqEMsijeSTkAH0xn66EKrLz2ervf8ANXSUFa0kNS00NRSQiRXAcsoZTzkYxx1GrFTw+krGXD8JIsQe61/HyWFNS1cMxkpwHAm9jyPTomdHebxM2Z7NVvM4O1/YpoBkdM53Y+uOvrxrzc3wZG22CoFsr6HK+Z6rR/xatjYe0huOhv5WSy22aOGSCKusVXPGS0vdpSs6ibgAsWADZBY5PmB8NanxDLU1to6Z988iRhwi1rX78+ix+HAsnMtQxxDW2GRzz2ztbQDx3TOqWqoqg1T0Ve7MMIncSzrEB6KqgL8OdcYPh90kQjkmawc8ORPiT+clsv8AiSumi7CkpcNuZ+m/7/K52qsl5r5Y5DT3KjjDfZxOkkhnIA2uwHhTn1HXJ17enfS00IgBDrDUWbbpufDVefgEtO4nsy92pdhtbPMXIu5bLTXuOl9krKCveQuV72KmkcNjnOdowB056489UZm05kLo3DDt/Gpv4Lfjke+HEGkEjIHL87IZ7DXT1AMVrr1jUnaXpWz+weWqvaCwuRewva9r87Xztfddo8eH69VsLPXzjalvr1jUEHdSSDJ+o6ak+zNSPyD6KQN1FHYrgyS97aq5kclCjU8gyPXgdMgcalFMGOxB1iPfs8lymZI4AMNvBS1VmrmYvHba9hg9KRxnPwxrnjbv5rsgKm03XuSBZ7ix9BSSf6aeJu4SzX1itF0p75Rk2i5Ii1MO52o5QP0gySduMAai5zcJzTCvakrquaZEmtssKMGJcyKQuCQAR6nrrPU0w0ISK83Eg+zSUisokQgtUKp3A7l45818+uDqQAOpQucqJpKZ1Wm7NtPHA4lMvt5Xay+HDcdBjkHjXVscZGblEk7IS49rO0tXH3dV2FfulZ8P71ReisrH7voT8tW46Wkc4B09v+JSxO2WKO73layJj2GkiqIGbYPegYktycjHPqM9Ndn0NCPtqb/8T+1AySDRvmugeura+jjq62xvE8StlPasbCGBIyB6oNUZYYWXwyXt0WdJXVzZC1tNcb4gl3t9zts0M9F2QdqjuxAi+3YyoGfMcnjr11ndpJ/s81ZjqKlxs6K3iEyo5571DLPeLO1FUIe7eH2ndhdpwSQOOHbVKorKyN+GOnxDfEAr0X1Nu/IqSGpSieespbfGPaGClhUeFiOMDjA88gemiGsrHvDX0+Eb4grLYYTrJ5IWtmmlrgZLK0lQ3jMftWCcbeduOR4B+Gr5e8f6V2bS0x1m8kDBfrpbhVm3dle8h70tJJ7xBG8+XI8Py6agZZb/AGeastoaEsuakX2wn9pPNfb77VFUn/4+aSeRi8atdlw+c5IG3B+8fx12BPMLNkZG0Xa6/guj7F3W+HbQ1vYyqtdKpOJnr0mxk55yQx+mdSXFdpoQv//Z</data>
  <data key="d0">news</data>
  <data key="d5">1</data>
</node>
<node id="182">
  <data key="d2">U.S. Coast Guard describes ‘shark attack’ during crew’s Pacific Ocean swim</data>
  <data key="d3">Coasties were swimming in the Pacific Ocean on Aug. 26 when a 6- to 8-foot 
shark appeared near their ship, the U.S. Coast Guard Cutter ...</data>
  <data key="d6">1 month ago</data>
  <data key="d4">https://www.mlive.com/news/2020/09/us-coast-guard-describes-shark-attack-during-crews-pacific-ocean-swim.html</data>
  <data key="d7">https://encrypted-tbn0.gstatic.com/images?q=tbn:ANd9GcSgqceG8shpn5rISSzDi66aEJ0QPZVhsdE1HD9pcA5N1KZuFIttlgRCXR8&amp;usqp=CAI&amp;s</data>
  <data key="d0">news</data>
  <data key="d5">25</data>
</node>
<node id="183">
  <data key="d2">On the total geostrophic circulation of the pacific ocean: flow ...</data>
  <data key="d3">The large-scale circulation of the Pacific Ocean consists of two great anticyclonic gyres that contract poleward at increasing depth, two high-latitude cyclonic ...</data>
  <data key="d4">https://www.sciencedirect.com/science/article/pii/S0079661197000128</data>
  <data key="d0">web</data>
  <data key="d5">6</data>
</node>
<node id="184">
  <data key="d2">Global climate trend since Dec. 1 1978: +0.14 °C (+0.25 °F) per decade</data>
  <data key="d3">It was cooler than average over Kazakhstan, the north Pacific Ocean and 
parts of the far south Pacific Ocean too. Overall, the conterminous U.S. ...</data>
  <data key="d6">20 hours ago</data>
  <data key="d4">https://www.newswise.com/articles/global-climate-trend-since-dec-1-1978-0-14-c-0-25-f-per-decade?ta=home</data>
  <data key="d7">https://encrypted-tbn0.gstatic.com/images?q=tbn:ANd9GcR5oUvkfewPooWcoD1jcRnas9LWxdHWwLO47FtqAJrYPv-lp1UDOwxhyw&amp;usqp=CAI&amp;s</data>
  <data key="d0">news</data>
  <data key="d5">50</data>
</node>
<node id="185">
  <data key="d2">Life in the MIDDLE of the PACIFIC OCEAN [Adventure #180 ...</data>
  <data key="d3"></data>
  <data key="d6"></data>
  <data key="d7">https://i.ytimg.com/vi/pzYtJDJSMyI/default.jpg?sqp=-oaymwEECHQQQQ&amp;rs=AMzJL3mXJb6iPIU5IefiOl1RzbBM_eHYng</data>
  <data key="d4">https://www.youtube.com/watch?v=pzYtJDJSMyI</data>
  <data key="d0">video</data>
  <data key="d5">65</data>
</node>
<node id="186">
  <data key="d2">Pacific Ocean - New World Encyclopedia</data>
  <data key="d3">The Pacific Ocean comprises about 46 percent of the Earth's water surface, and about 32 percent of its total surface area. Its mean depth is 14,040 ft (4,280 m). The ...</data>
  <data key="d4">https://www.newworldencyclopedia.org/entry/Pacific_Ocean</data>
  <data key="d0">web</data>
  <data key="d5">5</data>
</node>
<node id="187">
  <data key="d2">Pacific Ocean Energy Trust: Home</data>
  <data key="d3">Pacific Ocean Energy Trust (POET) · Committed to the responsible development of marine renewable energy in the Pacific Region. · RESEARCH · OWET ...</data>
  <data key="d4">https://pacificoceanenergy.org/</data>
  <data key="d0">web</data>
  <data key="d5">33</data>
</node>
<node id="188">
  <data key="d2">Sea change: Here's what's wrong in the Pacific Ocean ...</data>
  <data key="d3">Jul 31, 2015 — Weird things are happening off the Pacific Coast. And at the center of the action is a warm-water mass that scientists call "the blob." It's turning ...</data>
  <data key="d4">https://www.oregonlive.com/environment/2015/07/blob.html</data>
  <data key="d0">web</data>
  <data key="d5">39</data>
</node>
<node id="189">
  <data key="d2">Pacific Ocean Patterns, Processes, and Productivity (POP3 ...</data>
  <data key="d3">Pacific Ocean Patterns, Processes, and Productivity (POP3): Impacts of ancient warming on marine ecosystems and western North America ...</data>
  <data key="d4">https://www.usgs.gov/land-resources/land-change-science-program/science/pacific-ocean-patterns-processes-and-productivity</data>
  <data key="d0">web</data>
  <data key="d5">21</data>
</node>
<node id="190">
  <data key="d2">South Sea bubble: a voyage across the Pacific Ocean</data>
  <data key="d3">South Sea bubble: a voyage across the Pacific Ocean. A small-ship voyage 
between Tahiti and Easter Island feels like a journey through time ...</data>
  <data key="d6">3 days ago</data>
  <data key="d4">https://www.thetimes.co.uk/article/south-sea-bubble-a-voyage-across-the-pacific-ocean-rwtgbwq0m</data>
  <data key="d7">https://encrypted-tbn0.gstatic.com/images?q=tbn:ANd9GcStA4txHvpdcMN96HoPYFzRLi3nTlqS1t4fYXR72sarR-cULXXCVPLojbU&amp;usqp=CAI&amp;s</data>
  <data key="d0">news</data>
  <data key="d5">16</data>
</node>
<node id="191">
  <data key="d2">UH discovers 4 new species in deep Pacific Ocean seabed</data>
  <data key="d3">... single-celled xenophyophores (protozoans belonging to a group called 
the Foraminifera) were discovered in the deep Pacific Ocean during ...</data>
  <data key="d6">Jun 25, 2020</data>
  <data key="d4">https://www.hawaii.edu/news/2020/06/25/4-new-species-pacific-seabed/</data>
  <data key="d7">https://encrypted-tbn0.gstatic.com/images?q=tbn:ANd9GcRDcx4-wMq0JeGH-LuWCWG3by5vEYFpHthlFz0f2f2CWS00LRmK38gjyd0&amp;usqp=CAI&amp;s</data>
  <data key="d0">news</data>
  <data key="d5">82</data>
</node>
<node id="192">
  <data key="d2">La Niña climate pattern strengthens in the Pacific Ocean</data>
  <data key="d3">La Niña conditions were observed in the Pacific Ocean last month, and there 
is a 75% chance the weather pattern will persist through the ...</data>
  <data key="d6">3 weeks ago</data>
  <data key="d4">https://ktla.com/news/california/la-nina-climate-pattern-strengthens-in-the-pacific-ocean/</data>
  <data key="d7">https://encrypted-tbn0.gstatic.com/images?q=tbn:ANd9GcRM5ZcCPayvvAh_cHcGvHiaIKEmCWqWxJff3tB7zzWdKg5wlsZJvMbUIC4&amp;usqp=CAI&amp;s</data>
  <data key="d0">news</data>
  <data key="d5">21</data>
</node>
<node id="193">
  <data key="d2">La Niña develops in Pacific; forecast for colder, snowier winter ...</data>
  <data key="d3">“We already see the signal developing in the equatorial Pacific Ocean. 
There's already a cooling trend that's existing across almost all of the ...</data>
  <data key="d6">1 day ago</data>
  <data key="d4">https://missoulacurrent.com/outdoors/2020/10/la-nina-winter-rockies/</data>
  <data key="d7">https://encrypted-tbn0.gstatic.com/images?q=tbn:ANd9GcSXEB7gVKRgIRorbZtGIhMrW8-7x0F0VFQplgQZ1rVy6rjxiTqwUM0axdE&amp;usqp=CAI&amp;s</data>
  <data key="d0">news</data>
  <data key="d5">52</data>
</node>
<node id="194">
  <data key="d2">Ocean's hidden heat measured with earthquake sounds ...</data>
  <data key="d3"></data>
  <data key="d6"></data>
  <data key="d7">https://encrypted-tbn2.gstatic.com/images?q=tbn:ANd9GcS0axwFfTHcvXqTrhglCJYS7M5fHLTQUp4Gu0ODGH67TrKHruCAIVO8z1VT</data>
  <data key="d4">https://www.sciencemag.org/news/2020/09/ocean-s-hidden-heat-measured-earthquake-sounds</data>
  <data key="d0">video</data>
  <data key="d5">115</data>
</node>
<node id="195">
  <data key="d2">Fiji | History, Map, Flag, Points of Interest, &amp; Facts | Britannica</data>
  <data key="d3"></data>
  <data key="d6"></data>
  <data key="d7">https://encrypted-tbn3.gstatic.com/images?q=tbn:ANd9GcQqBRO4ojAraKJOMNwECJkVvOsUM26G5cqHTUH9lKix4HS-BViSbTJh1Rk</data>
  <data key="d4">https://www.britannica.com/place/Fiji-republic-Pacific-Ocean</data>
  <data key="d0">video</data>
  <data key="d5">76</data>
</node>
<node id="196">
  <data key="d2">Pacific Ocean - Introduction to US-History.com</data>
  <data key="d3">Largest of the planet's bodies of water, the Pacific Ocean covers nearly 64 million ... the Pacific is followed by the Atlantic, Indian, Southern, and Arctic oceans.</data>
  <data key="d4">https://u-s-history.com/pages/h2091.html</data>
  <data key="d0">web</data>
  <data key="d5">58</data>
</node>
<node id="197">
  <data key="d2">Pacific small islands and 'Big Ocean' nations at UN Assembly ...</data>
  <data key="d3">The low-lying island nation, Tuvalu, in the Pacific Ocean is particularly 
susceptible to higher sea levels caused by climate change. 25 September ...</data>
  <data key="d6">1 week ago</data>
  <data key="d4">https://news.un.org/en/story/2020/09/1073852</data>
  <data key="d7">https://encrypted-tbn0.gstatic.com/images?q=tbn:ANd9GcTtr2zWIBWEfl9hRebGild1U0mmuCu1AkZLnMm6y-b11U8Edg5Zqv0Xl0o&amp;usqp=CAI&amp;s</data>
  <data key="d0">news</data>
  <data key="d5">22</data>
</node>
<node id="198">
  <data key="d2">Maps of the Pacific Oceanfreeworldmaps.net</data>
  <data key="d4">https://www.freeworldmaps.net/ocean/pacific/</data>
  <data key="d7">data:image/jpeg;base64,/9j/4AAQSkZJRgABAQAAAQABAAD/2wCEAAkGBxMTEhUTExMWFRUXGB0aGBgYGRsXFhgXGBgXGBcYFxcaHSggGholHRcYITEhJSkrLi4uGB8zODMtNygtLisBCgoKDg0OGxAQGysmHyYtLS0vLS8tLS0tLS0tLS0tLS0tLS0tLS0tLS0tLS0tLS0tLS0tLS0tLS0tLS0tLS0tLf/AABEIAMcA/gMBIgACEQEDEQH/xAAbAAACAwEBAQAAAAAAAAAAAAADBAECBQAGB//EADsQAAEDAgUCBAQEBQQCAwEAAAEAAhEDIQQSMUFRYXEigZHwBRMyobHB0eEUQlJy8QYjYoIzkkNTwhX/xAAaAQACAwEBAAAAAAAAAAAAAAACAwABBAUG/8QAKBEAAgICAgICAQQDAQAAAAAAAAECEQMhEjEEQSJREzJhsfBxkdEj/9oADAMBAAIRAxEAPwD6bRojKPCDYbBWfQEfSPNdRfZu1hvbT91YH2P2XNM4oKZBJ+UPKO6sIJvTjy/ZNB+3+fQKlZxynr7hSyCrqQBsLf2quQDYCeB9rbqZdmtrwL6KQ1x/lJniZ7Ruipl0EdlcNB1iNr7LqjGDYD0Fp28lNNziQ3LBNvEcsd/QLSf8LZlknxf1GY/9dEUccnstRMh2XYt9JP4K9HCN3aANe562+3VNmlmHgBcATJMawJ46WHKDVYTPjGUaxNp6ECfd1axTl+lFPQMUmGLADrGx2C1sJ8OpFg8IM30y+UD3ZZortb9Le7neI+mg8lqYHGsIizemg5MLXDxZwVyJDJG6An4OwOkgFg2i87aapmthGPb4QGxpaI6Ftkz84WuPUKMTOWBN7SNuvZVwSXQ6kYtbCsYJL2u6Rrzyl/ljUtaCd4B8gmatEtu8R70CA2p/Nedo47LFLvqhLKuotETbiYn0iyoagB2PcQZ6BEGEfrBznQRcDS5OimrhHNGoJPUNd5gkyJ6oljk/RKBFtwYB/JcHC8MaJ7drqKrXNjM08A/hBBIPqquqTYfj79lC012QI944HvgwrU8ukedj+XuUFwJ/ZEwrbzttyf8AEqigwA4EdrKSG8NHopYAdCSdTvH5BWAAv90JCpaNgPQKvy/7fRXzhSrIDdSHA9Ar4b4bmh2VuWb2EmNYhHwVEPdfQXWqVow4uW2El7MqnSc0yKbY0MwD/wBeYTVZpMBoAJ6fsQmSySJ20SnxBthHJOp9wnNcI7CFcVQy+J0EHUwBB6hKmq0D6RBOuXMCfLRHbiXtOmYbj8+6cdhW/UAATuJEg32KVCKk7i6B72Y1KrZoA2/HlFNWOg6+e/GiHSYYE8DTiysWAauiOSNt/fCzgkCtvIHS0be/VFosLyA25n/qP+R93Q3UxqYjpYm/TeSrUKpaXRYAzEbxrfccq41ey1RtYbDimLanU8/oOiKKiQw2Kc7KHbmJO8jT7/gqufl5N9hPsLo4eMlokpUPjXgbrMx2LJkeg4HJ7J3DVgdiI5EarF+IVW08znnw6C05je1je8FLzQlKSjEnLVgcQxzoax5bDfpAaYg6x1lJDEubmBfVmYtTEG+otp+66nVDiS6zp8JG0CAmjXI/8gJ/5NifMbrqRwOEVEx/l5OylOg8ETVJH9ovef2TEK1JzTdtVt7ROU+iPiKWhkHk9UXJLTK4t7DYKvTAIe0GTMxI0hbNGsHCxlecaWN+qo0R5qHfGGtP+3LvsD58LPPDyfwTH483FfI9FiarBGaCdhEnySNTDgguIDBsNNNM3A99Fin4rVMxlYDrAknuSl6lYuPicXHqfyQrwZS/WSflx9I1a3xYtblp+M7uiG/9R0Wax79SLnr6KrKnVVcKhdLXNAjQib3uI8lrjjjjVJGeWRzex/CYh48JbDSLgkOHWyjE4fKMzdDp06EcpRgq7vb5NMajWZ6jzT2FrPDYOUu6Dw2PBmLWWbycKmrS2OxZK02LCp/n3uiUH3iJ/BH+I4cg523Y7yynj3wgtE6DsuNOPF0zQ0MazIEcaCZ7q9M8AAbD8yfeqUbXtBsPT7pqyW0UWdUPmqhSL20+8qG8KELscQZH6LQp48EwRCQXEooZJR6LTaNlrwdCClcbBaSQQQYHXtyEjSfDgRsjYxwLpBmQJjRPeblBhXoXcFUkxBnXTjsNlJdHKC947LMgDmNa1kngeuyXGCY+XOBBIyzP8sg6aTIBmJsERpzCNgBJ6x9k00iNff6KEFH4VucOAOZswZNsxk77kD0HCvkDQdybC/5KR9W9tY47+91Ge8+gG3U9eidiwzyOkU3W2O0qXhptc7KQ4uPceKOu3oULGVqbjcZo01Av59UV2LaA0ZZkQRHMaGNbT5LK+IfEqdEAAfMqu+mmNupdtHRdDx4x5NK7KyPQWpjKdEZ3yAbAAklx1AgnmL9Vh4gvqPFSqZI+ltoYOgFp5KrDnO+bVIc87AQ1vQfqrPfK6uLDxfJ9/wAGHJltcV0Dzq9HGlzcxI+otMaS2OqqKZKpSpx8xtvqa4X0kZXW6w3XhPmlaFRb2MPqAjlUzDj7lUIgwolEooqwgI4Cu1yXarNcroqxqVOZBD12ZBRdhmuVqWPZ/UNJ3QmotNg4HogkgosPRxjHWDgTxv6JmmUuxgmYHdHYktaGJ7GxBGV0x+HVLVsNlcRcwJsLRb0N+UUORcZBj+1v7rledBJKXs2YpWqEshIlGw77QNbaqDOwsOLocGDNuh19FzBoStiXAthoIJgmQMum29sx7N40DTxryWgsAJzD6oyuDZAjU3keU6EKj8DSeHZ2zmg6m5hzY1/pJEbgwmBg2m5F5Ltd3QXaKaIEw+JLjBAEAXzA3IaYja5cP+qK5x2H6fugnBsMAgwHBwEmxFhv9kV8kRKooK09Pf6Ls/oqPpib6cnUqpExAgdYCohFZ/W3ExJ4CHUc1ouA7uYA1sL3Vh9RDRdxiTrtboLpt3w05bkEz2HqnY4ye0WgWCwEtBc4EQIbpJi0n3KtjcM5gnMDI0DbDSBO+qnAU5gHceGbgGNxwmvG9pbLYtbI5sXtfix/VMhjUoWEqaMurh/DAl0zGx48tFXD4ST9JAFiS/Nvx+a0PDTGX6n+g92PolMRWJsSG9Br+q3QztRUYrYmWNXbIxtfJTquEwLAjXNpoNdQvMUqYbeSSdSdY2H3T/8AqZ5AZR2JEnkkiZE8JB5K6Pg4msdy7Mfkz+VIuXribSdAqUweJTDaJcBnblpsMgHVztj2F/X015JcVoRBcmDo0ngEuP1aAGRGx80ElzX2FnNgn+0hwjff8UR9ck9ESiA5zJvBP3aRHmhcZKNstNN0XNPMMwGmqC5i0aGUfzRyDyof8sG5nsq/JToviZzaZVK1ZrPqIE+/zR8STJtA/LZBa3qm7asCkmUGLbNpd2aVY4l21MkW1IadfZUuaQpaVXFv2XaOFWoZkNaOZm/pCKysW/U5t9ALfcm6E9kiCJHHa6inhmDRo9L9LoXAtSDN+KMG/lBmO0I7fiBtDHGebcdNL/ZAaW8jjUa8IwaUDimEmOUMUSBIgnbWPMFOVSXZSO3mBofJZjGlO4V4PhNgfsdisXmYFPHS7H4clS2cHQpLtNAT68zf3ZTiaBBuNbW0PXvcLmiLxbkaLgNNOmbSHVNNfK596IrexHdBqGTbkC1uNeu/kiU27DTqhKGGhWCpJi26sxsBUQvedEvXfeBf8J7q1RxOlvf3KJSw8NzEw0Xncxx1RQi5OkREnJSAzDO/UzoJ2A5SnxH4u51h4QDsksXi5cTuTPqlCSV6LD4kYxVoyZPIk3UejcouMsAAJtHJNtxotfEYotcZLg3+wnpAI568pHC0jRYKjoLyAA3gGCSetkjjPjDCc3iLgLC7W9JG+q5viYJO9Guc1BbG/ilcCIjMZvMQLEwslj4d70QhiQZNS7jyJA/QQoeZ02/Arq48XBUYZ5OTsH/qSmXGm4AQHCfQxA5ski0j3ytquzNTaQJLSDl2Mcz5rHo4oVATljnYgiJBHKfglS4i8qvYE4rKf5pHAsbTr5K5+KZvDe8C7Tr3hMfLBGu8denvsqij19+ym6fYva6ERi28O9DbuiNxrQYMyDwetwR2TFZkWVIRbfsHSGRUB/fVEbTkWI87FLiiYlWY4g8IXH6YSf2EdT/lOuiq7DkIuVrgMzQY0NwbxuDOysKR/leR/cMwiBaQQZ6pXOUfQagn7F8pjeyUqh8jLHWZTzTUa6CzNJsWXGtpBuEZ1EFXHIiOLRmik4/U+1tBBFwdft5oowDTq5zu7v0hRVrMabuA7nt+oVWY9v8ALLuYHE89kTopWNMwzAZyiedTzadEyGpJuJedKcdXEfgFdgfN3iJ0AuRwSl19Bf5G2FFaUFgRWhCy0O035/ATE6E7HaVbFGbtEciZg9Oh1nS6UanadUQDaYg/8hzxK5vl+Ny+SNeLJqmLEzbzVmPJkAD8P8qa9OLg+E/boVQmCCN+/ZcmUXF0xxoYXDFwBkARvv1jhS+mAfE4dMt/VLYmqc0CwAA9BCNh8A9wk276nyXRj4eNJOQH5LdRQarhYbmDswJVPitT/bLh0I7afmr4arDCxzZHu/kd1NfDCowNDhYE63nUW41+yrHGOLL+wTXKGjy2IF55VC6AiYug5pvpylXvIXfj8o6OW9PZ6CjWJIcdIEx1tCxsbReHOIbLZN5H4LawuDflBjYT5cjcXlK/F2ZQCPCNwCSDOjhO02XPxZeObj61RryQbx8mYVWo6fp+4TuFkNuIJ/wlnPTusRwF0JvVGSPdjWGOqUxlMNrAhoio24j+YaExzP2TNMhoOZwE7e9Vm4jE/MqOePpZ4GTrP8xjb91nSueht1HZONwkgiCN7GY1E/eEGjjXtcBUEjTM3Qm31AKWvI026BGa0A6SODfUdhytDhXYpS+gpcHQdoseRrKmlSbmILoA+/RBGCe21MEx/wDGYAvpl4PTS6sGyJAIgwQfqB1g9UtS9WE17NNtSBDT6Jao0O3E+7paniMoNrqtJ077bqLG1snOxtrGN1OY9NlSvUjT9Psl/uih02IU47tkshmIhM1awc2NeDuPNIFhUgHlFLHFlKTRFSk0mYBPMXUkLmghAbgWHWT0Jt6DdH10CXOJaJBcLeuk6dlzcVP0gu7A/ayYp0GjRo9OkIhQttl6K4Z7nCS3L0JBP2TrQlWI7HJckGmGCIDCCCrSlNBphfmHKRNj+U/qqZ+g6X9wpYuIhYs/iRyO+mPjkaG8E9pu7UcRtp76JjF4suuNO+gAWXSqR/KHA7HXydqEWi0mzHX2a4ZT2BEgn0WbLhzRrltL6GwyRekDoh5MjMSTtIHr5pn5dSBLWtE6m7vPRH+HYkjPmJsNDz7BStaqXG0/mtMJ/nV1SAaWNdlalWJH1WgzprwsvFYMG7ajQOI09StZmCcRsO890lWwdTiey0YuMW6n/AqdtK4ms9z8jfl+KW67DkH7LMxbgab2i4AMxvFxbiQPZRHMcabGtMAjxTMz6XGnRdgaEB0xOlrz74WbHGLhGbaTW/3HTk+TVaMFpZnDXPAMTe3sLR+fTEDMNAAZgaAmJ1sduiZdgg3xZfCdDFr7D10We3BvzXc09MgmOJXQeT8m10ZVDh2M5xU/8ZpkAC+hGuwCn+Hc7MHZJOkZtcwN5G4nRRUpPYCWlobqRlvAAkAjz9Ug3FOd4W1RJ/4GevTVKp/Ydr6DUcK8kZg0DlskyTaxAsjtoFpDvfCN8MBjxEE9BA6WTtWnHkmObWmL4p7RluqGZ9/ZMQCIAidNbHidwocAVACJqyk6EKghCo0ZOsdVPx3DvLS2mYJc2+kNzAk2gxCyaVLEZ/FmdTzizXNDsoD29IBIpvgH+Y31amrJoDh+5qtcQe2iZp1Sb7rzpo4qJzGcwkSJyCiQ6JOWTU0sLwTZHxNKvb5WYeFuXM4ENdmOf5tyXS3KBE3nTVU5WtotRr2elFHMJ4S9WndYrRiZIb8xodTa0F72y15e8VHyHkSGlpHhIsIjRN4NuJ+bmqfQ5skSCGPyUQWiLlpd8wjcQ6dQlRm06oY4JrscAUG2uyOaSsKQ3+6dyFUJfxbBYuHbee2quK8/S1x8iOefd02yk0XDQDyArIOTCpCjaj7RSPmQI76olMVJH0ZZ6zG0bAq767Rq4DuQrtKogQK4KgBXQsJMhwJBAMHlLvw9S/8Aujp4B+qaAUpbQaYmMPU/+3efo2gyCJ6/ZEa4sbL3F0m0Ni/FkwRa2vXRXoYcMOc+J/8AUdBfQDhC39BKNkUHPdJeMpJNjeRAMuINvL05O2qAQQBpe0AHpe4/NBm/KLUAa0z9R29bR5rF5EVjg2m1/wBHRlyfQPPcEC7gQCbX3P4/flEdSIH1O9YHoFXD04udYgbkC3+VOIphwE6deey5NjguKaW5ckgZfOwFh06pWrVJdEeHm5J8yb+uyNTxbnhsEWH09I3sobhHvOhieV18cVBty/v9/wBC5u/0ksxDX+EjxQcsGDaC4aa6aq1QEMbNMm0TGYEbEQLFOYX4SGkEgSLeR1C0HUfCWtgTPUX1t5peVK/g2MhGTXyPOUiJ07jjuCmTTaR9LUzX+FyQCRHOjoGsLPq4YBxbLsp3H1CNLaEIcOXLfz6/v0A8aRFOi1rrCPMkD3ZNVWTokanw8NIcC48SPEehO4hFFUakQem/e9hK3W9O7E16qgDsPe0LqlKFY+IwInvbySuKpuT4u/YmUa9AKlQEEcbpRz+Ew2kQdDwr1sITECAdFpTUWJabASDE27LqbSTAR2YUAXKJhmAGZVOSIosA+kWqWvKbrURklZ4MKRfJFtUMNd1Qn4p2gpudr0GvJVssq1MwqasiZRpqmZDWDpc6WPquNAn6nuPY5R6BNOxFOPqAO4m57BLGuT9LXOvGkc6T2+4S00G0yW4dv9I876CBr0CYYEOg1xHiGUzpM27o3y0VoGmTKuxUaCjtahbCSICnOqvchNchSsLomrVeD4WgjqYUDGVoLcjRYxLpl2o2mJ1V1QlU4Jk5tBMLi6mcNcxoBiSDyYiN/wB0D4s8l7QGPeB4pbYg5hFv6sub/wBRpIK5zztqLjuNE9ii1wZUZo7UaQ4ahc/z8TSUl0aME7tGVSpOhs0H7SJbDSCx9vCBrLdhY8rRwUhuTK4BsQ5xJzTJMZgHWNrhN0XyAZmw/BTU0XJbH2Zv+m8GXiYtb916WtigywuQPT90KjiGtYA0bfeEkWj2fzW/yvM5v4gYofjVew+JxGcyARbpPNyi/DqhzeJ14gAkpNrfSIXHhYlkfLkM5O7H/iD7tjjbg2P2WViMIS2Wkk28wY44n7JkVLcxb0V/h9cWa6RJse94jv8AitWDyXGb+mDOKmYIxD2GDTqRuMp0mNN1erj7yab4i0MPUQev7LZ+K4d4hwdbqJv5EJRmDOrnDXcaTuemu24XUU1JWzM4OLpCFBzSAcpFwRNiII1CdebyNEMMY5oixuJ2MH2PJWpk5Q0iC23cbH8vJE5JsFJpF2kohYYgz5/ghteW30RWVJYe/wCSCV3+waozsWzKJdGU2kc63HZZVJ0tDpMm+kHponP9U4gAU6cZiYkX1PptKASDtC2YbqzNlpOhgYolmX7obKUqWBEA49/qi66B77KOwjjHjLB/aD+O1/w8zP8AgYIkudUB0uYi8WCu2rAXMqkaGEmSk3YyLii/8IGAQB5dLKjSjNqE++qq9vSFUX6ZbX0cFV1VoMEgHW5jWeexUhc6i0mS1pPJAJVspEfxLBq4WMa7q5xLJjMJ4nmI/Eeqj5DDq1p8gudQbM5WyN4E20Q7sPRz1DWqYVSEYuyzilXuqTbKRO8gwjwoyq0iNiDTWkSGRN4JmO0J74figfmM/lESeHdPzQ64tbU2F4uVDWhjQxug+53J6ockVNcC4tx+Q5TqRob6xse3IRhiNnWhI4OoMwpkjxzbggE5m8afdMV2eHzjUC0FcHyvH/DOrs2QnzVjlMQB2HXZRWxDW5Q4xmIaOpOgXM+kdguWUMA/4kyJBkZS4W4AcRrcwdOh4VG45uYtcSCHNbcRd4loH39E5/CnXKY7c3PqVzWiVdUWA/jKYAJMB2WP+85fwM9kaoRb30UgCBYCRp3/AMn1Vw0KiiMVij8uP6Y8xNrcoGGxAN3WHoNeUPF1rOI/4j/9HvoFGFpBzcs7Egi0HaO0Su14tvBbEZJfOivxA/LqsIPhdbsdoHBjjdV+J1KhccrWmDYyQesx+yrjXF7W38THAO11abxafJN1CM0REx+Aunx9FS9mO59afpbpaSdYGvN/sFqYOo8gZ2gN1kOk2HEIddviMcrviOIFOi47xA7m/wCSZJckqFx03ZhVz8yq51yQehF5gAbW/JTuq4QFrYmTOb19hGW6OlRllthab1cPQQVZDRdjDT1siuobhK037FEbXI3SnF+g017CtsjB6EKkqQULX2Wg2ZSENqugoMuFxYoaroeglsBWdlE5S7oLn0Q/nWnK+eIumSVQlXsrQt/E6xTfodWxMAnneI8wuoVw52XI8GJuIAHUpgFS5Tf2TX0VNJs5rSBA19+aF8pUdhBmzZni+gNtZvbrHZUbhIIh9SBtmEdtNEUbRTpl6LZxDNYa10axJafI6j7o+Oj8LeSF8Jb/ALtVx4AF5Av9tvVW1lxkyeJPuy4/nyvIl9I1YV8Qn/8ARaA2xdYa2H2lQfjhAhjQ37n1WfTZYdguLF18fh4Y9RMks+T7NXCf6hcPrkp+liadYktMOJ0MDzvr/leWyK7WK83hYpr6Lh5M497PSMpZbb7733uq16gaClfhuLDiG1L9bj8FoYgUmtcWDxdblsRYTouHk8OUJ8W+zZCalHkjCx9cAhpMNbbpP8xJ8jrwFXD/ABFoeP8AcaZ6g68Qh4huYETBJsSAb72PSUCnRIMuc0jo0Nv3krvRgklBLRhcrfL2bNdocSL/AO4IGkBzRrrvbZNYIPgfNaMw1i4Mbz1Wdh3iACNHAg8Ebr0bSCJOgErJkX4++jTB80I1aIuQLjbkbHsvOf6kYXFlOLEye2rvfVelxVYFwLT4Y4ggcDrJWfWw4Li+PERHlwh8XJJu30TNFLoxGC6syDIGo1BsY2Kf/gzMpbF0AQAbEfS7cd+W9F0nO+jGo/YFgSwNW1mdbn9EWnWLXBj7OjXZ3bnZNOAV3ZVUIh1TfIONTuOg2lXD6p1yadTeLbXEoz2qsq3GyronDuqT4sgHQkn7jsm4abOuPZSrSrtKFx9F8grqTh9NRw/u8Q/I/dW+ZVGzXXGljG5M2UNujiElwSGKbZRmPb/MHM/uFvUSm6bw4SCCOQqUkYCBZLaGJgy5QVz0EuRpAthoVSVxqAAn7BAOObfwvtf6eoFtt/RVddl1YcFcSh0H5hIB13BH2KvlKvQLsJ8Ow5bSLnxmeS4wbQCY99l2GdIIm4jncXGvKaxjYaG6eFo9+qXdlaLmO9p8l5/yJ8skmboqlQkxnhHYKCEam3wjshV2ukZI6z5afc+S9FyMHEGykiCkoFKry33vojvpPmxEToeI/WVHkJwFxb1WjUNs2WZ1Im++ndZtSnVvBEyNYjS+nJt5o1OvWHhkZZPFxJj7R5yl5EpU66Dh8bVg63imwjhLGi3+keivXY+SWwBsDxHTrKoynVJuQB67RHrfzT4y0KaHMLSNmtHkFqio53gu0D6iBfTraZWdg6NXM2IEiL8wb6cgCO/n6FtM3zHe2lrCdBzK53lf+kkr0a8EaVgDWa1sBot7uUF3xFo1aPRMYio1sSYCyviFdtUgNIaBubIscE/Wi5ya/wAkYv4l/SIWVVrl2pVTquhdGGOMejFObl2VqUg8Q4TBkXIIPIITAp2199VSFLSraKsqWKuRMgKTTVcycRTKisCJ8pcBdW5WSjmNTFMLmsRQxKlINIswK9V0CeBK4NXPckvY1aEnfEKX9Yv3Q3Y2nZ2YRzeNtf8A2HqmnFDlGkwG0Lfx1O5zRBg2Ov6WPomMNiWunK4GNekoTjCsKiLiwbQ01yJSAJHdKtcm8E3xtHVBNUmw4u2kEx9cOdaIB1nf3CnC4MukgDXc/oClXVCXSdZ+8lamCwhLcziRJtFrc9l55LnM6NWzBp1xAvsOVUVxOq5cvSI5jDtxA5VxiByuXIGEi4qNO6FVcAddVy5AnsJrRRzxyuFUC89PWf0XLkdgJbGfhlYF5M6d1rVfiDGC5t2K5ckZFc6NGN1CzzuP+Iiq6QTl2BSL6w5UrlvhFRVIxzbbtlWuHKIHjlQuVtlJBqdQIwDTuuXJMpMNI4kDdED28rlyByYVBIad0IgDcH1/RcuQKbsPimrLsqDlFbUC5crkyJEurDlDdVbyuXKosjBPqjlCNQcrlyamLaA1KzZ1XGqBuuXJiYLReniBym6GKAIdOhlcuQzLiN4hwBFQGGujmxvYjf32Wjg8cwsAJ00109Fy5cCa4ZKR1Ivo/9k=</data>
  <data key="d0">image</data>
  <data key="d5">36</data>
</node>
<node id="199">
  <data key="d2">Maps of the Pacific Oceanfreeworldmaps.net</data>
  <data key="d4">https://www.freeworldmaps.net/ocean/pacific/</data>
  <data key="d7">https://encrypted-tbn0.gstatic.com/images?q=tbn%3AANd9GcQehagVfBkioYLD2VnHXCoTLDIcnZculhgGOw&amp;usqp=CAU</data>
  <data key="d0">image</data>
  <data key="d5">36</data>
</node>
<node id="200">
  <data key="d2">South Pacific Ocean benefits your skinfijiresort.com</data>
  <data key="d4">https://www.fijiresort.com/how-the-south-pacific-ocean-benefits-your-skin/</data>
  <data key="d7">https://encrypted-tbn0.gstatic.com/images?q=tbn%3AANd9GcRaN0KwOC06E_1eDH_IyvW5fFDaiuUPp1iV3w&amp;usqp=CAU</data>
  <data key="d0">image</data>
  <data key="d5">45</data>
</node>
<node id="201">
  <data key="d2">Pacific Ocean Crossing - The scariest part of a Sail from ...</data>
  <data key="d3"></data>
  <data key="d6"></data>
  <data key="d7">https://i.ytimg.com/vi/Q4E0M7ESn04/default.jpg?sqp=-oaymwEECHQQQQ&amp;rs=AMzJL3kohTqSvaDT5lzzK5Zb79nTkJFnWg</data>
  <data key="d4">https://www.youtube.com/watch?v=Q4E0M7ESn04</data>
  <data key="d0">video</data>
  <data key="d5">55</data>
</node>
<node id="202">
  <data key="d2">Western Pacific Region - WHO</data>
  <data key="d3">Western Pacific Region. WPR A. Australia; Brunei Darussalam; Japan; New Zealand; Singapore. WPR B. Cambodia; China; Cook Islands; Fiji; Kiribati; Lao ...</data>
  <data key="d4">https://www.who.int/choice/demography/wpacific_region/en/</data>
  <data key="d0">web</data>
  <data key="d5">10</data>
</node>
<node id="203">
  <data key="d2">World: Atlantic Ocean and Pacific Ocean: The Luso-Hispanic ...</data>
  <data key="d3">This elaborate elegant Portuguese portolan chart depicts the Atlantic Ocean, the southeast Pacific Ocean, the southwest Indian Ocean, as well as the continents ...</data>
  <data key="d4">https://www.loc.gov/rr/geogmap/luso/world.html</data>
  <data key="d0">web</data>
  <data key="d5">15</data>
</node>
<node id="204">
  <data key="d2">Dolphin – Northwestern Pacific Ocean – Hurricane And ...</data>
  <data key="d3">Dolphin – Northwestern Pacific Ocean. Sep. 21, 2020 – NASA Finds Tropical 
Storm Dolphin Going Swimmingly. NASA's Terra satellite ...</data>
  <data key="d6">2 weeks ago</data>
  <data key="d4">https://blogs.nasa.gov/hurricanes/2020/09/21/dolphin-northwestern-pacific-ocean/</data>
  <data key="d7">https://encrypted-tbn0.gstatic.com/images?q=tbn:ANd9GcT7kCHlSr5Xo6Vc6Doo1nD5OaCtOp5s1CpA-cexMQXKVXkLs_qmCukNu20&amp;usqp=CAI&amp;s</data>
  <data key="d0">news</data>
  <data key="d5">60</data>
</node>
<node id="205">
  <data key="d2">pacific ocean Archives - Oregon Coast Aquarium</data>
  <data key="d3"></data>
  <data key="d6"></data>
  <data key="d7">https://encrypted-tbn0.gstatic.com/images?q=tbn:ANd9GcSMVsu_nW6eG0O9cdl95G97PlJo7sG0--C6GkAxKkyXUwSL3o9abbj9JvNz</data>
  <data key="d4">https://aquarium.org/tag/pacific-ocean/</data>
  <data key="d0">video</data>
  <data key="d5">13</data>
</node>
<node id="206">
  <data key="d2">Ocean Heat Waves Are Directly Linked to Climate Change</data>
  <data key="d3">Six years ago, a huge part of the Pacific Ocean near North America quickly 
warmed, reaching temperatures more than 5 degrees Fahrenheit ...</data>
  <data key="d6">2 weeks ago</data>
  <data key="d4">https://www.nytimes.com/2020/09/24/climate/ocean-heat-waves-blob.html</data>
  <data key="d7">https://encrypted-tbn0.gstatic.com/images?q=tbn:ANd9GcSmUBmb0xLhTjILGP3nlzIUKOMKj6DEV5FDv1wjee9ehJhUYRoPg5QSRCU&amp;usqp=CAI&amp;s</data>
  <data key="d0">news</data>
  <data key="d5">4</data>
</node>
<node id="207">
  <data key="d2">Pacific Ocean - Google Earth</data>
  <data key="d3">Explore Pacific Ocean in Google Earth.</data>
  <data key="d4">https://earth.google.com/web/@-9.1253773,-149.2396034,24.24141985a,47007316.74163949d,35y,0h,0t,0r/data=ChIaEAoIL20vMDVyZ2wYAiABKAI</data>
  <data key="d0">web</data>
  <data key="d5">36</data>
</node>
<node id="208">
  <data key="d2">Ice discharge in the North Pacific set off series of climate ...</data>
  <data key="d3">The Pacific Ocean sets the drum beat," Walczak said. "This is a paradigm 
shift in our thinking about how these events are connected." To gain ...</data>
  <data key="d6">4 days ago</data>
  <data key="d4">https://www.sciencedaily.com/releases/2020/10/201001155908.htm</data>
  <data key="d7">data:image/png;base64,iVBORw0KGgoAAAANSUhEUgAAABAAAAAQCAMAAAAoLQ9TAAAAe1BMVEX///8cGlmgfHHAqKL8/P28vM69pJ2ko7whH13Ou7bDrKWvrsSFhKX09PdrapNGRHjb2+VxcJd/fqGoqL/s7PHXyMTr5OLm5u0jIV5vbpV/TkCSal6LX1JoLx5BP3Tf09BRUIAwLmdYV4WvkYi2mpLPz9xhYIuDVEZoLh2GDlmAAAAAkUlEQVQYlW3P0Q6CMAwF0BY3xsaQDQYibKAC6v9/oa48QKJ9aNKTm6YF+C2Wa1Ec4YyIJdtng9ZUmO/AsQZneZOmqiW4ZN2VM0j6wQdFIjrE0SUngClsGSdKrCLAECPi5oDdHwTz/G01amY6S7BEKEbMMFu3xEIr9NOuQODlfk4EGQ4vJL1/vQ8BaJSS7Z/X4QN3zAbmXQKBLwAAAABJRU5ErkJggg==</data>
  <data key="d0">news</data>
  <data key="d5">131</data>
</node>
<node id="209">
  <data key="d2">B-Roll: Corals of the Pacific Ocean - NOAA Fisheries Video ...</data>
  <data key="d3"></data>
  <data key="d6"></data>
  <data key="d7">https://encrypted-tbn2.gstatic.com/images?q=tbn:ANd9GcTc1brRIv6AG9NCBzVyppiZGlOjy1e8ddTga_Gi3cPpdzViUgvrxr-E3uk</data>
  <data key="d4">https://videos.fisheries.noaa.gov/detail/videos/b-roll:-corals/video/5231464663001/b-roll:-corals-of-the-pacific-ocean?autoStart=true</data>
  <data key="d0">video</data>
  <data key="d5">107</data>
</node>
<node id="210">
  <data key="d2">Diving To The Bottom Of The Pacific Ocean - Wonders of the ...</data>
  <data key="d3"></data>
  <data key="d6"></data>
  <data key="d7">https://i.ytimg.com/vi/5hTKwexm514/default.jpg?sqp=-oaymwEECHQQQQ&amp;rs=AMzJL3m7ZE2xS0XdlFEkVUQ0RHlPyXpygw</data>
  <data key="d4">https://www.youtube.com/watch?v=5hTKwexm514</data>
  <data key="d0">video</data>
  <data key="d5">174</data>
</node>
<node id="211">
  <data key="d2">Lessons From the Pacific Ocean Portal: Building ... - Frontiers</data>
  <data key="d3">Aug 2, 2019 — The need for improved access to ocean observations for Pacific Island countries (PICs) and territories has been increasingly recognized over ...</data>
  <data key="d4">https://www.frontiersin.org/articles/10.3389/fmars.2019.00476/full</data>
  <data key="d0">web</data>
  <data key="d5">110</data>
</node>
<node id="212">
  <data key="d2">The Pacific Ocean - Cassi Barrera's Portfolio - Google Sites</data>
  <data key="d3">The Pacific Ocean. The Pacific Ocean is largest of the 5 oceans and covers more than 30% of the earth's ...</data>
  <data key="d4">https://sites.google.com/site/cassibarreraelps301portfolio/home/the-flowing-5-oceans/the-pacific-ocean</data>
  <data key="d0">web</data>
  <data key="d5">9</data>
</node>
<node id="213">
  <data key="d2">Teen Survives 49 Days Adrift In Pacific Ocean | NBC Nightly ...</data>
  <data key="d3"></data>
  <data key="d6"></data>
  <data key="d7">https://i.ytimg.com/vi/k5m_-LxNBws/default.jpg?sqp=-oaymwEECHQQQQ&amp;rs=AMzJL3mbPpcs8Y752jnzpy71R_A8LKOGjw</data>
  <data key="d4">https://www.youtube.com/watch?v=k5m_-LxNBws</data>
  <data key="d0">video</data>
  <data key="d5">106</data>
</node>
<node id="214">
  <data key="d2">Obama proposes vast expansion of Pacific Ocean marine ...</data>
  <data key="d3"></data>
  <data key="d6"></data>
  <data key="d7">https://encrypted-tbn0.gstatic.com/images?q=tbn:ANd9GcSAQfKlIODo3QPkEB56qt33oFEOa1b-unDY9Q8gwCx92ReuG26R_uDhQ5Zu</data>
  <data key="d4">https://www.washingtonpost.com/politics/obama-will-propose-vast-expansion-of-pacific-ocean-marine-sanctuary/2014/06/16/f8689972-f0c6-11e3-bf76-447a5df6411f_story.html</data>
  <data key="d0">video</data>
  <data key="d5">71</data>
</node>
<node id="215">
  <data key="d2">Kujira – Northwestern Pacific Ocean – Hurricane And ...</data>
  <data key="d3">Kujira – Northwestern Pacific Ocean. Sep. 28, 2020 – NASA Casts an Infrared 
Eye on Tropical Storm Kujira's Very Cold Cloud Tops. NASA ...</data>
  <data key="d6">1 week ago</data>
  <data key="d4">https://blogs.nasa.gov/hurricanes/2020/09/28/kujira-northwestern-pacific-ocean/</data>
  <data key="d7">data:image/png;base64,iVBORw0KGgoAAAANSUhEUgAAABAAAAAQCAYAAAAf8/9hAAABKElEQVQ4jbWSQXUDMQxEf/qKIBBCQaFQCKWgxVIIMoVCaCFIEBIILoTpYXfd7CY99VUX23ryaDQa+I+QpN67MudTkn6rPewTkanWoKibrBEO0/l8V79JWKSqal/DimVu1LQFGQ+PVGsFZo9/L9c9yBPA5XJR23QuGG+bMQqc4mM6I/ehyTPA2+fXqMWWpgZUYQZuYNUAeDEHc6BtZ4+UUpJHyiMlSWkuZar3LjeXJFlKeA4GT4N0FcbczZe5K4JpFTCCAnIn0QEgIhcNbB65FtoUrRjC1o3Gq5AHgEzpPN3MxMwGd6qtFH70jbDhibEOi1S1wqj5+36bt+q2nzVujeShdZK7WPNtemykDZMqdk7G7N6FDwEAeu96v15H09fTiePx+LD2z/ENO8KxaVEdGLAAAAAASUVORK5CYII=</data>
  <data key="d0">news</data>
  <data key="d5">43</data>
</node>
<node id="216">
  <data key="d2">Pacific Ocean | Pearls of the Planet - YouTube</data>
  <data key="d3"></data>
  <data key="d6"></data>
  <data key="d7">data:image/jpeg;base64,/9j/4AAQSkZJRgABAQAAAQABAAD/2wCEAAkGBwgHBgkIBwgKCgkLDRYPDQwMDRsUFRAWIB0iIiAdHx8kKDQsJCYxJx8fLT0tMTU3Ojo6Iys/RD84QzQ5OjcBCgoKDQwNGg8PGjclHyU3Nzc3Nzc3Nzc3Nzc3Nzc3Nzc3Nzc3Nzc3Nzc3Nzc3Nzc3Nzc3Nzc3Nzc3Nzc3Nzc3N//AABEIAEEAdAMBIgACEQEDEQH/xAAcAAACAwEBAQEAAAAAAAAAAAAEBgADBQIBBwj/xAA6EAACAQMCAwUGAggHAAAAAAABAgMABBEFIRIxQQYTUWFxFCIygZGxQqEVIzNSYnLR8AckU3OCksH/xAAZAQEBAQEBAQAAAAAAAAAAAAABAAIDBAX/xAAgEQEBAQABAgcAAAAAAAAAAAAAEQECBCEDEhMUMVFh/9oADAMBAAIRAxEAPwBfBxzOPWiY22zxDHjW7/h3EkvaNUkSN/1EhAcZXONs022Fpb3Vxa3VxDYXOo2kLyXMene+j/uDbmaS+fRnbJb86IiIPLB88043emw6NLq+rGzSWSNkaCKQe5FxgZJHkdqo7Pat+k+0dis1laRl0eOUpGB3gwWGR0wVH50IvxsMbkfWjIseOfnTKbru+zq3n+TjneSXKPBkyYJwF8KLdIbie2aeCFlisjcd2EA428/EeVSLMZ5Y386Mi+ea6uNW9uhCy29urBvdeNMHHhXEZBqQqP1qwwJJ8Q2PhVUZAIFFRn6UplXMTW0wUMWQjIPhXisSdmrca2SdcMMnp5UBLp0kTHhAIpCuNtuZFWKc78RrIumu4ZSXjYDkAOVBzz3E7BpXY4OQByFFMad12khtpjEkTzAfjVgBUrEZEzzI9KlRjN7J3d4Nahh0cQy3kqtGFlGVAI94nfoKYbXTmt9L1DTNC1zTr2dcPdW8AIl9zmFbOD6YpI7BdobLQe0cN1fPw2zq8EjY+AN+L5H8s0yaDYaV2MvTrlz2isLu3jhdbOO3bMk/ENsj0G9TFbOl6hqcWnWWoaprOl6TavD3NsL1C7XMY/1FLAcO/PY79KLsdTvPaL6+vNT0O2ttFIgVobcvbp3hAyuGBDclPhkjxpbvPZO3On6XdQavZ6bf2kHdXNtcnAAyTxLjmOdGdkZrWw07tLp+j63pjym4g9mublcxSYwW93rgAjbrVFRVvfN2h11NEsbiyks4A1z7XBBwRrnmOHPLO3zrSsbzVtV126sYHtbO90kEKYrfh4x0U744TttS5pUundl9P7RXusXcN9dXs4jK6XIqvhzxvw5Owy35VtTatpss1/rVhfJE9/pKlFZwHSRW6/xf0qjPmea3rd7Ho1nNcRwRJcTyq8EMHdkOhwSxJ3P0rIh16NZxHOjx55Fhire0naGLVdB0O4k7pbril79EPJthxEdM4zWKssMq4kZWHmKoz6nc0SX8Lwho5VwRsc0Tp14xYKxypHjypThs7SbZnbbpnl6UczpaWTmJuIDH4uQzTG8509wNxYoyLDgqd6TLHtBE4jI6kDOaarW4WaNZIzsdjjpQ3m0U1krjBUEHoazrvs9G+WhUBvDO1bCu2BwgGro5ACOIiokp9JkRipjTbxFSnZ4YpG4ioNe1F+Xuz+rDSrt7h7ZLhmjKoknIZIJz9Dt500RdsNOikaT9C8QaUvxsy8WDzXYYxsMUmAge7IuB60SixtsUAHTGc/StuGN861YyXVvJHaTKscTxq/ud5GSchlGMZAyNxyJoyPWoP077f7DEtsLcQrCoHDgFSw5dSD9aWVSNjwo6qf3T/SiYxKobvEBXx5/f1oLfk1SIT6bNHYrGbS3MXdgKsbNgDIwM/ejU1rT4+8kXSYmaYl2LYwGIAIG3LA286X4ljPI4yMgZIz9aISPmMY8Qen0oZ3Gjq2pR6jcKBCYo++ZgrcOwKgBdh4jPzoYJ3bYC4H2rkR7e8ucijI/1gweePCpjeLyNn7pgNm5EijrB0uIMOo4h7rihkhKnfHzq1IgriRCY5P3h/e9RziJ1GAQos8Ke9GNh0+lWaB2hkhjkicnntnrXk85e1KTW7vt8VuwDD/i1Zenw2URlmlvJAqYyk8XdMB/Fxch961kbzY+r2N0ZLbvAckqGq1bhZQMHel/s9rVjcp3aXEXDjACuDt8q2ILYhj3cgdM54h08qzHUYtwVGGO9eVUYnY7qSfFckGpUn54SwvYx+xuMeceftRC2N3ye1kA8gRX0vTl0P2C1N4zC4LETe9yGTyH8uMedGpHolusUjNFmQNwnjLbZYbjptj51486nlv05V8v9kmIA7q4A6gpkf361ZHazKQFgmyP4eE/TlT7aLo4yLosRmMDhJ2GfePrjFWCPRf0hIRKns5RVRJHOM5TiOR0wWx5ir3PL8VIot3AzJDKBzOQasjA4MIy4xsOHOKfo7TRZ4LlrfIWKJSHeQhieAnOPHi2xSEMu53fGSCPCu3heJvLe5zVsZWNQOKM+JAGTV3FGRtwt4HGKoUkHCtH6HrVyOuQFVXJ65PL0ruYJV+DHP+Vsfer1ZSMhunIVUoRlH6pWPl41y0aluIwt/wBzSI7mimaMm3lVSN98ig49PvXmCXjQSwD8ID4+m1HcUS92uQrA7enmfCiApKrhh7oIOcgkmmYoLsE0y3iPBYQIwO7ezgn7VowahFFFw25lhDHlHGVX8qycMH4gy8vDFUnv1IBOA3UiqYa1ptQtpmDXIklbGAZBk4ryswyFT+suVyd8eAqUzFdVJ8HyP2rmL4mqVK+RjCxenpXj/CPT+lSpVgcN+0SsZvib+dvvUqV6un+W8FQ8xXdt+3b5VKleor4/hPp/7VT/ABH0NSpSlEXX1om5+NfnUqUhVL+1FHJ8Q/2z96lSog16+tSpUrSf/9k=</data>
  <data key="d4">https://www.youtube.com/watch?v=oebE0cb86n8</data>
  <data key="d0">video</data>
  <data key="d5">73</data>
</node>
<node id="217">
  <data key="d2">Coast Guard: Submarine found in Pacific Ocean with $165 ...</data>
  <data key="d3"></data>
  <data key="d6"></data>
  <data key="d7">https://encrypted-tbn1.gstatic.com/images?q=tbn:ANd9GcQpVFYel5LS7ItKAtJBYmyeG_z0J2nAJIsfBPmdTC8aXJhSb2hsW-xWOoE</data>
  <data key="d4">https://abc30.com/coast-guard-drug-submarine-cocaine-drugs-sub/5564786/</data>
  <data key="d0">video</data>
  <data key="d5">13</data>
</node>
<node id="218">
  <data key="d2">India, US will work for Indian Pacific 'stability, prosperity'</data>
  <data key="d3">India- Pacific region is largely viewed as an area comprising the Indian 
Ocean and the western and central Pacific Ocean, including the South ...</data>
  <data key="d6">5 hours ago</data>
  <data key="d4">https://www.bignewsnetwork.com/news/266609325/india-us-will-work-for-indian-pacific-tability-prosperity</data>
  <data key="d7">data:image/png;base64,iVBORw0KGgoAAAANSUhEUgAAABAAAAAQCAMAAAAoLQ9TAAAAh1BMVEX///8QZKIQY6IVYZ7+/v7///77+/z///oJYKIOZqEAS5MSZaLg5+wfYpkUYZf1/PyApcEAUZQSaaODsMKMrcHD1OP3/vq9ztsDVpkATJAJUpHI2ufV4ucDW5adt873+Ps2baZzm7nq9Pnf4+oAV6BVhrSCnrgpa5wSYa2UuNPC1+tlmsJym75VvnEzAAAAsElEQVQYlT2PSRaCMBBEK9DdIQQNoGgUAYnzcP/ziUbd1OK/Gl6BSESIdDHLEmPNHETAJI7LqjbGWqBYLBteOay9VValQLPx21YL79LEqmQCbVfnPQZuOqsimKt9gGD05gNYQpCpte8S9QFEzCI4pMdZBBxn2Z22MYJiLM87OAyXLK40uc/3kwOl/86mdXYNGNBXf8dmhNa4RcDhfm+Z9IofMfI754L5lsb7op+VfYMXrDMK75YKya0AAAAASUVORK5CYII=</data>
  <data key="d0">news</data>
  <data key="d5">19</data>
</node>
<node id="219">
  <data key="d2">#pacificocean hashtag on Instagram • Photos and Videos</data>
  <data key="d3">3m Posts - See Instagram photos and videos from 'pacificocean' hashtag.</data>
  <data key="d4">https://www.instagram.com/explore/tags/pacificocean/?hl=en</data>
  <data key="d0">web</data>
  <data key="d5">11</data>
</node>
<node id="220">
  <data key="d2">Geography Facts About the Pacific Ocean ...geographyrealm.com</data>
  <data key="d4">https://www.geographyrealm.com/geography-facts-about-the-pacific-ocean/</data>
  <data key="d7">data:image/jpeg;base64,/9j/4AAQSkZJRgABAQAAAQABAAD/2wCEAAkGBxMTEhUTExMWFhUXFxcZGBgWFxcaGBsYFxUaHRgYFxgYHSggGholHRobIjEhJSorLi4uGh8zODMtNygtLisBCgoKDg0OGxAQGy8lICYtLTgtLS0yLS0tLy0tLS0tLS8vLSstLS0tLS0vLS0tLS0tLS0tLS0tLS0tLS0vLS0tLf/AABEIAOEA4QMBIgACEQEDEQH/xAAcAAACAgMBAQAAAAAAAAAAAAAAAwQFAgYHAQj/xABHEAACAQMCAwQHBAcFBwQDAAABAhEAAyESMQRBUQUiYXEGEzJCUoGRBxShsWJygpLB0fAzU6Ky0hUjNHOTwuEWJMPxVKOz/8QAGQEAAwEBAQAAAAAAAAAAAAAAAAECAwQF/8QALhEAAgIBAwIFAgYDAQAAAAAAAAECEQMSITFBURMiMmHwBIFxgpGhsdEUQuEj/9oADAMBAAIRAxEAPwDhtFFFABRRRQAUUUUAFFN4Xh3uOqIpZ2MKqiSSeQFb56L/AGX3+IIN06RzCkYExm5BWfBQ3jFAGhWLDOwRFZmOAqgkk9ABk1tHZHoHxF2C7LaB5GWueRRfZPg5X+Fdu7E9D+D4VdMBjiVQGDAxqAlnwT7ZO52k1sFuwAQUshYwJhQMcgsx9BU6kS2+hyHsj7LbMgXGLtz74ABge5akiDOS8ZGK2jhPQOxafu2rUTrkICQRtpa7rYbDGqN63A8CROl1U5MCTk9ZO3Lbaq+7xD/GVjLGAcSRIAXbBz/R6sUYS4OPLkyR5/YjJ2fZttAt3AWA1EMyrGfaa2Y670y/2NaJBzpaBMloOwySZB2+nWplskjus58e6okieY5gg4HOofE2bjA6GieYAIP0C6jP061uoR7GEsk65bM07Hsg6Qns5YyZnksg/M+EdajL2da4iVCvCEe87icglQzaAeU06zZuCRcuBu8RsAJidiDmMzFeXXEhgXlZJKaZESPhBMEiRFKWNNOhLNJNXddiHxv2fcPenUiEtpkuqFjpiO9bVXGw2fbFa52t9j1ps2u7k+w55t8F2ZgYHfXxmtz4btknGskxzCg+MrpJ+nhU1L9xhPrVz0A+WfKuXwMt9Dsj9Vjra2cF7Y+zXirIkENjZgbZnopMo3yafCtQ4rhblttNxGRoBh1KmDsYPKvp/wBewkG7qx8SN9VYCqrtDsOxxKlSLQHTTC6hOdBlQcnKQcnMGqeCaHH6qDPm+iuk+k/2XvalrLYydJMr4gNuvhqxG7Vz7j+BuWXNu6hRhGD0IkEEYII5ismmuToUk90R6KKKQwooooAKKKKACiiigAooooAKKKKACrz0a9GL/GMAikLMaypMkESqAe0wBmJAHMgZq39DPQa5xLW7lxYtNkLJDOBsTGQhM5GTpIHxDvfYvYKWFgKFxBCgLjJ0wuFSc6FxkyWJpN0Kyg9FPQexwyQLeomNQmQYmPW3feI+BQF8DvWwXLxFwqwmNKgKdKxvgCSTJgAkAxtirdRGOXKP4VjftyMGCMg8gRO/huDWanvuKUG1yeogAgAAdAI6VjcvAY3PIDJ/8DxOKRbvl8DudTzI6253X9L8KkWrYUY55J5nzO5NS1XJSd8FX2pakozQpmBAnB31OcL8hvzqNfdJ9klV0gkEyMnTEGWzyE71fXXABJ22jryAA5k1CucESfWYFwjbGnG0mN45/LaurBnSVSOTPgbdxItrhxGRC76Z8PePPy286Q/AgsYbYzGnHeJMb58R5VPGqSCjCNziPlBzUJuKCWjcMSxxkQSxhBPLETXWp9UzmcOE0MNgDQDMQFmSMgHScfMfMUHhdIm2O8AQASTOPHY4GfAUt+EvMsi4xMSIVBbkGRpB7xEj4qrb3GcV6yVtuygDuqh0mbcltjjURs892I3NS8qXUtYr6C1s6vaGmMsTlpXkud+gHWneqaOozAc7gdTE7Dx25Uyy3FOUb1Xq8xs0gHRLY93vTo6qaZwZu3yLdwgaF1MulwdRIAVmLGZ7220UP6iNkL6SVHlviWbObaxIUII7saoOkz5eNNOmWPtMwnXq5YwVGDtV0vA2wpXQIO4P5+fjVRxFj1TQ41gzpiZjmAswQJP1G9Rjywm6WxeTDOCt7ie+pA0kFdjB0mU5r7szpERJnpVV6UejVq8jLdtack7E29UHvhlzbbnIwYEhtq2XhGZAWBmYxkgATAU78z8+QqxsXAyg/UHeeYNRmySj6laNMGNP0ypnzF6V+h97hGYhWa1M5HfRcQbkCIkwGGD4ExWs19T+kfZdtwojeQBjSAYkZwAZgjYgmRXGPTP0FdXe7w6ACGZrS9Qe96pR4S2jkASsjC56bjqXB0xyLVofJz+iiipNAooooAKKKKACiiigArcvs99E34m6tx7Wu3nSpMByDGputpTvtJwOcVPoj2A3GXwgB0AgvEgkE4RTBAZsxOwDHYGvpH0Y4SzZtKltlY6UBIJIjT3EUnOkLEDfmcmTMpUFHlvsw2ETQGdi6m4y6QxUZIAJACyFWByxsIrNzxLLfGnTIi1lZBZmGqR0XS2czNWour8Qxvkdf/usOOt6rTqNPeVh3p0wRmYIIEcxWWpvkaVFKLfFWyQjhrcFgxyoJDAjvsWIBCnfm3gBmz8VkFdQz7QtiG72lokdz2WJOZBECow7PdB6w3AgIIBBYAE69JfSq92ShLQJ0CfGd2d2ZcW4r3H1BQ2nvMSJJ05IGrDMPpT4Aj+s4kuq3AAhYmSF1RImAp1DEgRmcyRVsy3VEgalHJyFaPAj+NL4rvXECGHEjV0B3xzOKn3O82n3VgsevRf4n5da6IY04ps55TeppFda4ok6mtusbagdIHNiROT+A+dHD9qoxgkJ11MAZ6R/GpCE3MgT0Y+yonGkc2jfx54qVYsqqaYAHTr4nxO9Pw4PoSpz7kHjHZlASYY6SY5NiRJ3AzsRSuN7FDt38qIYHEBk2Zhz+Qzzqdd4VC6jQuNTHujyAP7xPyrK5wtuDKqFjJ25VcIxjwTK5O2RezlOk7kEysmcRy6Dwqt7UBYi2pEq7Ej1mn2oIkSDiTBUyCBgyaljg0LAWUIWZJIi1A3AxJJ8I86ZwHZSW2AZUcsDLaRuGxvzgnzipeFW22OOWSSSX3Kp24lRi6J1bFrbYME8pIksPJVEZJEvs5bqgsQzXC0kCApGlZAJgbyR4+Zq14rs226kRpPJk7rA8jIqAvE3LTFbo1KBh1Xl8TeHWJj51DxbeXct5d6lsu5Jts7gGQq+HeP1IAHlBrMcMsERM7zknpJNYq0EMDKv9Ax2PkdvOOtSK522uDdJPkhXOAUSVWeqycz0M4P9HwE4bIe22kYlSMQDkRuD4cqnCo91CDqXf3h8Q6j9Icj8uhFLJJ7NkvFFbpBxdnWviDI/kfA7VTdp9lKbkQQCoggklSDiCdgDB/lV8rgiQcGo3aQ7oYbggTjYkTM8q0wZHGSj0M8+NSjq6o4N9pPoi9tzet2+Ra7pwrD+9VAMfpgbbwBMc8r6w43hBcXScHdWG6sNiP6yMV88+nvoweDvEqsW2MADUQrRMSR7LZK5JgEZKk1rkhpewYsmpU+TVaKKKzNgooooAKbw3DtcdURSzsQFUCSSdgKVXRfsi9GfX3vXtGkFkEEyIVfWN+64UeLk+7QB037PPRZeH4YQcsGCvGSXENdg7E4Vf0VXqak+o4dNVvU9u2jFBKqQrd1mIIOpP7MvqMSNRGKvG4e4rdzCCIUN0PIbARjTtSn7NtNqKiXzCuz49rukTKqdbbdfKs33EnZVX+E4VdWm4w2GkK0gaQcKYLf2YMATIzNXC3R3bYDerQKCeRiAoMTjaZj86gXk4dSSR6u8zLC3GK97XqlcgMoJJlTtI8KmjiLCkWrVwOysGcK0kHEFgMLqJGTjfnFaY4KSt/Yzyza2X3LBnJkKuo88gDyJ6/1iqzjOAKafV3jYGrFsDWHA90Ce4Dj2TH8LS3xKqoUd4gAQo3gcicR86Q3C+vkvgaWQaWMifagiPr8thm444oiWST4MOFvABmC63mIAgKSAAisYBEncTvNH3lVY27gaF0szY0EuTBOdRlgQFjEdM0cP2UgKoWuuttR7d1zLEYkAxIGdveFe9qcDbFp+4TOgaFOmdI0qoj9Y4AnpmK0lJkxiiU3aNkD+0UD+RI2GwBUj5V4e0LMhS6zqgA76gRsPMrnxFa4HskqYuCMsUbUCpcM1uXKkLqZAQRMvESKl9l2uHdittHyqsX1ZEeqZRvvhciZ0HNRbNKRb2kV2ZgxI7qyGO4kmPDvD6U8cOuMTG2qWj60rs2yqppUQoJA3JhTpGTk4UZqUatszSVHtI4nBRujD/ECv5sKdSeN/s28BP7uf4UlyOXA+sSP6+VZV5SGVHE9lhO9bJVSQHWZEExOdiJ3/AJRUqw5Ig+0pg/z+Yg/OpjoCCDsRFV2uLgB9oiG+Xsv5EyP2qzzJyVjx1B/Pnxkmsqxr2a5TpEP3Gn3WOfBuR8jz8YPWsuKsB1ZDIkfPz+tMZQQQRgiCPA0rh2OVO6xnqvun+B8RVJvlEtLh8MgWWOVb2lgE8jjDDzqn9LuxV4my6sCe6QY3K746sphl8V6E1ecVcCuSTG0eOOQ5+QqFfW4x7shTyMDMY+XMj/6HpR88d+p5zfhy26HzF2t2e1i61pvdODBAZT7LieTCCPOoddY+1/0aj/3CQAgkziUZwNK+Ku0+T/o1yeuVqnR6EZalYUUUUhjOHss7KiAlmIVQNyWMAD519HeiHYv3XhbLIAVUyzFgk20RgGO4guzXInEjeJrjX2bdleu4kuRItgR4XHOlD5gann9Dyr6Nu8L/AO39WIwirESDpAxEjeI3G9TPgE96K2394uaSlxY31I4IxqgkRlS2Dzi31OG2uEvF11vgEHTqGsLDau8BOSFiIgMegqDb4DWVZX1l5UMQA2pZOQWmE7y946pOSSJMnhOx7lkF2YEqrBQoJbvlNKryXK8p3xTWKTIllirHvcX1oL3E0pOkXdOWBgleZg4nO1Pe2l0Aoi6S8u1oqwMLEGIJO24xFSOB7LVIfSnrAmgPHe05hdXQY686r7HaioVuOulnRsI2sMBqKNcJAOo6HjeQTPhumo7I59Opb9Sdb4XhlEQBy74I/wA0ZqwRl0ysaQOURHhFVJ9J7MEjWdO4AE+zJ3Odm/6b9Kz9davSot5JUSygSpZwSDvsj7xyp3Y9OlbIseFELJ3bvHzPL5CB8qyvWlYFWUMvRgCDHgaw+6Ly1DyZh+ANeeoPJ3HzB/zA0nTGrSK7tHiLFlkRrKaXBkhVhVQLpkRsSFA8QOlL4btJV0svDhELJbLDSCGfT3QoHeVSQCcbHBindpLwzE2r51M6KhnVlWfuyVwpLjfGRS2XhO/dme+ymGcj1mmG0IDGvTOVE7+NaJRrgxlKdumiNwvpKDbdrdoMqW/WGLoMCfZbu4c7hc7HapT9vaWNt0i4DaGkNMm60Rq0wIWGPnQ97hI9oEMtpQF1mVTU1tQFziGP1mveI4nhhLagGNwOZFwnWiLkoMwqFZ5DE1VRb9LJTml61+3v/wALigjlSELkAhkIOQdJyDsfar3S/wAS/uH/AF1jR0X7HvBnuL10j6gU2ofCo+mNYwzj2Ojnq1ONludw/IL/ABBptbii3XA6kcZw3rFImD7p6Hl8pA+lHqDzuOf3R+Qr37qvPUfN3/KYpbD3ZETiCFBcb7Eee2diOle/fE5MD5ST9BmheAtn1iFF6jAMBhPP9LVSLSmyQhODEbwTzAnZsbTFZzwxe8RxyyXq4JBvE+yjHxMKPxz+FVXG3bjwwYIoOdE6ik57xHgDty8aukYESP68CKrwkFl5AnHgcgfjS+nUdTtB9Rq0qnsJNkLDCSepJJ+pzpjl5HlXtq+GxiY5TGRIHnFeW7hCld2GPwxPmI/GllTjUvIbbgjbK5G5677121Rx32I/pFwAvWGUrqgTHUQQy+EqWHzFfNHa/AGxee0ZOloBIjUpyrRJjUpB3O9fUaX4HenoTiZGdgSYzXEftb7HFu6t1VgElG67arZP7JK+Hq/KsM0ep1fTz/1OfUUUVgdR1/7Guyh6s3TuxZpESAsKg2kGTcJEkezXYuDEIvPA885yeua0P0B4X1XAAd6RbRe8IYFl9YwjlD3WA8AK3ZGFpgme8AVgEyxB1flNXODeNUc6mlldmdnsy00OU74BXUCVbukj2lg1D47s5BetFWullJMNeuEQSBkEmckY2waueHQhQDvknzJJP51R9q8WyXvWKRpWEMiRK5bnvD/ga1hG2Z5J6Ymw1rfal7TehLds6VCoDaBgxjUYBVJYQymMMInI2MHnS+J4hbas7mFUSTBMAc4Gag1Rr13jge63CpDBThJjV7JYFd4cz+s3Q1a9nywtllUN6sMwQQNRECPAAsB86bw3aCXGKpq1AAkMjrAaYPeA3gx5U21l3PTSv0E/91NCl2HUUCikBVcV2KHe5cLnW2kLvChBg6J0swJZgSMEio/D+j7WmDWrvssSutA0BrSIfZKjV3cHxMzNM7a4Z3cD1XrU9WwUagFFwn2nk7RsRMZqInAXAWL2zcuL/Z3S4GFtAKq5mS4ypABkkk1vFuuTllGOr0/z8+dCb/sEG5ruMXGqYjSZ9WqCSpGRDnA9+hOx7iuXS6AW9YGJSTD3NQ0ZwwELJmYGKrOH7Kuix6pbcFwFuM+hCUVcjVbLElid/Osm7N4ltBIIlbFl1LD+zADXH331Sv1p/mF+R/ubMTAwJ8BFY2rwYkDcbgiCPry8abWAQTMCYifDpWB17i+H3cdHP4gH+NOpNj2n/WB/wLTqGJcBRRRSGJbFxfFSPoQR/wB1NZQRkSPKfKlcR7p6OP8AFK/91OpsS6ka8hDagJBGY3nkY5/nUa/bDd5Y1DecY6HpVlWFyyrbgH5VGnzalyV0p8FHcQodRIhip8Md3fqQ3+Gs8MCAT5iQan8Vw8aWU6YYYjHe7u2Pi/Col+4S8EQVEHodiIPMQT5VrCUr3/UwnFL+hdu2oMgAE7mMnz61of2u9mi5wzPAlV1AmN7ZmJInKNcwIk6a3riCYbTiFLE9AKrvSfs9m4cqT3T3WZfb03QbbEA7HTcbrVZZRqmwxJqWyPl+ip3+x+I/uLv/AE3/AJUVyncfR/YlorY0EywZu9EA6HKz9EmPGtssqDDEd4CP5/Ka1jsmWtIARqZSQJzMsc+Bk/WrvguJ1W9ecN7MQZ1ZG/6UV0PhHEmtTJfGXgq7xOMbidz8hmqTtDh1KxEIrXCWGTJkR4sYB8yOtWPEglSzYJAwNwsjUo8SOde8FxFvQqKwmSAP2idvrmljntaDLG3T7E63MCd4E+cUESIIwRBB8eRpXB8QLialmJIE/okifwp9J8midq0UA4R7Lsqm+whWQrpOpgTK3GIjSqKigGMTEtkYfeeMVdATU0EM4SJOiA28SGA35EY3jYqoeK7OuXLhZQoz3HJOpCt52YhYyW7o3GN+hmir3DheK4udJQR1IJIBIacEAmNax1Cz4oTtbi2kLbQssBxpaEbvQJDHVJUTtp1Z61m3CcaFkXQSFOJ96OeMgmDHKTEQBV1wFtlSHMmWOTJAJMAtHeMc6BnnAO7KTc0hiSQoEQsnSDkyYgzjfas+J9z9cfxppMR40riN0/XH+VqpckPgdRUbi7zBk0jBme6TkRAnlMnJ6VF/2o0EiyxInbVGDG+jz5U1FsTmlsyzoqDY4x2IBtkScmWgCCZyvhG/0xU4Gk1Q1JPgTa9t/wBn8j/KnUm2O+/kn/dTqGEeAooNFIYjjPYJ6EH6MDS+1OLNpNSiWLKqiCZLMBsMncmB0pvGj/dv+q3+U04in0EuSkt9vQRbuW2FzosRl1A3ODpdGIJxJ6V4fSe3vof2dXu/DqYTMYE/utXt/iHV3bSxKsQEFkFSkAK5uRJ7xmA3IiME0lO0bunV92Alf7tpmLeSN/fYaf0DmpLHXO3EYhNDBjr3iAbYdskE/wB234fKx43gg8kQG5HrEwGjMZ86g27zm0XawSzB9hbUoIjSS5BInUZzvUlPXOAO7aBA7wOt9uQgKp8e95VSexDim6K70etOouC5BOtgNJJGhXYAZG4IIPWpXbazw97wtsR5qsj8qk2rYBhRCqAo89yZ5mTv1mldoOuh0JyUfH7J/wDP41y5HczfGkomg/8ApR//AMof9Jv9dFI/2kfi/KitNxm0dmcMPU22AkjdYwYYg464H0o43g0tXWuqndZRMZUKTJcqcAg6c/CGpvo9eD2AwEAtcIB3ALsQD4wRUq5amQcqQRpxGdx5HP1rqStJnBLZv8SSgtOyqLcGZgqBsCd+kgCoXY9hSCwALKD3WQGQGIJAEQZEfOk8BxbBAGklZWQGmUJUz0JifnUrgOORFLC2xYFxOBguWCkkzz8Ypxhpj5SZTUp+Y8bgdKyllgVEKCB3s+0dBPeGMHlPyl8JZwcIxk91lEgHkSNj8tuVSrPEF9IIAnJB3xyHjMGona/Fpw4tFmAA7gkMztIAAAUEnMZjeKjJKVe5pjhG75RKCWzjQit4qCCBvBHy/lUbhWthihRCP94dQA2Fw+3gAGs2ttcUkgROFiWgbzneeVHZ7LFxDb0KXIaRAOoTjGRy5UQb07jklqVE77mnwL9BWP3W38C/QVHZbtv2TrWRCk94DoCdz0qcrggeO2I+vSk77lKn0Eng7fwL9BSuI4W3KdxfbHIfC1TKTxHufrj8jQmxuKrgDwlv4F+grz7pb+BfoKea8pWx6V2FfdLfwL+6KPulv4F/dFOoothpXYh2uFt637i7J7o/Sp33S38C/uii17b/ALH5GmsDyptsSiq4E/dLfwL9BXv3S38C/uimjyjwr2lbHpXYh8Zwlv1b9xfZbkOhp33S38C/QUcYJQjrA+pApzU7dC0q+BP3W38C/uij7pb+Bf3RTqBStj0rsQ+N4G21twUAGk7AA4HI1nZ4O2FUFFMKOQ6Vnxv9m/ipH1EfxpzDlT1OhaVfBW8NwqaZKLMnkM94522O9YcbwqBGbSBCMY5YVtx4SfrUuxtHSR+6Yn8KiduNHD3v+W4HmVIH51xSb1M6YxWlHOfuR/T/AK+VFWH/AKk4b+4vf/r/ANVFa2wFeivF3L/B2mQuxIRiV7kn1YRpypAFxbkMJEqMEGru9xN+2NT4UsZA0lhOkjTJy0lhG2NthWnfYv2lqs+rJ9nWm7dfWJvgTqu4HwE8637tLg2uMhGnun3uUkTiCCCB4EGDNdMN47HLk2mQFvcSDGgjXkwFPeCZIk4kgST1rMjiTJCKCJaYWNQkQuZII0945wdqE7KvqqhbpkEEy7kY0Y8Zh5nmw6VJ4TgzbAUsSbjMJkkkkjTEjEID9KtJmcmqHdno11bYuawTqYkYlZOmSuBIjptUzslv949xj7chSxOyOwABOIjO+5NM47ijZFsKisCdPecrAVC0+yZACmflUOx2naS36sh2yZGjk7SuoE4kOPx2gxyPO276HUsCS9y04dtJPwsxkzsdRAPkcCn2x3nHip+qgfmtVXD9q2bgVF1Q8gYIHsgzPiCD13mINTbd0rdAf3lhWiJKmYPKcmrhPU2iZw00TaVxZbSdHtf+c/OJprCk8SH3QjxB/MHkfwq1yTLgbbaQD1AP1FRON4oBlSCSWTbYDUM1LtrA88nzO8UrjANM9Cv0DqT+VNVYpXpHMMR1xvB+RHOvFEc5rI7/ANfWa8ipKPTRRRQBT9rBmDKgefWJOkTgJMMNSkqTg6TPymq88JfZdDJcV9FsWmW4Sltjl2J1SSDyMyAAOZqX2jxt5bht2BLEXHPdBHdCKoaWAVSxIJ8DUS36Ruxf2FB9ULZYMFGu4UZ2JjUuzCDsRnNdEVKtjkm4at2/nz9STYs3WJDo8KeIdgWjUXYi0qaTJGjygx8ordm8StuLZIYcMA0lm1XrhAaCWwV0zOYmm8T2vdU6bb27pOAyqAWLXVRcFtJIC3ecHSMisz2rdFwWmZEkopd1UaGK3HaQHKk6QgAmJJPhT83sJ6Hs7+e/2Lq8kBF/SUfu5z8lp81C4O4XFollY6WbUoIUiYUwdpB/oVNrB7HVF3uFFFFSUJ4n3R1ZfoDqP4KadNJObgHwgn5tgfgG+tONMSI1vdv1j+Qqn9LuJFvhmZiQsqSQCYVTrcwN4RWMeFXEQxHXvD8Af68a0H7Ye0/VcIwHNGG5Bm7/ALsCRt3TdOcHSRzzyyX/AKHRB+U4l/6s4z++/wAFv/TRVJRWgzdfsr7T9VxRUx3lDA85tmSB5obgjrFfQIMwRsdq+T+D4lrVxLixqRldZEiVIIkc8ivpf0R7SW/wyMpkALHXQQCoIk5A7pycqcnc7YZdDnzx2suays2pRmGXDY/ZIIHz/jWNFlwjFiYUxMnAj3v4H5dKvMm47GGNpS3M+1r4FoXBonGkvEDVg5OBKkjJAkgE1TcJ2kFBPqbZACnX7G4WJEGCTd8gA2dpu7HECSiqWEypGBpJzloBg4xyIoucQwMd0dQAXPzOAK4VF8Ud2tVbK/sW6lx5WyiKqBh8QLCMdR7Qnyq141cAkYDCfI90/gZ+VKQq0TcYlpHw5GSO6ARTbnBWyCCsyI70sfq00ns9wvUthvD8QFWGcAqSJLCSNwST4EfSmfe0+IHyz+VI7LUaSYAIbSYAGVABPz/lU4muxe5z79COeJHR/wBx/wCVL4u9Ntu6/skjukbDxqXUVOKyyPCsP3SDsQT+XgaaE+zYz7zz0P8ARf50C8f7t/8AB/qrLhj3E/VX8qZSGra5Em+f7t/8H+qj15/u3+i/wanUUWFPuVo4sKo/3bM1x3VVgAt3mOSTAUASSf40le1w4ISwzsoOtBolQrsmnJhpZGgDpUocGty3bJLKyjUCjFWBYZyOoNYjsa0CCAywFBAdgGCkldYnvZJOd5zNaXHqZVPpwJsdr22a4Ao02tctqSQLZj2PaAmQMUv/AG3aIt67ZAuG4CGA7htGDr8dQCjxIqQvYtvToJdkJkozkr7RbI6ajMc6w4jsThxbdSh0FWkAnAZ9ZC9O9G3QUXAVZa6EvgLvrAbkEagkA8hpmPkWI+VSTSLXBKFAKjVzIwZOTkZ3NZfd+juP2p/zzUOrNVaW46ikAXBzVvMFT9RI/ClcTxBjSVZS2J3AHvGVyMczGSKVA5UO4XILfEZ/ZGF/DPzp1Y2nBAKkEco2/CvLtzSCf6JOw8yaGNcCny/6oj5tB/ID61wX7au1xcvLbEHvFp5hU7iR5t6w+Mr0rtHbXHeosO+oBuRMxqb3jHJRJ8lr5Z7d4/1/EXLo2YwsgA6FAVJAJzpAnJzNc96pNnRFUqIFFFFUMK6b9kPpGLbfd3xliCTuhiVAO2ky+OTXD58yqT2dxr2bi3bZhkMiRI8QQdwRgjxpp07E1ao+oeI47SxWJ8Z8Okb9BzqR6ge93j1O3yGwqh9Cu3LfE2E0HESsxq0g5Vo95Tg9RpbZhWxV2KSatHnODi2mYvdIXAllPdmcqY1An6/QUWyCJBmcz51lSR3THusceDHl5HfznqKUYJW0OUm6s9u8OrEEjIjIMHB6ipH3lgAMYI7xnaeYHhz/AArCiiUFL1DjJx9JL4C6AxEzqhp2BOkTHgR/lNTqquGQZjDYKmTEiceAMkfM1Z2rgYAjY9d/I+I2rKSo1hK+T1mAEkwBUGyjO5YxpEYg5gyoyeWCcc4qVxNsMpBOnnI5EbHOPrWdtNIgTz38TJpFNWxXDNA059pgN+pIk8sU80mzhnHUhvqI/NadQwjwFJ4swjdYI+ZwKdSeJzpXqw+i94/gtC5CXA5VjA2GKDRRSGFIvZZU5e0fJTgfvR9DTmYASdhk/KlcON2Iy2fIe6Pp+JNNCfYdRRRSGFJ4fJL9cL+r1+Zz5AV5d7x0cvf8jsvmefh5in0+BcsVcsKTIkN1XB+fI/OarOL7QhgDDaZIjAkA7iDB5DkSfpPvXNXdXbYn+A8fHl57VHpR2wnC2GYkKdLRt3VA7zRzgbDmSo51nPIl5Sowb3Wxzn7afSZQp4dclgVEGNMMPWNjeY9X/wBSuLVY9v8Aah4m81wzp2QGJCAnSDG56nmSTVdUJUjcKKKKYBRRRQBs/oL6TNwl4AsRbZhue6jGB6wiCYjDAbjqVWvoXs3jlvWw6kZ3AIMGJiRgiCCDsQQedfKddE+zf0zuW3WxcdSI02y7RIHs2S2w/RJiNpgiNMc9LMsuPUrXJ3KvHUEQcg0jguMW6upZ6EEQynmGHI1IrqOIXbYg6W35HqP59aZWNxJEH/yD1FYJcghW35Hkf5HwoFwNqXwt/OdmP0br+1+Y8ahk86wW9PsjUPoI89/mJpNWUpUy8oqnTjbpOklVI6CSR1k4nriglju7n9qP8sVn4bNPFXRFm4i4p5EFfmII/DVTZrX+KtjTMTpM5zgb7+E0z7unwr9BVeH7krK74LyaUc3B+ipPzYwPwDVUeoT4V+gpdiyssQAJMCMYXHLxmjw/cHlfY2GiqZSw2Zx+0T+BkV6eOuLADBidgw/GViB8qnw2V4q6ljc7zaeQgt+YX+J8POn1X8NxoUQykcyw7wJO5MZ/CBU624YSpBB5gyPwqZJouMkzKlXrhHdX2j9APiPh4c68u3c6VEsfoB1boPz/ACztW45yTuTz/kPCkPnYLVsKIH1O5PMmot3i5bQkn4mGy+APNvypT8SbpIQ6bYwbk5McrfhyJ+lRb/FJatkghEAJ1TJ8/M7zmk7ey5/gVrnp/P4f2SuL4y3aWWaAMQMkxyEbmcR1I618+faZ6YNxV1raN/uwRq0tKtEFUEDIUzJ2LScgKavPtI9NLiMLNlgjxmD37YiAWjAusJ8VnkxkcprHQos6YttbhRRRTGFFFFABRRRQAUUUUAdD9CvT9rbJbvn9H1pO4EaFuz021+U4Ejs/BdoK4zggwZxDdCOR/PkSM18q1tPon6Z3eEIVpe1EAYlQWBMT7a79wmJOCpJNaQyadnwY5MWrdcn0bS7xEZzyjmSdo8aouwfSO1fUNbuIQTAydBPIAnvI3PQ4mNsZqwXV6zLRmYYkY1cuR7vdjxmuqNS3RxTuOzQ4IRBfvDlz0+Y979bfwp73hiIJaNIkZkjY16z8oJMTgYjqScACpFjgtA1TDkd47qflAx44NZ5cqgty8eNydIVd4RyPdBBxkzt5fhXlpHJIIUEctR+RHd2P/ipZvEe2I8Rlfn0+ePGs7ihhIO3ssv8ADlXL/kT6nV/jw6EK4hEBgMyN55Uvh27udxg/Ln89/nTeKUmJw4EAgEqwJEwB73ON/OpSdmgsNNyVcTMA95eWPCP3TXTjypx3OeeNqWxCuvAJ6Ci0kADoPx5n60cTwJNwW2YmO82kQIk6DMbk8v0TT7tm37ISW6SRHizbgfn40TzRjsEcUpbke5cjzOw6n+udeWkjJyTv/IeFYv2a9uDbM/ED0nZPhHgfOsPWsDBhiZjTOmQc987jI2zVxnGXpZnKMovzIkmk27jTNoxO7Rg/s+95/ntR6qfaM/o8h8ufzps1Qix4BwVwIPvAmTq6k855Hp9Kr/SG8x02VMawS3LujEfP+FQnv3Fc6W9o4VTnC4JA5Ayc7yKh9udupaVmuuojJGoCMY1vsvgoljymp0qL1MrU5x0JbkzieLRB3iCVAGnkJ2EZ35DJNcr9O/T5kuNatQbigieVpp5DINwCfBTGSR3aD0x9Onvlrdk6bfeUuBBZTGFBEoDnM6iDmAStaTWE8l7R4OrHhreXJk7kkkkkkySckk7knrWNFFZG4UUUUAFFFFABRRRQAUUUUAFFFFAEzsztO7YbVacrtI3VoMw6nDDwNdH9GvtRAheJWBEH2mSJ5buvl3h5bVyyimm1wTKKkqZ9NcJ2rYvIDafST7IJBU9QpnSd/dPStis33I2UnmMqw+Rmvk/s7tO9YM2rjLJBIGVaJjUp7rbncHc1uvYX2nXbelbqkx71sj6+rbGY2Qpz8qqcta8xnHFodxPoAcQeaOPKD/lM/hSWa3PvKecK6/XEH51z/sX7VrD/ANo6jBlWlGEAbEyh3I9qTBx123hvS2zcnRkA6SwIdNUTGqzrE5GCRvXPpaNbvn5+hYvexGpXHRlYfiB/CoXF8ZoE6WJGViSwI6NALCJ3zBOaevalpva4m2vgCFP1cz+VZressYV0jBY6wSfhXVMnqfCOtVFpETi2ROF7QNwswW4pO+oHVpEhRzjzzkmpiX4EAhZ5BXZifMgSfkaL1+0G7zIVYzll7r9d8A/n50q52jZUjTxNsxPdZlceyRyOrn1NNuMmSoyiu461a1jWX7oOzW3bHM7BfoIxUfirguAAq7FMh1AAJiMBipjwjpvFVXEdvWrZZmB0gqNWVQTABLXYUZPM9Iqj7U+0nhbWNaE59k+sbBgwLfd8cuJAxNdNY1TMayS2r59zZ14I4wFjclmYnG2IAnnz8ahdonh7Ul7hDDvEJHd5bD2V/WPPxrmHbH2rXHEW0bI986VB6BLeSPN89K0XtPtq/fxduFhg6RCpIBg6FAWcnMTk03na9IR+kT9R0z0j+022kpwyzExpwoJGZYR1Psb8mrmnbHbd7iWm42JkIshAYiQvXqTk8zVdRWEpOXJ1RhGKpIKKKKRQUUUUAFFFFABRRRQAUUUUAFFFFABRRRQAUUUUAFFFFABU7sP/AImx/wA23/nFFFAHcPRH2uK/Vt/5nrHtXc/1zooqVyAvs/2xUz0r/wCFsf8AO/8AjavaKb5A4r6af8bd/Y//AJrVJRRTAKKKKACiiigAooooAKKKKACiiigAooooA//Z</data>
  <data key="d0">image</data>
  <data key="d5">36</data>
</node>
<node id="221">
  <data key="d2">Geography Facts About the Pacific Ocean ...geographyrealm.com</data>
  <data key="d4">https://www.geographyrealm.com/geography-facts-about-the-pacific-ocean/</data>
  <data key="d7">https://encrypted-tbn0.gstatic.com/images?q=tbn%3AANd9GcSXZwWUNakF_sDzsFoGgAP5WG8fBiNQyM844w&amp;usqp=CAU</data>
  <data key="d0">image</data>
  <data key="d5">36</data>
</node>
<node id="222">
  <data key="d2">Animation of Pacific Ocean Sea Surface Heights ... - NASA</data>
  <data key="d3"></data>
  <data key="d6"></data>
  <data key="d7">https://encrypted-tbn1.gstatic.com/images?q=tbn:ANd9GcRw6qcML0e9UugX2H6zHu3iqMKqR8wkzeDnNG43snBVox5t9uAqScw-BGzShpWN</data>
  <data key="d4">https://www.nasa.gov/mission_pages/hurricanes/features/PacificOceanSeaSurfaceHeights.html</data>
  <data key="d0">video</data>
  <data key="d5">12</data>
</node>
<node id="223">
  <data key="d2">Pacific Ocean full of storms - YouTube</data>
  <data key="d3"></data>
  <data key="d6"></data>
  <data key="d7">https://i.ytimg.com/vi/LRLdmGciiZM/default.jpg?sqp=-oaymwEECHQQQQ&amp;rs=AMzJL3mB3r-ZanPifBOrqnz2CXqqceNLIg</data>
  <data key="d4">https://www.youtube.com/watch?v=LRLdmGciiZM</data>
  <data key="d0">video</data>
  <data key="d5">42</data>
</node>
<node id="224">
  <data key="d2">Kilauea Eruption Fosters Algae Bloom in ...labmanager.com</data>
  <data key="d4">https://www.labmanager.com/news/kilauea-eruption-fosters-algae-bloom-in-north-pacific-ocean-1027</data>
  <data key="d7">data:image/jpeg;base64,/9j/4AAQSkZJRgABAQAAAQABAAD/2wCEAAkGBxAQEBAQEhIQEBIQDw0PEBAQEBAPDw0NFREWFhURFRMYHSggGBolGxUVITEhJSkrLi4uFx8zODM4Nyg5LjcBCgoKDg0OFRAQGisZFR0rKy0rLSsrKystLSstLS0tLS0tLS0rKy0tLS03Ky03LSstLS0tKzcrLS0rLS03NystLf/AABEIAJ8BPgMBIgACEQEDEQH/xAAbAAACAwEBAQAAAAAAAAAAAAACAwEEBQAGB//EADsQAAIBAgQEBAQDBgUFAAAAAAABAgMRBCExQRITUWEFcYGRFFKh8AZCsSJTYpLB0RUycqLxFiNEguH/xAAZAQEBAQEBAQAAAAAAAAAAAAABAAIDBAX/xAAgEQEBAAMAAwEBAQEBAAAAAAAAAQIREgMTIRQxIlFB/9oADAMBAAIRAxEAPwD3iQTBjFsNUz6n+Y8EiYTQxSFypERiFkv8O1hIONNFfNBKqZuJlPdNAcAiVRkwqNGdE6nTQx0ELjMsxLbWio0kgZ0rlnhBdjNyaV40WMp0knlctUafFloXqOES3OeecimG1aEZNaZE8h/KXo0rbhuJyvkdJgyqGH/azjYdKKTL1ivOld5D3sXFFGFtgqlNvaw5QdgJJ7sz19OtRQnhWyrVp8ORfr4i2SRVtxanfHKuZCgguEbKjY7I6SjSty7DYsKx0cmVCeW+g5YN9AoyGqbOWWWUak2SsKWsLCw2lpmMUTlc7f66TFNiHEmx1znt00HlIh0UGdctjkvkRI+GiOTIHa0Q8LEXLCItyZyYzOwcs2eGXQU8N2NZo7I37azxHkcPJD20UU7Bqb6nuywlePHyT/h1SYrjfQCTfYizOkw1Gbl9P5vYHmARTCSCtQXGSpIG63IsmGtnZ8LFzDJNpX1M+MH20NHw3Dy4lK2VkcPL/mV0w+1rRwsbZlaeBu8skaCF1W9EeTdemT4DD4dLzLKEUINasOc7GbvZnyGkFapWaVytV8RtmMxtHUWsTUsirhsQ3KxmYrxBvcHC43PyO+Pj+MXKPTJi6ueRjx8TtKxdoY9S2OVwsrXUpVRKLzBVRE4yUb3bMypjIqVk7nbGfHO1pVJKxXc2DSrXWwCkbkGzVUCd2ThKSnJxTyWd/wChprDROeXk1WpjtQVKVrhU7p5l3R2drCcU0tDPVps0sUqg1sy+YyzTxa3MZYUy/Fu5EqhTrY2K3KMvEL6DPHRc2vKr0E1K1ijSr2zuRKrc1MB3teVUbGsjOg2w0pFcRutDnICeNgtypyWzlgrmeY1Mqmp4mtkVpY+o9LFn4BDYYOK2Xsa/zB9ecjFMt0KMSrRqotRrI9mW3nx0ZXwsdrXKssM1sWFVe4+lWWVzEyyxVkrOlh5LYXKLjqbk68dkU6kuPKwzy/8AVfHv+M5O4VN26F6PhvFs1mXJeDw4e9vqWXnxnwTw1n4Wg6rfDlY38NT4YJPVIr4KmqcOHdavqPlM8mduVenDHRmhDd9CvPEWyK1XE2WRmYN3LSxUr2eugiWIRVnUEzqHSYMXI6vinoUG889A6kilVudpg52ixEo2e3QpRrtMKcWL4TeM0yZ8VuOpeKW3M6vETGLG4yrel/EeKyldGfHEtPqFyxVWmbxxg20qGPatmOn4klcwf2jnJjzGbXqqHjSjHhitc3Iu1PxGrK3r5njYyYSkc74ZWpnXqqnjCau2DDxiD3PLupsC5ZaDPFIu69gsapaMrVMdnqebpYlrexZjih4XValTEcQ6hIy6dWPUtYevELNDbSUi1SkUaWKg9kXYY+FrJI5ZYukyXYSTHRaM74q/QmGI7nLitXJpqp2JdR7IpQxS6l2hXyzZzyxsblCpz6IJTn0QVSukVJYphzatvKxrLqM+IXUxFcYuI+tcY+bMq2VXXUKFZX121MiEZGn4b4VUqvpGydznlnjjHTHHLJpYWnKTSs899jco4SMbdQsNTUIxh0SRNeZ8/PK5V7cMNQ7IVOQnnAuoZmLomUswJVRVSpmJqVUjrMWbdJqyK7lncCpiEInWSzubmLnbD5zQicytUxsF+ZL1RWq+IwX5kamI2tzqFapLuVZeJQ+Yr1PEYdTpIxauOQE5ZGevEVfIXWx/ZsdMrdnJlhKPWxl4bEOTyVvU6vVe7I620+OHUVVrwXczlfqdUw7te47kXNPnjIbR+qEvExe1hUMIn+b6jOVTWufqh7g5piqr7YupU7X65lqi8Ja8m01smKrV8NtcZ5YeCKbuG3sOwWLw0dU2W1jMI/yv79AvlM8bM5b2CUZF6pj8KtItiJY+m/8AKrF7VcCo8Qac1sKq4lPQFYh9WZvkHK3GpIOOJkuxS5ie4uWIa7h3BpqfGz6hxx0jF+JYSxMl0DqFux8QktLliHjE+p5tY19Q1jpbJMzcsTuvSPxafUj/ABSXU878azviw3itrCkPpSu0lq9DB+JYyGMkj0c15e5t9D8J8HXCp1M3skalbGRpw2VsrdD53Q/EeJirKeXdXFV/F6k78Ur31PNfDlb9/j0TzYyPZ1fH6a1lqVn+I4PRSfozxnPV0911zRdo+MzirKNO3+lXN+k+962njXk2uFPPPLIX4h4nGnmpRfqjzFTxurPJ8FtP8uxW+Ii3ecVLsPrp90aVb8SSX5oxzeev6GTifxNN3/aerzvk/QqYvw6nUblHihfa/wCz7FVeAL5/o7ItaXe1r/H6mzK9XxqrL8z9zv8Apydrxqf7WUcb4ZKnFy5sZNbRav8AqFshiy61Rq7eXmRCv1ZixxM7au3Rs5VW3v7MxcmtNx1s9ciHUb0aMqUrJXevc6NZW19Ll3WeWnzZL8yJeLfzN+VzIljYra5Cx3TL0HutcxuLGPK10iKmMV9WYbxjerJ+I8x6WpGw8Xnqw3janzSt5mP8Su/uHHE92Gy044xLVu4NTEp7szZV09wONPqGyvyxUU1e4FTHpaP3M+Uu4Ps+46Gmn/ibtscvEH3RlyldZ/oBF92a2NNqHiEe4+GNXcxadQdl1+tjJkbHxkSXjEZXEiY1Fs/oGjppyxQSrmZKa3YMK1tM157hpctSVYB4hFOVVMDjVs/1LS5XOcuoxVGs1JZmWqivt6smNZZ6e4aXDWp4hbsa530sYscRDfIZGvD5n7mRyucZKmLSJSPovlGqYSmLSRPAFMpqkFGYuMRkEB6NTJTBsg4sl0dhpxTXHexs4zEYaVJRpPglnxOUHK/QxYd8wk10Odn10xz0VhfAa8+KKxnCpaRzive5Uxv4UxNCVoyp1rrVSjH+prQsFd9Wc8sfrtPNHmZfhXHNN8NLey5kGZNbA4uEuW6cuK35Lv8AQ9+pNaNrydjo1WnfO/W+YcNe94BeDYyTSVGo2s3dP+xMvBcWs3RmvRn0mh4hVhdqTzW7zFVcZUlnKUn6suF74+brw3EvLkyCfhOJ/cz9mz6Eqj6v3O58vml7seV74+ef4Viv3M/Zi5YbERz5U/5Jf2PpbxEvml7sjnt6X9S5Xvj5bOVX5J36KEjuKrkuCaf+iR9Let7K/kDKrZ8Vo+sUPJ/RHzN1WtVL2aIjin3Po74He9Ok79YRYqnh6dm+VR1/dxLhfoj578RfU6OKayVz6HWo0pW/7NFeUIoCnRpRlxKlSy24I5lyv0x4X4mWnC2/Jnc+p+7n/K/7HuKrjxcXLprsoJASxTvpD+VD6qv0R4rjqPSnU/lkTx1f3c0u6aPbQxso3SUPPhQt4i6akou/ZGvRR+h5GnWqP/LCTtrZMsYWNWbtGlNvyZ6WlV4IuMVHPsgKdWUdJNeTsX56v0Md4Ovq6UvZiqnhmJX7SpSs/NG5PH1Pmn/MyF4jUeTnPycmP56fe87LAYy1+U0vMj4HFZLl/wC49HPGyeXHK3S7F/Ey+Z+7GeFe7bFfg+Kf5Y+skMh4Fipa8Ef/AHiajxD6v3Fyr37j6V7aqP8ADVVa1YL1T/qEvw+1/wCRH+S/9R3MfS4Mqv3cvTB7KapEqaK3EcpnXTwrqmiVVRTVTyDjLsg0FzndAo1WyqvQJINFcv1JU13KnM8w4y8w0v4txqdGHCb6iU39xGRk97e1jNOz15jITv6COLug6dVW0M2Ho9P7uHGf3crxl2GRj5Auj0gnDvcTzNmvYOMlsR2PIiyI4iOK+xLoft7kJPqRxLsC5+RC5Ck/LzEzQfF5ASn3Q7GwWz2JiloweZ5fQVUxMVrJfQftM+rDSIcUUp+ILaxWq+ITaysPFHNaM6e9xUqUexn/ABUmsxVSu3qbxwrUh+IavZaCVPv9BSmDJ2O0mmpBub6kSl3FcfdBJ+QlKf3chk8VuhDfkRGiRSntkTJ+Yaag3JAKXYFvzAXm0K2c5enqIk19slq26Ft9kGlszlsONJCuNkcT7nPp5Vi0UEpREIONPuHSNVRbfoEnfW5Cj3Di/X0M2i0aa7hKN+vudCXYNTXctjoUPNjU/ti1L7sEqr6X88g2j4pdgoRtoVud/D7BrFpbMy1FpzSWqOTv+ZexV+Np6WBdXoZOlxyto0FnrdGdPEbZP1FzxTy/uTUjWjU7oNVjH58lt9SY4qXSxK4tXmpnOp0RRhifIh459F7kzpdlUa2RX5t3oV3ib6hwqmoR4trheduhkSms9+5oY+d4PLJe5kcxa9cjr42sB81faJ476ZCuP7scpnbcddnOYLu90LlNAKf3cdimNyXQ6VR7r6i5z7Aty7e4AaqdvoHxr7QhSl2RLlLezJG8cSXUX2rle76L3CVR9EiMOU0/+CZStvcrSk+/sC5X3sRWJSe362Fyk/tgTcUtX+gErfbI6Ofd/QGXmIbXzM5Tj1fsS0v8DCVNd2Covclt/eR59vIJpdGSn/CwIs6U2G0am/lCVRr8pUlVl3JjVfctnS58RbYj4p6WKs5shXe4bWlr4ifYZHEy7FHl/wAQfAurbCtcryrthc5aMpccu/sFKtO2Sv5qwGRZnO21/IB19uFlTm1FqRxy7k1pYlWgtboXz4dWyOPqk/MF26fQm4aqker92FzF3/uIUUtmTxMjTYzv1QfGuoEandESqrZfQGTOb3AWKknqivOt2sRSbb2GK1oc9yWelszIqTV3rZPIuV8QoprfoZqqu3rex28cZxPUn0ZzqN7Fdyk9yPV+5300fKX8IHGu4q7vkwXOXQtJY5tzuJ9RCn6eaJ5rXQkb+0G+IqyrS7Eqc3/ySPkpXBbYrmyAcp7hYYsftfbJ/a3a+gjK2rIXmGmj5Tl2YEqrtlb2FOpL5lb0BdV9iQ+b/DmTzV8on4p6ahqq+qQJqXZPExSqLYlt9TyvIamFxC+Lv9DozI6OUVqTZvRCuY9A+a9CQlRfmRKDWlgJNsjhl1HTUhsadtbDIVYrVexUUpN5BXa1LRW+bFabnSqNrSxT5juTzJFpSLK7pkx4ejKr4+oCnLf9S00vWi9vU7lJFGWIktNCVXl7jyFmdN9znTkv/pVhUfV3BlO+rdw0tn1ElrYB4kRk92FHhUbpPfUdaG9C+IXy59wucoq7tcr1KkY2bu2U5Tc5N7HTHHbX9Nq1+NtvLoK4t7igZTO+M0Z8OuznMVxtLLQFYgf/AFGt+ZKb6sS6rCTl1HS2apPr7k8a3aFRg3qRUgkwWz1UXY51ulhMYohRVkTWhyfcnjd8mLfCFFxexVQbqS7A36pAtNLJioST3YNHuMejItHyAdJ7MjhYIfCgGl3YC8zpU+7DSf/Z</data>
  <data key="d0">image</data>
  <data key="d5">118</data>
</node>
<node id="225">
  <data key="d2">There's a 'Desert' in The Middle of The Pacific. Here's What ...</data>
  <data key="d3"></data>
  <data key="d6"></data>
  <data key="d7">https://encrypted-tbn1.gstatic.com/images?q=tbn:ANd9GcS0XlKR80mCfBZpHsLd8gF4INN4UfwF7KpMF4vBtwgcdl3YZq-NuU7Q0v0</data>
  <data key="d4">https://www.sciencealert.com/there-s-a-desert-in-the-middle-of-the-pacific-here-s-what-lives-there</data>
  <data key="d0">video</data>
  <data key="d5">51</data>
</node>
<node id="226">
  <data key="d2">See West Coast wildfire smoke get sucked into a cyclone over ...</data>
  <data key="d3">Sep 14, 2020 — Image of the Western Hemisphere and Pacific Ocean from the National Atmospheric and  Oceanic Administration's Geostationary Operational ...</data>
  <data key="d4">https://www.sfchronicle.com/california-wildfires/article/See-West-Coast-wildfire-smoke-get-sucked-into-a-15565759.php</data>
  <data key="d0">web</data>
  <data key="d5">49</data>
</node>
<node id="227">
  <data key="d2">Earth showing the Pacific Ocean ...sciencephoto.com</data>
  <data key="d4">https://www.sciencephoto.com/media/158641/view/satellite-view-of-earth-showing-the-pacific-ocean</data>
  <data key="d7">https://encrypted-tbn0.gstatic.com/images?q=tbn%3AANd9GcRTaI1caTPmdyWtlP0s4w-XpV98mgKrYgVN2A&amp;usqp=CAU</data>
  <data key="d0">image</data>
  <data key="d5">64</data>
</node>
<node id="228">
  <data key="d2">OSU Assumes Cyberinfrastructure Responsibility for OOI</data>
  <data key="d3">... makes data transmission for the Ocean Observatories Initiative (OOI) 
... Atlantic and Pacific Oceans outfitted with more than 800 instruments ...</data>
  <data key="d6">22 hours ago</data>
  <data key="d4">https://www.newswise.com/articles/osu-assumes-cyberinfrastructure-responsibility-for-ooi</data>
  <data key="d7">https://encrypted-tbn0.gstatic.com/images?q=tbn:ANd9GcSYHIv5HuvCmEL6l8LGdRN7ZBR_ILssKUM7_PIQkDIiKpEH2HWJRHBiz_g&amp;usqp=CAI&amp;s</data>
  <data key="d0">news</data>
  <data key="d5">148</data>
</node>
<node id="229">
  <data key="d2">Pacific Ocean | Description, Location, Map, &amp; Facts | Britannica</data>
  <data key="d3">Pacific Ocean, body of salt water extending from the Antarctic region in the south to the Arctic in the north and lying between the continents of Asia and Australia ...</data>
  <data key="d4">https://www.britannica.com/place/Pacific-Ocean</data>
  <data key="d0">web</data>
  <data key="d5">48</data>
</node>
<node id="230">
  <data key="d2">How did Pacific Ocean get its name ...mapsofworld.com</data>
  <data key="d4">https://www.mapsofworld.com/answers/geography/pacific-ocean-get-name/</data>
  <data key="d7">data:image/jpeg;base64,/9j/4AAQSkZJRgABAQAAAQABAAD/2wCEAAkGBxMTEhUSExMVFhUWGB8YFRgYGBofHRgeGxkYGB0dGh0YHyggHRslHRoZIjEhJyorLi4uGCAzODMtNygtLysBCgoKDg0OGxAQGy0lICUvLy4tLy0yMC0tLi0vLS0vLy0tLS0yLS8vLS0vLS0rLS8tLS0tLS8tLS01LS0tLy0tLf/AABEIALgBEgMBEQACEQEDEQH/xAAcAAABBQEBAQAAAAAAAAAAAAAAAgMEBQYBBwj/xABIEAACAQIEAwQGBwYDBwMFAAABAhEAAwQSITEFQVEiYXGRBhMygbHRBxQXVJKh8BUjQlJTwTNy4WKCk7LC0vE0Q6IWJHOD0//EABsBAQADAQEBAQAAAAAAAAAAAAABAgMEBQYH/8QANxEAAQMBBQUHBAICAwEBAQAAAQACEQMEEiExUQVBYaHwExQicYGR0TKxweEG8SNSFUJyMzQW/9oADAMBAAIRAxEAPwD2TA4O36tP3aeyP4R0HdRE99Tt/wBNPwj5URH1O3/TT8I+VER9Tt/00/CPlREfU7f9NPwj5URH1O3/AE0/CPlREfU7f9NPwj5URQeOsljD3r4tW2Nu2zgEAA5QTExpUOMCVpSZfeG6lZTB/SLw9lm5Za23MerDeRX+8VTtWrqds+qDhBVPxj6SlzAYXC28o3a8ok+CodPEn3VU1dFvT2aI8Z9lCu/SFilnNhcKIZkM229pIzD29xmE+NR2rlcbPpHInlv9E39pN/7vhP8Aht/307Uq3/G09Ty+FJxPp1jLft4PDLoTrabkQD/HuCygjcSKdo7RUbYaDsnHl8Ltr04xrHKuDwxOUPAtNOVog+3zkQN9RTtHaIbDQGJceXwoyfSPiCQBhsISdv3bc/8Afp2pVjs6kN55fCdv+n+KTLmwuEGYSoyGY6x6yQOk78qdq5QLBRORPXour6e4sobgwmFyDdvVNyIBPt7AkAnYTTtHaKO4UZi8Z9PhMfaRiPu2E/4bf99O1Kt/x1LU8vhH2k3/ALvhP+G3/fUdqU/42nqeXwnsT6f4u3AfC4VSeRttPvGeQe41PauUNsFF2Tj16IT0/wAWZjCYYxE/unntRl0z85EdZp2rtENgoj/seXwk2fpDxTSFwuFYgFjFp9lBJPt7AAn3U7VyHZ9IZk8vhJufSLiVMHDYQGAf8NuYDD+PmCD76dqVI2dSO88vhJ+0nEfd8J/w2/76dqVP/G09Ty+E/c+kLE22AuYTCwYMBGEg9DmI5ETB2NO1KoNn0nDwuK0eG+kXhxWXtMjc19Wp8iNPhV+1C5js+qDhCkejfpdYxmKNm3hgqBCwZguYkHoJAHvPuqWvvFUr2U0Wgk4lbD6nb/pp+EfKrrkR9Tt/00/CPlREfU7f9NPwj5URH1O3/TT8I+VER9Tt/wBNPwj5URH1O3/TT8I+VER9Tt/00/CPlRFkcdhk9Y/YX2j/AAjqaItdgf8ADT/IvwFET9ERREURFERREURUvpoP/sMVH9F/+U1V/wBJW9m/+zfML57rlX0S7RRIGav/AP6luFizITNx3GVsrAO9l8uYLqv7qDIlgx2iryVzdiyIB3Aa7iJz4+ii8Q4y1216s21WQAWHdGbT/aKWj3er5zUEkhXYxrHTe66n3UhPSDK7stnS5c9a4Zp7XrLb9khRAGQgbntTJgCpngqmk0gAuyEcjxTFzjT5mZQwY27dsMxDsPVtbYPLLBfsDWBBMjaokqwpsyJGZOmc4Z8VIuekEhQLTKFyxFzUhC5CMcktb7Z7J17I1qZ4KgpNx8Q/uMc88P0u3fSV2UqUcAgAFbhDLAX2DlOWcuumoJHOaXigosBmR16qHgeKer9W3qgz21KKSeyVZmYhkjU9txOYCCNNKgEjcrvaHSL2Bx6PopKcfIGXJcIz5zmuAs3skZnNuSwKiCI0AUgiZmSqmk0mZHXCes0jiPHnuyMmUGCBMgMLr3c8QBmOfKdNh7qgklSymxu/qAITlnj+QsyWcrOXZmlC0uyPALWjKAqey2Y9rfSpngoNMGJdpy9ftHkkYbj7pc9ZlYnLaBlz/wC1lGhiRmy7axmO9JKOpMIiRv5/Ca/bLhkdQwe3bNsOzSdoVvZA7PhrGpNRJVrjDIJEEz1j1uUtvSQ5WVLOTMIEOYU+qNoFQVkEA8jy6yam8dFTsWyCXT/cob0ouHMchliYaQSAQnZ7aMMkqSVjUty5rxUCgzDHr3zVLirpYgwQAqqAeQVQukACNJ9/M6mpXQ2BhKYqFdbT6J//AF3/AOtv7VrSzXnbS+hvmvaq3XjooiKIiiIoiKIiiLH47/Ef/O3xNEVLhPpYsBEH1e9oo5p0HfXWLE8iZHP4XQLM47wnftasfd73mnzqe4v1HP4TuztQj7WrH3e95p86dxfqOfwndnahH2tWPu97zT507i/Uc/hO7O1CPtasfd73mnzp3F+o5/Cd2dqF1fpYsnbDXzrGhTc7Dfencn6jn8J3Z2oSh9Klr7piNDB9nfpvv3U7k/Udeid3dqEN9Kdr2ThL+siOzrG4ienKncn6jr0Tu7tQs9i/Sbhd0l24dcnmVyDfrBqDYHajr0WrWVm4B/MqZgfTHh9gHJw64sRJITSdpJPOgsTtxHXos3UXuMl0+6lj6R8J9xuab9m3p+dT3J+o5/CjuztQk/aVg/uT+Vv507lU1HP4TuztQj7SsH9yfyt/Oncqmo5/Cd2dqEfaVg/uT+Vv507lU1HP4TuztQj7SsH9yfyt/Oncqmo5/Cd2dqEfaVg/uT+Vv507lU1HP4TuztQj7SsH9yfyt/Oncqmo5/Cd2dqEfaVg/uT+Vv507lU1HP4TuztQj7SsH9yfyt/Oncqmo5/Cd2dqEfaVg/uT+Vv507lU1HP4TuztQj7SsH9yfyt/Oncqmo5/Cd2dqEfaVg/uT+Vv507lU1HP4TuztQj7SsH9yfyt/Oncqmo5/Cd2dqE59oeFgn9n3YWMxyJC5vZnpPKd6dzfqOvRO7O1C6/p/hoM8OvQNGlE0naek1Hc3f7Dr0Tu51CpcXx3hhJZuGXV7UH2VGYbg676HSo7gTvb16LUNrDAP5lWfDPTjB4fS1w+8hy5tFWcv80z7PftUixO1HXoszQe7EuCnt9Kdob4TEDTNrl2677d9T3J+o69FHd3ahcufSraWM2FxCzqJyiRvIk7QR50FieciOfwndnahI+1qx93veafOncX6jn8J3Z2oR9rVj7ve80+dO4v1HP4TuztQj7WrH3e95p86dxfqOfwndnahH2tWPu97zT507i/Uc/hO7O1CPtasfd73mnzp3F+o5/Cd2dqFn8T9I1kux9Td1YndeZ8aobK8bwqmg5I/YNq5YtwiK3q17QBGuQanKROvWa6KdeAAV41K3VaT8XEics8PXL0Wf4twdLEg3wX5IFMx3mYFdbXE7l7Fltr7RiGYazh+1UVdegiiJ+zgbj6LbY+4/3/AFrRYVLTRpiXuA9VJF2/ZCplyxcFxZQe2swZjWJ2qCwHPyUU69GtJY4HWCm34ldzBiRIuG77I9s5Z5bHKvZ20qLg/C1AEYKTYa+ULgoV7W5Qk5ymbSZmVTeIy+a4Fg+vSa+4ZnyMb96f+pvbslfX2wrntAQf5SIJ3MqNOi95kWgmVzttwfULQx2HDqFAv8Rc+sBKEXHDPCiGKkkHbaS2n+0aBgEcF3tEgFdvcUusLksP3sZ9BJygAHu00ka9pupqAwCOCACfJI4dw57xypEjeZ0HUmP9airVbSaXOn0xPss69oZRAL96axmFa05RxBHke8HmKsx4e0ObkVelVbUbeamastEURFERREURFERREURFEQDRFLfid055c/vMufRe16v2NY5RpVbjcMMlW6E22McliSJZw7dldWXNBgCP4m8ZM1N0KYCTfxLOAGMwSRoJ7RLHWJgsSY2kmgAGSAQnb3Ebr5szTmXKZC6gMX6b5iTO8k61AYBkoDQEsY6+5aCSWUW2hV9k9gLoNBqB4x0EAxoVXFjM8N/tir4ej1y4QcTcOgAXKoMCScsjaCTyjaDAgZio0SGryKm1gB/ib74cv36Kxw3ozhgNVZj1Yt8BA/Ksn1njRcT9p2lxwMeQH7XMVwjBqQhtjMfZUMwY/wDy27zRj6px/CllstZBcHYDMwI+yiJ6IoxlmZByVSGj/eI18tO+pNpjLFbna7wIAB4nDkD+fZSsJ6LWE1Mv/m28hFVNq4LCrtOu8QDd8lY2uFWF2s2x/uj5Vka7zvXK601nZvPuVS4nCW87fu09o/wjrVDU4laNq1I+o+5V5w7/AALf/wCNf+UVFMSQud5hx8157xcfvrm+86iDXqhfWWT/AODfJRKLpSrbkEMNwQR4jWiq5ocCDvV63pGci9ntz2uhHOPEad1WvLwG7Ba2sXB0NgxrJ11A5qnxWIzEkTB2DHMR3ZmE1C9mhR7NoGE8BdB4wMExULoXIoil2OGuy54Cr/Mxgf8AjvqYXFW2hRp1Oykl2jQSeWSaxFpVgBw55wDA8Cd6LajVfUBLmFukxJ9BMJABMnoOZ5aDn4jSoWuDcNVZ8L4ZiGINsOk/xeyOs7gmuW0Wuz05bVcPLPkuWvXox4oPDP8ApaPC8NvMrrfZGB0U5QWI1iZ0Eb6Sdd68attGy0S3sMpxDZA9sJ+3Nec+oyQ6mCD54fPWSoOL8AeypuZkKzEAmdTA33869SybSo2pxYyZGq9ChaxUIYQZVNXeu1KtWyxCjc7agfGiq5waJKnYngl9IlNzAgqdfAGawp2mlUEtOC522yi7CVCu2ipKkEEciCD7wdq2BBEhdDXBwkJFSrIoiKIiiIoiKIiiKZwzCJcaHurbHQ+0fAbfnUEkZBc1prPpNljC77K5xHo+wQoltST2hdL9D7MbBiOcxvVL4nFebT2i0vD3uOl2Nd+pA904mHLgSuHb1cSD/iZYgg5YBO8GYOhFDhqqGqGHAvEz/wCZ1EzHEZjEFW+FN1Z1LW1aAMrM8RMGROhO+siNSdayddOO9cFQU3RAhxE5gN9MeWGO6MFzjnFjZtZlUhiYXODHedD0qKbAXTPsrWOxivUuuOGZhU/AuJYULN1VF0GS7KWLc5B1g+Ed1aVWPP0lehbLNai6KRJboDEcN35WkwHE7V6fVvmjcQQR7jXE+k5ma8mtZqtGL4hTKzWKKIqDFe23+Y/GqFdDck/exXq8IrA5T6kZSdpyiB4mu2ztGCUaXa2gNIkTiOH6WBZiTJJJO5O5rtX1wAAgLhHv/XfRAiilPYXC3LhItqWgaxsPEnSixrV6VEXqjgPNTbnAboE9hiP4VaT7tIPnVrpXnU9uWN77gd6nJVroQYIIPQiD+dVXrNcHCQZTmFVcwLzkBGcgcqlZ1i+4RTi9GEqw4o7Xm/d9u2oAUID2dI1WJ98QBAqTmvNsDWWWn/n8L3fUXEYn/wBZeQmeCn8L4Er4cu/tMYXfsQ2XUaSZmR+Y3ryLRtB1O1toAYQSZ34E4e2cHyWle1uFTw5Dyx+/p+clcYPgFpDmgN48v8tedadrmoC2mbuEzx/1II37oK432mq4QeStq+fq1XVXl7sysmtAEBdqgzUpi/hEcQ6huetdzNo16YhhAHADr3RstMg4qEvAMOCT6saiIJMDwHI1udtWstAkecY+u7ktzaKpEXiqnEeirG45RlRCeyNToV1/OdK9du3qAa28CTGPA8uS6GW0hgDhJ1y34Ka/oxbZFVmbMojMAuvj2ZI8TXMdvkVHENlu7H75j2WLbXUa4kRjux+VU4j0Uu5jkZCvIsSD7wAda7m7cspaC6QdIXWy3tu+IGeCqrnDLwbL6tyQYkK0ad8R79q9Rtam4Ahwx4roFppFt68PcI/Zt0QTbcKY7WUkAHn2QdKgV6RddDhOkifZT3inuIn2+6YbKraEOoPQgN7t+6tBJGOC0aSR4hBU58A965+5SQwDCBlCicusmPIn+1VDg0eIrKpXZRbNQwpF70WxIAICt3BhI/FAqgr0zvXI3atnJxJHmPiVCvcIvpq1l47hP/LNaB7TkV0stlB+Tx9vukYXh165GS25B2MaeZ0qSQM1apaqNP63Aff2zWl4fjVs2bdu5h7ghodmSVEmSZ9505fHBzC50hy8avRdWquqU6g4AGD5QrB/R7DsQYbKDOSTk74U6Dnt1rI13twK5W7QrtETjrv9/lVjYJbVy4jYcMLpItMoBgEa6bqFEyR5Vu1xc0EHzXX27qtNr21YLfqB+d5O4KZdyLiCLoREKfumAhWJ0OY7FhpAPKqiS2ROeMrnbedQ/wAcl0+IZkDdHDUhS8Vwmw4yECY017QnmJNUFR4kwsKVrrsN5p+Csnxf0fuWAXkOg3YaESY1Hlr310MqNfkvesu0adc3CIdp8FMej+K9XiEbWCcpAjXNpz74PuqXtvNIWlvpdpZ3DTH2/S9FRpE15r2XTC+USqoioMV7bf5j8aouhuSyPDiL2Vb11hCdgkyAYEDUwBXsUwLohfQ1i6z0r1GnOoGZ+SneI4S3bAy3MzTqNNo3028D1rQiFjs+2Wi0kmpSLG7id/oVAqq9RPYXCvcbKgk8+g7yeQosa9enQZfqGAtbaUIi2weyvPqTz952Hf1rYANEr88tVepb7QSBmcOA1PlyRbMgEgieR3HcY51YGVyV6badQsa4OA3jIprFWBclWUZeRmWHhpod9Z5bVUgnAr0rLaadkaK1Kob29m4+Z55eRlLSyoMga6flt799d9akMAXPW2lXqC6DAxyzxOunAQOClYawXJEwNzXBtG3ssVMOiScB++CrZqNS1uLXOMDOfwrK5YBUryIgnmRtv4aTXxbLc4VO1cJIJIxwBPD8SvpmMuAAbk7XK+o58FxmFYADJFUUooiKIiiIoiKIiiLtM0SXbKCdYAnQdOgFbUqRrPu3hJ1nE+ePNRwWUvXcLipK23F3kFABeY10lT79fyr6+z0bXZ3XC4OZqcxw9ddy9BrLRQgSLu/QfkemCtuA31VVshmlZDpkJUHeQ40E6HUnwBmuiq2ZcRz/AAuHaTXOdeLQBuMjH0+B7q7rkXlIoiKSiKIm/UrMx+Zjy2rQVXBTJiEkYVM2eO11k/Danav1Ul7i27uTGOe0iqj5QCQFU84II9wMTWlO+43lpSbVe4uZMjM9arOcVvucVnD2lVUJViSywsjtAagyx5eddVNoDIEr1rMxgst0tJJOIyOOhO6B/S0KZblhdRfUgSTHa115RO+mm3KucSKh3LyXXqdU/wDQjzw/Me/qvPsebfrG9WpCToGM12hfV0BUFMdoZdwXpGAvq9tXTRWEgdO7Toa8+0TfxXyNSm6m8sfmCqjjfpILLNbRSzgbmMoJE+JjTStKdnkAuXfY9nOrNFRxhvNYm7xa+SSbrb93yq7mNnJesbJQGAaEzY9lfAfCt2fSF3NyCcqylWL4A+pF9mDCIUCdNSup6g8qmF54tjO892AIOZ64qd6P4serNrKS2YvpGogDc9D8RFS0wvK25YXV3seXANyM64xA4qVxRlAQES2cFATAJBAGm59r8jVnmYhebsSi9pql2DYIcYnCDMbtym/r9amtBO9eJW7Fvhpj1meUBcqVzooin8LX2j7q+V/klTGmzzP23r3djswe7yCnV8uvaXGcCJIE7Tz0J+AJ91IUrnrV01GsR3zqKQUSqKEURFERRFQY70pRHKonrAN2DQJ7tDPjX0Fn2C97L1V106RPviuynYnvbJMKM3HrmIAtWFKXG3aRAA315ctYrqbsqzWSa1Z15o3Eb/zwCt3UUjfqmRw39eae4xxW5hsqCHdlEsw0000AP6mps1loW2nfIutkw0YaYnU+WAyCzs9nbWcTkB7rPY/jF66ZLlRyVSQB8z3mvVs1jo2dsU2+u8+q9GnZqbBlPmm3xpjIgCL0B5yDM+4R0rcN3laxvKtfR3jhtAWvVFgdezqxPhppt4R5Z1aQfivMt9h7UmrejzwEK84p6QLbWVhm2KE6gxPKRpz8qyZZ85Xm2ewPqugyBru/Ge73VRa9Mbk9q2pE8iQY9+lXdZmHLBd7tjsjwuM8Vq8Fi1uoHQyD+Xce8Vy1KJYvEq03Unlj8wn6yVEURFEWG9JuHX/WvcYF0nRhso5CNxHM7c69Gi9haAF9Hs+0UOzawYO38TrPFHondJujMWKxl6iYOUd2gb5VNceAwo2m0CnhAOehzx+4Wj4hwfO6vbb1ev72J7Y05Dsk6RqOfdXNTrw3xY6LyaNruMLXicPDwP39j91ieK4E2LrWzrGqnqDsf1zBrta4OEhfR2a0CvTDx6+af4Txu7Y0WChMlT/Y8v8ASqvptfmFlarDTtGJwOoVfeuFmZjuxJPiTNXXWxoY0NG4QoT7nxrB2azOafseyvgPhWrPpC1bkE9aIDAkSAQSOonUVZQ4EtIGa02DxgvKwyHL7OWNAO8mFB12nlVwZXyNssb7Jcd2ovAl152c6ACTGuEJfDsCtk5l1bXta6AnbeNo1irhmq4No7aq2nwMwbhuzI3/AKTt63rmCgvI1gTvqZPOJNC0bguDv1dzbjqhuwcMhySZeeUZv/jr+e3lU+Jc/gj05pM3I5TB06nlUeKFP+OVY4bCFhMwK8zaG16djcGEEuzjLDzXVZbA+0C8DAUzCWGTQwR8K+d2rtChbACwOBGoGPrM4L17DZatnkOIIPnhy3qTXir0Uh7QJBI1WYPSRBj3UBIUpIwyadkdmCO6AAI9wipvFJTtQoRREURDKDodavSqupPD2GCEIkQsZ6T4W0v+GoUh4YA79hGkDoJHvPfX2mza1arTDquMicuJ/EL0rE+oXQ4kiMPcj5VfwTGepuetOoAIjrI0A98Ge7wnptdmFopGmTnHIrotNM1G3Bn110VHxOMe4xdjLNoekdPAVtSpMpMDGCAFqykxjQ0DJNKRpIPfH+tXVje3JRKdGJ8QB5QfjRR4+HXWicGMcCEOQdFkT4nc+dFQ0GOMvF7zx5ZKPRbIois+C8XawY/hLAtvtsdB3a+4VDmhwgrhtlibaBO8DD8dcV6BYvK6hlIZTsRzrzalMsOK+Xc1zSWuEEJnEC7mOUqFy6TuGnfwj4d9ZKRdjFJC3v5l/tqTHv8AZHvNMVPhUq5cC6kgCYEmNTsNedWAJyVQ0uwAlR7eCUXWuiJZQDp0nXyNaGpLLq0NZxpimdxlSqzDSVjKoeI3beKS4ltfWMqyGEABv4QGO5PloZrsptdTIvGAvRoNqWR7XvN0E5cN+HD+lh2UgkHQgwR0iupfTAgiQuUUqI+58awdmsTmn7Hsr4D4Vqz6QtW5BLNWUrS4HhfqmzC4YgggiAdOevI6+6tQ2MV8Vb9tC1U3WfssSYBmcZ3YJf7TUsVAMKuct1UCZUHf4HeaX9FmzYDuyD6j4JwjRxMQTj679ykWcSGiIIM5WU6aCYYHUMP7cpipDly2rZ3ZsLoLS0C80474lpyIOeYjHRLxdi8U/cgFs0TK9nmTrp0HvrmtNto0cHujrdvW2ybCw1b9pHhjAan0RYw+Jz5XtrlaO0jaL4hj8APfXD/zVmuF4dJ0Mg/Zd9p2XZn0gKTi0jUDH1A3bpKXjA9q5aLT6pnCtlaDmJ7JMQSN5HTrWffKNvpnsh4wDg4TH98FOzbH2LKgd9WYOYIAxHA8Y9VdshzAyYAOnXvr46Q0FsY69arrBEZJVUUIoiKIiiIoi4HExIkbj8617Cpcv3TGqSqHi3pKlsslsFnGgbTKD56x0r2rFsRzw2pWMD/Xf+p64dlGyOfDjgOaosUEWzbzl2uPN3opzado78uUfA19Gwu7QgRdEDiDp5QQuinfdVdcgAeHjhp+5/Cqnef7AbCt13AQuUUooiKIiiIoiKIiiLe+iH/pV/zN/wAx/XvrgtJ8a+X2p/8ApPp9lMfhaEyS09rn/MCCfzPnXNC4+0KcXAqDIJnMW5bkQdx+oFIUXym8Tw9TbyBFaIAzAGFLAnVgeXwFXY67vWtGsWumSPLWMMk9ZRwzays9mY0EbCNeup7qGCqvcwga7/PjP4VNxj0lW24S2Fub59do0jaPjzrqp0N7l3WXZjqrS58t0wz4rK4jiLs2ZQLcaAW+yI92vWute3TsrGtuu8X/AKxUR2JJJMkmSepNF0AACAuUUqO9sydD5GsHZrnc5s5hPWXJRZ5KI8tvDurVn0hasaAMEvLtHP8AUfrrVlaYzW5s8LYoBduHNrnywJk7THTSRFfJWn+UuDnNosBG4n409VzUf43ZW1BWiDnGce+E78iEr9hWADFvUjmzfnJNeaz+QWw1Gl7/AAyJhoy39SvXqWJhYbucYY793ULPXuHYoXLaxqPYZfZB1MkgaHTmNYFfXUtrWSpSdVa/BuevtmvMNjay8xzT4s5xmd0zynDNWD4rGoYFnUntEQwJ6iIjTrroKwq19m21oL3tMcYIn2K5W7LbTwN7QYH9z6cVfcOuO1sNcXKxJOXoJ0B74r5q3toMrXaH0gDGZk71wVGXHFv6Xcdgbd1ctxcwBkakQe4ggiq2W11rMS6kY1wkKGVHMMtMFSa5SZMlUXKIiiIoiKIiiLLekDGziLVwABJzEqozE7NJ5yP1pX2Wy39vZLrzOYM44Lss7RUpvZ/2jecOEeqiYhsNm9fczE3DnW0kQNwQ5O8sDXaynVZTFNjshEnE+a0Z3g/4mQAMCT+PIKPiVfFOzW0ACKAFnYQSAPeCPEirUmCgy6SSTJJO8nr2XVQZ2LIJxJTB4Lf/AKe2h7S/PX3Vr2jdVtfauLwm6ZhRIOUjMJHZDbzGxHOnaNU3wmsRgLiLmcADNl3BMxPI9KkOBOCBwOSjVZWRREURFERRFdejfGvUFleTbbXT+E9fL4Csa1K+OK8632I1wHM+ocwt2lwGYIMaGOWgPwIPvrzy0jNfNFpGYSqhQg1IBOShVHpBxlbC5YJdhoBpA2kmuiz0yTeXdY7E60GcmjP4Xn4Fdy+qTq4ZyJCOR1CmPOKiRqokJKWWOysfAE9engfI9KSEkLr4ZxMowjeVIjlrI60kHekhQH3PjWLs1kTin7Hsr4D4Vqz6QtW5Ba30WwAZfWuAdYQQNMvMwNTO09PCvmf5BtOpRIs9IwSJJ4HIDnK3s1na9xc7dx355ey0tfFr1EURFERRFHw2IPrGttP86HTVdAR4qT5EV9DVa2tZm2luf0vA/wBtx9RzXyO0LN2NQkZHr9eiXjsKXhlbLcSSjctdCGHNTzHcNqWK1to3mVReY7MfYhcTXRmJBz/WhVfxbi1zDhSyI4bTRipkDXskHs988677LYLNbZNO8yPUe+sZjctqFAVSQDHpOHnh9k9wbjKX1OgRgYKkz4QdJ8qwt2yX2cyw3m/aBjO5Vr0XUXQcRqrOvJWKZTFWy5th1LjdQdRHUct66nWKu2iKzm+H53+SmDEwY13e6erlUKLieJ2bYlrijfnJ00MAa16FLZVrqZMjzwV2Mc8w0ErI8dx31hkKliO0FQDURGp7298ACvq7DZBZaVz1J1PwMl6VlpOpSHDHDHrT7+irHsuSewRG4AOkCY9wH5V2yF1tgCJSrKE2nYfwlZMgHtZgI1k7cqgkXgFO9MZz1PnVoUrmc9T50RBY9TRFyiIAokwuuhG4jnRA4HJcopRRECiLQcH9IfVqqvJywsAbr/3L7gRI6VlUpB68m1bO7Rxczfj6/B5HHKVrOJXiLFx0mRbJUjf2SQR8a4abf8gB1XiUGA1mtdlIn3XnaC7cVozuq9p9SQNzJ5TvXpSAvqz2NNwmATgMp8laeoN20inK7W1bVGzMAzKRKg6gdrafDnUYAk6rg7QUqrnCQHEZiAYBmDunDOPPcqa9aKnKf18qsvSY8PEhW3D+IlhF2+LYXKqfulOmW6uyrqFDkR0uSPZArJzIyE9BQ5ugT9zFrkyjEKP3bKVyLHYLm2kqg3Yzm6OR1FVDTOI63lQBjkonGsdmJRbvrUPakoAcxZ3PIGZdp8ekRdjd5EFWaN8LPvufGqOzVDmpOGIyCRrlEHppWrPpCuAcIW29EivqIBk5iWE7Tt4AgfGvi/5PTeK7KhHhIgeYJJn3w9V3WF4l7N+B9I6n04K6r5ld6Y+sdrKFO4E8tQSSD3R51e5hMqt7GEm3ipAOUieukakCfL4daksgxKgPkZJ2zdzToRBI1G8RqO7WqubCsHSmcbhM5RgYdGzKfyIPcRvXp7Mt4sznU6glj8CNOPp1kuO3WbtqZAz+/RxH7UXiHGmVWNuy5jd3BVRyntatr0869my7KpuqBtWq2Tk1pkkfjmvm6djeRefgPf00Hv6LHY/GvdfM7SdhGwHcOlfU0KFOgy5TEBelSpNpthoXOH3yl1HAnKZjqOf5TU1qYq03UzvBHulZt5hbr0FrfSbijW7aerI/eTDc4gGV896+Y2RYGvqvNYfQYjdOOa8uy0RUeb27csngL5S4LgOqdrU76xHvn419RUYKjCx2REL06zA5lzXDy/pbnhvE1uC2GIFx0z5e6SNPLavkbdsypRc6pSHhBw1GAM+68apTul2gMSshx60Fum0hzIg7Imck6lRHf/avprFUfUoh9RsOOe7hPqvUsrpZfOZ368VY8JwimwrlihtZnYqJYgxGsHTIG5HkfHVzXXjvmMN2/wDS532i5aS05OgDz09/b7NXMUsZTin2H/tncwZ9nQZT41F053ea7o4KHwu0pLgILgmATpIIcDfVTpm0/lqzsDORUvJwU1sEhQMMMSoAM+s1hgN41nUR49CDVbxmJUXjOaYxFu0jgepIgZjLqSQQyiFLEe1lManTvFWBcRml7DNMXlttmS3YcXZgAFmiPa0Hh05k1IvDEnBS0nOcFANpsxXK2YTKwZECTI3EAEnwrSRmrrtjDu8hEZo1OVSY8YqCQM0JAzXCjZQ0NkGgMHKDvAO06zFTImEgA8Uq5hbiwGtuM3sypGbbaRruNuoqJGqSFxcM5bIEcv8AyhTm8omkiJSRmmyI0OhG9SpRRQrbh3pFetALIdR/C3LwO/xrJ9Frsd64a+zqNUzkeHwrPA8WsXUNhk9Sbhgm2AFMnruJ21HPeqOpvDrwM+a4q9kr0n9s037uufXUKj4hZ9Vee0hJg5RIE6gd2/eNa2aZaCV6dnd21FtRwzxw65FPXrmIZVDEMB7KxbMbjaNOY91ZtrUnHwuE+fop7qykS645up8Q45+WPNQsXbIIlcpI1BBHMifeAPzrYK9J0zBmD0PRM0WqKIoj7nxrB2axOam4PDsQkqwBCycp0GknQVo0i6PJXB8KvcEiWXFxLrCQZBtOdM2x07vyHXTmtNBlppGlVEg8eYQPcCCMwrPHekIA/dW2cnqGEeMqJ8B0rwaf8Zo/96h5fvrcurvtQ7gOvNc4Pxq7cYJctGWOjKCABE6gz0Os1TaOwKFOk6rRcRdBMZzHUIy2PDgDBBI4HRX/AKs9D5V8lcdovSvDVHqz0PlS47RLw1R6s9D5VJYdwKi8N5CyvpPxAuPVWwxUGXIBgxsBpqJ1nuFfa7C2UbNNatg44AaD5PJedaLQKhAGQ59dblnfq7/yN5Gvo5Gq55Cdw2GJYBkaIP8ACehj84pIWdVxDfDnh904b142/VlWK9mJUkrlmAvQamqXGB14cfWYz44KOyYH3xgcfWdUwllwfYaOeh28qvI1WjsRmtHe4UTh86Fj6sZrTahlBgsrRuRqQd9Y8eBtd3eOzIGM3hro4fYjMc15Ta8Voc36sCN07j1hvUXg/o090h3kWzr/ALTciO4TOv6FLftNlmENEu008101rXclrRjyCcuLdtXLpt2uwSwLNDTuBG0dAPcZiutsVGNvHHA4YcegsA1lRjQ8+IRAAj3+fUQqzieBZLhUK5ACrJQjUKoMb7MCJnWK2acMV306rajQ4HioqJcBkBweoB/XM+dTIWuC6UuHUq5jbRv1yHkKSFGGSVY9YrZsr9DodRsQZGojkajBVe1rhCm8PxTWrvrmtMxNt1G+hZGtZjIJJAJMc6q8BwiVUNEXQes1J4Zxh7d5sRdstduPox9kZCpUqAF0JGUTyCxGtVfTBbdBgKXNBEAqLhcRlsGw1m4f3ouo6nKwZVKAN2TIAMiIIk9dLES68DuhWOcgpt7h+rphxbcRda6zdcyIgAEaQF6nVjU4X707oQfVKmY7ihuYm3eNhhbtsrBANSEFtYLZddLaiY2qjWBrC2cevlVDYbEpu3jSfrIuWrhGIYMSphlIuG5ElSCCTrpuAeVSW/TBGHxCmMoOSq3suSTlfUzqCTr1POtJCvIT2EwoJPrA6iNDlY6yOQHST7qgu0UE6KWeG2QSDdfSQItP8Ygiem4/Kl92nNVvHRQ8VgyD2A7JsGKESYnpymrh2GKkOGW9TMNfxBUqxcoFywV15RykxG/LXrrw7RqNZQIBxOUc10bNsVJ1ra8NGBk6b/TE7t+e7Bs2H/lbyNfMEEr7YOYJIIxXTYYgBrbEDbQgjuB6d1dlmttWgIbiND+F59rsFntDr03XbyIx89VGxOBdYIR4IkSp6kdOoNfR2a0CtTD8l8xaKYo1XU7wMae/5xTP1d/5G8jW8hZSFDuWWk9lt+hrBxErE5qRgMOzgBVkhCx8FXMT5CtWkBongtQYAUy5wq4IGUGSq6EHVxmXbug90jrUh4S8EocGuwDlAlmUSyjVM2canSMpPl1qO0al8JNu1dslbohYgqZUzKo2wOvZuIT3OPdWoxlZppvEg4EdeSmcVvcLeDorj+JQfMTX5jbLP3e0Ppf6mPjkvXovL2BxTtcy0VV6TXGXDsVkagGOhMH5e+ve/jlOm62eMYgEjzw5xkuO2l11oGROPsfysNFffLhQR3UUBAAohlciilEURWnBuLtZOWM6Hdf7j5bb+Nc1psraxa6Yc3Ij7eRXJabK2qJGB1+flTMHxA21It4lYkkK1rKNtdhC9dDGneayq2WnXeHVaeI3zxy3HkuepRvfVTPmHT/f39lxrjmylsNbhNc2fQiTOaBrMjvkHrXS1ga5ztVWGdq55Bx3Rj6dR7JV7jXqzCgFSEbK0kZsqltdPazMdJ5Ag61V9AVAcYOIkZxPqrdyDzOUeXWGGm+DkpuLGCuAFSqM5IBURqN8wIjnuRzFeVZ22+i8h/iYNc41EbxvCyabSyRBwGIOP5n2KosXZWQjKbZA0ZiDJ3hsgiIgAie+eXtNMrspPdBc03schhHlP2w+Yd7DlTBg6TI1EdZ6cqsuhlQPEjmkL060Vjqrq7gsOuHzBlLm0jKc/aN1rhDpkB0VbY3ImYM9oCsg5xdHE+0Yc1WXT68tyYx2FtrZtsgR89sM7+s7a3MxzLkDbBQBqvOZ2FS1xLjOvLripBM4p3jWCspbsi1kLlU9ZFwN2ygLD2yIzGDosFNzOkMc4kzkoa4kmUninCraLYFq4juwZbvbEB1f3QhBgHY5ZB1qWPJJkf0gecZS/SHC4ZApw5Bzs2mYlreSEKnWCrN2lbmD3VFJzz9SMLjmqSK1WiIoiIoi7OkculFECZUvDMMmXocx8DA/XiOleLtik4ta8ZDD3XtbFqtbVcw5uGHpOEa754H16221eEvpSYEpr1p/kP691TA1WPau/wBT110VJt4u4dCWgbAmRroRB3HjWgrVGkFrjhksO50Kl4OpATE8fUQc9+B3pq5aUgmAIG4ge4gCK9bZ9tr1KnZuxGui8radgoUafaMMHKM598cBjoqm5ufGvVdmvnTmpWFcqogkdkTBI5CtWDwhaNxAVmcdbyQBcDZInMSC8W1kjMJ2uQeQcCDlqLpnrrRRdKdu4+wXZgl2M4KgudF1zKSHntyZM/E1UNdG7r4UXXKvxd/MzBS4SeyrMSYAyqTyzQB8BpWjRqrgL0HBhci5Iy5RljpGlfl9vNQ2mp2v1XjP45RHBetZ47Jsaf3zT1ci1Wf9J+KoEawJLECei6hte+OVfV/x/ZdUPba3GBjA3mRE8BzXn2qsHf4xrifJQOKYJLWGB1a5dZTmI1HZkx3cv96vXsduq2q21GRDKcjWTOBPscFymkGtY6c8fIf2RwwwVCVPnXtKJBXKKUURFET+CxbWmzrGaCNRO/8Aeoc0OEFVLQRCmLxq5Ihbc7AZJ3EQBPP/AMVTs2qpYAFoPRj0ce85uYi3ktg6IbYBfQ9RmCjTx6185tr+QUbGy5QcHVDoZDf/AFH2VHOJwYfM/G5bH9jWxZNlRAIIDQCRM93IGPCvjv8A+htRtjbS4mB/0BIbl+Tjvx4LI2dpBnM74WaxfocVwTWxFy8jl0KiJnKCIPMqvnFfQUP5RTqbRafppOaAb25wvGfKTE/ZaSQ6+fnDrFYFlIlTIg6g8jtr319xO9biDinsMupJBK7EjlI0JPun3GiyqGBAMH7pGHRS0M2UczE7fPahV3uIbLRJXWWCYgiYHf8Ar+9QoBkJqpV0oAczH50UEnclkKdpB6Hx5H+1Riqy4ZpoipV0UUooiKIiiJVq5lM/ozoapUpiowsdkVZjyxwc3MGQpLagFTGus90afmNa+Wtdk7s+CZByX1djtjrWwwLpBE7x6de6aW0/Np2+J/0rmkaLqFOoM3ddQlqjaSfHv6eFQSFZrXgiT+0YttFHi39h8Pzr6LZNO7RLiMzyXzO2Kl+0wD9IA9cz9xPlwVW+58a7XZrxjmn7Hsr4D4Vqz6QtW5BOVZSiiIoi2Xolig1nJPaQ6juJJH9x7q+H/ktmcy0CtucI9R+vyu2xvEFnr16/dXVy4FBZjAAknoBXz9Gk+s8U2CScAut7wxpcV55xLGm9cLmBOgjoNvfX6hZLMyy0m0mZDXzleNJcS52Zz9oTvFOKPfKlgBlECO+JOvgKzsdhpWQOFOfEZM/byCsXOdE7hCg12KFLwdi02X1lzJLMG0nKoUENHOWMQP5TVXFwyCqSdydTDWOzN4ibmVhGyS3a29qAunPP3Gol2m7mol2iThcLZPq894LmUl4BOQyMo7xBExtDbwJEuxgKSTuCg1dWV/6C3lXGW838QKr3EjT4R768X+RMe/ZtUM3CfQEE8p81lVEwdD+vvC9JuvfloVYk5ddYgRMnctm8AR01/KWilAk9f0q4rrm+G0CFZ57xn/8A57d57qDsSM8f188kxS7DXSwzKoXLr1mF2gkROfzXvqHCnBg4/jH9c1OKwX0j4FEvW7iiGuhs46lcoBjvn8q/SP4nbatosrmVDNwgA8Iy9PtCUxBIGX9rIq5EwSJEHXcdDX1K0IBzC5RWRREURE0UIoiJokIopRREURFERRFMsjsDvJPwH/TXzu2HzVa3QfdfR7DZFN7tTHsP2lV5K9tF58gGgzNqJE9nkQDpqZ17q9rZlja8GpUbOk5L57atucH9lSfEfVGc6Tuw0xyUJ2JMnU17oAaIGS8I45qG+58axdmsTmpeBtFgiiJIG/hNaNMMC0Bhqnfsp+q+Z+VL4UXwj9lP1XzPyp2gS+Fz9lvtKT4n5U7QJ2gXOH497DsyhSYKmQY3HSDuKwtdjpWun2dSYkHDBaNcWkObml4/jF28MrMMvRRAPjzNZWTZllshLqTYOpJJ55KXPe/6jPXBQK71VFERRFIw2LKK6gKc4gkgyOyy6a9GJ1nUKd1FQWyQoIlPvxRjn7KDOgQwG7IH8oJhZ6bd29VDBgq3V39rN2oS2ua2LZgHQKCARJ0Yaa/7I6mXZj8qboVfV1ZPYPEG3cS4ACUYMAZiVMiY76zq0xUpuYd4I9xCq4SIV3xD0yxV0MAwtqeSCCPBt68ayfxvZ9mIcGXiN7seX08lXs9T8deqhcJ4/fs3M4uOwMhgzEzPPtaZhyNehatnWa1MDKrAQCCMIy/G48FWpSlvgwOq9C4d6XYZ7as9wI8dpDMgwdBprMaRvX57bP4vbW2hzaDJZOBkDA+u77CVS8W4Oz8ufWS8/wDSni31nEM4JKDs29xCjuPMmT76+82Ps8WGyMpR4s3cXHP2yHALZgjE5qpr01dWGG4abli5eUgeqPbzEAEEEjLzzTpHOR31hUtLKdVlIzLpiATlnJ3LE1C2pdOR9/638FX1utkURFERREURFERREURFERRQp5WAB0Hx1P5k18ptCpftDuGHsvrtlU7llaf9sff9QhnCqZAJMEa6/lsCDPuFbWKwmqf8jTdOIPWq59obQ7MjsXeIEgiCR+MQRhjvKhXLhYyd/wBaeFfSNaGgNGQXzWZJO/H1OaTUooj7nxrB2axOaseC+1b8P+mr/wDQK5+haB3A5ieUmspWKbdtMwBg92x5anTurkrW2jTwLsdBn15q1Jva1BTacSu2mmCYnp05fGt6VQVGB43qalM03ljsws/e9pvE/Gu0ZLUZJFFKKKECilFERFERREURFERREURFEUvhfEHsP6xApMEQwka93cQD4isa9BtZlx0xgcCQcOI1yOoWdSmKggqJWy0Ujh1q21xRdcpb/iYCSB3D9e+s6zqjabjSALowBMAniVSo4geESpfGeIhyLdoZbCdlF/mAJOZ+rGSddprCyUH02Xqpl5xdoDAkN0aIjjEnFUp0oN45nrr4VYa61qiilFERREURFEQRABOx2PWOlESktsdlJ1jQE66CNOeo8x1pKhJtjMYXUnYDU/lTJSu21zEAcyB56cqlQ43QSdyuMbAvOQPYMgQBOSJ+BP8Aqa+YDG1bcRlj9vnVe/SqPpbHYTiXN1yvzGeOEgR9hlUXHJJJ3O9fTARgF4AEBJopRRFEfc+NYOzWJzU3hyk5QNyhj8B61Y//AC9FY/Qr7C3P3aEEAQNfDSsWnwhYjJQcRj7ovJaChrOZTcYK2i5gWEg6aAnrrXm2uwNqCpUb9cGNJjDnxhZtJZWD27iFc4oobjeqXKkiBzPZH/nrVtlUK9GzBlc+LHjmZ5cF01X33lyy972m8T8a9sZLQZJFFKKIiiIoiUHMZZOWZjlO0x1oqlom9GKTRWRREURFERREURFERRF2ihcopRREURFERREURFEUzC8Tu2wFRoA7h39fHb31Usac1UtBXU4teEQ0ZVyjQaAxPL/ZHkKjs2pdCefj18gDMBHMKNfH8vIVHZNUdmFGxXELlxlZzmKGV0Ajbp4CrBgGSGmC0t1U7GW7brcuWnUZiGZCYK9QeoLmZGm1clKzCjWLwPq5f2qMtVocxtGsMGCGwD4t0zlIA3xmfWqLDKBlEzq0nXujau1aAG9M4aJFFZdC6EyNOWuvhyoqk4xChvufGsHZrM5qy4Me1b8P+mr/APQK0eFW5tsjFkEq3tLOx6iTFc8EGQscsku3cDA6ESYMjuFQajRmtKdNz8k8tWa68JhHtumJ9lm73tN4n411jJajJIopRREURTsLwq5cCFQP3hYLr/Jq0/qaoagEyql4C5b4XcJQdmbjZU13OZ03iPatnzHWheMeus0vBKtcJuMqMuUi44toZ3JLqDtovYbXuoagBI0S8EJwe6QrdmGuG0CTHaEkzOy6HWnaD8pfCRZ4ZcZ3tqO1bnPrEQQp37zFSXgCULgBKLfDbh2A0t+tOuyEIQfeHXTv7jQvA94QuASrHCLrFQF1a361ZMSuYrP5ExvFQajR9kLwFBq6siiIoiKIiiIoiKIiiIoiKIiiIoiKIp9m7Yy9tHJgRGmsAHWdZOYyRpoI01oQ6cFQh25Hr7Ef4TTrHa72K852IB39n3hDtUh2qbfFKBcW2rKrgKQWkQGVtRGvaUc6kNOEqY1TSYViM0GNzGsDXUgagabmrKhrNBuzj7eiZFFoeCKKVEfc+NYOzWJzUjDMQqkGNBt4Vqz6QtG5BP8Ar3/mbzNTAUwEfWG/nb8RqYCQFz6y387fiNIS7wTZbnRSlW1LGFBJ6DU+QocEOCs8P6OYp7wsLYf1hGYAwBGmuYmI161Q1GBt4nBY9vTiQevJbXgn0VuWBxVwBY1W0deeksvhyrlqW1seDPiud9pcTDRA1Pwl8V+il884a+oTktyZHXtKNfKobbWx4gpZaXD6hKyPpJ6LYjA5Bde2c5OQW3YnSJMFRHKumlVbUxatmV2vJHupvo56C4zFKtwRatzobhYEjqqgajXfSapVtFNhg4lQ+0NGAx+y1Vr6J11zYtz0hAI82M/6muc27Rqx7w/QKdZ+i3ChCrXLpYyM4IB1M6ggj9azVTbXTgAqdtUmSeSZT6LLIRgb95mOimQuVZ1BEEHn3VPfTOSk2ipmIUax9FGkXMWxM7qsSNIEMxiCJ99SbaNzVY2l+4Ac/hScN9FOHCQ966XIgkZQAZmVBBMxpqSN9Nog2104BQbRU4Ksx/0TsATZxGYx2VZIk8gWDaDvj3Vo22g/UFYWpwzHt8ftZTGehePtglsM5AMdiH5TMISY766G16bsithaKZMSqFhGhBDAwQf7jcHurVbDHHcuUUooiKIiiIoiKIiiIoiKIiiLqqSQACSdABufCihaH0Z9G2v3E9Zbu5HVmTKulzJOYZp7OsAHqw9+b6gaDiuO02gtEUyJ3/rX8KL6RcQvNca26GyF0NkE5VI7vcNTVmgRhilks9JrQ5uJ1385PmqerLtRRFEfc+NYOzWJzU/g+Ce+UtWwCxXqBEDUknYVcPa1gJKsXhrJK9D9Hfo9QOr4m/aYDVramQ2u2Yke/SuWpbBHhXJUtBd4W4DVa5/RLhhULktxAGlwjQEkTB31Ou5rm71V1WMumZMq1tYPBquULYiIjsHTvneszVecZKrcbolmxhSIy2IHLsVHaO1S4NEvDrhrYhPVKOilQPIVBe45lLoT/wBbtfzp+IVVWXfrlv8AqJ+IfOiI+uW/6ifiHzoigXcPh3vLec2S9v8Aw2kSJAB1/t4VoKhDboVA0yZy+FP+uW/6ifiHzrNXUBbjZgTibeXOSwEaqYyrvyIOvOaIkNmywMSg7CqDIJzAgs0k89RHLSiJ83Rv65JDMR2tCIIUETykeOWedESWudMQg7akksDKrErGwJ1k67+RFN+uW/6ifiHzoiPrlv8AqJ+IfOiI+uW/6ifiHzoiyXplxXhloEX7dm678gFL685BkDfWR+dddAVXYh0AKrWuLopjHXIdcF4tfuKWYrAUk5ROwnQa67V6cjVeoyQ0Xjim8w6ikhWkIzDqKSEkIzDqKSEkLoM7UkIXAKwXguIIBFl4MRpvm2/XLnVe0ZqFl3ilr117qxb0RvmSkNtoQytqNdGEaHnMbVXt2bysRbG7wfv17KLf9GsUunq50B7LKd55TPLXpI61PbU4mVo21U3GJg8Vdei3ovaxCn1jZXjMA7ZN9oIJkHrFZ1a4ZiuataKt+6wgD3Vg/wBGRgxjLM8gTpy3Pn+W1Zd9ZoVcWp84ge6Ywf0eXl7bX8OGVxlUMGDCVkkmNInTfTcb1Y2ympqWi80gNOWsddYLdejuBazkDNhUVWZiLbElswbTXRRJDHfUDxrlrVmvylcLKZBvH99ey899OeJWBxJrirbvrlAdSVykkdRz2M12UgeyAJgrtsgJY7HAnD2HJUljIyFxYtnMcp/eZSMs3XIBEKCgygiIymJJq5dBi91kuqYMSuYnEpbuHPh0U6MVzAiC63FERA7ICaciZ3ipGIwd11igxGBWeYiTrVHESVUkSv/Z</data>
  <data key="d0">image</data>
  <data key="d5">34</data>
</node>
<node id="231">
  <data key="d2">Pacific Ocean's response to greenhouse gases could extend ...</data>
  <data key="d3"></data>
  <data key="d6"></data>
  <data key="d7">https://encrypted-tbn0.gstatic.com/images?q=tbn:ANd9GcSaMsX8WDjc5YNE_T98VSZGHZWSWRbkK5ZdiKcXobsTZOrYtuoV7juuDz7wdS0</data>
  <data key="d4">https://www.universityofcalifornia.edu/news/pacific-ocean-s-response-greenhouse-gases-could-extend-california-drought-centuries</data>
  <data key="d0">video</data>
  <data key="d5">21</data>
</node>
<node id="232">
  <data key="d2">Pacific oceans' water not mix ...quora.com</data>
  <data key="d4">https://www.quora.com/Why-do-the-Atlantic-and-Pacific-oceans-water-not-mix</data>
  <data key="d7">https://encrypted-tbn0.gstatic.com/images?q=tbn%3AANd9GcSP0NbUZje2OCuEo7hXy9Pc3Rq5-woYv1pSRA&amp;usqp=CAU</data>
  <data key="d0">image</data>
  <data key="d5">116</data>
</node>
<node id="233">
  <data key="d2">The Pacific Ocean is hiding a whole ...engadget.com</data>
  <data key="d4">https://www.engadget.com/2017-02-19-hidden-continent-of-zealandia.html</data>
  <data key="d7">https://encrypted-tbn0.gstatic.com/images?q=tbn%3AANd9GcTHhcz_slDKqFwCFbJQ-wwb7XMnr14eh-e62A&amp;usqp=CAU</data>
  <data key="d0">image</data>
  <data key="d5">103</data>
</node>
<node id="234">
  <data key="d2">Where's the Catch? - Pacific Ocean - YouTube</data>
  <data key="d3"></data>
  <data key="d6"></data>
  <data key="d7">https://i.ytimg.com/vi/h1s1VmZX9yU/default.jpg?sqp=-oaymwEECHQQQQ&amp;rs=AMzJL3nrSl6VeYNIHeuYycipzFyhQNKKTw</data>
  <data key="d4">https://www.youtube.com/watch?v=h1s1VmZX9yU</data>
  <data key="d0">video</data>
  <data key="d5">17</data>
</node>
<node id="235">
  <data key="d2">06W – Northwestern Pacific Ocean – Hurricane And Typhoon ...</data>
  <data key="d3">06W – Northwestern Pacific Ocean. Aug. 11, 2020 – NASA Finds a Wispy, 
Wind-Sheared Tropical Depression 06W. NASA's Terra satellite ...</data>
  <data key="d6">Aug 11, 2020</data>
  <data key="d4">https://blogs.nasa.gov/hurricanes/2020/08/11/06w-northwestern-pacific-ocean/</data>
  <data key="d7">https://encrypted-tbn0.gstatic.com/images?q=tbn:ANd9GcQM_Xk04FtYjmLJjJwRCwFqK9gol_deFnbYbFslnrTMjYM_UkgOwwfa0Rs&amp;usqp=CAI&amp;s</data>
  <data key="d0">news</data>
  <data key="d5">26</data>
</node>
<node id="236">
  <data key="d2">Pacific ocean | Definition of Pacific ocean at Dictionary.com</data>
  <data key="d3">Pacific ocean definition, an ocean bordered by the American continents, Asia, and Australia: largest ocean in the world; divided by the equator into the North ...</data>
  <data key="d4">https://www.dictionary.com/browse/pacific-ocean</data>
  <data key="d0">web</data>
  <data key="d5">48</data>
</node>
<node id="237">
  <data key="d2">swim across the Pacific Ocean ...bgr.com</data>
  <data key="d4">https://bgr.com/2018/05/23/one-incredibly-brave-man-is-going-to-attempt-to-swim-across-the-pacific-ocean/</data>
  <data key="d7">https://encrypted-tbn0.gstatic.com/images?q=tbn%3AANd9GcShDXcnH8rkidcN_eKSCGi8RgDRG_B2kOiSyg&amp;usqp=CAU</data>
  <data key="d0">image</data>
  <data key="d5">38</data>
</node>
<node id="238">
  <data key="d2">Rights of the Pacific Ocean Initiative - Protect the environment ...</data>
  <data key="d3">Apr 23, 2019 — A convention to legally recognize and protect the Rights of the Pacific Ocean is one way that Pacific Islanders can develop a system to adapt to, ...</data>
  <data key="d4">https://www.earthlawcenter.org/blog-entries/2019/4/rights-of-the-pacific-ocean-initiative</data>
  <data key="d0">web</data>
  <data key="d5">110</data>
</node>
<node id="239">
  <data key="d2">South Pacific Ocean Storm Drake Passage ...youtube.com</data>
  <data key="d4">https://www.youtube.com/watch?v=-xR5Ov6Sd4E</data>
  <data key="d7">https://encrypted-tbn0.gstatic.com/images?q=tbn%3AANd9GcRkWh5y_Uqv2kSa5KxTWx2DNuWf1imf0K4YpA&amp;usqp=CAU</data>
  <data key="d0">image</data>
  <data key="d5">42</data>
</node>
<node id="240">
  <data key="d2">Pacific Ocean Images, Stock Photos ...shutterstock.com</data>
  <data key="d4">https://www.shutterstock.com/search/pacific+ocean</data>
  <data key="d7">https://encrypted-tbn0.gstatic.com/images?q=tbn%3AANd9GcQpfQBBRAA7LDoFraIYKJPJc1e-qbS9i3A9Aw&amp;usqp=CAU</data>
  <data key="d0">image</data>
  <data key="d5">54</data>
</node>
<node id="241">
  <data key="d2">Pacific Ocean | Infoplease</data>
  <data key="d3">Introduction. Pacific Ocean, largest and deepest ocean, c.70,000,000 sq mi (181,300,000 sq km), occupying about one third of the earth's surface; named by the ...</data>
  <data key="d4">https://www.infoplease.com/encyclopedia/places/other/oceans-continents/pacific-ocean</data>
  <data key="d0">web</data>
  <data key="d5">5</data>
</node>
<node id="242">
  <data key="d2">Where do the Atlantic and Pacific Oceans meet?</data>
  <data key="d3"></data>
  <data key="d6"></data>
  <data key="d7">https://encrypted-tbn2.gstatic.com/images?q=tbn:ANd9GcTfFlSgpIat63LUQq_u7svZXJfefUCgAGIOAvmenXkPUmX3G_1eSUDQPm5J</data>
  <data key="d4">https://blogpatagonia.australis.com/where-do-the-atlantic-and-pacific-oceans-meet/</data>
  <data key="d0">video</data>
  <data key="d5">180</data>
</node>
<node id="243">
  <data key="d2">Microcurrencies from Pacific Ocean in denominations of 'debris'</data>
  <data key="d3">The Trash Isles, a “micronation” representing spots in the north Pacific 
Ocean where converging currents lead to vast patches of plastic debris, ...</data>
  <data key="d6">2 weeks ago</data>
  <data key="d4">https://www.coinworld.com/news/us-coins/microcurrencies-from-pacific-ocean-in-denominations-of-debris</data>
  <data key="d7">https://encrypted-tbn0.gstatic.com/images?q=tbn:ANd9GcRJTsTeIcfK62Ksa972eH3TKCjV1pD7wrmdb0Wda_cSPRSj3I8XISH9hac&amp;usqp=CAI&amp;s</data>
  <data key="d0">news</data>
  <data key="d5">39</data>
</node>
<node id="244">
  <data key="d2">Pacific Ocean Alliance - United Nations Partnerships for SDGs ...</data>
  <data key="d3">Establishment of the Pacific Ocean Alliance, facilitated by the Pacific Ocean Commissioner, will foster partnerships to provide effective ocean policy coordination ...</data>
  <data key="d4">https://sustainabledevelopment.un.org/partnership/?p=7711</data>
  <data key="d0">web</data>
  <data key="d5">110</data>
</node>
<node id="245">
  <data key="d2">There's a 'Desert' in The Middle of The Pacific, And We Finally ...</data>
  <data key="d3"></data>
  <data key="d6"></data>
  <data key="d7">https://encrypted-tbn1.gstatic.com/images?q=tbn:ANd9GcS0XlKR80mCfBZpHsLd8gF4INN4UfwF7KpMF4vBtwgcdl3YZq-NuU7Q0v0</data>
  <data key="d4">https://www.sciencealert.com/in-the-heart-of-the-ocean-lies-a-desert-and-scientists-just-found-what-lives-in-it</data>
  <data key="d0">video</data>
  <data key="d5">51</data>
</node>
<node id="246">
  <data key="d2">Microplastics in the Pacific Ocean - YouTube</data>
  <data key="d3"></data>
  <data key="d6"></data>
  <data key="d7">https://i.ytimg.com/vi/9F_IYfx9f2U/default.jpg?sqp=-oaymwEECHQQQQ&amp;rs=AMzJL3nNyOOo6wdu0yD9eCX0HbeGyKMS_Q</data>
  <data key="d4">https://www.youtube.com/watch?v=9F_IYfx9f2U</data>
  <data key="d0">video</data>
  <data key="d5">17</data>
</node>
<node id="247">
  <data key="d2">Mystery Stretch of the Pacific Ocean Is ...newsweek.com</data>
  <data key="d4">https://www.newsweek.com/mystery-stretch-pacific-ocean-warming-world-1445990</data>
  <data key="d7">data:image/jpeg;base64,/9j/4AAQSkZJRgABAQAAAQABAAD/2wCEAAkGBxISEhAQEBIWFRUVEBUPFRAXFRUVEBUVFhUWFhUVFRUYHSggGBolGxUVITEhJSkrLi4uFx8zODMvNygtLisBCgoKDg0OGhAQGy0lHyUtLS0tLS0tLS0tLS0tLS0tLS0tLS0tLS0tLS0tLS0tLS0tLS0tLS0tLS0tLS0tLS0tLf/AABEIALUBFwMBIgACEQEDEQH/xAAbAAACAwEBAQAAAAAAAAAAAAABAgADBAUHBv/EADkQAAEDAwEFBQcCBgIDAAAAAAEAAhEDEiExBBNBUWEicYGR0QUUMlOSobEVwSNCUmLh8HKCQ6Lx/8QAGQEBAQEBAQEAAAAAAAAAAAAAAQACAwQF/8QAJBEBAQACAwACAQQDAAAAAAAAAAEREgITITFRQRRhcfADIoH/2gAMAwEAAhEDEQA/APrW0CeCsbshWuUC9fR3rx6xU3ZEw2cKGoeaQu6o9PizchFtNqoJUEqxRlrBCIKzNpErbS2aBrlZuI1M1XKhdGqsHZ6lUFpJ5oipt6OSgf0Smk7lCV1M8StYgzVm/hA7UVQWhENCdYNqsO1O5pTXdzTNaFe2zmi4n4Xt/LMS4p20iVc5zeEJbjzVk4FmzlWhqzGp/cpvm8yjFpzGm7qpvFm95ZyP2QdtY4DzRpVtGkvngiAe5YXbQ49EknmtaM7uiTGrgldVaOKwgFOKMq0i2raNvxAKpftarbspVg2Qoxwhzyql1UlLK2s2EpamxwnfiteTKKnRXMk8D5LVT2EDJ/wpV2prdBJ+yzeWfgzjj5Cns7lcKQGpAXNq7Y93GOgwqSSrrt+VvJ8OpUrMH8x8kVy7lE9Y7FtQjgqSmsKIpLXwPlUVFtZsojLoRFKmOqN4daxBWMfyAWnsDgmFdo0Yjb9jj9yUg86QPBXbh3FyX3o8Gqt9Zx6LOLTmReQ0apDtLRoFkdPFLamcJ+ReX01VNtWZ+0EqBoR7K3JIzbaqlEJiRyUWmQhMISwpapGNTkkc4o2owpKyEIVsKQnIwqtUtVsI2qysKgE8p4UhGVgglXsruGgHkq7UbUXFMM7aHnj5AICs7mUIRgo8Pqyntjh/9TO2550gKmFIRjj9HNR9RztXT4pRT7vNPapu05AbtSxOKRRFIoycEsQVwplFGxwzmoVAStw2dqbdDgs7xrSsEHn+U7afErUaZ4D7qp7CrbK1V3Rp+Aqn1TzVxoFL7smWCys+8KgetQ2ZHcha2jOtZt6UC8rTuQju1bRa1lAKli0btQsVstVNim7VtqLWq2WFW7U3ZWiEIRstVO6Km7VwKMqzVhRYpaVpbHNNaOatjqyWlQNWo0+5DdK3WqgDomjotApprUbHVljohb0Wy1ENCN1qyBpRDStcBGBzRudWUNKIYVqkKSEbHVmscjaVohSxWy1Z7TzUg81o3YR3Y5o2OrPBUWkU1FbLUlkI4WYuKEFGp2adeMIEs0hZ7TyUDVarJqgHAJLE1qNq0yAaOaIaEQ1MAjKwAamtUCaSjJS1AtCa5GUFWWBTdhWSonKwr3beqBpjhKvtUtRssM27U3a02qQnZasu6R3S0wpYrcaswpp2tV4Ym3aryOqoFE1DyCtFNOKSztGsVmsceCZmzOPCPFbJjClyzvTpC+5NjXPPgs7tlI4A9xWwFGVmc61rHP3fREUluwhaFrdnRlFPojuloLUAjY6qRSRFJXKSrarWEFNRWSojNOHNtTCmiWqBdMsYQU1N0pcVLij1eDugpughJUV6vB3IQNNCULk+rw1igalvUvKvR4YhEMSXFG48lepHNRakNRKaqcUZi8OTSsu9U3qtVtGm4KSswqKwOVhbLUyrD0byjBya5Fj5MJQ5FBad11Q3nBIKuISysY+28/SVKmVGvVbmpQVvDGWkVE16zAqyVmxqVaHIh6VjlYFmtQ7UKjmgZQLkhchMbnngkuctJYhYu20ctaovcgr7FFbRa0oUsVTARlTfkagLOL+G/wCVhagWpmVQUHO5BGacQqEqwwlkJyMAJTgJQ9S5SWQpCS7mnwgojKBhVmpyCp6L4sKRzVWXlISVqRm8he0IBoQtUtW2D7sIwEmUcoQ2hAtUhFKFjQtFNgHBZ2lWGoscst8cLaj1RKheklUitOXIApJUBWsM5WhSUgcjKCuYVcCswKdrlmxuU7kEC5LchLJUlV3KXKwsmJQRAPIoKysM5TUwFmL1BVW9RlpITB40PFZd8llGq2WucUWZ1MKovCgctYZWgol6ruUFQckYORLlL1WiCFrDKy9EPSh84KOEES9C5S/hwSSoU9ylyVEc0o16lyVH/ZQjXI3JJRHVRNcpco6OCRSPKhKUIkdVIJQlERxRIE/srKwAKYFSREICFLB2otKRr4RL/PmslpAHBMQCFl3pRdWWda3mLLVAyT0VO8KJqck4o8a94osgeos6HZyP1Gj81n1N9VPf6XzWfU31Xnwef6hzBM4+yUbSD16wQAvf0x4+16GNupfNZ9TfVH36l8xn1N9V58+pIxnoC2fuUu9gE8v94K6Yu16H79S+Yz6m+qnv1L5jPqb6rzs1sSYEiRqR014qwuIzIHIyACrpg7XoPv1L5jPqb6o++0vmM+pvqvPQ6cAjA5ye48EGvMwS0GJgxP8Avonpn2u56H79S+Yz6m+qPvtP5jPqb6rz6mddNdcYSh8/aSASJidQjpn2u56H75T+Yz6m+qnvtP5jPqHqvOi+34ufI9NeJTmvyB05efCU9P7ruehDbafzGfU1T36n8xn1Bed785wfGJ/OUfeBjtA8OAz3/wCFdMXc9D9+p/MZ9QR99p/MZ9TfVednaImcxyguPgMhKdqac3QOZBHhJGuqOhdz0YbbT+Yz6gj77T+Yz6h6rzpm1A6Bx4iGzjvGPumdXwSM4mMA/jX0V0Rdz0P32n8xn1D1U9+p/MZ9TfVefUnlwugjGhgHy/dQVBPHTSRrxV0Rdz0H36n8xn1N9VP1Cl81n1N9V56ahGTJ7vUJXbSOcEaiJI5YCuiLueie/wBL5rPqb6qe/wBL5jPqb6rz9j5AJOpmSLZGI1/3KjKnxYOD0jvzw8ldEXc9A9/pfMZ9TfVT9QpfNZ9TfVfAGu3GswMRz4jmgKpMmCPAx+FdEXc9A/UKXzWfW31U/UaXzWfW31Xn1OreJaSMxka9RqnFQTaXZxpEH9wroi7n3v6lR+az6gofaVH5rPqC+BFbJ1xr5kY8iETVAxOYkC4R9ldEXe+9/U6PzWfUFP1Sj81n1BfAipOROukpXVmjUzriRIjMFPRF3vv/ANWo/NZ5ofq1H5rPNfBE+Hmg9w/lJ0nMjA1Kv08H6h99+rUfmt81F8GXCJz/AL35UV+ni/URkDC4GLcSXHtXA9QAIS0p5E4ieh4xnpqtFU0/hFRpP9EyHDvS1qjRkax8Pat+jMDXvXZyZ7STAMc9AMgxBAgaJjSDCLZJ/qAh0aZHFH+o0+xJgm10CNcSFW7Li7DjA7bW5IAwIJlIyL3AwBII4yyeGRrhQUycNBJ09NSJ+ySi9pceyZAw6ww48h2oB8VseagbDB0AJk84JAxhQyq3DtC1xN2ozAjP48UXuAbl0ugx2SH5iOnPVB73AG8sk4gZzygQeCmzuaG3OGRMNsdyzmfRSyq3mJJ4fDEz0UpaEhwEkY0IxPCe5dB1a6O1aC34SC13fkyq6dCTh744GHafkhQZ7Y+IyZ0IAydAJAJwq31GmcmeRBAA/wCwzrwXQNNkBpud1DcRzzkLHVAbJkgCJIa4yNY70qneGluGuOpPZlvLn/lU07g5obLRBxb2caHmtWzF7pi0DgTgkcZgYPVA0TIHaDTAm52e4kDEdeKgotccudrM2sJDe/WFa3Y5IJ7PIiesSHacdFZ7q0ggNOM9lwPXPahNSohxzc60XT2SAdYJBnwwCpKapyHXDnAz1kkaaHAhUsc7Lp4wAIyemZW7aGwLR2SASNJyQc3evFVGhMAguxJILWmZ0GRH+FKqaMnSIOTJBEz/AExPAKmIdBdBPENERwggY8U20bKWuJ7UGeyTcT4NlWM2ZpIy8CJi0nJ8NekBOBmq4a12HA4kaAie86eHmrnjgWOIjDxI/wDYR/hBsNhsxn4rXTPAQW5Pdz4qVROQTJbAAuIyRMaHgrA2AbPjDNTGZM471YGiJtceNsE6QOXRJslB5bgPByMkA95BPXiq30HmZpuIuzkkkcja4glWFlo3BddDhnkJPiLZxKzmi7UHIMgQQ3xDei1Gi4H4WgPAiCWPJ5F0mT0UOz1dC4cg0G5+s5J9FLLO+kW9p3wk6kkAk95xrz4qGoIAcy44MgjAPcYOi0bk9kTBkx2icRqADqq6uzuJFlSDpHYOk6zJB4zCvBcltb8QxJ07RE9eB49coGjaZ7ZwBMRrzAzzyrKVGJc8aZJMtaI5OIB8gkbYQ5wuj4rpcGxxyeyU+D1a+dBprBjGMcDP+VmIDdZJJAwRdmcZ0U2VxyKczpmHP6SYyPEK+re25znA3ANgFrCI65lI+SsIzDe1pAIMeAKUUJJ7LsakzI8ABGUzJLBY1zjrqTr1gwf9lV1GVpILIJ4ktDo8DlTNhdqa7DiOnD1+6ilSk9oAc3I0z3zknvKC14zZWzZ7ibuyNRBwWnkSSenBaa7XYdbcRpbJIxqLjAWb3QPabm6mHAkECOTZIlEhlMkE6gDDm3CNAYiB4Li9kY6eyVXAHduaRxc/J6y0o1JBAmY7JaXtEnh8SzFlz3WMcHF2oqEzyJ06LZQ2YtMNiZGCxrhPMnBSxklSmMucXCDhheXZ49lrjPdC1u2dsNdOBo26J88wuV7QcWPN9VmdTNpnTVmnkr6L6b2hpqMJiBq4+GncrCy11aLnEEG3j2SZ8RIUcwNbcakGIBkQT/bAPDksrPZ7SIpuux8MGAft+UNn9iPAIIbzgAmD3XwkZv0aiIuLdSbhcHEHrg446hW7I+4EEGdYBMeM58uac7PTAGRcM7ue34BuD3Jnm4YabMYIwBOcGfMKSipSJJdkwMtFKR4jiMlB+zOb2mMtdhznBroOmAAQRw4rS9ugHZgai5zTyxaB5q/Ztra7F5c7hbMeJaI+ysrDK51V2IAJIJAmXHoJkcNVfUoOAL3gF0dkdq6Y0lp/cLDt2116Zc5gBlwBZY4PdpkcYzxP7xkZ7UGH12VQZyWktEdcmfsrAzj5dWlXJxYS5oyMtaDkYdxjvTVNoqdkAOBMYtD5GdTgad5Wd/tBlRgDXaZAO84f3cDryXP2uvSxvAQ6cHUjxdJI7grC2dGvTDXy8xIm4YxGfhOmUuy0mAF1MNdnLi52DBORGFl2XbqjrS213GBBcJ6OiStLH1wRVdUcRkWkA+QkBIzMr6FZktDatmcNAJHH+Z40T1Kr5sa3XlJ1nQRjTmVmo7RVq3Bhe3vpuHk4G1JU95vDN7HCCGD7ySCrCyO20ajIe6XBpMgQD44HTmqatZvxvc8SGw3BiJ1wB5K+psNR11z7S7V17p1jALdO5Sn7IDfiLvAEzzJcE+C5p9jINxdWJPAwQ0SMTj91aadUkXua5oMAFsGeEy7XvVLtja5pcyeVwLAW8Mw3XvVmz+zCwH+MepgOd3dkSe5BiGo5jXDE64ZB4av0CrpbS8tFzWzzc4GB1JA8ytTXEEhrnS0cbW95AEmddQqztVOmwmpUL9YaRcTnS7PFB/6lTfugMaC0Oy6WFoPQ2wPutO1OqGWh9MGYiHDHUsj74XP2HbqZuNtVoJJADWls6CI7X41XT2dkOBaSOx/M0Wjodf2RY1LKo2eiCAIyG/FcC2cgx/sLPtbmNhjix5JntFrBppxE+PgnfXD3VmtqvywtOQKeokYMxA5JqOxgtaHBj3Ge1dbppqJJ8VfyLZfhm2drCYuptLRoLdTwvkSfBW1KAFMjetjOA6IPfIOsqxuw0g2QA0zo0ucCeRJ181SGUzcHUyIntl0tIBOhmQlfBKFWkCxpIe8SJDrwDyxzlWu2V0hxLgWyRAEdwMJNh2VlQ4pk9k4E2kcwSc+K0u9n2AtY2qOAguaAYnEyOWQqiexRR2JkukPM5tPaP2EfdRX0tle1puc45wC4kAY4kFBHp8/Mc6h7P7Rtgu1Ba5+T1ISECiCy4STG7vBg8ezGh711dqZXNIhoEOwXC57iOS5WwexXtMgOx/aB9phUps+jPoDAe4WnQNFQ55QJE54JKRbTDhL2HgTeR328oW3baDsGxoAjtOLAP3P4VbKdU/8AkY7jBaS3PQD905GPUFem8dt+Tj4HjHMF0fZZ6tOmAAN3riXjzOf2XRbVx24zzYAyeWWwPMrNX9mtddbTYHHOHs+wDVZVjRs3tG2BfSIAyQ/TURPf3Kmp7SqNdEtY3UvI48gPwhs/skNglzeoJyDxiPRXVm2Y3jGjUNljQcZOTnxCvF/spr7ZVwLRUDSHAlrYJ5gRnzWbb/a1So1wDN26Y0Lm44jH5C2M2ak1prPqMt0JgNBnEEtkO7k1F9KC7fACAQQSJ/6OwfLkrwf7OD7PqVW3B9LeHVjh2XA41MHETw5LoU9ok9unUYYi4NGvMmTP2WyjtgmGVG1JMwGneDPG1p/Cr2h7L+02rfwdAdj9vsmM1Q1tD+arUwZENeB4CO/mtbG0XQBVIIH9JGOWcLPU2uHH+G5xjDyQYI6AOj7q2lt7XOlzHtI/ndIYPAAKUwqrUaRi2m98GJmHeXLyTVNlY7DqBDdbgXF3cBGPutOz+0odNSDcIDm4McJAfBCoZtZlxZXpgB5ltpM9TEl3fKvV4ehsVMH+EKt0R8JDQOMkCCe8rWGWQAGF0HBfbP0jKw1HCoZdWZplpabj4POO5GvSa7GsiJIpNGeVvajuCl5GwNeIOGDWJB8B2STKlGq4Nsc9pJyWgSQCZmGwQfsuNT2VzsiBnhvYwcAiFaG1GywkNjNoYXTOky4/forC2dRlQMb23kydTkRMcTw7+KanUZUgOqTGWta4QDzMO18VlpAQA61wj4g2IPW1wjyW2lTDm9oyBI7DHec5zCGpRZsTCRLby0xJZcTPAzwzrKrdsYBcd6yk3S00mNc3uuPXlxVLmEElhrF0AS6q0MA6hsZ71lqOpAEPMuw4/wARuSOufBWKLZ9OrstWmG9qo9wnWAB/yJAmPsqNo2+hltMNLzJugOI8ZgLlP2ykXWjeRlxdvCwYzgx2jy0VO3VHO+AuE/1kMcWxxhuUzj6Lz8dQe0qZtaHinA0YKd5nj8U+Sn8MmHXVYaO2XVHACc3AjBjSFxaVJgA3tJ3Iubk+eI7itjX7MIFMuadBeD5tu7IKcM7ZdCtXoHDQzkHF1hPSCJ4cInms21GsXR8PIMpsAaNcPcQY6rfR9msc28PvBmSRp4OPorXU2sAaKUzgmxoIE/2fgIzGscvz4+ep7QIJq1GucSZJLd4f+wmfstmy1HFrDSEAGTc5tp63QD5rrM2H+bdOkY7UtYZ/tAdGvJYvaPs9sEmnV7r7mdD2iAE7S+DWz0m0bW4j+HUe5wgbwOphk6w2DISUts2hwaJu/utyADnIME+Spo06FEfxaJdPEFpaOWh/BK27HUc8BtJ4a0f0sZjvgEz1KrFLbflyNpa6Q/cOLtBF3HU4JJ+yi+odsVWJ94PKY7I7hEfZRZ2a6/7/AGuYA10i2Oz/ACw3BBMG0aKbBtdoDWgx1dJEcsY7kFEYazZVm0bS58BsNAIPwhzp7/8ACy1NkeDcKucybG3eaii1gZtZ3164kb9xBMRDfRZ9oJa3tve+TqXn/Kii1iOWaOy7cQWhoPaBmXvIxjSYWel7Qa83OotxA5uyeZB/CiizW+PsOzbN4MsbMQDAcRHKVK+1PYDLrhEWkC3wAwPBRRaYtL7OaHGNCROgI8nArpVqtSm5tMOBDhm5jSPJRRN+VPhp2UmswF7acA6bvHh2sK2nSAvba0Y1aC0/lFRc78uk9kqfoVIwTxEwJjylGp7OZSbeBJLgwaiJMa6qKInKtXhxkzhUNnNKS17gAJgdMYumNeC5mze0alapDSGSY0D8dx4qKLU9Y5eYkbdlr1HPcN68Q6MWgHvFq1bQau8AvZmMmkCeOpJUUV+VPhdVqvaA2WknFwYBEyudV2iq0AXA51LST5FxCiiouVEbUHNaajA4l1s6QOgWaoWh1QNY0W5+FpB8I/dFRbjFpKtUEgFjJj4gxv4IKv2Rrqxi8tIbNwDZ+wCCibPHPjbeR27G5hAvmdZY0+fE+a73s6kXsIdbyw39iYUUXHnfHo/xybC+WOY0RLgTMYEY0C1b8MDgW3W4mc6TOQeaii5312nmXJ2zaC5ssJbdpkkNGJtiI1WFtYuO7LnCIlzXW3f8gBlRRduM8cOVuWvag+mGltTho5jXDzIn7rn7btlQRLyczgvaPJroUUTx9HPy10/YbzVbc+NbcXA8/iBUUUXHnccnf/FM8Zl//9k=</data>
  <data key="d0">image</data>
  <data key="d5">41</data>
</node>
<node id="248">
  <data key="d2">Hernan – Eastern Pacific Ocean – Hurricane And Typhoon ...</data>
  <data key="d3">Nighttime imagery from NASA-NOAA's Suomi NPP satellite revealed the Eastern 
Pacific Ocean's Tropical Storm Hernan along the coast of ...</data>
  <data key="d6">1 month ago</data>
  <data key="d4">https://blogs.nasa.gov/hurricanes/2020/08/27/hernan-eastern-pacific-ocean/</data>
  <data key="d7">https://encrypted-tbn0.gstatic.com/images?q=tbn:ANd9GcTKCzwhAO6axwWSxkp6XpjPoZ4kxAied4P2YRui2DEm4MUlsf6Mow0c5CM&amp;usqp=CAI&amp;s</data>
  <data key="d0">news</data>
  <data key="d5">26</data>
</node>
<node id="249">
  <data key="d2">La Nina develops in Pacific Ocean, likely to last until at least ...</data>
  <data key="d3">La Nina is associated with cooler than average sea surface temperatures 
(SSTs) in the central and eastern tropical Pacific Ocean. Currently, ...</data>
  <data key="d6">6 days ago</data>
  <data key="d4">https://www.spglobal.com/platts/en/market-insights/latest-news/agriculture/092920-la-nina-develops-in-pacific-ocean-likely-to-last-until-at-least-2020-end</data>
  <data key="d7">data:image/png;base64,iVBORw0KGgoAAAANSUhEUgAAABAAAAAQCAMAAAAoLQ9TAAAAMFBMVEX////XACrj4+MNDQ3eNFPbIUP++/v//f7o6OjdLU03Nzc7OzvkV2/lW3PiR2LiTGe0ieXZAAAAMklEQVQYlWNgoA/gYEICHEABLmYkwI1FBTsPCxLgBQpwMiIBFvIE+FiRAD/QWjYUwAAAoPACDuDr1boAAAAASUVORK5CYII=</data>
  <data key="d0">news</data>
  <data key="d5">50</data>
</node>
<node id="250">
  <data key="d2">Boris – Eastern Pacific Ocean – Hurricane And Typhoon ...</data>
  <data key="d3">NASA-NOAA's Suomi NPP satellite provided forecasters with visible image of 
the Eastern Pacific Ocean's second tropical storm of the season, ...</data>
  <data key="d6">Jun 26, 2020</data>
  <data key="d4">https://blogs.nasa.gov/hurricanes/2020/06/26/boris-eastern-pacific-ocean/</data>
  <data key="d7">https://encrypted-tbn0.gstatic.com/images?q=tbn:ANd9GcRrLRpTbRLPieUTxi6AQAMIDv4cgksHBz7630lTfhoayMLzk9kOHOFgZIg&amp;usqp=CAI&amp;s</data>
  <data key="d0">news</data>
  <data key="d5">60</data>
</node>
<node id="251">
  <data key="d2">Swimming across the Pacific Ocean: Ben Lecomte ending ...</data>
  <data key="d3"></data>
  <data key="d6"></data>
  <data key="d7">https://encrypted-tbn0.gstatic.com/images?q=tbn:ANd9GcTNaj-blJ71LnFwbMmpUTxRRVAF43xYb3fG4aQOBt2p93Nqwp6PTFgeswNXN1Vx</data>
  <data key="d4">https://www.businessinsider.com/ben-lecomte-ends-record-breaking-attempt-to-swim-across-the-pacific-ocean-2018-11</data>
  <data key="d0">video</data>
  <data key="d5">46</data>
</node>
<node id="252">
  <data key="d2">Higos – Northwestern Pacific Ocean – Hurricane And ...</data>
  <data key="d3">Higos – Northwestern Pacific Ocean. Aug. 18, 2020 – NASA-NOAA Satellite 
Snaps Image of Tropical Storm Higos in South China Sea.</data>
  <data key="d6">1 month ago</data>
  <data key="d4">https://blogs.nasa.gov/hurricanes/2020/08/18/higos-northwestern-pacific-ocean/</data>
  <data key="d7">https://encrypted-tbn0.gstatic.com/images?q=tbn:ANd9GcQ5uvHw2LhvBDDpgPOnY7YPRJmjBzHr18MpWCh4xFop5Phfun-s8npNZIo&amp;usqp=CAI&amp;s</data>
  <data key="d0">news</data>
  <data key="d5">26</data>
</node>
<node id="253">
  <data key="d2">PACIFIC OCEAN | UN News</data>
  <data key="d3"></data>
  <data key="d6"></data>
  <data key="d7">https://encrypted-tbn3.gstatic.com/images?q=tbn:ANd9GcT6ejalIrpcksblJ1KdFneUia086pXYo6c8xkDPfUdR7RPecIXjhcPHwqc</data>
  <data key="d4">https://news.un.org/en/tags/pacific-ocean/video/0</data>
  <data key="d0">video</data>
  <data key="d5">7</data>
</node>
<node id="254">
  <data key="d2">PACIFIC OCEAN | UN News</data>
  <data key="d3"></data>
  <data key="d6"></data>
  <data key="d7">https://encrypted-tbn3.gstatic.com/images?q=tbn:ANd9GcTrAMxkr_Z0-l9NLhxYCwFjoEzBxFhRLGa87wx6b3KNyYKI_Vcs5vLoBwaA</data>
  <data key="d4">https://news.un.org/en/tags/pacific-ocean/video/1</data>
  <data key="d0">video</data>
  <data key="d5">7</data>
</node>
<node id="255">
  <data key="d2">Pacific Ocean Coral Reef Research in Galapagos, French ...</data>
  <data key="d3"></data>
  <data key="d6"></data>
  <data key="d7">https://encrypted-tbn1.gstatic.com/images?q=tbn:ANd9GcR_QpxFF-0iHJG4iI5tIrK9BKQhNJYwCwKRbkVURrTB5826ozEO4yFltFA</data>
  <data key="d4">https://www.livingoceansfoundation.org/global-reef-expedition/pacific-ocean/</data>
  <data key="d0">video</data>
  <data key="d5">96</data>
</node>
<node id="256">
  <data key="d2">The Pacific Ocean has a plastic problem. Here's the bold plan ...</data>
  <data key="d3"></data>
  <data key="d6"></data>
  <data key="d7">https://encrypted-tbn2.gstatic.com/images?q=tbn:ANd9GcQWad1CG8O7Pt7evBHJ81bFQvHVGTaBgFL7ar2cCVlXSEAzDXeHmIwt9aKfdwU</data>
  <data key="d4">https://www.nbcnews.com/mach/science/pacific-ocean-has-plastic-problem-here-s-bold-plan-fix-ncna867456</data>
  <data key="d0">video</data>
  <data key="d5">81</data>
</node>
<node id="257">
  <data key="d2">Haishen – Northwestern Pacific Ocean – Hurricane And ...</data>
  <data key="d3">Haishen – Northwestern Pacific Ocean. Sep. 02, 2020 – NASA Analyzes Typhoon 
Haishen's Water Vapor Concentration. When NASA's Terra ...</data>
  <data key="d6">1 month ago</data>
  <data key="d4">https://blogs.nasa.gov/hurricanes/2020/09/02/haishen-northwestern-pacific-ocean/</data>
  <data key="d7">https://encrypted-tbn0.gstatic.com/images?q=tbn:ANd9GcTB7K1m-zlzz1SW3FqYCXStUkuqeFTo1oZbcL9hEi8HdtVdMVcD_0NggPA&amp;usqp=CAI&amp;s</data>
  <data key="d0">news</data>
  <data key="d5">26</data>
</node>
<node id="258">
  <data key="d2">A Changing Ocean: Warm Pacific Temperatures Could Signal ...</data>
  <data key="d3"></data>
  <data key="d6"></data>
  <data key="d7">https://i.ytimg.com/vi/t5ugEwvct3c/default.jpg?sqp=-oaymwEECHQQQQ&amp;rs=AMzJL3ms0PiLud2qe3NRQCNz_2HmaO5GJw</data>
  <data key="d4">https://www.youtube.com/watch?v=t5ugEwvct3c</data>
  <data key="d0">video</data>
  <data key="d5">4</data>
</node>
<node id="259">
  <data key="d2">USS Pickney Returns to San Diego After 9-Month Deployment Spanning Both Coasts</data>
  <data key="d3">... Station San Diego on Monday after a nine-month deployment that 
stretched from the eastern Pacific Ocean to the Caribbean Sea and back.</data>
  <data key="d6">15 hours ago</data>
  <data key="d4">https://timesofsandiego.com/military/2020/10/05/uss-pickney-returns-to-san-diego-after-9-month-deployment-spanning-both-coasts/</data>
  <data key="d7">https://encrypted-tbn0.gstatic.com/images?q=tbn:ANd9GcSWjGtHsm-aW8l3ryuAD653fTzXVH44EQWIqARwJ0unyA0MP2gkndQoCfQ&amp;usqp=CAI&amp;s</data>
  <data key="d0">news</data>
  <data key="d5">109</data>
</node>
<node id="260">
  <data key="d2">Oceania | Definition, Population, &amp; Facts | Britannica</data>
  <data key="d3"></data>
  <data key="d6"></data>
  <data key="d7">https://encrypted-tbn3.gstatic.com/images?q=tbn:ANd9GcQqBRO4ojAraKJOMNwECJkVvOsUM26G5cqHTUH9lKix4HS-BViSbTJh1Rk</data>
  <data key="d4">https://www.britannica.com/place/Oceania-region-Pacific-Ocean</data>
  <data key="d0">video</data>
  <data key="d5">170</data>
</node>
<node id="261">
  <data key="d2">PACIFIC OCEAN ADVENTURES PART 2 - YouTube</data>
  <data key="d3"></data>
  <data key="d6"></data>
  <data key="d7">https://i.ytimg.com/vi/7pDNfrQlUvs/default.jpg?sqp=-oaymwEECHQQQQ&amp;rs=AMzJL3n_Voan0qksEYG-y-1ijvxk-evzhg</data>
  <data key="d4">https://www.youtube.com/watch?v=7pDNfrQlUvs&amp;list=PLrzTIP2lsW_jMbnUtPGljK3Jwdv4VE0JD</data>
  <data key="d0">video</data>
  <data key="d5">17</data>
</node>
<node id="262">
  <data key="d2">How did the Pacific Ocean get its name?</data>
  <data key="d3">Apr 23, 2020 — Explorer Ferdinand Magellan named the Pacific Ocean in the 16th Century. event horizon shot of the Pacific Ocean. Covering approximately 59 ...</data>
  <data key="d4">https://oceanservice.noaa.gov/facts/pacific.html</data>
  <data key="d0">web</data>
  <data key="d5">34</data>
</node>
<node id="263">
  <data key="d2">Pacific Ocean - Wikimedia Commons</data>
  <data key="d3">Sep 2, 2020 — Pacific Ocean. ocean between Asia and Australia in the west, the Americas in the east and Antarctica or the Southern Ocean. Pacific Ocean.</data>
  <data key="d4">https://commons.wikimedia.org/wiki/Pacific_Ocean</data>
  <data key="d0">web</data>
  <data key="d5">48</data>
</node>
<node id="264">
  <data key="d2">Floating Garbage Patches Grow in the ...chiletoday.cl</data>
  <data key="d4">https://chiletoday.cl/site/floating-garbage-patches-grow-in-the-pacific-ocean/</data>
  <data key="d7">https://encrypted-tbn0.gstatic.com/images?q=tbn%3AANd9GcSyHyRcqQ8chT8T6vhpezWCaQbk7ROwQE2cDw&amp;usqp=CAU</data>
  <data key="d0">image</data>
  <data key="d5">111</data>
</node>
<node id="265">
  <data key="d2">Earth centred on the Pacific Ocean ...sciencephoto.com</data>
  <data key="d4">https://www.sciencephoto.com/media/158680/view/earth-centred-on-the-pacific-ocean</data>
  <data key="d7">https://encrypted-tbn0.gstatic.com/images?q=tbn%3AANd9GcS5c0KAdxvqkSNAp_wQwhwMqp6Pw0fDScZ3RA&amp;usqp=CAU</data>
  <data key="d0">image</data>
  <data key="d5">64</data>
</node>
<node id="266">
  <data key="d2">How the Pacific Ocean Got its Name - YouTube</data>
  <data key="d3"></data>
  <data key="d6"></data>
  <data key="d7">data:image/jpeg;base64,/9j/4AAQSkZJRgABAQAAAQABAAD/2wCEAAkGBwgHBgkIBwgKCgkLDRYPDQwMDRsUFRAWIB0iIiAdHx8kKDQsJCYxJx8fLT0tMTU3Ojo6Iys/RD84QzQ5OjcBCgoKDQwNGg8PGjclHyU3Nzc3Nzc3Nzc3Nzc3Nzc3Nzc3Nzc3Nzc3Nzc3Nzc3Nzc3Nzc3Nzc3Nzc3Nzc3Nzc3N//AABEIAEEAdAMBIgACEQEDEQH/xAAbAAACAwEBAQAAAAAAAAAAAAAABQIDBAYBB//EAEMQAAIBAwMCAwQFCAYLAAAAAAECAwAEEQUSITFBBhNRMmGB0RQicZGTBxUjM0JUssEWJERTkvA0NUNSYmNyc4KDsf/EABsBAAIDAQEBAAAAAAAAAAAAAAIDBAUGAQAH/8QAKREAAgIBAwMDAwUAAAAAAAAAAQIAAxEEITESE1EUMnEiI0EFJEKBkf/aAAwDAQACEQMRAD8ArubjVrjxVeWsF1fLbJJhVgC4UlMqMtwMn1NbEg1wbwl1dSNHNNG+/C4WM4zz3PbHWsup3uoW+qX0Fmtvta48yOSUMTC5RRuAzhjwMZHBzjrU7VdZ+hrbDUlhtY4BBu2b5XXkltzdHOSMipGmpfsoQg4Ei3W1h2DNvkxpafnDcVnnmyqlzyOgXcfuGPvqcGoyXIIF0kKrbvOWkfA2rgdfeWUfGkOpahfvbPZz6ujWjgq0YgRZGXjK7xzg4GfWldxqk0DF7V4AduwpNCJEK5V/ZPcFFIPYipHbDKfpGYgOMjDHE6ZbvU7y10+5spJZBfLujRPaXOduR2ztb7qVXur6na3M1vNdSJNC211DA4OM/wA6RW2taxbiJY75SkKqqq0ClSBH5YDDuNuePVie9YXuV3ySSPEJJG3MI1CDJ9AOlcSoZ+tQBCssH8CcxzN4g1PdxfzD4iql8QaruB/OE/B7kc0jluU3kFxkDJGecetTN1Ao+pNHnjHPXNN7NHgQDa+OY0m8S6szsVv51GegI+VQHiLWCf8AWNx94+VKd6Mx5DYODjt8Kshe3aQI0oVs4xmh7NXgTpuZRGz+IdX24GpXH2gj5VQfEOtbuNSufvHyqcljAnlAXcSmT2VZsHvz7hweTWeazeIZbkEBgQcgg9Dmvdmk7ACANWRyZ2ngjV7iSxv59Vu5ZFjkXDNyVGPcKvl1+f6YJY1LlAYu4Qk8g+vSkngbVbfTprm0vXWJLjDK7+zuHGCe1P20qB7zcl5EEaMETb1Lq2T0OfQ/dxWP1tSVauzrU4PE0WktFlAIM6Oyu4ruATW0weNujDNFQgKCMCFUZfVORmism5+o8y0CnE5+7tc6rdy4yS/HPuFVX8gjQLKexUFW4zitep3RS4njGFAb/FxXHatfARzsQvmL9XAP7VfUNPe9mnRV8CZayiutmdvJnTatrGsWd5pdrp9hFd200amfejEjkDAIOBxzyDWW00i1XxhfMEjFhaRozRsfqrJIuNn2Yycdty0l8ReLbuL6HBoOoxbfo36Yqocq3br3oTxBpWmaHb2Ex/O890TNeFJOfMypyxyPcB/01VjQ2VglDjO0UdS7AZE90TQEHiS502/Be3sQXIJ/Wxj2Mn7CM+8GhvHl47SLBounyaXgrHbvkM69jn2fhtq288V6cLux1qAjznU295a7v0nlkkg+/B5+NUND4S3NdjVisJyRbr7Qz6Dr8KlLQtzZvzxtFDU2Vj6F5miylc+E9BZkSItr0R8uPO1f0zcDvimnirWvFWmyXs9paacdJiUbZpiS5BAzkBx+0SOlc9baxpyaBpVuLtRJDq6TFJOHWMSMdzDsMYNLvEt4+q63qJt7+4lsWaMIkczeU2EXP1c49rPxpPoOu3jzzJA1TgYO066XTIdTuvDSXPNrDprPKvTdgR4BpTN49u0uHt7XR7F9KTMawOSrSKOPeoHu217deI4bW+0KW0kS4SCzaK6jjOSoOwYPv4NVS2vhKSVrz87FImJb6MOGyewHX4UdWiXP3dwOP9i31jjcDmKLFlvLtTfRRoJHJVIxxHzwAfToOacfTYYIbO2lR5HBEbgqFG3JA59QCCaxaTZJLMZU3bAxMe8bTtHc+nAzWU3q3MlwWI8rJbOeSfZXj7OfjVneRWqlOZCrT1Dsp4mzU9MnW5dBE20HgkdqWR2qSpK0ToVjIDn0JqbS6hekrYvctaqAHLykBifXnHwovGGnWYsYW3Ane7E/tYxge4YoktNh3E6a+0OgNkz6X+TzjwvCFZv1svQ/8Zoqn8mhz4Stzj/ay/xmisBrMeof5M1un6uyvwIm8V30kerSwxBGO4EcZxx3FcdqFwC3locqmecdSetdB41kFvq13tYGWV+3YYH+ePfXIO3xrc/pqAadGPiUOtszYVEixHoK1WVram3mvb6R4raJ1iHlrl5JCCQq9ugJJNYmIrRZX0UME9pe2z3NnK6yfo5NkkUi5AZSQR0YggjB4qTcSFyoiEHUcExlHpFrcQi+guXGnKrmaSRPrxbRyCB1J7VLTbPStQaU2n5wk8mEytGIgZGwQBt45+6ssevpAq2drpzDSyrrNBPKDJcF+CxYABSABjA45qdlq+lWLzLbWOqLHLCY3kN1H5oyc/V+qAMY9Kgm64A7fEb6cHbqkrPTDqmo3MFok0SwRliLpQrl+gQj1LHAq+1s2l0hr+3ZWVHdXjHtbVVGLAdwN4zWa01uC0ieLTbGWRnuFuHm1CXc+5fY9jb0O48+tTm1eSS5Waxt5bJkvJrpTvDKDIkYKgf7u5G+BAolu1BOywbKK8btJXsK295JAoJ2rGxJ77kVv51Oxt/NmG2PJz3FQkuH1HUp7mSBYTKUHlqcqNqBePdx0omuJEufJs3ljEI3PIi+yc+vY9RmpgsK0hnG8htWXc1oY5ktlcbZ2dODjYcYOMc/AkYpDeWEdhKqwThiQHZGPKjOPjmtEep3Ooahd3Vxc+RFHESsUakxnPABPf19eKWJctHO80ZLsXLb25yex+HYUp/vDIE9p67KGIZv6jW8vXgtVt0YxlsFkB4T3UjlkL8E0O0kpyxPxqBUimKOlQojANyTzPr35M+PCNv/AN2X+M0UfkzU/wBEbfP97L/GaK+fawfuH+TNVQftL8TgPGrk+KdTGeBIAP8ACtIWNPvGVvcN4p1Rkt5mUzDBWNiD9VfdSM29z+63H4LfKt3o7UGmQZ/AmfurbusQPzKGNQLH1q42t1+63P4LfKom1uv3W5/Bb5U82p5ghG8SnPpxT/w3B4fmsr+XX7uaF4vLECRMMsS3PGCTx6Dikn0W6H9kufwW+VSa2ucD+p3HH/Ib5UDOpGMxgUg8RzrNx4fmlsY9DEsFusjrPJIjGbYX4Y9iQp4A7Yzg8Vqu73RZ7bzYbVorg2022BVdSJnmJQs2CpCoegIBwOh4HOJa3QYf1W5/Bb5U6tLOdY0lmglGThUKMM+88dKHqQDdoL9RPt5jLSjo1taLJq304TPJzJEhKIuR0ABySM89sVbbHwhdL9GtE1liZCQ6JuG0kEqQUye+T8fdWFLLUNSeKAxusaycrtZXA5wM+nNM54GsFiW0WePY25miVhk+nvqO1gsbAM8WFC8bmIru0hjlmW2iaG1MztGjMScZwDkgEnGOor1raNI0bKkt1A7Vou3ubhyxtpsdgY2P8qymO4H9lmP/AK2+VTFatRjIleRdYckT3EWOgqBWPsBVEqXJP+jXHwib5VV5d0Oltc/gt8q8bq/MNdPZPr35OlH9FoMf3sv8ZoqH5N0lPhSDerRt5suVdSD7ZorA6vp9Q/yZqqEIqX4j2X2//Kg0UVeV+wRDe6eGvKKKKcE8Net7Ioorh4nYJ1Fey9f8+lFFcfic/MlH7bV7J1oooa4u33CRbt9lQHU0UU0z0mKg3VftoooIQmy1/VfE/wD2iiiqq33mWNfsE//Z</data>
  <data key="d4">https://www.youtube.com/watch?v=d4HRH7yRDMs</data>
  <data key="d0">video</data>
  <data key="d5">17</data>
</node>
<node id="267">
  <data key="d2">The Big One: Reflections on the North Pacific Ocean</data>
  <data key="d3"></data>
  <data key="d6"></data>
  <data key="d7">https://encrypted-tbn1.gstatic.com/images?q=tbn:ANd9GcRSSB14NWTX-R8G5PS4RYDaJMtmoTwhHX3kOi2I-lTJq5iYreY-MzxSt7Ay</data>
  <data key="d4">https://www.clipperroundtheworld.com/news/article/the-big-one-reflections-on-the-north-pacific-ocean</data>
  <data key="d0">video</data>
  <data key="d5">61</data>
</node>
<node id="268">
  <data key="d2">Did not Know About the Pacific Ocean ...godandi.blog</data>
  <data key="d4">https://godandi.blog/2019/07/31/10-things-you-maybe-knew-about-the-pacific-ocean/</data>
  <data key="d7">https://encrypted-tbn0.gstatic.com/images?q=tbn%3AANd9GcQo6DD1ogpvB3c3-ou6lxLGeCLA_zMYDz-H4A&amp;usqp=CAU</data>
  <data key="d0">image</data>
  <data key="d5">95</data>
</node>
<node id="269">
  <data key="d2">El Niño: Pacific Wind and Current Changes Bring Warm, Wild ...</data>
  <data key="d3"></data>
  <data key="d6"></data>
  <data key="d7">https://encrypted-tbn3.gstatic.com/images?q=tbn:ANd9GcTgQPqWMvN_Y3TX4NSg1nTHB9sUUF9D9b39fUqWjpJIuxbCx7Q88hoEFYk</data>
  <data key="d4">https://earthobservatory.nasa.gov/features/ElNino</data>
  <data key="d0">video</data>
  <data key="d5">4</data>
</node>
<node id="270">
  <data key="d2">Pacific Ocean - APRU</data>
  <data key="d3">Pacific Ocean. Linking five continents and 50 countries and territories, the Pacific Ocean is a foundation of ...</data>
  <data key="d4">https://apru.org/our-work/pacific-rim-challenges/pacific-ocean-program/</data>
  <data key="d0">web</data>
  <data key="d5">53</data>
</node>
<node id="271">
  <data key="d2">What is the Largest Island in the ...geographyrealm.com</data>
  <data key="d4">https://www.geographyrealm.com/what-is-the-largest-island-in-the-pacific-ocean/</data>
  <data key="d7">https://encrypted-tbn0.gstatic.com/images?q=tbn%3AANd9GcS87OgnqDezDKxS3BYpG98seNJkAPpZEjFPAw&amp;usqp=CAU</data>
  <data key="d0">image</data>
  <data key="d5">139</data>
</node>
<node id="272">
  <data key="d2">La Nina Settles In</data>
  <data key="d3">La Nina shows more signs of settling into the equatorial Pacific Ocean sea 
surface temperature and atmospheric dynamic scene. Sea surface ...</data>
  <data key="d6">1 day ago</data>
  <data key="d4">https://www.dtnpf.com/agriculture/web/ag/blogs/ag-weather-forum/blog-post/2020/10/05/la-nina-settles-2</data>
  <data key="d7">https://encrypted-tbn0.gstatic.com/images?q=tbn:ANd9GcQh7JeT8kG4j_tARo0MtlIb93yR1qxnEdXQq0Y9b8y-YMw4n6PfIAdoJ9g&amp;usqp=CAI&amp;s</data>
  <data key="d0">news</data>
  <data key="d5">21</data>
</node>
<node id="273">
  <data key="d2">Pacific Ocean bathymetry and locations ...researchgate.net</data>
  <data key="d4">https://www.researchgate.net/figure/Pacific-Ocean-bathymetry-and-locations-of-deep-tsunami-recorders-black-circles-denote_fig1_257317501</data>
  <data key="d7">https://encrypted-tbn0.gstatic.com/images?q=tbn%3AANd9GcQjGHKjTZFbXka5K4-YxORHpJrY1t9kO_VLHw&amp;usqp=CAU</data>
  <data key="d0">image</data>
  <data key="d5">13</data>
</node>
<node id="274">
  <data key="d2">Vector Map of the Pacific Ocean ...onestopmap.com · In stock</data>
  <data key="d4">https://www.onestopmap.com/pacific-ocean/pacific-ocean-720/</data>
  <data key="d7">https://encrypted-tbn0.gstatic.com/images?q=tbn%3AANd9GcQG_sow2Cimr0-VuiyyIJ9WeiNXVjA1sVdmLg&amp;usqp=CAU</data>
  <data key="d0">image</data>
  <data key="d5">104</data>
</node>
<node id="275">
  <data key="d2">Temperature blob in Pacific Ocean gives ...phys.org</data>
  <data key="d4">https://phys.org/news/2019-03-temperature-blob-pacific-ocean-glimpse.html</data>
  <data key="d7">https://encrypted-tbn0.gstatic.com/images?q=tbn%3AANd9GcSfAr8Jd6Gx113kSal__qmJuY7dGsy5s_W7Og&amp;usqp=CAU</data>
  <data key="d0">image</data>
  <data key="d5">62</data>
</node>
<node id="276">
  <data key="d2">Haiyan (Northwestern Pacific Ocean) | NASA</data>
  <data key="d3"></data>
  <data key="d6"></data>
  <data key="d7">https://encrypted-tbn3.gstatic.com/images?q=tbn:ANd9GcQkQIFhc1wErF0gNJJwx2whiLSvlsE8OCYshoyB7SLETa5K3SR-oCCatNuGW2s</data>
  <data key="d4">https://www.nasa.gov/content/goddard/haiyan-northwestern-pacific-ocean</data>
  <data key="d0">video</data>
  <data key="d5">123</data>
</node>
<node id="277">
  <data key="d2">Harold – Southern Pacific Ocean – Hurricane And Typhoon ...</data>
  <data key="d3"></data>
  <data key="d6"></data>
  <data key="d7">https://encrypted-tbn1.gstatic.com/images?q=tbn:ANd9GcQjldwvbvUtrJA8Bkh0XCXYv3_ovCnk-mOeXPvfh5zW0_07tjtqzUS1DU3r</data>
  <data key="d4">https://blogs.nasa.gov/hurricanes/2020/04/10/harold-southern-pacific-ocean-6/</data>
  <data key="d0">video</data>
  <data key="d5">161</data>
</node>
<node id="278">
  <data key="d2">Pacific Ocean Maps | Maps of Pacific Oceanontheworldmap.com</data>
  <data key="d4">http://ontheworldmap.com/oceans-and-seas/pacific-ocean/</data>
  <data key="d7">https://encrypted-tbn0.gstatic.com/images?q=tbn%3AANd9GcS4CXgmVDVwFHNLTXJnI0YG-9bURuAcH-dnLg&amp;usqp=CAU</data>
  <data key="d0">image</data>
  <data key="d5">104</data>
</node>
<node id="279">
  <data key="d2">Pacific Ocean - Geography</data>
  <data key="d3">Pacific Ocean. THE PACIFIC OCEAN HAS an area of approximately 68,767,000 square mi (178,106,000 square km) with its adjacent seas ...</data>
  <data key="d4">https://geography.name/pacific-ocean/</data>
  <data key="d0">web</data>
  <data key="d5">9</data>
</node>
<node id="280">
  <data key="d2">10 greatest sightings, so far, from NOAA's exploration of the ...</data>
  <data key="d3"></data>
  <data key="d6"></data>
  <data key="d7">https://encrypted-tbn0.gstatic.com/images?q=tbn:ANd9GcS2V9R_zcK6p2u_bn5quMD_Yq4N1z1GbslUjpU3hlUPyWleULU9r2oP0io</data>
  <data key="d4">https://www.noaa.gov/stories/10-greatest-sightings-so-far-from-noaa-s-exploration-of-deepwater-pacific</data>
  <data key="d0">video</data>
  <data key="d5">99</data>
</node>
<node id="281">
  <data key="d2">B-Roll: Corals of the Pacific Ocean - B-Roll Packages - ALL ...</data>
  <data key="d3"></data>
  <data key="d6"></data>
  <data key="d7">https://encrypted-tbn2.gstatic.com/images?q=tbn:ANd9GcTc1brRIv6AG9NCBzVyppiZGlOjy1e8ddTga_Gi3cPpdzViUgvrxr-E3uk</data>
  <data key="d4">https://videos.fisheries.noaa.gov/detail/videos/b-roll-packages---all/video/5231464663001/b-roll:-corals-of-the-pacific-ocean?autoStart=true&amp;page=3</data>
  <data key="d0">video</data>
  <data key="d5">107</data>
</node>
<node id="282">
  <data key="d2">B-Roll: Corals of the Pacific Ocean - B-Roll Packages - ALL ...</data>
  <data key="d3"></data>
  <data key="d6"></data>
  <data key="d7">https://encrypted-tbn2.gstatic.com/images?q=tbn:ANd9GcTc1brRIv6AG9NCBzVyppiZGlOjy1e8ddTga_Gi3cPpdzViUgvrxr-E3uk</data>
  <data key="d4">https://videos.fisheries.noaa.gov/detail/videos/b-roll-packages---all/video/5231464663001/b-roll:-corals-of-the-pacific-ocean</data>
  <data key="d0">video</data>
  <data key="d5">107</data>
</node>
<node id="283">
  <data key="d2">Pam (Southern Pacific Ocean) | NASA</data>
  <data key="d3"></data>
  <data key="d6"></data>
  <data key="d7">https://i.ytimg.com/vi/qOlGoj9G4zA/default.jpg</data>
  <data key="d4">https://www.nasa.gov/content/goddard/pam-southern-pacific-ocean</data>
  <data key="d0">video</data>
  <data key="d5">178</data>
</node>
<node id="284">
  <data key="d2">The Ocean Cleanup will begin extracting ...dezeen.com</data>
  <data key="d4">https://www.dezeen.com/2017/05/18/the-ocean-cleanup-begin-extracting-plastic-pacific-ocean-2018/</data>
  <data key="d7">https://encrypted-tbn0.gstatic.com/images?q=tbn%3AANd9GcQUEdcD_4rXoGc3IRIHT86Q5hrhvwzVCCaMQw&amp;usqp=CAU</data>
  <data key="d0">image</data>
  <data key="d5">141</data>
</node>
<node id="285">
  <data key="d2">The Ocean Cleanup will begin extracting ...dezeen.com</data>
  <data key="d4">https://www.dezeen.com/2017/05/18/the-ocean-cleanup-begin-extracting-plastic-pacific-ocean-2018/</data>
  <data key="d7">https://encrypted-tbn0.gstatic.com/images?q=tbn%3AANd9GcTob4QIWnmzX_xLIc-71tp5bWxA_oAUsJQZ4A&amp;usqp=CAU</data>
  <data key="d0">image</data>
  <data key="d5">141</data>
</node>
<node id="286">
  <data key="d2">Pacific Ocean influence: What is coastal upwelling</data>
  <data key="d3">Pacific Ocean influence: What is coastal upwelling. KOIN 6 Weather Kids. 
by: Joseph Dames. Posted: Jul 22, 2020 / 06:12 PM PDT / Updated: Jul 22, 
2020 ...</data>
  <data key="d6">Jul 22, 2020</data>
  <data key="d4">https://www.koin.com/weather/weather-kids/pacific-ocean-influence-what-is-coastal-upwelling/</data>
  <data key="d7">https://encrypted-tbn0.gstatic.com/images?q=tbn:ANd9GcSmbipgLU4n-S1py5eEcTSPaoZV998pOqhm07XO5QLjmpzDFRW1hgcYN04&amp;usqp=CAI&amp;s</data>
  <data key="d0">news</data>
  <data key="d5">32</data>
</node>
<node id="287">
  <data key="d2">PACIFIC OCEAN CROSSING: Just The Two Of Us – Sailing L ...</data>
  <data key="d3"></data>
  <data key="d6"></data>
  <data key="d7">https://i.ytimg.com/vi/hcZYo1cDYLc/default.jpg?sqp=-oaymwEECHQQQQ&amp;rs=AMzJL3nr35Otgx71ne_ClQ-CiZ9aKbevIw</data>
  <data key="d4">https://www.youtube.com/watch?v=hcZYo1cDYLc</data>
  <data key="d0">video</data>
  <data key="d5">35</data>
</node>
<node id="288">
  <data key="d2">Tropical Pacific Observing System | Marine Science - Frontiers</data>
  <data key="d3"></data>
  <data key="d6"></data>
  <data key="d7">https://encrypted-tbn0.gstatic.com/images?q=tbn:ANd9GcRpVjrNr5ZNBwq9eK79oCiK0VF0sv3ONBnYkhG9nje75Q</data>
  <data key="d4">https://www.frontiersin.org/articles/433085</data>
  <data key="d0">video</data>
  <data key="d5">13</data>
</node>
<node id="289">
  <data key="d2">There's a 'Desert' in The Middle of The Pacific, And We Now ...</data>
  <data key="d3">Jan 12, 2020 — In the centre of the South Pacific, there's a place as far away from land as anyone on Earth could ever hope to get. The ocean is different there.</data>
  <data key="d4">https://www.sciencealert.com/there-s-a-desert-in-the-middle-of-the-pacific-and-we-now-know-what-lives-there</data>
  <data key="d0">web</data>
  <data key="d5">51</data>
</node>
<node id="290">
  <data key="d2">Ian (Southern Pacific Ocean) | NASA</data>
  <data key="d3"></data>
  <data key="d6"></data>
  <data key="d7">https://encrypted-tbn2.gstatic.com/images?q=tbn:ANd9GcQAjGivjnYsb72PTVHM6T8j65635b7oND4INr957n1q6FpdjG2AmqONuTHsSII</data>
  <data key="d4">https://www.nasa.gov/content/goddard/ian-southern-pacific-ocean</data>
  <data key="d0">video</data>
  <data key="d5">105</data>
</node>
<node id="291">
  <data key="d2">The last frontier of history: The Pacific Ocean - YouTube</data>
  <data key="d3"></data>
  <data key="d6"></data>
  <data key="d7">https://i.ytimg.com/vi/0C006OqvTak/default.jpg?sqp=-oaymwEECHQQQQ&amp;rs=AMzJL3mwvHKBStF92UsEqLLLWgabBB5sAw</data>
  <data key="d4">https://www.youtube.com/watch?v=0C006OqvTak</data>
  <data key="d0">video</data>
  <data key="d5">17</data>
</node>
<node id="292">
  <data key="d2">Hurricane Season 2012: Tropical Storm Gilma (Eastern Pacific ...</data>
  <data key="d3"></data>
  <data key="d6"></data>
  <data key="d7">https://encrypted-tbn3.gstatic.com/images?q=tbn:ANd9GcR_sr4BKis3fTubGwf7VlAUQMgPLsWSXwSJ75cirukVK70x_gD_kbNaWzE</data>
  <data key="d4">https://www.nasa.gov/mission_pages/hurricanes/archives/2012/h2012_Gilma.html</data>
  <data key="d0">video</data>
  <data key="d5">1</data>
</node>
<node id="293">
  <data key="d2">Pacific Ocean | The 7 Continents of the ...whatarethe7continents.com</data>
  <data key="d4">https://www.whatarethe7continents.com/pacific-ocean/</data>
  <data key="d7">https://encrypted-tbn0.gstatic.com/images?q=tbn%3AANd9GcRXIZ0kY6jc60b6tNAxWQf5SvI3ZiEZqrgDtQ&amp;usqp=CAU</data>
  <data key="d0">image</data>
  <data key="d5">9</data>
</node>
<node id="294">
  <data key="d2">Pacific Ocean - Wikipediaen.wikipedia.org</data>
  <data key="d4">https://en.wikipedia.org/wiki/Pacific_Ocean</data>
  <data key="d7">data:image/jpeg;base64,/9j/4AAQSkZJRgABAQAAAQABAAD/2wCEAAkGBxMTEhUTExMVFhUVFxoXGBgYGRcfGBgYGBUXGhgYGBgYHSggGBolHRcWIjEhJSkrLi4uFx8zODMsNygtLisBCgoKDg0OGxAQGyslICUtLy8tLy0tLTAvLS8tLS0tLS0tLS8tLS0tLS8tLS0vLS0tLS0tLS0tLS0tLS0tLS0tLf/AABEIAOEA4QMBEQACEQEDEQH/xAAbAAACAwEBAQAAAAAAAAAAAAAAAwECBAUGB//EAEAQAAEDAgMFBQUFBgYDAQAAAAEAAhEDIQQSMQVBUWFxEyIygZFCUqGxwQaC0eHwFDNTYnKSFSNDY6LxFrLCg//EABkBAAMBAQEAAAAAAAAAAAAAAAABAgMEBf/EADERAAICAQMDAAkEAwEBAQAAAAABAhEDEiExBEFREyJhcYGRobHwMsHR4RRC8SMFQ//aAAwDAQACEQMRAD8A+4oAEACABAAgAQAIAEAQTCAORX+0uHByscaruFMZgOrvCPVAnJLlnLx32gxUHs6DGji5xc7+1g+q1xQjN7ujm6jqHjTcY2OwxqVWzUxTxInuNaxt+oLhHVVLDpYsfUqcbexRuxW5T/mVKzh/EqvIP9rrJ6Y3uqQlKen1ZW/v8gw+xKBae0o088TFzHQuNxoiUYp+rwGOc3H19n4/OTO77K4aQ7KQSBDWmPluWimqrSjJ4nalrlfhMmvh8PTeGl1Vjos2nUqDXS+ZSsDlHUlsOfVxhPTJ7+CTiKjT/lV6wA9803j4jN8Vn6ONc/Q0/wAmV7R+qIP2lxFM96m2qBqWy09RMgqo9PqVqSIl16i6lF/Dc6WG+1lAmKmai7/cHd/vEt+KyeOSVtHVDPjm6T3O5TqBwBaQQdCDIPQhQalkACABAAgAQAIAEACABAAgAQAIAEACABAEPcACSQALknQIA4dbb+c5cMztP9x1qY6HV/l6qJTUVY0rdGSps41b4mo6t/JpSH/5izvvSuWWaT4NlBI106LWiGta0DcAAB5BZuUm92NRilsjK7EuNQ02gERuJBv0Xfi6RPGsjdO/B5+XrJLK8UVarzQzD7KgQ4OIv3S45b8tXea7nma4+db/ANHJHpV3Trxe39/E1Opgd2GW0AbP/Sm299zVxS9Wl8jPicM9whrsp16c7kwrjKK3asyyY5yVJ0xeHwdQeJ5dNxukRpYjTgnLJF8KiceGa/VK/p9jFtRrab2uaGsed5EAwQIOszOqpJ5MbUra9n3McunFlUo1GXlr6fHyaqO0AdWweV/l0XmZOhlzF2j08fXx4kqY9+KjVj4ifCoXRZOzXzNX12Ncp/IzPr0alntiPeaRrz0Wiw9Vh3j9Hf0MZZ+kzupqn7VX1F0sC2nem51E656QHZkcX0vCTzABWiyQyOuH4Y/XxLfdeV4OhR22+nau0ObE9tSks4d5viZ8UODXJpHJGXB2qFZr2hzHBzToQZB81JoMQAIAEACABAAgAQAIAEACABAAgDDtPajKIAMue7w02+J3QbhzNkm0lbDk41XDPrnNiSC0GW0W/uxwL/4h62HDeuWeZvaJtHH5NLoaRoBBHJRFOUWl5FJqM034Jzk6DzP4I0xj+p/INcpfpXxYClxv109NEeka/Tt+eQ9EnvLf88GMg0ZdDSXEDPo6CdI0svUwZ45UoJVXbseXmwywN5Nnffv8vYb8JhXAEF7spMge1fcTuHRaTmn23HixSXMnX1+ZpcQ0ANFzoPqVC33Zq6jtEkU4aeNyTxMJXbHpqLIawFgB4DyMahO6YlFSikzgberZz2TgZbcEDxTrHKPiuzAtK1rueX1s9b9FLlfX8X1OWWOpHMO4SdATmb1Mx5Fb2p7c/ucWmWJ6lt91+3zOm3b1TKZyza2UmZ6G65ZYEpJJbe8749dJwbk9/FWNOJflu0aXIaYM7i2S0qKp8fX8Zprbj/T3+G6LbPptgZmOpu0hjnAHo02jolkccnDUl7SsEXCrTi/Y39uDbgcG1tRz2uc7MBMm3IQLTAUyl6ijVJG2LElllNNuyKuzSxxqYZ3ZvN3M/wBKp/U32XfzNg8ZWDR1p0bdnbVFQ9m9pp1Rqw7x7zD7TeYUNFp2dFAwQAIAEACABAAgAQAIAEAcna21ix3ZUQH1iPu0x79Q7hwGp+Kic1FWxpWzDg8CGEuc4vqO8dR2p5D3Wjc0WXHObk7N1FIe+puFz8uvBEYbW9kTKdOlu/zkqaE+Iyd3AdAqWXT+lbff3kvDq/U7f29xZtTc6x+B6JOFq48fYayU9M+fuS9+4XPy6pRiuZcDlN3UeSvY2MmSRr+AT9JTVceBeitO3u+5SialIQHNLGj2pzdJBj4Ltj1ccj3ju/Bxf408S9WS0rzz8/6NODrgtdUcb7x7gHs/Wd8rpkuEuPuZY5bOUue/s9hWpjSR3WEtg3JA3bgsnlxxdN7mtZJRuMdveWo40BolrhYbp+SeuDlSkhRclFNxZzNoUzWdma1w0g2BMXm9wFrHqMeLaUvxnLl6fJn9aMWvkuPrRhNGplMUWl51cDFtLwZLlXpsWtf+jS8c/iMXgzejdYk5Puttvh3HUNiXJe6c3UEHiDaOixy//T7QVV9fzyb4f/kbt5Hd+/b3fwWw9Oo5z6NspgxcdYJM7l0QnHRGa9v54MHDI5yxP2eV99xr6Lmug5ZHhMS3q6T3T0UzkorVFbd/PwNI45atMnv28fHfZjMPRrNLiHiSZE3BkCZIgwsJ9didLTt39hvj6LPHU1JX28P7Gpu03Aw+mRaZBBHNUpY5K4y+hTnkhKpwra7sdicPTrtF9O8x7TDmnc5pGiUotbM1hNSVxYYDaL2OFHERmP7upo2rG7+Wp/Lv1HLNqjZOzsJDBAAgAQAIAEACABAHJ21tMsIo0oNZ48qbf4j+XAbz5qJzUVbGk2Y8Dgm0mkCS5xl7j4nu3ucf1C4pScnbN0qGucSYHmeHTmqUVFapfL87EOTk9Mfi/wCPaWYwDRRKTk7ZcYqKpGPH4gtcwSQHGCB4uW7Rd/Q4Y5FJyV18jz+uzyxyik6vxyTXoNIyxc7zNucr0IbcHJkint38+DG9j2t7rnkGwJ3k6HifgFCeGWSqV/b9v3Icc0MdqTrtff8Ad/RGjDGswd4ZyYvmEDyhZZukxzfqtRXu/ezfB1GfHH11qfv/AGoq4ZqkvIgC4hwB4AybrXFhjij6u/yMsuR5cnr8Vut/qUrMa0SHakCZ3Hc4cLLTeqr5c/AzlpW98+f39hsoNFOlBLbAyRp8V4+Ryy5rSf7nr4lHDgptcfAvhsSxwEOBtxU5sOSMncWVg6jFOK0yQ3tBxCy0S8G+uPkT2oDtbH5rX0cpQ44+xh6SMZ88/cZ2h3NPnZZ6EuX+5rrk+I/PYVVoON5APC8EddZ5rpwdTHFtTaObP008vrWk/wA+JejinAZXUvQi/WYuup5sT9ZS+hzxhlitMofVf1uZ8PiA05HSJNp5jThrMQsupw+kXpce67ldNm9FL0OTZ3tf58h20HQwyAd3rZc3Sx1ZUro6uslpwt1ZzKFCHMyVQ0EjvQZBvLCNL6/9r3XLVbavbj9zwIw0tKEkt1v3XmNe09FjMIyqwseJB9Z3EHcRxXCeyhGy8Y5jxh6xl0f5VQ/6rRuPCoN4368Yzao0Ts7KQwQAIAEACABAGDbG0exZIGZ7jlpt95x08hqTwCTaStglZy8BhSwEudmqPOao/ieA4NGgHBcM5uTOiMaQOxTXO7NpvckjcBz4rZYJQh6SS27e05n1EJ5PRQe/f2f2OL2tgSAsdM53KrN3OEKi2kIxGNgS31OnRo1cV2YOhlJ+vt9/6OPP18YL1N/b2+HkyYSg5pNSpBe7wjhPHgvUelLRDhHmQjO3lybyfA97HO7rRYnvOO/oNSFO3ctqT2ive2O/Z95JLuPDoNAs4RjBVFG8k5bye5d9UAEm0cd/RUlfAnNJWylF4AkkSbm+/wDKwTadkwlFK2/eKrVJbAYahPQD+4qorfd0ROVxpR1fT6mX/DnOHfIAnMWC4sLNkp6oRlcVv5MvQZJRqbpc1+xvpYdkDujQblDk/J0RxwrhGHE4V1J3aUoI9phmDzB3JyjDNHRPbw0YOM8E/S4t13T/AGN9OqKje7Y8N7TzC8WeOWCdS/6j2oZYdRjuH/GOpukArKcdLo3hLUrLKSir2SP1ZOMtLJlFSVFGgOs4CR+gQrdx3i9n+UZqp7TW6/LLVaYcC06FTCbhJSReSCnFxlwzJVwOeswyBlEkH2ocPkPmvT6LLWKS9vy2PL6zp9eeDXZfPdHVYcpynQ6H6H6LR77mi9V0+O38Fcfg21WZXWuC1w1a4aOadxBUNWaJltjY5zw6nVgVqdnRo4ey9vI/AyFDVGidnSSGCABAAgCHuABJMAXJO4IA8vg6v7RUOJPhu2i33WTd5HvPieQhcueTvSa4qas04upADR4nWHpcnkn0uH0k77LdmXVZtEdK5ey/k5zaGUtaDJFiQLzOnOGz8F7GSSn6r/F/08bHj9G01yu68/8ALN1RrGiTHnqT5qYp8I6JaVvIzUqT399zgBMi3hg2jdork0mq/wCmEYzmtUmvZ7K8GijRB7xvOk8Pz1Sb7GsIJ+szQoNQQAuqJgc5PkmttyZK6RcMHAeiLY9K8EpDIdoeiAfBFPQdE2KPCLJDMePwjj3qbi149HRoCFS0PaatGGXHP9WKVS+/vHYJ5gZokjNbTmvH6iMVJ6ezo9XppScVq5avY0rnOoEALqjeNR8QtIP/AFfDMpp/qXK+xdpm6zap0zRNNWjLUqgYii0zBD44ZoEfVel0MLxzkvZ+55nWZK6jFF99Xz2Ou9gIg71qnRbSaplKLjdp1HxG4ptd0KL7Pkw7YpublxFP95S3fxGHxU+p3cwFLjfBepR3Z2MHiW1WNqMMteAQeR+R5LM1HIAEACAOF9o62cswwP7zvVOVIG4+8YHqs8s9MSoq2Q6nF2wI9IHFcsZX6r3LlGvWjsYcJVzVHVHW9loOnMg75t6L2ceL0WNRXvZ4zy+lzOctuy8e2jIaVQ1HmkLAkE6Sd8T8xwXVcVFKXJx6cjySePj7s20sKTGcAxqdSeA5Bc+6ld/A7IwtJSS9r7v2GmreG8bnpw8/xTW25ct/V/KGqSwQAjF4jIAYm8W4bz5BXCOp0Z5cno1dCxtBl9YBIkC1pgzzgp+jZC6mBU7RExldA1tymY8x6p+idckvqVdUy+IxmV2UAGwO+bmIEDklGFqysmfTLSvBLccwyBJI3AXSeNoa6iD2Qv8AxEZoi3H1sB5fFV6J0R/krVVbGxjpEwRyOqzao6Iu1ZKQzNScBDTq0x1adD+uC4OoxvU32av4o36fIlFRfMXXwZsXAeiCABAC2WJG43H1H64rSXrR1fB/sZR9WWntyv3QvH0szbWcCMp3h02IW3Ryccq+vuMetgpYX57e86oXaZGbEv3tu9ugHDeDw/6VxXngyyPxu0XpNzQ433gbh+aT22Q4rV6zM2zndjXdR9irNSnyd/qN+ObzKxaOiLO2kUCAIJhAHj9l7RZUNXEF16ju6LyKTSRTgcCJd95Z5enyykqWzIj1eGKfrbrnyOxmLktYAcrjcjUgawNY5ro6To9Prz57I5Or6zU1jjdPl/nb2mlzZAaAA2P0IXVfdmbVqlwSKIaO6co+HojVfI1BRXq7A1zo3EeiWwJyryUo1NSQb+dt2ibXYmEu7Q0Vm8R+uqVMvXHyXBnS6RSd8FKjRqRpPyTTYpJcvsJp4NkDu7ha8enFU5y8mUcEKWwNFIuIEFx18on5BD1JAlicmlyPFMX/AJteamzXSt/aJbgmDQfE8I+ir0kjNYILsScIzh8+X4BLXIfoYeBzGgCApbstJJUiUDE4qjmFrOGh5wmq4fBE4trbnsVo423fGU+oPRebm6KUX6m52Yeui43k9VmrMImbcVx07o7dSq72KGs3iFSxT8E+lh5M+JxViWte4tg2ad/5LqwdLOXLST9pydR1cIrZNtb7Jk1e1LA/K0AQ7WSIM3ELoxdNHHO7swy58mTHelLh8m3DVW1AJfJI8It10WrTXCCElPl/A1MaBYCFDdmySXAunZxbuNx9f1zVPdWRHaVGbbVBzqeamJqUiKjObm+z94S3zUNGidHUweJbVpsqMMte0OHQiQszUcgDjfavEZaBYD3qzhSHGHnvHybmVRjqdETnpjZjwWFyTccBG4CwAXZKV7Hn48em2+WRh8rnueLkdyeEblUrUVH4k49M5ua9xqWZuBCAF1vDA32HmmuSZ8Ui7Ru4JFLYkoAqaTTqB6J2xOMX2FVqIiI1tYnebppuyJwVUXDIGpv1SsrTSoynBuIaCR3RAF4PGVp6RJt+TB4JNJN8fm4v/DTJIcOWsAREDgNfVV6VVRH+K7tP88F6Oz8sEkGCCOQBJMdZHolLLY4dNppt8f2bTfQwsjq54ZGQ+8fQIteBU/IZD7x+CLDS/Idnzd6osNPtZkqYMOa5smQTBk2OoOvNWp00zCWBSi4/Iz4N/ZO7Nw003mOu9Y9VgeWOuL3+hXSZlgn6Oa27d3X7nYYRFtOS8SSd0+T3YtNXHgvs0QHjg8+cgG/qvUhLVCL9n2PPUdMpL2/fcdRsCD7JI8tR8Fo+bFDZNPscZuKpt0FRoLyQY7oJEC34rocJezg4FlgtlaV7eDp4PEyIcWn+YGx8jvWEo90dmPI3tKveOxFgHe6Z8t/w+SUfBc9lfgcpLMWwO4atDcx+Zn9FSXfB2YLNqjVO0dhIZ5nbz8+Jps3U25vvPdA+DXK8f60Y9R+j4oviXCnTc4WgE+fFdkU5SSOLI1jxuSKbMA7MER3r9LC3VKaadMMFOCa7mpSalKzw1pcTAAJJ6IQnwcXDfabD1KdKsxxcx7+zBHvklt+QhyWpVYaHqS8KzXT29QMy8Nhzm97flmSOVj6JakW4sv8A4zQ31AJ0mb2ny80akGll2bWonKBUb3jlGtzw0T1INLNNTVo5z6BUjOXKLpFAQgCrydwlNUJ32KU6wc0kbpBHAjcm40yYzU4tovS0HRJ8lR4RZIYIAEAUb4j0BT7Er9TCoxpIJAJBseBQm1wEoxbTa4FM7jna5XX5A79PJcnVYXkSlFb9zbp8qxSal+l8ex9zRTqQc7e8DqB8COa58GXR/wCc9joywt+khv5/kyYtxL8+WJLInWzhJ5SD8F2QyRk1GL4u/itvt9TiywlG5yXNV8Hv87+h1nta8bnDyIKauJs1HIvKMdXZDCQR3QBBAAgyRJvebaq/SuqfmzF9LHVa22rhDzghFi6YgEuJ+e5T6R3uX6FJbN37xmDfLBysfKyU1TLxO4md/cxVJ26o11M8yO83/wCllI2idpSWeVpNz4nEVCbB4ptH9DRJ9XOXRiSqzlzJuat7IXtarmaWATYudygSB5rrwqnZ53VT1RcEu1sPs+2KUc9OEgGDzujqHcw6BVir2/I6SwO0pXpBwymC02IO8cEA7PPbV2Vh6VJ2SgAxrh3KZDBmcA3N/VcDzUySUVQ4Sbm2zCG4Alpe57SJOSZaCGv5XBGbkYUVE1uSG41mDdnqk1XEZ3Ft4DsrxBt3SRIF+CGosSckdLBbLoVHNrtzyHzlJsHi0EESI4cgqUU9ydTSo7B8Q6LTsZf7F0igCABAEOFigT4IpaDom+QjwiyQwQAIAofF5fVPsT/sXSKBACnYdp3RxgkT1jVD35J0Ltt7thVaiREQWz4Xbp4HgoeKMm2nT8oHKUUlSavhjMC4doA1uUw4OA0kZSOts0LKEZx1Rm74a+v9GmqMpRcFXKa9uz/mjoYrEBgFiSTAA3mCfIWT2q29kaSlVJK2+DDh9puILiyx8IA+Znirk8Slp1fMxhkyyjq07dqH7Nqg54EXkg6ieKc+E+R4XvJVQvbhysbU/h1ab/LMGu/4uKyfB0rk7krM0PJ7JqDsnPPtVKrvWq5dWNbI48slbZSHPLm6EyTG4EWE7zFit4TjSkuDhlCcm4Pnv7L7e/yatnUi1pkBsk2G7dfnvUSfts2wx0xe1b8Gls741t03KTVX3CUDM3YB7SHiRmnzBkekJySZGNtWxB2NQJnJoANTEDS0/FTpRprZFbY9HMXZNTJEmDeZN9fohRQpSa3NmEpBrcrRABPmSZJ+KdUJO0XHiPRPsL/YukUCABAEP0PRAPgiloOib5FHhFkhggAQBR/ib5prgl8oukUAQAIApX06QfimuSZ8CsVhybtMOG+943GPmhNdyckG948i8FQc1/ecXGM1zIBNjErm6+fqJJbfwa9Biccj1Nt1fs35NzGgCAIC8pycnbPVjFRVIQ8FtQOYBMXHvD8V2dNmUYNT4+xx9RhbyKUFv39pO1aoqYeu2CCKbjBjc0kG3RdNqUdSdohS9bS1TMv/AJGeIWZuYvs27NRpEkZQ0HW5cbzHC6vqJyjjUYp2/scmFRlmcpNUn57jhj2se8QSJcRHMjnxldmHHKWKN+DhydRDHmmud3x+eTRhsW2XNJAiNdSSJJ+nkqlB0mVjzQtxbqq+pqFVvELOmb64+Se1bxCKY9cfIujVbGo3/NNp2RCca5L9q3iEqZWqPkDUbxCKYao+SoriSJCel0L0iurIFVuY3Gg+qKdC1x1Pcv2reISpla4+Q7VvEIphrj5INVvEdJRTDXHyDqrYNxoimDnGuSKdVsC40Q07FGcaW5btW8QimPXHyHat4hFMNcfIdq3iEUw1x8lH1Wy243/JOmS5xtbl+1bxCVMrXHyHat4hFMNcfIdq3iEUw1x8i8TXaGmXBVGLb4IyZIqO7G9q3iFNM01x8iaVQF5dIgDKOd7lcfWW0oJe026Vx1ubfsX7mjtW8QvP9HPwd/pYeUUNVuYXGhVrHPS9iHkhrTsTisQwEguHepvbr/Kurpcc9MtvBzdRmxrJHdb2fMP2x3vD0/JVRrZ9C+z7XNw9NxYSDTaO7BjLb5Ks2J5VFRfBz48nopSlKLp+NzPXZFSmHhwJDTI4knXzK9OF6Hpqjx8iXpI67Tdfc04nDvkwwG85iQZIkCWxpEKE4yVN/D+zacJqVpe2/wCi2zKJi7sr9cu7nbQ+S5erzyxtaY3HydHRYFOL1SqXj8/Y0vflPf7s+0NDG4zonhzRzL1efBeWDwv1/n293sMuDxneIEFg9qIyknQnfquqePa+5x4c/rNLePnx7DpyJhYHbtdEwgdFKrARfdvTTJlFNbkM8R6D6o7Av1MuQkNkwgYQgKKu0KBPgKQsOib5CPCLQkMIQAQgBbxdvn8kyXyhkJFBCACEAKxTAWkEKotpkZIpxaYyAFJdJC8E3uCd5JHQmy8rq5J5XR3dHFrErHwua2dNIofEOhWi/QzN/rS9hi2pgQ8F8kZWmeEQT+C36fqnii41yc3UdHHNNTb4+x8v/ZXe6V02x6UfS9k419OllgEU6lRujhZtV1gYgkdVrjin2f0/6cubLKDfH1X7U/maMRi6L3NIDnOAizHa2IF10xhOKfZe85Z5sM5J02/cy2GqPqtLmtgTAmL8YjVKSjB02XjnPLFuKpe0K9Aw0MgZXZrzzkfFS9Mk1PuinGUa9HtTsU7tHh8xAMZRHC9+Kyh00MdNc+Rzz5cupPjivzuRg6lnNc3KM0aEAyNy6ZLhowxS5jJUrJFF9OA18gnwu1jgDx/BGqMuUCxzx0ou1fD/AGNma8LI6b3osgYpghxjeE3wQlUhhCRZJKAIQBFTRNCfAUtB0CHyEeEVrMcSC0xG7cU013JnGTaaYxSWCAKO8Q80+xL5RdIoEACAF19OpA+Ka5JnwMSKF4W0t9026G4+a8zrY1kvydvRy9Rx8MeuQ6xftdB8yr/0+Jn/APp8DPtiploVjwpu+LSFMVckW+Dm/wDj38q9E5Tt7LGWpiGcKxcOlRodPrm9FcSJcmnFUwYJGh+dlpFsxyRTpsz4+qynTNMHL3bRaJ0vu3qoW5anuZ5XGEHBbbfIw9l2bqfecRcS48RxUYOoeZyTSXuFl6dYNDTbXG5LQWve7cSM3QgQfmtZZFqUH3W37kRg1qmvO/0r97NDfER0P0+irsUv1NDEihOLDoBbqDPlvVRruZ5VKk49hwKk0MTsYO0ylrhFp3XiIWmj1bs5nmXpNLTNRaDbePgoN6T2LN0skUgLkBZWrMGITVEyutjKaLyGuDoNpB005K9SVpox0TaTTr2DqdUzcQeH4eilrwaRm735HgqTQEAU9ry+qfYn/YukUCABAFKmrRzn0CaJlykXSKF0/G4cQD8wuHrltF+86ekfryXuHrzzvF09SfL0Vz2ikZw3k2ZNtNzUwz+JUYzyc8ZvgCniVzQ58Hp4XcYHGrjJjOVWl/ypu/ByqJEjZVbII4haJ0zOStUcqjL6lRzgCO6B0AmCOMk+q5+tlp0xT8h0cdcpykvCXw/s0uaCIIsuBNp2jvcU1T4F08O1oIAsVpPNObTk90Z48EIJxitmZnOLHNDj3TLQ7nqAfRergzLNF+UeXmxvBONv1Xtf2TNZC0KEYoP9gjW4PDkqjp/2Msqyf6DWNgQk2aRVKitZot1QiZrguG3J4pF1vZKAIe2dUWDV8g4WsgGtiGNsAU2JLamS5iVg0DBbihjSpEoAozxO8gn2JX6mXSKBAAgBYu48hHmbn5BPsTzL3DEihOJsA7eCI8yAQpyRUoST8BbjKMlza+rNDjAngvDSt0eu3SsrREAcdT5q8juTojGmoqxGXPiqLdzA6qfIZW/+xWvTrdsWR9j0a6jI5P2jGVja38F4ef6D3X/Ak+SaE+BuKrZWFwgwLeei1irdHPklpi2YMMzKSDck5p4k6/Fefnyekqfw/g6unx+iuHx+fP1HrnOkEALxNMOaQRP5LTDNwmpIxz41kg4tCcOYJbJ4gngd3kvXxZNcbfPDPNcdEtPble7+hhrN4j9dFpTJ1x8kdsOB9Cig1opXecp7ptfduTS3JnJ6eCzKhInLrzSpDUm1dEvJym14sBqhVY5N6Xsc+kyoNARO/eSAIkE21N+S2bi+TkjHJHhFnuqmBBEaxvMk+lh6pJQQ28zpV+bjOyqdm5skmQAeRiTbzSuOpMrRk9G4i306jDDN5B/l1uL8h8U7jLdkuOSDqH9EVG1HADvc9BwkCN0AjzTTimKSyTSW4/Bh4s6bDS0aDfrOqiensa4VNbMbQqGCcpuSd363KWjSEnV0XNXqPJKitaJFVvEef5ophrj5LykULoaTxumyYcX5GSkUKIzPA3Nueu78VzdXk0468/Y16eGvLfaO/wAewyteG8deg1XnY9rl4+53ZN6j5+wxZmpT7PNz1K1bcXdk3+mn4j/cXei7cMaic83bO4tSSlWmHNLXCQ4EEcQRBCAOFsgE034d5l1EmkSdS0Cab+csy+YK0g6MckbTRSm8kSRDmGHD9bjquTLiWObh2fH59DTFleTGptU48r8+ZodUA3rmUJPg6XOK5ZXtCdB6/gq0RXL+ROuT4XzANJ9r0RqS4j8w0t8y+RkFJoqBsTZxve1uPOV6XSzlKLl7vmednxxjNRrz8tjWGroJSolAzJ+1EOLaggRIcNCN/Qq9Kq0zn9K1JxmviPwzpaPT0Uy5NMbuKGJFggDLiMQQXRHcAJnfOgC0jBOr7mE8rTddijtogAEtN9NL8emifonfJL6lJW0wG0WzABMxGl5IH1+CPROrD/JjdJGqjUzNDuKzap0bwlqimTVdDSeXx3IS3HJ0myWNgAcBCTBKlRKBgQgBFak2wAgnha2/RUm+TKcIvauS4pkaOPnf80rL0tcMrVqOaJIB3COPRG3LE3JdrLYaAInvG54yvI6iUpy1dux6XTxjCOnv3L0ry7yHRZz2Sj8zSHrNy+Rk2rjnMYezaXPJDGcO0fZs+Zk8gtMfTyktT2X3InnSlpSt/Y7+zcGKNJlJujGgTvJ3uPMmT5rqJNKABAHE2wOyqsxHskClV6E9xx6OJHRyaZMkTjGFxzU9W2J4jgOJWkscZRqXwObVJS1Q+Pt/syMcGiG6u8J1J4jqFzejlkmlLtyvzya6444ep34ff3fA6DsAyIAg+8PF1ldWrs+PBn6KPbZ+e5ioYSpSEF3aNm0DvN/ELPqcUMvrQVP7h00smBaZvVH3br+heIqnMHZYDdSd82gfA+SvpMEoXb57EdVnU2mlx3ft7GoFbiBAHPxJL6mRpiBBsdD4uXBVpjXrK+/8HPNylOouu3w7msd0m3MAeh+iOTVeq2NUlggCj6TScxaCRvjgmm+CXCLdtFG4dhHhF76b09UvJKxwa4RZuHYDIaAeiNT8jWOCdpIY0RYKS0q2QurctHmfL8015Jlu0hiRQIAEAKpXJd5Dp+f4KntsRHd6hj41O5SU67i6QLjmOg8I/wDo/RcPV51Xo4/H+Dq6bC2/SS+C/f8AgMUQSGnV3qBvjgubCpJOa4RtncZNQfL+aKftEO7MXPHc3hmO5bY+meVek4X39xjk6r0UvRrd/b3jNnUBUr8WYeRPvVnDvH7oMfeXRN3wPFDSj0Cg0BAAgBeIote1zHCWuBBHEFAHF2Q9zC7DVPHS8Lv4lI+B/UeF3MTvWidmTjXBodgRmzAkG5A3AnUq1Kt6Mnjvv7V7x9KpPIjUJNUXGVl0hmXG4FtTkRvifIjeqjNrYyyYVPfuZWUyw5Dcbjx4ra9W5jGLg9D+AxIsRQw+VxMk6wLWkyet09ufJEYNPn3fEtWtB4G/QoXgJ7UxqRYIAh+h6IB8EUtB0TfIo8IskMEALp3JPkPL8034Jju2xiRQIAXUMnKPPp+aa8kS3elDEizJTrCq8tE5G6ncXe6OXFY9XP0UPa/ovIdNWfI1/rHv5fj+R9TFNGku6X9V5+Ppck+1e878nV44e33BQwJce0JLToLXg666bo6LujCKhoav8/LOOpTn6ROnx/P9Fto1OyYKdJoNWqcrAb3Or38WtFz0jem5GkIJbHU2ZgW0aTabbho1OrjvceZMlZG/BqQAIAEACAObtnAOeG1KcCtTksJ0M+Jjv5XfgUCasrs/GNqszCQdHNOrXDVrhxC0TM2MqsM5m6j4jgVSfZkSi7tclmPn9aIaoadlkhicVQzDnuVQlpZGSGpGKm/cdRr+IWzXdGEX2fJaJSK5JIlAVYqlUEQTcW/A+ipruRGS4b4L9oEqK1IHGxs7TgUgb27kUiYFnacCm+RRey2fyJzjn6FIepFKtURYiTYdSmkTKarbkYxsAAbkmUlSpEoGUqPjTU6BNImUq95NNkDidSeJQ3Y4xpGOrUNUljSQweJ4P/EfUqMuVYIp8yfC/dkQi+ok4LaK5l+y/c04agMkNhtMWt4j08965licpa8u8n2OlSUYaMW0Vtfdm3C4cNvEWgDgOfEreUr2Jx40ty+KxDabC95hrRJP63qDYTsbCOLjiKoh7xDW/wAOnqG/1HU+m5Zt2aJUddIYIAEACABAAgDjbUwbqb/2iiJP+rTH+o0e0P8AcG7iLHcmnQmrH4TFMqMD2GWn9QRuPJWZlqlO8tsfgeR/FUn2ZEo72uSadSbaEahDVBGVl0ijJj6QiQYdu58o3rTHLt2Mc0VV9xNBjnWMMI1Bueo3Qrk0uNyIKUudjS3Bt3yep+gWbmzVYo99wqUg0hwaI0Nt3HyQm3sJxUXqS95oCg1IqaHoULkT4K0fCOg+Sb5CP6UMSKM7WBziSBAsOfEqraVGSSk7YOwjeEdEKbB4omevSc3Q5p0Gh9dFpGSfOxnOMo8b/cTRF7+LeOHIclT9nBEPbyI2vVLaTi3XTpJiVeFJzVmXVylHE3HknZtFrKLDU72mUCdNxI3niVnOKlkbit+9lYPUwx1u12S/OfJ1qdK8u13AaN/E81k32R1xj3f/AAvVqBoLnEAASSdAFJoc/A0DiHitUBFFhmkw6uP8V4/9Ru11iM27LSo7yRQIAEACABAAgAQAIA4uO2e+m81sOJJvUpaCp/M3c2p8Dv4pp0Jqx2BxrKrczDyIIhzTva4G4KuzMbUpg9Rod4VJ0TKKYmrXLPEJmwI0+9w6qlFS4M5TcOfz3jaVMazJO/8ADkpb7FxiuRGKrtmBmLh7o06k28ktShvJpImXrOopt+zt8eBBxzjANIjmXAD4T6I9JiStSv2Jf8F/6t6ZQr2tqvpY12MIHeZbQ96Te2kXUQy45y0xbv3FzWSEbnFV7/6H0TBynq08Rw6havfcUdvVfwGVTY9ElyVLgyUtoMyiJdAjugnTW+ic1pfrNL3syx5VKPqpv3IpV2ozw95s6ktdYcdLKowvdNP4omedLZpr3p7IdUxtJmVpe0EwGjjOmiFjnK2kVLPix1FySvgc+reG3PwHX8FCXdmjl2XJNOlFzc8fw4BDYRjW/cjEUQ4Xsdx3hEZNcBOCktzLhzNgASLEnw8iOK0lsYwerZc/T+zXSpAdeP60Czbs2jFIricQym0ve4NaNSf1c8kizFhsG/EkVKwLaIMspHVx3Pqj5M9b2GbdlpHeSKBAAgAQAIAEACABAAgAQBzNobKzO7Wk7s6oEZvZeOFRvtDnqEJiaszYbaffFKs3sqp0B8FSNTTfo7pqOC0TshqjY7xj+k/MKv8AUzf617hWJAY0vbNtQNPQqo+s6ZGT1IuSMWHzNEuEk3JF7nkvPzyjlncX7Fex1dPGWKHrLndtbjg5rrWPL8lzuMoOzoUozVci6lIxGo4bx0K0hkSlq4fn+jLJibjp5Xj+GRSxRktqExYtMXFrzC9KE4yintffwee9Sk4yuu22695bF4hlSmQXNzC8ExJGhErWEWpWuCMuSE4NNq0KwdQCm2IMi2XReZ1EbzSu15v8+R39NNLBGqfivz5jpA1uTrz8uCyqUn6uyRtcYbS3bOfnY4kBgygZiW621g8uRXowxZlHVq34V/n3PLllwSk4KO3Lr+f4L1cW+m3JSLSJEHMCRxBGrvmtcMlk3yJ37n/wjO5YlpwtNdnav+X9ww9HE1BDnua3WfCSeQ1y9Vu5Y470r+f4zGOPqMmzk688f3XvNVDYsGXVXv4tJ7pjkol1FraKRrDoqdym35T4NzGw+ALZfr9PqsXvE6kqnXsM20Np5HNp02mrVd7DdQ33nnRjeZ+Km13NHqtUhuC2U4uFXEEPePC0fu6f9IPid/MfKFm2apUddIYIAEACABAAgAQAIAEACABAAgBGMwjKrSyo0Oadx+BHA80Acavs7EUYNB3bNb/p1D344Nqb/vequMq2ZnKF7oRV2iysOyc19OrqGOs6RwGjx0lawkk+TnzQco00OoYsEXs4WcINiNfJedm6WcJUt129x14OrhkjbdPuvaXc5h1hZqOSPFmrljlzRUlo9ojzVVN8xJbguJUVc6d+b7p+apLT2r4kyervfwM2JFTRsTunhz5LoxPFzLj2fnJy5lm4hz7fzgrh+1FnRMezw5Snk9C94/XyTi9OtpV8PHsL4hxywJb73dMkb78UsKi8ict/G6+xWdyWNqO3nZ7r3lNmVgHkPeLi7riTuGgBXo5E3G1/JwYJKM6k/jxfsOvSqUW+EsHSJ+Cwam+bO2MsUf00X/bGbiT0BPyCnRIr00Ozsx43bTKZDcri86MA756MF45kBDSXLHrk+Iv7FMPhsVWJdUjDsIgNaQ6rHN3hZPKVEpLhGkIO7kdjAbPp0WkU2gSZcdXOPFzjdx6rM1NSABAAgAQAIAEACABAAgAQAIAEACABAAgBGMwdOq3JVY17eDgCOt9CgDkYj7OkXoV6jCNA4529O93o5SndqmrRDhvadP2GV7cbTnNRZVHGm6Cfuv8AxWLwQfDaKWTIuaf0A7VY394yrT456bo/uAI+K53hnZ0Kaointai/w1qY6ubPoSnoUOVf2I1Snxt9zS17IOVzTb3gfqpuUpKytKjFpBmZlGYt0GpCG5KbaFFKUEmZ6m06TNa1Mj+tub0Buq0qfan9BXKHtX1EYjabHgdl2j3AyMlN7r9Ygeq26dSxT3Rl1MVmhs6fKOhRxOJeBlw2QxftHAR5NkrqlJXsZwi3FOSpjxsmq/8AfV3R7lLuDzddx8iFFmlG7AbPpUQRSY1kmTAu48XO1ceZSGakACABAAgAQAIAEACABAAgAQAIAEACABAAgAQAIAEACAIKAPF/az2kCPmO1NfMpgLwWvogD6V9mPZ/W9IZ7tmiALIAEACABAAgAQAIAEACABAAgAQB/9k=</data>
  <data key="d0">image</data>
  <data key="d5">75</data>
</node>
<node id="295">
  <data key="d2">Pacific Ocean - Wikipediaen.wikipedia.org</data>
  <data key="d4">https://en.wikipedia.org/wiki/Pacific_Ocean</data>
  <data key="d7">data:image/jpeg;base64,/9j/4AAQSkZJRgABAQAAAQABAAD/2wCEAAkGBxMSEhUTEhMWFhUXGRgbGRcYFxgdGhoXFxgaFxkYGBgdICggGB4lIBoYITUhJSkrLi4uGB8zODMtNygtLisBCgoKDg0OGxAQGy4mICUvLS0vLS0tMC0tLSstLS0vKy0rLy8tLS0tLS0tLS0tLy8tLS8tLS8vLS8tLS0tLS0tLf/AABEIAOAA4AMBEQACEQEDEQH/xAAcAAACAgMBAQAAAAAAAAAAAAAAAwIEAQUGCAf/xAA/EAABAgQEAggFAQgCAAcAAAABAhEAAyExBBJBUWFxBQYTIjKBkbEHQqHB0VIUI2JykuHw8YKyCBUzosLS4v/EABkBAAMBAQEAAAAAAAAAAAAAAAABAgMEBf/EADURAAEDAgMFCAICAgIDAQAAAAEAAhEDIRIxQQRRYXHwEyKBkaGxwdEy4ULxFCMFUjNiciT/2gAMAwEAAhEDEQA/APhsCEQIRAhECEQIRAhECEQIU5UpSiEpBUTYAEk+QgQug6F6lYzEkZJRAp3iwFdXdvU8ngSLgMyuvwvwiWkPOmONQipLpsEp1CqvmalqxtSpteYLo64wuXaNpdSBLWzy/U+sc13PRPwp6MSh15lEoAJUQAoEA58pcoJ4EM5AaG6lBTZXxNmeuX2t7K6h4FMsBGGlTVISABN7wOUMKuW+sPCzF3hA63qcVTB3TJG+L+WS2R6GkKlqMyTLzhJLZXKS2hLuH1gwtxCMkY3mmcRvHlbq6WrqthkrzBKncMhJYMNDw5+8WHy2MI5wodSh+LG6d0265+61OJ6r9FBapa8MhKlBiiUFIDKH6kkaPWkLsCWYgLb0HbGtqdm497d+/wCloMf8NOjZvglTJbJyg9oijuxYF1EPdRLsHeMzTaBn6H6WjdpcT+PqPsrj+l/hTlJ7Gapn+ZIFg27EFVc+YAA2pFjZ5Ehw6+eCzO3BphzTu64cclx3S3U7F4cnNKJALOG/LWrQm4jAsc0SQutlam8w03WimylJJSoFJFwQxHkYlaKECEQIRAhECEQIRAhECEQIRAhECEQIRAhECEQIUkIJLAEnYcKmBC7/AKn/AAuxGLyrm/upZY1BBIo9w71azXqGrD3holMCTC+vdX/h9gsJUSgtbAFSw4YF2y2Nf1OaCtA3K6s4rYMAXUpQEhgAANAAAIzLnE3KYaALBVBiFLWqWkAgCpcgh+KX53EehT2QYG1CYPKff9rzqm1uNR1Jokb5I9p+E3D9FAAAgqA+VazlFX8AfNp4jHaax3+MX65Lmbso1FtxNvK8+JVhUseFkEjQIcj692IBOfytS0ZW8uoVXHYZakllZSATSrBrF3AJGlY1pvaDcSsK1N7mmDHXypSsGtJIUsrJJNS2YcACAdmo0IvabgQqbRe0w4z8+36Wux+WXNTkyoWpncZQqrZWch/4hw8qcO0pEOkjheOP6WDiKVcFkNcd9sWkfvoW5HSIIqluAIOj8n4PpHm1NgcD3TK9Kn/yDSO8IO7q3hmnTMVlfMhYb+G/LfyjMbDUORHmtXbaxsyD5eyrLnSZjhYYinfSU+VQx1pGraW1UPxuOBlYOrbJXPesRvEepWh6e6i4LEj97KEtbECbLSAhiX7yH7tdUtc1DmLa+nU/Gx3dZqj2lId+43jLx1Hsvk3W74WYjC55kk9tJSHzJc90uRYO9CLNapeGWEZrRtRrsl8/mSyksoEHYjeoiVajAhECEQIRAhECEQIRAhECEQIRAhECFuerPVufjpgRJSSHYqAdqE7j1sHDkOIRIAkoAnJfe+pfw5w+CSFLAmzdSWKRYtYZg4cOGoKOHjkfWJsFs2nGa7FagFAmgYxLQXNgb0nODXAk6LOYmwbifx/qDC1v5Hy+/wC0YnO/ERz+vuECUNXVz/FoXaH+NuX3mn2Y/lfn9ZeiqB5OgJWpIKx4y5aoOx2OujR6tGu2tDQIibaddXXlVaLqEuMGSBOvlw4ekLYYTCKSGK1ZdAT3mOilfjc1MW94NwFVOk5ogkx6+J+k9RyslIAJ9ANSYkXuVobd1qjOQEy1gfpVzJY1PGBplwSe0CmQNxTZsvN9jqDuIQMK3Nlc50zNMxeRSFOhrJPffxMX8JYAbF7x20RgbiBz9F5O1ONV+Agy3hnvvuNhznNa5KlSDmCgkvVKT4SB4VKcpfRiNrUEbGKlj/fEa8epXI3FQ7wMcBpwJkjhHtktienJmUu2ZwGCHvUnxAMA1SdzHMaHegC28mOWmZXd/muwEk3tYNnif5AQN5jVOnTphSRkGgbs1ZDmZnDlLOb8eEZg4TJ88VxHgCtXYnNIA8MJgzHEjPNNwCEUdCpamqlKlNS5ym44h71aJqYamRDh4e6uhLIkFp3X9j8T4K30bhEoVMKVKUFM5JBDs5YAAaiwge4lobEQtKFINc5wJM9Wiy5Prx8M8NjklUsCVOALEMEk1LWOVySSwYuaOXjAtXUHQvPvWfqzPwM0y5yCA7BRDPQHjveoLFiWMQrBlaWBNECEQIRAhECEQIRAhECEQIXY9RuoU7pBQV4ZTh1H9NXP0Ybk7AkQ94aJKbRJXoboHoGRg5fZyEJSD4iAAVHct7RxPeXGVuGgCFfVMqwqfoOcNrLS6w9+Slz7w259uawZD3LnQ7HgIoVYs0W9+ak0gbuN9+7kspmaKofoeX4iSyRLcvbn9qg+Dhdn78vpZWvQX+g5/iBrREuy90OcZhuftz+lFUhwQ5chs1H/AB5QxVIcDFhpopdSBaRNzrr9W8liWtcoMCkoSKBT5uWZ/SmsdrdqbUIBFzuy8ve65Ds76Te67ujfn5+1k/C4gZDMUa/NTwtTKw2/vrHS4SQBlpx4rKm8YS52evDh4ftLxWLUUqZHdyqupja7fkxk2tSxgTed1ldRtUsJw2g638vspxxwHiQseQP/AFJMDalN1g4e3vCp2JolzT7+0rU42QqarOlBTV7gEtRzrXbgm0at2qlTsXT7X+vvNclTZatbvNbGugNt+t93ATCqdjNyjLKQFEgqWksK6hIYki7HaKFekHmahjINPybwFkaFfsxhpNkmS4Wz1AsSRnfcnyOhAM2ZTuxF3SRZiGccIwqf8mXRhEfI18V0Uv8AiQ2S50zccCMvDgs4SVMmZ5RIyhbjxBnGY5Xqaka68o6w5oa143RoeHL0XOGPe99I6GdRpNtczv8AhM7NSVMcoU/dN0CujmiuAa8Z1H4BiA7uu/8ArmtGMJOEmHaf9fXXgITcNJmoByqD5jRVQQS9SGrU1IeMH7dScRLbRpoVvT2Ksxph151yI5iPMiVZT0oQT2kvIAxcKcM1TYUBd9bRbSx8YDM8Nd3jpog1HsntGwBrM23+GuvBL6e6Cw2PlZJyErF0qYEpJFCl39LQnN0K2a4G4Xm7r11AxHRy1EgKkv3Vh/DSpBtUsQ5bW4JzIhagyuOhJogQiBCIEIgQiBCIELsfhx1PPSE/vBXZIqot3avcuNrCp4ByIe8NElMNJXo7ozo6Xh5YlSk5Uj1J3O5jhc4uMldAECE8qJoKDU/YcYsNDRLvL7WZJcYb5/SmlIFBEOcXGSra0NEBUsbPImIS5ZTghPi4G1BxfXhHobDRY9ri4TGpy/Z8F5+3VnMexodAOgz55WHj7IxEhBBSws5UbpG73ePQbIy8lx1GtNvXd4qpNlLSlkqXWiHNSWuzgk61IAZ4zY6g+p+IJ13Ae3kCUnsrspWcQNJzJ37z4kAZwrMjtkDvDOTrnFP+OUMIxq7JTeZaYG6PmT+lvS2ivTEOGI78XxA+zqoZQpZKy4AYjKoAq41ILD3jelSFJsN+FjUf2tQl+Q0ggTxuZj5UJ2RFQupNyogM3zjz2vFwcMAG27PwUEsa6S4SdSbeP9Zq13ZclnSAEkUs7aR5Pfq7RigySvUinR2XDIgCLZZaJ8vFIV4VpPn9oxfQqs/JpW7NopVPxcD4qRnJ/UPURPZP3HyVdqz/ALDzS0zQC2hqGBNdRT19Y0NNzmycxbMZafXkshUa10DI3yJvr9+aZnOifUt7PGeFozd5D+lriccm+Z+pSZshRqFV1FQCzsxuDU141BjqobU2mMMW5366lctfZXVDiDr+h3cR68imIxSsuRUsO1GUGbdiGDecdHb0vzBPl+9dFkKdWMBaPP8AWmuaRhcSkHsyWVoDeztb2p7DDaqBcO2Zdp3K9l2gNPYPs7Seva3sM9KeBiHcgWdnsQHFXbXWI2Ef7ZmIE+Svbz/piJkgcp1091UwUkCajJNCQSWIFVgBzKUHYEPQHQlrV9h5JaS4TbwHEc/7Xj02gVG4HAXPM/8Aqd0acDYCL7jpbo2XiZSpU1OZKvUHcbH/AFaOJetK8yfErqavo7EEJSexUHSr5bsQKkjShs7VoTBELQGVx0JNECEQIRAhECFuOq3V+ZjZ6ZUtKiCQFEN3QXqXIpQ7kAEsWaE5wAkoAmy9Q9A9EIwklMpDUAdTAZizOwoOA0EcD3lxkroa0AJ5xKVKyJOhJI0ZqA7xv2DqbO0eOQPv17Lm/wAhlR/ZMPMj2nf7c05U5CaFQHBwIyFOo/vAErY1KbDhJAVfE41g6RyJHiOyU3UfprHZQ2AuPftw+93uuPaNvDB3L/PIa+2qrYSQUOtZBmK+gN3J24MKDePTOGAxmQXnU2OaTUqEFx69PAbgnqQo0TQO6lKuo8E829NogxF1pDpAblqTr4deSd2Au5zfq1u9NB5RLQGiGiy1cC4yTfeszJwSCTTbjs3OGBOSTnhokqEqakJ8SeJcX1+sMgk5KWvaBmFCfMJSyUFbipJyi13v6CKaADJMeqh7nFsNbPoOuQVWZ0eoh5igWzKKQKOzAOXNP8aG1zWnuDgsn0Hub/sdvMcYtnJstiZCf0p9BGeI711FjdwWvm4dclWeVVJbNLJUeDpLljo1odSnTrtwvsRkRHqsB2uzP7SlcHNpk+I4+ivpmiYl0mo9QRViNP7x4xpuovwvH9bwvZbUbXZipn9HcdychTgEaxi5paYK2a4OAIWYSpRmIfnodjFNdhKhzcQUUHNcBx9DwhuBbkbH2SaQ7MXHoVmbKCgxGoPIguCITHuYZCKlNrxDufiFXRgc+IzkjugOncELD+rekepstSNnw8T8LzdooYtqx8BbfmtnLUQcp/4nfgeI+vrFm9wraYOE+CodZeg5eNw65E2ygQFC6SQRmHrEEStAYXlbrb1dmYHEKkzAQATlJaoDbXuK0cEFg7RmtAZWlgTRAhECFKWgkgC5LXAvxNoEL0h8KuqicFhgtTGbMqTsktSoBDsCxajUd35K7jOFa0oiV2GLmFghPiW4HANVR5e5EXslHG/EchB/Sx2urgbgGbpHpc+CopkBKkgM4cFQABu5rcslxzI3p6z3Y+6csyPb1v4FeSyngILc8pHrxs2R4jXK5MUhAq3ImpPncwgN2XstnFrc/wBkqvJkrUM61gVJFPCHLZTRgzXEW4iRE8t/P+1kxriMTiN/ITplpwViRKHiNzu5YXF7b/6iSdFoxg/I6p8StEQIUJgcgaXPlYetfKGMlLrkBTaEqRAhQnjuq5H2hjNS/wDEpkJWsQJKj0hhFH95LWpKxVh4VMNU2JbXgItuBwwvaCPUeK56tN4PaUnEEX4HmMjZWsKSzFnYGlu9Utwd/pHiVgJluWXll6QvZoF0Q7PO2V848ZT4xW6IEJcyne2vy/t+Y0YcQwHw5/v6WTxhOMePL9faYIzWirSZo/aQkgv2ZKTo+bvNxZo9TZWf/nLh/wBr+Vl5leoP8sMI/jI87x6LaTEBQY+uoOhEaAwrcJEKMlb0PiF/sRwMBG5JpmxzXDfFvqkjG4btAwnS7FqlICi1ASWclg9M1CWiS2clYcBmvM8xBBINwWu9uIvGa1UYEIgQvoXwb6t/tOK7VYPZyxXYvTK/F2bUFXnnVdhaqYJK9CLTqKH6MN45WOnukT7+Ct7Y7wMe3iqOEmZlqmKo/dS9mGx409Nbx7VOkKdMMHM/teP2vaVTUdbQbvDn1Kp9hMUtZlBIS5D2zEGpcVvmqLkR0lzQAHf11ZcQp1HPcacAZbp35ePMq/JwpfvhJINSxdWoBJ0G1i2lo5oh0yeWg66ldzWyIIHE6ncJOg8jwyViZUhPmeWg8z7GGLXTdc4fNMhK0QISMXicgBZ3NeAuT5RbG4lnVqYADH9alLHSCWcgs5qA4o5HmQH84fZlR/kNiT1/YUf/ADCrFCgHvT+EWfdRHlD7O2fV0v8AIvBaeo+1ObiiFFIDtle+prUBgwY1hBgIkqnVSHYQN3r9Il49KvCCS9gBsC97VHrAaZGaG7Q12U9f2lo6RBPhLFm3JIBDD/km+8M0oChu0gnL95fYV1CnDsRwMZFdIMiVkiBCryFtlST3k90jVtFcjT1jztopEF1rG4+R7+S6tnqghoJuLHlofbzVuOJdyIEIgQlyqOna3I/j8Ro/vAO8+f7+1kzuks8uX69oUMTKzFDUUFpYi7XUORSDHRsTiHndBn49Vz7awOa3fIg+/mJW0jrUKrPmt3k94h3azagncet940aNCsXu1beE6XL+YlyRfRtgNB7xBOi0a3U59ZLzj8ZuqoweK7SUhpU11BgMoJJJFNXcMdMtS9MiIW7TK+dQk1OVLKlBKQ5UQANySwgQvSvw3wcrC4JCRRagFKHeJrZnAJBqq3zGIq7LVc4WsddFm3bKIBE3GkGfDfzXQYzElSkoynISc25SH0uE/Uttfo2TZMAxuz04fv0XJte1l7hTaO6c95HLd6mN2dpSSWAommlx+ltBHSLXUkE2GXVlkSQPC6eVvS0KZzRgAyssIKmBcKDXt/n0hmEAuic/RRkTDcpNavemgpW3DWAjRJjjmRn0Eztk7tzce8KCqxtUkrBsQeRhQmCDkozQGch2B9DcQxuScBElQThEU7o05UYW8mh43b1IosGihLMsksz+LWrEFxoataGcQF1LTTJgc/35p3ZpqGHevxcNXypEyVrhbcb81AYVFO6Prw9bD0EPG5R2TNyycKj9I/xrbWHpBjdvT7Jm7roJiUgBhQCJVgACAswIScVKJDp8Qt7seBaCGmzslLsWbcwooxoAHaDKTa5BFS7tw8o86rsTw6GXHXXFdlPbmls1O6fMc+slaUsC5A5xxtaXZCV2OcG3JhQ7ZO78gT7RXZO1HnZT2rdDPK6rYnFEAqRLWrKSDRhZyCTXbTSOyhsbnCHOAB8eXUrir7YG3Y0kt4QOOf0mYgTUhK1BCcp0JLOCmrgUrfR30jejRZTJgk23R9+SzrVargC4AQd88Nw8/FXZBTMDuVUBY6cxZ40MtQzC++fP6VkCIWqVIo6drfym3pUeQinXuoZbu9QuW+KPQP7ZgJoSBnQCtLvYeIUrYPzSKGxzcFq0ryzNllKilQYpJBGxFDELRdB8P+ihicbKQp8rglg7h6uXoGzF+DaxTG4jCio/A0lencLIy5u85J0DM1GZzHY50rgpswzfPrioYUpWtaxUjuPX5S7DRqu434RTpADTzUUix73PGeXlp8q1Ga3QRAhLn2benlr9HhhS/KN6YISpECaipANwDzEOVJaDmEqbJSwDCpA+5+gMMEqHMbER1/SkZYYitQa1/wAEKbynhEEJCsGSzqBygADL3WcEunNV8o9IvGBkFkaJMSRbhbynglDoupIUP6dKOGdmYNRmiu24KP8AFgyD6aWtnwU5OACGUSDlq+WrZSGBfck+cJ1QutvVM2cU4du4cD9kq6pPEjk33EZBdBHFRyH9Sv8A2/iHPBLCd59PpHZ7qV9B7AQSjDxKOyHH+pX5glGAdEqpMwKVoy6gtr8ptuHA+sWKha6Vg6g17MPVj8pWAndmoy1AU8yE6F2BUKgWp7c+17MaoxtN/SfgrXY9pFB3ZPH3HlJHt7bYGPFiF7YM3U+j0/u8uxUPJzfi0exixAO3gLzWNwgt3Ej1U0LAR3tAQRdwnhq4q3GGQSbJAgN72nwtQnEpSEpKZkskqyqLFio5rA3uGuzx0FuZkEWnr5XC2oAA2C0mYJvfPf6Z5ra4XFhVCUvoQfFyBqNvIxg5kXC7adWbGPvwTJ1ClWxY8lU92+sIblbrEHq/7TSN4lWvJ3xG6G/ZMfPlMyczpowykAhtLEWs7aRkVoMl3HwM6MB7Wfq6Uu41U7WcMEzHrXMnaLp/+QePtHysq/4RvI959gvsOMmCXLWoUYE+f+47GDE4BcVVwp03O3BY6NIMtJSzFjTSgpzAYQnNLTBRRc1zA5uR9OHgFZiVql4qaEoUpRYBJJNmAF30hjNJ2RWkwHWiRPlSJ8rMqXNX2YpVK1KKO+CaAMf6hEh4wzvVFhxxuCsyuscgpzKUUB1tmSaiWVAqDOGORRANS1oQeFRYU1fTchPiXlvdKhQJKi9O6zKopj3TSDEEsJTEdLSSUpCy6iUgFCx3gSGLjumhuz6Q8QRhKtL8SfM/RvvFDJZnMKcJUiBCgvNox4HfnDEJHFolmcFy1EPZVDcEOCIcQ6FGMPpkjirEStViBJECEQIUJd1cx7D8QzopbmVlSQSCzkOx23rpBJTIBIKVKPZ5gXykuCA4DioLWDuXtWOPaqDqhDmZ6/a22asKQLXZTI4cLJ8qblJUnvJVcAi+4ctz8oxo1cIwPtGX0t6jL46dwc/sfKqqLTQtQAdYNSKJEtSTXgz+cddOoKh7pMAR4yD+vBcdRhpuxPAu6eQwkZ+E+K2hCZibhSSG0I58Yd2la92o3ePRV5nRSCoqqAQAUhglkuRYOKl7xXaGBvGvNZnZ24idCACNLf2mTsGMpy0LXc14EneAPM3TdREWzT8PMzJCtwIhwgwtGOxNBXxL/wARHRbLkYgDxApJ7t0tfUkuluSozctmrofgx0elHR6JgIOdSiGAFaOTuoHMh9kxtSiFz1hL7nLqV1nS00qSpIDskqU+4SVJTS5cP6bx10RBBPW9edtby5haBkCT5EgdfKl0AGlN/EafpcA5eLEmDaLv6809hEUo4+WVlsYwXYoTpQUGLEG4IcEbHhAgrS9L4GWlBySJZGdCcjmWkmYUAHupLnMU6WeJeLCE2GXGerfta5GJwJKVrBC6LYFZDsZgypoSFByO7V9MweO6c1p3hkmYr9kPaTBKmLWCt0sv/wBUmYnIdiolYpSo3Dux0SBItK2uCwGHmKTiEJVmzrIcqovNMSp0u11L4WIsIoNGaWIxC2Xzch7n/wDMXosv5eHv/SnCVIECEQIUMR4Vcj7Q25qX/ieSZCVrECSIEIgQoDxHkPoT/aHopH5Hw+VOEqRAhLVh0m6Rx48xr5w5UljTp++e/wAUmZKIICcpFWCg4BZwAdBTjGbqLXSbg8E8b2QBBF4B+1Y6OW6ywyukODukkGlj4k12jFjHMaWuMwfQ5exW2MPfiaIkeoz9xfcrOOxfZiicyiCRoAEs5J89IsYc3GLgeaHuIs0SYJ8t6qSMespBKcz1DZQMpqmr3bhfXcdUohxExG/eM1FPtnMDsMzcRGRy13Z+6s9GTAUFtFGlaOXYvrWKqZg8EUCC0jcSuK+OGCTM6MUpRA7NQLlLs7s2xUoJQ/8AGYycuhua2HUh09H4crBByOUsxClKKsrbupm3jdghoXPUcJJV0S1LKkHiSdKt3QdSGyn/AARsx7cIePD7+QuJ1NznGm7x8Ytx3HoK1gJRSkuAC5LJsNAObARLtLzzW1JpaDIAubDTd6KwkHXf/UStROqzAhVkyQpLLAPeKg+4USPSG4AqKZIHmoDo6Tfs0hsotRkNlLWowD3YNaJwhaYioTOjJIVn7NLu/m+bN/M9XvDDQpc45q1hpYSkJSGAo3LWCEAyFJPiVyH3P3h6JD8j4KcJUiBCIEKGI8KuR9obcwpf+J5JkJWsQJIgQiBCgfEOSvdMPRT/ACHI/CnCVIECEQIUJuh2I+vd+8MKXaHj+knFYUq7yDlVvVjRqsQbcfpDBGqipTJu0wet0e/ojAYcIKkuSzM5JYF6B7Vf6Rw/8g9zi3q66/8Aj6TWYh73t18K2BHmkyvRAiwSU5kzCpAFhmBo7vV9w31Md1Gu1tOHzrHhH36Liq0XGqXMjITxmdeEepWr69/vujcWnJmUlD9mRmcoUlaQB8zsG4x0GC0OGRUsPeINiFHq4rNKlEmgQktWqlBKsx9fUmFtDnCmGNGetstyzohrqpc42Byvna6cMcELUAkqqSMo3J+4V5B47KNMmk2Tp18LhqbQ1lVwAm+nW+U2Rj0AqClBOXKK2cpcnNYm9OHGLNNxggTKGbQxshxiI9pzVwTk7xlBXRjadUdqN/eCCnjChJmhr777wyDKhjxCn2o394UFVjCx2yd4IKMbVFM8OQ/LlDwmEhUEwsCcHVXbQwQUg8SUztRv7woKrGEdqN/eCCjGFEzQ9DXb7+8EFLGFifNGVVdDvtDaDISe8YTyU+1G/vCgq8YR2o394IKWMI7Ub+8EFGMI7Ub+8EFGMKCpozCuh34Q4MKS8Yh4qfajf3hQVWMI7Ub+8EFGMI7Ub+8EFGMJWIxKQzlnUkD1f7RTWkqKlVgiTqE3tRv7xMFXiCXhpgJK3uwH8osfNyfSPP2zE5waBl7rq2QtALyc/YZJ/ajf3jj7J25dnas3qAmjNfQb7n8xfZuwZa/SjtGY/D7Wu6axiRLnpCu8ZJIHFJJDep/pjt2ek8USSLT8LkqVqf8AkBoNyMuR68lnoCVMRh5aikqeWmiSHGWlqaNZ7Q61IVQ0AxG9FOo6k5ziJndw8tFVxMoCbLExJsguNFZqF/5lEvHpsJwnCbX9voLx6rWio3tBexnjNvUz/at4jDzAe624W5Ks1QCXDWYesZyxwh3louhzKjTLec6z5Qjo2QwYqIWa0tS/8KjvysI5drrVGOlo7o65jrNb7FQY5sOJDj1/8nj7BWZi8h75YXzB6l7KFTr/AKh0KwrWGe76V1qZomX5bx7HPrcqmAxZJLVlBu8Q2Uk+H+IMRXTjHXUYI4rioVnEmPx3xkd3HnpvK2YVX76Rgu2VmBNRmpBFYYUuAOawg1Pl7QHJIZlSL0hKrrMCEQIS5/gVyPtDGal/4nkU2ErWIEIgSRAhQV4hyP2h6KT+Q8fhThKkQIRAhLxCQQHrVP8A2ENual4BF9491KctkknQE/SACTCb3Q0lZwyClCUkuQAHjxKzw95cBElepRYWU2tJmAmRktVAHvHkPqT+I0P4DmfYLMH/AGHkPc/S1HWPABUqaurlBo9CWZFNGc+sdNHanBnZ+ut8/Oy5quxsdV7Yzy0JGXlJ8TKrdSsXOHR+GJdbIYnKVFRQSk1Samhqbm8dtODmPX7XNWc9pJF/A+VvnlxW3nYtK1p/dLKmIBKMtXSr5jYM76R0NYWtPeEc1zOrNe8dwk5ZRuOu6J4LOE7SakqACQ9NSQLke32hPwsMZp0jUqtxZBGIkEhIQQllZrPu9H4wu64EOEg2Vua4QWGIM+/2kstWd1WLZEmgAALOQC+uxpGbdnp0w2BfeeskGtVqF0m2WEaemeu45LOFmKOYTEsMxFqHMx8r6xu4CxCypudcPGsc5/tCcKpDBCyz2IemwPys7+UMvDswkKTqcBhtuO7norj1ZtLxkuibwswJpcsAKLagH3/EM5KGiHGOHypnSv8AeErWTAhDQIS8T4Vcj7GG3NTU/E8imwlaVMlkkEFmuNCNoYNoUOaSQQUyEqRAhQPiHI/Uj8GHop/kpwlSIEIgQoTbpHH2BPuBDCl2g4qZEJUoYXwtsSPQsPpHk7W3DVMc/Nd+ykmkJ0keRhOjnXSoI8SvIfR/vFus1o5nryWbfyceQ+flaTr3MUOj8TlJSooyhQLEFSgkEHQ1h0hLwm/8VqfgdjhM6MSkADs1qSwILOxJOxKsymP6hHotXI7Nd3ikggOHZQ+vd+8aNKyqAECd/wClV6TnIShUuo7lMosC4FrWPpFU/wAgVlXLRTLOGmm72VMyEylIIfKMwcqJAdm5V5CMtm2l9YuD8+UJ1tmZQwlkxcSST17IT3VKUCGcZuRCWIOjOfLlGpqQ8MOot6+9lm1hAdUGQN/S/heeCso8ShyP2+0aaJj8ipwlSTikE5SlnSQa/p1A8oppGqzqNcYLdD6apwL1EStAZyVL9qPaZSggWd71BB5VjTB3Zlc3antMJbwnyj3VohJoQ7cN4i63sbFTFqQlQWFLAvTn+YISJAzSsUDlUxFjcaNFNiVNScJhKmYYulQUyg9CcyXIsHqByaKDhBELN1J0hwMHzH35QmS1mrgvw1poW5CsSQra46hPiVoiBCgnxHkB7n7w9FI/I+HypwlSIEIgQoK8Q4An2H5h6KT+QU4SpQkeJY4gjkQK+oMedtw7zTw+V17GbObxnzA+ZTo4l2qEmz7kn8fRoupYxuCzp3E7yf16LhfjTjBL6NUkgHtFAMSz3ZtyDlU38Ji9nHeRUyXOf+HjpUPPw5IcgKAZvCbu/efMp6UyJ3juauZy+1zUOCNwR6xoDBlZuEghavDupcxZYuQBuMqR3fIknmTHNtxjC0bvc59cE9iBJe86kDiIGXgb+JVkxwLvUESkgEAAA3EW6o9xBcclDKTGAhoiVUUTLUly6D3QSKglmCj5MDHrbPX7YER3hfnyXlV6RoObeWm3I6T8HzVsiNU0jEy1lihTVqDqOB0imluoWdRrz+BhOSlgwiVYEWUJt082+hP2hhJ2YUwISpZgQsEQIWJqXBG4IhgwUnCQQpc4SaipAP1+u20EpFoKykMIExZZgQoSrqPH2AHu8MqW6lThKkQIRAhQl1Kj5en9yYZUtzJU4SpKm+JB1dvJi/s/lGO0AGk6ejKulaq2OhCbNUwO+nM0H1jyaYBcJ6Gq9KoSGmM/nRSQlgBtCJkyqAgQvjXx96UDycOCHAzEMPmqTdxZDUrmVtHVs4hsrKobrhvhn06MHj5cxRZBLKJ0Gvyk1DjSpBJYRuFkcl6mxk7LLUoXanM0HvGzRJXPUcWtJCpSEZSU/wDJ9yfETxevnHm1nmr3zy+vS3guujTFKaY5/frfxToxXQiBChPRmSQz8OVYuk/C8FZ1WY2ER0FXkrCXD92hSSdDpXb2aPXovNRt8xY815b2im6NDcX0P17JvbJ58gT7CNYKnGFjtD+lX0HuQYI4oxHcVCeo5Xy2Y3GheG2JUvJw5KaVKaw9T+IVlQLoy9f0sTgooUGckGgLX47w2xKT8RYbdc1Sl4eYKAZX1GUVoAVgUNAaCNC5pz65LmbTqAQLeXDOPhEyTNUz0Ybi+VQfk5HoIAWDrkhzKzs/fWDf19E5WGUUZNM4vVkAg+drcYkPEzw9VoaRLMGk+g/pKXhpiS0ugqXoASQdHGuUM0UHNP5KDTqNMU+fQ8tFidhlqAoWuylAl2JY8HCaceEDXNHXXFJ9J7h9nn8wrGGQpLvo4Fe6Q9GAtRohxByW1NrmzPvbhyspyFKyju8b71+8IxKphdhyU+0OqVD0PsSYUKsW8FHap3bmCPeCCjG1ZM0MSC7bVgi8J4hErMpLAA3153MBN0NECFIQk0uX3lE6JoOfzH2HrHDttSAGDmfj78l07IyXF+6w+frzU1VUBtU+w+58o422YTvt9/Hmup3eeBuv9fPkmExmtV5e+JHTYxeOmLSQUgskjUafKDQMNapJBYx6DG4WgLmJkyuZlTClQUksQQQeIqIpJep/ht02nG9Hy3LqQkS102DCjmjUufCY0YYusntmQdVt0KU3eDLRcbjccCKj+0clWmKby0fi7LrgbcldGo57AXDvNzHW8XHHknGaOZ2Ec4pu1tzXQajdL8lATXLApB2dzS9BaLNMNEkE+g68lAqYjAIHjJ8v7UkpBD5iQeNG8okuLTER1xVNaHAGZ8fpVkICZuUADuqNrgqT7F/UR6WyuL2FxO4e/uF51djWVQ0AZE+Ej2KtR0KUQIVP9oUkqTMDpYkKSCXSGcECoIe9oshsAg8L7+CwD3hxa8SM5G7iFZkHuh72PMUiTmtWHuqcJUiBCpz8SXUEkApIABFVEgH0q3kY0a0Wlc76pkgaabylr6TYAhLuHDK0pelDUU4xQpcVLtqgAgTPHq6yOknJASDsXNu8XNKeE7wuytJ66lA2kEwB68+HDirspTgFmcAts4tGZEGF0tMgFRxHhI3p60gbmk/8Y32TISpECEQISZqApQBALVJ14fX2MUCQFm5oc4AjipdmBYkeb/QvClVhjI9eKhOUsUDEm2hHHY/TSE5zGtxORFQkNbclNlqSkNZhY358eceM9r3uxG8nwXpscxjcItAyOf7UpQo5ua/2iahEwMhZXTBiTmb9eC5b4i9P/suCmKFO0CkJUdaVIAIJHyu48QjpZs2EYnG+77WJr4jDRbf9b15kmzCpRUouSSSeJqY2QoQIX0X4K9Z/2XGdksnspoYjQG+dtGqSds3kwYUuFl6FxMszO8ijUf8AUNUg7cd7Rq5rS3C7+uP6XPLi7EzT14fvyVSWWZKQe8abivfB2Ir/AII5hSL6kv0z+PNa9o1jIZ/LL5nl1ktmvDJKcrMAzNcNYgx04jqoLBEKhh+j1SUslSpidi2YcjRxwiNpY2ucUAO9Cp2YO2ZuAEubxzHLK3QScTMUCFEZQk2JGYvoa0GvNqxey7P2YN5ny6/dlntO0F5BiI87+PRi6tAvWNkC6IEKgsdpMZyABsGKda8S4r+ktaKtqB9H+vfisDLn2J+CP2ZHhbJWhQqYO7Fvofz5wlpkTHNNhK0QIUZjAFTVAP0hjck6wlZyDYemsKUYQgJGwgTgLMCEtVVAbB/M0H/yh6KTdw4dfaZCVIgQsKUwc6QIJgSVGSnU3NeWw8vzDKlo1OqzMUAHP+aUhJkwsSZZfMq5sNhtz3/tHl7TX7Q4W5D160Xfs9DB3nZn0G77UZqgpQRdqnhtXT/XGJYHU2GpvsPnr9JvLalQU84ufjrP1UJc0qJSHyAsZhFH1SDqf4recdVPZRAqOsc8PzwHDPwXK7aiXGm3LLF7jiRvy8V8F+M/WX9pxQkyyexkjKkaH+IDjcHUZeZbnSZW7GhogL51CVIgQpIUxBFxX0gQvTPwl64px2GEtZAnSgxD1KAEsoAkkgOEueFXJi2lZuELtVYNLlVQTq5odwLA0jQOhZGmD16pkqY9DRQuPuOBhEQm1055qcJUq+LwaZl6GocM7G4rodoYdCh9MO9vA5hVOzyHLofD+Pv67RvOISsMOA4dNFOEqSZEgJJYngCbDYedYLbv2pa2NeXALM6hCtr8jf7Hyhjck+0OTYStECFDEeFXI+0NuYUv/E8kyErWIEkQIS5FQTuX8rD6V84Z3KWXvvTISpECEs94toL8ToPK/pDyCj8jwCmpQAclgLkwgJVkgCSquDndoTMIZA8D63dbbbeccu3Pw/6mm+vwPtXsP+2azhDR+PHefpOOJeiElT6gW5gsf8G8c7Nifm+3yuh+2NsGAmfTnkeuKbh+jh4lPmNwDcXAURfU+Z0jssAG2Me/DrTeucU7l1wTbw4x4nxOi5P4s9bU4DCGUhu1mjKEj5UEEEkAggFikEcbECIcVu1oy0XmZaiSSbmvrELRRgQiBCIELd9UOsczAYhM6W9Lh7897mnE2vAkQvVXV3pqXjJCJ8s0UA6XByqZykkUPMUN40BlZkQr82W9RRQ9tjwigdCoc2bjNZlrfgRcbQEQmDKlCTSsTICw0U12EqHsDhCooUXKVXH1G4jY7wsGk5HNSZ7wlWeayrjaBB4pMiaCGdyKUryNOEU4LNjwRE5Jwf8ASr+kxMhaeB8lDEIVkV3DY6p25wNIkXUvDsJtpw+0woX+g+qP/tCxN3+6uHf9T6fawx/Sr0P2gkb0r7ikz5gtZ6VBFNb+nmIto1Wb3DLempIaluEStBGizAhLmK+UX9hvDA1Klx0GakAEjYD/AAkmDMp2aFRpOqukn5Q5HaWqR+nYNWMq9Y0z2dK79eHDnx0U0qTa4x1bU9P/AG48uGqvJkZkjPZTtLAZxpm1ZtKX1jKnRDDi/lqc78F0PeajYP4nJuVuP1ZX5SGqS6jc/YbARZKbWxc5qh1h6al4OQqdNIYAsHAzKYkJBNBa5oA8STCsCV5V63dY5mPxCp0x62D2tbawpwFTeM1qFpIEIgQiBCIEIgQuz+GnXU9Gzi4eVMIzhzYPpUa3AfycQwYSIlemeiukpWJlJnSVBSFCh+x2IiwZWasTJb1BZW/2O4igdFDmzcZrEua5Y0Vt9wdRARqgOmxzTISpVMcgGgfPcNfz0A5xpTJHJY1QDYZpciSollnKf0p23Cjf0pFOcBkpY1xs6x3D76hWU4VA+UHnU+pjMvcVqKbRp8rM7ukK0sr+Xfy9iYBeyHWOLz5fpNiVaVivAv8AlV7GKb+QUVPwPIpxiVosQJJUirr3t/Lp639Nop1rKGX73UIXh0G6Q+4ofUVgDiEzTadFVnSSCyC52VoNyR7G/wBY0a4ZuWLmkWab8ev7SpSWoXzXL3PHY+VIombqWiLaql06lSpYSkE5lJCmBJy6lheNaBAdJ0Fua5tuDnUw1ozIB5aq/hZfZpQG7SYQKt4QRS3hSLUv6xzkAkxYe5+SupktDZ7zvYfA91fly2qaqNz9hsOEZkyt2ti5zSOk+kJeHlqmzVBKE3P2G5iSYVheZviX12V0lOGUESkOEVLMW0toK3J4MBBMrQCFxcJNECEQIRAhECEQIRAhdr8PfiBN6NUQcy5R+Sl6083vpdjUFgwkRK9I9A9OScZLEyQsKFHFMyXAICho4IPEGLBlZkQr60A3/wBcQdIoGFJAOaRNmKSw8T2LVAFyU6tw3tFAA3WbnObbPrUfXknSAlu6XB13PExLpm6tkRZVsRiApwlJJB8TsARQsanhaJdVbT/I+CMLqn4jxyv7+iQrEzLLTLA/U5Na8BlpE9vTiWSTuy+5S7OtMVIA33P1CacUsNmCSCQGDvUtreFTrMqOwgFXUY+m2XQdPNWZXdOQ/wDHltzHtGxvdQ3unD5dcFHHzUpQrMQHCgHLOcppAwEuEJVnBrDJ0PslDpEKDoQpQ0NA/JzEPcxjsLnX81TXOe3ExpI8AkzMe5yqQoJ+Y0NHoCxfYnhFtLDGFwk5aLJznXDmkAZ5HwsfPgmr6VlBaUZnKqAgOmofxWixRcQTu8/JB2qmHBs5+XnkrHaFXgt+rT/jvztERGa0xF34+f0py0BIp/nEmJJlUGgCyVi8hT3lAVoXDg6Nx4axbMU2CipgLe8Y+0vDZiP0tQn5jyHyghjWtYboCmnJG73/AErKEABgP83O8ZkytQALBUenOmpOElKmzlMACWHiLXYfewhEwqXmzr98QZ3SRAYy5QfuO4Z6fQBzqSdGAgmVoBC4uEmiBCIEIgQiBCIEIgQiBCIELd9VutGIwEztJCms40I2/wAGg2ECRC9BdSfiZhccEomKTKn5RmBcIJOUHKTbvKAYnkTFhygtXbHxj+U+4i9Fn/LwSceQhJWPFTVnq2xzcmMUy5g5KKvdGIZ9c58iqslCkBj3tyLk6kvf1jzKr21XYpjnl6fS7KTHUWYYnlnzvn5qfaixpwNPe8Z9m4XHpda9o3I252UVyaMGIPym3kdIttWHSc94z8d6h9KWwMtxy8NyhLnlLpmZiCQUlw6ab61c3PKPRZVa4AzfXcfry8VwOY9pIMwct4+/MneFjH4kLlLBBCwCzpW3MNvbg/rrSLcYggid4WVcuNNwghwB0MdeymhZygAkki5BDDcg1HI/mPKc0YySIG4GfAH33eQXpsccAAJJ3kR4kew18ys9qEgtVr/3MLs3PN7T1YdDin2jWDu3jq56PBVEL7TOMjoTUpYtU95xfNcsQLR6H+M5jQ4Oh2nxfQcvNecNpbUJaWy0ZiLXzkZk8DE7lCbMmqGSSt0OfCFFQGVslQxDvcjSN6Rgf7W97jEHjnPkCsK2ImKL5bOkyLZZRHMhMk9DLWP3y1ECwUsqUCbkswfhUCNO3DfxAngIH37Sobsbn/8AkJjSTJ4m0DwuAruD6GlSlZkBT8VFjxIs8Zv2h7xBXRS2KlSdibM8z7ZK1JSy1BgAyWbz/v8ASMybBbtEOPh8rh+vfxNkYEZZSkzZrGgYpBqA5Cg4CgXA2akRiEcVphcSNy+B9aOtWIx8wrnLOrJ0AoW0cBhS3qYzWkLRQJogQiBCIEIgQiBCIEIgQiBCIEIgQpyZqkKCkqKVAuCCQQdwRaBC77qt8V8ZhSlMwibLB8KhYG4TXuixYUDWig6FDmTcZr7B0P14wnSEqi0oW48SsuVehBNL2BIezRqx7Qeslz1abnCNcwRod66GTiHDKSoKFw31DPQx59bZix1iI0v1dddHacY7wIIzEevJNMwbH0MY9m7SPMLbtGnOfIpZCdARyCh7RpL9SPGD7rOKegPhI9kEHTN55W+tfpAC0Zx4T8faCHGwnxj5v6KnipCiDlUzAnQgUqLC+wjso1WBwxtmY588z6+C4q9F7mkMdETuI5ZD08VJElYLKVmJOtAfJi54HakQatJzZY2I8SPUenirbRqtMPdM+APofXwUsQhRApMpoChjszVcUItaDZ6lNr57vO8+tueaNop1HsiHW07sHyvyy4rHRqghWWYFEUCSpClEkByQaka0MdznioJYROsGFxUmmk7C8GMhIJnxufArbjEp0Cv6FfiMsB6K7O0bx8ig4jZCz5Af9iIMPEI7TcD1zhcn1k+IuFwgLrQpY+RK8xckiuWmhsSaQpYNUwKh0A661XxrrP8AFfGYnMlBEqWS7JDOAGANS44Gh23hzpWjGYc7lcFOmqWoqUSpRqSSSSdyTeIWihAhECEQIRAhECEQIRAhECEQIRAhECEQIRAhECFKXMKS6SQdwWPrAhdL0T19x0iiZxIDs+hOY00uoGofugAgUhgkWUuYHZruOi/jUsP20oKFW/VSwzJACia/KkCM3UqTtI5H7lDTVb/KeY+oXZYX4rdHKSVKmFIBZyL0eiaLI45Y5/8AHdK6O0ELdYXrZg5yghOJRmNQjvBRDOaEA+kMsLMhPH9faicWZgbv39K1O6bwoSoCfKFDTMB9IVNr+0BI1CdSOzLRuPsmK6bwpp28ovssH2jMMeLgFWS02KoYjrdgpSig4qWVC6HJWGrUAE+RjUUy/MQetPryWclmRkbv39+a0HSnxR6PCUqRNUS/dIFAQH76arAt8sbbOHUnXiDn+ljtDRVZaxFxz4523rnukvjqW/cYcDw+JTk3zVZkkU0UKxsXbkBtrr5/0/8AEDH4wFM2ccpFUiibJo1hVJNn7xBJETKoBcvMmFRdRJO5LmBNRgQiBCIEIgQiBCIEIgQiBC//2Q==</data>
  <data key="d0">image</data>
  <data key="d5">75</data>
</node>
<node id="296">
  <data key="d2">Pacific Ocean - Wikipediaen.wikipedia.org</data>
  <data key="d4">https://en.wikipedia.org/wiki/Pacific_Ocean</data>
  <data key="d7">data:image/jpeg;base64,/9j/4AAQSkZJRgABAQAAAQABAAD/2wCEAAkGBxITEhUTExMVFRUXGRgXGRgXFxkYGhgaGBgWGBoXGBgZHiggGB0lHRYXITEhJikrLi4uGCAzODMtNygtLisBCgoKDg0OGxAQGi8mICUtLS8vMC0zLTUtLS0tLSstLS0tLS0tLS0tLS0tLS0tLS0tLS0tLystLS0tLS0tLS0tLf/AABEIAMIBAwMBIgACEQEDEQH/xAAbAAABBQEBAAAAAAAAAAAAAAADAAECBAUGB//EAEEQAAIBAwMCBAMFBwEHAwUAAAECEQADIQQSMUFRBSJhcROBkQcyQqHwBhQjscHR4VIVJGJygoPxkpOyFjM0RFT/xAAaAQACAwEBAAAAAAAAAAAAAAACAwABBAUG/8QANBEAAgIBAwIDBQcDBQAAAAAAAAECEQMEITESQRMUUSJhcZHwBVKBocHh8TJC0RUjcqKx/9oADAMBAAIRAxEAPwCyXt29PZhF81i2VjT2rjbjYsMGLPaPLO5JY0rmnvCPMpO26So0mlLE2ygAWbcGQ+72UxRf2Y8LZ9IlxtXrUUIp22nXYis9xcBui7JOevFaDeEbcvrvEPvso2ureVbq2g5EAwSwOJwDWPpctzuY5wxxUXCLa52T/Qz9DcwN6oSxsKP9008pvuMrEwgEgATyBWbrtTqVsqwAcmeNJptgId12x8Od0KG4/EK6P/ZBAM6zxPHHmteb+L8LGYGc+aMGaJb/AGec2fjHXa4Tce3HxFAG261tWJ24EKCcHnFR43XLGR1GKMup44vddl6f8TKS9dtMxthLYS1ut6lLFgMzmBtEWuGlgVGQASauDxbX7nB1d8BWA/8AsWmLKSf4ihVMpgeuamfBypKnXeIu4LiEiJRUYxvAHDrEEzJ7GFe8KCbidd4nC787kzs2yAPvDLDmAavofq/r8Sllhwscfkv1j3K9nxLX3LaNc1TjcUwbNkiGDnEpyCgkHiaBpPHNaNRYQX7nwrnwy38G0pG/lSVSAa1bfghMTrfEgCLpJZ7UKtpghYwZ8xMjrHQUBvDxkDW+JmBcJG60DFr4ZbJIBkXBETweIquh7bv6/EKOox2/9uPyW3/UceLa5riKNXcRStvd/DtnazFgSQySFwOarL454hCn97uea07eazbEOqqSANmRLGD1j3q2ngbjdOr8SwXja6HcEVG4MHdDcR074rmv2pvXtO1r4Wu1T27iuQXeCdjRuXbyrTj2nM1bi+bf1+It6iEItqEXXuX6rk6vSftTd0wvXtRevai1bZbZX4dtDud7Sh1KgSPORBP4TVlftUsMtwi04KrKK3LnqPLIX3NeV6vxS7cAW7euXRMhXd2WQDBjv2oCMTxg9JqnklFUjk58scs+pKvhX6Uer2PtUUlQdJdkxwyHn51zv7UftxqHuutm7fs2mAU/ckSCGVSqkof+MGe0c1xTXTkBs88SZ64Ek0fShmBYswb7vlBUQIiAwP1rVpllnK0vmZcs4Jclm0RyrbTMhkba85yGWGnnMzzUbpCjdsJM/hUEg8zPPTme3WhNpixMkZMsVWGbHWZA9xn2p9bZG3czQBiDuIM8YBBLccn+9dfqmoNyjTMVR6qTsLc8Y1RBA1N5VJ4OovNM4O4B4+Umq9nWam2d9u+bZ7p5I9JUyf8AqmswIq5CjPQCM47u0CPahKHY7VBcx2/8CuFk1GTq5/wbYxjXB1Gn/azxBAY1tzPdg3P/ADho/XpU7f7aa5W3DWXN0QZYMCB2RkKg+oE1zp8NYnb8W0WA3OtubhtiY/iKAPN6CTTHw1yrG2rXQphiiOpX3RwDUWfKv4X+C3GL/k6jT/t5rlO4am83cfwXB65DKNvyipP9qGuOVdvb+Eg68D4bnjua40Xh/oyuCQdp+YPBolt7Z+9bYTwQ5P5R+dXLVTfZfIigl3Ok1P7bXb7KdQFuMMDzkCCc7hGzdEwyqs9ar/vZAnapEmAHkx05GcVj6nSAAEcRJBIJ9wImswafO4FvSGj/AM0ePVTXevwJLHF8o6pfELZO1htxILgEYIEdYOfmKI2vtwT8UxIkBmO4j7sj8cdO3pXMi/0J9YBkx60S1qi3qOc4I9iactfKt4qxfgR7M7nwf9rPh2/gvtv6fEWrgIKZJPw2AnqcE9oIFY/7QeIae7cX4Np7dsEqVdw2/cMGYMKM43GePfDa8B3J7D6c0y6s/SOZikT1HW76aY6MHHazU0+pYCApAPH3ZUnoekT9Klp7n8RXDS4Gcyo4gOhxMjgdqpWA9yQqmMjdJAHs0GT7A1c0+kZd25UuggYYkLkQRjzKRghxnn2rRFZsmOmtvr5i28cJWuQ6ay5dcXtln4isIMHm20qYmJnIxAq4/idol3v2Lq3GbHwyq2mkcnZG1ic4EHrNUCWW0Z22iMTEgZAny9+JjqDFDW1cywdLrAEKOqz1H4Wb3ie9PlhUIrou6FrI5N9VUb9nTaNlDfvF5JH3WshyP+pcGnrmE0ygAAXBHdLgP0AI/OlWTxdR6Md0YvcUtL41qUAVNRdVRwquQB7DgUdPGtcf/wBq8Pe4evFUhYMmF+c4HrFNpyFxMkkkn1iP5ACsF0rsYtRlX9zNX/a+r4Oqvj/uMaG/jGrn/wDLvn/uN/egPo3AB2nP6zVZlIJBGaDqaLeoyrmTL/8AtzV//wBd7/3DTXPF9WRB1N4g93MfnVL4RAJzjnr+VDtsZwzA9CDBHqIzNWpNleZy9pM6Lwoay4u5dTetoTu3fEPmJ5KiZf8A5jj3q7qLV8EN++6ksAQDuE5IJHGBKj6CsWz4xqixJuFyFMh42wq5aAPvDmepmew2fDr/AMW0jtzEExGQYOOldnR48M1xfxEZtZqFupsE76kwBrdSO/nJoTeJm0SoL3biqE3XGJVBA8oH0wIFX1iYXJ79Kydb4dvuuci0YZnicwA0DqZE/On6rCoxvDFXfIjHqs2T2ZzbXoB0ttHLySNoHdQSxjgfdyMDsZqz+5WxA2+vJ/M1fsWE2KFRlXfuAJMkiPMZJnAqKuxZ1O0wNycmRwZ+f9KPT4IqHtpP3gZJb0rvuBUAYAAHpim3Dt+jgUcr/wAJ+RmM4BB+tS0+ruIsJvUEmcKDkbT5ie1arpUhPIyaS6RuCHbzPSO9O+gQgi5dWI+7BLTk4A7QM+vpQSbjk7yTMHLFvyGKkPDwQQ5MMACAYA9RGRx360LUpLclpGVfsW0YgXAGjgqXPBzgiBH9KL4JorhcXFJQLMMRBbkcHnB54k1rafw+yg8tpTHBI3fmasXJbJPy/v3rN5LG5dTVDHndUV7dhAzFREhQ0RDbSCJMTyAcUa1qGttvQlXkGREyJg5Bzk0In6VA5zWrwoeiFdcvUJ4t4gzoXvWU1LrLAt/DaTzLWwN6x+EisGxoLWqk6Rgj+ZW0t1zvAAU77LR51kkQYIitpVJz1qhq/CUuHdAW5IYPEmVOJ7jvWXU6GE1cdmOxahraRgfAQc3COQGGQDkZ6kHj0oCISMCemM1dfTJfYjfbt3lbaysdq3ST95DEL/ymq9u0EYrc3CDEgxtOQZjkflXCnjcXTNl3uROD1B69D7TTErJ8xHpitHSaIFyoIcRIYiDA5n2rQufs8kcx6A5+Xal3QcVI5tHAIgEjv+sUVXkEehE9RNXNV4Uq/dzHfk/SqN/TmCSPpii60V1NG3Y8XTaA4IIwAg8sDiBMj2q/p76sJRg3zyPcHIrjS8YzUhB5APaQD/Ouhj+0JxVSVoTLDFvZ0dhrbTNbdRAkZLYAHJk9MdelYNm/JndBIkfP2qOo1SNatoQdyH3UiOc9ZiPaqRboZPWaDWZ45JJxDwpxW5fYmTDQJJ+uTz601UQR60qy+PP1GVE9NH7ISsELJHmKNgnrBNRT9jFQSoETzzntFdYbFtPMdofgBiSCScZXmsvxPx+9ZM/wwDgEg5/5R29azW2bXjiuTntWrW0krsycvAnpgDNYVjw0kNcds9z29KueK+NXbjhgQ0ER5cmegFV/FRqWw4H3dxwAF5wW4kRxTYY5zXsqzHknC9zFvgbo3Y/n60O/5ANoEniMnP8AU9qteG6E3bm0sAIDNnJSRO0RnkZ6TW6ujtI+62gVhgHJIgRieD61p02hllVt0jLPIomOvhhtae4zmLjIRGTsDdwudx6jMDGTNb2hsIbaKjIVUCShxJ59RJnnNZHiu03bStuZTMqGgmSFDY5MzHsa0l01qxv2iBC7jyzmTAPfmuvjisc+mNUvmJdzS9WWDdE/DSBiZ6/So2EKAhmLE84gD0ApW7QUkjk9+3b0qJuZrVGLb6mDKaS6Y+4mbhJx0/RqtqSFuI2ySx2M2ZUNMGFmcxzjM1ZtL6c1DV3dgcjdOwwFmSR0EZ/Rom+wuPJaKjkr29eO/FBJXt8o4/pUrbkYI/XXNPsmoiP3A3unoB8/7Ch885ootxzTKon2orQFMnujimM05cUG5cqkWGbiMUJm7/ypkpOD6VdEHQ+5prh6xHzp1NDZ+9QoyPGbCOjlgAQpIaJOMx6zx86reG6e3tuNdG4AhFAOSQBMEdcitTxKyWtXAOdhgDknn+lS/Za0srbJgOnxFI4Y9Rngg/zrj/aqqSo36Le7MrQ2HS95ARtIOeg6o3ccZro9PqvjKznhSFIRYgkwvOc8TV+zo1PxC7Fdtt2QkbfMOjE528nvxVQ3v3bTibID3ACDuJ3AmQ7f4rjs6ChRm6yyNxAP3ee47Y/XFZuqtypB/OtxW3qHKwSvX0JET1zWVrLJ6gD0FUJmjGvaRvwkDvAmfYHiq1uyyswLMwXnyjGJAmcmDMCtYjtUbACljnJLH0J/pTYZUouLFMz7LFhIB9ysfP1FTFjuwH5n6VYbMCZHYgR9KNo9J8SdrAARkCRP+nkUSx+JPpxoFypWzOe2J5I/6gPy6Uq6jT2FRVWAYAElRJ7k+/NKugvs3J94T4yLGn/ac27Pwwp8p2qNxOOpBJke9UG1xcRudjMiQPL0ieTjH1qmVgkR/L6fKhW+ZjAFcXqNjyS9S4bZHKnj9T3FaejVBbDqCWbDyeGHIj+vJEVg3dQY5gnoJOOnoK2vClb4TMwgMRt7sBOfaf610fstvxuNjLm3iVrWn2XfjsQqoxeEEkggrtiIAzxQE12pvE/DtlVyB5ZIBxO5jE+oGK1VtKwKtBBwQetXSQAEXAAgRge1dl6fpdQdJ8iI5Nt1ZkeF+GMlzexUspnDM5MLAljz/iryOrN5hJw4npBgVJHCF5gdfb3PSg2iJI/FH1E96KOKGNdMeL79wlJu3XZ8dg7PyaFpgWaB171NlmmQRWjtSM/cuXwBiKq3OciQQRB9Rx6UzXSczTzkdapKi2xaBStpNybSFUbeiwANoknHzNHuNPpx/TH1qlb04XCFkM5zvEHJG1yQPlFD1CuylbgUqc7rYMwpLiVJG0+VQIJknpQ0wtmXWaeM/nQXMelUz4dZjC4HZ2BE+aI3Y+9weKddBaiCDAJI87YkKCJniFFWm/QFxRcbj34qAFBsaG2hBVTIBA8zHnHU596tAT1irT9SmvQQnpSKGlkc0Tb3qEIr2pXkmnJz6Um9ahCEYoNgbWkqSu4ONkbkMjcVHBBzI7k96I1vpSW2R1zSs2GGWPTIZjyyxu4nSanSrfsi7ZG8MJG9cjpk8D/FZ2pZdQVtXNPDcTt+46j7yXB0PEN3xWcl27b2/DaNpa5tkgNlS1vbw0wSPdh1BCt+NNZvBrTTbaY3gdeh6Y79a87n00sLo7OPPGaQYaNltqJLTLebGCTjaeMziszxKQJwY5+fSut1WouMmJKOdoJjAiSQYyO+a5PxTSvOw5JG7sAJgGeT7D8uazxhLJKorcmaoqzGtsMkiSMDpzUZxzP9aup4SMDcI64M/LMfWiP4aB912GDggNPsYBFa/wDTc/oYfFiZ9u1uMASeYGPYk/hFbelt7VAJ4Hp1/nVTwtgAy+oee4bv3IIIq6a6f2fp4Y4dae7E5ZNuhjSpFaVdK0JKV2yFEz3niRHcdqGNCxMBWkxI2mfcg/dHqYFW7lrZtuAAlSDtMc9h2P8AWp+H2E+Ibyuz7wwBP3ssCwc8kggD0AwK8vpdLHO+d+/wNuSXTyR0nghkG4QqDswJI/kPqaKlu8Q7SFG6LaY2hFUhY9Pu+uKtFhOTJqp4bqXd3Lfc5UAAQNxCDu3lBJmuxjwYsDSXLEOblZNEv9Da9yDirYBGTPT2ojfSsnxA2t8tcuo2PuEgAcT8+K1vYXyW9VakjoCczww6g+hpryhTuIOOCKoeRm2revzgiWIAy0gT1o6ja5SS0puBJOdjBDPcw3SOM1G7V/XuJH2Xv+PwL2+YNMahp2WIAgDH0qZMYFHF2rAyLpk0LEVEXI461DUXQolh34E8CYqTON2OREj0PFXfYrtZNT1/WaRIzTCY7SeKkidx6xV8FMDqLIcDcqt2kcfqBQ00YGFLJ7GR9DjrVx7c+g/WKgGqiXRDYwMBg3yiB8uaDq4dRNsv3UcqT1x/MUdW+dIaNPiC7nft284j1FDJMKLXcy/hWsRprnMZLcEQT+vWtS1p0tzsEA85miMtDAFRQSI5NkviGkWpt9QujNHQIVblSc0CKJtOO1Roljs0jJHY0DV6VbiQOT/M+3SaKPWlcWlyxRntIJTa4J+A+MH4ZtXGPXE8kYgHoT6VQXVlnhjO1IUdQAxkf/D8qhd8Jx5CBz5TMTzg/h/Oq72bsoCj/EU+VhDYIiA3Ee/T5Vw44cmnzdTja925vlmWXHVl97yqJJAHHX+marX9Z5C1tWuHcFgAyD/xdQP71n3bjMYYnynI2hYPUQMz71a8O1SKiKSQTkyDAZssJ9DiewFb8esWTI4rZe/mzP0UgTuwncptFiPOmeDMZkZ9DJNai3A07T1z0I9CDkVDVWyyMoIWREkBhHUEHBBEj51Su+DyEEp5R5lZCVdoiTmQPSflWhKcONybS52NEqex+lKs9fCCBAulR2XeFHsBcwKVD4uT7n5ldC+8MbZBKtlvw7RIde8E4PHl6e2a1fDrDIh3gAszPAiQCFEEjE+WT0z1qlpLpuL8TbBBKn3EcH1kVYa+IliAO5NJ02jxwfiwezLnlf8AS0Q1msS0CznHQDJJ7DvWResH4quodWuedCxA2HJKMvG3IJ6+bnmpvrzcuoLVvftMhYEkwZM/gAH0jNaXi2hVwJOVMrPHImR8qbKSyp9G9FR9jnuT02sYR5C6lRJQhkLHZ93EhZY5GPLxTWfEBuxau5EkQMekk4zijaG0LaKAZImfdiWMDtM4ojk8+nemxUulXyBJqwA1auSSlxdsYYLOZ7HHHHOaa84kFS0nAETMGYg8Ccnv8qm8E7d0EmTnJ6UaIEDpz+Wam72QdKNSfft+4BrdwfcKEZnd5c+sT+XrSsi9+M246BZnrBk+kUUjkd/6UwQ+gIPX+dMSoS23yNfvBIEgSQDMx68de1DS9uV1uAg7SYAPAwQG6+8daLetSCDPyHaKAHZSTtk4HqQOwjBzPyqpJ8lxaexSRrEt5r/XEkjkeYEcSRHz+hbGmtuCwN3I25bKjsBWh8TE5HOD6VG2wzVxiinIrLo0UzL8zAbByTxHGeKshs54p2iKj8PpTEkgLb5Cx0+VSJjFQ07dOvr+VM+7iKpOy2qJN6VEGnVcQTTbRVgjKDzTwalJpgZqEFtPepgiagcUh3qF2Eob8etJh1qDNUSJYfTrg1JuJn5U2kkgk1JlzNA+QlwVtRpEcyyyYiZIb6jNZuv0otypkqVJVjMqZAKkgQTzHE1uBSDmkyYIJmcQeDWXPpoZVxv6jYZGjNfUW5A3rngSM/r1oGp1xEgLgSNxIyR0VTz7k1ev+HWhauwsY3AngFJbHYHM+hrKa3LFifKMKOw6R2ises1eXFSXI7HjT3LA1F3vZP8A6h8o9OPlSqnCdXz6D/FKuf8A6hn9R/hr0LPgxGxxPmJBInBxytZfiKsbjKzEwdyyfKA08A4XCx8j3q0tr4Lq486qwO0zuAgiNwGRxmJ/nRG8UtN95DjPm2R6RJkjnMfKuk4SeHwsj6WvkzP/AHdS3KXhOnBfduZPhg3C6gSAo6A4JJxnETRdHqNRfaN+3cNzEWwRayYAJz0jM1b0up0pV/NbUPKsCZB5gZ6ZmIpvDLdm1LfHUvBDww2ZbJIiew56UeDBLGkk79SOVp7F4Wit43PjeQpsFsnkiPNEwDj3zFB03ii3C9t7bWiFJJLCAMAkn8LDcO9CtaDS3VYhEfJk5kFs95ExTazw1bjL5In7zq8EQAFG0yGmB0rVJZFvCq/9F3HuS0OoEjz270AwHGx8fdgH7096Pc1IkFy1pozMge0nv/WsnVWrK3Gtgk7Tt3cgmAYIOJBJBjGKaxq7lqN5W4jYCsWCzuXzAwdscnpWGGrubhkiOUWt4s3rhYkFYI9/zqWqZPuN1jp64gx6VS0un1Cupb4aW0mEtEw88Fp/D170TRa1zK3VVHHK7pXaTCuCfuz2OetdC3XpfqKqO1rj05IP4cmIa5/6yJzOSOfn0otnSQAAziBjzH1x+dWv3eWEMQREjkR86levsGgKIPrBHy60fUl2A6Oqql+xT0pAATgjGcbjzu9T3J5orqen/ioagjcoCq53CQSBA7gnqDFFsX1uAlZkEgziIMf5mrjJW42BKL5Ij1YR+Y9zUNQ1yYt7CDA8x4Oc4yfb0NG+H1zk9D6dfT+9Av6S07qCskj/AFMIVZ7Hu0DvPpQ290SkBuC/wBanvJ/l7x9a0d4OO1VE0NtXDKsMAY8xMdODzRZ7e3y4ijXqR+g/xB3H1ob6gdCvbkUy6K2YOxQR6dYj+VAOgtA/cQ8j7vfmiTl7gaRcsCQGDSD24ojMBQmtBBCDaOYAjNQ+ExyTUW6spqg5bE1BzOKYJ0pMlEUxN2omntyc0MEHHWraW44qpOi4oe1AoTMJpXaHaSc8RVJFhrb5qRaTzxTMc4qJ/XrUolmZ4lrSrG2QNglj3MAGPbP1z0FYd7UE5x/jtWv4zaBkgtu8xiAVgAQAZ55kEfWuef515nXW8zs6GOuhUJiaVQk+lKslBnXkfr+1QZeAQCfUAwPnVvbiq9459a9etznXQDUaG0eUXiOIMeh70K34bb2m3t3bupA3cyI9oqzdXdn+fFWNLpnKwkR+Joz7KeJiZPtSc08eKPVMbjhkyOoldrIt2rnwgkoJIn8WAA0dTx86A2tuKpZ7aGB+EsM+mMya1H0gUL5QYOMDE/y9u9DuaBt0SIOROI7ZGQZ61yZfac2047I3rQxSd7sjcA+CzPbDEAN8No+8ehI9TE1K6tq7ZUbfJjAMFCD0/wBJ6f8AmjNaubGttDHDE/igGYIAg++MVm6e4Ld0mPKywxzG9WxPYEFsn/SK0w1uOeVLs0IlpZwg33RHR3Ba/hhLzqGOSJgR+GBxNEe6GjfZuHEYSInrunn+1HuWLhO5brKCTiJgHMCf50NHuK3mc3C5gAwoDAT7CQOB+Vb6rbsZb7oN+6qCy/gYDymIBBme8kwfcUVNOBtAjYoiI5JyWMYn/NDvX1MD8REr2MQCPfPFH3+UxyRj0Pr86KkuAbfcEyrOIJnHl4GO3PX61Bkb4jZI8sEz0/DHYyTzUbK3V3TtJkRmJgGTgdfLio7XncFUXDb3MJ3kQZEE524PziAKVl2p+8bjt+y/4I2rVwE7wGEgAL07zPP+amnJIDqxgyQIgQAoIweuOcmjByc8A5jt/wCKGjkuDD7YI5G08QSOZ6D58dWNbfEU3vRaifMR3461WuAniBREDAkiWB2jaSAAJyQYk9460CzeIk3NsABpXdJknm2cg44k0Skog1YQPODg+nWi21jnimQrIUMJyQJ82CJPyp7qY7wZjvGRPfMH5VTb/tCVdwR1lrrdWOYPP05HIoojpnEj1plS11tr77F6CBJjOMUrl+2CF3KpgQJAwcCB8qkG+GSSXKGLVGlKTG4T7ihm6Dw4+optoXTDaYZJozGKFpbg2yCD7VK5dHFDywuEKnVzHFC3zipfE+gomgdybDtUCYEn50+6e5qJWRkYqiwQTcJ47e/H5zHzrB8Q8OYFSikhxIHbpn0kHNdMABntT2rveGGfISYzyQRlCfTB6g1z9fpXmSnHlGnT5Ix9mXBwz+UkMII5BmaVd6PAlvfxUe+FbIAYCOm2IPER2xilXDcEtmzo+DfDM8sQ05iOKDfuEwetWmEVU1IggivVo472NFNNCK6kMYkmJz1x0GaPZ1JAknMdP1is3Sag7CgzE4mCR0Prz+VK3ql4wOg9+gryubq62pM9HilCl0midRMGRMGRHJodgMzEnMVXe6o5Kr7kT8hya0fC9hY5DAiPKQYPPTv2pLVIcmpPk0bekPw/icEYHQmOk9awvGHXJiCMNiefTqK63xPxC3d3lfLm2vpCrwo/XNclr7ys5B917wJ5jjvVY+QMvBU0Ws2bbZmDAQxx/wAB9+h+VW3AJgwZMxz86w9ZqGZkj7xdQCecGd0detbawWmcV6PQZXPH7XY4Opgoz9kqeIpauHYXSAc+YBgw/wBM8ESDPsOtWtNpdqBS5uSOTiQeODn3qprbbFiBp0fmSYyOgJ5PANH09+8cCyIAj7w46YrUKCvbiAO0f2zUrgO0xycfQEx60i7ELIhoBZZmD2nrQ9aYHl5UbvmaKT2Kgn1IBqB5FLP8M88Ezjjb1qtZvwwJ1SMkgbduSc4JHA9fSK17iqVEiRjBE/lQGsL/AKFx6VEm9ypOm0GB/XrUgcxQ5608UYsiyDKkY5P1Bn8qG+1BO26ViZHnHMHE7icz7CrAFQ+IQcUPRfHJafqEjn9cVWuWEY+ZAZ+fAMc9pP1o8mKiTMVfSidT7AV0VpThF5kwo57/AOaZtFZ5+Gk5/COvJ+dHNCZqtRROpjaS0okKqoDzGPTijCzQLX3hVvj1qpJrZEW/JnalCLhC3kQwvkYYEKpOeOs/MVKHJAXUWy0mQACG+8YiZxHPpT6y2xYn4C3AYySMwq4ye/8AKn0gIuCbKIIPmETPv26R70tJjexa047mSOsc/LpR8GfSmBFQa7mmUAMx5mhNc9KciPn0qveeFYzAAJntANW9kUt3R2f7M69beltL/COC3mkEbyXg+26PlSrGbV2rQVHWGCpIziVUxjGAaVeQm25NnpYRSijC3k8xNRzDT8qNtB5FMUFeuR5oq2LD7jcFxcqFIcHygcRtwwyTmpJ4bbkEu5jnhZnpK5Aou35U/wAMUh6TE5ObW7G+PNKkI7EMoqr32gD+XNTZlubd3lYH76gbo6j1oRt1H4Rp0sUJR6WhaySTuybu9g7Wed0srA4YSJBnMrIEVV8Q19tRuYy2R6tVoPu8lxVccjcJg+lUPELyWrqr+6o0rNslm8zfiU87j2Brj5vs7pld0jfDVykqJ+E2FYte54VJgxAG4iPpWij8kd/rRbgj+3agus8Yrr4cMccFFGDJkcpWXSJO4dRkUOzcg7T14oNq7DgcgDNFZwP4jYXgH+w5J9KJ7LcpbvYC3iCLeNtgRgEOSIYmcDtERJ5+kzQ4LczPrWTq9MNVcDBXW39xi7CMeaVUZmZBE8kdjVlbt1VCDT2wogDbcEATzGT2xyaThySk3a27DJxS4Zc8+7BlfzH96KGgT0odiD6R3xSsWgAR0JJ9u4pqTi6+JVqcb7qu3PxDFZzSUYiphYFNRWLog1QUd6lcFNFX2BJMuOcU0gYpBe5qLDiKosR4oZiiE0NzRIpglGR71pMAf6VSsnzCrhUk80M+Q4gZI60M3YNFuUAoKJbgvYtqZE0BscdaGrRzUkOZqqoux2JrN8V1RRGVcu42Ivctj9e9a10Vj6q38TU2LXTzMxjgATkn2OKTqZuOKTQzFG5o3/GtQLV34Sqt4W7dm2bm77zJZtqx4/1Aj5UqzLZMfeX6f4pV5zqR3UhLUfeiC2ajB7V6dUcB2MM1A0UDFCZTzV2DRMCpWyOOtC30QMJ5InFSV1sXHpb9oheWCGkVc+MTBkd+nbpQWsAqe/y6e3tS0lsGQ0/4z/elN5H2Hxji4tht45JA68ilPePl6Cofu4/QFTFoSec88ev96tSyXwD04q2f5AbFjeZmBx2n2nmoX9EdxU3FIJxjzqP9CmYA9aPZT1OOOMdQfqBUTpyT1/L+lLnCWT+pbWHF44cMP+7IAJbaAIAmB7AVXP7P24yz943e2Y+VO/hQYkhiOpnP+ar3NNaAnzmcCCMnsMUqWTMruCpd7/YfDDp2lU31Pt0/uXbOjtWiDuYsRtG4z6nnrgU1hNoiepJOMk05siZ6xGeg/vQB4fb/AOL60yXiJpxin+IuPgtOMpNfgv8AJaS4p4M0viA4nNVrWhQGT5vfEfIUdrYPX1AgHP8AUelFCWZxuUVfx+v1ByQ06nUZNr3r6/QntqLVA6cZzz6e/wDf5Um049vkOeaLqy/d/MDoxfe/IYMJiak9M6fIQARAzH8qGbU5nHTAxkn+tHc72QCjja/qGB9acrio7eBThDxTFdWxTq3XATRiSTVqRMUOyu0frmpgx0oHuw1sRu0BhR3ahMTmeKNAyBgU4Imhb59BTKfWroGyyziKtfszo3uvdcuFS3bJXAhXaRLsRzt4XrPtWckkxVjwzVOiXEV1VbgAfcoI3I0rn8MyRuIPArLq4yeJqI/TyXWmwKWMc/zFKqNzw/WMdyq5Bjh1jj1HelXmvCy+h2PFiXBqB61P97HavSLv2a6RmGy/dVZysq3y3ESOv1par7NdHgC/dQniWVpjmARXoPNQOb4EjzU6kdqgbw7GvRB9lqbl/wB5cpncCoDcYgjHPcVbv/ZhpikLduq8zvJBxny7YiOvfFTzUCeXkeZfGTtQxqFnofnmu31H2Y6gZW/Zb0KMv5gmug8D/YG1btqL7m6cl0JmyZnARp2xPIg4q5aqKW25S07fJ5Zb1IniorfAJ/PivbdR+yOgddp01oCAAVUKwjjzLBrEu/ZlpNwZGcd1eLikdjMMMxwZxQLWr0Cel955muqHUVH44ng16FZ+y5Nrb77By0qbawqj/TtaZ+ZoWp+yzA+FqiD132wfptIo1rIAvTM4EagCB9asW9QJ4r0E/ZhYLKf3i9iJEJnuAYkTn61n2vsyvh1J1NsqGBINonAMxBMHoIIqebgyeXZxd7XDaYgHjJj6/rNDt3gFAOY6xXr/AP8ASaK5dBYA2ttT93thC7KoL3MbjkGFUgZ61X8O/Ymy1pl1VjT/ABC5bfp0a1PQECSVxggGKUtWrtob4D6as8p/eR61E6gV6q32b6IkGLq4iFuGJ75kzQn+zHST5XvAdtwM+kkTTFrYivKs8v8A3getONUOxwJwCYA5Jjgepr0sfZjpt9w/Fu7DGxQQNnMiTO4H1o1v7ONMNy/Eu7HC7xI3MVyDviQJg7RjFU9bHsWtL6nl/wC8in+OD3r1C19mmjDElrzD/SXj8wJNZvif2YAvOmvC2kfduBrhnqZkY9KtayNlPSujz/447U3xRmvS/Dfs10/wl/eGdrstLW3ZV+8dsL0hYHyqOo+y+yTKai6voQjf0q/OxKelZ5qbop7eoAzFegaT7Lsn4mpJEHbsQAg9CZmeuPWoaj7LWkfD1WOu+2D9NpFX5yL2snlmcP8AvQ9aR1Qruh9lnlP+9Nu6RbWPn14/OtIfZnpJXz3iByNwG7HcCRnOKF6uBa07PMjqR60Nr3SvU3+zTRfha8v/AHJ/+QNV1+zDTDIuPu3SSyo0rAATIwMHIg+ap51Lgvyr7nmG6htcAxIBr0rUfZmDeUrcVLM3CQu4vDGUG5iR5eIjit7UfsTY/d1sWT8CObgt2rjvzO83UaZmZqPXeiKWkPG0uxStXoYx1r0YfZXblR+8vAMnyKGIIMrPEZ7Yomq+y2ySTb1FxewYKw+sA0XnYvkryrXB52XHYfQUq7R/suvTjU249bRn8mpVXmMZfhTPSIxQrYpUq5xsJW/6U4GaVKoQsLQLpyaVKoi2RWp2D/P+lKlUZSDk1MUqVCEKnpUqhBUqVKoQVKlSqEFSpUqhBUqVKoQVKlSqEFSpUqhBUqVKoQVKlSqEFSpUqhBUqVKoQiaalSqEP//Z</data>
  <data key="d0">image</data>
  <data key="d5">75</data>
</node>
<node id="297">
  <data key="d2">Pacific Ocean - Wikipediaen.wikipedia.org</data>
  <data key="d4">https://en.wikipedia.org/wiki/Pacific_Ocean</data>
  <data key="d7">https://encrypted-tbn0.gstatic.com/images?q=tbn%3AANd9GcR6lnuVMvpHDuAsauwEmraiisZbTkIvWyn8Bw&amp;usqp=CAU</data>
  <data key="d0">image</data>
  <data key="d5">75</data>
</node>
<node id="298">
  <data key="d2">Pacific Ocean - Wikipediaen.wikipedia.org</data>
  <data key="d4">https://en.wikipedia.org/wiki/Pacific_Ocean</data>
  <data key="d7">https://encrypted-tbn0.gstatic.com/images?q=tbn%3AANd9GcSmAwxUuZ5GpJMycpAF1R8AEYe5dsXkZ_RKRg&amp;usqp=CAU</data>
  <data key="d0">image</data>
  <data key="d5">75</data>
</node>
<node id="299">
  <data key="d2">How big is the Pacific Ocean?: Ocean ...oceanexplorer.noaa.gov</data>
  <data key="d4">https://oceanexplorer.noaa.gov/facts/pacific-size.html</data>
  <data key="d7">https://encrypted-tbn0.gstatic.com/images?q=tbn%3AANd9GcSB6CD0mOxJGlFlm3r8J7Z4T75c1bJfGMxmGg&amp;usqp=CAU</data>
  <data key="d0">image</data>
  <data key="d5">9</data>
</node>
<node id="300">
  <data key="d2">Pacific Ocean | Description, Location, Map, &amp; Facts | Britannica</data>
  <data key="d3"></data>
  <data key="d6"></data>
  <data key="d7">data:image/jpeg;base64,/9j/4AAQSkZJRgABAQAAAQABAAD/2wCEAAkGBwgHBgkIBwgKCgkLDRYPDQwMDRsUFRAWIB0iIiAdHx8kKDQsJCYxJx8fLT0tMTU3Ojo6Iys/RD84QzQ5OjcBCgoKDQwNGg8PGjclHyU3Nzc3Nzc3Nzc3Nzc3Nzc3Nzc3Nzc3Nzc3Nzc3Nzc3Nzc3Nzc3Nzc3Nzc3Nzc3Nzc3N//AABEIAEEAdAMBIgACEQEDEQH/xAAbAAABBQEBAAAAAAAAAAAAAAAGAAIDBAUBB//EAEIQAAIBAwMBBQMIBQsFAAAAAAECAwAEEQUSITEGE0FRcSIyYQcUQoGRobHRM2NygsE0UmKSk6KywtLh8BUWIyQm/8QAGQEAAwEBAQAAAAAAAAAAAAAAAAIEAwEF/8QAJBEAAgIBBAICAwEAAAAAAAAAAAECEQMEEiExQVETInGBkRT/2gAMAwEAAhEDEQA/APIVJBJkbJPkK4Vd/pkJ/NxUhRtxK4wR0NVBM7yMMlR5UAW0dXwFz9lbWn6Gby2jnF0qd5n2e7JIwSPP4VhNkoAoKnz8qL+y4c2lsMliC3X9o1NqskseO4sWTopS9lJIyXe9UA+HdH86iOhLu2/PV/s/96Nr23MsQzj6/CsdLLEhzzUOLWZJK2xcjlBmRb9lZLiQLFdjJ/VH86tL2HnXK/Plyf1J4++iWxRrcbo48/XVO91G57xgo2j4Ur1eZtxizsZqk5A8eyU4k7tbtCR9Lu+n31J/2fKoYvfx7h4CE/6q29OlkklIfkvUt1HMkoK5IPUeVN/qzR7Yu5vmIKy9kZ5TgXiAH9WfzrK1GAadfSWLOHkjC8quAcqD/GvSYtuACBmvO+1Y/wDppwT9JOf3FrfSameWbjL0OlLyUJOF5PFQruFtw2M9PgKsSLkYHX41A0JSEqx5zng9K9AYmhcNEpVcDGMUqZbs4hUFD0pUAd3SAFUVTjoSelQRR7SxkPOeTVvaG9oHrUc0sfdOMgnGMCgByjgbsEUZ9mX7qxgZcZG7/EaBraVsDvOnnRXpgnTTbaWNT3cm7Y3gcMQfvqXWK8dCZE2uAkvbyVkABwp8BVVZAseX8fGuW1tdzLuZOPOrMtmTEmWChjt5ZV59WIFeTFRtQXkTZOb5H2uoNFbPKYyUA4J8fQdTQ5qWvl3jZI40y+0jn2xxg/AfbUY765uZE09C06vt71UMe/yyM43Z6EVLJpc6qY9RPe3DH/ymTqHHJH/PKrIYceOb3dlk444YkuyzaXjLcqOhBxxRCt0DFkjcfShBU7p8+Na9pfqECyGs8uOM1RBjyOErRx7ib507qpX1oT7RZm1iWWXGMrkfujFGuBLhlwAeeaCu0fsa/JG2DGWjyR8VWt9Jt+Sl6NIOTlbKbHacoAfMZqCdt0Z3cHpitwWdizAC4myThWaMBQfjz55ruqdnXgsXu7O7ivIVG59o2sB545yPrq35Y3RR8cqsyLcuYUL4zilTbUMIEyfDj0rtaCDxz4kfCqsK7XdRzg9as7FKkt5cmqluGAYryM8fGgCaSILHmLg56Z616v2E0iTUewNyyAzNCTKkKpllkDsCF89y4z6CvKkO8DZgnrya97+TfXIdL+TWzQj/ANlBOwAHBPevjk9axzuCh93wAKXWs/MFe2ngeOdeDG4wV9RWVqN/HqWnNa3KGSN8HCkg5rvaOKSbU12wymaRe9kZ2LM7NycnjBB4IwMEVpWvZ9obTVYNWhaC6tliKtjOwE5JGOvFeWtPjg90ULLNk6B+GQ2l2HtkSOOLY0aZ43AZ5+viurcy3G9mIy53MR51dsdOjknEFxGe8F5FbsC2ANwkyOP2K3+yPYHUNc08XxnitraRCYmcEs7DIxjjAyDz9gNUODk7S5ElOU1QHOhIOOtVoYLh3OFOM1u6vpV1ouoSWd8gEqHkryrDrkHx61JbPGsRO3npWe/bxRklXZVtxcrER4jihTXiP+qzSSA78qP7oFG4nCjkcUDdoX361K8ZyS64Gf6IqjS1vbHxye4rySyKAQzKR9LPNWLXV7vY3dtgEFWBAIPn1qFhuGGHFNUd2MKBjwq1xT7KE2hsad2oVWIA8KVRmZM8vg+WaVdOE2wNkEU1Ao4GAM9K0tCvoNM1e2u7qJZoo2JaNlyG9kjBGD+H50U6t20sbvs1c6Zb2MYeW1igEoyCCh5bGwcn1+s0st3hX+xko1y+fwAsjhNuwAknoK9T7KRyXvY+wQRsW7qWCNdpxvMrupz8clefGvKgpf2cFBjrxR52b7Z6Vomh2enz2+pSzRq6y7NhjOXZgy+0DnDYI8fDGAay1GN5I0jiryepdkI7W7ihJidpJ1driSbBcOuFkVs+PuevXxrV7QaLNf3Fo0F2luf0cxkiL96oOQByNv0v61eb6R8puiadeXF2dM1IvcAd4FWIbyMe2fb4YgAHHXapq9cfLJod3D3B0bUu6AVkfKAhwc9N3Tp4/DFcWOo01dHbVhxpXZzT9Nf5xKyTTssYOeiiPO0gHxGep5zRNbEdyi+KjB+yvCj8qUKvATbXsmxsyNiMGQfEbseJ+wVqQfLHYrDtOm37EjqTGP8ANTwX26oHS6Nv5TtNbUri1ntIi8qtscrydpxjj1BoC1rTJ9MYQs6s20E7TnGR0raf5WNMlj2yWWpjcTuAWPBHl744/H8R7tB200vUUQ22nXMUucs7BOR5cGsM+CUpb4/wzlFNP2VFZxFhqF9WOb9se8WXHw4Fara3C6E91KPXHH31j3couJWlCsoYgjPpXdPjlGTbQmOLT5GMeOenpUMgbY2z6q6Jz32w88cYFSHnk5Hwqs1GW2wQKOM+OfOlSVgRlUJHhxSoAbF749DT296lSoAm8aib9J+7SpUAPPuH0pi9B60qVADj1rq9KVKgDg936663WlSoAjb9FJ9f4VIfcPpSpUAVbf8Albfs/wAasSe6a5SoA7b/AKCP9kUqVKgD/9k=</data>
  <data key="d4">https://www.britannica.com/place/Pacific-Ocean</data>
  <data key="d0">video</data>
  <data key="d5">108</data>
</node>
<node id="301">
  <data key="d2">There's a 'Desert' in The Middle of The Pacific, And We Now ...</data>
  <data key="d3"></data>
  <data key="d6"></data>
  <data key="d7">https://encrypted-tbn1.gstatic.com/images?q=tbn:ANd9GcS0XlKR80mCfBZpHsLd8gF4INN4UfwF7KpMF4vBtwgcdl3YZq-NuU7Q0v0</data>
  <data key="d4">https://www.sciencealert.com/there-s-a-desert-in-the-middle-of-the-pacific-and-we-now-know-what-lives-there</data>
  <data key="d0">video</data>
  <data key="d5">51</data>
</node>
<node id="302">
  <data key="d2">The Pacific Ocean | National Geographic Society</data>
  <data key="d3"></data>
  <data key="d6"></data>
  <data key="d7">data:image/jpeg;base64,/9j/4AAQSkZJRgABAQAAAQABAAD/2wCEAAkGBwgHBgkIBwgKCgkLDRYPDQwMDRsUFRAWIB0iIiAdHx8kKDQsJCYxJx8fLT0tMTU3Ojo6Iys/RD84QzQ5OjcBCgoKDQwNGg8PGjclHyU3Nzc3Nzc3Nzc3Nzc3Nzc3Nzc3Nzc3Nzc3Nzc3Nzc3Nzc3Nzc3Nzc3Nzc3Nzc3Nzc3N//AABEIAEEAdAMBIgACEQEDEQH/xAAcAAABBQEBAQAAAAAAAAAAAAAAAwQFBgcBAgj/xABAEAACAQMCAgcDBwoHAQAAAAABAgMABBESIQUxBhMiQVFhcYGRoRQjM3KxwdEVMkJSYnOSsuHwBzU2RGN0wzT/xAAaAQACAwEBAAAAAAAAAAAAAAADBAIFBgEA/8QAJhEAAQQBBQABBAMAAAAAAAAAAQACAxEEBRIhMUFxMkJR0QYVof/aAAwDAQACEQMRAD8AUvuGGC2cJIEBOwIbDe/8KgzYSE9h4m3/AFwPtq2X3Sa4KkPaIrFjjUpyvx5+yoabikJIYwpqI7QC4z61qMaKSNtUstkZDZXWmHyOdB24wOzkZI39Kby2iSDe3RseQNTV3xeNoE7T4Vvo2xgjxzz9lR03G0EZUImo/sjA9KMXW2ngIDbBthKjXgKjSFKjwLE599MZrWIk5iT+HB+H4VIzcTR1wIYwfECmkl2pGOrHrQHY8Dvtr4TjMice38qIurW0B0yAqSM8w34Gmy8NSRiLUs57wEJwPQivfFoJLq8QpFiPSAWHdvW29GeC2VhwuGGGJNOgZJG7bVQansx+hyVoMBjpx2sJuOEXNrgzwy9Ue9Vzt44pG84fFHZPcwy611AAgYHPFbh0itrdYOqAQFRyB7qxXjzrHeTwxn5uVFcgctWfwqsgmLzRTs8IjHBUPqwmGoAGcHuo2NLx2UsqCXqJzGc4kRMrtTYCVRHGWOze/elPk5x249Q8VpJ4J4AChLA8iK7Heyxn5xM+fKvClEgrw1vFn6Qr5NzrtOfyhF4EeortToKNu/C1S/4pbX1sscck0k0JwZZR22HmfAd29RUj7AHJFebOVGSYRKqKTuF/SOfwzXdO59K0umS3jG/Cs/qDAJgR6Eyu7d0OpWYofOmRXxqywoHQo4qNu7Eo2VGRR5IfuCVin52lMIVTV84pYeGcUrcwdVMV+bx/xvqHvo047q9Kme6vNYj71yzt0muoYpW0o8iqxHcCcGtMseEPbdRdyXkjlVACZwvdzrOlhOOVX+C5nuuCx6cSS7a1fOD7qov5BC7Yx/nSvNCmaXuYe0wh4ZbcZtZLuWVwwlYO6nII548ue1ZVx61tjxPiGlyqQQkqc5LENpx7SRWqT3Nzb2V0rqIkcdhQMAnxANZV0k06ZXiI0s4HqB/XNZ3GB3q8ySKVd1b1pPQm2d+jscwwFDPkkgfpVmdaD0O4nFBwe3gmleOPW4Z1UnTk7Zxvv6VZsNG1VSglvCkL78lFZOtjgaXO2AQT7RVZnFkhJhJjO+5Oc1ZL5I5VMHyeGLXuJZFAIHlgVEW/Bfykwj4bm6lCszhNgABnbPOnIxG7h1JUl45VYmjtxIdOCPHGPuoqSNguaKc/rnqQyWqy8JiFjMgaZZw2x8NJPhUs8PVzyKMdlsDPrtXm6igaeCXaMRMYurRdiqtkYHtNeW6yaRnyMs5bGruHh491JR5gZjkD0Ufm/wBJd+OXzBx8P+J/a20lw0YiUO0p7Cqfh8aJVDpzOKbcO6wWaGXZpHY6c8htjPuFPHZtGjV2Qcir3TZjJALPXCodQj2TmvlRM9sA5rkUIHOpKK3lu547eBC8srhEXxJrWOAdEuHcDiEpQXF1jtTyDOPqju+2i5mZFiAEiyfEbDxpcrgcAerOuA9EeI8XmQdQ9vbHdp5UwMeQ7zVqu+Cjht5NDA56rSjRAjkNAU+8qx9tX0AAUw4nY/LEDAaZkyEPdjwPlWW1HMlzW10PwtNp+LHiOvu/VkPSOy4rea/nLeOGMFi+WOR6Yqocd6D8WXgMF3bRG4FwJJVijB1hVbfbvON9vGtbkiN+x4XOPk8lvIBNnfluBj9LIwRjn76s0FnEbqzjjRhFaRMi60IDZ2OD44Hxqqg3NJNKyyC01RXx3IjRuyOpVlOGUjBB8DVo4RY3cfC7S/gWR42ZwyxDtDB7/Kvo7jvQ3g3HoXTi1hHKwOmOU7OAccmG438+6sd6bdGH6G2yJBczrbJIRA4chlY76Tjnt308x/KSkaS3hQUHEBJ8rngs+qkiVndANSBdh35IOalOi97LEj3HDolmnXm2yIu2Mk59Nh4GqyeKXGtbjWs0ijQ4XHaXJPa/WPIZ8ABTi2nlvrfqzNJ1zDSWlmOIxnOFz+sRRpKLL9QmNN1SeXqxrcMQQFftL5g/1zRT60teHJboLousmNwFZse2irGPWy1oaW3SWdhAuNFOeITK+lkiVDtjT+kfPzpK4YGSIPISobAGrGogYx7xXI2me7tU6wHCq7luRGNviR8acqFikxeyosjuD1KkEuPPwH9iqEvaKpN7U0tbiW54gnVh30sDhe4Z5mp2RyFGUIJ5DOaZNdLF83bjGTnluSTz9aYvdZOQcgb55UzFqEkTNjOrtBfgRyP3v7qlpX+GXD1u+IzcRcAx266Iz+0e/wBgz760wjIweVV7oDw08N6MWiyJpnuB8omzz1NyB8wukeyrCSAcd5ok87p373ImPA2BmxqBzoNdNJKjde7k9llUAeGM/j8KBSOoW0v4rzpXeW0NttbQoXuAhGXyylCSMHbB2JqXZQhB7lXApYKAxI5nnXGQNUHN4XQU1uJgptUJ3llG3oC33VT/APEHhMfH+i01tJkN1L3gYDddJVtv4seypHpnfraRW7QuWukk0rGm7YYaTt44b7Kl5bfrra91Ls8DRAdw2JPxOPYK40rq+Yn4fZQXR+TdYqDdZEkJJxjfy50pDJa2KDs6+1s2Mkj+8U3LOuQ6tHIGIbGeY8vdTK5kKSgkMoHcScVNziVAFTBuIpGYlmznc576Khuvjj2kgEjHcnLbeW1FCpesKw3XNP3I+6vV1+bw76w/lrtFBZ9QXXfSlV/Pf92/8pplD/8AK3oKKK4e1ML6lh+iT6opOb6eH1P2V2inCoJaiiipLy530GiiuFeVD4z/AK1g/fR/+dXT/aP9U0UUMKZXy7xb/M7r/tv/ADGoO7+mb0H30UVM9IASi/mr6CiiigqS/9k=</data>
  <data key="d4">https://www.nationalgeographic.org/media/pacific-ocean/</data>
  <data key="d0">video</data>
  <data key="d5">36</data>
</node>
<node id="303">
  <data key="d2">Top ten species to spot on the Northeast Pacific Seamount ...</data>
  <data key="d3"></data>
  <data key="d6"></data>
  <data key="d7">https://encrypted-tbn0.gstatic.com/images?q=tbn:ANd9GcRwuEzpE13xaa_4CSzaNV6jgBubBGN9BCuXRJbUsFIRx_ynOaP3R6imJxO5</data>
  <data key="d4">https://oceana.ca/en/blog/top-ten-species-spot-northeast-pacific-seamount-expedition</data>
  <data key="d0">video</data>
  <data key="d5">162</data>
</node>
<node id="304">
  <data key="d2">Equally Big Pacific Ocean - 30A30a.com</data>
  <data key="d4">https://30a.com/facts-about-pacific-ocean/</data>
  <data key="d7">https://encrypted-tbn0.gstatic.com/images?q=tbn%3AANd9GcRGvUY5UNb0865wBAP-Krof8Slxi_6XZwadUA&amp;usqp=CAU</data>
  <data key="d0">image</data>
  <data key="d5">27</data>
</node>
<node id="305">
  <data key="d2">Equally Big Pacific Ocean - 30A30a.com</data>
  <data key="d4">https://30a.com/facts-about-pacific-ocean/</data>
  <data key="d7">https://encrypted-tbn0.gstatic.com/images?q=tbn%3AANd9GcQsDXe2ILBLOj9DrahG05ibt29-VPuBllXQWw&amp;usqp=CAU</data>
  <data key="d0">image</data>
  <data key="d5">27</data>
</node>
<node id="306">
  <data key="d2">07E – Eastern Pacific Ocean – Hurricane And Typhoon Updates</data>
  <data key="d3">The seventh tropical depression of the Eastern Pacific Ocean has formed. 
NASA's Terra satellite used infrared light to identify the area of ...</data>
  <data key="d6">Jul 20, 2020</data>
  <data key="d4">https://blogs.nasa.gov/hurricanes/2020/07/20/07e-eastern-pacific-ocean/</data>
  <data key="d7">https://encrypted-tbn0.gstatic.com/images?q=tbn:ANd9GcT4CVZZDqB84EEXzJIHv22rEgYBvd60sSjHwBZ9Fa988hANiJHgYIBGguw&amp;usqp=CAI&amp;s</data>
  <data key="d0">news</data>
  <data key="d5">37</data>
</node>
<node id="307">
  <data key="d2">Pacific Ocean Facts: 50 Facts For Your ...factslegend.org</data>
  <data key="d4">https://factslegend.org/50-interesting-pacific-ocean-facts/</data>
  <data key="d7">data:image/jpeg;base64,/9j/4AAQSkZJRgABAQAAAQABAAD/2wCEAAkGBxISEhUSERMWFhUVGR4YGRgYGRcXHhgfIB4dFxgaGBkZHighGh0nHRUWITEiJykrLy4uGB8zODMtNygtLisBCgoKDg0OGxAQGzcmICY1LTUrLy0vLS8vNS0tLTAvLS0tLy0tKzUtLS0vLS8tNS8tLS0tLy0tLS0tLS0tLS0tLf/AABEIAJkBSQMBIgACEQEDEQH/xAAcAAEAAgMBAQEAAAAAAAAAAAAAAwUCBAYBBwj/xABKEAACAQIEAgcEBgcDCwUBAAABAhEAAwQSITEFQQYTIlFhcYEyQpGhBxQjUrHBYnKSotHh8ILC0hUWJCUzQ1NzssPiJnSjs/EI/8QAGQEBAAMBAQAAAAAAAAAAAAAAAAECAwQF/8QAKBEBAQACAQMDAwQDAAAAAAAAAAECEQMSITETIkEEMmEUUXHBoeHw/9oADAMBAAIRAxEAPwD7jSlKBSlKBSlKBSlKBSlKBSlKBSlKBSlKBSlKBSlKBSlKBSlQYvFpbEuYkwAJJY9yqNSfKgnrUxvErVr/AGjgGJyiWYjvCrLEelUuL4rccgT1amdFIzEbdq5supghZI+9XtnD5ZAhZ1OUSSe8s3tHxImq3LSN78M7vSUkhbVoydftDk0+8AAZHnBrVfieLJMsgHLq1AP/AMhYUx+UDVc/eCzadx5gfLeqs2YaewSI3AJGg0A75nlXTw445zenHz8meN1ts3MVfIBOIuqeYItgx3jKoBjnE868fGXkBIv3mK8hkJPeYKGBy+Na+Lw8iChIPdAPPfKI9B/KvLeEyiLaAbGDrE68z6enw39PD9nP6vJvyusJisXEi6jA7Z0U/O2RPyreXil1fbtBh3221/ZeAP2jXGXcyPCZSdJXKAZPLQa+cbAa984vI2jIAeck6nXYCZOh51jfp7ve+38NsfrJrWu/8u4wvErVw5Q0N91gUb0VoJHiJFblfPzbmAQMp1IbsiRtABAJ9JrewPGrloxmzpHs3CSR5XDqNOT78iBVbw2eG2H1ON89nZUrUwHEEvA5DqPaU6MvmPzGh5E1t1i6SlKUClKUClKUClKUClUfS7o6MfZWyb96xlcPnstkYwGXKT93tz6CvkHQ7opcxmO4hhX4hjVTBvkRlvGWGZ17U6e4No3oPvdK+I4jjjYDpHi2WxiMV/oyILdlS7TksHMw5DsmTB1I76+hdF+nuGxmFvYqHsjDZuuW4NUyjMTpuInxkERQdZSvm2H+l+wTbe7g8VZw15siYm4gCE95MxGh2J2Pca+j3dj5GgypXwH6Mui93iWBvYm5xHG2rtu61tct5sgyojgsDqdXMwRoK6X6POn+JPCVvX8PicZdS+1gdSnWOwCLcD3PLNlzazAnU0H1mlcb0R+kBMbiXwj4a/hcQidZ1d5cpKyBI5g9oHUag1WYj6V7Zv3bWFwOLxS2WyPcs28yyNDETpodTExQfRa8mvn7XsK3SC0SMQMScLIEp1QTte0Paz7+FfOeAYu3juOXcRisJjXbr7PVAKR9WhwFOIHuqMo020ag/Q9K+b9AuJ4GwOK30a+qWr7tfN7IwDAuW6oIJy7wDrtW10a+kv67dtrb4fjFtXTC3zb+z56sw0A0jQmg76lKUClKUClK0+JY3q1AUZnbRF7+8nuUbk+Q1JAIR8U4mLUKBmuN7KfKWPJaqBYls95gztproP1VH3f0R65jrWIwGhLMTcZldrkCSVIZRBBAUQAF5Dxk1X8TwiW1UEXLk5/fIInKxYZV1YFQR3GTyJGVy32idfutsTYUiSBI2JG3h5cvU14rltDK+GzHxnu8tfI6VSYe0pdUAxCk6SSAIyk6mDrGkabLzE1YYDAKlxlzOQQD2iGjfwhdT57nvqccbeymVmPdu3ba5YI05Ad/h4+NahwJU5wATqY5ieSk7zHP+VSPaIOYO0e6rQYB219ok928d2tS4axdgZmVifMR4AiR8q1xxzw+2scrhn5itxl/q8zOICD4kxpp/Z1/SrC8l8LnUK2hAAESSOzrm2zADbmdqsrODlQSoJJLSWmZ2BlfuwO8QIrXZnRerFsF9DAaRJIg6CQJ11A/Ot8ss9dvLGTGfd4/78Ku19Yun/YpI0LC4p56iFmNCfgedbOAwZu63FCBOyVGkkaz3EbDTTepLnA5TNlzEryfWJmFlABoSOW55kmp8DaULFtmlScyxlJkyQ06zJMGfXescs+STbWYcVutIsdgwhlZg7oN9NAR4Rp3DTURp7g7iCCQpnSdJUbQe/8AHU1aWgIlees9/mdzWNy3zETznZvA/wAf5g0nP7enKLfp9ZdWLRxuDVR1tnsOIKsgHMgeUHmNjpINWvA+Oi99m8LdHIbMPvJ4eHLx3rXtW1ylQIGsr3d4jlVfxDBqXmSCYKsuhVl94HkdR4HY1bjsy9t8/Cc+rD3Tx8x2VKrOC8RNwFLkC6m8aBhydRyB5jkdNoJs6Waay7m4UpSoSUpSgUpSgV8p+iw/6443/wA4f9d2vq1KD5XwM/8AqzHf+0X8MNXOcDwNy/b6TWbIJc3jlUakxcvNAHeQpFfd6UH5mwOKwGIwlnC4zieOUrlU4bqs6oy9kBIG3dz11r9KssKR3D8qyCCZgT31lQfnv6Iug/8AlDA3WbG4qzb65rbWrT5UcZLZJZToSQ0GRsBXSfSLbbg+GwGFwVy7hsG11lxF632rgkqZz75iDdOkeyANBFfYK8ZQdCJFB8H+j/G4f/OBWs4nE4i3esMlu9ic7PcYAMwDMoOUdWw25RWX0adMMNwVMVgeIi5buriGachbOMqppz9yQdiGEGvuuUaaDTbw8qFBMwJHOg+X3LobpTZYbNgpHrnNZfRqf9c8b/5ifjcr6hSg+FcBwFzEYHpDasgs7YhyFGpbKzPAA3JCkRzrpPoy+kXBNYwfD/tFxIRbOQoYzKIJzbQcs19RrEIAZAEmgypSlApSlBheuhFLMYVQST3Aak1x/FmLr9YdmUyCFWNF2VTJAIgszDv5wgq26RY1Q1u0SMpYM8mOZyA+bKT49WRzqkXiNgEsmYzqZAYGTtAMz2RsOUwdTVMr8HdqviQdFxV0MwMDIeZAGWW89Znx0q7sYjOZgxHZ55u8wPl6+Malx2OXKIFzkwmF3fK6yVHmPe0iprT3s5yrbaNsjdlVlsuvNtDI03q+HHMp3Y8nLq9nuMtvbXMri2C2zDOp95oAjISAdZyjUwd6x+uIqE7kguwlZZRJhFLa6eUgHvrft2GJJuwdwBuNd9IGnLn5ms8JaUL2VADbAAARsojy1jxNa44zHwpbcr3ag4nYBJLHONGkEkRJI0BEAKdtNNzpXp4racEW3OYghYDanaNRE6j0M1rYrA3M5Ja0FLHKGg6zKbp3iYHjudaywlxVU9bdsFgynslAEGh8CMxHqIqZvZl0yLTqdIzNHoPmBPzr21aVfZAHkN/PvqNMdaMgXUJXeGUxzM66VPUk18I8PtHcSPQGB8oqLE4JX19lt8ywDtHrp+A7qlt+03mD8gP7pqSiNbiuwwZey5BMnUCNd9uUghvVq2KYyyYzLqRrHfHd3Hl5GsbdwMJB0+HyNcnLhZdujjy7aY3BHaHqO8fxH8RUOOQlQ6n2e1H3hGoH4jyFbLMBqTHnpWi+MUE21BaQYyxA5ESSBoTynfwpxdXVLictxksyvlgSwKvb9tTK8ge9W/RI0PdodwK6jBYpbttbibMJ8R3g+IMg+IrkGtC5Ac6jWB8NyNfl3HnVpwG/kuG37tztL4OB2h6qJ/sMeddnLj26o5vp87vproqUpXO6ylKUClKUClKUCqPpl0ns8NwrYq8CQCFVFiXY7KJ8iT4A77VeV8p//ogf6HhS3sDFLm/Yf8s1B7e+lHH4dLeJxvCXtYVyPtFuBmUHYlSB8Gy19Pw+LR7a3UYG26h1bkVIkGe4giuO+mO5b/yLiiYKlUy+JNxMsesH0r55xXDnFL0e4fed1w96yrOAYz9lco84EDuz0H3hHBEggjvGteJdUyAQSN4IMedfK+n3A7PBuEYo8OD2jfa2jnOzECYMFiSJBK+tcjwvgz2sRw+9w3huPw7o6C/dcMy3UYqHLakAEZpgAQfAQH6CuXlX2mAnvIH41kTXwrphY4djcRxBsNw3EYm/ZzC9iBdNpLbqpXMAWhgDbOka5TvWvj8Qz9ELRdixW4FBOui3mCjyAgDwAoPvguCcsiRynX4VlXwvpH0XscMxPCMVgzcW5evot0l2bPmyTM7SGcEDka+6UClKUClKUClK0uNXyli4ymGykL+s3ZX94igoBda6t64p1uMcsHXKAFSO4kKT5tVbaN5uymKUZfazGDBBgQ0srDeD4c5q04aFUFQIUHT0AB+GnxrcusFsliAYSYImdOY+VTMPfZWPqe2XbTwuEznrC5YDRSHIDACJYqe0syde+ddI17HElURctXCYDbG5kDDNGc9po1nTSYEgCrPhWXqUCeyBA5RHL029KgfhlwuzrfZc2YwA3P2Z7WsR+Wg0rWzXhTHVndhaxi3JRVuqdpMxuFMdo69qduVWPVnkx+C/kBWrgsMyQHuG4SS2Y6bAJESRuxNb1Sam1VxpbRVUvuRmbs5QQQYKg89RnBB74rRazhWSc90qA7DKD9mCbgbVVkSwciZnIvracXuW1ALqGJDIJOUQVzvLHYEW/PbxqrGIw4jJYAzNlC5o1lyc1tZy6rcAMHc7TWmO9Ofk11d9f5Z3DhXOhYnM0AKTJBSQABrC2gP1c3nV2rMdezr5/nVBf4jhtuqLC2cikNyVYUiDOVmu9X45xOhrorqmOyYPlI9arktx6u/6QgPnOq6qOROxPj41Jlf7y/sn/FXnvL+q34r/ADqWqtZEeRvvn0C/mDWldwOb2WOZG0MkSPajTYaxtyqxqMe35r+B1/6hTZcZWnhwNymVvKNvPX+udaWIXLP6BJ9Nz+6T61d3En8vCtS/hS24B8iVkd39H4VTD2ZbnhOc6sdfKruqSZjQc5g6SDp4a/CvGvkDMoJdCGERuDMeEiR5ManCQDrziCCDuRMnfb5141wCB+HL+A0+VdEsyjm1cbt1tm4GUMpkEAg94OorOqrozdmwF/4bMnoCcn7uWrWuO9noy7mylKUSUpSgUpWOcbSO786DKqzpJwGxjsO+GxKlrbxsYIIMqynkQf4GQYqzpQfM7f0NYY5Ev4zGXrFsgrZe4MgjQDQaCJHZg10XTPoJhuIpZDs9l8OZtPaIUptpBER2VIiCCog7z1VYW7qt7JB8jNByGC+j20MLiMJicTicUmIy5jeuZmTLqptmOyZg89hWnwb6M/q72mHE8eyWWVltG9CQpBCMsQV0ggRpXeswG5jlQMDPhvQcBjPoqsPiL963i8XYTFMWvWrVwKrkklp02JZtDPtEDTSpbX0YYccObhhxF9rLXetDEpmTY5F7MRIJ23Y13WYTE67x+H4H4V7Qc30h6HWcZ9U6y5cX6m63Ey5e0VyxnkHTs8orpKUoFKxZwIk76Dx56fA/CsqBSlKBVP0oeLSL964vrl+0/wC3VxVB0unLYgT9qfD/AHV2rY/dFM7rGoOH2VZRmHssWHqSB+BqXHXQSE31Bge8QQwWfLX4cpqqs4xkIBXS4AQ2YdhgYYERzY6abmOdbOKvOhQqoJBjcmZBO8fon1IrXfukcvbobXBbBt28pnc7+k/OacXwPWpIALKCVBjXT2TO0kDtAgjkRUQ4gyE51EQDoSIPvEhhMSQo8hW3axRaIAE8ixHw7OvpU5S/KePKSanwr7+MvofYSSQqZmRDB71zxMjYfd8dMjjcUqy1gEgwcpzE+IA8eXj4E1JibIuPDj3IjOVzAlsw9mfdG34Go7PBERgypsQYzk6iCD7Omo5RueRquq0mUrbwdy6xIvW1WNoOef4Rp5zUxQFtQNp2G+0+eleln+6P2v8AxrAM2c9kbD3j3n9GpitqfKO4V7VcuGvAQLnKN5PnqP618ImsW7i7nN5nb93Wp0iZfhO/tL5H8v4VJWu7NmXsjn7x7v1akzP90ftH/DULSpKjf2l9R+B/u0zP90ftH/DUd1nlOyPa+8fut+jRFrWvcSdWYGy5WYVlglo37PITIk+fliOMSY6m94nLtpP9enfUmNwz3CpGVcsxqW1MEMNBDDLoe5mHOtb/ACbe0m+xHvAse1uPSQfHv3qvdfcT2lF9C0MhzSuYajTLt3HKT8Kg4XbaGNyCwdoImIBZVOw/SqdLVxncPmI098KDv9xAY5QfnWVonWFUCcoAOwXsgDs+B+NV5benSOOTq23OCND31/SV/igT/tGreqDgDMb97MAD1VrQfrXv5Vf1nj4dBSlKkKUpQQYu0zLCXDbMg5gFbzEMCNa5vifRm9cvvet38k3RcUaECMO1gMRlnOGYH2ogV0mL6zL9kUDSPbBIjnsRrXM8UwHEDiHuWGHV9aGVWnWMOyAk9ZATrSspkknWgit9GMUwQXMQ6hWHZXE4kwudS69ZKtclA4BbUFoEAA1Jwjo9jF60YrEm4tywLWlxyMxREZshUZSCtwhlYE9YZExEVqzxVwk3LtsZgCWGDNzKXUMXyqyZlQuwyaaLMmRUnB14q5uriiUDWAFK9TAum2mqMpLAh+tkMGX2YIAghL0b4FirF1WuXZtraCBBevXAIt2kyBXABAe3cfrPaPW5YgVV8H6KY6xawllblpBh2TrCl1x1iqbMyq2kVgyW7y5XDEZ1OfcG06NrxEXVGJ6zqhaA7Zw51yWvaNs5jd6zr59zLkjWapODcH4rZspmLG6Laam4HhuoIYnrbjgv1pgx2DlUgamg2sP0IvTbN28znqcMl1zfxGcvZuPduMrTMN1hgyCuUgaMassFwHEpcwjm6CUQfWj1lwC9cyBGudWqgOxKr2nMAD2ar+HcSxy4+3hsQ75AG2S0esGbEdWbmVZUm3bsOWUhQWCwCanwuB4hdvWTiDcCWsRnImwAQLd4GBb1azmNnKG7clidgQGji+iXEDdvXUxIVrjKJF68rMitimUZijC1l+s2YRQyk2TPtGvOKdHuJlnVMQ56285VxfuoLSlMQbbsqrpla5hx1YJVzaWcupqS/wAK4nbt3LlntXmxGJdAWnKhTF/Vp6y6bZBd8NACrAIDDQkXHDzxBMVcF3Ncw4Cqh+wGaRaBckFWDA9eWXLBGXLEQwVz9HeIdY7fWi03xcUG/dVcma6Ya2qSIW5bXIrhW6pSSNQcOIdHsWmHs4fDsyn6zeZnW/eUBHTENbZ2Ha0uPaOQSCyjWCTXc0oOIxPRniDdbGK7TNcZGL3DGZMSttgsRaK9fYEJoepzbmK3uH8Av2MR1ysLgym39pfvsVQ3es2YMHIR7kFjoVUTB06mlApSlAqn6TJ2Lbfdug/tBrf98VcVX9ILZbD3I3UZxHMoRcA+Kipl1UZTc05u/azgqIgz3SDtI7jPzFa6XQyLmQgEgnLGhIK6ExBGY+taOOwK2kXIz6kAaiANdlA7W8R5chUSAFoHXy0aEqInc5tRzB84O406t6rguO55dSuJR90ChvebLr49x7q8e9Dm2okQNSGygkhSC0ZZ1HZBnynSv4fg7adp37BcAdYQQYECCTuST5wK3sBYItKpX2oZtwQSAW08TPdqaw5M8N6rfjxz1tlbsfaEOGPZ0bNIGpHZ5zD71uWmcNlaCNe0NPKR5cxWNu52lB3hh57EH4Ctg1fe4rMdPQaj9/8As/n/ADrDCsDmykkEzrOh5jXX/wDSK8Ct1kkiMpgRtBWZPrRO2xSvFHON/wChNe0WRXWAIJMAAkk8tqfWFkQy6ifaG3Ijw8a1OMFMsXGKqQdQpY7oRAGvLlt4b1W28NY2W87EOI7OY5lFoksQskQEknQZyJmItMdxllnZdf2vhiEJyh1nukT8K8YyUjXc/KP71URt4VlAF19lUMA4J7D5e0F1b7RmgbtA8KusMVOXLOVUgSCsSYAggEexUWaMc+psUpSqtUdv2m8wPkD/AHqgtjSO4kfPf139ansbT3kn0nT5RUXNvP8An+dZc/2r8XlLwRPtL7fqJ8FL/wDdq4qt4Cv2bP8Afdm9Acin1VFPrVlVZ4alKUqQpSlBDi7jqsomcyNMwXTmZNcvxTH8QTEuLVovYW4I3DMPq7PkA6ojIboUG5nkMcsV1GLxHVrmyu2oEIpY684HKuP6SdMLuEvXVK2yloG62jZurKIlnZvbbEuyjSCqkROtBna45xB1TJaUSwUu+GxCghnW3n6tnDWwuYsQx1CEyAQRJwbj2OxHWh8ObMWA6Zrd0EXDbRgJaFcZncFeyVNuDMnLnhemBa51PVA3BcFogOBrmuIzOpBNsE2WZRJzIQfCtLgnTG9ibmHsoLId7SO5YmWLWrN8tbtAyLeW+QGLGWUjlNBvdHeNYy7dW3etHL1QbObN61LZLTFiX7Ky9y4nVe0OqLbHSv4HxrHm2oNq89wIGu9daa2M4tl3t2otoAOsBQNLrqCCee6nTZWwhxIRFIu9TD3YRGKhx1l3LlGjAdnMCSAGM1o2/pEAty1oFlW3mIYqMzoHOYZSUBzdn2pkTloMG6T8RdURMM4a5budv6tfUK2S8bTdtuyQ9q2ptsP96pDawLHGX8fcfCmwzgG0r3T1YtITntZg63UZ1JQ3YQFTO5ESIsX0+S2bgNodgwPtBp2sv2oCnq593fN4b16OmxbEW7CW0Wb6Wnz3NVV7d51bsqUDFrGULmJJMEKSKDUw/SjH3U1w9y3K3SCcLiAzEW7T2kCywtMTduLnYss2SBM6e3+J8RsszZXuBjcj7G4y2lFzC21JRO1cIS5feFILZG9LDFdNVR7lvIgKXOrl7qoFOY25vHKepBKym+YERvWpe+kS0ouMbYAt3Ta1eM0G4HjsaOOpJymAQy9qZADa4pxLEpircDENaKWcotWjlZme4L5uFrbFAqiyQrMmjNqSNNFekHELth2FlrZVSc31a+GOqZctokn2XMgFicjR4XnBukyX7rWXUW2EFJcHrAxvqI0Ha/0S6xUToJneL+g4S90txiKWbDkAWWaTh76AsD2CCze+u1lsrBiFnnW90d6Q4m/eVHtqbZQk3Et3QuYEgjOWZQyspRrZMgqTPKuqvWldSrqGUiCCAQR3EHeliyqKFRQqjQKoAA8ABoKDgsBxXidm1ZuXluXOt6olXsl3X/jZhZVOpBDIVDKxBR55VIeM8RKvaKsHCXCrjC3+2wu3FCgzlQKiW2kz1gudnYmu8pQVfAeIXLqEX7ZS6hcN2HRWAu3LSuhbkwtB8skgOusEE2ZFe0oOOs28k2+dslPQewT5oUPrWZ5axqBPrW9x+xluLdGz9hvBhJQ+sss9+QVWvcUyvtciBB8DPd6114XqxcPJOnJNiUAtMoUnIdFGaT932dTAb4ruNxTth1gE4S4WzEyJ3HM9kQpkaDu0Gmtwl5t2YLGjQJMT2TJHImIj3q8Lk6kSO5iT+OgPpXHOLO2un1sZIka2lu2qyF6uCNRIjePQtW9YxAKiZJ2MKx20nQeFaeFvjL2gFOxGmvKRHL8K28B7EHcEgz5yCfMEH1q/HLjuVXLKZasSdb4N8CPxqN7hzL2G5j3fP736NbFaNq4S0TKq2hMg69kDx9o690edaqZNrrD9xv3P8VOsP3G/c/xVJSidK/HMhINy2Tly5QcplmJRfejc89Bvyqrt3cMAXSy4g5TlcyWOQRAebkzaMwQZBq+yBi4YAjRSCAQYGbY/rV62FtmZRDIAMqDIGwOmoFWmWmWWFvf+lFcxWEWbZtkdXlJgwULHOTIbMCgAYnkAQNiKtuHX0ZQVMSBCkywAA0bUmZn41Nctqq6IumiiBudI8JJ+dZpaAULuAI1pbLE44WX/AEzrC+dNNzoPM6T6b+ledQvIR+qSv4VEFYtIMhdBm5nnBA5DTY7mqr2thVjQcq0sbdIDFfagKvixML+86j41NdxIUdrsnlO3x2j515w+1nujmtrtE97sDlHopZj+shrLkvw14+92uMJYFtFtrsihR5AQPwqWlKq1KUpQKUpQQYvFpaXNcYKsgSdNToBXOcZ6XjDXXt3LPZQuWfOBFtbSXBcIy87txbUf2p5V1DMBuQPOua4pxDhxvtZxFu011itpg62yWUKcSpOYyba5SZjRh60E9jpTZJClLmcvkgLmzOGa24U6SFe06kkDadta1OGdLuvNlbWHJe4is/aAW2xt2r2QORLxbxCtMDTx0Ev+UuHI7XVS3mb7Q3AglmUlQNs2eXYxHvE8zTAYrhy22xdm1bU2LAZittQ1tBbDdXI00RVGUHTKByFBNa6TWXsi9bU5DdFtg2VCumYllk5SAQcrZSOcVD/njhcmfK8Rr2VIX7TqRmbNlAzxrMRqSACRqWuN8PVMi4bsMBcYIlm4oLl7VrN1bsGZzZZFy5vZAOXSp7+HwD4PNl+rW7hAkIqPKv1kZcrT2kJIIMwZoIsN0wwKh8iXBIF5hk1m5kYFgT2dL1tiTCgE6iDG9h+k9llvubbhbV21aBGVuta6tprWTKY1OItiSY1BmNtXhYwDC6hTMLTJYa9eCt1xIRk7Q1bVkAJA2EaRU9rF8LIKKcOVvdWCAqw8Jb6mYEexcsBZ+8gHKg9bpfhsjXMr5FyKSVAGdwrLb7RHbyupPId86UPS7DEsFV3IyGFVSWzhogZtCMjAhoI7qrcZxXhNuzcvdVaa2lpSuS2n2iqrXEW0NJyiyYmAIGoFW+AtYFrrBbCJeElgbYDQGZVYkDQN2mWTJDzGpoLjC3luItxNVZQynwIkfI1NVFw/jnD1WLF20qtLdjQQqISxgaKLbWTmOmVk1gip36SYQKGa8oUhyCZA7AZnBJGhC23JB1hTQW1KrX49hlti815FtkuMxMCUDNcGuxVbbkj9E1DxDpPhbKPce7oi3GMAmerzdYF0gsOrfSZ7J7qC4pVW3SHCgkG8oIIEGRq2igaamdI79N6tKBSlKCHGYZbqMjbMI8R3EdxBgg94rkrVjIzKw+0XRjr2u5h4MAD4bcq7OqzjXDjcAe3/ALRNhtnHND+IPI+BM6cefTWXLx9c/KkZQdwDWNsx2TuNvEfx7/50tXAwkeRB0II3DDkR3V66z+R7q6nFYyrZwDBeZ1Osx/ZPqZB5yRWmjTodCOX5jwqRTUWbTjdd1reUlSAY8d6je3lQgctfUdr8RUNriCRBbUdwmfE5Rp/H0r048clY/sj86y6a26sf3bgHdtSq2xjzlAybae13ad3hWT8SIBOTYfe/8anop6mOm5Y2J7yT84HyAqStG1jQABlbQAe6fDvqRsenI6nQBpX8eQqLjSZTSbdvBfxP8AfmO6pKxtpAj59/MmvLjx4k7Dv/AK76hYuudhudvDvJ8v4U0VfAep/mTUbuEGZzqdPM8lUfGB51o38Zll7hAjZJBy+LEe8dvkJ3MW68G+/dLjTIGZcxJARJIlvdEjnzJ5AE8pq54ZghZthJk7sfvMdz4DkByAA5VqcHwjH7a6IYiET7gPM/pnSe4CO+basJv5dEkngpSlSkpSlApSlBDisLbuDLcRXWQYZQwkagweYrSxfAcPcLM6TnbO2p1PVmz37ZGIjxnerOlBSHorho2uZpnP1lzPPfmmZgZfLSpMD0cw9ku1oMpuItskO05UGVADOhAO+/jVvSgo8P0UwqOrhXzBsxJuOc7B3uq1wEw5V7txhOxbTYRmOjOHFs2wHAL9ZIuOGDZerLBgZErIPmauaUFTe6O4drL2ChFu4ysQGYQUyBCpBlY6pIjurXtdEMIuWEYBXzxneCcyXFkTBCtatlRsuQAaaVfUoKDE9DsI9sWir5Fti1AuXFJQW2s5SQ0kFHIM76HcVYNweycQMUVPWhDbBkxlMEiNjsN636UHP2OhuEQQqvGRrZm7cOZGRLZttLarls2wByyzuSTDe6B4FgA1toCMntsOywuI2gI1K37on9IdwjpqUFTjOjuHup1dxCV603ozMO2ZzTB1U5mBXYgkbVoP0FwJABRyBba1rcuGVYXVeTMkkYi7J3lp3ANdLSgpsP0ZwyXDdVTnZg5bMZLDmT4zJ5TVrhrIRFQFiFAUFmLsYESzMSWOmpJk1JSgUpSgUpSgpeMcHLMb1mBd94croGgzdzAbN6HSIp7V8EkEFWBgqdCDvH5+UHYiuyrQ4nwpL2p7LjZxE98EHRl8D36Qda1w5OntWPJxdXeeXPXQI5yNo37tPj5d9R/wDM/wDH1/np3Vhj8BctMGujQe/JyaaiTvb/ALUjUdo1PZcFgHGkEjSQdtyJnc91b3OdO44+i9Wr2ZCwzAFQBG0yPlGx7v5VkltjMhQRuM23jsNPH+dbKAf7th5e0PhOnpp4UfxUgjYr2vTvI8xFcn6jN1+hi0LZ1P6QDD8D/d+Ne3TsDzM/DX8ctTI9tfaVTBmQTtsVgnTvA02AE715ba2HdlA3hZI2HMtJ3MjTcAac66LzTW3POK71tGbo75PcNTRF5nc/LwH9a1JiLSturFz7wUiPkSF9DPOa1MQCmpkqwn2og8wxYyNI7h4VOHLMvwjPC4/lsW75Uxb9R7vqO/y1q0wjgjNz96eUch4a/PvmqIYowMtpiPCPly+dMHh7l1ybSkzuQewDsZuR+6oJmJ2BFs5NbqOPK26nd6+PObrH0LGEUCWA5KBGhMa8ydByFW/CeDsWW7iN11S3uFP3m+8/d3ee27wvgyWjnY57n3iIA78i6x5kljzJqzrDPOXw6uLis75XZSlKyblKUoFKUoFKUoFKUoFKUoFKUoFKUoFKUoFKUoFKUoFKUoFKUoFKUoFKUoFVWJ4DaYyk2mmZSAJ/VMrPiAD41a0ptFkvlz13h2IWJW3eHM+w3hCtKn1YVruWXfD3E/ss3/05x8xXU15UXGGnG4q5YPZuMNdwwKgDnIbWfDx23rzDNh1OW0yjuCCQZ5QuunhHLxrtKU1da2jox3vTjh1mb7O1cadyEZZ7tbwUDfk3Ktqxwi82oRLc82OZvVU0P7ddPStJyZSaU9HHe1RY4Db3uk3fBtE/YGhH62arZVAEAQByr2lVtt8tJJPBSlKhJSlKBSlKBSlKD//Z</data>
  <data key="d0">image</data>
  <data key="d5">94</data>
</node>
<node id="308">
  <data key="d2">Teenager survived 49 days adrift on a ...insider.com</data>
  <data key="d4">https://www.insider.com/teenager-survived-49-days-adrift-on-boat-pacific-ocean-2018-9</data>
  <data key="d7">data:image/jpeg;base64,/9j/4AAQSkZJRgABAQAAAQABAAD/2wCEAAkGBxMTEhUTExIWFhUXGRoYGRgXGBkeHhofHR0aHxodHyAbHyghHyAnGxkbITEjJSorLi4uGh8zODMtNygtLisBCgoKDg0OGhAQGy8lHyUtLS0tLS0tLS0tLS0tLS0tLS0tLS0tLS0tLS0tLS0tLS0tLS0tLS0tLS0tLS0tLS0tLf/AABEIAMIBAwMBIgACEQEDEQH/xAAbAAACAwEBAQAAAAAAAAAAAAAEBQIDBgABB//EAEkQAAIBAgQDBgIGCQICCAcAAAECEQMhAAQSMSJBUQUTYXGBkTKhBiNCUmKxFHKCkqKywdHwFTND4RY0U2Nzo9LxB0RUg7PC0//EABkBAAMBAQEAAAAAAAAAAAAAAAABAgMEBf/EACERAAICAgMBAQEBAQAAAAAAAAABAhEDEiExQVETYSIE/9oADAMBAAIRAxEAPwCutnqyC9UKGEwQpPtEm+Op58iPq+8LW/2ysnoWlS3rOJf6Y2rXUYEm6gMo256rSB4e2B852aCS1TQJEWYsx3sCAZ8gDj2uDgGdBoUxQSm/TQXJ9hqHqCPHFBp12JACztwNTEc+dGfY4X0cuV3FTT4yQDyswSD6HF1WrV06AGUbGAQSPMkAepGCgBa2UJMGqJFvimPWAMEISgjvajDmGptUX04oA9Rj1cuJBIZyBAVQdK77FRE+N/ywvzIeRqZEi4Vqij1ubH3xQhoc0YCrk1cDb6upbrGoW9GwXR2BOVM8lApFvUaGI/aOAk7SZVMO7HlpYBB14mUpY3gLz58g/wBLpsYqE1iTZRAUna1tvK2I1GaFKzMYGVZegqXHoNSr7Y52JWAiyCRZVUD0lue8T5XnChaSyEKsoIlVUvKxHJgqt0kA7b2wQ2VpAQ1JmI21hY8OUi3gPMb4VUAdRe3Ey3EHSqQOc6mS/wC71xPWqrJaRyJZKYHqaan1AwLlFD2p0nLxYmlWpgC0DUpefmOeIPkKobjOXpnppa/OzEAk8uo+WFfIwSr2pRU8NanvcCpXe89QDPoQMe183TV3CohOtgSDWQkhiIkKZMjrGDsjkqbT3ubV+lOmxDeuphy6LhjnOy+NzoadbGSarfaaYuqAG0C0Dng3SdBqzLPmak2plRzgA+57ljiwBWuVM9FR/a1FPnjRmhSUEakA6NUW58Ykj0k+OBF7JLC+gjeS1b8zEe+KU0KhKtMT/s1fWnHyqPA9sWUw+qQrIvO5n2plR6Rhj3VGndnRuopI7/xajB5XxHMdpPB7qgFH3nKgDyFmvzJOHtZNAWdrskaaTs8ye8dyY8g1h0wL+nVBxNSpq3gIPvMn3wWXYxrCGb8HekecEMJ8ZGJ1WAH/AFeo/wCyEB9yT8sVYMT1u1mLXkt1AAYfvE4ialRv+GW8HCx8oI+WG9Bm5ZQj9q3yWBi3TUElsuxHIKal/OJHvirRNCenRqtwmn6CtV26QWIjwGLT2TbiCL4AsT82AxbmMxVNv0R4/E9UD8wPniuslcgH9Bpx1Icj+aPU4dgUnJoLaiCfs2j82HsZwPU7NUHigdL384IHynBFJ6+xSlTAuRqYW/V7yPfFRqOBAlR+BqSj/wAtv64pCkRbL00AkMZ21HQD5aoJxVTNM8lA5y6/npb88Q7p2NgD1JK/n/cnEhSO3xfqazHgLgfni+CTyrR5Jo91f52+YGL6FNwAO8ESDYgX84/yMVtTa4C6R+ItPsIWcB1KQn4ST1i3tvGGLocjN1FP+9c82Mk+Etv748NeuTddQHNtBEftLEeGE9N2GzkeC8P/AD98TXOXhV1ebEn3BjC0THsaRXJEmhRnx7ofIqMeYzBzLdFHhoT+ox2J/JC2PoTd40gUqt+b94w8LaAnvbAGcy1UtDtS1dKgpFj6KgYf5fCnIdp00cNSp5cv+Ci8jyMAn3xom7XraYNJdXISVIHUqW1enzxytNHQUaK+jQNHpSaP7YFzZrEBTXjlpp0zP8KmMW0+0sxEvCjwVQN+hQ/1xfV7TqhRd7zp1tok8gEUao9b/LByAMuVqqNT1akR8TVFQfxf0GL6iSt8yQsfYqMSY8RcxN42+eFyZvN7cExLfVsQsjmZ1bem2A812kUESGOxCU1VfmpY9el8XTAa1MtMhS0blm0t7TF55ljjxcoSBoqKDMXVJJHLSJEzyAnxxnqfabfcB33Cx/LPzjHr9o1ngACOg1Acvsgjbyw9WKxsexcwJHeEAm4CkfzR1/PAr9lwQWieRg8uhiPY4opZyqluv44j1Y29IxJ69U7U1FtyiOfcpgpjC8rlrWNvxgkfxAWjpvgyn2MHXVCRuNGVCfzKoPzwFlO/0wPUwf8AI/vgynnqlgagPIqFQ28tJG/U4iRSQyNNwBFKbf8AGFJAPGFE+5GKc73NNmpill4RioBGpzEgSYPICSY53wPRr16p0qBGy2FuQi0Ak34cR7Vpk1mAA+JtTQDJ1HbeRHMxjNdj8CnesKCusz3jAnvLRpQKo0uq/FqO4i+LKGbqEjVlZjepqoAG3LVqMc/inyxAZQ1KSBmZtLv8QSw0U7C5A25XxemQp01L91op6S+sLNx1cCV2niB/LCtA0WZuudMmmzmYAFTxj7DEA2NokYWVs7SS9Sk9jHE9Qid7FjDEfhk4KzWaqafq1eb3NOCRyux4QB1MmNhcYz+ZydZ2YFlERqCyWvtrKrPOdO3OIxrBWQxvQ7epKCFC9fgZY+QgeMnl54JXtBHuapA/CiNbx4qjCL7gDrBwjyXZjiAXQEGwADt6BjA9p88MKtN1HFS7wi+pqSW8ZGiPLDlH4IkvaF5SsgW8FlUEe2iPWMG5Ls8PxAtUY8wZB8mlh8xgc5am5IfJ0XuPg0qYO24VSbzI9tsdV+j1FRqp6FJMAOqNBuIBVoB8+nniGxpFudy9ZIikzDp3v5l1keh9cDZTJViZWgqTzCqh/eSqGPnfDRsujLpYtTcW0gsFNhxX4Rynff0KlMtUditPM923MCrSZp6GGBnyGBSBoZLlIH1hQEXnUzH0LGR6TgR8qhulHX+LTUP5K8+49MA5pM4nAczUJHK2rw+2G/PCLM0q+ou7VS33mDAnpBEn540ir9Jf9NLmMsTA/RmIH4Vj2BYj1AOPVpyIFCv+40D+JflgDsntOsV0l6hb9UT++FkeOoHDtqOsSz1lI/G4+YOj5DywnJphVio06nLKOR/3jqPYS3sT64up5RnHFQZPIyPWMW0KlHlmGnck0yT6afi8wDggZhBb9Kq+TUP/AFICMG7HqK27JqCQFLDqpC//AKH+uAs1kmWdSejVA3ygHGjL0jLXcjfUsD1nb0+ePRUdZBWjG/2wv72jSvrG2GsjRLijGsDNkX0Ij+U47GlqU6xMilIOxWoGHoRRYH3OPMafqLUNp5JE1KoJPg2g7dYMecj1wvpUK1LhXLU1XeDqI8yWZV9SJ6YuotTq8SPSkGxLsrA9R3gX88D1sjDS1S/M6qH9HLe0Y50/ppQSc49LjcgkmVREGkn9Zzp3+6cDHP1SCWQKTGpomf3oX5HHlJxqimWqHY93Bk/ieGdfMt7YrzGbpUr7P/3SI0Hn9YUVfUMcWgBatAsOJBEkjVMCb7M9NR42/LHndgjT3wXmYWkD4RDFiPGYxdRzqNNTuqxjrxE+RFl874uo52q0laYp/iOlo9Hb5gemKsCihlKRJhy36xqQT430k9NseNl6YNyvlFUfmIxZ+myeLOGfwkX8BpUfmMc3aNEfacn8bv8Akapn2wcgRbK0+TqvgEH9pxOjRE3rNfkFIn00yfQYobtBTsQFH/Zhz/Mqgel8fQfoP9GmtXrq6LvTRjpJ/EwgGekmbeWMMuTRWa442w/6L/Q+itPXmEDs4slSTpHkftflg/OfRHLkQmql4Jce2/zw87u27bc7/wB8RFO8kqT4iD+f9MeY8sm7s6dEZWp9DaiqwWsG1CCbhgvMDcX5+FuZwj7f+jxSozmizI0MYBN9iJ1BFuDc8uu2PpL6p5x0EEfO+Ffafb9LLKdWpnMlUVWJa42tHPmbYpZpJh+aZ81bOIlDVp+FyLVIHwj7WmRtsAD5YSf65LyKShR9pS4Nurf8sHfTH6RVczJanTQK4KIWQEjSwbUZ1Ftv6DrmqP1xIB4oup3sZm5iLgSLW5E478MlJcmGTG0PE7X1AwNVj8R1T4cRUn57bYHNeo5kCpHiGI8yJ026mMT7OyyoL7xGrcjwUbzM9MNP0IsfrU0IoMGobzuTBIHvt746LSMGLR2fqgLxtcj6wXmCTaSfPBr5LSPhJIvaAs2treDN5lVIseeC8+9MUtSPoU/aKkM8HflKmwHXiPjhVlmUguvDMlmOmetiDpQDntyvhJ2Iq7ssSCtbwIKssekeN7+mLwFA4iajDhIqIgjyLoSfIHCjM5895K1DYWI1XncKIkieZieuDKWaqONKKWIjVwU1H6p4f6++L1FY4y+aUmTSZyouAVbhAMTAUQPWJ8cRzPaVKoCwybkKCdWsCAPxXHoLb4y7Z/S8KlNSIuEF2newMCCLD3O+ObtLMTYqon7NNRPmSsnynB+IOZpR22ukL3DFQLDVrH7tkHoMVNnaZYL3dWlq+Eq2ktH4AwJ+f9MJj9I663Ipn9lp9OLAGZ7frMZJAHRRo/kg4awsjdGwJQMFGaAcbLUgG+16jKT74Y0qOZEfWOeYAoo0+PC/5nHzYdrVSNJqPpm41GDhpl/pFUVQqkaPuVAKgHlqUAD/AJ4UsMilNG1zne83cHxyyke+o/ze2F5zBG9anPjloMeZUjAdP6ScImlTa2wVk+c6R1tgij22rAbpe+nUyj9oVwvy9MZ6yRVk63argRSpg/slfUBHA+WBsvmMyTqamo8qRJ/i1fIE4Kb6R5fWaZjlxNUqBTIB3UNO+2GLhdOpKlILvJNRo/aVv6DywdeABr2jmI2f2A+RoyMeYNXJVSJHdEG8xW/qJx2FtEdHiUKZ4tTxEy1G3mahCn11DffFtOhRNl7uoRv9YTHqzNby9jiNH6RZUMGh6fiyUnpseRlakT4ziyt2pSZWMiofsinTWFvvwl4jf7XljC2aFGbBgIcu5Qj7NRAvpxgn1Awr/wBLoo4PcupG8iw/aYx84wU3bKr8SvG01NFMmQOb8R2N9Km+LBWR7r+kqB/2daQJ66z7Dn440TaFRF+zKZ4qk22apVEDyglR7Yj+gZZhJdCvi6ke7WwcCkACvUB+9UBB+REn0bxwLU7RSmeOuW/WQb+BUaRg2bCkDV6VIAgXGwiowHyAX2OBv0KmRGpx0WagHuSV9jggds0GgFtBbwb5kAA+uLActq1CpxdVpsx8pdWAw7aCgBqVMHSwiNht87/OMOMr9JayWWoW6A1B/QA/M4urZTMaeCVHIvSZT/DpT3HthRUTPJu0jxn/AD54yk4y7NYqSNGv0tzR4iSANtO3qSpwflfp2wkMpbxGn/l/yxL6AV6ndVTU31ACGUWjxN7zzw8rZdWP+2T+I06bjyF5x5eXiXB2waa5Rn819P6iqCKKsx+yJ4TNhM3MXmPbGJ7YzvfOKtVqLPUVWmota4IgQKfDEAe18b7Odm5Z2ZnREp0+GSDTDVDHMfd+H9bV0xge0VWUVyDqp0iCagB1Mi8wp4WMAm4kKeuDG7LaS6AKjU+bUtvs0C38+K8n2Stdi1Nm1LBlaaU4JnaGI5Ebc+eOrmlcRTkbhqle0dQtEYI7GqimSqLTPeDZUzbzBP2SpJ3Ph547cZz5Oh3lFVSQsFx8RCrA8TACg/4Biw5eZdmQ3sxhiekWCr5Ks9Dir9PQIAzINMwndlYI8CmoAfhWdrHAjM1c6e7IB3ZmIJ8pJY26cjsLx1p2cMke57N0AfrGBaSJ1KbjfcmItOpSbjC2r2lR2NQRvpQO3uSgPzPkME1Mvl6YYrxR8TBA22/xiInmJ88LquYpauCmGc2vsCLfCu/kPPz3ijOQRSzSqCaaEsdpm/tc4V5vNVGEM4CTAUKAs87CAfU+OCq5IBBaORN7+EAmPLC+nlU34mjko+UzjWJDLaBpLF5PRVA/ORtgtaQa4RlGxJCx7kgk+U4DHaAWwikOZALN72wHXrVajFuM9JJMfIAegGNKsVjwZBiSFQQN9OjV+1In8sCZns476B7rP5x88KP0V3MET0BvixKMbaCfwifnEe04aVEjCn2XP2fmf6LHzxxRV+FCT402j95oA9jinL0nJH1lXyCOfT4h8jh1SoaVl2aJ+0GQ+71R8icJsEhWMxUG3dzyEIPYub+mA65rOQX1NGw5DyAEDGlbN0F+KpvvckkeJM/M4EbtOkSEoCSd3I0geRvH6xHtiUxgOT7MqPHD8gTHIcow0yi06XEKlVSDpOjh0npN9X7Pz2wkzmb1N/vLbZVkL+Wk+Z3xCJMtVBjwVh/MMNwsLo16dtlREssTZmqA+oWnAx2M8uaeOF3jlEAeg7vHYj8kXuzd0KKGGV3ki57xkHrJBI6QIx7mGAHwu/TS6OD4jUwc+g9cLhlVldDlCs246Zjx1vv6e2LK2frQBSYu33+9VwOgKhYk+MjxOOGjchmalVhFwomz0VG/LU9a48PHlJwPQzlBYJShPLSiB/3RU/phrlquYnjoBg25FRgelwoIPjEDwOLK2ZpmwpoWYkEFluRuNL6X8Yjyw/KABo9sUWsoZhvCBDt0RXZvZSfDEKmao7PQIQc1DqQPHUiN6AHFjVMup4hQ1E3XUFj0095/m/PFuSzgJijQaoeWl6sxzMOqmP2sK6VjSsqy1PKVAQjp5NM+MioQT6HF9Ds2jMU6iTOwZT6btHlhhl6FN5hWLC5UuCV6zpcmAeRJGBM7mFXatlF6ahf5OMZyyo0UGOOzu1qaAa27xSqwyVWHwllb4THJTy3w1y+tqlS2YKhlI01jCBkQxEkkySZiMZXKMrKoNRCBrBahSaoZOkrC3AEBr3AjcTi76RZv9HzCTmq1JWpWqKknUrsDqRIBscccmvDqjFmmyOdak7Uq71Av/Dd1EsNVuXIMAbdOmLO1+0Pq1ejUQyyrJUC5gSSYgCZNsYo/SgwjLnhWh9BqPSqJoDqx4uEEyyCAJiMTzPaj3ds1la2lGimjSzMCGMBkE3W/OJxyzts2jAN+ldRkyNSlUoulNdILhlqBpMkrf4ix3aIJ57YxWX7XWqsKzIqU6dNgztsq6ZhRxTHh5Yb/AEp+knfUP0U90CzKWakdShBpOskQoW63E2B9cZkD3T6SCajnQApiCKjJ68SY2wxFIbpn2HAKur7p15gAjaOCDI8umCMjWZ20trI0mxqZgTdeeqTv48sL6aVcxpCUiWbiQmobQFuZNviHmDj36NNWrVD3bomleJnBYwSLQbGSMdcDnl0Nmyi97TYqyxqJapqAhYO7kQoaLW5YuqZp3siVGB3bQUT3kz/CfHHq0KyV073Nrp0MVK01SLoIFzvIP7JwY2UVzJr1zH3aq29Ek+18dUZI5JCmtllGlnoi+xY0r+TvUjw+Inwi+L6OXZh9hQBcCosx4ldQA5e+G9DsumOJVYE/abWHPmzjX84wLm0pUoHBrP3pqN6DV/UDFqZDQr/06k1/jPiZHjZjxflijM9lltywXoGgflGGWd7TSmOJpf8A7MwmnxIpqzG3TUttxhZnvpPpA003UnnMSPABgwF9y2NIuT6JaXpKl2IqbqfCYEfK+IV8mhMRqIiADPyB+ZwvodsoWLJSIY/dWw84ZQTfoZ8cDH6QVmjXTRwORUf1NuXLGiUiXqX5mg2rSKSknqTbzXSQPQ+uJt2UwEsAPFKZaPCZn5DzOIp24/OkijxeqR7JIHtjn7aE3emG6pSZvcuJxVyFSPaVGpPDRrN+Oq7ADxFlj3OPKXYzM2s90T4MX/JSD748/wCkCDkzeJVE28Fv/F6YuH0i1b0yJiNLsPlqX5GcFyFSCf8AQ0IliT+yYA/W+AD0xA5WmohXRLbrWpqSLc5NvOMC5jtio3Cqk3Ea9Vjy3qMxPmY5RgGv3kaqxY3FuEz63j064IpvsHSOrZJWMLURiTA+tDH5Ljh2UgMPVpgjca1n5kEe2Iopgs1MAcrmR8/6DFVLJK1wjnrpFx4+ONbIGH+mryriP/EH9Dj3AP8Apy/9pHgUM/njsKwH1P6SaI1Bm/C8UiJ6NT0gjnJ9hh/k67VAGNGoA1wRV7wG33qYYn9onwwq7Y7eoJmGVUDICCG00jExOoFZkG0yDgb/AKUtoeoq0dAZV7sU7wZ42Oq1xEAmOvPHE4tro6rDK9VjWcCrTYR8IrS+wspqsL+Y57YrTs+o4hKb0xzDQ23jTNpjkpwT2Z9J6VQEuyIFWWjUJBseANc3iSxIsYAviWa7eyyqdFVV2AABhZ3KXdbdAATfBT+Ds5Oz2BVWrlHNlRWXWf2QlNvQifPBeo5Si5pBYK6gXAOuAblnI7seQOx2wNk8xpAjM1X1BTBKgprEqCKgYbEEcQmbYuyva/dBVqLwI4Bl8vwrMyoDfDzi25vjHJFtUaY5U7Ff0Y+ldfvKiFkN5AbNZiBIFgxFSmRz4hz3xssr28Cb5akzGxKHKVen3XptyH2cZQdwHqNTqFmMcUrqECCPqKwj0ED8nOTzNNwA1VnEX7yiHUybAcfeH9Yz53x5uXFPtHoRyQfY67c+liKKetCgBhhUpVVUqVMrdGQzAFid+gnCX6SdsZKq1Esi1kaUHdVkOgsZEQyRFxxQLDpgfNZfKvKNRFF9Y0vSSY0wzWpsT8Njewa8GJTdq/RJKiU6tHMHQzhNNRTwC4jXLTEfDbfbljNQl6O4Lo0Wb+jlNaYXLUo1uCTUqDhYB9BEF1tqN9W4WRfFuV+ib0qIhCzKj6SeMEsASy6FBW+0nbcHF9H6E0aYVDUon4dRFKgDAILAsoUkWHK8jFT9guodA6yJ0EVawYAkwbVtNh+GLRAxm1M0Uo+MymR7LTvZWuoNF0Qg5epUBCBd2RWAm6kDcX2IwVmvoWarHTmEKFi6SmZBUk8Vu6IIJHn44H7B7JztGpUDU8zpMEGlmlQGABNpBED0AjljR5f9La6v2gon/wCpyrXHKGKGfPD2nEHT9FNH/wCH2YIQissBYUg19PK4HdWNgJnYDphd2j9Hq+VdWWrl2dAlNkWsys0ALxBipFtN5EaRh7V7WrpM5rPhhFjUydp2n62MZ/tzN5p6rqHzWp6Et3vdLq7viDSJ4ZDG0Ek2IGNceabZlLENMtVzGtWKqi6dLMGrVCoLSTKh9Xw7BvOMHrmqhJHfB1AkstLMGFIkEiE08MG7MPTHyOvn8wdRNWv4k1Kmx6mcC/pNTSV1voJBKy0EjYkTEgbY7UpM53GJ9fzVSpTVapLVVdtIGoAbagCsll4b36b4Tp9KFSoyouki5VDTgwoJOoPpJ8L9JmwwPZjMVKaZpuylzG0BwD0trLbTw497PyFUVk+rMqwY2tCcTfJTjWCfpnKMTfns+q3FocAyYtTk9QF29DGAa/Zq6izugJ3YvLE+O5PvjYU82HJCKbQSpXafvAAn3A88XOCLEW5FRJ9tJNvP+2N1kaOZoxv6AjLw94R1us8hGobT64hR7MQAlyLWMuDHgS2kL8jbGrqhZg1NJO+tyrRe4DAneemFT5UK0/pdWPsg5kAHw2J/M4tZSdQGjk6bDhTvYIHx649xHqGwW/ZYA/6uescC+nE7D8j0wZW7KDDWRrA5uWcjqbGCP88MBnJpMtWJjkE0qPKJK9Dh7MGiAydW2mjTp9Nbhp8LR+TY4ZHMzeoiz92mx+ehgPl5YKpogn61SdjoVixH6xMjmdoFvDEBk6SrYaechdRubcTqb+oA6DBsLU8pZWvFqqNG8gKR7JP8OPTlBN1BY/a4j/OA3yjAVTs01Pi70jkeFjysO7dVG33eZucD5vs4xHcyOQ4k/eL1Ia99vbfFBQRVySF+OqpP3e9gj9lYjEKzU0FyP/tsBHmd/wCp6HCOt2exPEjAgbl00gdAAAAN9j+eDqHYjMuq55CCrE+FokR4+OL4+kUWt23RBj68+Rke7GffHYqHYic7Hoe8HyCNHucdguI9ZCrtSkCy6maRTUMrE6gYkGSIggzG99ueAqjzOmTJvI8bXHh4DBv6WswVDp0JlkE/YY7c7XF74m1BirENJgFSV7sxzGmYJM8iTIFzilx2VYB+jqDdigN7jVHhyPhOCMz2aaYplidLglSLaoMMOKCIPUc52IxQFXmdxy1A7+KRuOuCavdmmkpVlSeIDUCPXSZB5z/fDYBWRyrOeFCQANDA6mUTtwsJWJ5dIjDPL5KqIANQWBOpyhXa8Esy3+6TPjMYzZL2bVpm4lr+8zz88RV3AAWoYM8KmJmN+vLfEOFgpUblCxChVR1UmahrExY76OIbExpFgRflKnVYEl3VQJLmoSFgmYUIdXIfaifswbZjK5vukqLoQM1g7FgwN9tJiBcxt1nFdLNsrKy3GkqQQdJYtLCAbi4n0xi8Ropn0zsGjScBwxgHQj2AZ7Bjo+MmG1XItqssYt7b7Q0P3bsjNoa1MjSj0zq0MpMqWURYmygDVjBr2u5hVhS7HWKYBYmLcTMTGrSdJa7T4YPrIqqneg1HZlZgBIU6LFgLuQQSVU36g2xyvBzbOhZENaWbVhrGXDLR0SFZiaiuQVJ1qJhoBlQYY3JAwPnM/TcioQBSJ4O9pTDDdHYFSbXmSLiZJJwF3kMtSrAiAABAKlFgAurM4B1WYAyAOHlcpV04DCqAzhkBCqJ7skrIMXAGkmBxMbwniQ9hh2zoQfWa0MBlKOz0nF7qyAdNMHblzlfmO2qLoAj5hNJmCqsOXLWAI2nfqTgbtWqKcU2qMF0g90hXSjR0AZbyGMc2Y8owqXtGixUGgqj4TBIMEDSxYySQRJtsYtsRYFQnl5N59EvpMneLTqspSdyBe0THxA72uL+GJ/SvtOkudZwoaF+I1acAqpK6bgqDpVYuONpiDODrZmkzXbhSbInxCeWnREgTLdNse9pKrkLQUMWMAcRIBnSWNRVRTFoN+nLEr/mVlfqCZv62o6rmKNNCRClmYydwAsiCxJgHnA5DBfZH0bSk+uvWSqqm9KhrOo/dLnSKd95GoAGBthX/AKNUh2SqpQkBiHDctVzT1DTIMGQDHhazJ9g8aqxpGROoVICyYHxKNRBBOlTfaRjp/NVVmezGXa1d6mYYGj3Gk6StOmfs7ahAJYkzJje/LBeV7KIDtw1SANCFKgZi5MGDAi/LUD7nFNavl4VXzhqGnCFqmXRVVBEKpcGozDTYhpA5bjCmstJo7qoCDe+qZvqHxR+KJ54ahwTJh9fMZmmQ2mnpH4VOwBF0UQecW8rYIX6ZZgHipUSNgJcfm3yiPDAXfMi6DrlgCSeIbC4UMRsSJsRsSdsHZIEgHu6pgrJKpAEXEki5PUjcjxxpqq5Rkxlk/pVSMSvdE/F3bUj531g+kE4IzmdytU6Xr1ZAkEK4I8iGIPzwizOdgvqqUYY/A0DrBGktfzJj0GF9avRI095pn7KrUI9D3YnAofBDirkMoOLv6wAvMr4cWnfeNxOCMtmFPwZ8GLgVb385n5e2ENOpQkjVUIGwanI87HUPKBiupVqLJo6FBP3XRvAS0TbpfFaCs1dTK5gEErTqzzWgST6KR88SqV2EfUZkeVCnp9AJ/ocZLL9r5qjIYkreVIWRP6yk79Riw9vhVmkO7eZKwYbeboY2vEL54TxMLNI/ZBqw3daT1OWKkeRMfliFPs/MUzB7yNgUzCpPkHv6EjCNPpLXEFdFzBFPWG/jLA8uR52G+GeW+ll+PWg6PT1j95Cr+4PlhOMkHA6y3adVeAKGAEanrI5b0DlRa0FDtOF/aXaOaKwXqrG+lKST4khmI9sMV7So10khCNtn+WumCD6Ee+IhEVZQIvPi0gR11JTB6cxiFwwZmB2/UXh+st1Wkfnpv547GhLt91W8QCQfW8++Oxrsvgufpk/9NprGot1uYjznl6+uKK+XBnughjmtuXLhv7ycP8t2coNpckEksAgEEAwoU24hcE788dmMow5BQNtA3J8rn88G4amROTq819+WJjJVzMK0eIiemNJ3cESxF5i0Hpss8sD5iijm5DXiA6/+ofMYr9AoUU6VSmCNDXuR9Zy66ceNWfhLhlW4EQPRRHUj393X6NTUEGo9vsGooA6WF/bHLkyQCev2rdPh4bzA/vh7joR5eiWMwxgGNIM7dYgcr4Oy3ZxB+GY3LBiLRPLSYNjBMeeDu6J5hr8qir4iQTMWAi+KmpV54QADyADe5iG8THXbCcrCqDchkmkd4ZA2AMKD16yOkXJxfmFZyWZhI0hFUqGvp2E6pLE7xYAb4h2dlquljVYKo+7ptP6o0g2j7R5ADfEmo0ahChNc3ZSxI2sTCm4uLx4YylyXEvq0wwSxZ5gcVNYVtbLcgKWkjYX6WBI1ftFqVhJ206tRUSfhlGVSd7gHePvYOzKpRpnSSrAGdCyvhLs6gSImxMRabYyNWo2poqkC/wBoMIG1xfn0tiIxTLbCQQwgqqxBLSQLwOYiftR8xztztOiqDQwZxdm1bqSVjRplWBFxJseYglUKzyCDB5Hit+9/7YlSCAb8RBuTYb33389XXpGuhOwWdJUQ4IIMqxWVI6ajG95UzB6gjC96J5edvC/L/LYsWqbhDwmZmL3HMCehjlivMCbLpE9Tc+UkYpRJZWKR3vJ6c53/AMOCKVV1GkFo6QLX/EBHmDzwGC67mY3HOOswREnrgvL5iR8I351FB9AcW4iTPGWuTHeA8yAQf6QffFlGjJAYhjt8IA+bdbfD6YMqUmMniIgiCA03J3ZtM3jh6C2IBAgkoGHIIlzO/EU0kYQ7CkQLYCivTVUUCfLulvbni2rkUqANVdnI27sVtPgBKBRfp7XnAydsqgtSO0xIHzAsPGDsLc8VVe2wRKAo0fYRT6F9LHn+HE0wuxv3TU9qYVVWQC5LDmbGkwJ6EyR06Qy1HVBNWwP2su19zYkAcxePTGbPbWYiBUZQIG5M+dvyGCafa7gSQtRpuVCra8BmWNRvzX1O2HowtDsUkLEU0DML8PeuB4kJSUDf78flgetQzAN6qkGxDlQlvwsGPtE9cDVO1SCGqUIjkWpLqtsQ1LUd+tvnitvpE3CKdMKdtOsEHqQAogyJ4tVmwKMg4LavZR5Lpg/8KNJ8dLuNPoTPhi1OyCRJdR1DgT8mn2nFK9sshUtSCQbsoTXcAxxrFp2tOPMx28X098uuVgwqoeV2Kk6+d4Xn5B/6JpWMB2QqxxCxmJ9ZAmflj1qtKkICo3PSEbX58bKOfTngPs3uW4aeceiRxQ3CvkDJB8j/AFOHNPIu91qZav0hQCfVTG/hiXYULqGcFT/5cjpCrJ/di/hfDBULi9liStaiSPPTpEe5OPAaoMPSpxtfSR6DikeRGCBmC00zTYbQKfdovnerxevtiGFFS5/LKILiR91agHoO+x5gsZU/fA8CuXkfwHHYm4jowuYzleoVdokQREW+EiBfw33vOGGVzGbB4dUdOQO/Kwty2g7YMXspVBDSSOblLDZR8QgAczJvtiqpSohQKlVIF+CjrUTF78PKJi+NuGDJ5Nq+otVIC9OFgTb7glTF5MDecNEqXXS6m8jiBHlGoH5YVZTPZRXA0ViOfDRVYPMrTUn0IJwXX7ey0f7JZgNmhwNosY8Om3XESTAYrSDEhlk3Oyz56W2HL13NsXLlaQsQg8JXy2FhhRmvpBS0nVRdFY6tI7sGfvEEifAHphXWrZRyAaVdWNxU00wfOFNx4z64jVgaat3YMEn1Wp05DTHsTj3L1CYK0xeYLKQP/MsD5GfDCjI5SmFY069VrSTTdeH9YaiR+7gz9GrOF+saDv39FWMDnq0H3tgaGkTzA1MDWeFAssBQNtnYzHks9DimtmlkUhrCi4VO8Go7cRamC1urAX3OI0eyhTY66ukzYFAy3k/aCtbpJt0jBBzCoYOYy0fdOhCP5ib9cBQorh654JVZ0gBVMkcgESBPIajPtK6plSjAal1W2MQWm3DeR09MaLPdp0tI42ewYsgLst+pKBYIGytz88LhmXqVOKo0MsgksT4TKgfZ26DfFJsBOtMNPAX2uhIj3Q7+Q8uWDMvSRgAUUBSWILCbD728GCdIWZO4tizNdpuOAjiB1au8nrsTtux9cL6qhpNQNq6GDve8sCDz2OLV+ibRac1QMgK6gk6ZI0gdCCvEJ6naxnAFTIuxLLD+KsMFUaQG4HkRvi7uFBkIN4kAx/niRi06JsHoGogujfs6PzAn2OCaLE2vT/WFMfml8W92sA6Y8RN/VRHtiw5KmLkEfuj8wD77ThuQWC1exCxu7MPIn2EQfSMFLUp0F0EshHJx/UWA80bBFMID9oADeUMjypuTHmBgvLvSsEWk02OldM/wGOdhPpiHIbFFftak4jQ7n8YUAeRQ38JAwJUrsbItMAXjQoPj8QM7cgcaxO42mmrRcBlLT4gGb7ctuVsXpllgMirG+sh/kWmNjPFFsJZEhNGQRyRLKsdYq+k6UA9vbHqU6kag9JU6rq/NxPvjTV8lUZi3ewsR8Fv/AMp+YwEMpmNRuH8XqsFj9Sm4O3WfLFKYGSqBmYgMpE7kj/3wX/p0cgTv8Sr6kNJG32lGNUnZmoSSCQYkfCOscU/liOYWgoAR6IO/EQBzuST58jiv0+CMi+WH2VE9dc/mFHsMD/ozTMifMf4cbDTTcy1egRadBPluzwfKJwMO5DaRAJ2BIQn2pn5gYpZA5Mu4YWYGfHFtLNVQpRXYKTJXlMRPnFsPnywBtQLf+HxgevDPzxXT7NBvxD9amYHywbL0TtCGnQfcW+R8ccmXP3QPQY1lDIR1UfaYrb0LECMFfolNOIg32AWSZvYGS1ucRhPIibkZmnSqgCKpA/WP9sdjUDtnKi2tvRKUel8diNitQCpSyiLrqAkW8yTsBx9LzExvgLNdqMCP0fulWfhXTrnxuWPmDfwwuzebc2RwR0FFEU9bRxftYGp1KxESwXmFhfPYDFRgXwMs125mEOlmIPxEKFUAnYWTlzv64Go552uQTHRmtfxJM+oxVRouSePhH3zM+QO59MaHLVavdAooknhYrBMD7IW5Hp6jBKkK/gPl0Zfhy7VG3l31FZ/DTAKtsYJO22NBlZ06qlBPhuFbTcGLszFrAARpgewxDL03gGu46AENBJ2hNV/2lnEqGWpAd87NFoes6KP3VUmOYAt4CMYSdgF1c6QF+qIED/iGSTvp1L3nMXJUDCnt/tbMoAR3YpQA1z9YxmwaQ5WCLqeRucFVq+tSuXIeoLghW0gk/EztBJMWCgAxecIc32cdcVHqPUnicT7QxuB5jcYIpDKMtanxDS5OpGHxMTsCNJDTPh5mbV0qIYzqpyNxFNI8w0A4YUMgCwlpWIlmQEDwkknnYdYEYaZYlQINZgWgWCp+9XAYjwXeN8W38BciKt2fJ3MDeFT8lMY8OVA4ENVb8XDz9CB88W56hRDT3yliSzEO1zO8kQevPFbsxAK208zVaT5BVEYEx0B5rLQxBqOx5khl8tzcDAy0ejGf86iMNmpMZlo6QVkn9vS3yxVrVPiLbclBvymBGKUhNMF0vEQR+63qAoxPL0qmwMR4e5lSGWwmfDFdbtS8qP5R72OKFzzsxhoB5D++nFpMQ0Wk7RPFO+oA+zrDH1HLnitiVkkUzFh9a1j5TJ8gMe5ftUWDOUFhqUTf7xXUP4RtyJwUmfCXWWkkd4EChjN4ix8tWJpjfPILR79zM6QvgTq8kqXJ9MGrTLfEyAD7b92WMm/ASSg2sAOeLsvnKZYBuNvxUqR+YJb5jFWbz1M8OlJNtKVKa+ZIUSv7wOJuwJZntBVZlD0jp2UtWMeEHg/ZA574rqfSkaYFK/LRIE9btA8tJ9MQy/ZlN4tc3IUEKOss6yPPBlHICmW7unTcAQzJVUsvjeNrg3IvyiQf5AU0e2Xa5paivNXKR5BAAD44Mp5lqkLqqL4DMqYHjwgGPTHud7No/GIUDTNg0QoEgp3ludwu435LKmSJkU6iuQdkTxtxRtby8MWlF9CbGFXMuHiapi2pypn9l2K22vPlgIV2Vxq7znZoVflAnzt6b+5fJ5rY6oAMa1nxgTM+Q8fHDhOy6mkFypkn4dcnzGiB7YTqIWxNWVyNTHRM6QNJkCBduYJJEj7pseQ9DssSyvqDgSFXRB2gySNQifhn12xqv+j1NtyoPTvL9JO0X88W5PJUKDLrZC24pswJjltfntBxO9dBYtTsoUQjVayyQCE1Sf2pBKRbkOY8caDs7shmlrqkTq1EqALm+jp0knp1Oo58KPq6aKJmQ1NW2mAagZiJvxeUbR5WeQsVaSaRJ16Kl/CAlvHST44wcpMqxN2xmQjBEQlnAPFClieUIVYHSQTr6gEC8LnydQtrYBW069VJkYKAYlrlrSBvNsN2oUmYVKr0Kknh4Kgn9UGqFPSyGefXB9XtKmirBhiBABCzcRp4lv4BuW3WraJYlq9mUGOpiSxuSogHxANQkepx5hkO29NmWG5gAD+ZgceYfIrMI3ZzfaSobfZAjrz/ALYIy+QdyTxqByCswt5G/oseWHtCkFsEdixECs4A8wAAGuZkg+BxIqSYd3tutMJTF9gZ4z6KMabsdEMv2OVHwFTsWqBS03soLADbmL8sMDSo0l7yo7C1i7cZ8FvInlpj0wvU1FJ7nLMs2Dtrk9btNpHhsYOFw7NLuWeqAoIllliL8tTSb9SfPE1fYDal2tSYFaFIjrqKpPmzNqjwmMDZur3jDVURaZJClWAMW2luLoSBB1bExgYJQU93TRHb7zlWIPKzAr8xy3wacmFIer3SRDElqhFth8G9rDVHQYKQHZuqSoQKjKI0qZYkjZjo0kReL3tJItgSmcxUfU6uZBF3eLjcLqJVp4jxEE2jFua+kSr/ALSu5JkvcA9Y4RqP7IAjYm+FeY7aZqJGp1qax8JAUpG0gapDeMRbfDUWAzy+WzCEh6ppBjAQHiIF9lstr29Rh1k3BFV6SL9Umqo7B/RiSZI3N1HUHGQr1zUogOwLKGILqDHw2kgn7MgzzIjA2RzlRT3lOpodRpLpC8OxDQBOw6zF8N42ylQ1qjSzd9QVGCyvDbkULCIhpIB1DxB+0CM4TpZ3RQ2xULpA4ZlFEyB0vvYzOK6WeUIUKU3BjdWBG8kEEC9gQQwNuYwHk6PENN+ZBggx1F46XBEYtQ45HaNKc/QCcLlqi6VOhtSvw3YK6KwBPKTG3TFK5uYZhZpEzcERP2pkbEEDCjMqugQx1Wna8jiggAxI2MxJviqrXJHwK5veCI8CLf0HzwljFdj2tlkcAElo5ELIHSRH/LxxQvZ9MW0ADaWP+TgPL5ypp06AIncPpE8gFuPOcOshRqkDUUUSONasiPFWDHeOnSMJ3EVAVXJpyoQI+JShJ8tJJ+WJ5HLUjP1dZTFyTpX1G/pPrgs5hZABBsCCjKAJ5WICn8MeW4xeKAadRZRsd1/iEj2n0xO4E8vQAH2CBaNIUDyDGR54sYVWEa6tEG4KqxnoB9Y8ewnAOY7MAEhagi0tcerRIHtvvywFmqS01+Omm0yrhvQB+Lfci/TAlYDJKQOoDMuzCzA0Qx8NQNz5wB7YBzGQgji4iLcFRZHOwa4g8rXOAqPa1JmgoL/8RqdMkWEkwLzfcnlfBlDM0abFNT0ZuaesFGtvp0ALa/IeJw3FodFPd1FuQrgG4DkwYAup4gYgQegtgHM1l5U2BkzpdT52VVIxoqGYDwqmjUHRqlNmjoAtOAPAziS9ySeGkrCxgQ3qEWflhqVCaMpl2cmFZwemsj5z/TDDL0szNmYTzDT+bAH1xoi9BQCRTM7xUCkxzILKW9j5YJWsGAKOiIOR1gDr8FVVBnqLxglP+E02IwMyI+MjnLfEfUx7e+KqeRqCXZakTYJUUFhy2RpHicaUOIk1trWVQB+8pOPaefpE2WoxHOFvaeUSPTGe/wDAoDyhIH/VXWdgDqJ/W1FV/h8hfF2byDG/c01QR/uOukW2093C77rpO2JZx6mgF3qKrXAkUhH7SibeM+fPP1+0KljTVYAiTUrG3LYovrHrgSvkY8outMMx/RUMQCjOhn9fvJHkDOF2e7QfVqUUk24gA9RvHdiBexaMLU7XzGl2C0L/AGkS48ip+bTgVM3WcaSuoDwI22kCFtvcT440jjrkHQ2kj4lOrnqAU+o1D8hjsAd1X5FAOkKP647FUidSur2nXcmH0gm8Qo9SN/U4Y5XO1Dwow4QOM1EpqPIIoYz57bxiNKtSPw5ZDFyWqqFX1Mk+oAPIYLPaSpZalJEU7Ukb+Yx8h03xmyui3LdnyupytTV1LaDykmo11HhEx9oWxTVFJyAz1KunZKagT5KtjN7hVEcouR+0qxdvrXYFo00lEuR1bnPOD+USP37RoRyJ5GqiW/VW+3OeuFQxjRbubaO4ckQv+5Vi8wphQxncC1ySZwqzlYaiVo1KjHc1CxjlAgAEQL2H9yMtkGE/WlF3Ioq5LebHnzuee22L6uXWmstSI+6motUfeTIJUL4lfc4fQUKnRyCWo3Oxcwx8lgQOgEAYlRW5UISwgNpIIv5WPQDmcTNNGI76m6GdkIMk8iGJYmI8sGLVWmhJp6E5axUOonop2EeU+Qxewmr7FtXWp0oJgzxKp94lfe/ltirP1uBRoVSd4fUDtcKZKmbzqPSBgqlQaq01CrdEUKJP2RCflgirkkgliik2s2+9hGokm/2vTFbIDPUyAZ35z0wXU7XfUrIAhWDKqgJI5nSomfGfPE2oUjEPA80j5x8zi8ZZQBCAz9osv9LemK2QrK/9ZfXrqIrG5JCpLEx8QKFWHD0B3uJMzzL6xr0HTJHC7qpmb6W1aTz5iBEc8et2YXINwOkD/wB8MxkBTKMWe8MSTIMDmOY/ycS5LwdsQUsqguWNhP8AeJjx+WHVJqI4QNTxzuF6kxYR6359bU7KAMyVUXk852PFNtsHVmTLqpFMsWPQSYAJYSYi499sRKVi5IZek2gxRiYPNR4CTB8TfYYvpvl6lPMK9BwyKxpsGUrYWUqQYltUQIiN7nFmaral1MAbwTqGnb4bSQd9wD4RGLq+Xp0kZWdANSazTBZV1AwCy2HEAJE7iTGMWy0hNQ7KorS1rSNVSNW1x590pP8ATCuqcrs2hG5f9YYezKPzw9rZ9KfxtUjUV102DhTvolCpUgbDboDE48q5PvkD08wzdC1Omx9S0E/5vjSLfYGaXKUH+GqgP7Q9lYT7HDOgOHSXSsotsp0gbW1KY/W9sH0+xAAe87nxKrB6/EtWF9VjFOay2U1BXZ5EQQRUWPFmW3uduW+Kc74D+gR7LoE3AWdjq038A39zgpjRpKSqJWcCJqNYfxafYg+OI/6Pl41NWhDMRIUQdg8uN+ROCKHY+UXi7xWA/EvyJZVOC16JiCrXeoSdNJZ6N+Wp2J9JwXkMjUBLqzh4NydNjYzLAwfEX8cNszmqWkladjYGqX0mNoVeJ/SR4jAVft2kFAKCoZNkL0lHkstPqBirtdCLKLMIWrmyQJhabEkbD7HpAO3TEs7n6zELTJCi/eVdZa25AfhEfhpgjrzwAvaVNrIqJ0BV29LuV/gxOi7sYYnSN9CKJHiYAj0/PBqFgqUWZiodnYm5BJnnubchz5DDrL5QiKdOp9YTZNSKJgAExwja+0nnJJwszPaLCVCmP1yIHQQB8umE1Ryx5Xiw2Eed8VrZJocxnnoLFXKAkkgVD9rrBEgkHz3G3O7L9o07PAQqGLUwKYaVIF2YqZM2CibHGdGuBTDEpOrT1YiCbjffBzZQ0U1BWLGRcABR7TP5YNeCuBq+aQmQxYG8mvX/AP6Y9wDlcozKCwST1Vz/ACmMdia/obCvKboOWo29sbZ8siqWCKGGmCAARwqbHlck+uOx2M5CEn0vzlRMwaaVHVIp8KsQt97C1+eO7GQaKzQNQZADzAMSAceY7D8KO+iJ11KpfiK0wRqvBtcTtg1EBzIBAI7uYNx8IP53x7jsKQkXU3K1tIJC98qwLCDuI6eGG2f7Po791TkRB0Lb5Y7HYldgjK9rVCndKhKq1QKwUwGBNwQNxfbBmay6f6m9PQugcIWBpAk2jaPDHY7FIrxFucH15HINUgdINvbAHa1QgEgkELuDfnjsdhko7sNy5XUS3Cu5nkeuHNKmpzaqQNOnaLbHljsdiZDkIa2ZfV8bfEOZ5sQfcWxbSQOrFgGINi1+Uc/ARjzHYSEzuzqK8fCLeA64P7Eoq1SgGUEMGDAgENfn1t1x2Oxr4EejJ1h9Y3gzx6Exgujx5atUficaCHa7AnVJk3k49x2CRS9HOdrMMkrBjqDJDSZEzN98E5CmtTK1HqAOwpIdTjUZ6ybzjsdjNdA+2YihmnR10uyy19LETsLx4Yc/SPtGtSzGilWqU10pwo7KLgTYGMdjsaPspeA+TrNUILsXkgHUSZ23nFtBRLWFpx2OxZi+y+oIURawNvMYWZzO1BAFRxKgmGNz13x7jsNdlQPcoJQzfiXfyM/kMPyg0tYWgC21hj3HYZE+wKfzI/PBj2qaRZYW3LcTbHuOwmKBqUURsMdjsdiQP//Z</data>
  <data key="d0">image</data>
  <data key="d5">184</data>
</node>
<node id="309">
  <data key="d2">Have Disappeared into the Pacific Ocean ...cntraveler.com</data>
  <data key="d4">https://www.cntraveler.com/stories/2016-05-09/five-islands-have-completely-disappeared-into-the-pacific-ocean</data>
  <data key="d7">https://encrypted-tbn0.gstatic.com/images?q=tbn%3AANd9GcQ2lqBIiLEklVLfi5MFrpTneG9h5HhcDheGwA&amp;usqp=CAU</data>
  <data key="d0">image</data>
  <data key="d5">103</data>
</node>
<node id="310">
  <data key="d2">North Pacific Ocean - ITOPF</data>
  <data key="d3">Contact · Emergency Contact · Newsletter Subscriptions · Careers · Home &gt;&gt; Knowledge &amp; Resources &gt;&gt;Countries, Territories &amp; Regions &gt;&gt;North Pacific Ocean ...</data>
  <data key="d4">https://www.itopf.org/knowledge-resources/countries-territories-regions/north-pacific-ocean/</data>
  <data key="d0">web</data>
  <data key="d5">87</data>
</node>
<node id="311">
  <data key="d2">stuck in the Pacific Ocean ...earth.com</data>
  <data key="d4">https://www.earth.com/news/water-stuck-pacific-ocean/</data>
  <data key="d7">https://encrypted-tbn0.gstatic.com/images?q=tbn%3AANd9GcTyEE-_Bt7ypUFvNnQGn5m56N-BFfNdkW3NNQ&amp;usqp=CAU</data>
  <data key="d0">image</data>
  <data key="d5">103</data>
</node>
<node id="312">
  <data key="d2">the Pacific Ocean ...dailymail.co.uk</data>
  <data key="d4">https://www.dailymail.co.uk/sciencetech/article-6417565/Scientists-discover-bacteria-Pacific-Ocean.html</data>
  <data key="d7">https://encrypted-tbn0.gstatic.com/images?q=tbn%3AANd9GcQ1bw1mt2nAzLmhmQl9LXJmA3dweP3JjK3WXQ&amp;usqp=CAU</data>
  <data key="d0">image</data>
  <data key="d5">32</data>
</node>
<node id="313">
  <data key="d2">Neoguri (Northwestern Pacific Ocean) | NASA</data>
  <data key="d3"></data>
  <data key="d6"></data>
  <data key="d7">https://encrypted-tbn3.gstatic.com/images?q=tbn:ANd9GcTbmzEXML9giKNl929P1MSgyJWxeUz9lnQ1MZJGwvF6bK553790iPMrdN1Pf1tk</data>
  <data key="d4">https://www.nasa.gov/content/goddard/neoguri-northwestern-pacific-ocean</data>
  <data key="d0">video</data>
  <data key="d5">123</data>
</node>
<node id="314">
  <data key="d2">More heat? Second-largest Pacific Ocean heat wave now ...</data>
  <data key="d3"></data>
  <data key="d6"></data>
  <data key="d7">https://encrypted-tbn2.gstatic.com/images?q=tbn:ANd9GcTbkF03tDr2XD-NhkzFBtLGuukXzziJ7IqlrVnJ1vAHkr9zqM3vnfloDRdA</data>
  <data key="d4">https://www.hawaiinewsnow.com/2019/09/23/more-heat-second-largest-pacific-ocean-heat-wave-now-underway/</data>
  <data key="d0">video</data>
  <data key="d5">28</data>
</node>
<node id="315">
  <data key="d2">Cristina – Eastern Pacific Ocean – Hurricane And Typhoon ...</data>
  <data key="d3">Cristina – Eastern Pacific Ocean. July 07, 2020 – NASA Finds Powerful 
Storm's Around Tropical Storm Cristina's Center. A low-pressure area ...</data>
  <data key="d6">Jul 7, 2020</data>
  <data key="d4">https://blogs.nasa.gov/hurricanes/2020/07/07/cristina-eastern-pacific-ocean/</data>
  <data key="d7">https://encrypted-tbn0.gstatic.com/images?q=tbn:ANd9GcTQIZhWvvjAGc_Ta7hlZJp0xhqjoCeQ6CUqdpJsmS88wfvQh-0Rodjx6Fw&amp;usqp=CAI&amp;s</data>
  <data key="d0">news</data>
  <data key="d5">43</data>
</node>
<node id="316">
  <data key="d2">Opinion: Pacific nations lead sea ...cnn.com</data>
  <data key="d4">https://www.cnn.com/2012/09/03/opinion/eco-solutions-pacific-ocean-opinion/index.html</data>
  <data key="d7">https://encrypted-tbn0.gstatic.com/images?q=tbn%3AANd9GcTrob_KV7uy7Wogdhgf4zsrrvSjVlI1gLrdtg&amp;usqp=CAU</data>
  <data key="d0">image</data>
  <data key="d5">30</data>
</node>
<node id="317">
  <data key="d2">Not Border The Pacific Ocean ...worldatlas.com</data>
  <data key="d4">https://www.worldatlas.com/articles/which-continent-does-not-border-the-pacific-ocean.html</data>
  <data key="d7">https://encrypted-tbn0.gstatic.com/images?q=tbn%3AANd9GcSDWWrjZsGg2R6nGSPIDdtbLx1Ttg6om2IE4g&amp;usqp=CAU</data>
  <data key="d0">image</data>
  <data key="d5">116</data>
</node>
<node id="318">
  <data key="d2">UW Environment alumna Eliza Dawson to row across the ...</data>
  <data key="d3"></data>
  <data key="d6"></data>
  <data key="d7">https://encrypted-tbn0.gstatic.com/images?q=tbn:ANd9GcQBbiy1wPPZYMCMxSQb3LPpqXS9Ik1aPe6tkzBdz_XR5qeki6DuZym0U7_L1HS8</data>
  <data key="d4">https://environment.uw.edu/news/2018/04/uw-environment-alumna-eliza-dawson-to-row-across-the-pacific-ocean-for-climate-change-awareness/</data>
  <data key="d0">video</data>
  <data key="d5">98</data>
</node>
<node id="319">
  <data key="d2">Western and Central Pacific Ocean (WCPO ...researchgate.net</data>
  <data key="d4">https://www.researchgate.net/figure/The-Western-and-Central-Pacific-Ocean-WCPO-the-Eastern-Pacific-Ocean-EPO-and-the_fig1_305400816</data>
  <data key="d7">https://encrypted-tbn0.gstatic.com/images?q=tbn%3AANd9GcRHMElBCXqqV0An0OiHM5LnRS9HFHgfYAFLHg&amp;usqp=CAU</data>
  <data key="d0">image</data>
  <data key="d5">166</data>
</node>
<node id="320">
  <data key="d2">Where Do The World's Oceans Meet ...amusingplanet.com</data>
  <data key="d4">https://www.amusingplanet.com/2019/09/where-do-worlds-oceans-meet.html</data>
  <data key="d7">https://encrypted-tbn0.gstatic.com/images?q=tbn%3AANd9GcQs7gMOVhwFdOabz7zvVgScXZetyQ0yG5zx6w&amp;usqp=CAU</data>
  <data key="d0">image</data>
  <data key="d5">117</data>
</node>
<node id="321">
  <data key="d2">Noul – Northwestern Pacific Ocean – Hurricane And Typhoon ...</data>
  <data key="d3">Noul – Northwestern Pacific Ocean. Sep. 16, 2020 – NASA-NOAA Satellite 
Finds a Strengthening Tropical Storm Noul. NASA-NOAA's Suomi ...</data>
  <data key="d6">3 weeks ago</data>
  <data key="d4">https://blogs.nasa.gov/hurricanes/2020/09/16/noul-northwestern-pacific-ocean/</data>
  <data key="d7">https://encrypted-tbn0.gstatic.com/images?q=tbn:ANd9GcQozQtOD2xQnX2iXhVw0JcyinxHyus8GMCwlcLDUu-7xq2uKguQPdCoLyI&amp;usqp=CAI&amp;s</data>
  <data key="d0">news</data>
  <data key="d5">26</data>
</node>
<node id="322">
  <data key="d2">Yutu (Northwestern Pacific Ocean) – Hurricane And Typhoon ...</data>
  <data key="d3"></data>
  <data key="d6"></data>
  <data key="d7">https://encrypted-tbn2.gstatic.com/images?q=tbn:ANd9GcSVNMWSCEbEWat0PZmdLm8B5RjPH8c088liHAxjg0AgHZW9xaox5OemW2kc</data>
  <data key="d4">https://blogs.nasa.gov/hurricanes/2018/11/01/yutu-northwestern-pacific-ocean-7/</data>
  <data key="d0">video</data>
  <data key="d5">26</data>
</node>
<node id="323">
  <data key="d2">Why the Atlantic and Pacific Oceans Don ...youtube.com</data>
  <data key="d4">https://www.youtube.com/watch?v=U93QRMcQU5Y</data>
  <data key="d7">https://encrypted-tbn0.gstatic.com/images?q=tbn%3AANd9GcQoC5ui8j3e0dBX0v70iR8C02rODqIkLFVquQ&amp;usqp=CAU</data>
  <data key="d0">image</data>
  <data key="d5">181</data>
</node>
<node id="324">
  <data key="d2">Pacific Ocean</data>
  <data key="d3">Along the Pacific Ocean's irregular western margins lie many seas, the largest of which are the Celebes Sea, Coral Sea, East China Sea, Philippine Sea, Sea of ...</data>
  <data key="d4">https://www.cs.mcgill.ca/~rwest/wikispeedia/wpcd/wp/p/Pacific_Ocean.htm</data>
  <data key="d0">web</data>
  <data key="d5">9</data>
</node>
<node id="325">
  <data key="d2">line crossing the Pacific Ocean ...earthscience.stackexchange.com</data>
[truncated: 273,751 more chars]
