# Supplementary material for: An architecture for non-linear discovery of aggregated multimedia document web search results
Source: PeerJ Comput Sci. 2021 Apr 21;7:e449. doi: 10.7717/peerj-cs.449 (PMC8080422; doi:10.7717/peerj-cs.449)
Supplement: Supplemental Information 1 — We used each query cached file as the single experimental run. We calculated the mean from 5 iterations and again calculated the mean average of 5 iterations in the end. [file peerj-cs-07-449-s001.zip › myutils/helloworld22.gefx]

<?xml version='1.0' encoding='utf-8'?>
<gexf version="1.2" xmlns="http://www.gexf.net/1.2draft" xmlns:xsi="http://www.w3.org/2001/XMLSchema-instance" xsi:schemaLocation="http://www.gexf.net/1.2draft http://www.gexf.net/1.2draft/gexf.xsd">
  <meta lastmodifieddate="2020-10-22">
    <creator>NetworkX 2.4</creator>
  </meta>
  <graph defaultedgetype="undirected" mode="static" name="">
    <attributes class="node" mode="static">
      <attribute id="0" title="type" type="string" />
      <attribute id="1" title="text" type="string" />
      <attribute id="2" title="title" type="string" />
      <attribute id="3" title="snippet" type="string" />
      <attribute id="4" title="url" type="string" />
      <attribute id="5" title="clusterassignment" type="long" />
      <attribute id="6" title="uploaded" type="string" />
      <attribute id="7" title="thumbnail" type="string" />
    </attributes>
    <nodes>
      <node id="169d" label="169d">
        <attvalues>
          <attvalue for="0" value="doc_summary" />
          <attvalue for="1" value="In Pacific Ocean Expanded Protections Didnt Hurt Fishing  Feb   — The expansion of two large US marine protected areas MPAs in the Pacific Ocean had no measurable economic effects on the fishing " />
        </attvalues>
      </node>
      <node id="0d" label="0d">
        <attvalues>
          <attvalue for="0" value="doc_summary" />
          <attvalue for="1" value="Conservation news on Pacific Ocean Mongabay In Charles Moore was sailing a catamaran from Hawaii to California when he and his crew got stuck in windless waters in the North Pacific Ocean As they . Tahoe Area Attorney Wrecked Plane Recovered From Ocean Floor Off Southern California Coast SANTA BARBARA CBS — A plane that crashed into the Pacific Ocean and its pilot a Lake Tahoe area attorney were recovered from the" />
        </attvalues>
      </node>
      <node id="179d" label="179d">
        <attvalues>
          <attvalue for="0" value="doc_summary" />
          <attvalue for="1" value="Amanda Kloots Says She Scattered Some of Late Husband Nick Corderos Ashes in the Pacific Ocean  that she scattered some of the actors ashes in the Pacific Ocean &#10;almost two months after he passed away from coronavirus complications at " />
        </attvalues>
      </node>
      <node id="78d" label="78d">
        <attvalues>
          <attvalue for="0" value="doc_summary" />
          <attvalue for="1" value="Paraplegic rower Angela Madsen found dead on solo Pacific Ocean trek to Tahiti after she was found lifeless in the Pacific Ocean over the weekend the US Coast Guard said Thursday A friend of Angela Madsen . Long Beach Paralympian Angela Madsen dies rowing alone across Pacific Ocean Angela Madsen dies rowing alone across Pacific Ocean oldest woman to row across the Pacific Ocean her wife said Tuesday June" />
        </attvalues>
      </node>
      <node id="142d" label="142d">
        <attvalues>
          <attvalue for="0" value="doc_summary" />
          <attvalue for="1" value="Cygnus freighter delivers space toilet and more to astronauts on space station  am EDT  GMT while the two spacecraft were flying  miles &#10; kilometers above the South Pacific Ocean NASA officials said" />
        </attvalues>
      </node>
      <node id="194d" label="194d">
        <attvalues>
          <attvalue for="0" value="doc_summary" />
          <attvalue for="1" value="Tonga rocked by magnitude earthquake in Pacific Ocean Tonga rocked by magnitude earthquake in Pacific Ocean There has been &#10;no reports of tsunami warnings injuries or damage to buildings" />
        </attvalues>
      </node>
      <node id="187d" label="187d">
        <attvalues>
          <attvalue for="0" value="doc_summary" />
          <attvalue for="1" value="Why Planes Dont Fly Over the Pacific Ocean  YouTube " />
        </attvalues>
      </node>
      <node id="44d" label="44d">
        <attvalues>
          <attvalue for="0" value="doc_summary" />
          <attvalue for="1" value="China beats Elon Musks SpaceX with floating spaceport in Pacific Ocean China is building a floating spaceport from which it can launch rockets from the Pacific Ocean The “ Eastern Aerospace Port ” off the coast of . SpaceX launches Starlink satellites and lands rocket at sea That ship was originally deployed in the Pacific Ocean but switched coasts earlier this year and has received a host of new upgrades" />
        </attvalues>
      </node>
      <node id="144d" label="144d">
        <attvalues>
          <attvalue for="0" value="doc_summary" />
          <attvalue for="1" value="Satellites uncover widespread illegal fishing in Pacific Ocean Scofflaw ships hauled in more than  tons of Pacific flying squid in &#10;North Korean waters in  and  Shares Comments " />
        </attvalues>
      </node>
      <node id="47d" label="47d">
        <attvalues>
          <attvalue for="0" value="doc_summary" />
          <attvalue for="1" value="Pedaling through the coronavirus pandemic Local News Matteo Schlitz stopped in Baker City on Sept during his solo bicycle ride from Washington DC to the Pacific Ocean He started July and . California rower nears Hawaii on monthslong solo trip across Pacific Ocean California rower nears Hawaii on monthslong solo trip across Pacific Ocean Some days I am haunted by visions from the capsizes she" />
        </attvalues>
      </node>
      <node id="63d" label="63d">
        <attvalues>
          <attvalue for="0" value="doc_summary" />
          <attvalue for="1" value="The Scale of Illicit Trade in Pacific Ocean Marine Resources  The volume of unreported marine catch that is illegally traded in the Pacific Ocean is estimated to be  million to  million tonnes per annum The loss in gross " />
        </attvalues>
      </node>
      <node id="83d" label="83d">
        <attvalues>
          <attvalue for="0" value="doc_summary" />
          <attvalue for="1" value="Pilot Records Selfie Video After Plane Crashes in Pacific Ocean . WATCH Small Plane Crashes Into Pacific Ocean – NBC New" />
        </attvalues>
      </node>
      <node id="57d" label="57d">
        <attvalues>
          <attvalue for="0" value="doc_summary" />
          <attvalue for="1" value="athletes just completed intense solo rows across the Pacific Ocean “ I just reminded myself to look for the beauty to find the beauty because theres so much beauty in the ocean And so even if its dark theres still . athletes just completed intense solo rows across the Pacific" />
        </attvalues>
      </node>
      <node id="100d" label="100d">
        <attvalues>
          <attvalue for="0" value="doc_summary" />
          <attvalue for="1" value="Obligation to Negotiate Access to the Pacific Ocean Bolivia v  The Court concluded that none of those bases established an obligation for Chile to negotiate Bolivias sovereign access to the Pacific Ocean It added that its " />
        </attvalues>
      </node>
      <node id="85d" label="85d">
        <attvalues>
          <attvalue for="0" value="doc_summary" />
          <attvalue for="1" value="The best things to do in Astoria where the mighty Columbia River meets the ocean With ocean beaches wildlife viewing areas an enormous the Lewis and Clark National Historical Park to the Pacific Ocean at Sunset Beach . Safest place may be at sea say Portlanders who have cast off Sarah Laidlaw and Rob Martin cast off from Ilwaco Washington and crossed the Columbia River bar into the Pacific Ocean in early September" />
        </attvalues>
      </node>
      <node id="136d" label="136d">
        <attvalues>
          <attvalue for="0" value="doc_summary" />
          <attvalue for="1" value="Pacific will continue to say no to nuclear weapons UN told At the end of these nuclear tests radioactive waste and machinery were &#10;either buried or dumped into the Pacific Ocean Today we still do not " />
        </attvalues>
      </node>
      <node id="56d" label="56d">
        <attvalues>
          <attvalue for="0" value="doc_summary" />
          <attvalue for="1" value="A vast heat wave is endangering sea life in the Pacific Ocean Oct — A huge marine heat wave has formed in the Pacific Ocean and scientists are worried that it could devastate sea life and trigger harmful algal . Pacific Oceanscape Conservation International The Pacific Oceanscapes islands and islets face rising sea levels ocean acidification and depleted fish stocks Conservation International is working to" />
        </attvalues>
      </node>
      <node id="40d" label="40d">
        <attvalues>
          <attvalue for="0" value="doc_summary" />
          <attvalue for="1" value="Understanding La Nina why changing conditions across the Pacific Ocean could mean hope of rain for Australian farmers The Conversation Hour Understanding La Nina why changing conditions across the Pacific Ocean could mean hope of rain for Australian farmers Share Facebook . Pacific Ocean Litter Project Department of Agriculture Water Whats the problem were working on Australias near Pacific neighbourhood also called Oceania covers million km of the Pacific Ocean Thats more" />
        </attvalues>
      </node>
      <node id="183d" label="183d">
        <attvalues>
          <attvalue for="0" value="doc_summary" />
          <attvalue for="1" value="Man attempts recordbreaking swim across Pacific Ocean  " />
        </attvalues>
      </node>
      <node id="133d" label="133d">
        <attvalues>
          <attvalue for="0" value="doc_summary" />
          <attvalue for="1" value="Deadly Fires in Northwest US Burn Hundreds of Homes People walk by the Pacific Ocean coast as smoke from wildfires covers  &#10;raging across the Pacific Northwest destroyed hundreds of homes in " />
        </attvalues>
      </node>
      <node id="185d" label="185d">
        <attvalues>
          <attvalue for="0" value="doc_summary" />
          <attvalue for="1" value="China continues aggression from IOR to Pacific Ocean Quad to meet discuss strategy to control rogue Chinese Navy China continues aggression from IOR to Pacific Ocean Quad to meet discuss &#10;strategy to control rogue Chinese Navy By Huma Siddiqui " />
        </attvalues>
      </node>
      <node id="159d" label="159d">
        <attvalues>
          <attvalue for="0" value="doc_summary" />
          <attvalue for="1" value="Studentled research on food webs in oceans deepest trenches Studentled research on food webs in oceans deepest trenches  and &#10;shrimps and fishes in these trenches in the western Pacific Ocean" />
        </attvalues>
      </node>
      <node id="126d" label="126d">
        <attvalues>
          <attvalue for="0" value="doc_summary" />
          <attvalue for="1" value="Pacific ocean blob of warm water killed million seabirds . A Hot Blob in the Pacific Ocean Caused Million Seabirds to Jan — Five years ago tens of thousands of emaciated seabirds washed ashore on the Pacific Coast" />
        </attvalues>
      </node>
      <node id="91d" label="91d">
        <attvalues>
          <attvalue for="0" value="doc_summary" />
          <attvalue for="1" value="Coast Guard Cutter Offloads Million of Cocaine in San The fight against drug cartels in the Eastern Pacific Ocean requires unity of effort in all phases from detection monitoring and interdictions . Pacific Ocean United Nations Office on Drugs and Crime Based in Bangkok the GMCP Pacific Ocean PO Team assists states in Southeast Asia and the Pacific region in building their maritime security capacity and" />
        </attvalues>
      </node>
      <node id="39d" label="39d">
        <attvalues>
          <attvalue for="0" value="doc_summary" />
          <attvalue for="1" value="The Great Pacific Garbage Patch The Ocean Cleanup The Great Pacific Garbage Patch is the largest accumulation of ocean plastic in the world and is located between Hawaii and California Scientists of The Ocean . Pacific Ocean National Geographic Society Results of — Earth Science Oceanography Ecology Biology The Great Pacific Garbage Patch is a collection of marine debris in the North Pacific Ocean ." />
        </attvalues>
      </node>
      <node id="124d" label="124d">
        <attvalues>
          <attvalue for="0" value="doc_summary" />
          <attvalue for="1" value="private islands for sale in the Pacific Ocean  Vladi Private  Due to its size its no surprise there are so many private islands in the Pacific Pacific island resorts promise amazing holidays whereas our islands for sale in the " />
        </attvalues>
      </node>
      <node id="154d" label="154d">
        <attvalues>
          <attvalue for="0" value="doc_summary" />
          <attvalue for="1" value="DoubleTree by Hilton Opens Beachfront Property in Mazatlán Mexico At the Pool Bar guests enjoy a lengthy menu of lunches and snacks or watch &#10;the astounding Pacific Ocean sunsets with specialty drinks and " />
        </attvalues>
      </node>
      <node id="143d" label="143d">
        <attvalues>
          <attvalue for="0" value="doc_summary" />
          <attvalue for="1" value="Pacific Ocean Finance — News  Conservation Finance Alliance After the workshop the Fellows attended and presented their projects at the Pacific Ocean Finance Conference The POFP Fellows already have deep knowledge " />
        </attvalues>
      </node>
      <node id="8d" label="8d">
        <attvalues>
          <attvalue for="0" value="doc_summary" />
          <attvalue for="1" value="Pacific Ocean News Articles The Scientist Magazine® Catherine Offord Oct The discovery of ancient clades of brittle stars at the bottom of the Pacific Ocean adds to concerns that commercial exploitation of . After an asteroid wiped out the dinosaurs ocean microbes In Bralower and his colleagues had spotted micrite in rocks from the western Pacific Ocean that dated to the time of the impact “ When we" />
        </attvalues>
      </node>
      <node id="156d" label="156d">
        <attvalues>
          <attvalue for="0" value="doc_summary" />
          <attvalue for="1" value="Imagitarium Pacific Ocean Water  gallons  Petco Natural sea water thats already filtered sanitized and pH balanced · No mixing measuring or adjusting · Just pour Pacific Ocean Water directly into your aquarium" />
        </attvalues>
      </node>
      <node id="113d" label="113d">
        <attvalues>
          <attvalue for="0" value="doc_summary" />
          <attvalue for="1" value="Pacific Ocean  latest news breaking stories and comment  A tropical storm in the Pacific Ocean is slowly approaching the Tokyo region and officials are urging residents to take precautions early from heavy rain and " />
        </attvalues>
      </node>
      <node id="145d" label="145d">
        <attvalues>
          <attvalue for="0" value="doc_summary" />
          <attvalue for="1" value=" Stunning Pacific Ocean Beaches You Wont Want to Miss The water is fairly cold Enjoy a picnic on the beach with wine and cheese sourced from local shops catch the sun set over the Pacific Ocean or walk to the " />
        </attvalues>
      </node>
      <node id="84d" label="84d">
        <attvalues>
          <attvalue for="0" value="doc_summary" />
          <attvalue for="1" value="The Pacific Ocean is so acidic that its dissolving Dungeness crabs shells The Pacific Ocean is acidifying at such a rate that Dungeness crabs some of the most valuable crustaceans in the Pacific Northwest are suffering . The Pacific Ocean is so acidic that its dissolving Dungeness Jan — The Pacific Ocean is becoming more acidic and the cashcrabs that live in its coastal waters are some of its first inhabitants to feel its effects" />
        </attvalues>
      </node>
      <node id="25d" label="25d">
        <attvalues>
          <attvalue for="0" value="doc_summary" />
          <attvalue for="1" value="Pacific Ocean BBC News Video caption US coast guard crew have nearmiss with shark in Pacific OceanUS coast guard crew have nearmiss with shark in Pacific Ocean An officer on . US Coast Guard describes ‘ shark attack ’ during crew ’ s Pacific Ocean swim Coasties were swimming in the Pacific Ocean on Aug when a to foot shark appeared near their ship the US Coast Guard Cutter" />
        </attvalues>
      </node>
      <node id="88d" label="88d">
        <attvalues>
          <attvalue for="0" value="doc_summary" />
          <attvalue for="1" value="Great white shark lair found in Pacific Ocean CNN Video . WATCH White Shark Café Found in Middle of Pacific Ocean" />
        </attvalues>
      </node>
      <node id="168d" label="168d">
        <attvalues>
          <attvalue for="0" value="doc_summary" />
          <attvalue for="1" value="NASA Navy practice Orion recovery in the Pacific Ocean " />
        </attvalues>
      </node>
      <node id="151d" label="151d">
        <attvalues>
          <attvalue for="0" value="doc_summary" />
          <attvalue for="1" value="Sailing Solo across the Pacific Ocean  Hawaii to the Marshall  " />
        </attvalues>
      </node>
      <node id="163d" label="163d">
        <attvalues>
          <attvalue for="0" value="doc_summary" />
          <attvalue for="1" value="Tshirts perfect fit for Yap  Stripes Japan Tshirts are a valuable commodity on the small remote Pacific island of &#10; of the Pacific Ocean the state of Yap is made up of four large &#10;islands " />
        </attvalues>
      </node>
      <node id="45d" label="45d">
        <attvalues>
          <attvalue for="0" value="doc_summary" />
          <attvalue for="1" value="Pacific Ocean and Beaches  Los Angeles  United States  The Pacific Ocean is a force that calls to some to jump in and join the dolphins that frequent its waters Temperatures are warmest in August and September but " />
        </attvalues>
      </node>
      <node id="171d" label="171d">
        <attvalues>
          <attvalue for="0" value="doc_summary" />
          <attvalue for="1" value="Critics vow to continue efforts to remove Snake River dams in Washington The Pacific Northwest population of orcas — also called killer whales — was &#10; all the way to Lewiston Idaho  miles from the Pacific Ocean" />
        </attvalues>
      </node>
      <node id="125d" label="125d">
        <attvalues>
          <attvalue for="0" value="doc_summary" />
          <attvalue for="1" value="Pacific Salmon Foundation expands online tool to track fish returning to spawn in BCs rivers Salmon along the West Coast make their return from the ocean to freshwater rivers and streams from midJune to October and the number . Where To Go on a Guided Grays Harbor Ocean or River From the small winding rivers to the mighty Pacific Ocean opportunities to catch various kinds of native saltwater and freshwater fish are" />
        </attvalues>
      </node>
      <node id="2d" label="2d">
        <attvalues>
          <attvalue for="0" value="doc_summary" />
          <attvalue for="1" value="Weather Quiz Pacific Ocean Water Temperatures NBC Chief Meteorologist Rick Mitchell asks when cooling of the Pacific Ocean water temperatures near the equator what type of weather . How Much Snow Should Denver Expect This Winter ENSO or El Niño Southern Oscillation is a climate pattern based on the water temperatures of the equatorial Pacific Ocean There are three" />
        </attvalues>
      </node>
      <node id="112d" label="112d">
        <attvalues>
          <attvalue for="0" value="doc_summary" />
          <attvalue for="1" value="Titanium Healthcare hosts special outdoor Open House at  Formerly known as Ocean Pacific Primary Care the practice will benefit &#10;from Titaniums proven people processes and technology to create a " />
        </attvalues>
      </node>
      <node id="149d" label="149d">
        <attvalues>
          <attvalue for="0" value="doc_summary" />
          <attvalue for="1" value=" Faces Marcus Nack finds adventure in the woods of southeast Iowa A life on the ocean coast of the Pacific Northwest is now a memory as are &#10;the college years with the lakes and forests of Wisconsin But Marcus " />
        </attvalues>
      </node>
      <node id="132d" label="132d">
        <attvalues>
          <attvalue for="0" value="doc_summary" />
          <attvalue for="1" value="PACIFIC OCEAN PEDIATRICS Pacific Ocean Pediatrics is a pediatric practice located in the heart of Santa Monica California Founded in  by Robert C Hamilton MD FAAP the " />
        </attvalues>
      </node>
      <node id="31d" label="31d">
        <attvalues>
          <attvalue for="0" value="doc_summary" />
          <attvalue for="1" value="Pacific Ocean Facts for Kids Geography Facts for Kids The Pacific is the biggest ocean on earth and covers more than of the earths surface With a surface of sqkmsqmiles it provides . Pacific Ocean Facts for Kids Kiddle encyclopedia Pacific Ocean Map of the Pacific Ocean Coordinates Script error The function coordinsert does not exist Surface area km sq mi ." />
        </attvalues>
      </node>
      <node id="24d" label="24d">
        <attvalues>
          <attvalue for="0" value="doc_summary" />
          <attvalue for="1" value="Ocean heat waves like the Pacifics deadly Blob could  Jan   — How else could more than  million Pacific cod suddenly vanish from the waters off of southern Alaska Within hours however Barbeauxs " />
        </attvalues>
      </node>
      <node id="115d" label="115d">
        <attvalues>
          <attvalue for="0" value="doc_summary" />
          <attvalue for="1" value="Oceans hidden heat measured with earthquake sounds It was a promising way to monitor Earths warming oceans but  in the &#10;Pacific Ocean called Acoustic Thermometry of Ocean Climate ATOC" />
        </attvalues>
      </node>
      <node id="189d" label="189d">
        <attvalues>
          <attvalue for="0" value="doc_summary" />
          <attvalue for="1" value="Pacific Ocean Properties Real Estate  Homes for Sale in  Find your new home in the Brookings OR area with Pacific Ocean Properties Just contact The Reel Estate Doctor for service with a personal touch" />
        </attvalues>
      </node>
      <node id="177d" label="177d">
        <attvalues>
          <attvalue for="0" value="doc_summary" />
          <attvalue for="1" value="Opposition to New Offshore Drilling in the Pacific Ocean  In April  a Presidential Executive Order threatened to reopen the Pacific coast to expanded offshore oil and gas drilling placing invaluable ocean " />
        </attvalues>
      </node>
      <node id="23d" label="23d">
        <attvalues>
          <attvalue for="0" value="doc_summary" />
          <attvalue for="1" value="Clint Frazier hits a moonshot to the Pacific Ocean off Blake Snell Video If we had to guess wed say the ball definitely landed in the Pacific Ocean Which has more buzz in Tap or slide to vote . Six Really Big Facts About the Equally Big Pacific Ocean A Apr — Everything is BIGGER Sorry Texas—the Pacific Ocean has you beat in the size department In fact in addition to being the worlds largest ocean" />
        </attvalues>
      </node>
      <node id="101d" label="101d">
        <attvalues>
          <attvalue for="0" value="doc_summary" />
          <attvalue for="1" value="Prospects for the TransPacific Partnership Trade Deal under  The latter was an ambitious free trade agreement between  countries on &#10;both sides of the Pacific Ocean meant to strengthen their economic " />
        </attvalues>
      </node>
      <node id="109d" label="109d">
        <attvalues>
          <attvalue for="0" value="doc_summary" />
          <attvalue for="1" value="Coast Guard Cutter Bertholf Returns Home After Month Patrol The narcotics worth an estimated million were seized in international waters of the Eastern Pacific Ocean between May and August . USS Pickney Returns to San Diego After Month Deployment Spanning Both Coasts Station San Diego on Monday after a ninemonth deployment that stretched from the eastern Pacific Ocean to the Caribbean Sea and back" />
        </attvalues>
      </node>
      <node id="175d" label="175d">
        <attvalues>
          <attvalue for="0" value="doc_summary" />
          <attvalue for="1" value="Scientists discover three new sea creatures in depths of the  " />
        </attvalues>
      </node>
      <node id="3d" label="3d">
        <attvalues>
          <attvalue for="0" value="doc_summary" />
          <attvalue for="1" value="Malibu Beach Inn Recognized with Condé Nast Travelers Readers Choice Award “ Hotel in Southern California ” Nestled between the Pacific Ocean and Southern Californias Pacific Coast Highway the fivestar boutique hotel is set on the exclusive sands of . The Pacific Ocean and California Coast Visit California Given its miles of beautiful coastline Californias relationship with the Pacific Ocean is deep and abiding And if you ask SeaWorld San Diegos Jody ." />
        </attvalues>
      </node>
      <node id="67d" label="67d">
        <attvalues>
          <attvalue for="0" value="doc_summary" />
          <attvalue for="1" value="Magnitude quake strikes off Tonga in Pacific Ocean USGS Reuters A magnitude quake struck off Tonga in the Pacific Ocean on Thursday the US Geological Survey USGS said The quake . Magnitude Earthquake Strikes Near Tonga in Pacific Ocean US Geological Survey earthquake was registered on Thursday near the coast of the Kingdom of Tonga in the Pacific Ocean the US Geological Survey USGS said" />
        </attvalues>
      </node>
      <node id="128d" label="128d">
        <attvalues>
          <attvalue for="0" value="doc_summary" />
          <attvalue for="1" value="Four EyePopping Inns of Central Oregon Coast You Likely Ocean Breeze Hotel and Inn at Lincoln City sit paired together – two adorable Sitting right on a cliff over the Pacific Ocean this resort is the . Waldorf Astoria Comes to Dana Point California of Dana Point and offers panoramic views of the Pacific Ocean Equal parts sophisticated approachable and intimate Monarch Beach Resort" />
        </attvalues>
      </node>
      <node id="65d" label="65d">
        <attvalues>
          <attvalue for="0" value="doc_summary" />
          <attvalue for="1" value="Aquarium of the Pacific Take a journey of discovery through the worlds largest ocean at the Aquarium of the Pacific in Long Beach California . Life in the MIDDLE of the PACIFIC OCEAN Adventure" />
        </attvalues>
      </node>
      <node id="135d" label="135d">
        <attvalues>
          <attvalue for="0" value="doc_summary" />
          <attvalue for="1" value="Large Garbage Patch Floating in the Pacific Ocean  NBC News " />
        </attvalues>
      </node>
      <node id="146d" label="146d">
        <attvalues>
          <attvalue for="0" value="doc_summary" />
          <attvalue for="1" value="Environmentalists remove tons of plastic in Pacific Ocean " />
        </attvalues>
      </node>
      <node id="79d" label="79d">
        <attvalues>
          <attvalue for="0" value="doc_summary" />
          <attvalue for="1" value="The Pacific Ocean Neutrino Experiment Nature Astronomy Sep — The Pacific Ocean Neutrino Experiment is a new initiative towards constructing a multicubickilometre neutrino telescope to expand our . Astronomers plan huge neutrino observatory in the Pacific The Pacific Ocean Neutrino Experiment PONE is designed to snare veryhighenergy neutrinos generated by extreme events from beyond ." />
        </attvalues>
      </node>
      <node id="69d" label="69d">
        <attvalues>
          <attvalue for="0" value="doc_summary" />
          <attvalue for="1" value="Pacific Ocean AquaFarms Environmental Federal Register Sep — Pacific Ocean AquaFarms POA the applicant proposes to construct operate and maintain an offshore marine finfish aquaculture operation . Pacific Ocean Aquafarms launching offshore yellowtail farm While Pacific Ocean AquaFarms partner Pacific owns the Catalina Sea Ranch assets the new project is separate from that facility and location" />
        </attvalues>
      </node>
      <node id="152d" label="152d">
        <attvalues>
          <attvalue for="0" value="doc_summary" />
          <attvalue for="1" value="US troops ready for Valiant Shield exercise in Pacific Ocean  military personnel involved in Valiant Shield a Pacific Ocean training &#10; The day exercise of the US IndoPacific Command begins on " />
        </attvalues>
      </node>
      <node id="155d" label="155d">
        <attvalues>
          <attvalue for="0" value="doc_summary" />
          <attvalue for="1" value="pacific ocean  Time Jennifer Appel and Tasha Fuiava stuck to their guns as Matt Lauer pointed o Jennifer Appel and Tasha Fuiava stuck to their guns as Matt Lauer pointed out " />
        </attvalues>
      </node>
      <node id="153d" label="153d">
        <attvalues>
          <attvalue for="0" value="doc_summary" />
          <attvalue for="1" value="Free Meditation Video  the beautiful Pacific Ocean  Exploreorg " />
        </attvalues>
      </node>
      <node id="147d" label="147d">
        <attvalues>
          <attvalue for="0" value="doc_summary" />
          <attvalue for="1" value="The Great Pacific Garbage Patch Is Not What You Think It Is  " />
        </attvalues>
      </node>
      <node id="102d" label="102d">
        <attvalues>
          <attvalue for="0" value="doc_summary" />
          <attvalue for="1" value="Bluebox and Dnata to combine IFE and catering in Pacific   on the deployment of Bluebox wireless IFE WIFE systems across &#10;Australia New Zealand and a number of other Pacific Ocean territories" />
        </attvalues>
      </node>
      <node id="15d" label="15d">
        <attvalues>
          <attvalue for="0" value="doc_summary" />
          <attvalue for="1" value="South Pacific Ocean Google My Maps Sailing from Brazil to Australia . World Atlantic Ocean and Pacific Ocean The LusoHispanic This elaborate elegant Portuguese portolan chart depicts the Atlantic Ocean the southeast Pacific Ocean the southwest Indian Ocean as well as the continents" />
        </attvalues>
      </node>
      <node id="58d" label="58d">
        <attvalues>
          <attvalue for="0" value="doc_summary" />
          <attvalue for="1" value="Pacific Ocean World Factbook The Pacific Ocean is the largest of the worlds five oceans followed by the Atlantic Ocean Indian Ocean Southern Ocean and Arctic Ocean Strategically . Oceans Pacific Ocean — The World Factbook Central CIA The Pacific Ocean is the largest of the worlds five oceans followed by the Atlantic Ocean Indian Ocean Southern Ocean and Arctic Ocean Strategically ." />
        </attvalues>
      </node>
      <node id="190d" label="190d">
        <attvalues>
          <attvalue for="0" value="doc_summary" />
          <attvalue for="1" value="Plastic Garbage Patch Bigger Than Mexico Found in Pacific " />
        </attvalues>
      </node>
      <node id="173d" label="173d">
        <attvalues>
          <attvalue for="0" value="doc_summary" />
          <attvalue for="1" value="Pacific Ocean  US News Pacific Island Aspires for Independence A copper quarry helps fuel Bougainvilles hopes for separation from Papua New Guinea a move that would resonate " />
        </attvalues>
      </node>
      <node id="54d" label="54d">
        <attvalues>
          <attvalue for="0" value="doc_summary" />
          <attvalue for="1" value=" Pacific Ocean Photos and Premium High Res Pictures Find the perfect Pacific Ocean stock photos and editorial news pictures from Getty Images Select from  premium Pacific Ocean of the highest quality" />
        </attvalues>
      </node>
      <node id="90d" label="90d">
        <attvalues>
          <attvalue for="0" value="doc_summary" />
          <attvalue for="1" value="This Is the Engineering Youd Need to Cross the Pacific Ocean . Pacific Ocean Division US Army Corps of Engineers The official website of the Pacific Ocean Division US Army Corps of Engineers" />
        </attvalues>
      </node>
      <node id="121d" label="121d">
        <attvalues>
          <attvalue for="0" value="doc_summary" />
          <attvalue for="1" value="Japan planning mass Fukushima radioactive water release  " />
        </attvalues>
      </node>
      <node id="20d" label="20d">
        <attvalues>
          <attvalue for="0" value="doc_summary" />
          <attvalue for="1" value="After  months stranded Easter Islanders will return home Home to about  people Easter Island is a tiny speck in the vast &#10;Pacific Ocean renowned for its imposing moai — giant heads carved from " />
        </attvalues>
      </node>
      <node id="38d" label="38d">
        <attvalues>
          <attvalue for="0" value="doc_summary" />
          <attvalue for="1" value="Swimming Across The Entire Pacific Ocean  Challenge  " />
        </attvalues>
      </node>
      <node id="80d" label="80d">
        <attvalues>
          <attvalue for="0" value="doc_summary" />
          <attvalue for="1" value="Bullets bombs cans and plastic litter the bottom of the Pacific The Pacific Ocean is vast covering some of the Earths surface Its central and western regions contain not only the worlds deepest point . Bullets bombs cans and plastic litter the bottom of the Pacific Jun — The Pacific Ocean is vast covering some of the Earths surface Its central and western regions contain not only the worlds deepest point" />
        </attvalues>
      </node>
      <node id="35d" label="35d">
        <attvalues>
          <attvalue for="0" value="doc_summary" />
          <attvalue for="1" value="to sail across the Pacific Ocean yachtingworldcom . PACIFIC OCEAN CROSSING Just The Two Of Us – Sailing L" />
        </attvalues>
      </node>
      <node id="119d" label="119d">
        <attvalues>
          <attvalue for="0" value="doc_summary" />
          <attvalue for="1" value="Impact Of Covid  On Ocean Freight Forwarding Industry  Chapter Eight AsiaPacific Ocean Freight Forwarding Market Analysis by &#10;Countries Chapter Nine Middle East and Africa Ocean Freight " />
        </attvalues>
      </node>
      <node id="29d" label="29d">
        <attvalues>
          <attvalue for="0" value="doc_summary" />
          <attvalue for="1" value="Pacific Ocean Latest News  Videos Photos about Pacific  Pacific Ocean Latest Breaking News Pictures Videos and Special Reports from The Economic Times Pacific Ocean Blogs Comments and Archive News on " />
        </attvalues>
      </node>
      <node id="114d" label="114d">
        <attvalues>
          <attvalue for="0" value="doc_summary" />
          <attvalue for="1" value="Pacific Ocean Heat Wave Threatens West Coast Marine Life . Tropical fires fuel elevated ozone levels over western Pacific" />
        </attvalues>
      </node>
      <node id="33d" label="33d">
        <attvalues>
          <attvalue for="0" value="doc_summary" />
          <attvalue for="1" value="Oceanographic Region Pacific Ocean Hakai Magazine Hakai Magazine explores science society and the environment in compelling narratives that highlight coastal life and phenomena . Pacific Ocean Energy Trust Home Pacific Ocean Energy Trust POET · Committed to the responsible development of marine renewable energy in the Pacific Region · RESEARCH · OWET" />
        </attvalues>
      </node>
      <node id="191d" label="191d">
        <attvalues>
          <attvalue for="0" value="doc_summary" />
          <attvalue for="1" value="Moon glints on Pacific Ocean seen from space station  The  " />
        </attvalues>
      </node>
      <node id="6d" label="6d">
        <attvalues>
          <attvalue for="0" value="doc_summary" />
          <attvalue for="1" value="Violent confluence of Columbia River and Pacific Ocean make than the length of six kingsized beds stacked endtoend feet can meet the Columbia River as it makes its way out to the Pacific Ocean . On the total geostrophic circulation of the pacific ocean flow The largescale circulation of the Pacific Ocean consists of two great anticyclonic gyres that contract poleward at increasing depth two highlatitude cyclonic" />
        </attvalues>
      </node>
      <node id="5d" label="5d">
        <attvalues>
          <attvalue for="0" value="doc_summary" />
          <attvalue for="1" value="The Pacific Ocean explained National Geographic The Pacific Ocean is the largest and deepest ocean on Earth It spans million square miles from California to China and in certain regions extends tens of . The Pacific Ocean—facts and information National Geographic Mar — The Pacific Ocean is the largest and deepest ocean on Earth It spans million square miles from California to China and in certain regions ." />
        </attvalues>
      </node>
      <node id="97d" label="97d">
        <attvalues>
          <attvalue for="0" value="doc_summary" />
          <attvalue for="1" value="THE SEA OTTER IN THE EASTERN PACIFIC OCEAN  North  THE SEA OTTER IN THE EASTERN PACIFIC OCEAN Karl W Kenyon Karl W Kenyon Wildlife Biologist Division of Wildlife Research Bureau of Sport " />
        </attvalues>
      </node>
      <node id="9d" label="9d">
        <attvalues>
          <attvalue for="0" value="doc_summary" />
          <attvalue for="1" value="Largest Ocean Pacific Ocean Facts DK Find Out Pacific Ocean Toggle text The Pacific is by far the worlds largest ocean It covers more than a third of the . How big is the Pacific Ocean Ocean oceanexplorernoaagov ." />
        </attvalues>
      </node>
      <node id="172d" label="172d">
        <attvalues>
          <attvalue for="0" value="doc_summary" />
          <attvalue for="1" value="Distal transport of dissolved hydrothermal iron in the deep  Oct   — Moreover the South Pacific Ocean is an important place to determine the influence of hydrothermal Fe injection on ocean productivity and climate " />
        </attvalues>
      </node>
      <node id="93d" label="93d">
        <attvalues>
          <attvalue for="0" value="doc_summary" />
          <attvalue for="1" value="Oceans  Pacific Ocean — The World Factbook  Central   CIA Sep   — A combination of datasets from different satellites makes possible this beautiful Blue Marble view of the Pacific Ocean The string of islands " />
        </attvalues>
      </node>
      <node id="192d" label="192d">
        <attvalues>
          <attvalue for="0" value="doc_summary" />
          <attvalue for="1" value="US Military Is Offered New Bases in the Pacific US South Korea Japan CHINA Pacific Ocean Hawaii Northern Mariana &#10;Is" />
        </attvalues>
      </node>
      <node id="46d" label="46d">
        <attvalues>
          <attvalue for="0" value="doc_summary" />
          <attvalue for="1" value="Swimmer Ben Lecomte is swimming across the Pacific Ocean . Swimming across the Pacific Ocean Ben Lecomte ending" />
        </attvalues>
      </node>
      <node id="150d" label="150d">
        <attvalues>
          <attvalue for="0" value="doc_summary" />
          <attvalue for="1" value="China could spread power projection to Pacific Ocean  " />
        </attvalues>
      </node>
      <node id="129d" label="129d">
        <attvalues>
          <attvalue for="0" value="doc_summary" />
          <attvalue for="1" value="South Pacific  Mother Nature tries to create an island before  " />
        </attvalues>
      </node>
      <node id="52d" label="52d">
        <attvalues>
          <attvalue for="0" value="doc_summary" />
          <attvalue for="1" value="La Nina weather condition forms in the Pacific Ocean And it could be bad news for Californias fire season next year La Nina is the natural cooling of parts of the equatorial Pacific and it causes . La Niña develops in Pacific forecast for colder snowier winter “ We already see the signal developing in the equatorial Pacific Ocean Theres already a cooling trend thats existing across almost all of the" />
        </attvalues>
      </node>
      <node id="74d" label="74d">
        <attvalues>
          <attvalue for="0" value="doc_summary" />
          <attvalue for="1" value="Creating a Rain Forest in the Pacific Ocean  Energized by  " />
        </attvalues>
      </node>
      <node id="70d" label="70d">
        <attvalues>
          <attvalue for="0" value="doc_summary" />
          <attvalue for="1" value="The blob Pacific Ocean Pacific Ocean blob harming marine Pacific Ocean blob harming marine life made worse by climate change By Jonathan Vigliotti September PM CBS News . The blob Pacific Ocean Pacific Ocean blob harming marine" />
        </attvalues>
      </node>
      <node id="55d" label="55d">
        <attvalues>
          <attvalue for="0" value="doc_summary" />
          <attvalue for="1" value="Fishing miles from land Pacific Ocean Crossing Day . Pacific Ocean Crossing The scariest part of a Sail from" />
        </attvalues>
      </node>
      <node id="60d" label="60d">
        <attvalues>
          <attvalue for="0" value="doc_summary" />
          <attvalue for="1" value="Karina – Eastern Pacific – Hurricane And Typhoon Updates When NASAs Aqua satellite passed over the Eastern Pacific Ocean it gathered water vapor data on Tropical Storm Karina The data showed . Douglas – Eastern Pacific Ocean – Hurricane And Typhoon Douglas – Eastern Pacific Ocean July – NASA Sees Hurricane Douglas Brush Hawaii Imagery from NASAs Terra satellite was used to ." />
        </attvalues>
      </node>
      <node id="96d" label="96d">
        <attvalues>
          <attvalue for="0" value="doc_summary" />
          <attvalue for="1" value="Pacific Ocean Coral Reef Research in Galapagos French Khaled bin Sultan Living Oceans Foundation conducts Pacific Ocean coral reef research in Galapagos Islands . Pacific Ocean Coral Reef Research in Galapagos French" />
        </attvalues>
      </node>
      <node id="160d" label="160d">
        <attvalues>
          <attvalue for="0" value="doc_summary" />
          <attvalue for="1" value="Pacific Ocean  AP News News from The Associated Press the definitive source for independent journalism from every corner of the globe" />
        </attvalues>
      </node>
      <node id="22d" label="22d">
        <attvalues>
          <attvalue for="0" value="doc_summary" />
          <attvalue for="1" value="Seeing Red Across the North Pacific Ocean NOAA Climategov Oct — The Pacific Ocean is throwing a bit of a temper tantrum these days but its not where you think it might be Often we focus on the tropical Pacific . Pacific small islands and Big Ocean nations at UN Assembly The lowlying island nation Tuvalu in the Pacific Ocean is particularly susceptible to higher sea levels caused by climate change September" />
        </attvalues>
      </node>
      <node id="89d" label="89d">
        <attvalues>
          <attvalue for="0" value="doc_summary" />
          <attvalue for="1" value="Pacific Ocean  a Cruising Guide on the cruiserswikiorg" />
        </attvalues>
      </node>
      <node id="188d" label="188d">
        <attvalues>
          <attvalue for="0" value="doc_summary" />
          <attvalue for="1" value="We Now Have Proof a Supernova Exploded Perilously Close to Earth  Million Years Ago  locations in the Pacific Ocean Two were from the Midway Atoll one was &#10;from the Donizetti Ridge and the fourth was from the Central Pacific" />
        </attvalues>
      </node>
      <node id="51d" label="51d">
        <attvalues>
          <attvalue for="0" value="doc_summary" />
          <attvalue for="1" value="Theres a Desert in The Middle of The Pacific And We Finally . Theres a Desert in The Middle of The Pacific And We Now" />
        </attvalues>
      </node>
      <node id="137d" label="137d">
        <attvalues>
          <attvalue for="0" value="doc_summary" />
          <attvalue for="1" value="secret shark cafe thesuncouk" />
        </attvalues>
      </node>
      <node id="193d" label="193d">
        <attvalues>
          <attvalue for="0" value="doc_summary" />
          <attvalue for="1" value="The Power of Shared Information for the Pacific Ocean  Esri The Pacific Ocean Accounting Portal brings attention to this body of water in ways that decisionmakers can quickly understand" />
        </attvalues>
      </node>
      <node id="86d" label="86d">
        <attvalues>
          <attvalue for="0" value="doc_summary" />
          <attvalue for="1" value="PACIFIC OCEAN Food and Agriculture Organization A BRIEF REVIEW OF MAJOR FISHING AREAS IN THE PACIFIC OCEAN IV Northwest Pacific Area After the peak total catches of over million t . The long memory of the Pacific Ocean – Woods Hole Jan — Researchers from the Woods Hole Oceanographic Institution WHOI and Harvard University have found that the deep Pacific Ocean lags a few" />
        </attvalues>
      </node>
      <node id="176d" label="176d">
        <attvalues>
          <attvalue for="0" value="doc_summary" />
          <attvalue for="1" value="After two years of sailing across the Pacific Ocean Tara  " />
        </attvalues>
      </node>
      <node id="43d" label="43d">
        <attvalues>
          <attvalue for="0" value="doc_summary" />
          <attvalue for="1" value="Lowell – Eastern Pacific Ocean – Hurricane And Typhoon Lowell – Eastern Pacific Ocean Sep – NASA Analyzes Tropical Storm Lowells Very Cold Cloud Tops NASA analyzed the cloud top . Kujira – Northwestern Pacific Ocean – Hurricane And Kujira – Northwestern Pacific Ocean Sep – NASA Casts an Infrared Eye on Tropical Storm Kujiras Very Cold Cloud Tops NASA ." />
        </attvalues>
      </node>
      <node id="181d" label="181d">
        <attvalues>
          <attvalue for="0" value="doc_summary" />
          <attvalue for="1" value="Why the Atlantic and Pacific Oceans Dont Mix YouTube . Why the Atlantic and Pacific Oceans Don youtubecom" />
        </attvalues>
      </node>
      <node id="14d" label="14d">
        <attvalues>
          <attvalue for="0" value="doc_summary" />
          <attvalue for="1" value="Volcanoes of the Pacific Ocean VolcanoDiscovery During the past week the Hawaiian Volcano Observatory HVO recorded smallmagnitude earthquakes on the volcanos summit and upperelevation flanks . Volcanic islands merge in Pacific Ocean BBC News A volcanic island in the Pacific Ocean has merged with its neighbour to form one landmass the US space agency says ." />
        </attvalues>
      </node>
      <node id="94d" label="94d">
        <attvalues>
          <attvalue for="0" value="doc_summary" />
          <attvalue for="1" value="Top  Pacific Ocean Facts  Nature factsnet" />
        </attvalues>
      </node>
      <node id="82d" label="82d">
        <attvalues>
          <attvalue for="0" value="doc_summary" />
          <attvalue for="1" value="Strange New Species Discovered in Abyss at The Bottom of The Pacific Ocean This part of the Pacific Ocean is clearly a hotspot of xenophyophore diversity Among the new discoveries is the new genus Abyssalia named . UH discovers new species in deep Pacific Ocean seabed singlecelled xenophyophores protozoans belonging to a group called the Foraminifera were discovered in the deep Pacific Ocean during" />
        </attvalues>
      </node>
      <node id="12d" label="12d">
        <attvalues>
          <attvalue for="0" value="doc_summary" />
          <attvalue for="1" value="Pacific Ocean Park The Rise and Fall of Los Angeles Space Pacific Ocean Park The Rise and Fall of Los Angeles Space Age Nautical Pleasure Pier Merritt Christopher Priore Domenic Wilson Brian on Amazoncom . Animation of Pacific Ocean Sea Surface Heights NASA ." />
        </attvalues>
      </node>
      <node id="130d" label="130d">
        <attvalues>
          <attvalue for="0" value="doc_summary" />
          <attvalue for="1" value="Pacific Ocean keeps growing businessinsidercom" />
        </attvalues>
      </node>
      <node id="19d" label="19d">
        <attvalues>
          <attvalue for="0" value="doc_summary" />
          <attvalue for="1" value="Working on common approaches with India in Pacific Indian Ocean Russian Envoy Working on common approaches with India in Pacific Indian Ocean Russian Envoy The comments assume significance even as India and the . India US will work for Indian Pacific stability prosperity India Pacific region is largely viewed as an area comprising the Indian Ocean and the western and central Pacific Ocean including the South" />
        </attvalues>
      </node>
      <node id="106d" label="106d">
        <attvalues>
          <attvalue for="0" value="doc_summary" />
          <attvalue for="1" value="people survived a month adrift in the Pacific Ocean Insider . Teen Survives Days Adrift In Pacific Ocean NBC Nightly" />
        </attvalues>
      </node>
      <node id="182d" label="182d">
        <attvalues>
          <attvalue for="0" value="doc_summary" />
          <attvalue for="1" value="Cold Pacific Ocean is offsetting global sciencemagorg" />
        </attvalues>
      </node>
      <node id="49d" label="49d">
        <attvalues>
          <attvalue for="0" value="doc_summary" />
          <attvalue for="1" value="See West Coast wildfire smoke get sucked into a cyclone over the Pacific Ocean Image of the Western Hemisphere and Pacific Ocean from the National Atmospheric and Oceanic Administrations Geostationary Operational . See West Coast wildfire smoke get sucked into a cyclone over Sep — Image of the Western Hemisphere and Pacific Ocean from the National Atmospheric and Oceanic Administrations Geostationary Operational" />
        </attvalues>
      </node>
      <node id="72d" label="72d">
        <attvalues>
          <attvalue for="0" value="doc_summary" />
          <attvalue for="1" value="Pacific Ocean  Maritime Issues This paper argues that only on a rulebased order enforced by appropriate measures can ASEAN and its partners achieve a peaceful and secure maritime " />
        </attvalues>
      </node>
      <node id="27d" label="27d">
        <attvalues>
          <attvalue for="0" value="doc_summary" />
          <attvalue for="1" value="Pacific Islands GlobalChangegov Various forces over thousands of years have shaped the landscape of the Pacific Ocean which contains more islands and reefs than all the other oceans and . The long memory of the Pacific Ocean whoiedu" />
        </attvalues>
      </node>
      <node id="59d" label="59d">
        <attvalues>
          <attvalue for="0" value="doc_summary" />
          <attvalue for="1" value="Six Really Big Facts About the Equally Big Pacific Ocean  A " />
        </attvalues>
      </node>
      <node id="1d" label="1d">
        <attvalues>
          <attvalue for="0" value="doc_summary" />
          <attvalue for="1" value="Marie – Eastern Pacific Ocean – Hurricane And Typhoon  Tropical Storm Marie has formed in the Eastern Pacific Ocean and NASA &#10;satellite data helped confirm the strengthening of the storm" />
        </attvalues>
      </node>
      <node id="50d" label="50d">
        <attvalues>
          <attvalue for="0" value="doc_summary" />
          <attvalue for="1" value="La Nina develops in Pacific Ocean likely to last until at least La Nina is associated with cooler than average sea surface temperatures SSTs in the central and eastern tropical Pacific Ocean Currently . Behind the Forecast How cooler Pacific Ocean temperatures" />
        </attvalues>
      </node>
      <node id="21d" label="21d">
        <attvalues>
          <attvalue for="0" value="doc_summary" />
          <attvalue for="1" value="Pacific Ocean Patterns Processes and Productivity POP Pacific Ocean Patterns Processes and Productivity POP Impacts of ancient warming on marine ecosystems and western North America . La Niña climate pattern strengthens in the Pacific Ocean La Niña conditions were observed in the Pacific Ocean last month and there is a chance the weather pattern will persist through the ." />
        </attvalues>
      </node>
      <node id="16d" label="16d">
        <attvalues>
          <attvalue for="0" value="doc_summary" />
          <attvalue for="1" value="South Sea bubble a voyage across the Pacific Ocean South Sea bubble a voyage across the Pacific Ocean A smallship voyage between Tahiti and Easter Island feels like a journey through time . After the Pacific Ocean swallows villages and five Solomon" />
        </attvalues>
      </node>
      <node id="76d" label="76d">
        <attvalues>
          <attvalue for="0" value="doc_summary" />
          <attvalue for="1" value="Fiji  History Map Flag Points of Interest  Facts  Britannica " />
        </attvalues>
      </node>
      <node id="36d" label="36d">
        <attvalues>
          <attvalue for="0" value="doc_summary" />
          <attvalue for="1" value="Geography Facts About the Pacific Ocean geographyrealmcom . Geography Facts About the Pacific Ocean geographyrealmcom ." />
        </attvalues>
      </node>
      <node id="10d" label="10d">
        <attvalues>
          <attvalue for="0" value="doc_summary" />
          <attvalue for="1" value="Western Pacific Region WHO Western Pacific Region WPR A Australia Brunei Darussalam Japan New Zealand Singapore WPR B Cambodia China Cook Islands Fiji Kiribati Lao . Pacific Ocean – AOSIS Alliance of Small Island States Click to begin Click to begin Click to begin Many nations one voice Click to begin Pacific Ocean Welcome to AOSIS English French Spanish Pacific Ocean" />
        </attvalues>
      </node>
      <node id="13d" label="13d">
        <attvalues>
          <attvalue for="0" value="doc_summary" />
          <attvalue for="1" value="pacific ocean Archives  Oregon Coast Aquarium " />
        </attvalues>
      </node>
      <node id="4d" label="4d">
        <attvalues>
          <attvalue for="0" value="doc_summary" />
          <attvalue for="1" value="A Changing Ocean Warm Pacific Temperatures Could Signal . El Niño Pacific Wind and Current Changes Bring Warm Wild" />
        </attvalues>
      </node>
      <node id="131d" label="131d">
        <attvalues>
          <attvalue for="0" value="doc_summary" />
          <attvalue for="1" value="Ice discharge in the North Pacific set off series of climate  The Pacific Ocean sets the drum beat Walczak said This is a paradigm &#10;shift in our thinking about how these events are connected To gain " />
        </attvalues>
      </node>
      <node id="107d" label="107d">
        <attvalues>
          <attvalue for="0" value="doc_summary" />
          <attvalue for="1" value="BRoll Corals of the Pacific Ocean BRoll Packages ALL . BRoll Corals of the Pacific Ocean BRoll Packages ALL" />
        </attvalues>
      </node>
      <node id="174d" label="174d">
        <attvalues>
          <attvalue for="0" value="doc_summary" />
          <attvalue for="1" value="Diving To The Bottom Of The Pacific Ocean  Wonders of the  " />
        </attvalues>
      </node>
      <node id="110d" label="110d">
        <attvalues>
          <attvalue for="0" value="doc_summary" />
          <attvalue for="1" value="Rights of the Pacific Ocean Initiative Protect the environment Apr — A convention to legally recognize and protect the Rights of the Pacific Ocean is one way that Pacific Islanders can develop a system to adapt to . Pacific Ocean Alliance United Nations Partnerships for SDGs Establishment of the Pacific Ocean Alliance facilitated by the Pacific Ocean Commissioner will foster partnerships to provide effective ocean policy coordination" />
        </attvalues>
      </node>
      <node id="71d" label="71d">
        <attvalues>
          <attvalue for="0" value="doc_summary" />
          <attvalue for="1" value="Obama proposes vast expansion of Pacific Ocean marine  " />
        </attvalues>
      </node>
      <node id="73d" label="73d">
        <attvalues>
          <attvalue for="0" value="doc_summary" />
          <attvalue for="1" value="Pacific Ocean  Pearls of the Planet  YouTube " />
        </attvalues>
      </node>
      <node id="11d" label="11d">
        <attvalues>
          <attvalue for="0" value="doc_summary" />
          <attvalue for="1" value="pacificocean hashtag on Instagram • Photos and Videos m Posts  See Instagram photos and videos from pacificocean hashtag" />
        </attvalues>
      </node>
      <node id="42d" label="42d">
        <attvalues>
          <attvalue for="0" value="doc_summary" />
          <attvalue for="1" value="Pacific Ocean full of storms  YouTube " />
        </attvalues>
      </node>
      <node id="118d" label="118d">
        <attvalues>
          <attvalue for="0" value="doc_summary" />
          <attvalue for="1" value="Kilauea Eruption Fosters Algae Bloom in labmanagercom" />
        </attvalues>
      </node>
      <node id="64d" label="64d">
        <attvalues>
          <attvalue for="0" value="doc_summary" />
          <attvalue for="1" value="Earth showing the Pacific Ocean sciencephotocom" />
        </attvalues>
      </node>
      <node id="148d" label="148d">
        <attvalues>
          <attvalue for="0" value="doc_summary" />
          <attvalue for="1" value="OSU Assumes Cyberinfrastructure Responsibility for OOI  makes data transmission for the Ocean Observatories Initiative OOI &#10; Atlantic and Pacific Oceans outfitted with more than  instruments " />
        </attvalues>
      </node>
      <node id="48d" label="48d">
        <attvalues>
          <attvalue for="0" value="doc_summary" />
          <attvalue for="1" value="Pacific Ocean Description Location Map Facts Britannica Pacific Ocean body of salt water extending from the Antarctic region in the south to the Arctic in the north and lying between the continents of Asia and Australia . Pacific ocean Definition of Pacific ocean at Dictionarycom Pacific ocean definition an ocean bordered by the American continents Asia and Australia largest ocean in the world divided by the equator into the North ." />
        </attvalues>
      </node>
      <node id="34d" label="34d">
        <attvalues>
          <attvalue for="0" value="doc_summary" />
          <attvalue for="1" value="How did Pacific Ocean get its name mapsofworldcom . How did the Pacific Ocean get its nameoceanservicenoaagov" />
        </attvalues>
      </node>
      <node id="116d" label="116d">
        <attvalues>
          <attvalue for="0" value="doc_summary" />
          <attvalue for="1" value="Pacific oceans water not mix quoracom" />
        </attvalues>
      </node>
      <node id="103d" label="103d">
        <attvalues>
          <attvalue for="0" value="doc_summary" />
          <attvalue for="1" value="The Pacific Ocean is hiding a whole engadgetcom . Have Disappeared into the Pacific Ocean cntravelercom ." />
        </attvalues>
      </node>
      <node id="17d" label="17d">
        <attvalues>
          <attvalue for="0" value="doc_summary" />
          <attvalue for="1" value="How the Pacific Ocean Got its Name YouTube . The last frontier of history The Pacific Ocean YouTube ." />
        </attvalues>
      </node>
      <node id="26d" label="26d">
        <attvalues>
          <attvalue for="0" value="doc_summary" />
          <attvalue for="1" value="W – Northwestern Pacific Ocean – Hurricane And Typhoon W – Northwestern Pacific Ocean Aug – NASA Finds a Wispy WindSheared Tropical Depression W NASAs Terra satellite . Higos – Northwestern Pacific Ocean – Hurricane And Higos – Northwestern Pacific Ocean Aug – NASANOAA Satellite Snaps Image of Tropical Storm Higos in South China Sea ." />
        </attvalues>
      </node>
      <node id="180d" label="180d">
        <attvalues>
          <attvalue for="0" value="doc_summary" />
          <attvalue for="1" value="Where do the Atlantic and Pacific Oceans meet " />
        </attvalues>
      </node>
      <node id="41d" label="41d">
        <attvalues>
          <attvalue for="0" value="doc_summary" />
          <attvalue for="1" value="Mystery Stretch of the Pacific Ocean Is newsweekcom" />
        </attvalues>
      </node>
      <node id="7d" label="7d">
        <attvalues>
          <attvalue for="0" value="doc_summary" />
          <attvalue for="1" value="PACIFIC OCEAN  UN News " />
        </attvalues>
      </node>
      <node id="81d" label="81d">
        <attvalues>
          <attvalue for="0" value="doc_summary" />
          <attvalue for="1" value="The Pacific Ocean has a plastic problem Heres the bold plan  " />
        </attvalues>
      </node>
      <node id="170d" label="170d">
        <attvalues>
          <attvalue for="0" value="doc_summary" />
          <attvalue for="1" value="Oceania  Definition Population  Facts  Britannica " />
        </attvalues>
      </node>
      <node id="111d" label="111d">
        <attvalues>
          <attvalue for="0" value="doc_summary" />
          <attvalue for="1" value="Floating Garbage Patches Grow in the chiletodaycl" />
        </attvalues>
      </node>
      <node id="61d" label="61d">
        <attvalues>
          <attvalue for="0" value="doc_summary" />
          <attvalue for="1" value="The Big One Reflections on the North Pacific Ocean " />
        </attvalues>
      </node>
      <node id="95d" label="95d">
        <attvalues>
          <attvalue for="0" value="doc_summary" />
          <attvalue for="1" value="Did not Know About the Pacific Ocean godandiblog" />
        </attvalues>
      </node>
      <node id="53d" label="53d">
        <attvalues>
          <attvalue for="0" value="doc_summary" />
          <attvalue for="1" value="Pacific Ocean APRU Pacific Ocean Linking five continents and countries and territories the Pacific Ocean is a foundation of . Notes from the Field The Pacific or “ Peaceful ” Ocean Apr — The Pacific or “ Peaceful ” Ocean April th by Aimee Neeley The global ocean is made up of five major ocean basins the Pacific Atlantic" />
        </attvalues>
      </node>
      <node id="139d" label="139d">
        <attvalues>
          <attvalue for="0" value="doc_summary" />
          <attvalue for="1" value="What is the Largest Island in the geographyrealmcom" />
        </attvalues>
      </node>
      <node id="104d" label="104d">
        <attvalues>
          <attvalue for="0" value="doc_summary" />
          <attvalue for="1" value="Vector Map of the Pacific Ocean onestopmapcom · In stock . Pacific Ocean Maps Maps of Pacific Oceanontheworldmapcom ." />
        </attvalues>
      </node>
      <node id="62d" label="62d">
        <attvalues>
          <attvalue for="0" value="doc_summary" />
          <attvalue for="1" value="The acidification of the Pacific Ocean techexploristcom . Does the Pacific Ocean mixes with the steemitcom" />
        </attvalues>
      </node>
      <node id="123d" label="123d">
        <attvalues>
          <attvalue for="0" value="doc_summary" />
          <attvalue for="1" value="Haiyan Northwestern Pacific Ocean  NASA " />
        </attvalues>
      </node>
      <node id="161d" label="161d">
        <attvalues>
          <attvalue for="0" value="doc_summary" />
          <attvalue for="1" value="Harold – Southern Pacific Ocean – Hurricane And Typhoon  " />
        </attvalues>
      </node>
      <node id="99d" label="99d">
        <attvalues>
          <attvalue for="0" value="doc_summary" />
          <attvalue for="1" value=" greatest sightings so far from NOAAs exploration of the  " />
        </attvalues>
      </node>
      <node id="178d" label="178d">
        <attvalues>
          <attvalue for="0" value="doc_summary" />
          <attvalue for="1" value="Pam Southern Pacific Ocean  NASA " />
        </attvalues>
      </node>
      <node id="141d" label="141d">
        <attvalues>
          <attvalue for="0" value="doc_summary" />
          <attvalue for="1" value="The Ocean Cleanup will begin extracting dezeencom" />
        </attvalues>
      </node>
      <node id="32d" label="32d">
        <attvalues>
          <attvalue for="0" value="doc_summary" />
          <attvalue for="1" value="Pacific Ocean influence What is coastal upwelling Pacific Ocean influence What is coastal upwelling KOIN Weather Kids by Joseph Dames Posted Jul PM PDT Updated Jul . Pacific Ocean meets the Tasman Sea localguidesconnectcom ." />
        </attvalues>
      </node>
      <node id="105d" label="105d">
        <attvalues>
          <attvalue for="0" value="doc_summary" />
          <attvalue for="1" value="Ian Southern Pacific Ocean  NASA " />
        </attvalues>
      </node>
      <node id="75d" label="75d">
        <attvalues>
          <attvalue for="0" value="doc_summary" />
          <attvalue for="1" value="Pacific Ocean  Wikipediaenwikipediaorg" />
        </attvalues>
      </node>
      <node id="108d" label="108d">
        <attvalues>
          <attvalue for="0" value="doc_summary" />
          <attvalue for="1" value="Pacific Ocean  Description Location Map  Facts  Britannica " />
        </attvalues>
      </node>
      <node id="162d" label="162d">
        <attvalues>
          <attvalue for="0" value="doc_summary" />
          <attvalue for="1" value="Top ten species to spot on the Northeast Pacific Seamount  " />
        </attvalues>
      </node>
      <node id="37d" label="37d">
        <attvalues>
          <attvalue for="0" value="doc_summary" />
          <attvalue for="1" value="E – Eastern Pacific Ocean – Hurricane And Typhoon Updates The seventh tropical depression of the Eastern Pacific Ocean has formed NASAs Terra satellite used infrared light to identify the area of . E – Eastern Pacific Ocean – Hurricane And Typhoon Updates E – Eastern Pacific Ocean July – NASA Infrared View Finds Small Areas of Strength in New Depression E NASAs Aqua satellite ." />
        </attvalues>
      </node>
      <node id="184d" label="184d">
        <attvalues>
          <attvalue for="0" value="doc_summary" />
          <attvalue for="1" value="Teenager survived  days adrift on a insidercom" />
        </attvalues>
      </node>
      <node id="87d" label="87d">
        <attvalues>
          <attvalue for="0" value="doc_summary" />
          <attvalue for="1" value="North Pacific Ocean  ITOPF Contact · Emergency Contact · Newsletter Subscriptions · Careers · Home  Knowledge  Resources Countries Territories  Regions North Pacific Ocean " />
        </attvalues>
      </node>
      <node id="28d" label="28d">
        <attvalues>
          <attvalue for="0" value="doc_summary" />
          <attvalue for="1" value="More heat Secondlargest Pacific Ocean heat wave now  " />
        </attvalues>
      </node>
      <node id="30d" label="30d">
        <attvalues>
          <attvalue for="0" value="doc_summary" />
          <attvalue for="1" value="Opinion Pacific nations lead sea cnncom" />
        </attvalues>
      </node>
      <node id="98d" label="98d">
        <attvalues>
          <attvalue for="0" value="doc_summary" />
          <attvalue for="1" value="UW Environment alumna Eliza Dawson to row across the  " />
        </attvalues>
      </node>
      <node id="166d" label="166d">
        <attvalues>
          <attvalue for="0" value="doc_summary" />
          <attvalue for="1" value="Western and Central Pacific Ocean WCPO researchgatenet" />
        </attvalues>
      </node>
      <node id="117d" label="117d">
        <attvalues>
          <attvalue for="0" value="doc_summary" />
          <attvalue for="1" value="Where Do The Worlds Oceans Meet amusingplanetcom" />
        </attvalues>
      </node>
      <node id="157d" label="157d">
        <attvalues>
          <attvalue for="0" value="doc_summary" />
          <attvalue for="1" value="Crossing the Pacific Ocean nm in  weeks Part   " />
        </attvalues>
      </node>
      <node id="167d" label="167d">
        <attvalues>
          <attvalue for="0" value="doc_summary" />
          <attvalue for="1" value="MBARI researchers discover deepest known hightemperature  " />
        </attvalues>
      </node>
      <node id="186d" label="186d">
        <attvalues>
          <attvalue for="0" value="doc_summary" />
          <attvalue for="1" value="Pacific Ocean Wall Map   x  amazoncouk" />
        </attvalues>
      </node>
      <node id="66d" label="66d">
        <attvalues>
          <attvalue for="0" value="doc_summary" />
          <attvalue for="1" value="the Pacific Oceanpng commonswikimediaorg" />
        </attvalues>
      </node>
      <node id="120d" label="120d">
        <attvalues>
          <attvalue for="0" value="doc_summary" />
          <attvalue for="1" value="Amanda was E  Eastern Pacific Ocean  NASA " />
        </attvalues>
      </node>
      <node id="165d" label="165d">
        <attvalues>
          <attvalue for="0" value="doc_summary" />
          <attvalue for="1" value="I have made it to the South Pacific Oceanfiedu" />
        </attvalues>
      </node>
      <node id="92d" label="92d">
        <attvalues>
          <attvalue for="0" value="doc_summary" />
          <attvalue for="1" value="Lets Explore the Pacific Ocean spartanandthegreeneggcom" />
        </attvalues>
      </node>
      <node id="138d" label="138d">
        <attvalues>
          <attvalue for="0" value="doc_summary" />
          <attvalue for="1" value="In Pacific Ocean Expanded Protections pewtrustsorg" />
        </attvalues>
      </node>
      <node id="122d" label="122d">
        <attvalues>
          <attvalue for="0" value="doc_summary" />
          <attvalue for="1" value="Size of Eurasia vs the Pacific Ocean redditcom" />
        </attvalues>
      </node>
      <node id="68d" label="68d">
        <attvalues>
          <attvalue for="0" value="doc_summary" />
          <attvalue for="1" value="IndoPacific  Wikipediaenwikipediaorg" />
        </attvalues>
      </node>
      <node id="127d" label="127d">
        <attvalues>
          <attvalue for="0" value="doc_summary" />
          <attvalue for="1" value="the Atlantic and Pacific Oceans meet pinterestcom" />
        </attvalues>
      </node>
      <node id="158d" label="158d">
        <attvalues>
          <attvalue for="0" value="doc_summary" />
          <attvalue for="1" value="What are El Niño and La Niña  NOAAs National Ocean  " />
        </attvalues>
      </node>
      <node id="140d" label="140d">
        <attvalues>
          <attvalue for="0" value="doc_summary" />
          <attvalue for="1" value="Why do Indian ocean and pacific ocean quoracom" />
        </attvalues>
      </node>
      <node id="134d" label="134d">
        <attvalues>
          <attvalue for="0" value="doc_summary" />
          <attvalue for="1" value="Which country at the other side of the redditcom" />
        </attvalues>
      </node>
      <node id="77d" label="77d">
        <attvalues>
          <attvalue for="0" value="doc_summary" />
          <attvalue for="1" value="The Pacific Ocean  Cassi Barreras Portfolio  Google Sites " />
        </attvalues>
      </node>
      <node id="18d" label="18d">
        <attvalues>
          <attvalue for="0" value="doc_summary" />
          <attvalue for="1" value="Bering Sea and Strait  sea Pacific Ocean  Britannica " />
        </attvalues>
      </node>
      <node id="164d" label="164d">
        <attvalues>
          <attvalue for="0" value="doc_summary" />
          <attvalue for="1" value="Pacific Ocean Division holds Change of Command   Armymil " />
        </attvalues>
      </node>
      <node id="0" label="0">
        <attvalues>
          <attvalue for="2" value="In Pacific Ocean, Expanded Protections Didn't Hurt Fishing ..." />
          <attvalue for="3" value="Feb 20, 2020 — The expansion of two large U.S. marine protected areas (MPAs) in the Pacific Ocean had no measurable economic effects on the fishing ..." />
          <attvalue for="4" value="https://www.pewtrusts.org/en/research-and-analysis/articles/2020/02/20/in-pacific-ocean-expanded-protections-didnt-hurt-fishing" />
          <attvalue for="0" value="web" />
          <attvalue for="5" value="169" />
        </attvalues>
      </node>
      <node id="1" label="1">
        <attvalues>
          <attvalue for="2" value="Conservation news on Pacific Ocean - Mongabay" />
          <attvalue for="3" value="In 1997, Charles Moore was sailing a catamaran from Hawaii to California when he and his crew got stuck in windless waters in the North Pacific Ocean. As they ..." />
          <attvalue for="4" value="https://news.mongabay.com/list/pacific-ocean/" />
          <attvalue for="0" value="web" />
          <attvalue for="5" value="0" />
        </attvalues>
      </node>
      <node id="2" label="2">
        <attvalues>
          <attvalue for="2" value="Amanda Kloots Says She Scattered Some of Late Husband Nick Cordero's Ashes in the Pacific Ocean" />
          <attvalue for="3" value="... that she scattered some of the actor's ashes in the Pacific Ocean &#10;almost two months after he passed away from coronavirus complications at ..." />
          <attvalue for="6" value="3 weeks ago" />
          <attvalue for="4" value="https://people.com/theater/amanda-kloots-scattered-nick-cordero-ashes-pacific-ocean/" />
          <attvalue for="7" value="https://encrypted-tbn0.gstatic.com/images?q=tbn:ANd9GcTa5UG3pj7skNc66G1licfvNjP4zSGs9ULH0FvOB9-k813vj7J86J-Vv7w&amp;usqp=CAI&amp;s" />
          <attvalue for="0" value="news" />
          <attvalue for="5" value="179" />
        </attvalues>
      </node>
      <node id="3" label="3">
        <attvalues>
          <attvalue for="2" value="Paraplegic rower Angela Madsen found dead on solo Pacific Ocean trek" />
          <attvalue for="3" value="... to Tahiti after she was found lifeless in the Pacific Ocean over the &#10;weekend, the U.S. Coast Guard said Thursday. A friend of Angela Madsen, ..." />
          <attvalue for="6" value="Jun 25, 2020" />
          <attvalue for="4" value="https://www.espn.com/olympics/story/_/id/29366603/paraplegic-rower-angela-madsen-found-dead-solo-pacific-ocean-trek" />
          <attvalue for="7" value="https://encrypted-tbn0.gstatic.com/images?q=tbn:ANd9GcSv0ztpQkAVf0weNWzegkEYD3AmgNRQ1I7fkip7Y-AaGxTMszp_0bXg2YA&amp;usqp=CAI&amp;s" />
          <attvalue for="0" value="news" />
          <attvalue for="5" value="78" />
        </attvalues>
      </node>
      <node id="4" label="4">
        <attvalues>
          <attvalue for="2" value="Cygnus freighter delivers space toilet and more to astronauts on space station" />
          <attvalue for="3" value="... a.m. EDT (1201 GMT), while the two spacecraft were flying 261 miles &#10;(420 kilometers) above the South Pacific Ocean, NASA officials said." />
          <attvalue for="6" value="21 hours ago" />
          <attvalue for="4" value="https://www.space.com/cygnus-cargo-spacecraft-ng-14-arrives-space-station" />
          <attvalue for="7" value="https://encrypted-tbn0.gstatic.com/images?q=tbn:ANd9GcS23wzEkYdj4ViKaWFSGXgmAcg16k3XHHKxdyemG9ynGTvH4CdN1RM6cG0&amp;usqp=CAI&amp;s" />
          <attvalue for="0" value="news" />
          <attvalue for="5" value="142" />
        </attvalues>
      </node>
      <node id="5" label="5">
        <attvalues>
          <attvalue for="2" value="Tonga rocked by 6.7-magnitude earthquake in Pacific Ocean" />
          <attvalue for="3" value="Tonga rocked by 6.7-magnitude earthquake in Pacific Ocean. There has been &#10;no reports of tsunami warnings, injuries or damage to buildings." />
          <attvalue for="6" value="5 days ago" />
          <attvalue for="4" value="https://tass.com/emergencies/1207181" />
          <attvalue for="7" value="https://encrypted-tbn0.gstatic.com/images?q=tbn:ANd9GcQ7O_3QQ2TFeg95Zrpiw_Wn3S3g5qGWCc-GESpqKzEH1NQZKNvjLUq4VUY&amp;usqp=CAI&amp;s" />
          <attvalue for="0" value="news" />
          <attvalue for="5" value="194" />
        </attvalues>
      </node>
      <node id="6" label="6">
        <attvalues>
          <attvalue for="2" value="Tahoe Area Attorney, Wrecked Plane Recovered From Ocean Floor Off Southern California Coast" />
          <attvalue for="3" value="SANTA BARBARA (CBS13) — A plane that crashed into the Pacific Ocean and its &#10;pilot, a Lake Tahoe area attorney, were recovered from the ..." />
          <attvalue for="6" value="3 days ago" />
          <attvalue for="4" value="https://gooddaysacramento.cbslocal.com/2020/10/02/tahoe-area-attorney-wrecked-plane-recovered-from-ocean-floor-off-southern-california-coast/" />
          <attvalue for="7" value="https://encrypted-tbn0.gstatic.com/images?q=tbn:ANd9GcRdhXhp-GBqLEvYCuma97d5Zn7so2I3BLmXlosNIas&amp;usqp=CAI&amp;s" />
          <attvalue for="0" value="news" />
          <attvalue for="5" value="0" />
        </attvalues>
      </node>
      <node id="7" label="7">
        <attvalues>
          <attvalue for="2" value="Why Planes Don't Fly Over the Pacific Ocean - YouTube" />
          <attvalue for="3" value="" />
          <attvalue for="6" value="" />
          <attvalue for="7" value="https://i.ytimg.com/vi/00AT5h_sOQM/default.jpg?sqp=-oaymwEECHQQQQ&amp;rs=AMzJL3kNDWg1FOlS_KBIGtzdLr7xHpqefg" />
          <attvalue for="4" value="https://www.youtube.com/watch?v=00AT5h_sOQM" />
          <attvalue for="0" value="video" />
          <attvalue for="5" value="187" />
        </attvalues>
      </node>
      <node id="8" label="8">
        <attvalues>
          <attvalue for="2" value="China beats Elon Musk's SpaceX with floating spaceport in Pacific Ocean" />
          <attvalue for="3" value="China is building a floating spaceport from which it can launch rockets &#10;from the Pacific Ocean. The “Eastern Aerospace Port” off the coast of ..." />
          <attvalue for="6" value="3 weeks ago" />
          <attvalue for="4" value="https://nypost.com/2020/09/14/china-beats-elon-musks-spacex-with-floating-spaceport-in-pacific-ocean/" />
          <attvalue for="7" value="https://encrypted-tbn0.gstatic.com/images?q=tbn:ANd9GcR_HrBHymzE5vcVWZhvz9lRrcnmjewkrzYGpJ3BMMzTToLh8bMFmRgYvdQ&amp;usqp=CAI&amp;s" />
          <attvalue for="0" value="news" />
          <attvalue for="5" value="44" />
        </attvalues>
      </node>
      <node id="9" label="9">
        <attvalues>
          <attvalue for="2" value="Long Beach Paralympian Angela Madsen dies rowing alone across Pacific Ocean" />
          <attvalue for="3" value="... Angela Madsen dies rowing alone across Pacific Ocean ... oldest woman &#10;to row across the Pacific Ocean, her wife said Tuesday, June 23." />
          <attvalue for="6" value="Jun 23, 2020" />
          <attvalue for="4" value="https://www.presstelegram.com/long-beach-paralympian-angela-madsen-dies-rowing-alone-across-pacific-ocean" />
          <attvalue for="7" value="https://encrypted-tbn0.gstatic.com/images?q=tbn:ANd9GcT5sye-pze1VAlIYgmg15fdrDpCHaeTrOJlrbu61VI1IleI5AAY1g77JUI&amp;usqp=CAI&amp;s" />
          <attvalue for="0" value="news" />
          <attvalue for="5" value="78" />
        </attvalues>
      </node>
      <node id="10" label="10">
        <attvalues>
          <attvalue for="2" value="Satellites uncover widespread illegal fishing in Pacific Ocean" />
          <attvalue for="3" value="Scofflaw ships hauled in more than 176,000 tons of Pacific flying squid in &#10;North Korean waters in 2017 and 2018. Shares. Comments (4)." />
          <attvalue for="6" value="Jul 22, 2020" />
          <attvalue for="4" value="https://www.space.com/illegal-fishing-squid-satellite-imagery.html" />
          <attvalue for="7" value="https://encrypted-tbn0.gstatic.com/images?q=tbn:ANd9GcTVRcT7yHEGIKNnglJyB3PgF9zSS_CSu4zO6yn25XWsYB-nsPqZwmJMdFE&amp;usqp=CAI&amp;s" />
          <attvalue for="0" value="news" />
          <attvalue for="5" value="144" />
        </attvalues>
      </node>
      <node id="11" label="11">
        <attvalues>
          <attvalue for="2" value="Pedaling through the coronavirus pandemic | Local News" />
          <attvalue for="3" value="Matteo Schlitz stopped in Baker City on Sept. 29 during his solo bicycle &#10;ride from Washington, D.C., to the Pacific Ocean. He started July 1 and ..." />
          <attvalue for="6" value="32 mins ago" />
          <attvalue for="4" value="https://www.bakercityherald.com/news/local/pedaling-through-the-coronavirus-pandemic/article_1a9fff8e-07dc-11eb-91cb-13ff36a814a6.html" />
          <attvalue for="7" value="https://encrypted-tbn0.gstatic.com/images?q=tbn:ANd9GcRC_RUdG-e7Nr2pUUPbU9Ghahrx3Exp9-VMvEFCScGh1vr-DKo9_KAquZM&amp;usqp=CAI&amp;s" />
          <attvalue for="0" value="news" />
          <attvalue for="5" value="47" />
        </attvalues>
      </node>
      <node id="12" label="12">
        <attvalues>
          <attvalue for="2" value="The Scale of Illicit Trade in Pacific Ocean Marine Resources ..." />
          <attvalue for="3" value="The volume of unreported marine catch that is illegally traded in the Pacific Ocean is estimated to be 3.7 million to 7.2 million tonnes per annum. The loss in gross ..." />
          <attvalue for="4" value="https://www.wri.org/publication/scale-illicit-trade-pacific-ocean-marine-resources" />
          <attvalue for="0" value="web" />
          <attvalue for="5" value="63" />
        </attvalues>
      </node>
      <node id="13" label="13">
        <attvalues>
          <attvalue for="2" value="Pilot Records Selfie Video After Plane Crashes in Pacific Ocean" />
          <attvalue for="3" value="" />
          <attvalue for="6" value="" />
          <attvalue for="7" value="https://i.ytimg.com/vi/Tov_9tGq5p0/default.jpg?sqp=-oaymwEECHQQQQ&amp;rs=AMzJL3l6nl69xe0SISLBdw1V9cYHqAPlIg" />
          <attvalue for="4" value="https://www.youtube.com/watch?v=Tov_9tGq5p0" />
          <attvalue for="0" value="video" />
          <attvalue for="5" value="83" />
        </attvalues>
      </node>
      <node id="14" label="14">
        <attvalues>
          <attvalue for="2" value="California rower, 40, nears Hawaii on monthslong solo trip across Pacific Ocean" />
          <attvalue for="3" value="California rower, 40, nears Hawaii on monthslong solo trip across Pacific &#10;Ocean. 'Some days I am haunted by visions from the capsizes,' she ..." />
          <attvalue for="6" value="4 weeks ago" />
          <attvalue for="4" value="https://www.foxnews.com/sports/california-rower-40-nears-hawaii-on-months-long-solo-trip-across-pacific-ocean" />
          <attvalue for="7" value="https://encrypted-tbn0.gstatic.com/images?q=tbn:ANd9GcQrsNVA-W0pIvNhEOZNjfmwEvp0_4Iy5PDzMjmXx_La59-Ggb3xO5U1beU&amp;usqp=CAI&amp;s" />
          <attvalue for="0" value="news" />
          <attvalue for="5" value="47" />
        </attvalues>
      </node>
      <node id="15" label="15">
        <attvalues>
          <attvalue for="2" value="2 athletes just completed intense solo rows across the Pacific Ocean" />
          <attvalue for="3" value="“I just reminded myself to look for the beauty, to find the beauty -- &#10;because there's so much beauty in the ocean. And so even if it's dark, &#10;there's still ..." />
          <attvalue for="6" value="3 weeks ago" />
          <attvalue for="4" value="https://www.hawaiinewsnow.com/2020/09/12/athletes-just-completed-intense-solo-rows-across-pacific-ocean/" />
          <attvalue for="7" value="https://encrypted-tbn0.gstatic.com/images?q=tbn:ANd9GcQ-jNE6CklN2hBwB-Y2Nya-dq9il6W3DgIq64sjxmiWzxmJsLT1HIezhlk&amp;usqp=CAI&amp;s" />
          <attvalue for="0" value="news" />
          <attvalue for="5" value="57" />
        </attvalues>
      </node>
      <node id="16" label="16">
        <attvalues>
          <attvalue for="2" value="Obligation to Negotiate Access to the Pacific Ocean (Bolivia v ..." />
          <attvalue for="3" value="The Court concluded that none of those bases established an obligation for Chile to negotiate Bolivia's sovereign access to the Pacific Ocean. It added that its ..." />
          <attvalue for="4" value="https://www.icj-cij.org/en/case/153" />
          <attvalue for="0" value="web" />
          <attvalue for="5" value="100" />
        </attvalues>
      </node>
      <node id="17" label="17">
        <attvalues>
          <attvalue for="2" value="Trump Administration ensures reliable water for the West | Guest Opinion" />
          <attvalue for="3" value="Whether you are swimming in the Pacific Ocean, hiking through the Cascade &#10;Mountains, camping and fishing along the Columbia and Snake ..." />
          <attvalue for="6" value="20 hours ago" />
          <attvalue for="4" value="https://www.tri-cityherald.com/opinion/opn-columns-blogs/article246235475.html" />
          <attvalue for="7" value="https://encrypted-tbn0.gstatic.com/images?q=tbn:ANd9GcTA7HmhhONlDwAGxcOvugs_b1ImxF2dYDwEfvvtXhdSS5LkOymzyrumhSM&amp;usqp=CAI&amp;s" />
          <attvalue for="0" value="news" />
          <attvalue for="5" value="85" />
        </attvalues>
      </node>
      <node id="18" label="18">
        <attvalues>
          <attvalue for="2" value="Pacific will continue to say no to nuclear weapons, UN told" />
          <attvalue for="3" value="&quot;At the end of these nuclear tests, radioactive waste and machinery were &#10;either buried or dumped into the Pacific Ocean. Today, we still do not ..." />
          <attvalue for="6" value="21 hours ago" />
          <attvalue for="4" value="https://www.rnz.co.nz/international/pacific-news/427663/pacific-will-continue-to-say-no-to-nuclear-weapons-un-told" />
          <attvalue for="7" value="https://encrypted-tbn0.gstatic.com/images?q=tbn:ANd9GcQZXga9J2xOWr0BbGq55xngQffUPvEuXvG8eIpyu42cdKX1EWrom7EyR8Y&amp;usqp=CAI&amp;s" />
          <attvalue for="0" value="news" />
          <attvalue for="5" value="136" />
        </attvalues>
      </node>
      <node id="19" label="19">
        <attvalues>
          <attvalue for="2" value="Eco disaster at Kamchatka peninsula with mass death of sea ..." />
          <attvalue for="3" value="The Pacific Ocean waves, once favoured by local surfers and loved by &#10;tourists, now have a strong toxic smell; water colour has a clear yellow ..." />
          <attvalue for="6" value="3 days ago" />
          <attvalue for="4" value="https://siberiantimes.com/other/others/news/eco-disaster-at-kamchatka-peninsula-with-mass-death-of-sea-animals-at-precious-pacific-beach/" />
          <attvalue for="7" value="https://encrypted-tbn0.gstatic.com/images?q=tbn:ANd9GcSQ-XlQ7oMunspUhpM5lzFG683GEIXSvMM0AwgNYDYBpJGHfDj_WiQMfZ8&amp;usqp=CAI&amp;s" />
          <attvalue for="0" value="news" />
          <attvalue for="5" value="56" />
        </attvalues>
      </node>
      <node id="20" label="20">
        <attvalues>
          <attvalue for="2" value="Understanding La Nina: why changing conditions across the Pacific Ocean could mean hope of rain for Australian farmers - The Conversation Hour" />
          <attvalue for="3" value="Understanding La Nina: why changing conditions across the Pacific Ocean &#10;could mean hope of rain for Australian farmers. Share. Facebook ..." />
          <attvalue for="6" value="1 day ago" />
          <attvalue for="4" value="https://www.abc.net.au/radio/melbourne/programs/theconversationhour/la-nina-weather/12711980" />
          <attvalue for="7" value="https://encrypted-tbn0.gstatic.com/images?q=tbn:ANd9GcTMGrCPEDOo1z24-2lKjEk9T85fH8L3kL7_Nj-Gbcs&amp;usqp=CAI&amp;s" />
          <attvalue for="0" value="news" />
          <attvalue for="5" value="40" />
        </attvalues>
      </node>
      <node id="21" label="21">
        <attvalues>
          <attvalue for="2" value="A vast heat wave is endangering sea life in the Pacific Ocean ..." />
          <attvalue for="3" value="Oct 16, 2019 — A huge marine heat wave has formed in the Pacific Ocean, and scientists are worried that it could devastate sea life and trigger harmful algal ..." />
          <attvalue for="4" value="https://www.nbcnews.com/mach/science/vast-heat-wave-endangering-sea-life-pacific-ocean-wave-future-ncna1067456" />
          <attvalue for="0" value="web" />
          <attvalue for="5" value="56" />
        </attvalues>
      </node>
      <node id="22" label="22">
        <attvalues>
          <attvalue for="2" value="Man attempts record-breaking swim across Pacific Ocean ..." />
          <attvalue for="3" value="" />
          <attvalue for="6" value="" />
          <attvalue for="7" value="https://i.ytimg.com/vi/FNqoBgyowJY/default.jpg?sqp=-oaymwEECHQQQQ&amp;rs=AMzJL3n5oVPI6qpUw10km_YeroHxh2VtUw" />
          <attvalue for="4" value="https://www.youtube.com/watch?v=FNqoBgyowJY" />
          <attvalue for="0" value="video" />
          <attvalue for="5" value="183" />
        </attvalues>
      </node>
      <node id="23" label="23">
        <attvalues>
          <attvalue for="2" value="Deadly Fires in Northwest US Burn Hundreds of Homes" />
          <attvalue for="3" value="People walk by the Pacific Ocean coast as smoke from wildfires covers ... &#10;raging across the Pacific Northwest destroyed hundreds of homes in ..." />
          <attvalue for="6" value="4 weeks ago" />
          <attvalue for="4" value="https://www.voanews.com/usa/deadly-fires-northwest-us-burn-hundreds-homes" />
          <attvalue for="7" value="https://encrypted-tbn0.gstatic.com/images?q=tbn:ANd9GcQRZ6FkunyiG_ONDw38sAsbcCR-Py2crLB5ltRVzWLdN-rN7CNRTWax_VU&amp;usqp=CAI&amp;s" />
          <attvalue for="0" value="news" />
          <attvalue for="5" value="133" />
        </attvalues>
      </node>
      <node id="24" label="24">
        <attvalues>
          <attvalue for="2" value="SpaceX launches 60 Starlink satellites and lands rocket at sea" />
          <attvalue for="3" value="That ship was originally deployed in the Pacific Ocean, but switched coasts &#10;earlier this year, and has received a host of new upgrades." />
          <attvalue for="6" value="2 hours ago" />
          <attvalue for="4" value="https://www.space.com/spacex-starlink-12-internet-satellites-launch" />
          <attvalue for="7" value="https://encrypted-tbn0.gstatic.com/images?q=tbn:ANd9GcQS-1nXGxk3V6OGaNTUd9OWDGn-Jj5x-uEFWDtzpIbdhVbg-9Cl65PQlq0&amp;usqp=CAI&amp;s" />
          <attvalue for="0" value="news" />
          <attvalue for="5" value="44" />
        </attvalues>
      </node>
      <node id="25" label="25">
        <attvalues>
          <attvalue for="2" value="China continues aggression from IOR to Pacific Ocean; Quad to meet, discuss strategy to control rogue Chinese Navy" />
          <attvalue for="3" value="China continues aggression from IOR to Pacific Ocean; Quad to meet, discuss &#10;strategy to control rogue Chinese Navy. By: Huma Siddiqui |." />
          <attvalue for="6" value="4 weeks ago" />
          <attvalue for="4" value="https://www.financialexpress.com/defence/china-continues-aggression-from-ior-to-pacific-ocean-quad-to-meet-discuss-strategy-to-control-rogue-chinese-navy/2077925/" />
          <attvalue for="7" value="https://encrypted-tbn0.gstatic.com/images?q=tbn:ANd9GcTMW0xO2vwols0vRGNcBDxbgw7TzthHwiWi_G7gM55OhDcnGCtDGYnGzog&amp;usqp=CAI&amp;s" />
          <attvalue for="0" value="news" />
          <attvalue for="5" value="185" />
        </attvalues>
      </node>
      <node id="26" label="26">
        <attvalues>
          <attvalue for="2" value="Student-led research on food webs in ocean's deepest trenches" />
          <attvalue for="3" value="Student-led research on food webs in ocean's deepest trenches ... and &#10;shrimps; and fishes in these trenches in the western Pacific Ocean." />
          <attvalue for="6" value="3 days ago" />
          <attvalue for="4" value="https://www.hawaii.edu/news/2020/10/02/food-webs-deep-ocean-trenches/" />
          <attvalue for="7" value="https://encrypted-tbn0.gstatic.com/images?q=tbn:ANd9GcReiwGS_ZcOm4S6gbussABpg9Cn1WlAugQT0DcfuNHRsjqirrRwX7uCx7s&amp;usqp=CAI&amp;s" />
          <attvalue for="0" value="news" />
          <attvalue for="5" value="159" />
        </attvalues>
      </node>
      <node id="27" label="27">
        <attvalues>
          <attvalue for="2" value="Pacific ocean blob of warm water killed 1 million seabirds ..." />
          <attvalue for="3" value="" />
          <attvalue for="6" value="" />
          <attvalue for="7" value="https://encrypted-tbn3.gstatic.com/images?q=tbn:ANd9GcROE3K2FB7XS6LDGZdoBWSvK8nV66Q9RM8H6VeMW96AiT9kEnXvCjNn3HU" />
          <attvalue for="4" value="https://www.usatoday.com/story/news/nation/2020/01/16/blob-hot-water-killed-million-seabirds-pacific-2015-and-2016/4491618002/" />
          <attvalue for="0" value="video" />
          <attvalue for="5" value="126" />
        </attvalues>
      </node>
      <node id="28" label="28">
        <attvalues>
          <attvalue for="2" value="Coast Guard Cutter Offloads $67+ Million of Cocaine in San ..." />
          <attvalue for="3" value="The fight against drug cartels in the Eastern Pacific Ocean requires unity &#10;of effort in all phases from detection, monitoring and interdictions, ..." />
          <attvalue for="6" value="19 hours ago" />
          <attvalue for="4" value="https://seapowermagazine.org/coast-guard-cutter-offloads-67-million-of-cocaine-in-san-diego/" />
          <attvalue for="7" value="https://encrypted-tbn0.gstatic.com/images?q=tbn:ANd9GcSE5K9xxBP80LY013aKgdqBuyCou1L6Mpr5KAEl1qOor8SOClFih093H9E&amp;usqp=CAI&amp;s" />
          <attvalue for="0" value="news" />
          <attvalue for="5" value="91" />
        </attvalues>
      </node>
      <node id="29" label="29">
        <attvalues>
          <attvalue for="2" value="The Great Pacific Garbage Patch | The Ocean Cleanup" />
          <attvalue for="3" value="The Great Pacific Garbage Patch is the largest accumulation of ocean plastic in the world and is located between Hawaii and California. Scientists of The Ocean ..." />
          <attvalue for="4" value="https://theoceancleanup.com/great-pacific-garbage-patch/" />
          <attvalue for="0" value="web" />
          <attvalue for="5" value="39" />
        </attvalues>
      </node>
      <node id="30" label="30">
        <attvalues>
          <attvalue for="2" value="private islands for sale in the Pacific Ocean - Vladi Private ..." />
          <attvalue for="3" value="Due to its size, it's no surprise there are so many private islands in the Pacific. Pacific island resorts promise amazing holidays whereas our islands for sale in the ..." />
          <attvalue for="4" value="https://www.vladi-private-islands.de/en/islands-for-sale/pacific-ocean/" />
          <attvalue for="0" value="web" />
          <attvalue for="5" value="124" />
        </attvalues>
      </node>
      <node id="31" label="31">
        <attvalues>
          <attvalue for="2" value="DoubleTree by Hilton Opens Beachfront Property in Mazatlán, Mexico" />
          <attvalue for="3" value="At the Pool Bar, guests enjoy a lengthy menu of lunches and snacks or watch &#10;the astounding Pacific Ocean sunsets with specialty drinks and ..." />
          <attvalue for="6" value="5 hours ago" />
          <attvalue for="4" value="https://www.hospitalitynet.org/announcement/41005292/doubletree-by-hilton-mazatlan.html" />
          <attvalue for="7" value="https://encrypted-tbn0.gstatic.com/images?q=tbn:ANd9GcSgiwKShAbeuRrhGNQVAh9KYl6qLDibOSOMS00L07oGPB3xydGPVYloQdk&amp;usqp=CAI&amp;s" />
          <attvalue for="0" value="news" />
          <attvalue for="5" value="154" />
        </attvalues>
      </node>
      <node id="32" label="32">
        <attvalues>
          <attvalue for="2" value="Pacific Ocean Finance — News - Conservation Finance Alliance" />
          <attvalue for="3" value="After the workshop, the Fellows attended and presented their projects at the Pacific Ocean Finance Conference. The POFP Fellows already have deep knowledge ..." />
          <attvalue for="4" value="https://www.conservationfinancealliance.org/news/tag/Pacific+Ocean+Finance" />
          <attvalue for="0" value="web" />
          <attvalue for="5" value="143" />
        </attvalues>
      </node>
      <node id="33" label="33">
        <attvalues>
          <attvalue for="2" value="Pacific Ocean News, Articles | The Scientist Magazine®" />
          <attvalue for="3" value="Catherine Offord | Oct 17, 2019. The discovery of ancient clades of brittle stars at the bottom of the Pacific Ocean adds to concerns that commercial exploitation of ..." />
          <attvalue for="4" value="https://www.the-scientist.com/tag/pacific-ocean" />
          <attvalue for="0" value="web" />
          <attvalue for="5" value="8" />
        </attvalues>
      </node>
      <node id="34" label="34">
        <attvalues>
          <attvalue for="2" value="A Hot Blob in the Pacific Ocean Caused 1 Million Seabirds to ..." />
          <attvalue for="3" value="Jan 17, 2020 — Five years ago, tens of thousands of emaciated seabirds washed ashore on the Pacific Coast." />
          <attvalue for="4" value="https://www.livescience.com/blob-caused-extreme-seabird-dieoff.html" />
          <attvalue for="0" value="web" />
          <attvalue for="5" value="126" />
        </attvalues>
      </node>
      <node id="35" label="35">
        <attvalues>
          <attvalue for="2" value="Imagitarium Pacific Ocean Water, 5 gallons | Petco" />
          <attvalue for="3" value="Natural sea water that's already filtered, sanitized, and pH balanced · No mixing, measuring or adjusting · Just pour Pacific Ocean Water directly into your aquarium." />
          <attvalue for="4" value="https://www.petco.com/shop/en/petcostore/product/imagitarium-pacific-ocean-water" />
          <attvalue for="0" value="web" />
          <attvalue for="5" value="156" />
        </attvalues>
      </node>
      <node id="36" label="36">
        <attvalues>
          <attvalue for="2" value="Pacific Oceanscape - Conservation International" />
          <attvalue for="3" value="The Pacific Oceanscape's 30000 islands and islets face rising sea levels, ocean acidification and depleted fish stocks. Conservation International is working to ..." />
          <attvalue for="4" value="https://www.conservation.org/places/pacific-oceanscape" />
          <attvalue for="0" value="web" />
          <attvalue for="5" value="56" />
        </attvalues>
      </node>
      <node id="37" label="37">
        <attvalues>
          <attvalue for="2" value="Pacific Ocean - latest news, breaking stories and comment ..." />
          <attvalue for="3" value="A tropical storm in the Pacific Ocean is slowly approaching the Tokyo region, and officials are urging residents to take precautions early from heavy rain and ..." />
          <attvalue for="4" value="https://www.independent.co.uk/topic/pacific-ocean" />
          <attvalue for="0" value="web" />
          <attvalue for="5" value="113" />
        </attvalues>
      </node>
      <node id="38" label="38">
        <attvalues>
          <attvalue for="2" value="5 Stunning Pacific Ocean Beaches You Won't Want to Miss" />
          <attvalue for="3" value="The water is fairly cold. Enjoy a picnic on the beach with wine and cheese sourced from local shops, catch the sun set over the Pacific Ocean or walk to the ..." />
          <attvalue for="4" value="https://www.visittheusa.com/experience/5-stunning-pacific-ocean-beaches-you-wont-want-miss" />
          <attvalue for="0" value="web" />
          <attvalue for="5" value="145" />
        </attvalues>
      </node>
      <node id="39" label="39">
        <attvalues>
          <attvalue for="2" value="New Report Highlights Deep Sea Nodule Mining Danger to ..." />
          <attvalue for="3" value="Covering 30 per cent of the earth's surface, the Pacific Ocean's mineral &#10;rich polymetallic nodules have drawn speculation by mining companies ..." />
          <attvalue for="6" value="May 21, 2020" />
          <attvalue for="4" value="https://www.globenewswire.com/news-release/2020/05/21/2037016/0/en/New-Report-Highlights-Deep-Sea-Nodule-Mining-Danger-to-Pacific-Ocean-and-Island-Nations.html" />
          <attvalue for="7" value="https://encrypted-tbn0.gstatic.com/images?q=tbn:ANd9GcS0Z7N6NODw2kHxGpk-sGS9kJ-ncRBqwj6ZzYNWht-XuSzf0CTX0aL0lxs&amp;usqp=CAI&amp;s" />
          <attvalue for="0" value="news" />
          <attvalue for="5" value="8" />
        </attvalues>
      </node>
      <node id="40" label="40">
        <attvalues>
          <attvalue for="2" value="The Pacific Ocean is so acidic that it's dissolving Dungeness crabs' shells" />
          <attvalue for="3" value="The Pacific Ocean is acidifying at such a rate that Dungeness crabs, some &#10;of the most valuable crustaceans in the Pacific Northwest, are suffering ..." />
          <attvalue for="6" value="Jan 27, 2020" />
          <attvalue for="4" value="https://www.cnn.com/2020/01/27/us/pacific-ocean-acidification-crabs-dissolving-shells-scn-trnd/index.html" />
          <attvalue for="7" value="https://encrypted-tbn0.gstatic.com/images?q=tbn:ANd9GcSm8jTQKNjpVyRek48DUo4AaW716KTzcu2iyayQtP_9EKGVNSKuaw3MCBg&amp;usqp=CAI&amp;s" />
          <attvalue for="0" value="news" />
          <attvalue for="5" value="84" />
        </attvalues>
      </node>
      <node id="41" label="41">
        <attvalues>
          <attvalue for="2" value="Meet the giants of the Pacific Ocean | Magazine Articles | WWF" />
          <attvalue for="3" value="Every year, whale sharks make their way from the Galápagos Islands into the open waters of the Pacific Ocean and back to the coast of Ecuador and Peru." />
          <attvalue for="4" value="https://www.worldwildlife.org/magazine/articles/meet-the-giants-of-the-pacific-ocean--2" />
          <attvalue for="0" value="web" />
          <attvalue for="5" value="25" />
        </attvalues>
      </node>
      <node id="42" label="42">
        <attvalues>
          <attvalue for="2" value="Great white shark lair found in Pacific Ocean - CNN Video" />
          <attvalue for="3" value="" />
          <attvalue for="6" value="" />
          <attvalue for="7" value="https://encrypted-tbn0.gstatic.com/images?q=tbn:ANd9GcTuY8_cmx31cserKI-hR8-XZF4aoJdpvpFceF8rCxvJzOPsctxpAybX4OQ" />
          <attvalue for="4" value="https://www.cnn.com/videos/world/2018/09/19/great-white-shark-cafe-orig-vstan-bdk.cnn" />
          <attvalue for="0" value="video" />
          <attvalue for="5" value="88" />
        </attvalues>
      </node>
      <node id="43" label="43">
        <attvalues>
          <attvalue for="2" value="NASA, Navy practice Orion recovery in the Pacific Ocean" />
          <attvalue for="3" value="" />
          <attvalue for="6" value="" />
          <attvalue for="7" value="https://encrypted-tbn0.gstatic.com/images?q=tbn:ANd9GcSEu5VFDjlBNfVFQK7uhGk6AIBCTT6zDPsJN1au3zI79vKx9YzcEltDoK2l" />
          <attvalue for="4" value="https://www.navytimes.com/news/your-navy/2018/01/25/nasa-navy-practice-orion-recovery-in-the-pacific-ocean/" />
          <attvalue for="0" value="video" />
          <attvalue for="5" value="168" />
        </attvalues>
      </node>
      <node id="44" label="44">
        <attvalues>
          <attvalue for="2" value="Video: Coast Guard fires on shark by Pacific Ocean swimmers ..." />
          <attvalue for="3" value="" />
          <attvalue for="6" value="" />
          <attvalue for="7" value="https://encrypted-tbn2.gstatic.com/images?q=tbn:ANd9GcQALO1SAzZjKMyFrrCHEoAoTkZ_1pwFs_d3QQhJnXqFVr1k-HGbxRYAhEM" />
          <attvalue for="4" value="https://www.sacbee.com/news/nation-world/world/article245291410.html" />
          <attvalue for="0" value="video" />
          <attvalue for="5" value="25" />
        </attvalues>
      </node>
      <node id="45" label="45">
        <attvalues>
          <attvalue for="2" value="After an asteroid wiped out the dinosaurs, ocean microbes ..." />
          <attvalue for="3" value="In 2001, Bralower and his colleagues had spotted micrite in rocks from the &#10;western Pacific Ocean that dated to the time of the impact. “When we ..." />
          <attvalue for="6" value="3 weeks ago" />
          <attvalue for="4" value="https://www.sciencemag.org/news/2020/09/after-asteroid-wiped-out-dinosaurs-ocean-microbes-helped-life-rebound" />
          <attvalue for="7" value="https://encrypted-tbn0.gstatic.com/images?q=tbn:ANd9GcTXtpjxD2lvAYvgpH1uqDg9OuUbAWWD61kU-HYYflU7TmarrAS9k3QxpqQ&amp;usqp=CAI&amp;s" />
          <attvalue for="0" value="news" />
          <attvalue for="5" value="8" />
        </attvalues>
      </node>
      <node id="46" label="46">
        <attvalues>
          <attvalue for="2" value="Sailing Solo across the Pacific Ocean - Hawaii to the Marshall ..." />
          <attvalue for="3" value="" />
          <attvalue for="6" value="" />
          <attvalue for="7" value="https://i.ytimg.com/vi/P6oVHrLMP5Q/default.jpg?sqp=-oaymwEECHQQQQ&amp;rs=AMzJL3lAOn1R7RxZ9VhGU4dwWwXgfu7zcw" />
          <attvalue for="4" value="https://www.youtube.com/watch?v=P6oVHrLMP5Q" />
          <attvalue for="0" value="video" />
          <attvalue for="5" value="151" />
        </attvalues>
      </node>
      <node id="47" label="47">
        <attvalues>
          <attvalue for="2" value="Pacific Ocean - United Nations Office on Drugs and Crime" />
          <attvalue for="3" value="Based in Bangkok, the GMCP Pacific Ocean (PO) Team assists states in Southeast Asia and the Pacific region in building their maritime security capacity and ..." />
          <attvalue for="4" value="https://www.unodc.org/unodc/en/piracy/pacific-ocean.html" />
          <attvalue for="0" value="web" />
          <attvalue for="5" value="91" />
        </attvalues>
      </node>
      <node id="48" label="48">
        <attvalues>
          <attvalue for="2" value="Illegal fishing plagues the Pacific ...europeansting.com" />
          <attvalue for="4" value="https://europeansting.com/2019/11/12/illegal-fishing-plagues-the-pacific-ocean-heres-how-to-end-it/" />
          <attvalue for="7" value="https://encrypted-tbn0.gstatic.com/images?q=tbn%3AANd9GcRK6yAgnKMnFZl8prHZsz_AoWNdMHutqYvnAA&amp;usqp=CAU" />
          <attvalue for="0" value="image" />
          <attvalue for="5" value="63" />
        </attvalues>
      </node>
      <node id="49" label="49">
        <attvalues>
          <attvalue for="2" value="T-shirts perfect fit for Yap | Stripes Japan" />
          <attvalue for="3" value="T-shirts are a valuable commodity on the small, remote Pacific island of &#10;... of the Pacific Ocean, the state of Yap is made up of four large &#10;islands, ..." />
          <attvalue for="6" value="9 hours ago" />
          <attvalue for="4" value="https://japan.stripes.com/travel/t-shirts-perfect-fit-yap" />
          <attvalue for="7" value="https://encrypted-tbn0.gstatic.com/images?q=tbn:ANd9GcS4g-EdvSd-aNnr-PR69Qrw7-HoIyV3HYkqXxb6YffjeGRsUtHB15wUZ1A&amp;usqp=CAI&amp;s" />
          <attvalue for="0" value="news" />
          <attvalue for="5" value="163" />
        </attvalues>
      </node>
      <node id="50" label="50">
        <attvalues>
          <attvalue for="2" value="Pacific Ocean and Beaches | Los Angeles | United States ..." />
          <attvalue for="3" value="The Pacific Ocean is a force that calls to some to jump in and join the dolphins that frequent its waters. Temperatures are warmest in August and September, but ..." />
          <attvalue for="4" value="https://www.afar.com/places/pacific-ocean-and-beaches-los-angeles" />
          <attvalue for="0" value="web" />
          <attvalue for="5" value="45" />
        </attvalues>
      </node>
      <node id="51" label="51">
        <attvalues>
          <attvalue for="2" value="Critics vow to continue efforts to remove Snake River dams in Washington" />
          <attvalue for="3" value="The Pacific Northwest population of orcas — also called killer whales — was &#10;... all the way to Lewiston, Idaho, 400 miles from the Pacific Ocean." />
          <attvalue for="6" value="21 hours ago" />
          <attvalue for="4" value="https://www.opb.org/article/2020/10/05/snake-river-dams-fight-washington/" />
          <attvalue for="7" value="https://encrypted-tbn0.gstatic.com/images?q=tbn:ANd9GcTxaVUyBzZoO_Rcf0lPvhZFSwQfqPP0q3ni3fUEosK7LE8U-_yM7_SqJ-o&amp;usqp=CAI&amp;s" />
          <attvalue for="0" value="news" />
          <attvalue for="5" value="171" />
        </attvalues>
      </node>
      <node id="52" label="52">
        <attvalues>
          <attvalue for="2" value="Pacific Salmon Foundation expands online tool to track fish returning to spawn in B.C.'s rivers" />
          <attvalue for="3" value="Salmon along the West Coast make their return from the ocean to freshwater &#10;rivers and streams from mid-June to October, and the number ..." />
          <attvalue for="6" value="8 hours ago" />
          <attvalue for="4" value="https://www.cbc.ca/news/canada/british-columbia/salmon-returns-1.5751264" />
          <attvalue for="7" value="https://encrypted-tbn0.gstatic.com/images?q=tbn:ANd9GcSlpZG69cMxUX39TqaD2VXJuMnXFIeDDPaEvLCRgyW8IIgqFrKupvTNfhg&amp;usqp=CAI&amp;s" />
          <attvalue for="0" value="news" />
          <attvalue for="5" value="125" />
        </attvalues>
      </node>
      <node id="53" label="53">
        <attvalues>
          <attvalue for="2" value="Weather Quiz: Pacific Ocean Water Temperatures" />
          <attvalue for="3" value="NBC 5 Chief Meteorologist Rick Mitchell asks when cooling of the Pacific &#10;Ocean water temperatures near the equator, what type of weather ..." />
          <attvalue for="6" value="4 weeks ago" />
          <attvalue for="4" value="https://www.nbcdfw.com/weather/weather-connection/weather-quiz-pacific-ocean-water-temperatures/2441692/" />
          <attvalue for="7" value="https://encrypted-tbn0.gstatic.com/images?q=tbn:ANd9GcQMbbSR4-pnvcdUowxtDRLm9djQfjsqyb9cMLk-ChQciYx5jV__Ur6625g&amp;usqp=CAI&amp;s" />
          <attvalue for="0" value="news" />
          <attvalue for="5" value="2" />
        </attvalues>
      </node>
      <node id="54" label="54">
        <attvalues>
          <attvalue for="2" value="Titanium Healthcare hosts special outdoor Open House at ..." />
          <attvalue for="3" value="Formerly known as Ocean Pacific Primary Care, the practice will benefit &#10;from Titanium's proven people, processes and technology to create a ..." />
          <attvalue for="6" value="21 hours ago" />
          <attvalue for="4" value="https://www.oc-breeze.com/2020/10/05/188291_titanium-healthcare-hosts-special-outdoor-open-house-at-ocean-pacific-primary-care/" />
          <attvalue for="7" value="https://encrypted-tbn0.gstatic.com/images?q=tbn:ANd9GcRuu2VjuSY8QhBOoxHSH2z1UqTEtf4o-iB2s6dMwp9iHxdzD14QR5j2MUQ&amp;usqp=CAI&amp;s" />
          <attvalue for="0" value="news" />
          <attvalue for="5" value="112" />
        </attvalues>
      </node>
      <node id="55" label="55">
        <attvalues>
          <attvalue for="2" value="52 Faces: Marcus Nack finds adventure in the woods of southeast Iowa" />
          <attvalue for="3" value="A life on the ocean coast of the Pacific Northwest is now a memory, as are &#10;the college years with the lakes and forests of Wisconsin. But Marcus ..." />
          <attvalue for="6" value="1 day ago" />
          <attvalue for="4" value="https://www.thehawkeye.com/story/lifestyle/2020/10/05/52-faces-marcus-nack-finds-adventure-woods-southeast-iowa/3588410001/" />
          <attvalue for="7" value="https://encrypted-tbn0.gstatic.com/images?q=tbn:ANd9GcREfMAvYPSRPcp6eK_KRToapVgNssuP5sqtvhXSbz0ZRyv4tA3K5lTwA_U&amp;usqp=CAI&amp;s" />
          <attvalue for="0" value="news" />
          <attvalue for="5" value="149" />
        </attvalues>
      </node>
      <node id="56" label="56">
        <attvalues>
          <attvalue for="2" value="PACIFIC OCEAN PEDIATRICS" />
          <attvalue for="3" value="Pacific Ocean Pediatrics is a pediatric practice located in the heart of Santa Monica, California. Founded in 1996 by Robert C. Hamilton, M.D., F.A.A.P., the ..." />
          <attvalue for="4" value="http://www.pacificoceanpediatrics.com/" />
          <attvalue for="0" value="web" />
          <attvalue for="5" value="132" />
        </attvalues>
      </node>
      <node id="57" label="57">
        <attvalues>
          <attvalue for="2" value="Pacific Ocean Facts for Kids | Geography | Facts for Kids ..." />
          <attvalue for="3" value="The Pacific is the biggest ocean on earth and covers more than 30% of the earth's surface. With a surface of 169,479,000sqkm/65,436,200sqmiles it provides ..." />
          <attvalue for="4" value="https://www.kids-world-travel-guide.com/pacific-ocean-facts.html" />
          <attvalue for="0" value="web" />
          <attvalue for="5" value="31" />
        </attvalues>
      </node>
      <node id="58" label="58">
        <attvalues>
          <attvalue for="2" value="Pacific Ocean Facts for Kids - Kiddle encyclopedia" />
          <attvalue for="3" value="Pacific Ocean. Map of the Pacific Ocean. Coordinates, Script error: The function &quot;coordinsert&quot; does not exist. Surface area, 165,250,000 km2 (63,800,000 sq mi)." />
          <attvalue for="4" value="https://kids.kiddle.co/Pacific_Ocean" />
          <attvalue for="0" value="web" />
          <attvalue for="5" value="31" />
        </attvalues>
      </node>
      <node id="59" label="59">
        <attvalues>
          <attvalue for="2" value="Ocean heat waves like the Pacific's deadly 'Blob' could ..." />
          <attvalue for="3" value="Jan 31, 2019 — How else could more than 100 million Pacific cod suddenly vanish from the waters off of southern Alaska? Within hours, however, Barbeaux's ..." />
          <attvalue for="4" value="https://www.sciencemag.org/news/2019/01/ocean-heat-waves-pacific-s-deadly-blob-could-become-new-normal" />
          <attvalue for="0" value="web" />
          <attvalue for="5" value="24" />
        </attvalues>
      </node>
      <node id="60" label="60">
        <attvalues>
          <attvalue for="2" value="Ocean's hidden heat measured with earthquake sounds" />
          <attvalue for="3" value="It was a promising way to monitor Earth's warming oceans, but ... in the &#10;Pacific Ocean, called Acoustic Thermometry of Ocean Climate (ATOC)." />
          <attvalue for="6" value="3 weeks ago" />
          <attvalue for="4" value="https://www.sciencemag.org/news/2020/09/ocean-s-hidden-heat-measured-earthquake-sounds" />
          <attvalue for="7" value="https://encrypted-tbn0.gstatic.com/images?q=tbn:ANd9GcRJmwMNCT3Bpx4Ws_t70Sq99OO9Ff32D16sKMgAbT_3uOijNKjFtZuJC7Y&amp;usqp=CAI&amp;s" />
          <attvalue for="0" value="news" />
          <attvalue for="5" value="115" />
        </attvalues>
      </node>
      <node id="61" label="61">
        <attvalues>
          <attvalue for="2" value="Pacific Ocean Properties: Real Estate &amp; Homes for Sale in ..." />
          <attvalue for="3" value="Find your new home in the Brookings, OR, area with Pacific Ocean Properties. Just contact The Reel Estate Doctor for service with a personal touch." />
          <attvalue for="4" value="https://pacificoceanproperties.org/" />
          <attvalue for="0" value="web" />
          <attvalue for="5" value="189" />
        </attvalues>
      </node>
      <node id="62" label="62">
        <attvalues>
          <attvalue for="2" value="Opposition to New Offshore Drilling in the Pacific Ocean ..." />
          <attvalue for="3" value="In April 2017, a Presidential Executive Order threatened to re-open the Pacific coast to expanded offshore oil and gas drilling, placing invaluable ocean ..." />
          <attvalue for="4" value="https://usa.oceana.org/pacific-drilling" />
          <attvalue for="0" value="web" />
          <attvalue for="5" value="177" />
        </attvalues>
      </node>
      <node id="63" label="63">
        <attvalues>
          <attvalue for="2" value="2 athletes just completed intense solo rows across the Pacific ..." />
          <attvalue for="3" value="" />
          <attvalue for="6" value="" />
          <attvalue for="7" value="https://encrypted-tbn1.gstatic.com/images?q=tbn:ANd9GcRr1-flwe9-_GWCjOIqkiGAKTweoSo1vPMdABZ_uE1MbGb3_NTDn1jGh9A" />
          <attvalue for="4" value="https://www.hawaiinewsnow.com/2020/09/12/athletes-just-completed-intense-solo-rows-across-pacific-ocean/" />
          <attvalue for="0" value="video" />
          <attvalue for="5" value="57" />
        </attvalues>
      </node>
      <node id="64" label="64">
        <attvalues>
          <attvalue for="2" value="Clint Frazier hits a moonshot to the Pacific Ocean off Blake Snell (Video)" />
          <attvalue for="3" value="If we had to guess, we'd say the ball definitely landed in the Pacific &#10;Ocean. Which has more buzz in 2020? Tap or slide to vote." />
          <attvalue for="6" value="14 hours ago" />
          <attvalue for="4" value="https://fansided.com/2020/10/05/clint-frazier-hits-a-moonshot-to-the-pacific-ocean-off-blake-snell-video/" />
          <attvalue for="7" value="data:image/jpeg;base64,/9j/4AAQSkZJRgABAQAAAQABAAD/2wCEAAkGBwgHBgkIBwgKCgkLDRYPDQwMDRsUFRAWIB0iIiAdHx8kKDQsJCYxJx8fLT0tMTU3Ojo6Iys/RD84QzQ5OjcBCgoKDQwNGg8PGjclHyU3Nzc3Nzc3Nzc3Nzc3Nzc3Nzc3Nzc3Nzc3Nzc3Nzc3Nzc3Nzc3Nzc3Nzc3Nzc3Nzc3N//AABEIAHAAcAMBIgACEQEDEQH/xAAcAAABBQEBAQAAAAAAAAAAAAAFAQIDBAYHAAj/xAA8EAABAwIEBAQEAggGAwAAAAABAgMRAAQFEiExBhNBUSJhcZEygaGxFBUHI0JSYoLh8SQzc8HR8ENykv/EABoBAAIDAQEAAAAAAAAAAAAAAAMEAQIFAAb/xAAkEQADAAICAgIDAAMAAAAAAAAAAQIDERIhBDEiURMyQRRCwf/aAAwDAQACEQMRAD8ABQYEACnICupFeS3/AA6+tPCAOkHzrJ2Li5eppQETSQdpHypQ1r1qORwqQ2D4QB6Uum9eyCB/zTwkRsPeo2cNClE+VOSCdtqmYUlE52gqdoUdKzeMcZLZuH7KxtmrdbbmXnrSFkAdgRpr67Ci4sTyvSZKWzQhCzslXyFTs4fdP/5TRV8xVDhrizFLq6RYX67a8QtCi2u3UkOCNdQnf2B2rStXtvIzpeV0KAoz9jRKwTD1TOa0UX8Eu7aC+G0T/EKYMP8A1gSX0CdNaPXN1c3TITZYetuRGYI1oauxxZZyuofVGviAqKiF6WyND2MDQClT903kOuiVVLdYdgp0t7pYWN9RH1qzh/C9xdNZnrpFuqfgUda9e4AzYuZHHLh4wNW2tPcmKuoaX6kmMEjaTTtSNo8zXgJ7x509MkxFKaIEA02+Yp6EEjxK+tIuUiQmTSpJO496g4kCEjYpB9KVKUbFWbvUJImJAqQgDz9K44MYHYWN66W37sMq/ZTGqvIVzzjDBbGz4uxW3eU+ygqzteCd47bjz8q1rBWh5CmV5XAtJQrsZEfWt/hruFcT4aHLyyYuELEFq4aCig6ggHyIIkVoeJxcvoLjeuziXC2D21/dPMMPrtnGGlPO3rzmVDTYIBMCDpP9qu4P+km9wy7WRa2d61nOVTqSlZTOkmTGnrXbbPh7C8NQE4bZWzKFK8aEpGs951PvtWH4mtLUXL1lfYZaPM7tktQQk7Qoag+flTGW5hJv0S39lhnj3B+I2Qzy7u0uUiS2hyJ9I3FNcdsF5YWs6DMVuK1+9Y204fs7DFGb+0zqDKipNu/40EwQJO+h11naums8O4bd4I1eWaS49ysxSV5c6gNQAOszStV+T9GUa36AZsrdx0ci6ZynYC4Ej3oght0NBP5ldEjYJcStKR567UBQ9a81JXaKU3MlIdMxRXD8eawxm4ZtLGGrhJDiVLzHtvHahRc77/6QjKZiTqfpSnzJpw0G1UsSxG3w4AORzVAlCCYmgTNU9SVXZckmNdO86U0yFTBNZz89v7dKl3NswWwkqGVwT5DQny6Vo7FxN2wHWwd4jeiZPGywtsly0PAHz9aeE6RtUoby7pJp4QmAQmD3oPEqQZJiFKB/h3ong93e4AE2+VTqMoETJIGyhprNUkKkqyTKTB6Ubw+5Yz2NldOLSu5zBnnWqlNKVJ0SsfCdNpFN+J02guJ6NBg3EtreQ284lpzaFnQ/OQPesV+lDimytOJWrJtvmqYtwH1txotRkJjyGv8AMKOcT4NhbNgrEXbhdutKgkrt7dw5iSEgQZJMkDSsliHDmFOXZLljkWjQkFSc53zET3J9qayOVHz9F74j0Xbb3Cn53ahSlJf5K7dQ8W8SImd00f4Ox9FrhJcvbR5m8D5UhAPhKSPiidDqRrQa0tWLNsNWtultsawnvVgD+GkvyqX8EDdJfqghiKvzEKvmsucCHkJhJ/8AaOx8v60MAA1gj50q0BzwkwZ0IOoPcGieFYQ5iVq7ynWlXjR/yvh5o6EedD07e/6drl2gErK2mVqQ233KoFZjivD37y7snGWFqU7LbS0gKQsDUQehkq0NUb3Grm5cm4AS1MLaR0TOo161vLjA8AfwtD+ExasuJQtKmnDrEZVQT8Q3nfcHQ1rYPD4rbfZCpS1sw19wxeWtmt64uGShpJUtsymIHQbGeh0mtXgLzb+HDktqZykApjSY186E4p+Y8+2GNvMBpdwbZxJBSlwROaT0Om2lA7zGnMNu3rfBroCySrQpSCJ66neqXhuoaphsjiuoOhZfOfOhuL36bJK15AstgApKoBJiBsesT5TWYw7F+I7txP4NLj4JmVtDJ8zoI+dWeKbfEHcRfuW2lKbcSjM2x4wFARsNtKVWBRXyZSZXthDD8Tu7y/tw8QlKlHMEpISkQYH3iZNdX4avULsGmM5SGxl+LSZmSPWuM8Kf4rEsytFsiXEqEEEaa10HALhy3xBHLKoUDokx5n6CiclOVI7/AGOlNnMkzMa76Des7xlhpfw9NyygFdvqoAa5Dv7b0ZsVZvEreNCdT71ZaS27nQsApUMpSeopi5VS0yzWzkckH4xHrXs0kZTJ6ir2N4cvDMSdtVAlAMtrjdPT/j5UOUDlykTHWKyKly9AWiSZ3H12p9vdvWryXWCULTsUmqxUoDQfSvDMo6gSe29Rto5dGY46t7P8yIw1tWdQBKAIEbaT07fMdAKZw3Z4k1lavnQizaVzuUF69wCR+zMGJ1rYMYS07bH80Uyhwp8QaKlQPL+1QcMsO3FwVt2xu7RmQ5mXl5qVapyggajQ6wIV16b/AIu2ly9hvJ48nw9Elw0blzmBYbA2CED3161H+Dd0Bu1x1BaGtWsQWzzpsiRBhxlxJSptXbXf1kiqab4hzlryg+vXtWR5Dv8AI+RoYcOFwtIsqt1qEJu1Aju2BFRqtLndN4J/eLdeRdoUROYA7dqmQ6g5ikHMnfMaCthP8fF9ELNlcIkm7QVK3UWd/rU9om+t7tpaLq2MKE/qynTrQfFOKbCylLbnPeA1bbMgHzMVlHuJsUuFOLTe8gJhQCSE6g6BPc9flTOLBdfJ9C2RYJ9LbPo3DAoM+L4tvLvp7UJYxt1nH7lhxtJaC0pbKVj90TM+c96pcO8ZW9/gVteYgOTdlEXDWQpUpQ/ajsd/n7YPjf8Ax2E3L5AWoOh1QPQTr7A0xeVKlOykYm5dM3/6Qbq35Fryi29dIc1ZS4AoIIOpHaQKxn4l+JNg7/KpJ/3rHcIXAZxxDbMJS8hSDpoSBm6elb8GBqRS3ldZC2Hx4yztlFN1mJzWl4kf6U/Y0gvbcfEl5r/VaMUREEgmPlSKJBIbSde5pbkE/wAGPspO4owFptnZS06rIvloJMHQ6JBPlt1o3w9aLwmyvwhkW1st/m26XDJDfLSJVrI1B32rNfo+/XH8QtXMdeueUvqcqUZgP/oj2FbnG7tpllli6U2PxCw0nWCsRMfevRYEtc2ZmX3xMfdXjWIvLebXKJyhMa6f1BqtyQF+EFIkaoA/rRG4tUWz6w2gONpWQkqXBGgMH5KFQuuteIIbykdxP1rFyYq5Nvo2MeSVKSB71u6lBLalZ4IEjr6in8Rs3+Kvow+2Q0q1vRzitS9WCHFKUAkH4Qjl6EdBFSoumFpTzBl31BjT61R54s8fbfRaodF6zyVFWpStIA088qUH+Y+dE8f47BeR8taA7PCAacX+PuEOq0IDCyEwQDuQCd/Kj+F4ZZ2hC7exaS4BouJPuaLMuZTCka+kmKvtckj9YAAOiUa0G8l2+2FiIhegelm4nMkR3gU5Vk68IcbzJIgg66UQUm3AKkLcSmdSaRBDZBOYo3zBQP0ofEJzX0cusGPyjipth7wot3yiT0SQQD7EV05uzcWlKgnMlQBBBmRWbxrC3RjxxotpeYbaM29xZLWh4gEBIUlKkqzGBqUqG8aTWvwq9F7apdNk7YLSAk262yhKYA0SdAR2pryMbuVQpgycKckaLBXWE+pimuWqEalQ9xRZDmbZZgGCO/prT1BveVjv4f60n+Mb/Ic/4Ww9nAlJcXijkoKXVoyhKc5QJgHxbaecGkx3im3XfsIyfiLZKA6HWxzE51EnQidRp6VL+a3zkIet12wUQrmW8qSDOvwmROkghQ7Eb1Us7Mt3q1ofaKHTm5TTC0hJ2OqgP+9q2HmlR8TKWJ8+yFnElcQNNWblo62U3JeW6pBEJCgRHckAJ8omtOq0S6AoqkazCdT7fLaktmWkJEx9qvM3DDQ66dRSeXPeRrocx4Zj0yunDUZTqVGNISP+ikZwtluQ42HCDoqCCO33PvREXSSqElO2xiaYbtpBhaikzvl2FC3T/gTogUlgK+BMjcnQj7UpabUk9J6BRE1Kq7Z1VMiNYNMavkO7BCo0Pi0qHL+iU0Im0ZdBJUUq75jr7U9GHtSZWoz++4T84pFPthYT4BIzEhaY+80xdwXCkhbZ8iZNdo4jf4cwtYcLbSm1OarWyotlR6klJE1VtOH7Kyuw8xd3UmUhLjghRPbvvtRi0vHrZWZsJC+pKEx7KmjDPFGINq/WNtqHdSUx8oiry1rTYOpe+kCW7ZTYJm585SSK8khSsxK1KSNITWhTxc+IH4Ro9iFkfeh19fNXa+Z+BbZdP/kbVE+o2NRUQl0yZqv6j//Z" />
          <attvalue for="0" value="news" />
          <attvalue for="5" value="23" />
        </attvalues>
      </node>
      <node id="65" label="65">
        <attvalues>
          <attvalue for="2" value="Prospects for the Trans-Pacific Partnership Trade Deal under ..." />
          <attvalue for="3" value="The latter was an ambitious free trade agreement between 12 countries on &#10;both sides of the Pacific Ocean, meant to strengthen their economic ..." />
          <attvalue for="6" value="1 day ago" />
          <attvalue for="4" value="https://www.geopoliticalmonitor.com/prospects-for-trans-pacific-partnership-tpp-trade-deal-under-a-biden-presidency/" />
          <attvalue for="7" value="https://encrypted-tbn0.gstatic.com/images?q=tbn:ANd9GcTNggauDPPBI-j_JGwYJNRBAXJiJumUFC2btjhsvo7KFpG8LBqFC16Mdh8&amp;usqp=CAI&amp;s" />
          <attvalue for="0" value="news" />
          <attvalue for="5" value="101" />
        </attvalues>
      </node>
      <node id="66" label="66">
        <attvalues>
          <attvalue for="2" value="Coast Guard Cutter Bertholf Returns Home After 3-Month Patrol" />
          <attvalue for="3" value="The narcotics, worth an estimated $390 million, were seized in &#10;international waters of the Eastern Pacific Ocean between May and August &#10;2020 ..." />
          <attvalue for="6" value="20 hours ago" />
          <attvalue for="4" value="https://seapowermagazine.org/coast-guard-cutter-bertholf-returns-home-after-3-month-patrol/" />
          <attvalue for="7" value="https://encrypted-tbn0.gstatic.com/images?q=tbn:ANd9GcTY6CAqEEy_gmhbDMmnVLIfdBxlepoqbc3_E2lzFOPuMo0GOL81zLMcYZg&amp;usqp=CAI&amp;s" />
          <attvalue for="0" value="news" />
          <attvalue for="5" value="109" />
        </attvalues>
      </node>
      <node id="67" label="67">
        <attvalues>
          <attvalue for="2" value="Six Really Big Facts About the Equally Big Pacific Ocean - 30A" />
          <attvalue for="3" value="Apr 19, 2018 — Everything is BIGGER. Sorry, Texas—the Pacific Ocean has you beat in the size department. In fact, in addition to being the world's largest ocean, ..." />
          <attvalue for="4" value="https://30a.com/facts-about-pacific-ocean/" />
          <attvalue for="0" value="web" />
          <attvalue for="5" value="23" />
        </attvalues>
      </node>
      <node id="68" label="68">
        <attvalues>
          <attvalue for="2" value="Scientists discover three new sea creatures in depths of the ..." />
          <attvalue for="3" value="" />
          <attvalue for="6" value="" />
          <attvalue for="7" value="https://encrypted-tbn1.gstatic.com/images?q=tbn:ANd9GcSqxTWA4DBbHoalMiZ_WQqXHof5urWYCWiklGeRZnbltsu690clxueMylw" />
          <attvalue for="4" value="https://www.washingtonpost.com/science/2018/09/11/scientists-discover-three-new-sea-creatures-depths-pacific-ocean/" />
          <attvalue for="0" value="video" />
          <attvalue for="5" value="175" />
        </attvalues>
      </node>
      <node id="69" label="69">
        <attvalues>
          <attvalue for="2" value="Malibu Beach Inn Recognized with Condé Nast Traveler's 2020 Readers' Choice Award “#1 Hotel in Southern California”" />
          <attvalue for="3" value="Nestled between the Pacific Ocean and Southern California's Pacific Coast &#10;Highway, the five-star boutique hotel is set on the exclusive sands of ..." />
          <attvalue for="6" value="29 mins ago" />
          <attvalue for="4" value="https://www.prweb.com/releases/malibu_beach_inn_recognized_with_conde_nast_traveler_s_2020_readers_choice_award_1_hotel_in_southern_california/prweb17441771.htm" />
          <attvalue for="7" value="https://encrypted-tbn0.gstatic.com/images?q=tbn:ANd9GcRzbvcE52_J2Utq6g_eewC1vNUf8pr7oAoYgwMK_-cwOMV5mD70_FgDQFs&amp;usqp=CAI&amp;s" />
          <attvalue for="0" value="news" />
          <attvalue for="5" value="3" />
        </attvalues>
      </node>
      <node id="70" label="70">
        <attvalues>
          <attvalue for="2" value="Magnitude 6.7 quake strikes off Tonga in Pacific Ocean: USGS" />
          <attvalue for="3" value="(Reuters) - A magnitude 6.7 quake struck off Tonga in the Pacific Ocean on &#10;Thursday, the U.S. Geological Survey (USGS) said. The quake, 40 ..." />
          <attvalue for="6" value="5 days ago" />
          <attvalue for="4" value="https://www.reuters.com/article/us-tonga-quake/magnitude-6-7-quake-strikes-off-tonga-in-pacific-ocean-usgs-idUSKBN26M453" />
          <attvalue for="7" value="data:image/jpeg;base64,/9j/4AAQSkZJRgABAQAAAQABAAD/2wCEAAkGBwgHBgkIBwgKCgkLDRYPDQwMDRsUFRAWIB0iIiAdHx8kKDQsJCYxJx8fLT0tMTU3Ojo6Iys/RD84QzQ5OjcBCgoKDQwNGg8PGjclHyU3Nzc3Nzc3Nzc3Nzc3Nzc3Nzc3Nzc3Nzc3Nzc3Nzc3Nzc3Nzc3Nzc3Nzc3Nzc3Nzc3N//AABEIAHAAcAMBIgACEQEDEQH/xAAaAAEAAwEBAQAAAAAAAAAAAAAAAgMEAQcF/8QAKxAAAwACAQMEAQIHAQAAAAAAAAECAxESBCExEyJBUWFxgQUjMlKhwfAU/8QAFAEBAAAAAAAAAAAAAAAAAAAAAP/EABQRAQAAAAAAAAAAAAAAAAAAAAD/2gAMAwEAAhEDEQA/APaAAAAAAAAAAAAAAAAAAAAAAAAACNWp8vvraleX+wEgVrJVTyjG9Odrl27/AEzl5XjVVeOuM67z33sC0HFSbaTW15X0dAAAAAAAAAAACOS5xzyqplfG38mfHOR+neaJfUd1NLetfkh/E8mJREZcdWqfw9FmuPqOZqG2olw+Xb4evgDuRqk2l6nbabrUt77L9SjJSx03arB7lXJU9XTXg0ejGTJVWtpPSnfbt8/qKwwvaklNNvT0/d533AzzeSW1KxT1DfLKvjibYublVFKk/lMxcZ4Q6qa5zU5HU6u0vos/h2THeBrFjcKXrTe/8gawAAAAAAAAABR1izPEv/OpdJ792v8AZmrTdpcZxVqnli9cr+j6DSa0zLXTTPGFih9Ot1S803+AOT1FNzzc4rfe4tvSlb8Hcbu6TqpqtJOY8Snv3J/oRxpNTyyTfJOr9Wfdx+v02WO1ON865cFPKMc/92A5kpym5ufZPGPVXd197fks6VZJwpZlKv54pEHgeSnOeYeKaTxJeTQAAAAAAAAAAKuoyvFM8VLdUp9z0tgWgy11bUVymVc2p/r9vf8AJKc7/l8ljfO+O4raXYC9pPyk/g6tJ9kkUZM9p5lES/Sffb1ta2QfU3OPHVRjl5H7d3peN93oDUDNXUXrEpWJ1e+6ye1a/Ojj6x8JfGVVU5fKvamvyBqBGHXBOklX0ntEgAAAAAAVZ8KzKE32mlTTXn8FoAzPpdY6jHSlepzha2k/ok8FOZ90KorlLmdL90XgCmcDU5eV7vJ5etJdtEb6dvHimaSeNLW1tPto0ADPXTq3i9XhSjltKez2dnDc4Viipcr+6dpr6LwBX0+L0cShPevnwWAAAAAAAAAAAAAAAAAAAAAAAH//2Q==" />
          <attvalue for="0" value="news" />
          <attvalue for="5" value="67" />
        </attvalues>
      </node>
      <node id="71" label="71">
        <attvalues>
          <attvalue for="2" value="Four Eye-Popping Inns of Central Oregon Coast You Likely ..." />
          <attvalue for="3" value="Ocean Breeze Hotel and Inn at Lincoln City sit paired together – two &#10;adorable ... Sitting right on a cliff over the Pacific Ocean, this resort &#10;is the ..." />
          <attvalue for="6" value="4 hours ago" />
          <attvalue for="4" value="https://www.beachconnection.net/news/four_inn_cent_coast100620.php" />
          <attvalue for="7" value="https://encrypted-tbn0.gstatic.com/images?q=tbn:ANd9GcSGpVCyfeXTxtX3GZa_3pgAUOLOynNpxZH4ZATCEnACDvgO1EKc5UzzACE&amp;usqp=CAI&amp;s" />
          <attvalue for="0" value="news" />
          <attvalue for="5" value="128" />
        </attvalues>
      </node>
      <node id="72" label="72">
        <attvalues>
          <attvalue for="2" value="Aquarium of the Pacific" />
          <attvalue for="3" value="Take a journey of discovery through the world's largest ocean at the Aquarium of the Pacific in Long Beach, California." />
          <attvalue for="4" value="https://www.aquariumofpacific.org/" />
          <attvalue for="0" value="web" />
          <attvalue for="5" value="65" />
        </attvalues>
      </node>
      <node id="73" label="73">
        <attvalues>
          <attvalue for="2" value="Large Garbage Patch Floating in the Pacific Ocean - NBC News" />
          <attvalue for="3" value="" />
          <attvalue for="6" value="" />
          <attvalue for="7" value="https://encrypted-tbn1.gstatic.com/images?q=tbn:ANd9GcTdiQTRZPbrzc1rC5jaF_Tq3ZozL1tXjwU3Srkfg2S4DHalOZdytCVHBJbK" />
          <attvalue for="4" value="https://www.nbcnews.com/video/large-garbage-patch-floating-in-the-pacific-ocean-318824003814" />
          <attvalue for="0" value="video" />
          <attvalue for="5" value="135" />
        </attvalues>
      </node>
      <node id="74" label="74">
        <attvalues>
          <attvalue for="2" value="Environmentalists remove tons of plastic in Pacific Ocean" />
          <attvalue for="3" value="" />
          <attvalue for="6" value="" />
          <attvalue for="7" value="https://encrypted-tbn1.gstatic.com/images?q=tbn:ANd9GcQBFT_xo5c_XXDTXuEKr1feFlmcgEgjq1EwBXNDty2sWPHKGmEEQM8BGDXw" />
          <attvalue for="4" value="https://www.cnn.com/videos/us/2019/07/01/40-tons-plastic-pacific-ocean-remove-allen-nr-vpx.cnn" />
          <attvalue for="0" value="video" />
          <attvalue for="5" value="146" />
        </attvalues>
      </node>
      <node id="75" label="75">
        <attvalues>
          <attvalue for="2" value="The Pacific Ocean Neutrino Experiment | Nature Astronomy" />
          <attvalue for="3" value="Sep 8, 2020 — The Pacific Ocean Neutrino Experiment is a new initiative towards constructing a multi-cubic-kilometre neutrino telescope to expand our ..." />
          <attvalue for="4" value="https://www.nature.com/articles/s41550-020-1182-4" />
          <attvalue for="0" value="web" />
          <attvalue for="5" value="79" />
        </attvalues>
      </node>
      <node id="76" label="76">
        <attvalues>
          <attvalue for="2" value="Open-ocean fish farm proposed off San Diego coast could be first in federal waters" />
          <attvalue for="3" value="The proposed Pacific Ocean AquaFarm would be about four miles offshore of &#10;San Diego and would generate 5,000 metric tons of sushi-grade ..." />
          <attvalue for="6" value="2 weeks ago" />
          <attvalue for="4" value="https://www.latimes.com/california/story/2020-09-20/open-ocean-fish-farm-proposed-off-san-diego-coast-could-be-first-in-federal-waters" />
          <attvalue for="7" value="https://encrypted-tbn0.gstatic.com/images?q=tbn:ANd9GcRmve2fQVB7ss6TFdItn0idL0opd2Bfqmh420xBs71ohjcMBG1rOb5Ys30&amp;usqp=CAI&amp;s" />
          <attvalue for="0" value="news" />
          <attvalue for="5" value="69" />
        </attvalues>
      </node>
      <node id="77" label="77">
        <attvalues>
          <attvalue for="2" value="U.S. troops ready for Valiant Shield exercise in Pacific Ocean" />
          <attvalue for="3" value="... military personnel involved in Valiant Shield, a Pacific Ocean training &#10;... The 12-day exercise of the U.S. Indo-Pacific Command begins on ..." />
          <attvalue for="6" value="3 weeks ago" />
          <attvalue for="4" value="https://www.upi.com/Defense-News/2020/09/11/US-troops-ready-for-Valiant-Shield-exercise-in-Pacific-Ocean/2351599853331/" />
          <attvalue for="7" value="https://encrypted-tbn0.gstatic.com/images?q=tbn:ANd9GcTpooCIbzzAeklap6N59kJbjbpJ3Vh98c2TsXSFd2hJN2MFBi-JYMStVdc&amp;usqp=CAI&amp;s" />
          <attvalue for="0" value="news" />
          <attvalue for="5" value="152" />
        </attvalues>
      </node>
      <node id="78" label="78">
        <attvalues>
          <attvalue for="2" value="pacific ocean | Time" />
          <attvalue for="3" value="Jennifer Appel and Tasha Fuiava stuck to their guns as Matt Lauer pointed o... Jennifer Appel and Tasha Fuiava stuck to their guns as Matt Lauer pointed out ..." />
          <attvalue for="4" value="https://time.com/tag/pacific-ocean/" />
          <attvalue for="0" value="web" />
          <attvalue for="5" value="155" />
        </attvalues>
      </node>
      <node id="79" label="79">
        <attvalues>
          <attvalue for="2" value="The 20 best things to do in Astoria, where the mighty Columbia River meets the ocean" />
          <attvalue for="3" value="With ocean beaches, wildlife viewing areas, an enormous ... the Lewis and &#10;Clark National Historical Park to the Pacific Ocean at Sunset Beach." />
          <attvalue for="6" value="3 days ago" />
          <attvalue for="4" value="https://www.oregonlive.com/travel/2020/10/the-20-best-things-to-do-in-astoria-where-the-mighty-columbia-river-meets-the-ocean.html" />
          <attvalue for="7" value="https://encrypted-tbn0.gstatic.com/images?q=tbn:ANd9GcS98OrIzon2OS50rw5OhiHXgDexVaSU3ftuj1LPP6MIL-zztOJL7PtFXNU&amp;usqp=CAI&amp;s" />
          <attvalue for="0" value="news" />
          <attvalue for="5" value="85" />
        </attvalues>
      </node>
      <node id="80" label="80">
        <attvalues>
          <attvalue for="2" value="Pacific Ocean Litter Project | Department of Agriculture, Water ..." />
          <attvalue for="3" value="What's the problem we're working on? Australia's near Pacific neighbourhood, also called Oceania, covers 100 million km2 of the Pacific Ocean. That's more ..." />
          <attvalue for="4" value="https://www.environment.gov.au/marine/international-activities/pacific-ocean-litter-project" />
          <attvalue for="0" value="web" />
          <attvalue for="5" value="40" />
        </attvalues>
      </node>
      <node id="81" label="81">
        <attvalues>
          <attvalue for="2" value="Free Meditation Video - the beautiful Pacific Ocean | Explore.org" />
          <attvalue for="3" value="" />
          <attvalue for="6" value="" />
          <attvalue for="7" value="https://encrypted-tbn1.gstatic.com/images?q=tbn:ANd9GcR8zJjdNuGg-_vByTmzCbnyiEFw51d45a5cycmTbPFF6j_s9frMtRsCRMY" />
          <attvalue for="4" value="https://explore.org/livecams/oceans/pacific-ocean" />
          <attvalue for="0" value="video" />
          <attvalue for="5" value="153" />
        </attvalues>
      </node>
      <node id="82" label="82">
        <attvalues>
          <attvalue for="2" value="The Great Pacific Garbage Patch Is Not What You Think It Is ..." />
          <attvalue for="3" value="" />
          <attvalue for="6" value="" />
          <attvalue for="7" value="https://i.ytimg.com/vi/6HBtl4sHTqU/default.jpg?sqp=-oaymwEECHQQQQ&amp;rs=AMzJL3mVrh9LDFZf-JsS_YtDtpmm6_Uhog" />
          <attvalue for="4" value="https://www.youtube.com/watch?v=6HBtl4sHTqU" />
          <attvalue for="0" value="video" />
          <attvalue for="5" value="147" />
        </attvalues>
      </node>
      <node id="83" label="83">
        <attvalues>
          <attvalue for="2" value="Bluebox and Dnata to combine IFE and catering in Pacific ..." />
          <attvalue for="3" value="... on the deployment of Bluebox wireless IFE (W-IFE) systems across &#10;Australia, New Zealand and 'a number of' other Pacific Ocean territories." />
          <attvalue for="6" value="1 hour ago" />
          <attvalue for="4" value="https://www.aircraftinteriorsinternational.com/news/inflight-connectivity/bluebox-and-dnata-to-combine-ife-and-catering-in-pacific-territories.html" />
          <attvalue for="7" value="https://encrypted-tbn0.gstatic.com/images?q=tbn:ANd9GcQcoeq4rtd_rMdjaqNa-PbAm4es7j2DHnXnFEr0KAgaqE-3e3INlqYOmuo&amp;usqp=CAI&amp;s" />
          <attvalue for="0" value="news" />
          <attvalue for="5" value="102" />
        </attvalues>
      </node>
      <node id="84" label="84">
        <attvalues>
          <attvalue for="2" value="South Pacific Ocean - Google My Maps" />
          <attvalue for="3" value="Sailing from Brazil to Australia." />
          <attvalue for="4" value="https://maps.google.com/maps/ms?ie=UTF&amp;msa=0&amp;msid=105258804575942359436.00049603f1668d31ace78" />
          <attvalue for="0" value="web" />
          <attvalue for="5" value="15" />
        </attvalues>
      </node>
      <node id="85" label="85">
        <attvalues>
          <attvalue for="2" value="Pacific Ocean | World Factbook" />
          <attvalue for="3" value="The Pacific Ocean is the largest of the world's five oceans (followed by the Atlantic Ocean, Indian Ocean, Southern Ocean, and Arctic Ocean). Strategically ..." />
          <attvalue for="4" value="https://relief.unboundmedicine.com/relief/view/The-World-Factbook-2014/563261/all/Pacific_Ocean" />
          <attvalue for="0" value="web" />
          <attvalue for="5" value="58" />
        </attvalues>
      </node>
      <node id="86" label="86">
        <attvalues>
          <attvalue for="2" value="Astronomers plan huge neutrino observatory in the Pacific ..." />
          <attvalue for="3" value="The Pacific Ocean Neutrino Experiment (P-ONE) is designed to snare &#10;very-high-energy neutrinos generated by extreme events from beyond ..." />
          <attvalue for="6" value="2 weeks ago" />
          <attvalue for="4" value="https://physicsworld.com/a/astronomers-plan-huge-neutrino-observatory-in-the-pacific-ocean/" />
          <attvalue for="7" value="https://encrypted-tbn0.gstatic.com/images?q=tbn:ANd9GcTc2E-xnCjk7GMZr-zblaxF0PKLf5rsGPURCrBmiDKk5nIRLB71dWD8dTI&amp;usqp=CAI&amp;s" />
          <attvalue for="0" value="news" />
          <attvalue for="5" value="79" />
        </attvalues>
      </node>
      <node id="87" label="87">
        <attvalues>
          <attvalue for="2" value="Plastic Garbage Patch Bigger Than Mexico Found in Pacific" />
          <attvalue for="3" value="" />
          <attvalue for="6" value="" />
          <attvalue for="7" value="https://encrypted-tbn0.gstatic.com/images?q=tbn:ANd9GcS7baGYUDFkLNWJlScIQSgC6EmdGsw6pUUCTutoA0wMfpMKVvucRUdRBUOL" />
          <attvalue for="4" value="https://www.nationalgeographic.com/news/2017/07/ocean-plastic-patch-south-pacific-spd/" />
          <attvalue for="0" value="video" />
          <attvalue for="5" value="190" />
        </attvalues>
      </node>
      <node id="88" label="88">
        <attvalues>
          <attvalue for="2" value="Pacific Ocean | US News" />
          <attvalue for="3" value="Pacific Island Aspires for Independence. A copper quarry helps fuel Bougainville's hopes for separation from Papua New Guinea, a move that would resonate ..." />
          <attvalue for="4" value="https://www.usnews.com/topics/locations/pacific_ocean" />
          <attvalue for="0" value="web" />
          <attvalue for="5" value="173" />
        </attvalues>
      </node>
      <node id="89" label="89">
        <attvalues>
          <attvalue for="2" value="411410 Pacific Ocean Photos and Premium High Res Pictures" />
          <attvalue for="3" value="Find the perfect Pacific Ocean stock photos and editorial news pictures from Getty Images. Select from 411410 premium Pacific Ocean of the highest quality." />
          <attvalue for="4" value="https://www.gettyimages.com/photos/pacific-ocean" />
          <attvalue for="0" value="web" />
          <attvalue for="5" value="54" />
        </attvalues>
      </node>
      <node id="90" label="90">
        <attvalues>
          <attvalue for="2" value="Pacific Ocean AquaFarms Environmental ... - Federal Register" />
          <attvalue for="3" value="Sep 9, 2020 — Pacific Ocean AquaFarms (POA), the applicant, proposes to construct, operate, and maintain an offshore marine finfish aquaculture operation ..." />
          <attvalue for="4" value="https://www.federalregister.gov/documents/2020/09/09/2020-19921/pacific-ocean-aquafarms-environmental-impact-statement" />
          <attvalue for="0" value="web" />
          <attvalue for="5" value="69" />
        </attvalues>
      </node>
      <node id="91" label="91">
        <attvalues>
          <attvalue for="2" value="This Is the Engineering You'd Need to Cross the Pacific Ocean ..." />
          <attvalue for="3" value="" />
          <attvalue for="6" value="" />
          <attvalue for="7" value="https://i.ytimg.com/vi/4nEV76CpF6M/default.jpg?sqp=-oaymwEECHQQQQ&amp;rs=AMzJL3kpuUsC1NgrGPm-RkbnaRgOkFlGHA" />
          <attvalue for="4" value="https://www.youtube.com/watch?v=4nEV76CpF6M" />
          <attvalue for="0" value="video" />
          <attvalue for="5" value="90" />
        </attvalues>
      </node>
      <node id="92" label="92">
        <attvalues>
          <attvalue for="2" value="Massive, rare fish caught in Ocean City and Lewes" />
          <attvalue for="3" value="According to the Gulf of Maine Research Institute, the opah, or moonfish, &#10;can be found in open waters in the Atlantic and Pacific oceans, but ..." />
          <attvalue for="6" value="2 days ago" />
          <attvalue for="4" value="https://www.delmarvanow.com/story/news/2020/10/04/opah-massive-rare-fish-caught-ocean-city-and-lewes/3615968001/" />
          <attvalue for="7" value="https://encrypted-tbn0.gstatic.com/images?q=tbn:ANd9GcRxN4qHnm_LEtCSGF1Yt052m2l0TJYkgmgZ9YZt8GOtOKYuH5q7wMHE7HM&amp;usqp=CAI&amp;s" />
          <attvalue for="0" value="news" />
          <attvalue for="5" value="24" />
        </attvalues>
      </node>
      <node id="93" label="93">
        <attvalues>
          <attvalue for="2" value="Japan planning mass Fukushima radioactive water release ..." />
          <attvalue for="3" value="" />
          <attvalue for="6" value="" />
          <attvalue for="7" value="https://i.ytimg.com/vi/VOtHqTUiG6Y/default.jpg?sqp=-oaymwEECHQQQQ&amp;rs=AMzJL3kcFNi5777XELexYSDmbsWSlCGWvA" />
          <attvalue for="4" value="https://www.youtube.com/watch?v=VOtHqTUiG6Y" />
          <attvalue for="0" value="video" />
          <attvalue for="5" value="121" />
        </attvalues>
      </node>
      <node id="94" label="94">
        <attvalues>
          <attvalue for="2" value="After 6 months stranded, Easter Islanders will return home" />
          <attvalue for="3" value="Home to about 8,000 people, Easter Island is a tiny speck in the vast &#10;Pacific Ocean renowned for its imposing moai — giant heads carved from ..." />
          <attvalue for="6" value="9 hours ago" />
          <attvalue for="4" value="https://www.washingtonpost.com/world/the_americas/after-6-months-stranded-easter-islanders-will-return-home/2020/10/06/a28dc1b4-0792-11eb-8719-0df159d14794_story.html" />
          <attvalue for="7" value="https://encrypted-tbn0.gstatic.com/images?q=tbn:ANd9GcRcKVM6I8r5icTUZSdW9WwRdhEcvHWtEg6wnpOg5sLL5SYncEnZjZswdxI&amp;usqp=CAI&amp;s" />
          <attvalue for="0" value="news" />
          <attvalue for="5" value="20" />
        </attvalues>
      </node>
      <node id="95" label="95">
        <attvalues>
          <attvalue for="2" value="Pacific Ocean Division, U.S. Army Corps of Engineers" />
          <attvalue for="3" value="The official website of the Pacific Ocean Division, U.S. Army Corps of Engineers." />
          <attvalue for="4" value="https://www.pod.usace.army.mil/" />
          <attvalue for="0" value="web" />
          <attvalue for="5" value="90" />
        </attvalues>
      </node>
      <node id="96" label="96">
        <attvalues>
          <attvalue for="2" value="Swimming Across The Entire Pacific Ocean - Challenge ..." />
          <attvalue for="3" value="" />
          <attvalue for="6" value="" />
          <attvalue for="7" value="https://i.ytimg.com/vi/XjrmHhUmzFc/default.jpg?sqp=-oaymwEECHQQQQ&amp;rs=AMzJL3m4iE-mIWpgHv1w7zF794RbJI5Kgw" />
          <attvalue for="4" value="https://www.youtube.com/watch?v=XjrmHhUmzFc" />
          <attvalue for="0" value="video" />
          <attvalue for="5" value="38" />
        </attvalues>
      </node>
      <node id="97" label="97">
        <attvalues>
          <attvalue for="2" value="Where To Go on a Guided Grays Harbor Ocean or River ..." />
          <attvalue for="3" value="From the small winding rivers to the mighty Pacific Ocean, opportunities to &#10;catch various kinds of native saltwater and freshwater fish are ..." />
          <attvalue for="6" value="1 day ago" />
          <attvalue for="4" value="http://www.graysharbortalk.com/2020/10/05/where-to-go-on-a-guided-grays-harbor-ocean-or-river-fishing-adventure/" />
          <attvalue for="7" value="https://encrypted-tbn0.gstatic.com/images?q=tbn:ANd9GcQG2rcwkzupbu-piXD_iDTpHpGwtGtdDpRX6Cv83HdkLQu1TyjDQZWz5wo&amp;usqp=CAI&amp;s" />
          <attvalue for="0" value="news" />
          <attvalue for="5" value="125" />
        </attvalues>
      </node>
      <node id="98" label="98">
        <attvalues>
          <attvalue for="2" value="Bullets, bombs, cans and plastic litter the bottom of the Pacific ..." />
          <attvalue for="3" value="The Pacific Ocean is vast, covering some 33% of the Earth's surface. Its &#10;central and western regions contain not only the world's deepest point, ..." />
          <attvalue for="6" value="Jun 8, 2020" />
          <attvalue for="4" value="https://www.nhm.ac.uk/discover/news/2020/june/bullets-bombs-cans-plastic-litter-pacific-ocean.html" />
          <attvalue for="7" value="https://encrypted-tbn0.gstatic.com/images?q=tbn:ANd9GcSJSBW7x2HNYlUie0Vg9fctW0cyp9x0j_Hf3RExw230Yokeq7ywP1jtZ6I&amp;usqp=CAI&amp;s" />
          <attvalue for="0" value="news" />
          <attvalue for="5" value="80" />
        </attvalues>
      </node>
      <node id="99" label="99">
        <attvalues>
          <attvalue for="2" value="to sail across the Pacific Ocean ...yachtingworld.com" />
          <attvalue for="4" value="https://www.yachtingworld.com/cruising/how-to-sail-across-the-pacific-119196" />
          <attvalue for="7" value="https://encrypted-tbn0.gstatic.com/images?q=tbn%3AANd9GcRXpKqt2CxOz6V81o4XE08UrbZUAXFzu2t8FQ&amp;usqp=CAU" />
          <attvalue for="0" value="image" />
          <attvalue for="5" value="35" />
        </attvalues>
      </node>
      <node id="100" label="100">
        <attvalues>
          <attvalue for="2" value="Impact Of Covid 19 On Ocean Freight Forwarding Industry ..." />
          <attvalue for="3" value="Chapter Eight: Asia-Pacific Ocean Freight Forwarding Market Analysis by &#10;Countries. Chapter Nine: Middle East and Africa Ocean Freight ..." />
          <attvalue for="6" value="1 day ago" />
          <attvalue for="4" value="https://thedailychronicle.in/news/2426619/impact-of-covid-19-on-ocean-freight-forwarding-industry-2020-market-challenges-business-overview-and-forecast-research-study-2026/" />
          <attvalue for="7" value="https://encrypted-tbn0.gstatic.com/images?q=tbn:ANd9GcSxog9V-OsjqYyJIM1shLdQMQRJaRb5eTStM0Z3ihfyEPJZIq7q0nkS3tw&amp;usqp=CAI&amp;s" />
          <attvalue for="0" value="news" />
          <attvalue for="5" value="119" />
        </attvalues>
      </node>
      <node id="101" label="101">
        <attvalues>
          <attvalue for="2" value="Pacific Ocean - BBC News" />
          <attvalue for="3" value="Video caption: US coast guard crew have near-miss with shark in Pacific OceanUS coast guard crew have near-miss with shark in Pacific Ocean. An officer on ..." />
          <attvalue for="4" value="https://www.bbc.co.uk/news/topics/ce735z774grt/pacific-ocean" />
          <attvalue for="0" value="web" />
          <attvalue for="5" value="25" />
        </attvalues>
      </node>
      <node id="102" label="102">
        <attvalues>
          <attvalue for="2" value="How Much Snow Should Denver Expect This Winter?" />
          <attvalue for="3" value="ENSO, or El Niño Southern Oscillation, is a climate pattern based on the &#10;water temperatures of the equatorial Pacific Ocean. There are three ..." />
          <attvalue for="6" value="17 hours ago" />
          <attvalue for="4" value="https://www.5280.com/2020/10/how-much-snow-should-denver-expect-this-winter/" />
          <attvalue for="7" value="https://encrypted-tbn0.gstatic.com/images?q=tbn:ANd9GcT6xj2yHQTi0pfYOWiZzznO-Jh0-5IizVtTPX3TgdN_XUIoowiVb0Wgxr0&amp;usqp=CAI&amp;s" />
          <attvalue for="0" value="news" />
          <attvalue for="5" value="2" />
        </attvalues>
      </node>
      <node id="103" label="103">
        <attvalues>
          <attvalue for="2" value="Pacific Ocean: Latest News &amp; Videos, Photos about Pacific ..." />
          <attvalue for="3" value="Pacific Ocean Latest Breaking News, Pictures, Videos, and Special Reports from The Economic Times. Pacific Ocean Blogs, Comments and Archive News on ..." />
          <attvalue for="4" value="https://economictimes.indiatimes.com/topic/Pacific-Ocean" />
          <attvalue for="0" value="web" />
          <attvalue for="5" value="29" />
        </attvalues>
      </node>
      <node id="104" label="104">
        <attvalues>
          <attvalue for="2" value="Pacific Ocean Heat Wave Threatens West Coast Marine Life ..." />
          <attvalue for="3" value="" />
          <attvalue for="6" value="" />
          <attvalue for="7" value="https://encrypted-tbn1.gstatic.com/images?q=tbn:ANd9GcRcetKnXh73V8_qTMHafMKftmkN61kW9EdtU1CPTfuI72oJvSgL4jugIQRwrbKf" />
          <attvalue for="4" value="https://sanfrancisco.cbslocal.com/2019/09/05/pacific-ocean-heat-wave-threatens-west-coast-marine-life/" />
          <attvalue for="0" value="video" />
          <attvalue for="5" value="114" />
        </attvalues>
      </node>
      <node id="105" label="105">
        <attvalues>
          <attvalue for="2" value="Oceanographic Region Pacific Ocean | Hakai Magazine" />
          <attvalue for="3" value="Hakai Magazine explores science, society, and the environment in compelling narratives that highlight coastal life and phenomena." />
          <attvalue for="4" value="https://www.hakaimagazine.com/oceanographicregion/pacific-ocean/" />
          <attvalue for="0" value="web" />
          <attvalue for="5" value="33" />
        </attvalues>
      </node>
      <node id="106" label="106">
        <attvalues>
          <attvalue for="2" value="Moon glints on Pacific Ocean, seen from space station - The ..." />
          <attvalue for="3" value="" />
          <attvalue for="6" value="" />
          <attvalue for="7" value="https://encrypted-tbn2.gstatic.com/images?q=tbn:ANd9GcQ5JuR5GdB32mxAdMYR442pEHFYWHZK-YHmxAaRKs37DeF6knYJ-pMz_pkz" />
          <attvalue for="4" value="https://www.washingtonpost.com/video/business/technology/moon-glints-on-pacific-ocean-seen-from-space-station/2017/08/03/05a768d6-7862-11e7-8c17-533c52b2f014_video.html" />
          <attvalue for="0" value="video" />
          <attvalue for="5" value="191" />
        </attvalues>
      </node>
      <node id="107" label="107">
        <attvalues>
          <attvalue for="2" value="Pacific Ocean Aquafarms launching offshore yellowtail farm ..." />
          <attvalue for="3" value="While Pacific Ocean AquaFarms partner Pacific6 owns the Catalina Sea Ranch &#10;assets, the new project is separate from that facility and location ..." />
          <attvalue for="6" value="4 weeks ago" />
          <attvalue for="4" value="https://www.seafoodsource.com/news/aquaculture/pacific-ocean-aquafarms-looks-to-convert-catalina-sea-ranch-site-into-yellowtail-farm" />
          <attvalue for="7" value="https://encrypted-tbn0.gstatic.com/images?q=tbn:ANd9GcQWfiVIrWxhSBpIGAvcJDwWGbtsKK4s_ayW-PD1-Usgj1hHHNWp5QH-h3g&amp;usqp=CAI&amp;s" />
          <attvalue for="0" value="news" />
          <attvalue for="5" value="69" />
        </attvalues>
      </node>
      <node id="108" label="108">
        <attvalues>
          <attvalue for="2" value="Winds of Change Move 963,269 Square Mile Smoke Cloud Over Pacific Ocean" />
          <attvalue for="3" value="... 2020, when choking clouds of brown smoke began to billow and cascade &#10;into the Pacific Ocean. (Dates displayed in lower left hand corner.) ..." />
          <attvalue for="6" value="3 weeks ago" />
          <attvalue for="4" value="https://scitechdaily.com/winds-of-change-move-963269-square-mile-smoke-cloud-over-pacific-ocean/" />
          <attvalue for="7" value="https://encrypted-tbn0.gstatic.com/images?q=tbn:ANd9GcTSdad5zzXz_rpSCM6PlKj1Me-D2edlp18huLamC4ZumPcsU7pvFfiTz8E&amp;usqp=CAI&amp;s" />
          <attvalue for="0" value="news" />
          <attvalue for="5" value="6" />
        </attvalues>
      </node>
      <node id="109" label="109">
        <attvalues>
          <attvalue for="2" value="Pacific Ocean in California - See California" />
          <attvalue for="3" value="The Pacific Ocean that touches all 1,000 miles of California shoreline is the Mama &amp; the Papa of the Earth's oceans. It is the deepest ocean reaching over 6 1/2 ..." />
          <attvalue for="4" value="http://www.seecalifornia.com/beaches/pacific-ocean.html" />
          <attvalue for="0" value="web" />
          <attvalue for="5" value="5" />
        </attvalues>
      </node>
      <node id="110" label="110">
        <attvalues>
          <attvalue for="2" value="THE SEA OTTER IN THE EASTERN PACIFIC OCEAN | North ..." />
          <attvalue for="3" value="THE SEA OTTER IN THE EASTERN PACIFIC OCEAN. Karl W. Kenyon. Karl W. Kenyon. Wildlife Biologist, Division of Wildlife Research, Bureau of Sport ..." />
          <attvalue for="4" value="https://meridian.allenpress.com/naf/article/doi/10.3996/nafa.68.0001/163896/THE-SEA-OTTER-IN-THE-EASTERN-PACIFIC-OCEAN" />
          <attvalue for="0" value="web" />
          <attvalue for="5" value="97" />
        </attvalues>
      </node>
      <node id="111" label="111">
        <attvalues>
          <attvalue for="2" value="Pacific Ocean | Encyclopedia.com" />
          <attvalue for="3" value="PACIFIC OCEAN [1] PACIFIC OCEAN. The largest ocean, the Pacific covers one-third of the Earth [2]'s surface. People have lived with and sailed on its waters ..." />
          <attvalue for="4" value="https://www.encyclopedia.com/places/oceans-continents-and-polar-regions/oceans-and-continents/pacific-ocean" />
          <attvalue for="0" value="web" />
          <attvalue for="5" value="9" />
        </attvalues>
      </node>
      <node id="112" label="112">
        <attvalues>
          <attvalue for="2" value="Distal transport of dissolved hydrothermal iron in the deep ..." />
          <attvalue for="3" value="Oct 27, 2014 — Moreover, the South Pacific Ocean is an important place to determine the influence of hydrothermal Fe injection on ocean productivity and climate ..." />
          <attvalue for="4" value="https://www.pnas.org/content/111/47/16654" />
          <attvalue for="0" value="web" />
          <attvalue for="5" value="172" />
        </attvalues>
      </node>
      <node id="113" label="113">
        <attvalues>
          <attvalue for="2" value="Oceans :: Pacific Ocean — The World Factbook - Central ... - CIA" />
          <attvalue for="3" value="Sep 10, 2020 — A combination of datasets from different satellites makes possible this beautiful 'Blue Marble' view of the Pacific Ocean. The string of islands ..." />
          <attvalue for="4" value="https://www.cia.gov/library/publications/resources/the-world-factbook/geos/zn.html" />
          <attvalue for="0" value="web" />
          <attvalue for="5" value="93" />
        </attvalues>
      </node>
      <node id="114" label="114">
        <attvalues>
          <attvalue for="2" value="U.S. Military Is Offered New Bases in the Pacific" />
          <attvalue for="3" value="U.S.. South Korea. Japan. CHINA. Pacific Ocean. Hawaii. Northern. Mariana &#10;Is." />
          <attvalue for="6" value="1 month ago" />
          <attvalue for="4" value="https://www.wsj.com/articles/u-s-military-is-offered-new-bases-in-the-pacific-11599557401" />
          <attvalue for="7" value="https://encrypted-tbn0.gstatic.com/images?q=tbn:ANd9GcQbh3EoUYYSbk_zFtew9UZ0oc5xArEaBZj0Uz8Lg4o&amp;usqp=CAI&amp;s" />
          <attvalue for="0" value="news" />
          <attvalue for="5" value="192" />
        </attvalues>
      </node>
      <node id="115" label="115">
        <attvalues>
          <attvalue for="2" value="Swimmer Ben Lecomte attempting swim across the Pacific ..." />
          <attvalue for="3" value="" />
          <attvalue for="6" value="" />
          <attvalue for="7" value="https://i.ytimg.com/vi/wEn6YCpL2X0/default.jpg?sqp=-oaymwEECHQQQQ&amp;rs=AMzJL3n3w-gwbFQXMtly-e_ZkrZi3JXakQ" />
          <attvalue for="4" value="https://www.youtube.com/watch?v=wEn6YCpL2X0" />
          <attvalue for="0" value="video" />
          <attvalue for="5" value="46" />
        </attvalues>
      </node>
      <node id="116" label="116">
        <attvalues>
          <attvalue for="2" value="The Pacific Ocean and California Coast | Visit California" />
          <attvalue for="3" value="Given its 840 miles of beautiful coastline, California's relationship with the Pacific Ocean is deep and abiding. And if you ask SeaWorld San Diego's Jody ..." />
          <attvalue for="4" value="https://www.visitcalifornia.com/now/pacific-ocean-and-california-coast/" />
          <attvalue for="0" value="web" />
          <attvalue for="5" value="3" />
        </attvalues>
      </node>
      <node id="117" label="117">
        <attvalues>
          <attvalue for="2" value="China could spread power projection to Pacific Ocean ..." />
          <attvalue for="3" value="" />
          <attvalue for="6" value="" />
          <attvalue for="7" value="https://encrypted-tbn2.gstatic.com/images?q=tbn:ANd9GcScgGohHwTmUNTGFW6OmLSqoXVamSG6kqLSzWkc4SPcBRKH2TX7ak6NUwvO5lE" />
          <attvalue for="4" value="https://www.cnbc.com/2018/06/25/china-could-spread-power-projection-to-pacific-ocean-mekong-river.html" />
          <attvalue for="0" value="video" />
          <attvalue for="5" value="150" />
        </attvalues>
      </node>
      <node id="118" label="118">
        <attvalues>
          <attvalue for="2" value="WATCH: Small Plane Crashes Into Pacific Ocean – NBC New ..." />
          <attvalue for="3" value="" />
          <attvalue for="6" value="" />
          <attvalue for="7" value="https://encrypted-tbn1.gstatic.com/images?q=tbn:ANd9GcTVaOPN1b4pa5nVqD3-A-hOubfKG84m4ImH0aiG_vldNE0Mfzj4vOdUwcY" />
          <attvalue for="4" value="https://www.nbcnewyork.com/on-air/as-seen-on/watch_-small-plane-crashes-into-pacific-ocean_new-york/1498127/" />
          <attvalue for="0" value="video" />
          <attvalue for="5" value="83" />
        </attvalues>
      </node>
      <node id="119" label="119">
        <attvalues>
          <attvalue for="2" value="South Pacific | Mother Nature tries to create an island before ..." />
          <attvalue for="3" value="" />
          <attvalue for="6" value="" />
          <attvalue for="7" value="https://i.ytimg.com/vi/sJ6fmPNVDDA/default.jpg?sqp=-oaymwEECHQQQQ&amp;rs=AMzJL3n9zFWqOxwtu7vTwJpinIuIh9PIbA" />
          <attvalue for="4" value="https://www.youtube.com/watch?v=sJ6fmPNVDDA" />
          <attvalue for="0" value="video" />
          <attvalue for="5" value="129" />
        </attvalues>
      </node>
      <node id="120" label="120">
        <attvalues>
          <attvalue for="2" value="Pacific Ocean - Wiktionary" />
          <attvalue for="3" value="1519) because, after sailing through the stormy seas off Cape Horn, the expedition found calm waters. Proper nounEdit · Pacific Ocean. The world's largest body of ..." />
          <attvalue for="4" value="https://en.wiktionary.org/wiki/Pacific_Ocean" />
          <attvalue for="0" value="web" />
          <attvalue for="5" value="20" />
        </attvalues>
      </node>
      <node id="121" label="121">
        <attvalues>
          <attvalue for="2" value="La Nina weather condition forms in the Pacific Ocean" />
          <attvalue for="3" value="And it could be bad news for California's fire season next year. La Nina is &#10;the natural cooling of parts of the equatorial Pacific and it causes ..." />
          <attvalue for="6" value="3 weeks ago" />
          <attvalue for="4" value="https://www.wkrg.com/top-stories/la-nina-weather-condition-forms-in-the-pacific-ocean/" />
          <attvalue for="7" value="https://encrypted-tbn0.gstatic.com/images?q=tbn:ANd9GcQlvqr92gBl3TZq9Bw5omKI8Y45KgRDenHJAScflC5uAvpzRsBxWfvPBGM&amp;usqp=CAI&amp;s" />
          <attvalue for="0" value="news" />
          <attvalue for="5" value="52" />
        </attvalues>
      </node>
      <node id="122" label="122">
        <attvalues>
          <attvalue for="2" value="La Niña conditions strengthen in Pacific, what that might mean for West Michigan winter" />
          <attvalue for="3" value="The pattern describes sea surface temperature anomalies in the Pacific &#10;Ocean along the equator which then impact jet stream patterns in the ..." />
          <attvalue for="6" value="3 weeks ago" />
          <attvalue for="4" value="http://wwmt.com/news/local/la-nia-conditions-strengthen-in-pacific-what-that-might-mean-for-west-michigan-winter" />
          <attvalue for="7" value="https://encrypted-tbn0.gstatic.com/images?q=tbn:ANd9GcRU5xOCAC9vfBnOpS85qy8UJZ9vBDsJxloBEDV4rqxpWaJIDGooXG69QM8&amp;usqp=CAI&amp;s" />
          <attvalue for="0" value="news" />
          <attvalue for="5" value="52" />
        </attvalues>
      </node>
      <node id="123" label="123">
        <attvalues>
          <attvalue for="2" value="The Pacific Ocean is so acidic that it's dissolving Dungeness ..." />
          <attvalue for="3" value="Jan 27, 2020 — The Pacific Ocean is becoming more acidic, and the cash-crabs that live in its coastal waters are some of its first inhabitants to feel its effects." />
          <attvalue for="4" value="https://www.cnn.com/2020/01/27/us/pacific-ocean-acidification-crabs-dissolving-shells-scn-trnd/index.html" />
          <attvalue for="0" value="web" />
          <attvalue for="5" value="84" />
        </attvalues>
      </node>
      <node id="124" label="124">
        <attvalues>
          <attvalue for="2" value="The sun king: Morgan Plus 4 on California's Pacific Coast Highway" />
          <attvalue for="3" value="Snaking its way down the America's west coast, mostly hugging the sea, &#10;along its 650 miles it offers incredible views of the Pacific Ocean and ..." />
          <attvalue for="6" value="2 days ago" />
          <attvalue for="4" value="https://www.telegraph.co.uk/cars/features/sun-king-morgan-plus-4-californias-pacific-coast-highway/" />
          <attvalue for="7" value="https://encrypted-tbn0.gstatic.com/images?q=tbn:ANd9GcROieaOCbB_va-IaAEKYSS9gCgYvAgBODxroL-csuqlztSOMQeGz_4soog&amp;usqp=CAI&amp;s" />
          <attvalue for="0" value="news" />
          <attvalue for="5" value="3" />
        </attvalues>
      </node>
      <node id="125" label="125">
        <attvalues>
          <attvalue for="2" value="Creating a Rain Forest in the Pacific Ocean | Energized by ..." />
          <attvalue for="3" value="" />
          <attvalue for="6" value="" />
          <attvalue for="7" value="https://encrypted-tbn2.gstatic.com/images?q=tbn:ANd9GcS3CWEPv1xR3N4O2a0KSRIp-NPAvAeT-nkr82CCdba33cETWeUzoiwaTjEx" />
          <attvalue for="4" value="https://energized.edison.com/stories/creating-a-rain-forest-in-the-pacific-ocean" />
          <attvalue for="0" value="video" />
          <attvalue for="5" value="74" />
        </attvalues>
      </node>
      <node id="126" label="126">
        <attvalues>
          <attvalue for="2" value="The blob Pacific Ocean: Pacific Ocean &quot;blob&quot; harming marine ..." />
          <attvalue for="3" value="Pacific Ocean &quot;blob&quot; harming marine life made worse by climate change. By Jonathan Vigliotti. September 16, 2019 / 6:42 PM / CBS News." />
          <attvalue for="4" value="https://www.cbsnews.com/news/the-blob-pacific-ocean-pacific-ocean-blob-harming-marine-life-made-worse-by-climate-change/" />
          <attvalue for="0" value="web" />
          <attvalue for="5" value="70" />
        </attvalues>
      </node>
      <node id="127" label="127">
        <attvalues>
          <attvalue for="2" value="Bullets, bombs, cans and plastic litter the bottom of the Pacific ..." />
          <attvalue for="3" value="Jun 8, 2020 — The Pacific Ocean is vast, covering some 33% of the Earth's surface. Its central and western regions contain not only the world's deepest point, ..." />
          <attvalue for="4" value="https://www.nhm.ac.uk/discover/news/2020/june/bullets-bombs-cans-plastic-litter-pacific-ocean.html" />
          <attvalue for="0" value="web" />
          <attvalue for="5" value="80" />
        </attvalues>
      </node>
      <node id="128" label="128">
        <attvalues>
          <attvalue for="2" value="Scientists: Pacific Ocean heating up ...america.aljazeera.com" />
          <attvalue for="4" value="http://america.aljazeera.com/articles/2013/11/1/pacific-ocean-warmingatfastestratein10000years.html" />
          <attvalue for="7" value="https://encrypted-tbn0.gstatic.com/images?q=tbn%3AANd9GcTTZHt9vFZFPkK4B-cCz8Z4AcvmNKSl_ZG13A&amp;usqp=CAU" />
          <attvalue for="0" value="image" />
          <attvalue for="5" value="79" />
        </attvalues>
      </node>
      <node id="129" label="129">
        <attvalues>
          <attvalue for="2" value="Magnitude 6.4 Earthquake Strikes Near Tonga in Pacific Ocean - US Geological Survey" />
          <attvalue for="3" value="... earthquake was registered on Thursday near the coast of the Kingdom of &#10;Tonga in the Pacific Ocean, the US Geological Survey (USGS) said." />
          <attvalue for="6" value="5 days ago" />
          <attvalue for="4" value="https://www.urdupoint.com/en/world/magnitude-64-earthquake-strikes-near-tonga-i-1044540.html" />
          <attvalue for="7" value="https://encrypted-tbn0.gstatic.com/images?q=tbn:ANd9GcRGmDa4kg15ClA0xnCQdBNmQdej-8c_5Gw9KLjUUlf7qO4L4ABNPqAiqmM&amp;usqp=CAI&amp;s" />
          <attvalue for="0" value="news" />
          <attvalue for="5" value="67" />
        </attvalues>
      </node>
      <node id="130" label="130">
        <attvalues>
          <attvalue for="2" value="Swimmer Ben Lecomte is swimming across the Pacific Ocean ..." />
          <attvalue for="3" value="" />
          <attvalue for="6" value="" />
          <attvalue for="7" value="https://encrypted-tbn0.gstatic.com/images?q=tbn:ANd9GcRU5PHtYp5pCAmCZ7_osu0JqLA0PQSzTCDdwmT3McHf4OK6DE_pJTHFUu4rUpdu" />
          <attvalue for="4" value="https://www.businessinsider.com/swimmer-crossing-the-pacific-ocean-2018-5" />
          <attvalue for="0" value="video" />
          <attvalue for="5" value="46" />
        </attvalues>
      </node>
      <node id="131" label="131">
        <attvalues>
          <attvalue for="2" value="THE PACIFIC OCEAN - BLUEBIRD MARINE SYSTEMS LTD" />
          <attvalue for="3" value="The Pacific Ocean is the largest of the Earth's oceanic divisions. It extends from the Arctic in the north to the ..." />
          <attvalue for="4" value="https://www.bluebird-electric.net/oceanography/pacific_ocean.htm" />
          <attvalue for="0" value="web" />
          <attvalue for="5" value="58" />
        </attvalues>
      </node>
      <node id="132" label="132">
        <attvalues>
          <attvalue for="2" value="Fishing 1,000 miles from land - Pacific Ocean Crossing Day ..." />
          <attvalue for="3" value="" />
          <attvalue for="6" value="" />
          <attvalue for="7" value="https://i.ytimg.com/vi/U-EWaEp9Apw/default.jpg?sqp=-oaymwEECHQQQQ&amp;rs=AMzJL3lbS3odsAQXKHHBCIZMnVFuPc7nVw" />
          <attvalue for="4" value="https://www.youtube.com/watch?v=U-EWaEp9Apw" />
          <attvalue for="0" value="video" />
          <attvalue for="5" value="55" />
        </attvalues>
      </node>
      <node id="133" label="133">
        <attvalues>
          <attvalue for="2" value="Karina – Eastern Pacific – Hurricane And Typhoon Updates" />
          <attvalue for="3" value="When NASA's Aqua satellite passed over the Eastern Pacific Ocean, it &#10;gathered water vapor data on Tropical Storm Karina. The data showed ..." />
          <attvalue for="6" value="3 weeks ago" />
          <attvalue for="4" value="https://blogs.nasa.gov/hurricanes/2020/09/14/karina-eastern-pacific/" />
          <attvalue for="7" value="https://encrypted-tbn0.gstatic.com/images?q=tbn:ANd9GcRutji0gj95X8a3JwdszYx4-c0FtYdFFF_9_UEyBIoPJhQeaqiPXbKL4ZI&amp;usqp=CAI&amp;s" />
          <attvalue for="0" value="news" />
          <attvalue for="5" value="60" />
        </attvalues>
      </node>
      <node id="134" label="134">
        <attvalues>
          <attvalue for="2" value="Pacific Ocean | National Geographic Society" />
          <attvalue for="3" value="Results 1 - 25 of 79 — Earth Science, Oceanography, Ecology, Biology. The Great Pacific Garbage Patch is a collection of marine debris in the North Pacific Ocean." />
          <attvalue for="4" value="http://www.nationalgeographic.org/topics/pacific-ocean/" />
          <attvalue for="0" value="web" />
          <attvalue for="5" value="39" />
        </attvalues>
      </node>
      <node id="135" label="135">
        <attvalues>
          <attvalue for="2" value="Pacific Ocean Coral Reef Research in Galapagos, French ..." />
          <attvalue for="3" value="Khaled bin Sultan Living Oceans Foundation conducts Pacific Ocean coral reef research in Galapagos Islands ..." />
          <attvalue for="4" value="https://www.livingoceansfoundation.org/global-reef-expedition/pacific-ocean/" />
          <attvalue for="0" value="web" />
          <attvalue for="5" value="96" />
        </attvalues>
      </node>
      <node id="136" label="136">
        <attvalues>
          <attvalue for="2" value="How big is the Pacific Ocean?: Ocean Exploration Facts ..." />
          <attvalue for="3" value="The Pacific Ocean is the largest and deepest ocean basin on Earth, covering more than 155 million square kilometers (60 million square miles) and averaging a ..." />
          <attvalue for="4" value="https://oceanexplorer.noaa.gov/facts/pacific-size.html" />
          <attvalue for="0" value="web" />
          <attvalue for="5" value="5" />
        </attvalues>
      </node>
      <node id="137" label="137">
        <attvalues>
          <attvalue for="2" value="Pacific Ocean - AP News" />
          <attvalue for="3" value="News from The Associated Press, the definitive source for independent journalism from every corner of the globe." />
          <attvalue for="4" value="https://apnews.com/PacificOcean" />
          <attvalue for="0" value="web" />
          <attvalue for="5" value="160" />
        </attvalues>
      </node>
      <node id="138" label="138">
        <attvalues>
          <attvalue for="2" value="This seems very 2020: Watch as smoke gets sucked into Pacific storm" />
          <attvalue for="3" value="This seems very 2020: Watch as smoke gets sucked into Pacific storm ... &#10;clean air is instead making the smoke so much worse as that ocean ..." />
          <attvalue for="6" value="3 weeks ago" />
          <attvalue for="4" value="http://komonews.com/weather/scotts-weather-blog/this-seems-very-2020-watch-as-smoke-gets-sucked-into-pacific-storm" />
          <attvalue for="7" value="https://encrypted-tbn0.gstatic.com/images?q=tbn:ANd9GcRiEKua0owW4LYnspslz6JP8H-WRWKV8XmAaiLrfw222KBbXVV48H1kFtI&amp;usqp=CAI&amp;s" />
          <attvalue for="0" value="news" />
          <attvalue for="5" value="22" />
        </attvalues>
      </node>
      <node id="139" label="139">
        <attvalues>
          <attvalue for="2" value="Pacific Ocean - a Cruising Guide on the ...cruiserswiki.org" />
          <attvalue for="4" value="http://www.cruiserswiki.org/wiki/Pacific_Ocean" />
          <attvalue for="7" value="data:image/jpeg;base64,/9j/4AAQSkZJRgABAQAAAQABAAD/2wCEAAkGBxMTEhUTExMWFRUXFxUXFxgXFxcVFxcYFRcXFxgXGhcYHSggGB0lHRcYITEhJSkrLi4uGB8zODMtNygtLisBCgoKDg0OGxAQGi0lICUtLS0tLS0tLS0tLS0tLS0tLS0tLS0tLS0tLS0tLS0tLS0tLS0tLS0tLS0tLS0tLS0tLf/AABEIAL8BBwMBIgACEQEDEQH/xAAbAAACAwEBAQAAAAAAAAAAAAADBAECBQAGB//EADwQAAEDAgQDBwMDAgUDBQAAAAEAAhEDIQQSMUEiUWEFE3GBkaGxBjLwQsHRI+EUM1Ky8WKi0gcVJENy/8QAGgEAAgMBAQAAAAAAAAAAAAAAAAECAwQFBv/EACYRAAICAQQDAAICAwAAAAAAAAABAhEDBBIhMSJBURORYYEjMnH/2gAMAwEAAhEDEQA/APNSOSA8qMxVTqqCtyLt18ky5sgJR35srB5CY7GqTQCqilM8h7KcM+TfdGNIsuREe/RA1yIubeCpDQiVRN4V2iAgRVlKFfPsoJUlm/OyGSv4XB6Kz2b8tYtt+eipTZBn8/LIsLbh026G66ZXLJzRBS1doO9/ZNHqlMQ8RYX/AOVPVKkrl/RGH/BZzvIeKnNtZVZRzG22pOg6pt1OiJPFUZMBw/pyRFwCDbx6aLAWAqbZBHVvw5d3RMWRcRhXsbJa5oJYWlwgkQ6D1tFwl21XA66J0M59ONQqZyPyFoP42SkAmvEArK0ogcClDaL6yr0SlQ0xwVL6BCe+UN9SbRb91XNymbIolZejTJJaBsT0sJt8JugwAc5gypwrA2Jvz69PBSWiDAHPf0g/l10MOJ45JtFE5KS4JBEHoCT0A8VPYvbFXDuOUyxzC14/S8ERpfSSUs+kLEWPqOUFEY8gkkC4IINjxAtkbHUaXCpyRk5qT5X8EotJUGxbaeb+m2GjSdSdzEwBOkbJjs0MJh78jby7gmYOUcexMTHnAKzsRUgJVuK2OhW9w/x7Sm+bPuf07/iG0KIiWhjQSG08uWaeV1PKbnIXyLiW+GZL6g7cfTBa9zRDhlECCWPouaHn9LoJJAMQ4DWy2vofEU34Kj3ZENblIBzZSCZaTzC+df8Aqp2wTiDSFPLk+46F5IBBMGCANN7lc7Fi3TpmjJK4iH1V9T1MQGNqOGRsuAGUyTaTktaDG8G65eMqVS43K5dOENkaRnnLc7LGpspeCESjSEA/wiBwE/8AK4TLKF2lcT1RQ4eCnMCgCaL7I+Z5E7FUwtL85/2TLnQtuDS71ukRc64QIyB9tyiGwuucUDEVIPhEePNWzhDTxclzfAtzkRWrBo4jGsAamPzVLVcYQARvzvCUxNTM/KNQNN9zAnWFR9SwHKVZixQpSa5BthqOMcDJMzqttjwdCvN5TEwY5o2ExGR0xP8AdaCJ6ApepT8+UKcNiQ/SR4ojqkeKpz4ozXI4yaB9nVTTfmAMgHyJ0Pkb+QRRjhQYA10Nd/mAsac/2xT0JgQRMiZSGNxTGCCSSTJaDqdp2HisqviHPMu8gNAqcWnSXkScrPddifUGDcw0q2GJa6Jh54di9rHTBEuPCekXWb2p2O6k1z2Pa/LGfKQS1tTipm3MD3HNeYplaWBxZp1GVQMwEte2YzNeC0gnrOuxAKWbTpRuI1N+ytbPMC4PLwQmP3Kfx1am0ju5DS0ObqC2bgeI5/ykAQ9xMxPpO6wsmEbG2pt5KgBvYqHC8TIUGoYSQJl2vTmDAk+yzqbrpmjWg9VZjmoTUmN8qjTVXmPdBpYoHW357Ir32kRrrIXVhljNXFlDi12Kd5e/smGv4dbzHnKSc7iPKSumCDt+SuXjyvG3RfJbg2ObwgrMcVpNcDLToYg9UjiMO4bLqYsm+CkUNU6NfsL6lxFDhp1XNbmY8tEQ8sNg60xsYIneUD6h7UOIr1KztXmdZgaAellkAqzU1BJ7kF+gtJslcrmwXKQhtp2keHLouNAyAbbno3Un0utvD9kFpzOaCdZAPxMD0TeOZ/TLhc5TNhO9s3OPy64Dlbs1fjdcnlqQDjlyxOhBOu0yT0QqjIjly6J6nhSGzFzfw5Ifd97dxDTJFh92kQNBeeQ0QVU0L06hGlv7Jl9/EOIKVEF8NMtB10mDrHWyNWrtbOpJJ+SuhpFLt9EGHpuSnamIycXpzkjZAfi9zDWjUrKxdc1HZjYfpbyHXqteSKnV+uRI6k6bH7iZnf1RW1os8E/9TdfMb+STlS59/Q+olOxmpQfT4v6g0i9r+f5ZUFSmPuePIErNd4eoUgotiNN3agFqbSerrJepiqjvuqHwHCPZKgq6O+wLCyu1yDKu0pgMNKYo1CNDCTDkRhTA1zSznLI45LZIADhJLL85MdUE0cji2o0jYiIg7GP3CDTANnafHVO4an3jsl+ERLidrCY2mPILm6nHslfplkXfAXCYYBzm2cLQenmmavZrdYQMBUDKuVzehudCLEdLLca5p0bbqT++ixstikzzdXDlrjGm3P3Slazl6LER/p9ysfGNaToR1B9oP8hNMg+Bai/0TbanAWnxHqEJuCaQctQZrQDwg9JkwUsHESCCCLeB5QQrfKDv6R3Jlwdl2caShhxKYbTyweGTvZ0aHTaxCjHl8j3As0mB7alaNNmZkHqPTRWyADhiYtpb8lCwrHtMGYv4DzW/DjeKX2/0Qk9yMmtTLSVRr1s4jBgmSYB8lhVNTF1sZAP3x6LkBpUpAfZKgYAcxE+X7Lz2MqsL8mYAAbDroh9p4xs8ME320I8FnVKI+7V2+2/ovPwhbo35Jk9o4gWa0eETdZb65ptMkZz5ubqDscp0iLo7qesmxET06bkGfBIGjLre624tN57ZfLMk5WCw1eHCBb56omNxTW/5gm5ygfceinu4uRxEWA2m0/JWV2nUBqEAzlAbPXf9lt4T2xfRADiazqhl5gbMGg5TzKoSqyrtYTdTQyoape3Tw/cqXgaBQJCYimZQUZ9OEPKgZAV5VVwckBaVdqFKuHFMQdqI1KZyrteU7A0GO0Wv2WwudUjhJkAgXs53ob+y86yovS9gVAHNqDY8Y6O3nod+RKx61PamWYv9h1mADXFwBsPNsD4/lO4XBEUml8gyTzkEAj0T9Rxa14F87cp0G4ImfD2WZ2rhy0tAkMbMG33ASZjQ281zLs1ba5BYmkY2Pss+pSBW1jaY8fZYmJdCaKcnAD/DwDzt8o2JoNLWF5jhubZiROW2ptA6b6KO9gDbxS1WoSSrVN1RS6KOqRZoEcyASfHbyR+54SXOFyDJFh19/hCrVwxsgCTpvEb+KzMXjXPsSY/OS2afAq3S9kWaFTH02faC53M/nwh4ftc5uLQ+yxyVWVsXHQUaXamJzOkaWhJsKGKh8URjZTAPSC5GwrALlcpCNmliSTB/26nxnqrtqGCJ30Wex9ydLeqsCXEAbbrgRu+CzcaL2yFnYyrkEXDeepPRNPrACxnrsPNYOMxWcyPtFgTv1XblFSSvsghihXzO8jffTmsRp1nWXSeslOYepxRzQsRRhxvyt1gT7pKKXSHYEJlkBpMydglgFyaA9V2J9JtxOHbVFcNqO7yWOgAAVWUmPnXIC7i3GZkalGw/0lHDUrwS2o9tMUnd4e6pU6hztcR3ZArAEGSIm4Xji0clwCjUvo+D2tD6dotxNWjVrRSZRfWFQHIYZiRhyHSx0XDjYGYGk2pW+invY2qys003BzmHu3lxZNPu3d22TBbVaXH9OV1jF/ItI5K3dtOwTqX0OPh7DE/QzA0ZKri+bgjPwgVzDGsbmqvPcGwj7hbdePxVDI97CZLHOaSJAOVxbN77bojsOImBHkdUIs5ISa7YWVaFxXFiloTES1WhSArBMDmhaHZmMNMm+qzwiN6JNJqmHR9LwtduIotJcA45rDhJIuY2sPBThcO9+bM9j9OQJIi5AME7TqvIfT+NgGmSc05qZ2zWkHoQtHCY7LVzG2YwR/pcJsR5lcrPg2O10aoZb7NTtAZb68r+i87iozgfK9J2i4GMzhlIGUwIDoJJsLSbQvNYzGBji2ASFHBheR0iGZ8lH1JJU0WTN7DXz080s3HGdBl3CfLINhry/OpWtaTa05coocjD7TrcVtNB+6SYEbGHid1J9NktmW1UuhF3OAQ5VHlQ0pNjGadymW2S9ErnVE7Chg1VyRNRcixUemFEZjJADefxt1QquMa2zLnn/C7tDEASNdRPMAkfASGGaS4EC0z5f2VWLFjit0UAli2kOLZMcpOhugZ1p9pUsonmbyNOULL3Uo9DDNOiLiKeaXfqifEckHLdFrVQAR+ogADxNz4KXoAJtoZUiFTMdNlzUAWLVanRJvtK4MlVkhMQapSG0z+WVGMPkN1FSqoe480AEcY/kFcHgoQKhAw1aNjztuPzmgwukqUkBwVgVwaphMRdpRAhNRGlMArNZTTMYc3EZnWemhn0SYKhmyUlfAHpzjM9MMm9jvfpIWacJmeZ0m9/ZZ9NxboY+ExQxwnjE9Wz7ifcXWTHinhbceUSlLcHxWIaGENZaYHU/vZAo9oZSJgEcpJ8bCydrtbVAcXNdEz92pJMBvnuR8SOu9jAMrQLTYCbq3FNz4l3+iLF3Ue9IF3TpbIfC/8AG2yyq+GcDGVx6gW9U+xj6joDSTsAgVaDmmCCPcK3a/oKhHLe8joRBUhq1cbh819x7rMDYTaHYamyyDVRmFDqNQANjFy7OuRwI9NjsPJmLAW5BCJLWkD7hfLyB/ASjY7GZZbdp5wDIPKSPweiFSo6oHSTBgSTJta/iNfJUy1C37I/2AHF1s1NzSQXQTbnrbneLrNpslalLDZTrIjW0eo1VK+Fy30lTSSt2AvTAmfm/t6q5pMG0A3gBT/hyDcEfHqrVKZJkSVZQAKlFsnL5KO5i6tTBDocCPFaD6Vk0rAzZMyuqCyuVBSoBRwUuEaFWc265RGS10ovdSJQJRab4TAgtUQiEiVwaExFAFeFZcmB1OmSQBckgAdTYBPYvsivScWvpOkRmyltTKSS0BxplwaSQRBvKN2F2PXrlzqAaTSNMw5wbLnZ3MaJIzE9063Reio/UHaTqjnDDQ9+UucaWKloe4wQ59Qmm2ZgCAMpgCCoOTT4GkeTr4GrTAc+m9gcXBpc0tksjMLjUSEIL0XbeGxtUU+8w+uZ7BSY4kNLKIMgF0NgUzfil19QvPBSi7Qmji1QGq8KzOqdAXw8gyLdeiNUqMOsz+/PXT+FFQGIHsq0aJ/VoL8/CRy/hQmoryYDmFriYaIFwCdfExzi/QlWxDsgzEzO4NyY5fyk6jy0BwIIM3GguRoYINvBcXtiCXZuF+aA4aXaAY3IvOy4znJyuyS6DiuC05iS0kNB1IJEmemn4EDEdl2OVwLgdB8eKIzG/cNGkggADhLXBwgWG0efrU1h+hkXkEmcpNjt+W1hasWqlFU+RNGW6iVUHot/GURUAykZuXNYtRhBuuimpK0IGaMqEQOG8rkAehf3T4m/KZHug120w2AbTMa3t7LBZXI/UT6e6vhcS7MAP3PyVXsvtL9AFxA4gRJ5DUc0xgm1HS0jhI8Lg6eELTw2GEXGuoH5KabS5ADyRLZBeXQcvoycZgyIdmJ0EHUemqC15E2OWTtbX0W4Cb9FmYsuBIjhdoNL7jqqXi8lKEqsDPxGL2DXRO9vQHdNCqCBy5/miUqVyLEEbanZTAGhPUid9AtK3ICagE3EJWvVGyLRaSb5SLjruZHmuNEFSsBIhVatFuGH4QhVmZenjHyo0FizGSVao2NrLi8hErVAWCNf2QMECrByq0IgpHkhCLNaoKtTBC5SAPhu0KtOnUpse5rauTvMpLS4Uw8ASLx/UdI0NuS1qv1finZS40zkILJpMOQhznS2RwnjcLbGBECMQBTlScUwtmoPqPERllhbbhdTY4SG0mtMOBEgUacHmDzKzQ1Sxq56El6CymdTmQ2hXITAnvVp9kQ5lUavGQtGxHFP5yJWO5EweJNN4eNteo5KvJHfFxBDbCeJxJsAOE5Tta2g8tvBUr1i5xdAExYaWAG/gtbF4Bzoq0RLagNrEa31tqPUJd1LigsDSQS4ESRJcOEaAbiPVcdqnTJtNGcSrZybT66JkYYGIIMWO3OJHkiChcWEDXx/dRsVHU8ORB31TLGSOK46391ZjbEbwodiMjdNvdSjKSfi+SVIyO1KIY6Bp+/5C5L4ysXuJK5dmO5Jbuys7s/D5nXI6jmt7AdkAHMGyfYLO7Fax1TMdoIHyV61w0cLeFvjZUanUvClS7L8GH8l2+iaOCAEnX4VzSmZUd6bKXvB6LizySlJtnRWGCVIh+BBEz05HzSPaeBdYRBBkH9l6LA4UwSft089Un2g+BEc4/Yf3U8eola566KsuBI8liACCDEi8HW245iyRNDMBFgtnHW4oEweomD/AHWPhK2aAdl3cOVZY2c2UdroWdRI+2ZGyO6DcaG6PWbDx1T2M+mK8U30y2oKrQ7hdlaCe7AaXvysLyajG5WknMSI5zbp8i7Muk68RqfZDxz4pu68I8TZbHZH0ziHuuGMhzBxvaCS/uogCSbVqZPLNzsqYb6Xq4l72NexnctpPdmlzScQ1zmOz0w4BmRoOc2AcCoykkuxpM8yVcNWmPpjFcBdTDWuylrjUpQc+azePidDHnKJPCbJvF/SOIpgH+m6bmKjWholoAc55a0OJewZZ1cEt0fo6ZiNKI2rBtZAa5EY2VIiGFc8h15KpaPBUykK7XJ0BARAFEqwToDsqoQikSqwgAaqiZVxCABEKwbFz5KwaofeEAMdndsVKLi5plurmG7Xc7bGNxBXue1OyKdWi2uOEwP1CRmGbTcX5L5zWbwnwK+o4+saeEgCCGNaJ2sG2/Nlztakqfs0YeU0+jyGFpmWkFozRIMkG8ToYvO6LQZb+VNNxcQCDrAcNRe3p5QrVqpDJIuDG4JGoMEeI8lhK+jilHxBLp3+DAVhUkFzjA0tqfXRI43EyI0C26fTSbU30RcvQg8LlR5XLpESMMXNIc2Z2Xt6VbMyZIcIka6j5uvEMqvAgeOyZ/8AdakESATrA/bRZtTh/LFIsxzcHaPYYXENM5jEepkclfvmaSV4apj6h1cfj41VsN2k9nXxVEdBCvJsuern6PqNDtXhDZG5O36Y38vVZuOr3FuQ6Rz8V5ns7tlrrOseWx8D+yer9pWs0mYt128FhyaV45Fy1SkuRXtfFWMaif3A91kdn6gdfgWU9p1S5wB8T46X90o10EELq6XHshyYZu2a9ZnGPCfS6YHbuKiO9eMjYbFtMgEmOIgMbDjJGVsEQEtQqB7RzmAmKdM6RqtTSZCweG7bxAyzWfDQGtvoBkj07tl/+gLDrY99TvJcS1/dgt2LaIy0p/8AyLBaWNaCDlI5dQSsg0otyVfD5RKzUd9SYs64ippzHWdteJ0nU5ncyqs+oMULivUnx55f/FvgWgi4SGSyqGo2r4FnDorNcqELgUxBxUlWBQGlEa5NAFCuhZ1zSmAw0LpCq1S4QgCCoBXFy5AEOVSpcuJQB2HbxsnTM32M/svfdq1JHMWETqIaR73XiezmcUnaAOhdN/QH1Xs8cBeLQAAOgt8Bc3WvySNGHpmU5kkDmfnVRWph0FsgCBH+kH58fVXqiDPoku0cTkbbUqnBheR/wVydCePrD7AIA9zzWe5w3KE+oSozLrqkqRWOVMkWmfCVKUY5cnYElqo5qYLVQhFAByqgCK5SxiiAMBa+Bxzg2ImCBvod/I/KziyyJgxxQTE7oadUgIxklxPMoBR8UwtMTI2S5TAawdUgt5T+fK23vdAgazM3EAaDqsXA0czo/PzVbLybC1uSjLc2or9hwLVMK4/pAHIEJar2cd7Juox5kgi3VY9bFudYkkKaSiqSERXbG4KCoKkBRGTKoiQoLUAUUtU5VzGoAu0ouqo0IrQpAFpLnhXYFR5UgAPU51xKpKiAU3XZFTMiB6AH+zWGWxu//aJ+TEL0rpI6DcrE7EoBz2OJA7vjDdS6XCZtAEArYrzl2ib+K5udb89F+PiLYpXqACToF5XtHFl7p20C9Fj/ALDC8nXaQYNl0dqikkUXfJZqlDa9TnRYFwuVWrkAOkclUCN1fENLXOadWktt0MIzcVR3oEmIP9VwExGaMsi94mJ6WQAm8SvT4b6baWscauVrqPeOLg2GuMFrZz3GXM47gU3WkwMM4mhH+Q6b374ztb7It4bnpBBi6F//AI5E6DvnQ24NpbfledTvdJ36Gbnaf03TZAZiWOLqjad8oDQWF5JyucbQNoh7bzZA7X+madGg6qMUyoQ2mQxsSS6rldvIAa5jtLkuH6ZWLWqsMZKeSJmXFxM+QAjw3XQCEbX9C0LOJgdFVrETKquHqpMQ92VGbTQGes/C13WCwMFiwwmVGL7Uc6zbN35n+EXQqJxPaDjIBhvuUlUfMQItFvkqF0JDOVgFACI0IAoArgIoYFZtIp0AIsVYTVI/wuq0x4IAEwIzGoIMIzHghNNCOcY0QahRHOQnOQxlCVQlXlCfqogXBRGFLF6LTchMD0v0/wBoCnnaf/tptbO0sqTB5A2/CnKj55eRB+F5ijVEQdOfKem4/hbL6/dsEBxaAIzEOmTs4RAvoQs343HNvrgnuuNDD39CVnY8NNiAfFDPas6s/wC4/wAJV+KvwgDx4j6rXZWR/h6fL0JVMRRZoxseqgPdOpkpplb/AFAOjnb3SARZhtdoXJzGvDjNPhnUG8HooS4Gf//Z" />
          <attvalue for="0" value="image" />
          <attvalue for="5" value="89" />
        </attvalues>
      </node>
      <node id="140" label="140">
        <attvalues>
          <attvalue for="2" value="Pacific Ocean Overview: Formation, Topography, and More" />
          <attvalue for="3" value="Oct 7, 2019 — The Pacific Ocean is the largest and deepest of the world's five oceans with an area of 60.06 million square miles (155.557 million square ..." />
          <attvalue for="4" value="https://www.thoughtco.com/geography-of-the-pacific-ocean-1435537" />
          <attvalue for="0" value="web" />
          <attvalue for="5" value="5" />
        </attvalues>
      </node>
      <node id="141" label="141">
        <attvalues>
          <attvalue for="2" value="We Now Have Proof a Supernova Exploded Perilously Close to Earth 2.5 Million Years Ago" />
          <attvalue for="3" value="... locations in the Pacific Ocean. Two were from the Midway Atoll, one was &#10;from the Donizetti Ridge, and the fourth was from the Central Pacific." />
          <attvalue for="6" value="1 day ago" />
          <attvalue for="4" value="https://www.sciencealert.com/a-supernova-exploded-dangerously-close-to-earth-2-5-million-years-ago" />
          <attvalue for="7" value="https://encrypted-tbn0.gstatic.com/images?q=tbn:ANd9GcQi-3k7Q-WBGgGQegMp7yZXWIonP406JlQPFPO-CoE3Go_gHpW1tIrDST0&amp;usqp=CAI&amp;s" />
          <attvalue for="0" value="news" />
          <attvalue for="5" value="188" />
        </attvalues>
      </node>
      <node id="142" label="142">
        <attvalues>
          <attvalue for="2" value="California has a weird new desert. It's in the Pacific Ocean ..." />
          <attvalue for="3" value="" />
          <attvalue for="6" value="" />
          <attvalue for="7" value="https://encrypted-tbn0.gstatic.com/images?q=tbn:ANd9GcTwZ0zzIiAdINC8zrfg95GguxKCHHA1Au0-peSsRSA39EwgaaIOPvO_kcSI" />
          <attvalue for="4" value="https://www.washingtonpost.com/climate-environment/2019/02/01/california-has-weird-new-desert-its-pacific-ocean/" />
          <attvalue for="0" value="video" />
          <attvalue for="5" value="51" />
        </attvalues>
      </node>
      <node id="143" label="143">
        <attvalues>
          <attvalue for="2" value="Oceans :: Pacific Ocean — The World Factbook - Central ... - CIA" />
          <attvalue for="3" value="The Pacific Ocean is the largest of the world's five oceans (followed by the Atlantic Ocean, Indian Ocean, Southern Ocean, and Arctic Ocean). Strategically ..." />
          <attvalue for="4" value="https://www.cia.gov/library/publications/the-world-factbook/geos/print_zn.html" />
          <attvalue for="0" value="web" />
          <attvalue for="5" value="58" />
        </attvalues>
      </node>
      <node id="144" label="144">
        <attvalues>
          <attvalue for="2" value="Douglas – Eastern Pacific Ocean – Hurricane And Typhoon ..." />
          <attvalue for="3" value="Douglas – Eastern Pacific Ocean. July 27, 2020 – NASA Sees Hurricane &#10;Douglas Brush Hawaii. Imagery from NASA's Terra satellite was used to ..." />
          <attvalue for="6" value="Jul 27, 2020" />
          <attvalue for="4" value="https://blogs.nasa.gov/hurricanes/2020/07/27/douglas-eastern-pacific-ocean-7/" />
          <attvalue for="7" value="https://encrypted-tbn0.gstatic.com/images?q=tbn:ANd9GcTIg3L3xX-ucQVIimagtc7wdTjWhH6pa7BiR1S0qij68NIorCYxn5ObQz8&amp;usqp=CAI&amp;s" />
          <attvalue for="0" value="news" />
          <attvalue for="5" value="60" />
        </attvalues>
      </node>
      <node id="145" label="145">
        <attvalues>
          <attvalue for="2" value="secret shark cafe ...thesun.co.uk" />
          <attvalue for="4" value="https://www.thesun.co.uk/tech/7284296/great-white-shark-cafe-mystery-pacific-ocean/" />
          <attvalue for="7" value="https://encrypted-tbn0.gstatic.com/images?q=tbn%3AANd9GcRxKOJJ3VN_RhlX8vt4ktMsCN9AiQCCk5KnKQ&amp;usqp=CAU" />
          <attvalue for="0" value="image" />
          <attvalue for="5" value="137" />
        </attvalues>
      </node>
      <node id="146" label="146">
        <attvalues>
          <attvalue for="2" value="The Power of Shared Information for the Pacific Ocean - Esri" />
          <attvalue for="3" value="The Pacific Ocean Accounting Portal brings attention to this body of water in ways that decision-makers can quickly understand." />
          <attvalue for="4" value="https://www.esri.com/about/newsroom/arcnews/the-power-of-shared-information-for-the-pacific-ocean/" />
          <attvalue for="0" value="web" />
          <attvalue for="5" value="193" />
        </attvalues>
      </node>
      <node id="147" label="147">
        <attvalues>
          <attvalue for="2" value="The Pacific Ocean, explained | National Geographic" />
          <attvalue for="3" value="The Pacific Ocean is the largest and deepest ocean on Earth. It spans 60 million square miles from California to China, and in certain regions extends tens of ..." />
          <attvalue for="4" value="https://www.nationalgeographic.co.uk/2019/03/pacific-ocean-explained" />
          <attvalue for="0" value="web" />
          <attvalue for="5" value="5" />
        </attvalues>
      </node>
      <node id="148" label="148">
        <attvalues>
          <attvalue for="2" value="Seeing Red Across the North Pacific Ocean | NOAA Climate.gov" />
          <attvalue for="3" value="Oct 23, 2019 — The Pacific Ocean is throwing a bit of a temper tantrum these days, but it's not where you think it might be. Often we focus on the tropical Pacific ..." />
          <attvalue for="4" value="https://www.climate.gov/news-features/blogs/enso/seeing-red-across-north-pacific-ocean" />
          <attvalue for="0" value="web" />
          <attvalue for="5" value="22" />
        </attvalues>
      </node>
      <node id="149" label="149">
        <attvalues>
          <attvalue for="2" value="Pacific Ocean - Wikipedia" />
          <attvalue for="3" value="The Pacific Ocean is the largest and deepest of Earth's oceanic divisions. It extends from the Arctic Ocean in the north to the Southern Ocean in the south and is ..." />
          <attvalue for="4" value="https://en.wikipedia.org/wiki/Pacific_Ocean" />
          <attvalue for="0" value="web" />
          <attvalue for="5" value="5" />
        </attvalues>
      </node>
      <node id="150" label="150">
        <attvalues>
          <attvalue for="2" value="Waldorf Astoria Comes to Dana Point, California" />
          <attvalue for="3" value="... of Dana Point and offers panoramic views of the Pacific Ocean. Equal &#10;parts sophisticated, approachable and intimate, Monarch Beach Resort ..." />
          <attvalue for="6" value="1 day ago" />
          <attvalue for="4" value="https://ftnnews.com/luxury/40417-waldorf-astoria-comes-to-dana-point-california" />
          <attvalue for="7" value="https://encrypted-tbn0.gstatic.com/images?q=tbn:ANd9GcT5okLpWH9h1J99I6zxvruAFvILbLFbEw13o1-GnkLH80UeAg45Ew6poPk&amp;usqp=CAI&amp;s" />
          <attvalue for="0" value="news" />
          <attvalue for="5" value="128" />
        </attvalues>
      </node>
      <node id="151" label="151">
        <attvalues>
          <attvalue for="2" value="PACIFIC OCEAN - Food and Agriculture Organization" />
          <attvalue for="3" value="1 A BRIEF REVIEW OF MAJOR FISHING AREAS IN THE PACIFIC OCEAN. IV.1.1. Northwest Pacific (Area 61). After the peak total catches of over 26 million t ..." />
          <attvalue for="4" value="http://www.fao.org/3/w1310e/w1310E04.htm" />
          <attvalue for="0" value="web" />
          <attvalue for="5" value="86" />
        </attvalues>
      </node>
      <node id="152" label="152">
        <attvalues>
          <attvalue for="2" value="Geography Facts About the Pacific Ocean - Geography Realm" />
          <attvalue for="3" value="Jan 27, 2020 — World's Largest Ocean. With an area of 165,250,000 square kilometers (63,800,000 square miles), the Pacific Ocean is the world's largest ocean." />
          <attvalue for="4" value="https://www.geographyrealm.com/geography-facts-about-the-pacific-ocean/" />
          <attvalue for="0" value="web" />
          <attvalue for="5" value="9" />
        </attvalues>
      </node>
      <node id="153" label="153">
        <attvalues>
          <attvalue for="2" value="After two years of sailing across the Pacific Ocean, Tara ..." />
          <attvalue for="3" value="" />
          <attvalue for="6" value="" />
          <attvalue for="7" value="https://encrypted-tbn2.gstatic.com/images?q=tbn:ANd9GcQNOcctWSl59fSnydUeHy6MZ0VK_tTGhfzYL3iuLrFrUbxkjxQsxLrHXXaSKVc" />
          <attvalue for="4" value="https://newyork.consulfrance.org/After-two-years-of-sailing-across-the-Pacific-Ocean-Tara-returns-to-the-port-of" />
          <attvalue for="0" value="video" />
          <attvalue for="5" value="176" />
        </attvalues>
      </node>
      <node id="154" label="154">
        <attvalues>
          <attvalue for="2" value="Safest place may be at sea say Portlanders who have cast off ..." />
          <attvalue for="3" value="Sarah Laidlaw and Rob Martin cast off from Ilwaco, Washington, and crossed &#10;the Columbia River bar into the Pacific Ocean in early September ..." />
          <attvalue for="6" value="1 day ago" />
          <attvalue for="4" value="https://www.opb.org/article/2020/10/05/safest-place-may-be-at-sea-say-portlanders-who-have-cast-off-on-global-circumnavigation/" />
          <attvalue for="7" value="https://encrypted-tbn0.gstatic.com/images?q=tbn:ANd9GcRDCvr501xrZIwN5kJp-h2pfSRvxuAPMMugwTO4zS23jmpUtFxrVlCD-YM&amp;usqp=CAI&amp;s" />
          <attvalue for="0" value="news" />
          <attvalue for="5" value="85" />
        </attvalues>
      </node>
      <node id="155" label="155">
        <attvalues>
          <attvalue for="2" value="Pacific Ocean Facts for Kids ...kids-world-travel-guide.com" />
          <attvalue for="4" value="https://www.kids-world-travel-guide.com/pacific-ocean-facts.html" />
          <attvalue for="7" value="https://encrypted-tbn0.gstatic.com/images?q=tbn%3AANd9GcR5-iubCDGR4_0egsQE1W9xpfXUzJ3vnFEpEg&amp;usqp=CAU" />
          <attvalue for="0" value="image" />
          <attvalue for="5" value="31" />
        </attvalues>
      </node>
      <node id="156" label="156">
        <attvalues>
          <attvalue for="2" value="Lowell – Eastern Pacific Ocean – Hurricane And Typhoon ..." />
          <attvalue for="3" value="Lowell – Eastern Pacific Ocean. Sep. 22, 2020 – NASA Analyzes Tropical &#10;Storm Lowell's Very Cold Cloud Tops. NASA analyzed the cloud top ..." />
          <attvalue for="6" value="2 weeks ago" />
          <attvalue for="4" value="https://blogs.nasa.gov/hurricanes/2020/09/22/lowell-eastern-pacific-ocean/" />
          <attvalue for="7" value="data:image/jpeg;base64,/9j/4AAQSkZJRgABAQAAAQABAAD/2wCEAAkGBwgHBgkIBwgKCgkLDRYPDQwMDRsUFRAWIB0iIiAdHx8kKDQsJCYxJx8fLT0tMTU3Ojo6Iys/RD84QzQ5OjcBCgoKDQwNGg8PGjclHyU3Nzc3Nzc3Nzc3Nzc3Nzc3Nzc3Nzc3Nzc3Nzc3Nzc3Nzc3Nzc3Nzc3Nzc3Nzc3Nzc3N//AABEIAHAAcAMBIgACEQEDEQH/xAAcAAACAwEBAQEAAAAAAAAAAAAFBwMEBgIBCAD/xABDEAACAQIEBAMGAgQLCQAAAAABAgMEEQAFEiEGEzFBIlFhFDJxgZGhwdFSseHwFSMkM2JkcnSCkvEWJjQ1NkJVlLL/xAAaAQACAwEBAAAAAAAAAAAAAAADBAABAgYF/8QALhEAAQMCAwUIAgMAAAAAAAAAAQACEQMEEjFRFCEyQWEFInGBkaGxwdHhEyNC/9oADAMBAAIRAxEAPwB448uMDqmpzVGmFPl8cip/Nlpwpk6eht3+mFLxPn+cwcQ5jDBmdZHElQ6qiTsAov0GCU6ZqGAqJTabOqMTmAPI0t2GlYy24LA9B/ROIZsylmozX0Dx+xqjMzSqysdJN7DTcdPI/mlG4lz5bE5zX9entDY6TirPRsM0rSfM1DH8cG2R2qmIJsVOdzcudJJKd0RjHIRDIRuSLbD0OJKukWkjvUw0i8zwRAlmW972I7CwY/P4lk3NxRxBrOnOK+23Sob88cLxTxBcXzrMCP7y2L2V2qmJOKllhq6mALHBz6gcwsI5E12LG97dfj3HbHsxSlZqarFEu1woV2GojSm1unz7H5Jz/ajiH/zWYAX71LfnjpuLOIDGqDOK0Wv4hUNc/HfE2R2qmJOGgp1rvaFFNRNPGwD3SRQh6EbgX2vuO+JEzmeGAIklHpgQ69McpAVANR6dtS/fCSPFXEN/+e5j/wCw354/DiriA7HO8y+VS2JsrtVWJP6jzCdqcVVTyfZmAKyRhgdyANm37n7Y8XP6BgpEkpDusakQsQWIuB09cIRuKeItNv4czD0b2hvvvjg8UcSpbVnmYEEbH2huv1xWyu1V4l9JXx7hAcL8SZ9UcSZVDPnFdJDJWRI6NUMQylhcEdxh2QVObNy+bl0UYMgVv48EqmkEt087i1+2A1KZpmCoDKJXGEFxZvxRmo/rUn68Ouoy+rl5/LzOaAv/ADfLQHl/W4P7fhZLcUhW4mzkOLn2p9Pp4sGtOIqFBmUE+e+OSoAO256DBKgolkkVpjce8EvYN6XscXavKagxPPyEi0AWgUktbzw9IWEBSnZ9W4Fhffyx4YVHiVdsXVipiqa5ZQ5a7gAWA/PEMksMRJVDIi9A56/niSqlUHXV7u3niMi3U4s1FSksl44+Qo/7UNx19cQO8RXwB2buxYW+lvxxatV3tfoMcHqPhgpQUtNVSqkrFOp13Fvhb9uDtNw/QtFrlvKVvcxNYfC3bFF0KLH72xO2holjjuABuW8/LBKvyWSLS9MraGNtDsL3/HAtUZSVa1weh7YuVEW4STTxVk4LXtWw9OnvjH0ffHznwoWPFGTBjcCtht/nGH1Dl9WnKL5lMxSRWayCzqAAVN77Ei/XvhC74gtNV1qqmRir1ESsDYguBbCez2kkm4ozKSnF9FQ5a9rdThtT5Tl1QZjPRQSmcaZdaA6x1sfPoPphQcY1RizzMFgaw576gB3virbiKty9aXkSR6mQb30AXOq1r4J1OYoaSKRSOe3vte/yI+mMtRMJhzJgeaD7xbF+lo3q6gQwm1zcYcIHNYUE1CJoS8A8KuS3wvgY9BKrWC3bVex7Y3H8Fw0l0KrcLdnZgo8u/b8xgeiZHzSstWSykahYst/iBa3Toe2IHLBqMGZWRbLyu8iyMT1NtscSwvTALIvgb3dSbDDITL6eWnUxrG6OoMbovh28/O+/1xTzbJYZaYEwIA2xsfd/e+Jj3wtAgiUt5E0gMLeLtp6Ymp66pgieKGaReYLMo7/DFrNct9k5sTLZlI0kdCMCQt7X94X3wTMK1thmVLmFGFLvTvGQC5AGhrbXHljMZkumpdhULOhO0ga99hi5DUUs0cb1NMFlRdPNU7Oe2od8UpZILTxtT2LNqjZT7vp6jGQIURThWH/eDJZAOldFuP7Qw/0q6ZyAlRCxJsLODc4+eeE9uKMnCk29th2/xjD/AIspy+IR8ujhXlvzE8Puta1x62wld8QWmqGpzqGmedGpqt+QupzFAX226W6ncbDfCc4hikquLq+liIDyVzKoN+7YetsJHiejrIOLaqeIC71bSR6TqPvdSOuKteIqOVSgyuaqqmgBcMHI5ioSu1/ywUbPYcmSajo0hkjSNf5UBqLOev6iLG1rd+mCymWPKqmqieeeokgIdI2EbI2k+IEna3wxgKuWBqCnWljVIWQG4G7MBY3Pc3v9MS+uDRoYgMzAPIc5/HmlXOLrinRmA4gGM95XU9bmOZTmVROzW2KRkm2/cD0PTbrjimrplkWKqlkEYazagTbDC4FMdTkKRQOLI6nTcakIIJvb+lci46EDALjTL6aMQ+zTSSMOa9RM51a3sOpAsD4bbWG3pjktsbXuDReDOv2uiq2lrVabY0gBr/odZ5+cq1lMhpKplSSRoZ4laMKfBcHxMASBuLX+B88Gayd1Fn8IC2YEe959cYDKZNdIRLI6tHIqQ2JNyxtpt3/A7+eNVHDy8rgjiS00BeMjSEuAbgAXH6WOp7Pc99sMZkt3T4Lm6dM29Z1u4zhJE+CGcawD21ZE1eONSBptbYD8MY0Ld9lPe1hfGyrlnmcR1afxkYtc7ae/0xnZqKeGN2emYaWuHsdx06/EY9JuUJpUlI0Hx7/o267+eOXVAV5dzcC9x3wWFCj0DyQRmVwEcFd9iSrAj5D64p1FNLSTNFUJpcdr3++NKK3woCOKcn2P/Gxdv6Yw+Yc6hlKBaasAaVYrmA2BKht/Ib2v0vthGcKi/E2UH+uw/wD2MfQthhC74gtNQ2pfOeZP7LHRaAByeaWux22a3Tvvv06YwGcLDLmtXJPTK8kM8yRykoLFiRYixuB139Pk0sKLOaWrXiPMZkEgX2hjpFhqW/n36YFRe5ju6JS126GjdK4jhzVIoVpauGVtPijDoFiYjuN7qd7+XbAKpoUj5mVy+zpV0ygmOFwdQIuCD3NhuOvfvgxFmsMFY0DOgliIsSl1Tqbdt97fa2BjcG1iNFmmS1K1eZcxpHFQqxgEjew/xfLDleyp3dF1MvwnMZ59enL3SlSiYBEgjJAofaKOrV6fUJIyLbnex6G3b0wbzjO67OqaKjFJDSRg3dYbgSEdBbyF+nmcSRSvVmB3q6FZUCpVJouTJ+iPEAPv9LYizWpXT7HlEqmvnIRViszE3tYeR9ficcq2zuKtyykW9/Xf3ep3efNMnty+cQ0xi1jf4qDLYqeHM6KmenapKSsSwvo5ltIW9u2rfG/qaVaiHkOWd44x4kHy3t3/AHGI+HaKHLqD2SKVJnjUsJVGylbKR6m+rcdbYsyVACI+gxxruf0jsQQR8DfHVYGUWNoMybzPOefRCtmvdNZxlx/az1dR8lxKhVhrETkN1J94eo/MeWLNTBGmV1ClVssJdlvv0H4X+mLM871TaYgoia/Lt0vfqe46H9xgJxRKyUwVKkaKpfK3hXt89vpiCTCfQ6jjgTJHqXhKQtJosjEkE3tt3t6+WK+c5fJS1zMalKgNGGPNazKCBsR579Bg5QVAXLkhgqVZjZgpGy32BB7G30vgBnKQx2KFZCX8bXOq9tt/h9cGBB8ViHYs9yt5JCI+JslaR4WdqmCywtfT4x73r1w5onzq8ZmjoQOYocKXvo0jUR66r2HlhGcK/wDU2Uf32K3+cY+hcJXXEERqG1WUe0tMxzHMI+Z0EU+kRnbddvTvcbn5LbiKpWbOaqCdnCR1Lr4dFydRt7ym3X74aM+ZUVOWFRVQxadm1va373H1GFdxXldZDmdVVRQmqSad3Cxi3LFz1N979sCoiqXf15/I80rel4YCzVBKvK8vFXqlp2u77cp2ABvud18za242+hWgq6mlqZYllm5UQ6SX1X1b6T0bsdwcC6wmmnWCWJ42CiSV1YWS99Kgi++CHCSw5pUzMjlvZwoLLcqTqIJsdu2xuf14bb/OR3mx7gJVleq44SM/ZVqPJsvGYrJHNUxO8dmQwq2tybkm/fpt2t5740WU8MU1FFIsKypXzwkPWIq6tR6lTba++w7AY9WOgy6qpIQBGZWPJTSLsRe9z0+X2N8QJXZvXzPAadaSlrI25MyKWkiTpdjqspIAI69cMzWqEvmOuo+1sCizukSV1NAnD9NBRZbUt7fOI6eGNwGKC+7na25PU+eCOYSM05RRMGDmMEqBrFtytxe3r9MCchyGHL4oqisZ6uviX35GOw6AL379Te98aV4lmL1Gq8qjdSR4dv8AU7+eBV3NmAZ6o1vTcyTEDRAoEEVOyAMy8wIuwG1h+/zwC460JFTxot2UeEkgDT3/AA/Xg5UzP7L7W7paxCWG59bfLGFzaoNdNFHGzSOHY6ZRbxEi/XYDb7Yywb5TKkokeU6kmMUBbwmNbgN5ffFb2CV6ySEyqrausmxbbrbBDJjT0TmWpk9ohjFjym2UHvY+W23riYUVLU8xxIVRSWbW1yoHlsPPBVFV4XhI4lylzewrYhe2xOoYd8WTiPln+EMwcpKsl2nvqsoXSRaxU2ufMknCp4bnppc5oEil1/ymA6HitYhhvfzw3VzOiZo1FVDqkYKg1i7Ei4A+I3wldcQW2qRqKlcyF6eFjKLSExg6x6+eMhm1BmcuYTNTxyckuxK8s2YasbfH7AGPLTIVpczZHHWiRs2obl0MT8tCTp37ed7722wO4cyzMOHoa+SPL5alppCyhoXuV6i7WtsD2F74ZByegM/PamRpLsdTXPW9+v8AaP1wHhm5c0uRwUNGlKFYcmOYElWJvtcEX3wY9oGjTIcJB6E/CA60FR0tMR4fawNfl3EWcTSzz0q0hFkip0pzqKb3VmItY388aajo6uly+OkemlKRXjF6YjWFJAPftb9mKk1RnPtD01TwfQfx8l7yViEyEHY7t13G3rgjnubZ9Hl0ck+QUslSsg0QSViINwbnVqt0vi39omqW0g2NNxjzJ+0LZ20K3eJJPmPUblQQ1TM0a5VVlmYEWiNjbte237MXcxp66OhkWnppWnkFiOWTb5W9Tv8ADHeTSZjTywT5tw5R5WsKFUlE6OUG+ws3Tf74L1UElaRULl8VTrVSrF7BgN1PvYj3OY6DHrPwjtIeN34WLGT5icvkVqKpaQsXYCIn0AA+GA1NwtWSVQapyypKgarNGbMbjb73wwEnzWgqZY8vyKkWee8rosyqXttqtq9bYE1f+06JKIeCqWfmK6srV6gMGADdW7hR9MaFV/T1W4WQqslz6RngXKZ+RKwDP7MbDfb/AEx3Bkeb0lUaWOiqKincjUxiZQO5OGNwZVZhmmWS02cZNSZaKaTlrBBViW1jfcL7tj64MrkeWBVX2KEhHWRbrezAWBxjaXaK4WByHhqeir6Wono5wUqEIYQsTbUOu2wG2/phjR0VKiKqU8SqGDgLGAAw6H47dcWcfsBe8vMlWF//2Q==" />
          <attvalue for="0" value="news" />
          <attvalue for="5" value="43" />
        </attvalues>
      </node>
      <node id="157" label="157">
        <attvalues>
          <attvalue for="2" value="WATCH: &quot;White Shark Café&quot; Found in Middle of Pacific Ocean ..." />
          <attvalue for="3" value="" />
          <attvalue for="6" value="" />
          <attvalue for="7" value="https://i.ytimg.com/vi/vA_CoMgRZxE/default.jpg?sqp=-oaymwEECHQQQQ&amp;rs=AMzJL3nG7259Kbq85pxSdzGh8SASYMUEFA" />
          <attvalue for="4" value="https://www.youtube.com/watch?v=vA_CoMgRZxE" />
          <attvalue for="0" value="video" />
          <attvalue for="5" value="88" />
        </attvalues>
      </node>
      <node id="158" label="158">
        <attvalues>
          <attvalue for="2" value="Why the Atlantic and Pacific Oceans Don't Mix - YouTube" />
          <attvalue for="3" value="" />
          <attvalue for="6" value="" />
          <attvalue for="7" value="data:image/jpeg;base64,/9j/4AAQSkZJRgABAQAAAQABAAD/2wCEAAkGBwgHBgkIBwgKCgkLDRYPDQwMDRsUFRAWIB0iIiAdHx8kKDQsJCYxJx8fLT0tMTU3Ojo6Iys/RD84QzQ5OjcBCgoKDQwNGg8PGjclHyU3Nzc3Nzc3Nzc3Nzc3Nzc3Nzc3Nzc3Nzc3Nzc3Nzc3Nzc3Nzc3Nzc3Nzc3Nzc3Nzc3N//AABEIAEEAdAMBIgACEQEDEQH/xAAbAAABBQEBAAAAAAAAAAAAAAAGAAEDBAUCB//EADwQAAIABAMDCQMLBQEAAAAAAAECAAMEEQUSITFBUQYTIjJhcYGRoTOx0QcUFRcjNEJUgpLBRFJTcnQ1/8QAGwEAAQUBAQAAAAAAAAAAAAAAAgABAwQFBgf/xAAnEQACAQMCBgEFAAAAAAAAAAAAAQIDEVEEEgUTITEyQSIUgZGhsf/aAAwDAQACEQMRAD8A9NEpD+Jh3GEUUfjMV0Zz+Fh4RIpfeCfCL1mVxyqkGxHnDAFBoWHdHeYHakMMm3Lbxh7giVztLt4xLzgWxLesQtkOxrQzSwQLPc9ohdBiVmDdW8cTFdR08y94MdU6AVEvKtiDx7IBfk5xGsrp2JJW1c6cqylKrMe9umIhqVuXUjDJd0+jdehUrJ+H7uGAWx0cR2qzCbLa8dcwg1zEeUP9mNOfPlFhyXooWZGwmo1nJB7BeJVkMwuzkE8Ibn1Bte/e0dioAW5Kgd5gG2EiB8PbUq9yeJhmon5qx1ttiU18lT0mY90StiNPkA6QG/o7YXyH+5QFGVFstoUX0r6QA51zEnhDQ26WBWWTyz6wq0bKCn/cYf6xK/8AI0/72gMLAtYcLwswjRUIYMzm1Mhp9Ytf+Rpf3NDj5RsQH9BS+bQE5tNloWaH2U8Dc2pkNz8pGI/kaXzb4wx+UjEVJvRUlu9/jATm7I0uTtbTYfjFPV10nnpMtiStrlTuYDfbbaBlCCV0gozk2k5HoeFcoMfOM4VJxPCJdLT1zEJMF79Unjodmh3RhcgahqZcXnSlVnEqUAD2zAP5hlxKv5OYsK6ZN+kaGsYThMJus3gy/wBrgaekZeAY4+CJWmTLDzahVVC2oQg3v8I5jVarfUi2trVz0Ph/CKkdHVjTluU1Gz/v4D+sxPEaUJ84pxKDi63vr6xSOOVBPUl38Yz8Hp6yiweqmYnMebNrvtUp5huUP+Q8D2b4rZzqcwt3RG9VU9M5zU6SFKo4KV7YNkY3UX0lyz4n4w303UakypfmfjGIZjE2vr3QzOyk5s2zfDrVVskCoxwaz4tMJuZEo+LfGIzi0zdLUfqb4xmCYdbgxxnOTPbbug/qquR1Qhg1Ppib/hleUKMdphubC8KF9VVyFyIYAovpovjC5xrX0tEWkvgT2RwJhuGcsBfhHSbzE23LAex0BMT01NMqUZ5eUKvWuYpc4SddBuBGph5cwobq9ieyHU+o0ouxpLIlqlzcsNoAMcyyWYgKfGIQZjNckndpFsquVFlAtMbQrl90FuK7Vu5scn60LLbD66W0/DqltZYIzSm/vTgezfBThHJKVhM5q+tnyasBh8zA6rcHYfx2QP4dQgTqcPTtfSyjrN6aeMem4hRr9HypUuWbWBKgZj6XvGHxelFRU0vka/CeMaqEJ0IS+DB+oC/OmafMDO+pOt9Yxq2llCeVuAoFwdkbtXKnyQk12vLOzIl8p7RFCtQVMsqsxQ/FiAfIxzMJtT6luHcwGmqDZUv0uiYdJuYsJMvVdvf3RVnThKmvLFnZT1rDXztEJq3RLW11tZgI0IyLCNBpj3UzJijj0YjWdcE63vvAFozlmMRcy2vfrGxHvjpiAtwQGGusyw8idIO45cadr0Q48RCigQznNlJvwcH+IeEIEwGba3rDAgNYXfvMQl2mtpoOJ0tEskoVtcW9THSb+pibbIlV+lmDXOzQ7I6BM1rC+a++I8w1KoRbdF3C5SzftNAButtgk7kU3tVy1Kkc3TseeIa9zbQWizhLpOrgCrArrmJ0tFTEJwWawAIYm5HCN7k3Sy5rSpmXUnVSbXtxMSxd5WKNS+y79mjhswfS1NNaZmKsDYWOl9uXhHptbRPMaVUS57JzUu2a/RsdvRv74CeTIppeJ6cw/TsSeqrHYL21MH+KJVKM1KVYb5bGwItGVxazSLfCodGwUxxav50ruktUOxkNix7jFeU7OQJkpQVF7mWLX4awS4hRzKzD+cEkrOli6i4OvZA/LM2Y4WplCQDoWc2HpHL1aTjPdk2kDvKXC3KpPV5eunNgZfMwMzJbI4V0lKRvXb6x6HX0lTOlJLkzENm1zi4IHbwgLx3DZtPPypR8yAPaKb5otQ6onXVFBb32La+mTNr6w7AjRSJfEhjeKqThLNmUnidkczVTN00s47TfsiZBFgub9OcCeLKpMKKTMQenLYnjmMPD9RXMB/YeMNTe1HeIUKNxdzNfY0J3WaLmFfd2hQolj3IKvgcYx/6U79HuEEnJ72MrueFCgoeRFU8UEfJn2Ej/AKBHo2M/eF8IUKKes7In0fsmw/2EDGL/AHlv9D74eFGXV8UXkM/spnhA/Vez/TDwoUexLEA8R9tM/wBoysQ+9N4QoUHEJjrshQoUOMf/2Q==" />
          <attvalue for="4" value="https://www.youtube.com/watch?v=U93QRMcQU5Y" />
          <attvalue for="0" value="video" />
          <attvalue for="5" value="181" />
        </attvalues>
      </node>
      <node id="159" label="159">
        <attvalues>
          <attvalue for="2" value="Volcanoes of the Pacific Ocean / VolcanoDiscovery" />
          <attvalue for="3" value="During the past week the Hawaiian Volcano Observatory (HVO) recorded 67 small-magnitude earthquakes on the volcano's summit and upper-elevation flanks." />
          <attvalue for="4" value="https://www.volcanodiscovery.com/pacific-ocean.html" />
          <attvalue for="0" value="web" />
          <attvalue for="5" value="14" />
        </attvalues>
      </node>
      <node id="160" label="160">
        <attvalues>
          <attvalue for="2" value="Top 15 Pacific Ocean Facts - Nature ...facts.net" />
          <attvalue for="4" value="https://facts.net/nature/universe/pacific-ocean-facts" />
          <attvalue for="7" value="https://encrypted-tbn0.gstatic.com/images?q=tbn%3AANd9GcR9buhFiA5htd5Z9eIxeYu5TkKPRe78QYm6yA&amp;usqp=CAU" />
          <attvalue for="0" value="image" />
          <attvalue for="5" value="94" />
        </attvalues>
      </node>
      <node id="161" label="161">
        <attvalues>
          <attvalue for="2" value="Strange New Species Discovered in Abyss at The Bottom of The Pacific Ocean" />
          <attvalue for="3" value="&quot;This part of the Pacific Ocean is clearly a hotspot of xenophyophore &#10;diversity.&quot; Among the new discoveries is the new genus Abyssalia, named ..." />
          <attvalue for="6" value="Jul 1, 2020" />
          <attvalue for="4" value="https://www.sciencealert.com/weird-new-species-discovered-in-deep-abyss-at-the-bottom-of-the-pacific-ocean" />
          <attvalue for="7" value="https://encrypted-tbn0.gstatic.com/images?q=tbn:ANd9GcQnoDWXMyNCgDGb0hiR4VyGpckro3bfmVYLMpJ_A7YM8NI_JNETlzztKCE&amp;usqp=CAI&amp;s" />
          <attvalue for="0" value="news" />
          <attvalue for="5" value="82" />
        </attvalues>
      </node>
      <node id="162" label="162">
        <attvalues>
          <attvalue for="2" value="Pacific Ocean Park: The Rise and Fall of Los Angeles' Space ..." />
          <attvalue for="3" value="Pacific Ocean Park: The Rise and Fall of Los Angeles' Space Age Nautical Pleasure Pier [Merritt, Christopher, Priore, Domenic, Wilson, Brian] on Amazon.com." />
          <attvalue for="4" value="https://www.amazon.com/Pacific-Ocean-Park-Nautical-Pleasure/dp/1934170526" />
          <attvalue for="0" value="web" />
          <attvalue for="5" value="12" />
        </attvalues>
      </node>
      <node id="163" label="163">
        <attvalues>
          <attvalue for="2" value="Pacific Ocean keeps growing ...businessinsider.com" />
          <attvalue for="4" value="https://www.businessinsider.com/great-pacific-garbage-patch-pacific-ocean-growing-2016-10" />
          <attvalue for="7" value="https://encrypted-tbn0.gstatic.com/images?q=tbn%3AANd9GcS5RtwCb3mHTmGW73qlE79H1ltrLSfJVpLsBg&amp;usqp=CAU" />
          <attvalue for="0" value="image" />
          <attvalue for="5" value="130" />
        </attvalues>
      </node>
      <node id="164" label="164">
        <attvalues>
          <attvalue for="2" value="Tropical fires fuel elevated ozone levels over western Pacific ..." />
          <attvalue for="3" value="" />
          <attvalue for="6" value="" />
          <attvalue for="7" value="https://encrypted-tbn0.gstatic.com/images?q=tbn:ANd9GcTsfCD5FbKL-i_81YqA7-5fElSP_B9hMYzlLoqd38o2Yt4qC9uas0Ww8io" />
          <attvalue for="4" value="https://climate.nasa.gov/news/2406/tropical-fires-fuel-elevated-ozone-levels-over-western-pacific-ocean/" />
          <attvalue for="0" value="video" />
          <attvalue for="5" value="114" />
        </attvalues>
      </node>
      <node id="165" label="165">
        <attvalues>
          <attvalue for="2" value="Violent confluence of Columbia River and Pacific Ocean make ..." />
          <attvalue for="3" value="... than the length of six king-sized beds stacked end-to-end (40 feet) can &#10;meet the Columbia River as it makes its way out to the Pacific Ocean." />
          <attvalue for="6" value="1 month ago" />
          <attvalue for="4" value="https://www.dvidshub.net/news/377632/violent-confluence-columbia-river-and-pacific-ocean-make-jetty-work-weighty" />
          <attvalue for="7" value="https://encrypted-tbn0.gstatic.com/images?q=tbn:ANd9GcQ9590VDoChNJyKINLegtJFKuO--43CEeS_tJPHfzN3QdZpA2R89v105ac&amp;usqp=CAI&amp;s" />
          <attvalue for="0" value="news" />
          <attvalue for="5" value="6" />
        </attvalues>
      </node>
      <node id="166" label="166">
        <attvalues>
          <attvalue for="2" value="Working on 'common approaches' with India in Pacific, Indian Ocean: Russian Envoy" />
          <attvalue for="3" value="Working on 'common approaches' with India in Pacific, Indian Ocean: Russian &#10;Envoy. The comments assume significance even as India and the ..." />
          <attvalue for="6" value="2 days ago" />
          <attvalue for="4" value="https://www.dnaindia.com/india/report-working-on-common-approaches-with-india-in-pacific-indian-ocean-russian-envoy-2847219" />
          <attvalue for="7" value="https://encrypted-tbn0.gstatic.com/images?q=tbn:ANd9GcSY39YlHMp8eAiWjqacxKXkb_aBVsgup4AVm3lifPAF1E8CUOXtuD37B2I&amp;usqp=CAI&amp;s" />
          <attvalue for="0" value="news" />
          <attvalue for="5" value="19" />
        </attvalues>
      </node>
      <node id="167" label="167">
        <attvalues>
          <attvalue for="2" value="4 people survived a month adrift in the Pacific Ocean ... - Insider" />
          <attvalue for="3" value="" />
          <attvalue for="6" value="" />
          <attvalue for="7" value="https://encrypted-tbn1.gstatic.com/images?q=tbn:ANd9GcQwL4Sle7fRu7QpnWaOjlVg14tzOEQGMyrvEJUl215R5P5PZA2Z1E8KfjerS7Q" />
          <attvalue for="4" value="https://www.insider.com/four-people-survive-month-adrift-pacific-rainwater-coconuts-2020-2" />
          <attvalue for="0" value="video" />
          <attvalue for="5" value="106" />
        </attvalues>
      </node>
      <node id="168" label="168">
        <attvalues>
          <attvalue for="2" value="Volcanic islands merge in Pacific Ocean - BBC News" />
          <attvalue for="3" value="A volcanic island in the Pacific Ocean has merged with its neighbour to form one landmass, the US space agency says." />
          <attvalue for="4" value="https://www.bbc.com/news/science-environment-26941017" />
          <attvalue for="0" value="web" />
          <attvalue for="5" value="14" />
        </attvalues>
      </node>
      <node id="169" label="169">
        <attvalues>
          <attvalue for="2" value="The Pacific Ocean—facts and information - National Geographic" />
          <attvalue for="3" value="Mar 4, 2019 — The Pacific Ocean is the largest and deepest ocean on Earth. It spans 60 million square miles from California to China, and in certain regions ..." />
          <attvalue for="4" value="https://www.nationalgeographic.com/environment/oceans/reference/pacific-ocean/" />
          <attvalue for="0" value="web" />
          <attvalue for="5" value="5" />
        </attvalues>
      </node>
      <node id="170" label="170">
        <attvalues>
          <attvalue for="2" value="Cold Pacific Ocean is offsetting global ...sciencemag.org" />
          <attvalue for="4" value="https://www.sciencemag.org/news/2015/02/cold-pacific-ocean-offsetting-global-warming" />
          <attvalue for="7" value="https://encrypted-tbn0.gstatic.com/images?q=tbn%3AANd9GcRGCkHgAcCnkQzvHmo5AcCnyBUMWS_r8GEcLw&amp;usqp=CAU" />
          <attvalue for="0" value="image" />
          <attvalue for="5" value="182" />
        </attvalues>
      </node>
      <node id="171" label="171">
        <attvalues>
          <attvalue for="2" value="See West Coast wildfire smoke get sucked into a cyclone over the Pacific Ocean" />
          <attvalue for="3" value="Image of the Western Hemisphere and Pacific Ocean from the National &#10;Atmospheric and  Oceanic Administration's Geostationary Operational ..." />
          <attvalue for="6" value="3 weeks ago" />
          <attvalue for="4" value="https://www.sfchronicle.com/california-wildfires/article/See-West-Coast-wildfire-smoke-get-sucked-into-a-15565759.php" />
          <attvalue for="7" value="https://encrypted-tbn0.gstatic.com/images?q=tbn:ANd9GcTjMbpD1-0xxjAuaPFn2ItBdYLT7I5JnTxKA3p23y9J6uGPyJIDlXCdkHI&amp;usqp=CAI&amp;s" />
          <attvalue for="0" value="news" />
          <attvalue for="5" value="49" />
        </attvalues>
      </node>
      <node id="172" label="172">
        <attvalues>
          <attvalue for="2" value="The blob Pacific Ocean: Pacific Ocean &quot;blob&quot; harming marine ..." />
          <attvalue for="3" value="" />
          <attvalue for="6" value="" />
          <attvalue for="7" value="https://encrypted-tbn1.gstatic.com/images?q=tbn:ANd9GcSBCQrDAY1yZfSeAWLkPFD49m_fX5WtV3fr-QOYplM2AZq3APcB8rGmX6etvNw" />
          <attvalue for="4" value="https://www.cbsnews.com/news/the-blob-pacific-ocean-pacific-ocean-blob-harming-marine-life-made-worse-by-climate-change/" />
          <attvalue for="0" value="video" />
          <attvalue for="5" value="70" />
        </attvalues>
      </node>
      <node id="173" label="173">
        <attvalues>
          <attvalue for="2" value="La Niña forms in Pacific Ocean, likely to cause dangerous rain and cyclones in Australia" />
          <attvalue for="3" value="La Niña is an atmospheric phenomenon caused by strong winds over oceans &#10;around the equator, such as the Pacific Ocean, that stir up colder ..." />
          <attvalue for="6" value="1 week ago" />
          <attvalue for="4" value="https://www.9news.com.au/national/australia-weather-forecast-la-nina-bom-declaration-pacific-ocean-rain-tropical-cyclones-threat-flooding-drought-bushfires/16547f6b-54e6-4ff1-a4b5-0138e6f19f5e" />
          <attvalue for="7" value="https://encrypted-tbn0.gstatic.com/images?q=tbn:ANd9GcSfPiAMwf4vB5jy0AksGpstVRijcxIC_PJhfW-ImyOguZO5D_8SE-nV_Kk&amp;usqp=CAI&amp;s" />
          <attvalue for="0" value="news" />
          <attvalue for="5" value="52" />
        </attvalues>
      </node>
      <node id="174" label="174">
        <attvalues>
          <attvalue for="2" value="Pacific Ocean - Maritime Issues" />
          <attvalue for="3" value="This paper argues that only on a rule-based order enforced by appropriate measures can ASEAN and its partners achieve a peaceful and secure maritime ..." />
          <attvalue for="4" value="http://www.maritimeissues.com/pacific-ocean/" />
          <attvalue for="0" value="web" />
          <attvalue for="5" value="72" />
        </attvalues>
      </node>
      <node id="175" label="175">
        <attvalues>
          <attvalue for="2" value="Pacific Islands | GlobalChange.gov" />
          <attvalue for="3" value="Various forces over thousands of years have shaped the landscape of the Pacific Ocean, which contains more islands and reefs than all the other oceans and ..." />
          <attvalue for="4" value="https://www.globalchange.gov/browse/educators/wildlife-wildlands-toolkit/eco-regions/pacific-islands" />
          <attvalue for="0" value="web" />
          <attvalue for="5" value="27" />
        </attvalues>
      </node>
      <node id="176" label="176">
        <attvalues>
          <attvalue for="2" value="Six Really Big Facts About the Equally Big Pacific Ocean - 30A" />
          <attvalue for="3" value="" />
          <attvalue for="6" value="" />
          <attvalue for="7" value="https://encrypted-tbn0.gstatic.com/images?q=tbn:ANd9GcTilF90F1SvcEqo_sgLvfZE611lvBWOuGfZ-Yhjv3cxL51IeQ" />
          <attvalue for="4" value="https://30a.com/facts-about-pacific-ocean/" />
          <attvalue for="0" value="video" />
          <attvalue for="5" value="59" />
        </attvalues>
      </node>
      <node id="177" label="177">
        <attvalues>
          <attvalue for="2" value="Awesome Facts About The Pacific Ocean ...sharktourshawaii.com" />
          <attvalue for="4" value="https://sharktourshawaii.com/blog/11-awesome-facts-pacific-ocean/" />
          <attvalue for="7" value="https://encrypted-tbn0.gstatic.com/images?q=tbn%3AANd9GcS65hSIv7mBlG--Ue7zxG1VsXJT1OzfzwYEiw&amp;usqp=CAU" />
          <attvalue for="0" value="image" />
          <attvalue for="5" value="59" />
        </attvalues>
      </node>
      <node id="178" label="178">
        <attvalues>
          <attvalue for="2" value="Largest Ocean | Pacific Ocean Facts | DK Find Out" />
          <attvalue for="3" value="Pacific Ocean. Toggle text. The Pacific is by far the world's largest ocean. It covers more than a third of the ..." />
          <attvalue for="4" value="https://www.dkfindout.com/us/earth/oceans-and-seas/pacific-ocean/" />
          <attvalue for="0" value="web" />
          <attvalue for="5" value="9" />
        </attvalues>
      </node>
      <node id="179" label="179">
        <attvalues>
          <attvalue for="2" value="Pacific Ocean: Latest News &amp; Videos ...economictimes.indiatimes.com" />
          <attvalue for="4" value="https://economictimes.indiatimes.com/topic/Pacific-Ocean" />
          <attvalue for="7" value="https://encrypted-tbn0.gstatic.com/images?q=tbn%3AANd9GcSPK_L0n4hqMmF_IkXdnIjlqRVJzvR9vLU6VQ&amp;usqp=CAU" />
          <attvalue for="0" value="image" />
          <attvalue for="5" value="29" />
        </attvalues>
      </node>
      <node id="180" label="180">
        <attvalues>
          <attvalue for="2" value="The long memory of the Pacific Ocean – Woods Hole ..." />
          <attvalue for="3" value="Jan 4, 2019 — Researchers from the Woods Hole Oceanographic Institution (WHOI) and Harvard University have found that the deep Pacific Ocean lags a few ..." />
          <attvalue for="4" value="https://www.whoi.edu/press-room/news-release/the-long-memory-of-the-pacific-ocean/" />
          <attvalue for="0" value="web" />
          <attvalue for="5" value="86" />
        </attvalues>
      </node>
      <node id="181" label="181">
        <attvalues>
          <attvalue for="2" value="Marie – Eastern Pacific Ocean – Hurricane And Typhoon ..." />
          <attvalue for="3" value="Tropical Storm Marie has formed in the Eastern Pacific Ocean and NASA &#10;satellite data helped confirm the strengthening of the storm." />
          <attvalue for="6" value="5 days ago" />
          <attvalue for="4" value="https://blogs.nasa.gov/hurricanes/2020/09/30/marie-eastern-pacific-ocean/" />
          <attvalue for="7" value="data:image/jpeg;base64,/9j/4AAQSkZJRgABAQAAAQABAAD/2wCEAAkGBwgHBgkIBwgKCgkLDRYPDQwMDRsUFRAWIB0iIiAdHx8kKDQsJCYxJx8fLT0tMTU3Ojo6Iys/RD84QzQ5OjcBCgoKDQwNGg8PGjclHyU3Nzc3Nzc3Nzc3Nzc3Nzc3Nzc3Nzc3Nzc3Nzc3Nzc3Nzc3Nzc3Nzc3Nzc3Nzc3Nzc3N//AABEIAHAAcAMBEQACEQEDEQH/xAAcAAACAgMBAQAAAAAAAAAAAAAEBQMHAQIGCAD/xABDEAACAQMDAQUFBAYHCAMAAAABAgMEBREAEiExBhMiQVEUFWFxgSMykaEzQrGz0vA1RFJ0lMHRJlViY2RzguEHJCX/xAAbAQACAwEBAQAAAAAAAAAAAAAAAQIEBQMGB//EADYRAAEDAgQDBgYCAAcBAAAAAAEAAgMEERIhMVEFQWETcYGhsfAGFCIykdHB4RUjQlKCovFi/9oADAMBAAIRAxEAPwC8dCFFUzrTRd46sw3KvhGfvMB+HP4aEJel9gcRlaWt2ySCJT3B+8Rnn0HPXpoQo753yqGkCPTk8JsLHhWJz9AR9R9RCWwqk0kNP7GoMpfumNKwUEEBiT+rkBuuM+WhCnqad6WKCCeKB+85k2QMy53AZGDx9/8AInQhR0TS1FTFGtIkUohM6O0EiKu4Y+9nr0466ELNdGaOUqYVJ7sH7ONmGdpzj05VuPivyAhSUsT1E9RTxwLEafGO8gZVBbB4OcNxnpny6Y4EKOcez1Hc9yGZSNoSFiBIQni69Mn8joQjLG0jlxDH3MMUjLMrQspaTzIz18uRwedCEQb1CKsUy01W0hZlysPh4z59P1fzGhCKt9YlfSrUxRzIjEgCaMo3Bx0POhCJ0ISt4LwTKY62nUF8xBot2F3Hg9PLAz/JEKgb3eLv79uwju1xRI66oVVWskUKolYAAZ44GtFrW4RlyCggo7xeW6Xq6c/9dL/Fp4W7eiSZUtXdDEaiovd1VBnA9tl8WP8Ay0YW7eieahW/XipnRBdq+NQOAKqT8+cnRgbslmmduvd0pUZaq6VjyyDeFNU7kD0xnjSLG7J5qaXtFcKepU1VxqVUoNwaobOPLAB6kHRgbsjNLa7tldHZ46SvrRG2FGZSGGOpznJJ/LUsMeEDDnulmkzX69u25rzdB8q2UfsbSwt29E1p78vP++rt/j5f4tFm7D8D9JLHv29Yx77uv+Ol/i0Wbt6fpNZF7vOP6bu3+Pl/i0WbsPwP0kmthuV9e823N2ubRtWQBhJWyEMpkXPBPPB/PSc1uE5emyav9ae8bwWrafaJVO3uc/Z58Qzxzjofy8tZymmmhC8w34N7+vGc819R+9bWk37R3D0UENQkCQM3RdSSRdXWGSBlPgYqMKPT+RpJoKkDo6zDGFPG44B0JIgYat7zcEDEt4TnbkcD6aE1ivZamZnD5GAAToQvqSGNARJGz7jwU66EIuK2RzkkRmGMcjJ5Pz0JIee1LkmGbPXqB/loQlk8JjI+6QehGhNaKuQcaEky7PvIb9alMjFVroPCT0+0Xy0nfaffJNeo9ZqmlclsqnedhdalN7AoEA+zG4nHOc9QPkNCFQvamNEvlzYDlquYnj/jOtJv2hQSeKMugJ8KE45/M6kkp6eEMWlmZVReATzoQvp4y0aJgKq87fMH46ELSGF5pBTxIGlkIwdCE/ipIKCnjlJgCE49rqAxjJ9EUct585A9M6lIYKduKpda+gGv9e9Fmz8SZG4xxjE4agcu8ouKjqpEjSkht9Qki4implaPJ58JGW9D5caU1Tw5lP8AM9oWt65+llyp+Lds/siw49sr/q3ik88LJXJFWTFUYg7VUng9DwfLryPoNWY6QyRds0gstcHS/wCdFbbWCSMuiF3baZjlfRA1syANtkidQxEZjO1/XLcYI1WcAHEA3VtpJaCckrlkZ+W51FNRhuv+uhCNsR//AH7SSP6/T+f/ADV0nfae4+iF6WFsqu8L+9aj9KrhQBgKOqc54Pr19NZq6JlnQhefO1dKr36qbf4JqqVfk285H8+utFn2hQKQVidzL3WT4Rx+J1JJb00bVEQyxxnHXGhNN6SzTPTK0WJO9crn9YEeRHy0iUBbLb6Wkjmpbh9tLLMiJCrYwSDyx8hyPjznHTV6ijnxdpHkLHO3puVXqJo42EuztnbmnD0D2yvtdZXQJcKdkHc26MEsi7MB242+Q4J8/hr57W1knFpphBcG5z8dN/fVZ8UUVAGy1BBLsyO/PxRkM1tFgqJpqWho55ZpQgSPmlQnGG9WwDj5jAxnXOh4VX1de2KPEWttiJ0JH98l2mq6b5YujaDI6+EDUX5k8u9cpctpeTYHjpajEscZx4iSCWLDoOvhycZHTX0apkY5rWHN4yJ0GXT34rrQxTRQtbKRcbe9kgk4c5ULqkri1wOo50JqIgsCcaEkVYv6ftP9/p/3q6i77T3FNeqc6zlNLJLHTStMXeozK24lZiu3xFuMdOWOhCpDtMJnvF0pJI9gWteRHUAdWfr8SP2a0WfaFArD2KpqqqSNIXDOqlJHX1H7euniCVkws3ZiT2CoaViZAxVFGADjz+B4Ool+adkwp4pLVZkqeFkSTxSTDwovOcgEYz0z8ddI2iR+E3OWQGpPS64VEjooy9rcR2QHZ2Adp6qv94LA1KzmQd0WA3bQuR68FBng4Jz6Cv8AEte/gkMT6dxxnKxGVgbm43vp7KqQ0vzVaCCWnCb6eGt+eZG4/OO0VBuWSF5BTzryUSTwFeuckcg7h5ZJwMZ114BxITt7Vkf0OLr2yN8srcz1uAAqNNSz00zoZLHDbM8hY6bDLS3Nc3RUdXXVSNeaialRWAiM+4NjHChyMc/PXqqmYQNJp2XPS1u/CDe/h42V6nbT/ZGRvYWTypoWtk0UTqkkIjYJH1GdpPhJPU+udeaMhmficcycytAAAZJXWRLVQ97LEsJLEqkZyQvluz5/LjU5WxtdhYb7nr06d6QvbNJ5o+7bauePPGM65KSE/tcaSETYz/tBaeP6/T/vV0nfae4oXpYWSm7zfvqC3erKCJSMEdBx+r6jodZq6I41dMDg1EQOcYLj1I/aCPpoQqdudPBce2FUzqMlmXI65SQg/lq+3JgUV0lRSYlp5RUsuwKpC4yV6kZ6/wAnXO6Euud5qKOvqLZaaeDMSiaSoqX8CgjPQc85/bq5FSx9j287rNz78vJUK2vZSAYgSTkAOaS3yjudbBCJXWrggkMneQ07YPGfFjK4A9fx41zHF+HUlQGNfZzgNdM9M+qqU1bNVwY3RENzBI939805nEFupKWto6yJWzhacRhd7NgMrYPy+oGqnE6P/FGGOQG4uQQdhfn+9CnFTNoD85TyE5cziuOhH9pVLeKW8Rx1sFJskiHc5lAJicjh1PkBk5PpjjjWbwGKpYydgmADhc8s7a+mSrcbqm1UrS27Tb6s8nAH7ep2TFqGgalWGCrq/aimWWrzMlTgc5HQZ9QeNZVHUcYirLQubIP/AJcMvzt7KlPHwv5cPIdE7kS0g+W65a4U7JT7xSy0sSuVen3bkiYDOVYcAEHG34gjjOvciZ88WKduF4/7Du6LtwqeZ4wuOJtrh1reHX3dCXBxtEm/cj7WUBs4G3y445zx8tRe8OY1ttPfite1iShgsVRHjgjjjXJSQE9G0Rc8EDkD4aElrZRjtBaf7/T/AL1dJ2h7j6Jr1F7VT5A7+PLdBvHOs1TUElot0ve95Rwv3xzIWTO7kkZ+RJP10IVeTi3+8KmvqmijamrZEkdWA2gsRz+I1dYHOAa3molBXa61IqvaKdIKShjwY2nRzLKSACNgPAyT0z01Ze2mpor1D/q6W9nyssSTjMRkEdO3Gen7Se7ySUy11dOqrV1skQ+0pGjizHghTu+8fXPUayK3i1JVUwpadxI79zytp7z0Vao+alqI5ZI8IZfrcn36p/bZqe4WyqoUopaWZYhG5pZAgG4bjsz5HJ+msKXgPEWiN4la5h+rO/dnlnZb9PXiel7NjCG56W1581ycFtaKupmuEaJWQyIcswJmKA48JIIO3Azg/d17SjqKuCncx0eJrWkAgi1iefP+V5yeSSKJ8JabHoRa/UZEX232XQ2q3vT2GW4Uluo0qZ5TLTd6il0iIHQ4yPPj0Ovnr5Y6qvMeeEDS5w328B5r2fw3Qx4GmqF+ts0QZ6o2dqu7SMsqCME8nHjBOB5tgEfU60aSlb89TwwjCSSTbYDyCs/FbIRRPihaDiNh3nL+0mv1alJZqT3gjRSVFQ8xp3+/k8Rrjy8IGc9Ne5ZTmoqDHCch+MtV56lhFLTNjPIea5pTO4knlllx3bArvOwk+SqegH+Wr1f8vFF2LAL5d/ieqnFjccR0WaZDGinGfUZ9dYyspjXVcDxBPY0L93t3ZHPGMjj69euhIhKOz0Wb/QE+EishIB/7i6TvtKa9H+6beTk0cJJkWUkrkl1OVb5jy1mqa1lvFBDu72pVAjbWLAgA7iuM49QRoQqgr7fHNc7lDTl1meqlZ4pj9m57xmGCOnIHIyQcZHrvNkJMb2jkBcajL/UDqOV+end56praijkcJ2Yoycra2v69MuhQsHaFWqyDLVxVNMx2TxiNjHkYKkN684ODxjk9dcOJ8FhrWAVDrHbOxGuVv6PRc20clNKJuHgBpGh/v0U94uVPeo1juFZWSAPmOJqUxKJAv3en3iPn1466yKb4Sp6e5jeOpuCbc+fvmnNNxWe3asFr8iOeV/D3kmtNU0tlpka4TLTpI+GkfC7mPr8v8tahEk7jgF7eQW7G1sTA0ck3vNLDW2wMV71osSxMgywI5BX+ecn11xie6N2XPIpyxtljLHaEJDau0h9hgWqt6EU/2E2Z1WVCvQbG4bjGORnXn6/4YrYHudQSEsd9QAG/LfyK4w8fdRuFNMDlzHMb6ZdUH28v1DVUVLQ0MpZi4cd34X35BB56bcefr8NaPwfwOtpqiSvrm2FiPq5g6/nkNU62tFZK3stG5362tbzJ/Crmmp3ulygSaWaSSeUj7UknYOSd3mcA9NfRJ5hTRuc2MBoAtYW+q2yQz5rsKm3LUUk0y1EMWzlISdp2jgAD8tePLiTc6lWOSEgp55JtgR0lAw0bnGMDPn8NCLousaoEC0VQ3ETblUYO0/Aj56QtqhFdmEJvFKkkAmQVEbbyOVO4Y50n/aUwrte7UKMoepVdziMbgRlicAdOpPlrOU0SKaAFiIkBb73hHPz/ABOhCqu7WdLneaiqqKYMI3li2yy8MN39nBGtKKofHHgabaHrl1UMIvdDz9lKaqomppqeOCLqpiAGD5HgDPyOddYq6aOUSh1z1zUSxpFkikp6d6XuqKik96Ukqxymh+yEiknxZHBBAI88E+WtkSMkzcQWu0vmQdu/1XnC6oo6twklAjdci5vmP/V8RFRU3+0CJVmJmzlzLtHGEU8eLGSc/D4apyPnbWMZQtsw/cTl/PTRQfUT1p/yHluWWVr55k9OvgEzt9a9Bbt9sucT0sePsKz9Ig6bQR8M44Ouk1IJZD2jbE/7dO/PzXeHitTHIIZor35t09+KCr+0NVW0whS2JK1WHSBy4DPjluMZI8vnri2gEbyC+2G18jYX/lbfaXbpquUammkLgIjQyErJiDAjPwIHpjrraa2mBa7F9Qz1vfzXEufY5JhQyxR3GJjF3oiR3XxFREwU7WOOOo24PrrhxAn5YkOtcjx96qNO36swml3CtTvU7QjKAWVFwAG6Y150ZK6gLc0sE0lUWUrErNIHXcoQccjz9MfLTa0uIaEHJF3Ctp61IJqYYaSPfIx/Wz0JHlwM48s6bmFji08kA3zUnZoS1N3o2QHuBURvyPiMf665v+0phX0tPCudsSLk5OFA59dZymgHvcCGYGCqbuW2uUhLc7ivGOvTPy0IXAXO5Vi1tXS0kUUhFQ++fvVZYF3HllzuJ+HHz1rspWNjEsrrNtfnf0IWLPxqCIOFjiBIAItcjY6WSOBKN6ow1cdTdK6oYMEceeP1VzhV4zk/DJ41Tm4/TwNu1mFo3t5+/BZEknEq6Qdi7D0H8lZprjZrTVT26fs/LlpFLRqcSxsQT4B5dB0I6515vjFTVcWljqKaS2EZdTvl0y0JyWnSSGCN0fEBiPMnkP79nRDsBcZ5BP3ktACrzQpLvEQBzy4wWYnAO0cD1PX09DHW0WGSql/zH/S0bm19NBkDquFMynFQHtZgaN9bHLwGf9WuUvt9utMdS89XSOy5ChKcOyN8fTAA4+fwydqWoqy3A1x8cjpvck3PdtbbQZNG1zjLI3ppl796p7cawNTiejhlp4aTxI7RCLLcAKM84PoBz56qRUMr3YXO1639Nk38TpWubG12InbPxOwSKC4zVNY9PUUMsSw+I4cbDng7gAMeWAOfXjVqeiip4MZeHE6b+912bK6RzXRkYc7/AMWRkvctApYwl5cKVROWxkAk48tZZJORVoIC5PUpAI1qH7lsBos8Hb00IQtHO0cjPF5gqdwDA5Oeh48hoRkss7SSEsSzNwT66aE07H13slzp6WaPc0tQmxicgeIDp9fx1B4uCndXX76gMm0Q1JAlWIsISRuPT6fHoPPWcppljQhU32iuVK9dLLIkNJLHVusdTvKykK5VsqB4lIBwCfQ61WVMNGA2STUZttfUXHd5LDr6uKXHTmMut+L/AJ5KWBrtQ18t2p7A/sYjaOZSQsxTdncqnkdOmOdeA4tVUNc8MY4NPLW3jy/S68HpaygbjeMSWXUNfK2aanZYUbCtITghRwFbb4mY4+5nHHPUa9twalg4TQsfLZrgLk5Xucza+gA5/pV6urjM3bOaXvefpbsNAdhfW/VNhZ4aOysksZWUyBRLK2PZVAP6P1f1I82PUDGvIz109dxASl5wahrTn0vnYDb9rYj4HM6ms1jXSv1vyvv06IG5yPDbq0xwwyhShaWVTmMEBicnnbt2E85yMYGdb3D+GU3E61s5c4MGRaTmXDrosBxkoJXcNltivkRbxAy1J0voOZSaeqqrdUW65T0jTTSzPG0ksb7WTOFbB+714XqdepmgZVxy0rXkNw5WIBFrEi/PTM55LShp2xRMDWgWzsc/zv8AvNEXGrhZFipgWQOTLKF2iRz6DyAAwB6DWW0BrQ0aAADnYDr7zV2OMRtwj3uh4pRGTO4JAGEX01JdEHUmSpkbahZmHAHloSKlkiWFG8JDYCkE9P8A3oTUOSBux8vloSUtmw3aChWJyP8A7kRf5bl0nfaUwvReNZqmgKuuq4ZpFhtss6IqEMsijeSTkAH0xn66EKrLz2ervf8ANXSUFa0kNS00NRSQiRXAcsoZTzkYxx1GrFTw+krGXD8JIsQe61/HyWFNS1cMxkpwHAm9jyPTomdHebxM2Z7NVvM4O1/YpoBkdM53Y+uOvrxrzc3wZG22CoFsr6HK+Z6rR/xatjYe0huOhv5WSy22aOGSCKusVXPGS0vdpSs6ibgAsWADZBY5PmB8NanxDLU1to6Z988iRhwi1rX78+ix+HAsnMtQxxDW2GRzz2ztbQDx3TOqWqoqg1T0Ve7MMIncSzrEB6KqgL8OdcYPh90kQjkmawc8ORPiT+clsv8AiSumi7CkpcNuZ+m/7/K52qsl5r5Y5DT3KjjDfZxOkkhnIA2uwHhTn1HXJ17enfS00IgBDrDUWbbpufDVefgEtO4nsy92pdhtbPMXIu5bLTXuOl9krKCveQuV72KmkcNjnOdowB056489UZm05kLo3DDt/Gpv4Lfjke+HEGkEjIHL87IZ7DXT1AMVrr1jUnaXpWz+weWqvaCwuRewva9r87Xztfddo8eH69VsLPXzjalvr1jUEHdSSDJ+o6ak+zNSPyD6KQN1FHYrgyS97aq5kclCjU8gyPXgdMgcalFMGOxB1iPfs8lymZI4AMNvBS1VmrmYvHba9hg9KRxnPwxrnjbv5rsgKm03XuSBZ7ix9BSSf6aeJu4SzX1itF0p75Rk2i5Ii1MO52o5QP0gySduMAai5zcJzTCvakrquaZEmtssKMGJcyKQuCQAR6nrrPU0w0ISK83Eg+zSUisokQgtUKp3A7l45818+uDqQAOpQucqJpKZ1Wm7NtPHA4lMvt5Xay+HDcdBjkHjXVscZGblEk7IS49rO0tXH3dV2FfulZ8P71ReisrH7voT8tW46Wkc4B09v+JSxO2WKO73layJj2GkiqIGbYPegYktycjHPqM9Ndn0NCPtqb/8T+1AySDRvmugeura+jjq62xvE8StlPasbCGBIyB6oNUZYYWXwyXt0WdJXVzZC1tNcb4gl3t9zts0M9F2QdqjuxAi+3YyoGfMcnjr11ndpJ/s81ZjqKlxs6K3iEyo5571DLPeLO1FUIe7eH2ndhdpwSQOOHbVKorKyN+GOnxDfEAr0X1Nu/IqSGpSieespbfGPaGClhUeFiOMDjA88gemiGsrHvDX0+Eb4grLYYTrJ5IWtmmlrgZLK0lQ3jMftWCcbeduOR4B+Gr5e8f6V2bS0x1m8kDBfrpbhVm3dle8h70tJJ7xBG8+XI8Py6agZZb/AGeastoaEsuakX2wn9pPNfb77VFUn/4+aSeRi8atdlw+c5IG3B+8fx12BPMLNkZG0Xa6/guj7F3W+HbQ1vYyqtdKpOJnr0mxk55yQx+mdSXFdpoQv//Z" />
          <attvalue for="0" value="news" />
          <attvalue for="5" value="1" />
        </attvalues>
      </node>
      <node id="182" label="182">
        <attvalues>
          <attvalue for="2" value="U.S. Coast Guard describes ‘shark attack’ during crew’s Pacific Ocean swim" />
          <attvalue for="3" value="Coasties were swimming in the Pacific Ocean on Aug. 26 when a 6- to 8-foot &#10;shark appeared near their ship, the U.S. Coast Guard Cutter ..." />
          <attvalue for="6" value="1 month ago" />
          <attvalue for="4" value="https://www.mlive.com/news/2020/09/us-coast-guard-describes-shark-attack-during-crews-pacific-ocean-swim.html" />
          <attvalue for="7" value="https://encrypted-tbn0.gstatic.com/images?q=tbn:ANd9GcSgqceG8shpn5rISSzDi66aEJ0QPZVhsdE1HD9pcA5N1KZuFIttlgRCXR8&amp;usqp=CAI&amp;s" />
          <attvalue for="0" value="news" />
          <attvalue for="5" value="25" />
        </attvalues>
      </node>
      <node id="183" label="183">
        <attvalues>
          <attvalue for="2" value="On the total geostrophic circulation of the pacific ocean: flow ..." />
          <attvalue for="3" value="The large-scale circulation of the Pacific Ocean consists of two great anticyclonic gyres that contract poleward at increasing depth, two high-latitude cyclonic ..." />
          <attvalue for="4" value="https://www.sciencedirect.com/science/article/pii/S0079661197000128" />
          <attvalue for="0" value="web" />
          <attvalue for="5" value="6" />
        </attvalues>
      </node>
      <node id="184" label="184">
        <attvalues>
          <attvalue for="2" value="Global climate trend since Dec. 1 1978: +0.14 °C (+0.25 °F) per decade" />
          <attvalue for="3" value="It was cooler than average over Kazakhstan, the north Pacific Ocean and &#10;parts of the far south Pacific Ocean too. Overall, the conterminous U.S. ..." />
          <attvalue for="6" value="20 hours ago" />
          <attvalue for="4" value="https://www.newswise.com/articles/global-climate-trend-since-dec-1-1978-0-14-c-0-25-f-per-decade?ta=home" />
          <attvalue for="7" value="https://encrypted-tbn0.gstatic.com/images?q=tbn:ANd9GcR5oUvkfewPooWcoD1jcRnas9LWxdHWwLO47FtqAJrYPv-lp1UDOwxhyw&amp;usqp=CAI&amp;s" />
          <attvalue for="0" value="news" />
          <attvalue for="5" value="50" />
        </attvalues>
      </node>
      <node id="185" label="185">
        <attvalues>
          <attvalue for="2" value="Life in the MIDDLE of the PACIFIC OCEAN [Adventure #180 ..." />
          <attvalue for="3" value="" />
          <attvalue for="6" value="" />
          <attvalue for="7" value="https://i.ytimg.com/vi/pzYtJDJSMyI/default.jpg?sqp=-oaymwEECHQQQQ&amp;rs=AMzJL3mXJb6iPIU5IefiOl1RzbBM_eHYng" />
          <attvalue for="4" value="https://www.youtube.com/watch?v=pzYtJDJSMyI" />
          <attvalue for="0" value="video" />
          <attvalue for="5" value="65" />
        </attvalues>
      </node>
      <node id="186" label="186">
        <attvalues>
          <attvalue for="2" value="Pacific Ocean - New World Encyclopedia" />
          <attvalue for="3" value="The Pacific Ocean comprises about 46 percent of the Earth's water surface, and about 32 percent of its total surface area. Its mean depth is 14,040 ft (4,280 m). The ..." />
          <attvalue for="4" value="https://www.newworldencyclopedia.org/entry/Pacific_Ocean" />
          <attvalue for="0" value="web" />
          <attvalue for="5" value="5" />
        </attvalues>
      </node>
      <node id="187" label="187">
        <attvalues>
          <attvalue for="2" value="Pacific Ocean Energy Trust: Home" />
          <attvalue for="3" value="Pacific Ocean Energy Trust (POET) · Committed to the responsible development of marine renewable energy in the Pacific Region. · RESEARCH · OWET ..." />
          <attvalue for="4" value="https://pacificoceanenergy.org/" />
          <attvalue for="0" value="web" />
          <attvalue for="5" value="33" />
        </attvalues>
      </node>
      <node id="188" label="188">
        <attvalues>
          <attvalue for="2" value="Sea change: Here's what's wrong in the Pacific Ocean ..." />
          <attvalue for="3" value="Jul 31, 2015 — Weird things are happening off the Pacific Coast. And at the center of the action is a warm-water mass that scientists call &quot;the blob.&quot; It's turning ..." />
          <attvalue for="4" value="https://www.oregonlive.com/environment/2015/07/blob.html" />
          <attvalue for="0" value="web" />
          <attvalue for="5" value="39" />
        </attvalues>
      </node>
      <node id="189" label="189">
        <attvalues>
          <attvalue for="2" value="Pacific Ocean Patterns, Processes, and Productivity (POP3 ..." />
          <attvalue for="3" value="Pacific Ocean Patterns, Processes, and Productivity (POP3): Impacts of ancient warming on marine ecosystems and western North America ..." />
          <attvalue for="4" value="https://www.usgs.gov/land-resources/land-change-science-program/science/pacific-ocean-patterns-processes-and-productivity" />
          <attvalue for="0" value="web" />
          <attvalue for="5" value="21" />
        </attvalues>
      </node>
      <node id="190" label="190">
        <attvalues>
          <attvalue for="2" value="South Sea bubble: a voyage across the Pacific Ocean" />
          <attvalue for="3" value="South Sea bubble: a voyage across the Pacific Ocean. A small-ship voyage &#10;between Tahiti and Easter Island feels like a journey through time ..." />
          <attvalue for="6" value="3 days ago" />
          <attvalue for="4" value="https://www.thetimes.co.uk/article/south-sea-bubble-a-voyage-across-the-pacific-ocean-rwtgbwq0m" />
          <attvalue for="7" value="https://encrypted-tbn0.gstatic.com/images?q=tbn:ANd9GcStA4txHvpdcMN96HoPYFzRLi3nTlqS1t4fYXR72sarR-cULXXCVPLojbU&amp;usqp=CAI&amp;s" />
          <attvalue for="0" value="news" />
          <attvalue for="5" value="16" />
        </attvalues>
      </node>
      <node id="191" label="191">
        <attvalues>
          <attvalue for="2" value="UH discovers 4 new species in deep Pacific Ocean seabed" />
          <attvalue for="3" value="... single-celled xenophyophores (protozoans belonging to a group called &#10;the Foraminifera) were discovered in the deep Pacific Ocean during ..." />
          <attvalue for="6" value="Jun 25, 2020" />
          <attvalue for="4" value="https://www.hawaii.edu/news/2020/06/25/4-new-species-pacific-seabed/" />
          <attvalue for="7" value="https://encrypted-tbn0.gstatic.com/images?q=tbn:ANd9GcRDcx4-wMq0JeGH-LuWCWG3by5vEYFpHthlFz0f2f2CWS00LRmK38gjyd0&amp;usqp=CAI&amp;s" />
          <attvalue for="0" value="news" />
          <attvalue for="5" value="82" />
        </attvalues>
      </node>
      <node id="192" label="192">
        <attvalues>
          <attvalue for="2" value="La Niña climate pattern strengthens in the Pacific Ocean" />
          <attvalue for="3" value="La Niña conditions were observed in the Pacific Ocean last month, and there &#10;is a 75% chance the weather pattern will persist through the ..." />
          <attvalue for="6" value="3 weeks ago" />
          <attvalue for="4" value="https://ktla.com/news/california/la-nina-climate-pattern-strengthens-in-the-pacific-ocean/" />
          <attvalue for="7" value="https://encrypted-tbn0.gstatic.com/images?q=tbn:ANd9GcRM5ZcCPayvvAh_cHcGvHiaIKEmCWqWxJff3tB7zzWdKg5wlsZJvMbUIC4&amp;usqp=CAI&amp;s" />
          <attvalue for="0" value="news" />
          <attvalue for="5" value="21" />
        </attvalues>
      </node>
      <node id="193" label="193">
        <attvalues>
          <attvalue for="2" value="La Niña develops in Pacific; forecast for colder, snowier winter ..." />
          <attvalue for="3" value="“We already see the signal developing in the equatorial Pacific Ocean. &#10;There's already a cooling trend that's existing across almost all of the ..." />
          <attvalue for="6" value="1 day ago" />
          <attvalue for="4" value="https://missoulacurrent.com/outdoors/2020/10/la-nina-winter-rockies/" />
          <attvalue for="7" value="https://encrypted-tbn0.gstatic.com/images?q=tbn:ANd9GcSXEB7gVKRgIRorbZtGIhMrW8-7x0F0VFQplgQZ1rVy6rjxiTqwUM0axdE&amp;usqp=CAI&amp;s" />
          <attvalue for="0" value="news" />
          <attvalue for="5" value="52" />
        </attvalues>
      </node>
      <node id="194" label="194">
        <attvalues>
          <attvalue for="2" value="Ocean's hidden heat measured with earthquake sounds ..." />
          <attvalue for="3" value="" />
          <attvalue for="6" value="" />
          <attvalue for="7" value="https://encrypted-tbn2.gstatic.com/images?q=tbn:ANd9GcS0axwFfTHcvXqTrhglCJYS7M5fHLTQUp4Gu0ODGH67TrKHruCAIVO8z1VT" />
          <attvalue for="4" value="https://www.sciencemag.org/news/2020/09/ocean-s-hidden-heat-measured-earthquake-sounds" />
          <attvalue for="0" value="video" />
          <attvalue for="5" value="115" />
        </attvalues>
      </node>
      <node id="195" label="195">
        <attvalues>
          <attvalue for="2" value="Fiji | History, Map, Flag, Points of Interest, &amp; Facts | Britannica" />
          <attvalue for="3" value="" />
          <attvalue for="6" value="" />
          <attvalue for="7" value="https://encrypted-tbn3.gstatic.com/images?q=tbn:ANd9GcQqBRO4ojAraKJOMNwECJkVvOsUM26G5cqHTUH9lKix4HS-BViSbTJh1Rk" />
          <attvalue for="4" value="https://www.britannica.com/place/Fiji-republic-Pacific-Ocean" />
          <attvalue for="0" value="video" />
          <attvalue for="5" value="76" />
        </attvalues>
      </node>
      <node id="196" label="196">
        <attvalues>
          <attvalue for="2" value="Pacific Ocean - Introduction to US-History.com" />
          <attvalue for="3" value="Largest of the planet's bodies of water, the Pacific Ocean covers nearly 64 million ... the Pacific is followed by the Atlantic, Indian, Southern, and Arctic oceans." />
          <attvalue for="4" value="https://u-s-history.com/pages/h2091.html" />
          <attvalue for="0" value="web" />
          <attvalue for="5" value="58" />
        </attvalues>
      </node>
      <node id="197" label="197">
        <attvalues>
          <attvalue for="2" value="Pacific small islands and 'Big Ocean' nations at UN Assembly ..." />
          <attvalue for="3" value="The low-lying island nation, Tuvalu, in the Pacific Ocean is particularly &#10;susceptible to higher sea levels caused by climate change. 25 September ..." />
          <attvalue for="6" value="1 week ago" />
          <attvalue for="4" value="https://news.un.org/en/story/2020/09/1073852" />
          <attvalue for="7" value="https://encrypted-tbn0.gstatic.com/images?q=tbn:ANd9GcTtr2zWIBWEfl9hRebGild1U0mmuCu1AkZLnMm6y-b11U8Edg5Zqv0Xl0o&amp;usqp=CAI&amp;s" />
          <attvalue for="0" value="news" />
          <attvalue for="5" value="22" />
        </attvalues>
      </node>
      <node id="198" label="198">
        <attvalues>
          <attvalue for="2" value="Maps of the Pacific Oceanfreeworldmaps.net" />
          <attvalue for="4" value="https://www.freeworldmaps.net/ocean/pacific/" />
          <attvalue for="7" value="data:image/jpeg;base64,/9j/4AAQSkZJRgABAQAAAQABAAD/2wCEAAkGBxMTEhUTExMWFRUXGB0aGBgYGRsXFhgXGBgXGBcYFxcaHSggGholHRcYITEhJSkrLi4uGB8zODMtNygtLisBCgoKDg0OGxAQGysmHyYtLS0vLS8tLS0tLS0tLS0tLS0tLS0tLS0tLS0tLS0tLS0tLS0tLS0tLS0tLS0tLS0tLf/AABEIAMcA/gMBIgACEQEDEQH/xAAbAAACAwEBAQAAAAAAAAAAAAADBAECBQAGB//EADsQAAEDAgUCBAQEBQQCAwEAAAEAAhEDIQQSMUFRYXEigZHwBRMyobHB0eEUQlJy8QYjYoIzkkNTwhX/xAAaAQACAwEBAAAAAAAAAAAAAAACAwABBAUG/8QAKBEAAgICAgICAQQDAQAAAAAAAAECEQMhEjEEQSJREzJhsfBxkdEj/9oADAMBAAIRAxEAPwD6bRojKPCDYbBWfQEfSPNdRfZu1hvbT91YH2P2XNM4oKZBJ+UPKO6sIJvTjy/ZNB+3+fQKlZxynr7hSyCrqQBsLf2quQDYCeB9rbqZdmtrwL6KQ1x/lJniZ7Ruipl0EdlcNB1iNr7LqjGDYD0Fp28lNNziQ3LBNvEcsd/QLSf8LZlknxf1GY/9dEUccnstRMh2XYt9JP4K9HCN3aANe562+3VNmlmHgBcATJMawJ46WHKDVYTPjGUaxNp6ECfd1axTl+lFPQMUmGLADrGx2C1sJ8OpFg8IM30y+UD3ZZortb9Le7neI+mg8lqYHGsIizemg5MLXDxZwVyJDJG6An4OwOkgFg2i87aapmthGPb4QGxpaI6Ftkz84WuPUKMTOWBN7SNuvZVwSXQ6kYtbCsYJL2u6Rrzyl/ljUtaCd4B8gmatEtu8R70CA2p/Nedo47LFLvqhLKuotETbiYn0iyoagB2PcQZ6BEGEfrBznQRcDS5OimrhHNGoJPUNd5gkyJ6oljk/RKBFtwYB/JcHC8MaJ7drqKrXNjM08A/hBBIPqquqTYfj79lC012QI944HvgwrU8ukedj+XuUFwJ/ZEwrbzttyf8AEqigwA4EdrKSG8NHopYAdCSdTvH5BWAAv90JCpaNgPQKvy/7fRXzhSrIDdSHA9Ar4b4bmh2VuWb2EmNYhHwVEPdfQXWqVow4uW2El7MqnSc0yKbY0MwD/wBeYTVZpMBoAJ6fsQmSySJ20SnxBthHJOp9wnNcI7CFcVQy+J0EHUwBB6hKmq0D6RBOuXMCfLRHbiXtOmYbj8+6cdhW/UAATuJEg32KVCKk7i6B72Y1KrZoA2/HlFNWOg6+e/GiHSYYE8DTiysWAauiOSNt/fCzgkCtvIHS0be/VFosLyA25n/qP+R93Q3UxqYjpYm/TeSrUKpaXRYAzEbxrfccq41ey1RtYbDimLanU8/oOiKKiQw2Kc7KHbmJO8jT7/gqufl5N9hPsLo4eMlokpUPjXgbrMx2LJkeg4HJ7J3DVgdiI5EarF+IVW08znnw6C05je1je8FLzQlKSjEnLVgcQxzoax5bDfpAaYg6x1lJDEubmBfVmYtTEG+otp+66nVDiS6zp8JG0CAmjXI/8gJ/5NifMbrqRwOEVEx/l5OylOg8ETVJH9ovef2TEK1JzTdtVt7ROU+iPiKWhkHk9UXJLTK4t7DYKvTAIe0GTMxI0hbNGsHCxlecaWN+qo0R5qHfGGtP+3LvsD58LPPDyfwTH483FfI9FiarBGaCdhEnySNTDgguIDBsNNNM3A99Fin4rVMxlYDrAknuSl6lYuPicXHqfyQrwZS/WSflx9I1a3xYtblp+M7uiG/9R0Wax79SLnr6KrKnVVcKhdLXNAjQib3uI8lrjjjjVJGeWRzex/CYh48JbDSLgkOHWyjE4fKMzdDp06EcpRgq7vb5NMajWZ6jzT2FrPDYOUu6Dw2PBmLWWbycKmrS2OxZK02LCp/n3uiUH3iJ/BH+I4cg523Y7yynj3wgtE6DsuNOPF0zQ0MazIEcaCZ7q9M8AAbD8yfeqUbXtBsPT7pqyW0UWdUPmqhSL20+8qG8KELscQZH6LQp48EwRCQXEooZJR6LTaNlrwdCClcbBaSQQQYHXtyEjSfDgRsjYxwLpBmQJjRPeblBhXoXcFUkxBnXTjsNlJdHKC947LMgDmNa1kngeuyXGCY+XOBBIyzP8sg6aTIBmJsERpzCNgBJ6x9k00iNff6KEFH4VucOAOZswZNsxk77kD0HCvkDQdybC/5KR9W9tY47+91Ge8+gG3U9eidiwzyOkU3W2O0qXhptc7KQ4uPceKOu3oULGVqbjcZo01Av59UV2LaA0ZZkQRHMaGNbT5LK+IfEqdEAAfMqu+mmNupdtHRdDx4x5NK7KyPQWpjKdEZ3yAbAAklx1AgnmL9Vh4gvqPFSqZI+ltoYOgFp5KrDnO+bVIc87AQ1vQfqrPfK6uLDxfJ9/wAGHJltcV0Dzq9HGlzcxI+otMaS2OqqKZKpSpx8xtvqa4X0kZXW6w3XhPmlaFRb2MPqAjlUzDj7lUIgwolEooqwgI4Cu1yXarNcroqxqVOZBD12ZBRdhmuVqWPZ/UNJ3QmotNg4HogkgosPRxjHWDgTxv6JmmUuxgmYHdHYktaGJ7GxBGV0x+HVLVsNlcRcwJsLRb0N+UUORcZBj+1v7rledBJKXs2YpWqEshIlGw77QNbaqDOwsOLocGDNuh19FzBoStiXAthoIJgmQMum29sx7N40DTxryWgsAJzD6oyuDZAjU3keU6EKj8DSeHZ2zmg6m5hzY1/pJEbgwmBg2m5F5Ltd3QXaKaIEw+JLjBAEAXzA3IaYja5cP+qK5x2H6fugnBsMAgwHBwEmxFhv9kV8kRKooK09Pf6Ls/oqPpib6cnUqpExAgdYCohFZ/W3ExJ4CHUc1ouA7uYA1sL3Vh9RDRdxiTrtboLpt3w05bkEz2HqnY4ye0WgWCwEtBc4EQIbpJi0n3KtjcM5gnMDI0DbDSBO+qnAU5gHceGbgGNxwmvG9pbLYtbI5sXtfix/VMhjUoWEqaMurh/DAl0zGx48tFXD4ST9JAFiS/Nvx+a0PDTGX6n+g92PolMRWJsSG9Br+q3QztRUYrYmWNXbIxtfJTquEwLAjXNpoNdQvMUqYbeSSdSdY2H3T/8AqZ5AZR2JEnkkiZE8JB5K6Pg4msdy7Mfkz+VIuXribSdAqUweJTDaJcBnblpsMgHVztj2F/X015JcVoRBcmDo0ngEuP1aAGRGx80ElzX2FnNgn+0hwjff8UR9ck9ESiA5zJvBP3aRHmhcZKNstNN0XNPMMwGmqC5i0aGUfzRyDyof8sG5nsq/JToviZzaZVK1ZrPqIE+/zR8STJtA/LZBa3qm7asCkmUGLbNpd2aVY4l21MkW1IadfZUuaQpaVXFv2XaOFWoZkNaOZm/pCKysW/U5t9ALfcm6E9kiCJHHa6inhmDRo9L9LoXAtSDN+KMG/lBmO0I7fiBtDHGebcdNL/ZAaW8jjUa8IwaUDimEmOUMUSBIgnbWPMFOVSXZSO3mBofJZjGlO4V4PhNgfsdisXmYFPHS7H4clS2cHQpLtNAT68zf3ZTiaBBuNbW0PXvcLmiLxbkaLgNNOmbSHVNNfK596IrexHdBqGTbkC1uNeu/kiU27DTqhKGGhWCpJi26sxsBUQvedEvXfeBf8J7q1RxOlvf3KJSw8NzEw0Xncxx1RQi5OkREnJSAzDO/UzoJ2A5SnxH4u51h4QDsksXi5cTuTPqlCSV6LD4kYxVoyZPIk3UejcouMsAAJtHJNtxotfEYotcZLg3+wnpAI568pHC0jRYKjoLyAA3gGCSetkjjPjDCc3iLgLC7W9JG+q5viYJO9Guc1BbG/ilcCIjMZvMQLEwslj4d70QhiQZNS7jyJA/QQoeZ02/Arq48XBUYZ5OTsH/qSmXGm4AQHCfQxA5ski0j3ytquzNTaQJLSDl2Mcz5rHo4oVATljnYgiJBHKfglS4i8qvYE4rKf5pHAsbTr5K5+KZvDe8C7Tr3hMfLBGu8denvsqij19+ym6fYva6ERi28O9DbuiNxrQYMyDwetwR2TFZkWVIRbfsHSGRUB/fVEbTkWI87FLiiYlWY4g8IXH6YSf2EdT/lOuiq7DkIuVrgMzQY0NwbxuDOysKR/leR/cMwiBaQQZ6pXOUfQagn7F8pjeyUqh8jLHWZTzTUa6CzNJsWXGtpBuEZ1EFXHIiOLRmik4/U+1tBBFwdft5oowDTq5zu7v0hRVrMabuA7nt+oVWY9v8ALLuYHE89kTopWNMwzAZyiedTzadEyGpJuJedKcdXEfgFdgfN3iJ0AuRwSl19Bf5G2FFaUFgRWhCy0O035/ATE6E7HaVbFGbtEciZg9Oh1nS6UanadUQDaYg/8hzxK5vl+Ny+SNeLJqmLEzbzVmPJkAD8P8qa9OLg+E/boVQmCCN+/ZcmUXF0xxoYXDFwBkARvv1jhS+mAfE4dMt/VLYmqc0CwAA9BCNh8A9wk276nyXRj4eNJOQH5LdRQarhYbmDswJVPitT/bLh0I7afmr4arDCxzZHu/kd1NfDCowNDhYE63nUW41+yrHGOLL+wTXKGjy2IF55VC6AiYug5pvpylXvIXfj8o6OW9PZ6CjWJIcdIEx1tCxsbReHOIbLZN5H4LawuDflBjYT5cjcXlK/F2ZQCPCNwCSDOjhO02XPxZeObj61RryQbx8mYVWo6fp+4TuFkNuIJ/wlnPTusRwF0JvVGSPdjWGOqUxlMNrAhoio24j+YaExzP2TNMhoOZwE7e9Vm4jE/MqOePpZ4GTrP8xjb91nSueht1HZONwkgiCN7GY1E/eEGjjXtcBUEjTM3Qm31AKWvI026BGa0A6SODfUdhytDhXYpS+gpcHQdoseRrKmlSbmILoA+/RBGCe21MEx/wDGYAvpl4PTS6sGyJAIgwQfqB1g9UtS9WE17NNtSBDT6Jao0O3E+7paniMoNrqtJ077bqLG1snOxtrGN1OY9NlSvUjT9Psl/uih02IU47tkshmIhM1awc2NeDuPNIFhUgHlFLHFlKTRFSk0mYBPMXUkLmghAbgWHWT0Jt6DdH10CXOJaJBcLeuk6dlzcVP0gu7A/ayYp0GjRo9OkIhQttl6K4Z7nCS3L0JBP2TrQlWI7HJckGmGCIDCCCrSlNBphfmHKRNj+U/qqZ+g6X9wpYuIhYs/iRyO+mPjkaG8E9pu7UcRtp76JjF4suuNO+gAWXSqR/KHA7HXydqEWi0mzHX2a4ZT2BEgn0WbLhzRrltL6GwyRekDoh5MjMSTtIHr5pn5dSBLWtE6m7vPRH+HYkjPmJsNDz7BStaqXG0/mtMJ/nV1SAaWNdlalWJH1WgzprwsvFYMG7ajQOI09StZmCcRsO890lWwdTiey0YuMW6n/AqdtK4ms9z8jfl+KW67DkH7LMxbgab2i4AMxvFxbiQPZRHMcabGtMAjxTMz6XGnRdgaEB0xOlrz74WbHGLhGbaTW/3HTk+TVaMFpZnDXPAMTe3sLR+fTEDMNAAZgaAmJ1sduiZdgg3xZfCdDFr7D10We3BvzXc09MgmOJXQeT8m10ZVDh2M5xU/8ZpkAC+hGuwCn+Hc7MHZJOkZtcwN5G4nRRUpPYCWlobqRlvAAkAjz9Ug3FOd4W1RJ/4GevTVKp/Ydr6DUcK8kZg0DlskyTaxAsjtoFpDvfCN8MBjxEE9BA6WTtWnHkmObWmL4p7RluqGZ9/ZMQCIAidNbHidwocAVACJqyk6EKghCo0ZOsdVPx3DvLS2mYJc2+kNzAk2gxCyaVLEZ/FmdTzizXNDsoD29IBIpvgH+Y31amrJoDh+5qtcQe2iZp1Sb7rzpo4qJzGcwkSJyCiQ6JOWTU0sLwTZHxNKvb5WYeFuXM4ENdmOf5tyXS3KBE3nTVU5WtotRr2elFHMJ4S9WndYrRiZIb8xodTa0F72y15e8VHyHkSGlpHhIsIjRN4NuJ+bmqfQ5skSCGPyUQWiLlpd8wjcQ6dQlRm06oY4JrscAUG2uyOaSsKQ3+6dyFUJfxbBYuHbee2quK8/S1x8iOefd02yk0XDQDyArIOTCpCjaj7RSPmQI76olMVJH0ZZ6zG0bAq767Rq4DuQrtKogQK4KgBXQsJMhwJBAMHlLvw9S/8Aujp4B+qaAUpbQaYmMPU/+3efo2gyCJ6/ZEa4sbL3F0m0Ni/FkwRa2vXRXoYcMOc+J/8AUdBfQDhC39BKNkUHPdJeMpJNjeRAMuINvL05O2qAQQBpe0AHpe4/NBm/KLUAa0z9R29bR5rF5EVjg2m1/wBHRlyfQPPcEC7gQCbX3P4/flEdSIH1O9YHoFXD04udYgbkC3+VOIphwE6deey5NjguKaW5ckgZfOwFh06pWrVJdEeHm5J8yb+uyNTxbnhsEWH09I3sobhHvOhieV18cVBty/v9/wBC5u/0ksxDX+EjxQcsGDaC4aa6aq1QEMbNMm0TGYEbEQLFOYX4SGkEgSLeR1C0HUfCWtgTPUX1t5peVK/g2MhGTXyPOUiJ07jjuCmTTaR9LUzX+FyQCRHOjoGsLPq4YBxbLsp3H1CNLaEIcOXLfz6/v0A8aRFOi1rrCPMkD3ZNVWTokanw8NIcC48SPEehO4hFFUakQem/e9hK3W9O7E16qgDsPe0LqlKFY+IwInvbySuKpuT4u/YmUa9AKlQEEcbpRz+Ew2kQdDwr1sITECAdFpTUWJabASDE27LqbSTAR2YUAXKJhmAGZVOSIosA+kWqWvKbrURklZ4MKRfJFtUMNd1Qn4p2gpudr0GvJVssq1MwqasiZRpqmZDWDpc6WPquNAn6nuPY5R6BNOxFOPqAO4m57BLGuT9LXOvGkc6T2+4S00G0yW4dv9I876CBr0CYYEOg1xHiGUzpM27o3y0VoGmTKuxUaCjtahbCSICnOqvchNchSsLomrVeD4WgjqYUDGVoLcjRYxLpl2o2mJ1V1QlU4Jk5tBMLi6mcNcxoBiSDyYiN/wB0D4s8l7QGPeB4pbYg5hFv6sub/wBRpIK5zztqLjuNE9ii1wZUZo7UaQ4ahc/z8TSUl0aME7tGVSpOhs0H7SJbDSCx9vCBrLdhY8rRwUhuTK4BsQ5xJzTJMZgHWNrhN0XyAZmw/BTU0XJbH2Zv+m8GXiYtb916WtigywuQPT90KjiGtYA0bfeEkWj2fzW/yvM5v4gYofjVew+JxGcyARbpPNyi/DqhzeJ14gAkpNrfSIXHhYlkfLkM5O7H/iD7tjjbg2P2WViMIS2Wkk28wY44n7JkVLcxb0V/h9cWa6RJse94jv8AitWDyXGb+mDOKmYIxD2GDTqRuMp0mNN1erj7yab4i0MPUQev7LZ+K4d4hwdbqJv5EJRmDOrnDXcaTuemu24XUU1JWzM4OLpCFBzSAcpFwRNiII1CdebyNEMMY5oixuJ2MH2PJWpk5Q0iC23cbH8vJE5JsFJpF2kohYYgz5/ghteW30RWVJYe/wCSCV3+waozsWzKJdGU2kc63HZZVJ0tDpMm+kHponP9U4gAU6cZiYkX1PptKASDtC2YbqzNlpOhgYolmX7obKUqWBEA49/qi66B77KOwjjHjLB/aD+O1/w8zP8AgYIkudUB0uYi8WCu2rAXMqkaGEmSk3YyLii/8IGAQB5dLKjSjNqE++qq9vSFUX6ZbX0cFV1VoMEgHW5jWeexUhc6i0mS1pPJAJVspEfxLBq4WMa7q5xLJjMJ4nmI/Eeqj5DDq1p8gudQbM5WyN4E20Q7sPRz1DWqYVSEYuyzilXuqTbKRO8gwjwoyq0iNiDTWkSGRN4JmO0J74figfmM/lESeHdPzQ64tbU2F4uVDWhjQxug+53J6ockVNcC4tx+Q5TqRob6xse3IRhiNnWhI4OoMwpkjxzbggE5m8afdMV2eHzjUC0FcHyvH/DOrs2QnzVjlMQB2HXZRWxDW5Q4xmIaOpOgXM+kdguWUMA/4kyJBkZS4W4AcRrcwdOh4VG45uYtcSCHNbcRd4loH39E5/CnXKY7c3PqVzWiVdUWA/jKYAJMB2WP+85fwM9kaoRb30UgCBYCRp3/AMn1Vw0KiiMVij8uP6Y8xNrcoGGxAN3WHoNeUPF1rOI/4j/9HvoFGFpBzcs7Egi0HaO0Su14tvBbEZJfOivxA/LqsIPhdbsdoHBjjdV+J1KhccrWmDYyQesx+yrjXF7W38THAO11abxafJN1CM0REx+Aunx9FS9mO59afpbpaSdYGvN/sFqYOo8gZ2gN1kOk2HEIddviMcrviOIFOi47xA7m/wCSZJckqFx03ZhVz8yq51yQehF5gAbW/JTuq4QFrYmTOb19hGW6OlRllthab1cPQQVZDRdjDT1siuobhK037FEbXI3SnF+g017CtsjB6EKkqQULX2Wg2ZSENqugoMuFxYoaroeglsBWdlE5S7oLn0Q/nWnK+eIumSVQlXsrQt/E6xTfodWxMAnneI8wuoVw52XI8GJuIAHUpgFS5Tf2TX0VNJs5rSBA19+aF8pUdhBmzZni+gNtZvbrHZUbhIIh9SBtmEdtNEUbRTpl6LZxDNYa10axJafI6j7o+Oj8LeSF8Jb/ALtVx4AF5Av9tvVW1lxkyeJPuy4/nyvIl9I1YV8Qn/8ARaA2xdYa2H2lQfjhAhjQ37n1WfTZYdguLF18fh4Y9RMks+T7NXCf6hcPrkp+liadYktMOJ0MDzvr/leWyK7WK83hYpr6Lh5M497PSMpZbb7733uq16gaClfhuLDiG1L9bj8FoYgUmtcWDxdblsRYTouHk8OUJ8W+zZCalHkjCx9cAhpMNbbpP8xJ8jrwFXD/ABFoeP8AcaZ6g68Qh4huYETBJsSAb72PSUCnRIMuc0jo0Nv3krvRgklBLRhcrfL2bNdocSL/AO4IGkBzRrrvbZNYIPgfNaMw1i4Mbz1Wdh3iACNHAg8Ebr0bSCJOgErJkX4++jTB80I1aIuQLjbkbHsvOf6kYXFlOLEye2rvfVelxVYFwLT4Y4ggcDrJWfWw4Li+PERHlwh8XJJu30TNFLoxGC6syDIGo1BsY2Kf/gzMpbF0AQAbEfS7cd+W9F0nO+jGo/YFgSwNW1mdbn9EWnWLXBj7OjXZ3bnZNOAV3ZVUIh1TfIONTuOg2lXD6p1yadTeLbXEoz2qsq3GyronDuqT4sgHQkn7jsm4abOuPZSrSrtKFx9F8grqTh9NRw/u8Q/I/dW+ZVGzXXGljG5M2UNujiElwSGKbZRmPb/MHM/uFvUSm6bw4SCCOQqUkYCBZLaGJgy5QVz0EuRpAthoVSVxqAAn7BAOObfwvtf6eoFtt/RVddl1YcFcSh0H5hIB13BH2KvlKvQLsJ8Ow5bSLnxmeS4wbQCY99l2GdIIm4jncXGvKaxjYaG6eFo9+qXdlaLmO9p8l5/yJ8skmboqlQkxnhHYKCEam3wjshV2ukZI6z5afc+S9FyMHEGykiCkoFKry33vojvpPmxEToeI/WVHkJwFxb1WjUNs2WZ1Im++ndZtSnVvBEyNYjS+nJt5o1OvWHhkZZPFxJj7R5yl5EpU66Dh8bVg63imwjhLGi3+keivXY+SWwBsDxHTrKoynVJuQB67RHrfzT4y0KaHMLSNmtHkFqio53gu0D6iBfTraZWdg6NXM2IEiL8wb6cgCO/n6FtM3zHe2lrCdBzK53lf+kkr0a8EaVgDWa1sBot7uUF3xFo1aPRMYio1sSYCyviFdtUgNIaBubIscE/Wi5ya/wAkYv4l/SIWVVrl2pVTquhdGGOMejFObl2VqUg8Q4TBkXIIPIITAp2199VSFLSraKsqWKuRMgKTTVcycRTKisCJ8pcBdW5WSjmNTFMLmsRQxKlINIswK9V0CeBK4NXPckvY1aEnfEKX9Yv3Q3Y2nZ2YRzeNtf8A2HqmnFDlGkwG0Lfx1O5zRBg2Ov6WPomMNiWunK4GNekoTjCsKiLiwbQ01yJSAJHdKtcm8E3xtHVBNUmw4u2kEx9cOdaIB1nf3CnC4MukgDXc/oClXVCXSdZ+8lamCwhLcziRJtFrc9l55LnM6NWzBp1xAvsOVUVxOq5cvSI5jDtxA5VxiByuXIGEi4qNO6FVcAddVy5AnsJrRRzxyuFUC89PWf0XLkdgJbGfhlYF5M6d1rVfiDGC5t2K5ckZFc6NGN1CzzuP+Iiq6QTl2BSL6w5UrlvhFRVIxzbbtlWuHKIHjlQuVtlJBqdQIwDTuuXJMpMNI4kDdED28rlyByYVBIad0IgDcH1/RcuQKbsPimrLsqDlFbUC5crkyJEurDlDdVbyuXKosjBPqjlCNQcrlyamLaA1KzZ1XGqBuuXJiYLReniBym6GKAIdOhlcuQzLiN4hwBFQGGujmxvYjf32Wjg8cwsAJ00109Fy5cCa4ZKR1Ivo/9k=" />
          <attvalue for="0" value="image" />
          <attvalue for="5" value="36" />
        </attvalues>
      </node>
      <node id="199" label="199">
        <attvalues>
          <attvalue for="2" value="Maps of the Pacific Oceanfreeworldmaps.net" />
          <attvalue for="4" value="https://www.freeworldmaps.net/ocean/pacific/" />
          <attvalue for="7" value="https://encrypted-tbn0.gstatic.com/images?q=tbn%3AANd9GcQehagVfBkioYLD2VnHXCoTLDIcnZculhgGOw&amp;usqp=CAU" />
          <attvalue for="0" value="image" />
          <attvalue for="5" value="36" />
        </attvalues>
      </node>
      <node id="200" label="200">
        <attvalues>
          <attvalue for="2" value="South Pacific Ocean benefits your skinfijiresort.com" />
          <attvalue for="4" value="https://www.fijiresort.com/how-the-south-pacific-ocean-benefits-your-skin/" />
          <attvalue for="7" value="https://encrypted-tbn0.gstatic.com/images?q=tbn%3AANd9GcRaN0KwOC06E_1eDH_IyvW5fFDaiuUPp1iV3w&amp;usqp=CAU" />
          <attvalue for="0" value="image" />
          <attvalue for="5" value="45" />
        </attvalues>
      </node>
      <node id="201" label="201">
        <attvalues>
          <attvalue for="2" value="Pacific Ocean Crossing - The scariest part of a Sail from ..." />
          <attvalue for="3" value="" />
          <attvalue for="6" value="" />
          <attvalue for="7" value="https://i.ytimg.com/vi/Q4E0M7ESn04/default.jpg?sqp=-oaymwEECHQQQQ&amp;rs=AMzJL3kohTqSvaDT5lzzK5Zb79nTkJFnWg" />
          <attvalue for="4" value="https://www.youtube.com/watch?v=Q4E0M7ESn04" />
          <attvalue for="0" value="video" />
          <attvalue for="5" value="55" />
        </attvalues>
      </node>
      <node id="202" label="202">
        <attvalues>
          <attvalue for="2" value="Western Pacific Region - WHO" />
          <attvalue for="3" value="Western Pacific Region. WPR A. Australia; Brunei Darussalam; Japan; New Zealand; Singapore. WPR B. Cambodia; China; Cook Islands; Fiji; Kiribati; Lao ..." />
          <attvalue for="4" value="https://www.who.int/choice/demography/wpacific_region/en/" />
          <attvalue for="0" value="web" />
          <attvalue for="5" value="10" />
        </attvalues>
      </node>
      <node id="203" label="203">
        <attvalues>
          <attvalue for="2" value="World: Atlantic Ocean and Pacific Ocean: The Luso-Hispanic ..." />
          <attvalue for="3" value="This elaborate elegant Portuguese portolan chart depicts the Atlantic Ocean, the southeast Pacific Ocean, the southwest Indian Ocean, as well as the continents ..." />
          <attvalue for="4" value="https://www.loc.gov/rr/geogmap/luso/world.html" />
          <attvalue for="0" value="web" />
          <attvalue for="5" value="15" />
        </attvalues>
      </node>
      <node id="204" label="204">
        <attvalues>
          <attvalue for="2" value="Dolphin – Northwestern Pacific Ocean – Hurricane And ..." />
          <attvalue for="3" value="Dolphin – Northwestern Pacific Ocean. Sep. 21, 2020 – NASA Finds Tropical &#10;Storm Dolphin Going Swimmingly. NASA's Terra satellite ..." />
          <attvalue for="6" value="2 weeks ago" />
          <attvalue for="4" value="https://blogs.nasa.gov/hurricanes/2020/09/21/dolphin-northwestern-pacific-ocean/" />
          <attvalue for="7" value="https://encrypted-tbn0.gstatic.com/images?q=tbn:ANd9GcT7kCHlSr5Xo6Vc6Doo1nD5OaCtOp5s1CpA-cexMQXKVXkLs_qmCukNu20&amp;usqp=CAI&amp;s" />
          <attvalue for="0" value="news" />
          <attvalue for="5" value="60" />
        </attvalues>
      </node>
      <node id="205" label="205">
        <attvalues>
          <attvalue for="2" value="pacific ocean Archives - Oregon Coast Aquarium" />
          <attvalue for="3" value="" />
          <attvalue for="6" value="" />
          <attvalue for="7" value="https://encrypted-tbn0.gstatic.com/images?q=tbn:ANd9GcSMVsu_nW6eG0O9cdl95G97PlJo7sG0--C6GkAxKkyXUwSL3o9abbj9JvNz" />
          <attvalue for="4" value="https://aquarium.org/tag/pacific-ocean/" />
          <attvalue for="0" value="video" />
          <attvalue for="5" value="13" />
        </attvalues>
      </node>
      <node id="206" label="206">
        <attvalues>
          <attvalue for="2" value="Ocean Heat Waves Are Directly Linked to Climate Change" />
          <attvalue for="3" value="Six years ago, a huge part of the Pacific Ocean near North America quickly &#10;warmed, reaching temperatures more than 5 degrees Fahrenheit ..." />
          <attvalue for="6" value="2 weeks ago" />
          <attvalue for="4" value="https://www.nytimes.com/2020/09/24/climate/ocean-heat-waves-blob.html" />
          <attvalue for="7" value="https://encrypted-tbn0.gstatic.com/images?q=tbn:ANd9GcSmUBmb0xLhTjILGP3nlzIUKOMKj6DEV5FDv1wjee9ehJhUYRoPg5QSRCU&amp;usqp=CAI&amp;s" />
          <attvalue for="0" value="news" />
          <attvalue for="5" value="4" />
        </attvalues>
      </node>
      <node id="207" label="207">
        <attvalues>
          <attvalue for="2" value="Pacific Ocean - Google Earth" />
          <attvalue for="3" value="Explore Pacific Ocean in Google Earth." />
          <attvalue for="4" value="https://earth.google.com/web/@-9.1253773,-149.2396034,24.24141985a,47007316.74163949d,35y,0h,0t,0r/data=ChIaEAoIL20vMDVyZ2wYAiABKAI" />
          <attvalue for="0" value="web" />
          <attvalue for="5" value="36" />
        </attvalues>
      </node>
      <node id="208" label="208">
        <attvalues>
          <attvalue for="2" value="Ice discharge in the North Pacific set off series of climate ..." />
          <attvalue for="3" value="The Pacific Ocean sets the drum beat,&quot; Walczak said. &quot;This is a paradigm &#10;shift in our thinking about how these events are connected.&quot; To gain ..." />
          <attvalue for="6" value="4 days ago" />
          <attvalue for="4" value="https://www.sciencedaily.com/releases/2020/10/201001155908.htm" />
          <attvalue for="7" value="data:image/png;base64,iVBORw0KGgoAAAANSUhEUgAAABAAAAAQCAMAAAAoLQ9TAAAAe1BMVEX///8cGlmgfHHAqKL8/P28vM69pJ2ko7whH13Ou7bDrKWvrsSFhKX09PdrapNGRHjb2+VxcJd/fqGoqL/s7PHXyMTr5OLm5u0jIV5vbpV/TkCSal6LX1JoLx5BP3Tf09BRUIAwLmdYV4WvkYi2mpLPz9xhYIuDVEZoLh2GDlmAAAAAkUlEQVQYlW3P0Q6CMAwF0BY3xsaQDQYibKAC6v9/oa48QKJ9aNKTm6YF+C2Wa1Ec4YyIJdtng9ZUmO/AsQZneZOmqiW4ZN2VM0j6wQdFIjrE0SUngClsGSdKrCLAECPi5oDdHwTz/G01amY6S7BEKEbMMFu3xEIr9NOuQODlfk4EGQ4vJL1/vQ8BaJSS7Z/X4QN3zAbmXQKBLwAAAABJRU5ErkJggg==" />
          <attvalue for="0" value="news" />
          <attvalue for="5" value="131" />
        </attvalues>
      </node>
      <node id="209" label="209">
        <attvalues>
          <attvalue for="2" value="B-Roll: Corals of the Pacific Ocean - NOAA Fisheries Video ..." />
          <attvalue for="3" value="" />
          <attvalue for="6" value="" />
          <attvalue for="7" value="https://encrypted-tbn2.gstatic.com/images?q=tbn:ANd9GcTc1brRIv6AG9NCBzVyppiZGlOjy1e8ddTga_Gi3cPpdzViUgvrxr-E3uk" />
          <attvalue for="4" value="https://videos.fisheries.noaa.gov/detail/videos/b-roll:-corals/video/5231464663001/b-roll:-corals-of-the-pacific-ocean?autoStart=true" />
          <attvalue for="0" value="video" />
          <attvalue for="5" value="107" />
        </attvalues>
      </node>
      <node id="210" label="210">
        <attvalues>
          <attvalue for="2" value="Diving To The Bottom Of The Pacific Ocean - Wonders of the ..." />
          <attvalue for="3" value="" />
          <attvalue for="6" value="" />
          <attvalue for="7" value="https://i.ytimg.com/vi/5hTKwexm514/default.jpg?sqp=-oaymwEECHQQQQ&amp;rs=AMzJL3m7ZE2xS0XdlFEkVUQ0RHlPyXpygw" />
          <attvalue for="4" value="https://www.youtube.com/watch?v=5hTKwexm514" />
          <attvalue for="0" value="video" />
          <attvalue for="5" value="174" />
        </attvalues>
      </node>
      <node id="211" label="211">
        <attvalues>
          <attvalue for="2" value="Lessons From the Pacific Ocean Portal: Building ... - Frontiers" />
          <attvalue for="3" value="Aug 2, 2019 — The need for improved access to ocean observations for Pacific Island countries (PICs) and territories has been increasingly recognized over ..." />
          <attvalue for="4" value="https://www.frontiersin.org/articles/10.3389/fmars.2019.00476/full" />
          <attvalue for="0" value="web" />
          <attvalue for="5" value="110" />
        </attvalues>
      </node>
      <node id="212" label="212">
        <attvalues>
          <attvalue for="2" value="The Pacific Ocean - Cassi Barrera's Portfolio - Google Sites" />
          <attvalue for="3" value="The Pacific Ocean. The Pacific Ocean is largest of the 5 oceans and covers more than 30% of the earth's ..." />
          <attvalue for="4" value="https://sites.google.com/site/cassibarreraelps301portfolio/home/the-flowing-5-oceans/the-pacific-ocean" />
          <attvalue for="0" value="web" />
          <attvalue for="5" value="9" />
        </attvalues>
      </node>
      <node id="213" label="213">
        <attvalues>
          <attvalue for="2" value="Teen Survives 49 Days Adrift In Pacific Ocean | NBC Nightly ..." />
          <attvalue for="3" value="" />
          <attvalue for="6" value="" />
          <attvalue for="7" value="https://i.ytimg.com/vi/k5m_-LxNBws/default.jpg?sqp=-oaymwEECHQQQQ&amp;rs=AMzJL3mbPpcs8Y752jnzpy71R_A8LKOGjw" />
          <attvalue for="4" value="https://www.youtube.com/watch?v=k5m_-LxNBws" />
          <attvalue for="0" value="video" />
          <attvalue for="5" value="106" />
        </attvalues>
      </node>
      <node id="214" label="214">
        <attvalues>
          <attvalue for="2" value="Obama proposes vast expansion of Pacific Ocean marine ..." />
          <attvalue for="3" value="" />
          <attvalue for="6" value="" />
          <attvalue for="7" value="https://encrypted-tbn0.gstatic.com/images?q=tbn:ANd9GcSAQfKlIODo3QPkEB56qt33oFEOa1b-unDY9Q8gwCx92ReuG26R_uDhQ5Zu" />
          <attvalue for="4" value="https://www.washingtonpost.com/politics/obama-will-propose-vast-expansion-of-pacific-ocean-marine-sanctuary/2014/06/16/f8689972-f0c6-11e3-bf76-447a5df6411f_story.html" />
          <attvalue for="0" value="video" />
          <attvalue for="5" value="71" />
        </attvalues>
      </node>
      <node id="215" label="215">
        <attvalues>
          <attvalue for="2" value="Kujira – Northwestern Pacific Ocean – Hurricane And ..." />
          <attvalue for="3" value="Kujira – Northwestern Pacific Ocean. Sep. 28, 2020 – NASA Casts an Infrared &#10;Eye on Tropical Storm Kujira's Very Cold Cloud Tops. NASA ..." />
          <attvalue for="6" value="1 week ago" />
          <attvalue for="4" value="https://blogs.nasa.gov/hurricanes/2020/09/28/kujira-northwestern-pacific-ocean/" />
          <attvalue for="7" value="data:image/png;base64,iVBORw0KGgoAAAANSUhEUgAAABAAAAAQCAYAAAAf8/9hAAABKElEQVQ4jbWSQXUDMQxEf/qKIBBCQaFQCKWgxVIIMoVCaCFIEBIILoTpYXfd7CY99VUX23ryaDQa+I+QpN67MudTkn6rPewTkanWoKibrBEO0/l8V79JWKSqal/DimVu1LQFGQ+PVGsFZo9/L9c9yBPA5XJR23QuGG+bMQqc4mM6I/ehyTPA2+fXqMWWpgZUYQZuYNUAeDEHc6BtZ4+UUpJHyiMlSWkuZar3LjeXJFlKeA4GT4N0FcbczZe5K4JpFTCCAnIn0QEgIhcNbB65FtoUrRjC1o3Gq5AHgEzpPN3MxMwGd6qtFH70jbDhibEOi1S1wqj5+36bt+q2nzVujeShdZK7WPNtemykDZMqdk7G7N6FDwEAeu96v15H09fTiePx+LD2z/ENO8KxaVEdGLAAAAAASUVORK5CYII=" />
          <attvalue for="0" value="news" />
          <attvalue for="5" value="43" />
        </attvalues>
      </node>
      <node id="216" label="216">
        <attvalues>
          <attvalue for="2" value="Pacific Ocean | Pearls of the Planet - YouTube" />
          <attvalue for="3" value="" />
          <attvalue for="6" value="" />
          <attvalue for="7" value="data:image/jpeg;base64,/9j/4AAQSkZJRgABAQAAAQABAAD/2wCEAAkGBwgHBgkIBwgKCgkLDRYPDQwMDRsUFRAWIB0iIiAdHx8kKDQsJCYxJx8fLT0tMTU3Ojo6Iys/RD84QzQ5OjcBCgoKDQwNGg8PGjclHyU3Nzc3Nzc3Nzc3Nzc3Nzc3Nzc3Nzc3Nzc3Nzc3Nzc3Nzc3Nzc3Nzc3Nzc3Nzc3Nzc3N//AABEIAEEAdAMBIgACEQEDEQH/xAAcAAACAwEBAQEAAAAAAAAAAAAEBgADBQIBBwj/xAA6EAACAQMCAwUGAggHAAAAAAABAgMABBEFIRIxQQYTUWFxFCIygZGxQqEVIzNSYnLR8AckU3OCksH/xAAZAQEBAQEBAQAAAAAAAAAAAAABAAIDBAX/xAAgEQEBAQABAgcAAAAAAAAAAAAAEQECBCEDEhMUMVFh/9oADAMBAAIRAxEAPwBfBxzOPWiY22zxDHjW7/h3EkvaNUkSN/1EhAcZXONs022Fpb3Vxa3VxDYXOo2kLyXMene+j/uDbmaS+fRnbJb86IiIPLB88043emw6NLq+rGzSWSNkaCKQe5FxgZJHkdqo7Pat+k+0dis1laRl0eOUpGB3gwWGR0wVH50IvxsMbkfWjIseOfnTKbru+zq3n+TjneSXKPBkyYJwF8KLdIbie2aeCFlisjcd2EA428/EeVSLMZ5Y386Mi+ea6uNW9uhCy29urBvdeNMHHhXEZBqQqP1qwwJJ8Q2PhVUZAIFFRn6UplXMTW0wUMWQjIPhXisSdmrca2SdcMMnp5UBLp0kTHhAIpCuNtuZFWKc78RrIumu4ZSXjYDkAOVBzz3E7BpXY4OQByFFMad12khtpjEkTzAfjVgBUrEZEzzI9KlRjN7J3d4Nahh0cQy3kqtGFlGVAI94nfoKYbXTmt9L1DTNC1zTr2dcPdW8AIl9zmFbOD6YpI7BdobLQe0cN1fPw2zq8EjY+AN+L5H8s0yaDYaV2MvTrlz2isLu3jhdbOO3bMk/ENsj0G9TFbOl6hqcWnWWoaprOl6TavD3NsL1C7XMY/1FLAcO/PY79KLsdTvPaL6+vNT0O2ttFIgVobcvbp3hAyuGBDclPhkjxpbvPZO3On6XdQavZ6bf2kHdXNtcnAAyTxLjmOdGdkZrWw07tLp+j63pjym4g9mublcxSYwW93rgAjbrVFRVvfN2h11NEsbiyks4A1z7XBBwRrnmOHPLO3zrSsbzVtV126sYHtbO90kEKYrfh4x0U744TttS5pUundl9P7RXusXcN9dXs4jK6XIqvhzxvw5Owy35VtTatpss1/rVhfJE9/pKlFZwHSRW6/xf0qjPmea3rd7Ho1nNcRwRJcTyq8EMHdkOhwSxJ3P0rIh16NZxHOjx55Fhire0naGLVdB0O4k7pbril79EPJthxEdM4zWKssMq4kZWHmKoz6nc0SX8Lwho5VwRsc0Tp14xYKxypHjypThs7SbZnbbpnl6UczpaWTmJuIDH4uQzTG8509wNxYoyLDgqd6TLHtBE4jI6kDOaarW4WaNZIzsdjjpQ3m0U1krjBUEHoazrvs9G+WhUBvDO1bCu2BwgGro5ACOIiokp9JkRipjTbxFSnZ4YpG4ioNe1F+Xuz+rDSrt7h7ZLhmjKoknIZIJz9Dt500RdsNOikaT9C8QaUvxsy8WDzXYYxsMUmAge7IuB60SixtsUAHTGc/StuGN861YyXVvJHaTKscTxq/ud5GSchlGMZAyNxyJoyPWoP077f7DEtsLcQrCoHDgFSw5dSD9aWVSNjwo6qf3T/SiYxKobvEBXx5/f1oLfk1SIT6bNHYrGbS3MXdgKsbNgDIwM/ejU1rT4+8kXSYmaYl2LYwGIAIG3LA286X4ljPI4yMgZIz9aISPmMY8Qen0oZ3Gjq2pR6jcKBCYo++ZgrcOwKgBdh4jPzoYJ3bYC4H2rkR7e8ucijI/1gweePCpjeLyNn7pgNm5EijrB0uIMOo4h7rihkhKnfHzq1IgriRCY5P3h/e9RziJ1GAQos8Ke9GNh0+lWaB2hkhjkicnntnrXk85e1KTW7vt8VuwDD/i1Zenw2URlmlvJAqYyk8XdMB/Fxch961kbzY+r2N0ZLbvAckqGq1bhZQMHel/s9rVjcp3aXEXDjACuDt8q2ILYhj3cgdM54h08qzHUYtwVGGO9eVUYnY7qSfFckGpUn54SwvYx+xuMeceftRC2N3ye1kA8gRX0vTl0P2C1N4zC4LETe9yGTyH8uMedGpHolusUjNFmQNwnjLbZYbjptj51486nlv05V8v9kmIA7q4A6gpkf361ZHazKQFgmyP4eE/TlT7aLo4yLosRmMDhJ2GfePrjFWCPRf0hIRKns5RVRJHOM5TiOR0wWx5ir3PL8VIot3AzJDKBzOQasjA4MIy4xsOHOKfo7TRZ4LlrfIWKJSHeQhieAnOPHi2xSEMu53fGSCPCu3heJvLe5zVsZWNQOKM+JAGTV3FGRtwt4HGKoUkHCtH6HrVyOuQFVXJ65PL0ruYJV+DHP+Vsfer1ZSMhunIVUoRlH6pWPl41y0aluIwt/wBzSI7mimaMm3lVSN98ig49PvXmCXjQSwD8ID4+m1HcUS92uQrA7enmfCiApKrhh7oIOcgkmmYoLsE0y3iPBYQIwO7ezgn7VowahFFFw25lhDHlHGVX8qycMH4gy8vDFUnv1IBOA3UiqYa1ptQtpmDXIklbGAZBk4ryswyFT+suVyd8eAqUzFdVJ8HyP2rmL4mqVK+RjCxenpXj/CPT+lSpVgcN+0SsZvib+dvvUqV6un+W8FQ8xXdt+3b5VKleor4/hPp/7VT/ABH0NSpSlEXX1om5+NfnUqUhVL+1FHJ8Q/2z96lSog16+tSpUrSf/9k=" />
          <attvalue for="4" value="https://www.youtube.com/watch?v=oebE0cb86n8" />
          <attvalue for="0" value="video" />
          <attvalue for="5" value="73" />
        </attvalues>
      </node>
      <node id="217" label="217">
        <attvalues>
          <attvalue for="2" value="Coast Guard: Submarine found in Pacific Ocean with $165 ..." />
          <attvalue for="3" value="" />
          <attvalue for="6" value="" />
          <attvalue for="7" value="https://encrypted-tbn1.gstatic.com/images?q=tbn:ANd9GcQpVFYel5LS7ItKAtJBYmyeG_z0J2nAJIsfBPmdTC8aXJhSb2hsW-xWOoE" />
          <attvalue for="4" value="https://abc30.com/coast-guard-drug-submarine-cocaine-drugs-sub/5564786/" />
          <attvalue for="0" value="video" />
          <attvalue for="5" value="13" />
        </attvalues>
      </node>
      <node id="218" label="218">
        <attvalues>
          <attvalue for="2" value="India, US will work for Indian Pacific 'stability, prosperity'" />
          <attvalue for="3" value="India- Pacific region is largely viewed as an area comprising the Indian &#10;Ocean and the western and central Pacific Ocean, including the South ..." />
          <attvalue for="6" value="5 hours ago" />
          <attvalue for="4" value="https://www.bignewsnetwork.com/news/266609325/india-us-will-work-for-indian-pacific-tability-prosperity" />
          <attvalue for="7" value="data:image/png;base64,iVBORw0KGgoAAAANSUhEUgAAABAAAAAQCAMAAAAoLQ9TAAAAh1BMVEX///8QZKIQY6IVYZ7+/v7///77+/z///oJYKIOZqEAS5MSZaLg5+wfYpkUYZf1/PyApcEAUZQSaaODsMKMrcHD1OP3/vq9ztsDVpkATJAJUpHI2ufV4ucDW5adt873+Ps2baZzm7nq9Pnf4+oAV6BVhrSCnrgpa5wSYa2UuNPC1+tlmsJym75VvnEzAAAAsElEQVQYlT2PSRaCMBBEK9DdIQQNoGgUAYnzcP/ziUbd1OK/Gl6BSESIdDHLEmPNHETAJI7LqjbGWqBYLBteOay9VValQLPx21YL79LEqmQCbVfnPQZuOqsimKt9gGD05gNYQpCpte8S9QFEzCI4pMdZBBxn2Z22MYJiLM87OAyXLK40uc/3kwOl/86mdXYNGNBXf8dmhNa4RcDhfm+Z9IofMfI754L5lsb7op+VfYMXrDMK75YKya0AAAAASUVORK5CYII=" />
          <attvalue for="0" value="news" />
          <attvalue for="5" value="19" />
        </attvalues>
      </node>
      <node id="219" label="219">
        <attvalues>
          <attvalue for="2" value="#pacificocean hashtag on Instagram • Photos and Videos" />
          <attvalue for="3" value="3m Posts - See Instagram photos and videos from 'pacificocean' hashtag." />
          <attvalue for="4" value="https://www.instagram.com/explore/tags/pacificocean/?hl=en" />
          <attvalue for="0" value="web" />
          <attvalue for="5" value="11" />
        </attvalues>
      </node>
      <node id="220" label="220">
        <attvalues>
          <attvalue for="2" value="Geography Facts About the Pacific Ocean ...geographyrealm.com" />
          <attvalue for="4" value="https://www.geographyrealm.com/geography-facts-about-the-pacific-ocean/" />
          <attvalue for="7" value="data:image/jpeg;base64,/9j/4AAQSkZJRgABAQAAAQABAAD/2wCEAAkGBxMTEhUTExMWFhUXFxcZGBgWFxcaGBsYFxUaHRgYFxgYHSggGholHRobIjEhJSorLi4uGh8zODMtNygtLisBCgoKDg0OGxAQGy8lICYtLTgtLS0yLS0tLy0tLS0tLS8vLSstLS0tLS0vLS0tLS0tLS0tLS0tLS0tLS0vLS0tLf/AABEIAOEA4QMBIgACEQEDEQH/xAAcAAACAgMBAQAAAAAAAAAAAAAAAwQFAgYHAQj/xABHEAACAQMCAwQHBAcFBwQDAAABAhEAAyESMQRBUQUiYXEGEzJCUoGRBxShsWJygpLB0fAzU6Ky0hUjNHOTwuEWJMPxVKOz/8QAGQEAAwEBAQAAAAAAAAAAAAAAAAECAwQF/8QALhEAAgIBAwIFAgYDAQAAAAAAAAECEQMSITFBURMiMmHwBIFxgpGhsdEUQuEj/9oADAMBAAIRAxEAPwDhtFFFABRRRQAUUUUAFFN4Xh3uOqIpZ2MKqiSSeQFb56L/AGX3+IIN06RzCkYExm5BWfBQ3jFAGhWLDOwRFZmOAqgkk9ABk1tHZHoHxF2C7LaB5GWueRRfZPg5X+Fdu7E9D+D4VdMBjiVQGDAxqAlnwT7ZO52k1sFuwAQUshYwJhQMcgsx9BU6kS2+hyHsj7LbMgXGLtz74ABge5akiDOS8ZGK2jhPQOxafu2rUTrkICQRtpa7rYbDGqN63A8CROl1U5MCTk9ZO3Lbaq+7xD/GVjLGAcSRIAXbBz/R6sUYS4OPLkyR5/YjJ2fZttAt3AWA1EMyrGfaa2Y670y/2NaJBzpaBMloOwySZB2+nWplskjus58e6okieY5gg4HOofE2bjA6GieYAIP0C6jP061uoR7GEsk65bM07Hsg6Qns5YyZnksg/M+EdajL2da4iVCvCEe87icglQzaAeU06zZuCRcuBu8RsAJidiDmMzFeXXEhgXlZJKaZESPhBMEiRFKWNNOhLNJNXddiHxv2fcPenUiEtpkuqFjpiO9bVXGw2fbFa52t9j1ps2u7k+w55t8F2ZgYHfXxmtz4btknGskxzCg+MrpJ+nhU1L9xhPrVz0A+WfKuXwMt9Dsj9Vjra2cF7Y+zXirIkENjZgbZnopMo3yafCtQ4rhblttNxGRoBh1KmDsYPKvp/wBewkG7qx8SN9VYCqrtDsOxxKlSLQHTTC6hOdBlQcnKQcnMGqeCaHH6qDPm+iuk+k/2XvalrLYydJMr4gNuvhqxG7Vz7j+BuWXNu6hRhGD0IkEEYII5ismmuToUk90R6KKKQwooooAKKKKACiiigAooooAKKKKACrz0a9GL/GMAikLMaypMkESqAe0wBmJAHMgZq39DPQa5xLW7lxYtNkLJDOBsTGQhM5GTpIHxDvfYvYKWFgKFxBCgLjJ0wuFSc6FxkyWJpN0Kyg9FPQexwyQLeomNQmQYmPW3feI+BQF8DvWwXLxFwqwmNKgKdKxvgCSTJgAkAxtirdRGOXKP4VjftyMGCMg8gRO/huDWanvuKUG1yeogAgAAdAI6VjcvAY3PIDJ/8DxOKRbvl8DudTzI6253X9L8KkWrYUY55J5nzO5NS1XJSd8FX2pakozQpmBAnB31OcL8hvzqNfdJ9klV0gkEyMnTEGWzyE71fXXABJ22jryAA5k1CucESfWYFwjbGnG0mN45/LaurBnSVSOTPgbdxItrhxGRC76Z8PePPy286Q/AgsYbYzGnHeJMb58R5VPGqSCjCNziPlBzUJuKCWjcMSxxkQSxhBPLETXWp9UzmcOE0MNgDQDMQFmSMgHScfMfMUHhdIm2O8AQASTOPHY4GfAUt+EvMsi4xMSIVBbkGRpB7xEj4qrb3GcV6yVtuygDuqh0mbcltjjURs892I3NS8qXUtYr6C1s6vaGmMsTlpXkud+gHWneqaOozAc7gdTE7Dx25Uyy3FOUb1Xq8xs0gHRLY93vTo6qaZwZu3yLdwgaF1MulwdRIAVmLGZ7220UP6iNkL6SVHlviWbObaxIUII7saoOkz5eNNOmWPtMwnXq5YwVGDtV0vA2wpXQIO4P5+fjVRxFj1TQ41gzpiZjmAswQJP1G9Rjywm6WxeTDOCt7ie+pA0kFdjB0mU5r7szpERJnpVV6UejVq8jLdtack7E29UHvhlzbbnIwYEhtq2XhGZAWBmYxkgATAU78z8+QqxsXAyg/UHeeYNRmySj6laNMGNP0ypnzF6V+h97hGYhWa1M5HfRcQbkCIkwGGD4ExWs19T+kfZdtwojeQBjSAYkZwAZgjYgmRXGPTP0FdXe7w6ACGZrS9Qe96pR4S2jkASsjC56bjqXB0xyLVofJz+iiipNAooooAKKKKACiiigArcvs99E34m6tx7Wu3nSpMByDGputpTvtJwOcVPoj2A3GXwgB0AgvEgkE4RTBAZsxOwDHYGvpH0Y4SzZtKltlY6UBIJIjT3EUnOkLEDfmcmTMpUFHlvsw2ETQGdi6m4y6QxUZIAJACyFWByxsIrNzxLLfGnTIi1lZBZmGqR0XS2czNWour8Qxvkdf/usOOt6rTqNPeVh3p0wRmYIIEcxWWpvkaVFKLfFWyQjhrcFgxyoJDAjvsWIBCnfm3gBmz8VkFdQz7QtiG72lokdz2WJOZBECow7PdB6w3AgIIBBYAE69JfSq92ShLQJ0CfGd2d2ZcW4r3H1BQ2nvMSJJ05IGrDMPpT4Aj+s4kuq3AAhYmSF1RImAp1DEgRmcyRVsy3VEgalHJyFaPAj+NL4rvXECGHEjV0B3xzOKn3O82n3VgsevRf4n5da6IY04ps55TeppFda4ok6mtusbagdIHNiROT+A+dHD9qoxgkJ11MAZ6R/GpCE3MgT0Y+yonGkc2jfx54qVYsqqaYAHTr4nxO9Pw4PoSpz7kHjHZlASYY6SY5NiRJ3AzsRSuN7FDt38qIYHEBk2Zhz+Qzzqdd4VC6jQuNTHujyAP7xPyrK5wtuDKqFjJ25VcIxjwTK5O2RezlOk7kEysmcRy6Dwqt7UBYi2pEq7Ej1mn2oIkSDiTBUyCBgyaljg0LAWUIWZJIi1A3AxJJ8I86ZwHZSW2AZUcsDLaRuGxvzgnzipeFW22OOWSSSX3Kp24lRi6J1bFrbYME8pIksPJVEZJEvs5bqgsQzXC0kCApGlZAJgbyR4+Zq14rs226kRpPJk7rA8jIqAvE3LTFbo1KBh1Xl8TeHWJj51DxbeXct5d6lsu5Jts7gGQq+HeP1IAHlBrMcMsERM7zknpJNYq0EMDKv9Ax2PkdvOOtSK522uDdJPkhXOAUSVWeqycz0M4P9HwE4bIe22kYlSMQDkRuD4cqnCo91CDqXf3h8Q6j9Icj8uhFLJJ7NkvFFbpBxdnWviDI/kfA7VTdp9lKbkQQCoggklSDiCdgDB/lV8rgiQcGo3aQ7oYbggTjYkTM8q0wZHGSj0M8+NSjq6o4N9pPoi9tzet2+Ra7pwrD+9VAMfpgbbwBMc8r6w43hBcXScHdWG6sNiP6yMV88+nvoweDvEqsW2MADUQrRMSR7LZK5JgEZKk1rkhpewYsmpU+TVaKKKzNgooooAKbw3DtcdURSzsQFUCSSdgKVXRfsi9GfX3vXtGkFkEEyIVfWN+64UeLk+7QB037PPRZeH4YQcsGCvGSXENdg7E4Vf0VXqak+o4dNVvU9u2jFBKqQrd1mIIOpP7MvqMSNRGKvG4e4rdzCCIUN0PIbARjTtSn7NtNqKiXzCuz49rukTKqdbbdfKs33EnZVX+E4VdWm4w2GkK0gaQcKYLf2YMATIzNXC3R3bYDerQKCeRiAoMTjaZj86gXk4dSSR6u8zLC3GK97XqlcgMoJJlTtI8KmjiLCkWrVwOysGcK0kHEFgMLqJGTjfnFaY4KSt/Yzyza2X3LBnJkKuo88gDyJ6/1iqzjOAKafV3jYGrFsDWHA90Ce4Dj2TH8LS3xKqoUd4gAQo3gcicR86Q3C+vkvgaWQaWMifagiPr8thm444oiWST4MOFvABmC63mIAgKSAAisYBEncTvNH3lVY27gaF0szY0EuTBOdRlgQFjEdM0cP2UgKoWuuttR7d1zLEYkAxIGdveFe9qcDbFp+4TOgaFOmdI0qoj9Y4AnpmK0lJkxiiU3aNkD+0UD+RI2GwBUj5V4e0LMhS6zqgA76gRsPMrnxFa4HskqYuCMsUbUCpcM1uXKkLqZAQRMvESKl9l2uHdittHyqsX1ZEeqZRvvhciZ0HNRbNKRb2kV2ZgxI7qyGO4kmPDvD6U8cOuMTG2qWj60rs2yqppUQoJA3JhTpGTk4UZqUatszSVHtI4nBRujD/ECv5sKdSeN/s28BP7uf4UlyOXA+sSP6+VZV5SGVHE9lhO9bJVSQHWZEExOdiJ3/AJRUqw5Ig+0pg/z+Yg/OpjoCCDsRFV2uLgB9oiG+Xsv5EyP2qzzJyVjx1B/Pnxkmsqxr2a5TpEP3Gn3WOfBuR8jz8YPWsuKsB1ZDIkfPz+tMZQQQRgiCPA0rh2OVO6xnqvun+B8RVJvlEtLh8MgWWOVb2lgE8jjDDzqn9LuxV4my6sCe6QY3K746sphl8V6E1ecVcCuSTG0eOOQ5+QqFfW4x7shTyMDMY+XMj/6HpR88d+p5zfhy26HzF2t2e1i61pvdODBAZT7LieTCCPOoddY+1/0aj/3CQAgkziUZwNK+Ku0+T/o1yeuVqnR6EZalYUUUUhjOHss7KiAlmIVQNyWMAD519HeiHYv3XhbLIAVUyzFgk20RgGO4guzXInEjeJrjX2bdleu4kuRItgR4XHOlD5gann9Dyr6Nu8L/AO39WIwirESDpAxEjeI3G9TPgE96K2394uaSlxY31I4IxqgkRlS2Dzi31OG2uEvF11vgEHTqGsLDau8BOSFiIgMegqDb4DWVZX1l5UMQA2pZOQWmE7y946pOSSJMnhOx7lkF2YEqrBQoJbvlNKryXK8p3xTWKTIllirHvcX1oL3E0pOkXdOWBgleZg4nO1Pe2l0Aoi6S8u1oqwMLEGIJO24xFSOB7LVIfSnrAmgPHe05hdXQY686r7HaioVuOulnRsI2sMBqKNcJAOo6HjeQTPhumo7I59Opb9Sdb4XhlEQBy74I/wA0ZqwRl0ysaQOURHhFVJ9J7MEjWdO4AE+zJ3Odm/6b9Kz9davSot5JUSygSpZwSDvsj7xyp3Y9OlbIseFELJ3bvHzPL5CB8qyvWlYFWUMvRgCDHgaw+6Ly1DyZh+ANeeoPJ3HzB/zA0nTGrSK7tHiLFlkRrKaXBkhVhVQLpkRsSFA8QOlL4btJV0svDhELJbLDSCGfT3QoHeVSQCcbHBindpLwzE2r51M6KhnVlWfuyVwpLjfGRS2XhO/dme+ymGcj1mmG0IDGvTOVE7+NaJRrgxlKdumiNwvpKDbdrdoMqW/WGLoMCfZbu4c7hc7HapT9vaWNt0i4DaGkNMm60Rq0wIWGPnQ97hI9oEMtpQF1mVTU1tQFziGP1mveI4nhhLagGNwOZFwnWiLkoMwqFZ5DE1VRb9LJTml61+3v/wALigjlSELkAhkIOQdJyDsfar3S/wAS/uH/AF1jR0X7HvBnuL10j6gU2ofCo+mNYwzj2Ojnq1ONludw/IL/ABBptbii3XA6kcZw3rFImD7p6Hl8pA+lHqDzuOf3R+Qr37qvPUfN3/KYpbD3ZETiCFBcb7Eee2diOle/fE5MD5ST9BmheAtn1iFF6jAMBhPP9LVSLSmyQhODEbwTzAnZsbTFZzwxe8RxyyXq4JBvE+yjHxMKPxz+FVXG3bjwwYIoOdE6ik57xHgDty8aukYESP68CKrwkFl5AnHgcgfjS+nUdTtB9Rq0qnsJNkLDCSepJJ+pzpjl5HlXtq+GxiY5TGRIHnFeW7hCld2GPwxPmI/GllTjUvIbbgjbK5G5677121Rx32I/pFwAvWGUrqgTHUQQy+EqWHzFfNHa/AGxee0ZOloBIjUpyrRJjUpB3O9fUaX4HenoTiZGdgSYzXEftb7HFu6t1VgElG67arZP7JK+Hq/KsM0ep1fTz/1OfUUUVgdR1/7Guyh6s3TuxZpESAsKg2kGTcJEkezXYuDEIvPA885yeua0P0B4X1XAAd6RbRe8IYFl9YwjlD3WA8AK3ZGFpgme8AVgEyxB1flNXODeNUc6mlldmdnsy00OU74BXUCVbukj2lg1D47s5BetFWullJMNeuEQSBkEmckY2waueHQhQDvknzJJP51R9q8WyXvWKRpWEMiRK5bnvD/ga1hG2Z5J6Ymw1rfal7TehLds6VCoDaBgxjUYBVJYQymMMInI2MHnS+J4hbas7mFUSTBMAc4Gag1Rr13jge63CpDBThJjV7JYFd4cz+s3Q1a9nywtllUN6sMwQQNRECPAAsB86bw3aCXGKpq1AAkMjrAaYPeA3gx5U21l3PTSv0E/91NCl2HUUCikBVcV2KHe5cLnW2kLvChBg6J0swJZgSMEio/D+j7WmDWrvssSutA0BrSIfZKjV3cHxMzNM7a4Z3cD1XrU9WwUagFFwn2nk7RsRMZqInAXAWL2zcuL/Z3S4GFtAKq5mS4ypABkkk1vFuuTllGOr0/z8+dCb/sEG5ruMXGqYjSZ9WqCSpGRDnA9+hOx7iuXS6AW9YGJSTD3NQ0ZwwELJmYGKrOH7Kuix6pbcFwFuM+hCUVcjVbLElid/Osm7N4ltBIIlbFl1LD+zADXH331Sv1p/mF+R/ubMTAwJ8BFY2rwYkDcbgiCPry8abWAQTMCYifDpWB17i+H3cdHP4gH+NOpNj2n/WB/wLTqGJcBRRRSGJbFxfFSPoQR/wB1NZQRkSPKfKlcR7p6OP8AFK/91OpsS6ka8hDagJBGY3nkY5/nUa/bDd5Y1DecY6HpVlWFyyrbgH5VGnzalyV0p8FHcQodRIhip8Md3fqQ3+Gs8MCAT5iQan8Vw8aWU6YYYjHe7u2Pi/Col+4S8EQVEHodiIPMQT5VrCUr3/UwnFL+hdu2oMgAE7mMnz61of2u9mi5wzPAlV1AmN7ZmJInKNcwIk6a3riCYbTiFLE9AKrvSfs9m4cqT3T3WZfb03QbbEA7HTcbrVZZRqmwxJqWyPl+ip3+x+I/uLv/AE3/AJUVyncfR/YlorY0EywZu9EA6HKz9EmPGtssqDDEd4CP5/Ka1jsmWtIARqZSQJzMsc+Bk/WrvguJ1W9ecN7MQZ1ZG/6UV0PhHEmtTJfGXgq7xOMbidz8hmqTtDh1KxEIrXCWGTJkR4sYB8yOtWPEglSzYJAwNwsjUo8SOde8FxFvQqKwmSAP2idvrmljntaDLG3T7E63MCd4E+cUESIIwRBB8eRpXB8QLialmJIE/okifwp9J8midq0UA4R7Lsqm+whWQrpOpgTK3GIjSqKigGMTEtkYfeeMVdATU0EM4SJOiA28SGA35EY3jYqoeK7OuXLhZQoz3HJOpCt52YhYyW7o3GN+hmir3DheK4udJQR1IJIBIacEAmNax1Cz4oTtbi2kLbQssBxpaEbvQJDHVJUTtp1Z61m3CcaFkXQSFOJ96OeMgmDHKTEQBV1wFtlSHMmWOTJAJMAtHeMc6BnnAO7KTc0hiSQoEQsnSDkyYgzjfas+J9z9cfxppMR40riN0/XH+VqpckPgdRUbi7zBk0jBme6TkRAnlMnJ6VF/2o0EiyxInbVGDG+jz5U1FsTmlsyzoqDY4x2IBtkScmWgCCZyvhG/0xU4Gk1Q1JPgTa9t/wBn8j/KnUm2O+/kn/dTqGEeAooNFIYjjPYJ6EH6MDS+1OLNpNSiWLKqiCZLMBsMncmB0pvGj/dv+q3+U04in0EuSkt9vQRbuW2FzosRl1A3ODpdGIJxJ6V4fSe3vof2dXu/DqYTMYE/utXt/iHV3bSxKsQEFkFSkAK5uRJ7xmA3IiME0lO0bunV92Alf7tpmLeSN/fYaf0DmpLHXO3EYhNDBjr3iAbYdskE/wB234fKx43gg8kQG5HrEwGjMZ86g27zm0XawSzB9hbUoIjSS5BInUZzvUlPXOAO7aBA7wOt9uQgKp8e95VSexDim6K70etOouC5BOtgNJJGhXYAZG4IIPWpXbazw97wtsR5qsj8qk2rYBhRCqAo89yZ5mTv1mldoOuh0JyUfH7J/wDP41y5HczfGkomg/8ApR//AMof9Jv9dFI/2kfi/KitNxm0dmcMPU22AkjdYwYYg464H0o43g0tXWuqndZRMZUKTJcqcAg6c/CGpvo9eD2AwEAtcIB3ALsQD4wRUq5amQcqQRpxGdx5HP1rqStJnBLZv8SSgtOyqLcGZgqBsCd+kgCoXY9hSCwALKD3WQGQGIJAEQZEfOk8BxbBAGklZWQGmUJUz0JifnUrgOORFLC2xYFxOBguWCkkzz8Ypxhpj5SZTUp+Y8bgdKyllgVEKCB3s+0dBPeGMHlPyl8JZwcIxk91lEgHkSNj8tuVSrPEF9IIAnJB3xyHjMGona/Fpw4tFmAA7gkMztIAAAUEnMZjeKjJKVe5pjhG75RKCWzjQit4qCCBvBHy/lUbhWthihRCP94dQA2Fw+3gAGs2ttcUkgROFiWgbzneeVHZ7LFxDb0KXIaRAOoTjGRy5UQb07jklqVE77mnwL9BWP3W38C/QVHZbtv2TrWRCk94DoCdz0qcrggeO2I+vSk77lKn0Eng7fwL9BSuI4W3KdxfbHIfC1TKTxHufrj8jQmxuKrgDwlv4F+grz7pb+BfoKea8pWx6V2FfdLfwL+6KPulv4F/dFOoothpXYh2uFt637i7J7o/Sp33S38C/uii17b/ALH5GmsDyptsSiq4E/dLfwL9BXv3S38C/uimjyjwr2lbHpXYh8Zwlv1b9xfZbkOhp33S38C/QUcYJQjrA+pApzU7dC0q+BP3W38C/uij7pb+Bf3RTqBStj0rsQ+N4G21twUAGk7AA4HI1nZ4O2FUFFMKOQ6Vnxv9m/ipH1EfxpzDlT1OhaVfBW8NwqaZKLMnkM94522O9YcbwqBGbSBCMY5YVtx4SfrUuxtHSR+6Yn8KiduNHD3v+W4HmVIH51xSb1M6YxWlHOfuR/T/AK+VFWH/AKk4b+4vf/r/ANVFa2wFeivF3L/B2mQuxIRiV7kn1YRpypAFxbkMJEqMEGru9xN+2NT4UsZA0lhOkjTJy0lhG2NthWnfYv2lqs+rJ9nWm7dfWJvgTqu4HwE8637tLg2uMhGnun3uUkTiCCCB4EGDNdMN47HLk2mQFvcSDGgjXkwFPeCZIk4kgST1rMjiTJCKCJaYWNQkQuZII0945wdqE7KvqqhbpkEEy7kY0Y8Zh5nmw6VJ4TgzbAUsSbjMJkkkkjTEjEID9KtJmcmqHdno11bYuawTqYkYlZOmSuBIjptUzslv949xj7chSxOyOwABOIjO+5NM47ijZFsKisCdPecrAVC0+yZACmflUOx2naS36sh2yZGjk7SuoE4kOPx2gxyPO276HUsCS9y04dtJPwsxkzsdRAPkcCn2x3nHip+qgfmtVXD9q2bgVF1Q8gYIHsgzPiCD13mINTbd0rdAf3lhWiJKmYPKcmrhPU2iZw00TaVxZbSdHtf+c/OJprCk8SH3QjxB/MHkfwq1yTLgbbaQD1AP1FRON4oBlSCSWTbYDUM1LtrA88nzO8UrjANM9Cv0DqT+VNVYpXpHMMR1xvB+RHOvFEc5rI7/ANfWa8ipKPTRRRQBT9rBmDKgefWJOkTgJMMNSkqTg6TPymq88JfZdDJcV9FsWmW4Sltjl2J1SSDyMyAAOZqX2jxt5bht2BLEXHPdBHdCKoaWAVSxIJ8DUS36Ruxf2FB9ULZYMFGu4UZ2JjUuzCDsRnNdEVKtjkm4at2/nz9STYs3WJDo8KeIdgWjUXYi0qaTJGjygx8ordm8StuLZIYcMA0lm1XrhAaCWwV0zOYmm8T2vdU6bb27pOAyqAWLXVRcFtJIC3ecHSMisz2rdFwWmZEkopd1UaGK3HaQHKk6QgAmJJPhT83sJ6Hs7+e/2Lq8kBF/SUfu5z8lp81C4O4XFollY6WbUoIUiYUwdpB/oVNrB7HVF3uFFFFSUJ4n3R1ZfoDqP4KadNJObgHwgn5tgfgG+tONMSI1vdv1j+Qqn9LuJFvhmZiQsqSQCYVTrcwN4RWMeFXEQxHXvD8Af68a0H7Ye0/VcIwHNGG5Bm7/ALsCRt3TdOcHSRzzyyX/AKHRB+U4l/6s4z++/wAFv/TRVJRWgzdfsr7T9VxRUx3lDA85tmSB5obgjrFfQIMwRsdq+T+D4lrVxLixqRldZEiVIIkc8ivpf0R7SW/wyMpkALHXQQCoIk5A7pycqcnc7YZdDnzx2suays2pRmGXDY/ZIIHz/jWNFlwjFiYUxMnAj3v4H5dKvMm47GGNpS3M+1r4FoXBonGkvEDVg5OBKkjJAkgE1TcJ2kFBPqbZACnX7G4WJEGCTd8gA2dpu7HECSiqWEypGBpJzloBg4xyIoucQwMd0dQAXPzOAK4VF8Ud2tVbK/sW6lx5WyiKqBh8QLCMdR7Qnyq141cAkYDCfI90/gZ+VKQq0TcYlpHw5GSO6ARTbnBWyCCsyI70sfq00ns9wvUthvD8QFWGcAqSJLCSNwST4EfSmfe0+IHyz+VI7LUaSYAIbSYAGVABPz/lU4muxe5z79COeJHR/wBx/wCVL4u9Ntu6/skjukbDxqXUVOKyyPCsP3SDsQT+XgaaE+zYz7zz0P8ARf50C8f7t/8AB/qrLhj3E/VX8qZSGra5Em+f7t/8H+qj15/u3+i/wanUUWFPuVo4sKo/3bM1x3VVgAt3mOSTAUASSf40le1w4ISwzsoOtBolQrsmnJhpZGgDpUocGty3bJLKyjUCjFWBYZyOoNYjsa0CCAywFBAdgGCkldYnvZJOd5zNaXHqZVPpwJsdr22a4Ao02tctqSQLZj2PaAmQMUv/AG3aIt67ZAuG4CGA7htGDr8dQCjxIqQvYtvToJdkJkozkr7RbI6ajMc6w4jsThxbdSh0FWkAnAZ9ZC9O9G3QUXAVZa6EvgLvrAbkEagkA8hpmPkWI+VSTSLXBKFAKjVzIwZOTkZ3NZfd+juP2p/zzUOrNVaW46ikAXBzVvMFT9RI/ClcTxBjSVZS2J3AHvGVyMczGSKVA5UO4XILfEZ/ZGF/DPzp1Y2nBAKkEco2/CvLtzSCf6JOw8yaGNcCny/6oj5tB/ID61wX7au1xcvLbEHvFp5hU7iR5t6w+Mr0rtHbXHeosO+oBuRMxqb3jHJRJ8lr5Z7d4/1/EXLo2YwsgA6FAVJAJzpAnJzNc96pNnRFUqIFFFFUMK6b9kPpGLbfd3xliCTuhiVAO2ky+OTXD58yqT2dxr2bi3bZhkMiRI8QQdwRgjxpp07E1ao+oeI47SxWJ8Z8Okb9BzqR6ge93j1O3yGwqh9Cu3LfE2E0HESsxq0g5Vo95Tg9RpbZhWxV2KSatHnODi2mYvdIXAllPdmcqY1An6/QUWyCJBmcz51lSR3THusceDHl5HfznqKUYJW0OUm6s9u8OrEEjIjIMHB6ipH3lgAMYI7xnaeYHhz/AArCiiUFL1DjJx9JL4C6AxEzqhp2BOkTHgR/lNTqquGQZjDYKmTEiceAMkfM1Z2rgYAjY9d/I+I2rKSo1hK+T1mAEkwBUGyjO5YxpEYg5gyoyeWCcc4qVxNsMpBOnnI5EbHOPrWdtNIgTz38TJpFNWxXDNA059pgN+pIk8sU80mzhnHUhvqI/NadQwjwFJ4swjdYI+ZwKdSeJzpXqw+i94/gtC5CXA5VjA2GKDRRSGFIvZZU5e0fJTgfvR9DTmYASdhk/KlcON2Iy2fIe6Pp+JNNCfYdRRRSGFJ4fJL9cL+r1+Zz5AV5d7x0cvf8jsvmefh5in0+BcsVcsKTIkN1XB+fI/OarOL7QhgDDaZIjAkA7iDB5DkSfpPvXNXdXbYn+A8fHl57VHpR2wnC2GYkKdLRt3VA7zRzgbDmSo51nPIl5Sowb3Wxzn7afSZQp4dclgVEGNMMPWNjeY9X/wBSuLVY9v8Aah4m81wzp2QGJCAnSDG56nmSTVdUJUjcKKKKYBRRRQBs/oL6TNwl4AsRbZhue6jGB6wiCYjDAbjqVWvoXs3jlvWw6kZ3AIMGJiRgiCCDsQQedfKddE+zf0zuW3WxcdSI02y7RIHs2S2w/RJiNpgiNMc9LMsuPUrXJ3KvHUEQcg0jguMW6upZ6EEQynmGHI1IrqOIXbYg6W35HqP59aZWNxJEH/yD1FYJcghW35Hkf5HwoFwNqXwt/OdmP0br+1+Y8ahk86wW9PsjUPoI89/mJpNWUpUy8oqnTjbpOklVI6CSR1k4nriglju7n9qP8sVn4bNPFXRFm4i4p5EFfmII/DVTZrX+KtjTMTpM5zgb7+E0z7unwr9BVeH7krK74LyaUc3B+ipPzYwPwDVUeoT4V+gpdiyssQAJMCMYXHLxmjw/cHlfY2GiqZSw2Zx+0T+BkV6eOuLADBidgw/GViB8qnw2V4q6ljc7zaeQgt+YX+J8POn1X8NxoUQykcyw7wJO5MZ/CBU624YSpBB5gyPwqZJouMkzKlXrhHdX2j9APiPh4c68u3c6VEsfoB1boPz/ACztW45yTuTz/kPCkPnYLVsKIH1O5PMmot3i5bQkn4mGy+APNvypT8SbpIQ6bYwbk5McrfhyJ+lRb/FJatkghEAJ1TJ8/M7zmk7ey5/gVrnp/P4f2SuL4y3aWWaAMQMkxyEbmcR1I618+faZ6YNxV1raN/uwRq0tKtEFUEDIUzJ2LScgKavPtI9NLiMLNlgjxmD37YiAWjAusJ8VnkxkcprHQos6YttbhRRRTGFFFFABRRRQAUUUUAdD9CvT9rbJbvn9H1pO4EaFuz021+U4Ejs/BdoK4zggwZxDdCOR/PkSM18q1tPon6Z3eEIVpe1EAYlQWBMT7a79wmJOCpJNaQyadnwY5MWrdcn0bS7xEZzyjmSdo8aouwfSO1fUNbuIQTAydBPIAnvI3PQ4mNsZqwXV6zLRmYYkY1cuR7vdjxmuqNS3RxTuOzQ4IRBfvDlz0+Y979bfwp73hiIJaNIkZkjY16z8oJMTgYjqScACpFjgtA1TDkd47qflAx44NZ5cqgty8eNydIVd4RyPdBBxkzt5fhXlpHJIIUEctR+RHd2P/ipZvEe2I8Rlfn0+ePGs7ihhIO3ssv8ADlXL/kT6nV/jw6EK4hEBgMyN55Uvh27udxg/Ln89/nTeKUmJw4EAgEqwJEwB73ON/OpSdmgsNNyVcTMA95eWPCP3TXTjypx3OeeNqWxCuvAJ6Ci0kADoPx5n60cTwJNwW2YmO82kQIk6DMbk8v0TT7tm37ISW6SRHizbgfn40TzRjsEcUpbke5cjzOw6n+udeWkjJyTv/IeFYv2a9uDbM/ED0nZPhHgfOsPWsDBhiZjTOmQc987jI2zVxnGXpZnKMovzIkmk27jTNoxO7Rg/s+95/ntR6qfaM/o8h8ufzps1Qix4BwVwIPvAmTq6k855Hp9Kr/SG8x02VMawS3LujEfP+FQnv3Fc6W9o4VTnC4JA5Ayc7yKh9udupaVmuuojJGoCMY1vsvgoljymp0qL1MrU5x0JbkzieLRB3iCVAGnkJ2EZ35DJNcr9O/T5kuNatQbigieVpp5DINwCfBTGSR3aD0x9Onvlrdk6bfeUuBBZTGFBEoDnM6iDmAStaTWE8l7R4OrHhreXJk7kkkkkkySckk7knrWNFFZG4UUUUAFFFFABRRRQAUUUUAFFFFAEzsztO7YbVacrtI3VoMw6nDDwNdH9GvtRAheJWBEH2mSJ5buvl3h5bVyyimm1wTKKkqZ9NcJ2rYvIDafST7IJBU9QpnSd/dPStis33I2UnmMqw+Rmvk/s7tO9YM2rjLJBIGVaJjUp7rbncHc1uvYX2nXbelbqkx71sj6+rbGY2Qpz8qqcta8xnHFodxPoAcQeaOPKD/lM/hSWa3PvKecK6/XEH51z/sX7VrD/ANo6jBlWlGEAbEyh3I9qTBx123hvS2zcnRkA6SwIdNUTGqzrE5GCRvXPpaNbvn5+hYvexGpXHRlYfiB/CoXF8ZoE6WJGViSwI6NALCJ3zBOaevalpva4m2vgCFP1cz+VZressYV0jBY6wSfhXVMnqfCOtVFpETi2ROF7QNwswW4pO+oHVpEhRzjzzkmpiX4EAhZ5BXZifMgSfkaL1+0G7zIVYzll7r9d8A/n50q52jZUjTxNsxPdZlceyRyOrn1NNuMmSoyiu461a1jWX7oOzW3bHM7BfoIxUfirguAAq7FMh1AAJiMBipjwjpvFVXEdvWrZZmB0gqNWVQTABLXYUZPM9Iqj7U+0nhbWNaE59k+sbBgwLfd8cuJAxNdNY1TMayS2r59zZ14I4wFjclmYnG2IAnnz8ahdonh7Ul7hDDvEJHd5bD2V/WPPxrmHbH2rXHEW0bI986VB6BLeSPN89K0XtPtq/fxduFhg6RCpIBg6FAWcnMTk03na9IR+kT9R0z0j+022kpwyzExpwoJGZYR1Psb8mrmnbHbd7iWm42JkIshAYiQvXqTk8zVdRWEpOXJ1RhGKpIKKKKRQUUUUAFFFFABRRRQAUUUUAFFFFABRRRQAUUUUAFFFFABU7sP/AImx/wA23/nFFFAHcPRH2uK/Vt/5nrHtXc/1zooqVyAvs/2xUz0r/wCFsf8AO/8AjavaKb5A4r6af8bd/Y//AJrVJRRTAKKKKACiiigAooooAKKKKACiiigAooooA//Z" />
          <attvalue for="0" value="image" />
          <attvalue for="5" value="36" />
        </attvalues>
      </node>
      <node id="221" label="221">
        <attvalues>
          <attvalue for="2" value="Geography Facts About the Pacific Ocean ...geographyrealm.com" />
          <attvalue for="4" value="https://www.geographyrealm.com/geography-facts-about-the-pacific-ocean/" />
          <attvalue for="7" value="https://encrypted-tbn0.gstatic.com/images?q=tbn%3AANd9GcSXZwWUNakF_sDzsFoGgAP5WG8fBiNQyM844w&amp;usqp=CAU" />
          <attvalue for="0" value="image" />
          <attvalue for="5" value="36" />
        </attvalues>
      </node>
      <node id="222" label="222">
        <attvalues>
          <attvalue for="2" value="Animation of Pacific Ocean Sea Surface Heights ... - NASA" />
          <attvalue for="3" value="" />
          <attvalue for="6" value="" />
          <attvalue for="7" value="https://encrypted-tbn1.gstatic.com/images?q=tbn:ANd9GcRw6qcML0e9UugX2H6zHu3iqMKqR8wkzeDnNG43snBVox5t9uAqScw-BGzShpWN" />
          <attvalue for="4" value="https://www.nasa.gov/mission_pages/hurricanes/features/PacificOceanSeaSurfaceHeights.html" />
          <attvalue for="0" value="video" />
          <attvalue for="5" value="12" />
        </attvalues>
      </node>
      <node id="223" label="223">
        <attvalues>
          <attvalue for="2" value="Pacific Ocean full of storms - YouTube" />
          <attvalue for="3" value="" />
          <attvalue for="6" value="" />
          <attvalue for="7" value="https://i.ytimg.com/vi/LRLdmGciiZM/default.jpg?sqp=-oaymwEECHQQQQ&amp;rs=AMzJL3mB3r-ZanPifBOrqnz2CXqqceNLIg" />
          <attvalue for="4" value="https://www.youtube.com/watch?v=LRLdmGciiZM" />
          <attvalue for="0" value="video" />
          <attvalue for="5" value="42" />
        </attvalues>
      </node>
      <node id="224" label="224">
        <attvalues>
          <attvalue for="2" value="Kilauea Eruption Fosters Algae Bloom in ...labmanager.com" />
          <attvalue for="4" value="https://www.labmanager.com/news/kilauea-eruption-fosters-algae-bloom-in-north-pacific-ocean-1027" />
          <attvalue for="7" value="data:image/jpeg;base64,/9j/4AAQSkZJRgABAQAAAQABAAD/2wCEAAkGBxAQEBAQEhIQEBIQDw0PEBAQEBAPDw0NFREWFhURFRMYHSggGBolGxUVITEhJSkrLi4uFx8zODM4Nyg5LjcBCgoKDg0OFRAQGisZFR0rKy0rLSsrKystLSstLS0tLS0tLS0rKy0tLS03Ky03LSstLS0tKzcrLS0rLS03NystLf/AABEIAJ8BPgMBIgACEQEDEQH/xAAbAAACAwEBAQAAAAAAAAAAAAACAwEEBQAGB//EADsQAAIBAgQEBAQDBgUFAAAAAAABAgMRBCExQRITUWEFcYGRFFKh8AZCsSJTYpLB0RUycqLxFiNEguH/xAAZAQEBAQEBAQAAAAAAAAAAAAABAAIDBAX/xAAgEQEBAAMAAwEBAQEBAAAAAAAAAQIREgMTIRQxIlFB/9oADAMBAAIRAxEAPwD3iQTBjFsNUz6n+Y8EiYTQxSFypERiFkv8O1hIONNFfNBKqZuJlPdNAcAiVRkwqNGdE6nTQx0ELjMsxLbWio0kgZ0rlnhBdjNyaV40WMp0knlctUafFloXqOES3OeecimG1aEZNaZE8h/KXo0rbhuJyvkdJgyqGH/azjYdKKTL1ivOld5D3sXFFGFtgqlNvaw5QdgJJ7sz19OtRQnhWyrVp8ORfr4i2SRVtxanfHKuZCgguEbKjY7I6SjSty7DYsKx0cmVCeW+g5YN9AoyGqbOWWWUak2SsKWsLCw2lpmMUTlc7f66TFNiHEmx1znt00HlIh0UGdctjkvkRI+GiOTIHa0Q8LEXLCItyZyYzOwcs2eGXQU8N2NZo7I37azxHkcPJD20UU7Bqb6nuywlePHyT/h1SYrjfQCTfYizOkw1Gbl9P5vYHmARTCSCtQXGSpIG63IsmGtnZ8LFzDJNpX1M+MH20NHw3Dy4lK2VkcPL/mV0w+1rRwsbZlaeBu8skaCF1W9EeTdemT4DD4dLzLKEUINasOc7GbvZnyGkFapWaVytV8RtmMxtHUWsTUsirhsQ3KxmYrxBvcHC43PyO+Pj+MXKPTJi6ueRjx8TtKxdoY9S2OVwsrXUpVRKLzBVRE4yUb3bMypjIqVk7nbGfHO1pVJKxXc2DSrXWwCkbkGzVUCd2ThKSnJxTyWd/wChprDROeXk1WpjtQVKVrhU7p5l3R2drCcU0tDPVps0sUqg1sy+YyzTxa3MZYUy/Fu5EqhTrY2K3KMvEL6DPHRc2vKr0E1K1ijSr2zuRKrc1MB3teVUbGsjOg2w0pFcRutDnICeNgtypyWzlgrmeY1Mqmp4mtkVpY+o9LFn4BDYYOK2Xsa/zB9ecjFMt0KMSrRqotRrI9mW3nx0ZXwsdrXKssM1sWFVe4+lWWVzEyyxVkrOlh5LYXKLjqbk68dkU6kuPKwzy/8AVfHv+M5O4VN26F6PhvFs1mXJeDw4e9vqWXnxnwTw1n4Wg6rfDlY38NT4YJPVIr4KmqcOHdavqPlM8mduVenDHRmhDd9CvPEWyK1XE2WRmYN3LSxUr2eugiWIRVnUEzqHSYMXI6vinoUG889A6kilVudpg52ixEo2e3QpRrtMKcWL4TeM0yZ8VuOpeKW3M6vETGLG4yrel/EeKyldGfHEtPqFyxVWmbxxg20qGPatmOn4klcwf2jnJjzGbXqqHjSjHhitc3Iu1PxGrK3r5njYyYSkc74ZWpnXqqnjCau2DDxiD3PLupsC5ZaDPFIu69gsapaMrVMdnqebpYlrexZjih4XValTEcQ6hIy6dWPUtYevELNDbSUi1SkUaWKg9kXYY+FrJI5ZYukyXYSTHRaM74q/QmGI7nLitXJpqp2JdR7IpQxS6l2hXyzZzyxsblCpz6IJTn0QVSukVJYphzatvKxrLqM+IXUxFcYuI+tcY+bMq2VXXUKFZX121MiEZGn4b4VUqvpGydznlnjjHTHHLJpYWnKTSs899jco4SMbdQsNTUIxh0SRNeZ8/PK5V7cMNQ7IVOQnnAuoZmLomUswJVRVSpmJqVUjrMWbdJqyK7lncCpiEInWSzubmLnbD5zQicytUxsF+ZL1RWq+IwX5kamI2tzqFapLuVZeJQ+Yr1PEYdTpIxauOQE5ZGevEVfIXWx/ZsdMrdnJlhKPWxl4bEOTyVvU6vVe7I620+OHUVVrwXczlfqdUw7te47kXNPnjIbR+qEvExe1hUMIn+b6jOVTWufqh7g5piqr7YupU7X65lqi8Ja8m01smKrV8NtcZ5YeCKbuG3sOwWLw0dU2W1jMI/yv79AvlM8bM5b2CUZF6pj8KtItiJY+m/8AKrF7VcCo8Qac1sKq4lPQFYh9WZvkHK3GpIOOJkuxS5ie4uWIa7h3BpqfGz6hxx0jF+JYSxMl0DqFux8QktLliHjE+p5tY19Q1jpbJMzcsTuvSPxafUj/ABSXU878azviw3itrCkPpSu0lq9DB+JYyGMkj0c15e5t9D8J8HXCp1M3skalbGRpw2VsrdD53Q/EeJirKeXdXFV/F6k78Ur31PNfDlb9/j0TzYyPZ1fH6a1lqVn+I4PRSfozxnPV0911zRdo+MzirKNO3+lXN+k+962njXk2uFPPPLIX4h4nGnmpRfqjzFTxurPJ8FtP8uxW+Ii3ecVLsPrp90aVb8SSX5oxzeev6GTifxNN3/aerzvk/QqYvw6nUblHihfa/wCz7FVeAL5/o7ItaXe1r/H6mzK9XxqrL8z9zv8Apydrxqf7WUcb4ZKnFy5sZNbRav8AqFshiy61Rq7eXmRCv1ZixxM7au3Rs5VW3v7MxcmtNx1s9ciHUb0aMqUrJXevc6NZW19Ll3WeWnzZL8yJeLfzN+VzIljYra5Cx3TL0HutcxuLGPK10iKmMV9WYbxjerJ+I8x6WpGw8Xnqw3janzSt5mP8Su/uHHE92Gy044xLVu4NTEp7szZV09wONPqGyvyxUU1e4FTHpaP3M+Uu4Ps+46Gmn/ibtscvEH3RlyldZ/oBF92a2NNqHiEe4+GNXcxadQdl1+tjJkbHxkSXjEZXEiY1Fs/oGjppyxQSrmZKa3YMK1tM157hpctSVYB4hFOVVMDjVs/1LS5XOcuoxVGs1JZmWqivt6smNZZ6e4aXDWp4hbsa530sYscRDfIZGvD5n7mRyucZKmLSJSPovlGqYSmLSRPAFMpqkFGYuMRkEB6NTJTBsg4sl0dhpxTXHexs4zEYaVJRpPglnxOUHK/QxYd8wk10Odn10xz0VhfAa8+KKxnCpaRzive5Uxv4UxNCVoyp1rrVSjH+prQsFd9Wc8sfrtPNHmZfhXHNN8NLey5kGZNbA4uEuW6cuK35Lv8AQ9+pNaNrydjo1WnfO/W+YcNe94BeDYyTSVGo2s3dP+xMvBcWs3RmvRn0mh4hVhdqTzW7zFVcZUlnKUn6suF74+brw3EvLkyCfhOJ/cz9mz6Eqj6v3O58vml7seV74+ef4Viv3M/Zi5YbERz5U/5Jf2PpbxEvml7sjnt6X9S5Xvj5bOVX5J36KEjuKrkuCaf+iR9Let7K/kDKrZ8Vo+sUPJ/RHzN1WtVL2aIjin3Po74He9Ok79YRYqnh6dm+VR1/dxLhfoj578RfU6OKayVz6HWo0pW/7NFeUIoCnRpRlxKlSy24I5lyv0x4X4mWnC2/Jnc+p+7n/K/7HuKrjxcXLprsoJASxTvpD+VD6qv0R4rjqPSnU/lkTx1f3c0u6aPbQxso3SUPPhQt4i6akou/ZGvRR+h5GnWqP/LCTtrZMsYWNWbtGlNvyZ6WlV4IuMVHPsgKdWUdJNeTsX56v0Md4Ovq6UvZiqnhmJX7SpSs/NG5PH1Pmn/MyF4jUeTnPycmP56fe87LAYy1+U0vMj4HFZLl/wC49HPGyeXHK3S7F/Ey+Z+7GeFe7bFfg+Kf5Y+skMh4Fipa8Ef/AHiajxD6v3Fyr37j6V7aqP8ADVVa1YL1T/qEvw+1/wCRH+S/9R3MfS4Mqv3cvTB7KapEqaK3EcpnXTwrqmiVVRTVTyDjLsg0FzndAo1WyqvQJINFcv1JU13KnM8w4y8w0v4txqdGHCb6iU39xGRk97e1jNOz15jITv6COLug6dVW0M2Ho9P7uHGf3crxl2GRj5Auj0gnDvcTzNmvYOMlsR2PIiyI4iOK+xLoft7kJPqRxLsC5+RC5Ck/LzEzQfF5ASn3Q7GwWz2JiloweZ5fQVUxMVrJfQftM+rDSIcUUp+ILaxWq+ITaysPFHNaM6e9xUqUexn/ABUmsxVSu3qbxwrUh+IavZaCVPv9BSmDJ2O0mmpBub6kSl3FcfdBJ+QlKf3chk8VuhDfkRGiRSntkTJ+Yaag3JAKXYFvzAXm0K2c5enqIk19slq26Ft9kGlszlsONJCuNkcT7nPp5Vi0UEpREIONPuHSNVRbfoEnfW5Cj3Di/X0M2i0aa7hKN+vudCXYNTXctjoUPNjU/ti1L7sEqr6X88g2j4pdgoRtoVud/D7BrFpbMy1FpzSWqOTv+ZexV+Np6WBdXoZOlxyto0FnrdGdPEbZP1FzxTy/uTUjWjU7oNVjH58lt9SY4qXSxK4tXmpnOp0RRhifIh459F7kzpdlUa2RX5t3oV3ib6hwqmoR4trheduhkSms9+5oY+d4PLJe5kcxa9cjr42sB81faJ476ZCuP7scpnbcddnOYLu90LlNAKf3cdimNyXQ6VR7r6i5z7Aty7e4AaqdvoHxr7QhSl2RLlLezJG8cSXUX2rle76L3CVR9EiMOU0/+CZStvcrSk+/sC5X3sRWJSe362Fyk/tgTcUtX+gErfbI6Ofd/QGXmIbXzM5Tj1fsS0v8DCVNd2Covclt/eR59vIJpdGSn/CwIs6U2G0am/lCVRr8pUlVl3JjVfctnS58RbYj4p6WKs5shXe4bWlr4ifYZHEy7FHl/wAQfAurbCtcryrthc5aMpccu/sFKtO2Sv5qwGRZnO21/IB19uFlTm1FqRxy7k1pYlWgtboXz4dWyOPqk/MF26fQm4aqker92FzF3/uIUUtmTxMjTYzv1QfGuoEandESqrZfQGTOb3AWKknqivOt2sRSbb2GK1oc9yWelszIqTV3rZPIuV8QoprfoZqqu3rex28cZxPUn0ZzqN7Fdyk9yPV+5300fKX8IHGu4q7vkwXOXQtJY5tzuJ9RCn6eaJ5rXQkb+0G+IqyrS7Eqc3/ySPkpXBbYrmyAcp7hYYsftfbJ/a3a+gjK2rIXmGmj5Tl2YEqrtlb2FOpL5lb0BdV9iQ+b/DmTzV8on4p6ahqq+qQJqXZPExSqLYlt9TyvIamFxC+Lv9DozI6OUVqTZvRCuY9A+a9CQlRfmRKDWlgJNsjhl1HTUhsadtbDIVYrVexUUpN5BXa1LRW+bFabnSqNrSxT5juTzJFpSLK7pkx4ejKr4+oCnLf9S00vWi9vU7lJFGWIktNCVXl7jyFmdN9znTkv/pVhUfV3BlO+rdw0tn1ElrYB4kRk92FHhUbpPfUdaG9C+IXy59wucoq7tcr1KkY2bu2U5Tc5N7HTHHbX9Nq1+NtvLoK4t7igZTO+M0Z8OuznMVxtLLQFYgf/AFGt+ZKb6sS6rCTl1HS2apPr7k8a3aFRg3qRUgkwWz1UXY51ulhMYohRVkTWhyfcnjd8mLfCFFxexVQbqS7A36pAtNLJioST3YNHuMejItHyAdJ7MjhYIfCgGl3YC8zpU+7DSf/Z" />
          <attvalue for="0" value="image" />
          <attvalue for="5" value="118" />
        </attvalues>
      </node>
      <node id="225" label="225">
        <attvalues>
          <attvalue for="2" value="There's a 'Desert' in The Middle of The Pacific. Here's What ..." />
          <attvalue for="3" value="" />
          <attvalue for="6" value="" />
          <attvalue for="7" value="https://encrypted-tbn1.gstatic.com/images?q=tbn:ANd9GcS0XlKR80mCfBZpHsLd8gF4INN4UfwF7KpMF4vBtwgcdl3YZq-NuU7Q0v0" />
          <attvalue for="4" value="https://www.sciencealert.com/there-s-a-desert-in-the-middle-of-the-pacific-here-s-what-lives-there" />
          <attvalue for="0" value="video" />
          <attvalue for="5" value="51" />
        </attvalues>
      </node>
      <node id="226" label="226">
        <attvalues>
          <attvalue for="2" value="See West Coast wildfire smoke get sucked into a cyclone over ..." />
          <attvalue for="3" value="Sep 14, 2020 — Image of the Western Hemisphere and Pacific Ocean from the National Atmospheric and  Oceanic Administration's Geostationary Operational ..." />
          <attvalue for="4" value="https://www.sfchronicle.com/california-wildfires/article/See-West-Coast-wildfire-smoke-get-sucked-into-a-15565759.php" />
          <attvalue for="0" value="web" />
          <attvalue for="5" value="49" />
        </attvalues>
      </node>
      <node id="227" label="227">
        <attvalues>
          <attvalue for="2" value="Earth showing the Pacific Ocean ...sciencephoto.com" />
          <attvalue for="4" value="https://www.sciencephoto.com/media/158641/view/satellite-view-of-earth-showing-the-pacific-ocean" />
          <attvalue for="7" value="https://encrypted-tbn0.gstatic.com/images?q=tbn%3AANd9GcRTaI1caTPmdyWtlP0s4w-XpV98mgKrYgVN2A&amp;usqp=CAU" />
          <attvalue for="0" value="image" />
          <attvalue for="5" value="64" />
        </attvalues>
      </node>
      <node id="228" label="228">
        <attvalues>
          <attvalue for="2" value="OSU Assumes Cyberinfrastructure Responsibility for OOI" />
          <attvalue for="3" value="... makes data transmission for the Ocean Observatories Initiative (OOI) &#10;... Atlantic and Pacific Oceans outfitted with more than 800 instruments ..." />
          <attvalue for="6" value="22 hours ago" />
          <attvalue for="4" value="https://www.newswise.com/articles/osu-assumes-cyberinfrastructure-responsibility-for-ooi" />
          <attvalue for="7" value="https://encrypted-tbn0.gstatic.com/images?q=tbn:ANd9GcSYHIv5HuvCmEL6l8LGdRN7ZBR_ILssKUM7_PIQkDIiKpEH2HWJRHBiz_g&amp;usqp=CAI&amp;s" />
          <attvalue for="0" value="news" />
          <attvalue for="5" value="148" />
        </attvalues>
      </node>
      <node id="229" label="229">
        <attvalues>
          <attvalue for="2" value="Pacific Ocean | Description, Location, Map, &amp; Facts | Britannica" />
          <attvalue for="3" value="Pacific Ocean, body of salt water extending from the Antarctic region in the south to the Arctic in the north and lying between the continents of Asia and Australia ..." />
          <attvalue for="4" value="https://www.britannica.com/place/Pacific-Ocean" />
          <attvalue for="0" value="web" />
          <attvalue for="5" value="48" />
        </attvalues>
      </node>
      <node id="230" label="230">
        <attvalues>
          <attvalue for="2" value="How did Pacific Ocean get its name ...mapsofworld.com" />
          <attvalue for="4" value="https://www.mapsofworld.com/answers/geography/pacific-ocean-get-name/" />
          <attvalue for="7" value="data:image/jpeg;base64,/9j/4AAQSkZJRgABAQAAAQABAAD/2wCEAAkGBxMTEhUSExMVFhUWGB8YFRgYGBofHRgeGxkYGB0dGh0YHyggHRslHRoZIjEhJyorLi4uGCAzODMtNygtLysBCgoKDg0OGxAQGy0lICUvLy4tLy0yMC0tLi0vLS0vLy0tLS0yLS8vLS0vLS0rLS8tLS0tLS8tLS01LS0tLy0tLf/AABEIALgBEgMBEQACEQEDEQH/xAAcAAABBQEBAQAAAAAAAAAAAAAAAgMEBQYBBwj/xABIEAACAQIEAwQGBwYDBwMFAAABAhEAAwQSITEFQVEiYXGRBhMygbHRBxQXVJKh8BUjQlJTwTNy4WKCk7LC0vE0Q6IWJHOD0//EABsBAQADAQEBAQAAAAAAAAAAAAABAgMEBQYH/8QANxEAAQMBBQUHBAICAwEBAQAAAQACEQMEEiExUQVBYaHwExQicYGR0TKxweEG8SNSFUJyMzQW/9oADAMBAAIRAxEAPwD2TA4O36tP3aeyP4R0HdRE99Tt/wBNPwj5URH1O3/TT8I+VER9Tt/00/CPlREfU7f9NPwj5URH1O3/AE0/CPlREfU7f9NPwj5URQeOsljD3r4tW2Nu2zgEAA5QTExpUOMCVpSZfeG6lZTB/SLw9lm5Za23MerDeRX+8VTtWrqds+qDhBVPxj6SlzAYXC28o3a8ok+CodPEn3VU1dFvT2aI8Z9lCu/SFilnNhcKIZkM229pIzD29xmE+NR2rlcbPpHInlv9E39pN/7vhP8Aht/307Uq3/G09Ty+FJxPp1jLft4PDLoTrabkQD/HuCygjcSKdo7RUbYaDsnHl8Ltr04xrHKuDwxOUPAtNOVog+3zkQN9RTtHaIbDQGJceXwoyfSPiCQBhsISdv3bc/8Afp2pVjs6kN55fCdv+n+KTLmwuEGYSoyGY6x6yQOk78qdq5QLBRORPXour6e4sobgwmFyDdvVNyIBPt7AkAnYTTtHaKO4UZi8Z9PhMfaRiPu2E/4bf99O1Kt/x1LU8vhH2k3/ALvhP+G3/fUdqU/42nqeXwnsT6f4u3AfC4VSeRttPvGeQe41PauUNsFF2Tj16IT0/wAWZjCYYxE/unntRl0z85EdZp2rtENgoj/seXwk2fpDxTSFwuFYgFjFp9lBJPt7AAn3U7VyHZ9IZk8vhJufSLiVMHDYQGAf8NuYDD+PmCD76dqVI2dSO88vhJ+0nEfd8J/w2/76dqVP/G09Ty+E/c+kLE22AuYTCwYMBGEg9DmI5ETB2NO1KoNn0nDwuK0eG+kXhxWXtMjc19Wp8iNPhV+1C5js+qDhCkejfpdYxmKNm3hgqBCwZguYkHoJAHvPuqWvvFUr2U0Wgk4lbD6nb/pp+EfKrrkR9Tt/00/CPlREfU7f9NPwj5URH1O3/TT8I+VER9Tt/wBNPwj5URH1O3/TT8I+VER9Tt/00/CPlRFkcdhk9Y/YX2j/AAjqaItdgf8ADT/IvwFET9ERREURFERREURUvpoP/sMVH9F/+U1V/wBJW9m/+zfML57rlX0S7RRIGav/AP6luFizITNx3GVsrAO9l8uYLqv7qDIlgx2iryVzdiyIB3Aa7iJz4+ii8Q4y1216s21WQAWHdGbT/aKWj3er5zUEkhXYxrHTe66n3UhPSDK7stnS5c9a4Zp7XrLb9khRAGQgbntTJgCpngqmk0gAuyEcjxTFzjT5mZQwY27dsMxDsPVtbYPLLBfsDWBBMjaokqwpsyJGZOmc4Z8VIuekEhQLTKFyxFzUhC5CMcktb7Z7J17I1qZ4KgpNx8Q/uMc88P0u3fSV2UqUcAgAFbhDLAX2DlOWcuumoJHOaXigosBmR16qHgeKer9W3qgz21KKSeyVZmYhkjU9txOYCCNNKgEjcrvaHSL2Bx6PopKcfIGXJcIz5zmuAs3skZnNuSwKiCI0AUgiZmSqmk0mZHXCes0jiPHnuyMmUGCBMgMLr3c8QBmOfKdNh7qgklSymxu/qAITlnj+QsyWcrOXZmlC0uyPALWjKAqey2Y9rfSpngoNMGJdpy9ftHkkYbj7pc9ZlYnLaBlz/wC1lGhiRmy7axmO9JKOpMIiRv5/Ca/bLhkdQwe3bNsOzSdoVvZA7PhrGpNRJVrjDIJEEz1j1uUtvSQ5WVLOTMIEOYU+qNoFQVkEA8jy6yam8dFTsWyCXT/cob0ouHMchliYaQSAQnZ7aMMkqSVjUty5rxUCgzDHr3zVLirpYgwQAqqAeQVQukACNJ9/M6mpXQ2BhKYqFdbT6J//AF3/AOtv7VrSzXnbS+hvmvaq3XjooiKIiiIoiKIiiLH47/Ef/O3xNEVLhPpYsBEH1e9oo5p0HfXWLE8iZHP4XQLM47wnftasfd73mnzqe4v1HP4TuztQj7WrH3e95p86dxfqOfwndnahH2tWPu97zT507i/Uc/hO7O1CPtasfd73mnzp3F+o5/Cd2dqF1fpYsnbDXzrGhTc7Dfencn6jn8J3Z2oSh9Klr7piNDB9nfpvv3U7k/Udeid3dqEN9Kdr2ThL+siOzrG4ienKncn6jr0Tu7tQs9i/Sbhd0l24dcnmVyDfrBqDYHajr0WrWVm4B/MqZgfTHh9gHJw64sRJITSdpJPOgsTtxHXos3UXuMl0+6lj6R8J9xuab9m3p+dT3J+o5/CjuztQk/aVg/uT+Vv507lU1HP4TuztQj7SsH9yfyt/Oncqmo5/Cd2dqEfaVg/uT+Vv507lU1HP4TuztQj7SsH9yfyt/Oncqmo5/Cd2dqEfaVg/uT+Vv507lU1HP4TuztQj7SsH9yfyt/Oncqmo5/Cd2dqEfaVg/uT+Vv507lU1HP4TuztQj7SsH9yfyt/Oncqmo5/Cd2dqEfaVg/uT+Vv507lU1HP4TuztQj7SsH9yfyt/Oncqmo5/Cd2dqEfaVg/uT+Vv507lU1HP4TuztQj7SsH9yfyt/Oncqmo5/Cd2dqE59oeFgn9n3YWMxyJC5vZnpPKd6dzfqOvRO7O1C6/p/hoM8OvQNGlE0naek1Hc3f7Dr0Tu51CpcXx3hhJZuGXV7UH2VGYbg676HSo7gTvb16LUNrDAP5lWfDPTjB4fS1w+8hy5tFWcv80z7PftUixO1HXoszQe7EuCnt9Kdob4TEDTNrl2677d9T3J+o69FHd3ahcufSraWM2FxCzqJyiRvIk7QR50FieciOfwndnahI+1qx93veafOncX6jn8J3Z2oR9rVj7ve80+dO4v1HP4TuztQj7WrH3e95p86dxfqOfwndnahH2tWPu97zT507i/Uc/hO7O1CPtasfd73mnzp3F+o5/Cd2dqFn8T9I1kux9Td1YndeZ8aobK8bwqmg5I/YNq5YtwiK3q17QBGuQanKROvWa6KdeAAV41K3VaT8XEics8PXL0Wf4twdLEg3wX5IFMx3mYFdbXE7l7Fltr7RiGYazh+1UVdegiiJ+zgbj6LbY+4/3/AFrRYVLTRpiXuA9VJF2/ZCplyxcFxZQe2swZjWJ2qCwHPyUU69GtJY4HWCm34ldzBiRIuG77I9s5Z5bHKvZ20qLg/C1AEYKTYa+ULgoV7W5Qk5ymbSZmVTeIy+a4Fg+vSa+4ZnyMb96f+pvbslfX2wrntAQf5SIJ3MqNOi95kWgmVzttwfULQx2HDqFAv8Rc+sBKEXHDPCiGKkkHbaS2n+0aBgEcF3tEgFdvcUusLksP3sZ9BJygAHu00ka9pupqAwCOCACfJI4dw57xypEjeZ0HUmP9airVbSaXOn0xPss69oZRAL96axmFa05RxBHke8HmKsx4e0ObkVelVbUbeamastEURFERREURFERREURFEQDRFLfid055c/vMufRe16v2NY5RpVbjcMMlW6E22McliSJZw7dldWXNBgCP4m8ZM1N0KYCTfxLOAGMwSRoJ7RLHWJgsSY2kmgAGSAQnb3Ebr5szTmXKZC6gMX6b5iTO8k61AYBkoDQEsY6+5aCSWUW2hV9k9gLoNBqB4x0EAxoVXFjM8N/tir4ej1y4QcTcOgAXKoMCScsjaCTyjaDAgZio0SGryKm1gB/ib74cv36Kxw3ozhgNVZj1Yt8BA/Ksn1njRcT9p2lxwMeQH7XMVwjBqQhtjMfZUMwY/wDy27zRj6px/CllstZBcHYDMwI+yiJ6IoxlmZByVSGj/eI18tO+pNpjLFbna7wIAB4nDkD+fZSsJ6LWE1Mv/m28hFVNq4LCrtOu8QDd8lY2uFWF2s2x/uj5Vka7zvXK601nZvPuVS4nCW87fu09o/wjrVDU4laNq1I+o+5V5w7/AALf/wCNf+UVFMSQud5hx8157xcfvrm+86iDXqhfWWT/AODfJRKLpSrbkEMNwQR4jWiq5ocCDvV63pGci9ntz2uhHOPEad1WvLwG7Ba2sXB0NgxrJ11A5qnxWIzEkTB2DHMR3ZmE1C9mhR7NoGE8BdB4wMExULoXIoil2OGuy54Cr/Mxgf8AjvqYXFW2hRp1Oykl2jQSeWSaxFpVgBw55wDA8Cd6LajVfUBLmFukxJ9BMJABMnoOZ5aDn4jSoWuDcNVZ8L4ZiGINsOk/xeyOs7gmuW0Wuz05bVcPLPkuWvXox4oPDP8ApaPC8NvMrrfZGB0U5QWI1iZ0Eb6Sdd68attGy0S3sMpxDZA9sJ+3Nec+oyQ6mCD54fPWSoOL8AeypuZkKzEAmdTA33869SybSo2pxYyZGq9ChaxUIYQZVNXeu1KtWyxCjc7agfGiq5waJKnYngl9IlNzAgqdfAGawp2mlUEtOC522yi7CVCu2ipKkEEciCD7wdq2BBEhdDXBwkJFSrIoiKIiiIoiKIiiKZwzCJcaHurbHQ+0fAbfnUEkZBc1prPpNljC77K5xHo+wQoltST2hdL9D7MbBiOcxvVL4nFebT2i0vD3uOl2Nd+pA904mHLgSuHb1cSD/iZYgg5YBO8GYOhFDhqqGqGHAvEz/wCZ1EzHEZjEFW+FN1Z1LW1aAMrM8RMGROhO+siNSdayddOO9cFQU3RAhxE5gN9MeWGO6MFzjnFjZtZlUhiYXODHedD0qKbAXTPsrWOxivUuuOGZhU/AuJYULN1VF0GS7KWLc5B1g+Ed1aVWPP0lehbLNai6KRJboDEcN35WkwHE7V6fVvmjcQQR7jXE+k5ma8mtZqtGL4hTKzWKKIqDFe23+Y/GqFdDck/exXq8IrA5T6kZSdpyiB4mu2ztGCUaXa2gNIkTiOH6WBZiTJJJO5O5rtX1wAAgLhHv/XfRAiilPYXC3LhItqWgaxsPEnSixrV6VEXqjgPNTbnAboE9hiP4VaT7tIPnVrpXnU9uWN77gd6nJVroQYIIPQiD+dVXrNcHCQZTmFVcwLzkBGcgcqlZ1i+4RTi9GEqw4o7Xm/d9u2oAUID2dI1WJ98QBAqTmvNsDWWWn/n8L3fUXEYn/wBZeQmeCn8L4Er4cu/tMYXfsQ2XUaSZmR+Y3ryLRtB1O1toAYQSZ34E4e2cHyWle1uFTw5Dyx+/p+clcYPgFpDmgN48v8tedadrmoC2mbuEzx/1II37oK432mq4QeStq+fq1XVXl7sysmtAEBdqgzUpi/hEcQ6huetdzNo16YhhAHADr3RstMg4qEvAMOCT6saiIJMDwHI1udtWstAkecY+u7ktzaKpEXiqnEeirG45RlRCeyNToV1/OdK9du3qAa28CTGPA8uS6GW0hgDhJ1y34Ka/oxbZFVmbMojMAuvj2ZI8TXMdvkVHENlu7H75j2WLbXUa4kRjux+VU4j0Uu5jkZCvIsSD7wAda7m7cspaC6QdIXWy3tu+IGeCqrnDLwbL6tyQYkK0ad8R79q9Rtam4Ahwx4roFppFt68PcI/Zt0QTbcKY7WUkAHn2QdKgV6RddDhOkifZT3inuIn2+6YbKraEOoPQgN7t+6tBJGOC0aSR4hBU58A965+5SQwDCBlCicusmPIn+1VDg0eIrKpXZRbNQwpF70WxIAICt3BhI/FAqgr0zvXI3atnJxJHmPiVCvcIvpq1l47hP/LNaB7TkV0stlB+Tx9vukYXh165GS25B2MaeZ0qSQM1apaqNP63Aff2zWl4fjVs2bdu5h7ghodmSVEmSZ9505fHBzC50hy8avRdWquqU6g4AGD5QrB/R7DsQYbKDOSTk74U6Dnt1rI13twK5W7QrtETjrv9/lVjYJbVy4jYcMLpItMoBgEa6bqFEyR5Vu1xc0EHzXX27qtNr21YLfqB+d5O4KZdyLiCLoREKfumAhWJ0OY7FhpAPKqiS2ROeMrnbedQ/wAcl0+IZkDdHDUhS8Vwmw4yECY017QnmJNUFR4kwsKVrrsN5p+Csnxf0fuWAXkOg3YaESY1Hlr310MqNfkvesu0adc3CIdp8FMej+K9XiEbWCcpAjXNpz74PuqXtvNIWlvpdpZ3DTH2/S9FRpE15r2XTC+USqoioMV7bf5j8aouhuSyPDiL2Vb11hCdgkyAYEDUwBXsUwLohfQ1i6z0r1GnOoGZ+SneI4S3bAy3MzTqNNo3028D1rQiFjs+2Wi0kmpSLG7id/oVAqq9RPYXCvcbKgk8+g7yeQosa9enQZfqGAtbaUIi2weyvPqTz952Hf1rYANEr88tVepb7QSBmcOA1PlyRbMgEgieR3HcY51YGVyV6badQsa4OA3jIprFWBclWUZeRmWHhpod9Z5bVUgnAr0rLaadkaK1Kob29m4+Z55eRlLSyoMga6flt799d9akMAXPW2lXqC6DAxyzxOunAQOClYawXJEwNzXBtG3ssVMOiScB++CrZqNS1uLXOMDOfwrK5YBUryIgnmRtv4aTXxbLc4VO1cJIJIxwBPD8SvpmMuAAbk7XK+o58FxmFYADJFUUooiKIiiIoiKIiiLtM0SXbKCdYAnQdOgFbUqRrPu3hJ1nE+ePNRwWUvXcLipK23F3kFABeY10lT79fyr6+z0bXZ3XC4OZqcxw9ddy9BrLRQgSLu/QfkemCtuA31VVshmlZDpkJUHeQ40E6HUnwBmuiq2ZcRz/AAuHaTXOdeLQBuMjH0+B7q7rkXlIoiKSiKIm/UrMx+Zjy2rQVXBTJiEkYVM2eO11k/Danav1Ul7i27uTGOe0iqj5QCQFU84II9wMTWlO+43lpSbVe4uZMjM9arOcVvucVnD2lVUJViSywsjtAagyx5eddVNoDIEr1rMxgst0tJJOIyOOhO6B/S0KZblhdRfUgSTHa115RO+mm3KucSKh3LyXXqdU/wDQjzw/Me/qvPsebfrG9WpCToGM12hfV0BUFMdoZdwXpGAvq9tXTRWEgdO7Toa8+0TfxXyNSm6m8sfmCqjjfpILLNbRSzgbmMoJE+JjTStKdnkAuXfY9nOrNFRxhvNYm7xa+SSbrb93yq7mNnJesbJQGAaEzY9lfAfCt2fSF3NyCcqylWL4A+pF9mDCIUCdNSup6g8qmF54tjO892AIOZ64qd6P4serNrKS2YvpGogDc9D8RFS0wvK25YXV3seXANyM64xA4qVxRlAQES2cFATAJBAGm59r8jVnmYhebsSi9pql2DYIcYnCDMbtym/r9amtBO9eJW7Fvhpj1meUBcqVzooin8LX2j7q+V/klTGmzzP23r3djswe7yCnV8uvaXGcCJIE7Tz0J+AJ91IUrnrV01GsR3zqKQUSqKEURFERRFQY70pRHKonrAN2DQJ7tDPjX0Fn2C97L1V106RPviuynYnvbJMKM3HrmIAtWFKXG3aRAA315ctYrqbsqzWSa1Z15o3Eb/zwCt3UUjfqmRw39eae4xxW5hsqCHdlEsw0000AP6mps1loW2nfIutkw0YaYnU+WAyCzs9nbWcTkB7rPY/jF66ZLlRyVSQB8z3mvVs1jo2dsU2+u8+q9GnZqbBlPmm3xpjIgCL0B5yDM+4R0rcN3laxvKtfR3jhtAWvVFgdezqxPhppt4R5Z1aQfivMt9h7UmrejzwEK84p6QLbWVhm2KE6gxPKRpz8qyZZ85Xm2ewPqugyBru/Ge73VRa9Mbk9q2pE8iQY9+lXdZmHLBd7tjsjwuM8Vq8Fi1uoHQyD+Xce8Vy1KJYvEq03Unlj8wn6yVEURFEWG9JuHX/WvcYF0nRhso5CNxHM7c69Gi9haAF9Hs+0UOzawYO38TrPFHondJujMWKxl6iYOUd2gb5VNceAwo2m0CnhAOehzx+4Wj4hwfO6vbb1ev72J7Y05Dsk6RqOfdXNTrw3xY6LyaNruMLXicPDwP39j91ieK4E2LrWzrGqnqDsf1zBrta4OEhfR2a0CvTDx6+af4Txu7Y0WChMlT/Y8v8ASqvptfmFlarDTtGJwOoVfeuFmZjuxJPiTNXXWxoY0NG4QoT7nxrB2azOafseyvgPhWrPpC1bkE9aIDAkSAQSOonUVZQ4EtIGa02DxgvKwyHL7OWNAO8mFB12nlVwZXyNssb7Jcd2ovAl152c6ACTGuEJfDsCtk5l1bXta6AnbeNo1irhmq4No7aq2nwMwbhuzI3/AKTt63rmCgvI1gTvqZPOJNC0bguDv1dzbjqhuwcMhySZeeUZv/jr+e3lU+Jc/gj05pM3I5TB06nlUeKFP+OVY4bCFhMwK8zaG16djcGEEuzjLDzXVZbA+0C8DAUzCWGTQwR8K+d2rtChbACwOBGoGPrM4L17DZatnkOIIPnhy3qTXir0Uh7QJBI1WYPSRBj3UBIUpIwyadkdmCO6AAI9wipvFJTtQoRREURDKDodavSqupPD2GCEIkQsZ6T4W0v+GoUh4YA79hGkDoJHvPfX2mza1arTDquMicuJ/EL0rE+oXQ4kiMPcj5VfwTGepuetOoAIjrI0A98Ge7wnptdmFopGmTnHIrotNM1G3Bn110VHxOMe4xdjLNoekdPAVtSpMpMDGCAFqykxjQ0DJNKRpIPfH+tXVje3JRKdGJ8QB5QfjRR4+HXWicGMcCEOQdFkT4nc+dFQ0GOMvF7zx5ZKPRbIois+C8XawY/hLAtvtsdB3a+4VDmhwgrhtlibaBO8DD8dcV6BYvK6hlIZTsRzrzalMsOK+Xc1zSWuEEJnEC7mOUqFy6TuGnfwj4d9ZKRdjFJC3v5l/tqTHv8AZHvNMVPhUq5cC6kgCYEmNTsNedWAJyVQ0uwAlR7eCUXWuiJZQDp0nXyNaGpLLq0NZxpimdxlSqzDSVjKoeI3beKS4ltfWMqyGEABv4QGO5PloZrsptdTIvGAvRoNqWR7XvN0E5cN+HD+lh2UgkHQgwR0iupfTAgiQuUUqI+58awdmsTmn7Hsr4D4Vqz6QtW5BLNWUrS4HhfqmzC4YgggiAdOevI6+6tQ2MV8Vb9tC1U3WfssSYBmcZ3YJf7TUsVAMKuct1UCZUHf4HeaX9FmzYDuyD6j4JwjRxMQTj679ykWcSGiIIM5WU6aCYYHUMP7cpipDly2rZ3ZsLoLS0C80474lpyIOeYjHRLxdi8U/cgFs0TK9nmTrp0HvrmtNto0cHujrdvW2ybCw1b9pHhjAan0RYw+Jz5XtrlaO0jaL4hj8APfXD/zVmuF4dJ0Mg/Zd9p2XZn0gKTi0jUDH1A3bpKXjA9q5aLT6pnCtlaDmJ7JMQSN5HTrWffKNvpnsh4wDg4TH98FOzbH2LKgd9WYOYIAxHA8Y9VdshzAyYAOnXvr46Q0FsY69arrBEZJVUUIoiKIiiIoi4HExIkbj8617Cpcv3TGqSqHi3pKlsslsFnGgbTKD56x0r2rFsRzw2pWMD/Xf+p64dlGyOfDjgOaosUEWzbzl2uPN3opzado78uUfA19Gwu7QgRdEDiDp5QQuinfdVdcgAeHjhp+5/Cqnef7AbCt13AQuUUooiKIiiIoiKIiiLe+iH/pV/zN/wAx/XvrgtJ8a+X2p/8ApPp9lMfhaEyS09rn/MCCfzPnXNC4+0KcXAqDIJnMW5bkQdx+oFIUXym8Tw9TbyBFaIAzAGFLAnVgeXwFXY67vWtGsWumSPLWMMk9ZRwzays9mY0EbCNeup7qGCqvcwga7/PjP4VNxj0lW24S2Fub59do0jaPjzrqp0N7l3WXZjqrS58t0wz4rK4jiLs2ZQLcaAW+yI92vWute3TsrGtuu8X/AKxUR2JJJMkmSepNF0AACAuUUqO9sydD5GsHZrnc5s5hPWXJRZ5KI8tvDurVn0hasaAMEvLtHP8AUfrrVlaYzW5s8LYoBduHNrnywJk7THTSRFfJWn+UuDnNosBG4n409VzUf43ZW1BWiDnGce+E78iEr9hWADFvUjmzfnJNeaz+QWw1Gl7/AAyJhoy39SvXqWJhYbucYY793ULPXuHYoXLaxqPYZfZB1MkgaHTmNYFfXUtrWSpSdVa/BuevtmvMNjay8xzT4s5xmd0zynDNWD4rGoYFnUntEQwJ6iIjTrroKwq19m21oL3tMcYIn2K5W7LbTwN7QYH9z6cVfcOuO1sNcXKxJOXoJ0B74r5q3toMrXaH0gDGZk71wVGXHFv6Xcdgbd1ctxcwBkakQe4ggiq2W11rMS6kY1wkKGVHMMtMFSa5SZMlUXKIiiIoiKIiiLLekDGziLVwABJzEqozE7NJ5yP1pX2Wy39vZLrzOYM44Lss7RUpvZ/2jecOEeqiYhsNm9fczE3DnW0kQNwQ5O8sDXaynVZTFNjshEnE+a0Z3g/4mQAMCT+PIKPiVfFOzW0ACKAFnYQSAPeCPEirUmCgy6SSTJJO8nr2XVQZ2LIJxJTB4Lf/AKe2h7S/PX3Vr2jdVtfauLwm6ZhRIOUjMJHZDbzGxHOnaNU3wmsRgLiLmcADNl3BMxPI9KkOBOCBwOSjVZWRREURFERRFdejfGvUFleTbbXT+E9fL4Csa1K+OK8632I1wHM+ocwt2lwGYIMaGOWgPwIPvrzy0jNfNFpGYSqhQg1IBOShVHpBxlbC5YJdhoBpA2kmuiz0yTeXdY7E60GcmjP4Xn4Fdy+qTq4ZyJCOR1CmPOKiRqokJKWWOysfAE9engfI9KSEkLr4ZxMowjeVIjlrI60kHekhQH3PjWLs1kTin7Hsr4D4Vqz6QtW5Ba30WwAZfWuAdYQQNMvMwNTO09PCvmf5BtOpRIs9IwSJJ4HIDnK3s1na9xc7dx355ey0tfFr1EURFERRFHw2IPrGttP86HTVdAR4qT5EV9DVa2tZm2luf0vA/wBtx9RzXyO0LN2NQkZHr9eiXjsKXhlbLcSSjctdCGHNTzHcNqWK1to3mVReY7MfYhcTXRmJBz/WhVfxbi1zDhSyI4bTRipkDXskHs988677LYLNbZNO8yPUe+sZjctqFAVSQDHpOHnh9k9wbjKX1OgRgYKkz4QdJ8qwt2yX2cyw3m/aBjO5Vr0XUXQcRqrOvJWKZTFWy5th1LjdQdRHUct66nWKu2iKzm+H53+SmDEwY13e6erlUKLieJ2bYlrijfnJ00MAa16FLZVrqZMjzwV2Mc8w0ErI8dx31hkKliO0FQDURGp7298ACvq7DZBZaVz1J1PwMl6VlpOpSHDHDHrT7+irHsuSewRG4AOkCY9wH5V2yF1tgCJSrKE2nYfwlZMgHtZgI1k7cqgkXgFO9MZz1PnVoUrmc9T50RBY9TRFyiIAokwuuhG4jnRA4HJcopRRECiLQcH9IfVqqvJywsAbr/3L7gRI6VlUpB68m1bO7Rxczfj6/B5HHKVrOJXiLFx0mRbJUjf2SQR8a4abf8gB1XiUGA1mtdlIn3XnaC7cVozuq9p9SQNzJ5TvXpSAvqz2NNwmATgMp8laeoN20inK7W1bVGzMAzKRKg6gdrafDnUYAk6rg7QUqrnCQHEZiAYBmDunDOPPcqa9aKnKf18qsvSY8PEhW3D+IlhF2+LYXKqfulOmW6uyrqFDkR0uSPZArJzIyE9BQ5ugT9zFrkyjEKP3bKVyLHYLm2kqg3Yzm6OR1FVDTOI63lQBjkonGsdmJRbvrUPakoAcxZ3PIGZdp8ekRdjd5EFWaN8LPvufGqOzVDmpOGIyCRrlEHppWrPpCuAcIW29EivqIBk5iWE7Tt4AgfGvi/5PTeK7KhHhIgeYJJn3w9V3WF4l7N+B9I6n04K6r5ld6Y+sdrKFO4E8tQSSD3R51e5hMqt7GEm3ipAOUieukakCfL4daksgxKgPkZJ2zdzToRBI1G8RqO7WqubCsHSmcbhM5RgYdGzKfyIPcRvXp7Mt4sznU6glj8CNOPp1kuO3WbtqZAz+/RxH7UXiHGmVWNuy5jd3BVRyntatr0869my7KpuqBtWq2Tk1pkkfjmvm6djeRefgPf00Hv6LHY/GvdfM7SdhGwHcOlfU0KFOgy5TEBelSpNpthoXOH3yl1HAnKZjqOf5TU1qYq03UzvBHulZt5hbr0FrfSbijW7aerI/eTDc4gGV896+Y2RYGvqvNYfQYjdOOa8uy0RUeb27csngL5S4LgOqdrU76xHvn419RUYKjCx2REL06zA5lzXDy/pbnhvE1uC2GIFx0z5e6SNPLavkbdsypRc6pSHhBw1GAM+68apTul2gMSshx60Fum0hzIg7Imck6lRHf/avprFUfUoh9RsOOe7hPqvUsrpZfOZ368VY8JwimwrlihtZnYqJYgxGsHTIG5HkfHVzXXjvmMN2/wDS532i5aS05OgDz09/b7NXMUsZTin2H/tncwZ9nQZT41F053ea7o4KHwu0pLgILgmATpIIcDfVTpm0/lqzsDORUvJwU1sEhQMMMSoAM+s1hgN41nUR49CDVbxmJUXjOaYxFu0jgepIgZjLqSQQyiFLEe1lManTvFWBcRml7DNMXlttmS3YcXZgAFmiPa0Hh05k1IvDEnBS0nOcFANpsxXK2YTKwZECTI3EAEnwrSRmrrtjDu8hEZo1OVSY8YqCQM0JAzXCjZQ0NkGgMHKDvAO06zFTImEgA8Uq5hbiwGtuM3sypGbbaRruNuoqJGqSFxcM5bIEcv8AyhTm8omkiJSRmmyI0OhG9SpRRQrbh3pFetALIdR/C3LwO/xrJ9Frsd64a+zqNUzkeHwrPA8WsXUNhk9Sbhgm2AFMnruJ21HPeqOpvDrwM+a4q9kr0n9s037uufXUKj4hZ9Vee0hJg5RIE6gd2/eNa2aZaCV6dnd21FtRwzxw65FPXrmIZVDEMB7KxbMbjaNOY91ZtrUnHwuE+fop7qykS645up8Q45+WPNQsXbIIlcpI1BBHMifeAPzrYK9J0zBmD0PRM0WqKIoj7nxrB2axOam4PDsQkqwBCycp0GknQVo0i6PJXB8KvcEiWXFxLrCQZBtOdM2x07vyHXTmtNBlppGlVEg8eYQPcCCMwrPHekIA/dW2cnqGEeMqJ8B0rwaf8Zo/96h5fvrcurvtQ7gOvNc4Pxq7cYJctGWOjKCABE6gz0Os1TaOwKFOk6rRcRdBMZzHUIy2PDgDBBI4HRX/AKs9D5V8lcdovSvDVHqz0PlS47RLw1R6s9D5VJYdwKi8N5CyvpPxAuPVWwxUGXIBgxsBpqJ1nuFfa7C2UbNNatg44AaD5PJedaLQKhAGQ59dblnfq7/yN5Gvo5Gq55Cdw2GJYBkaIP8ACehj84pIWdVxDfDnh904b142/VlWK9mJUkrlmAvQamqXGB14cfWYz44KOyYH3xgcfWdUwllwfYaOeh28qvI1WjsRmtHe4UTh86Fj6sZrTahlBgsrRuRqQd9Y8eBtd3eOzIGM3hro4fYjMc15Ta8Voc36sCN07j1hvUXg/o090h3kWzr/ALTciO4TOv6FLftNlmENEu008101rXclrRjyCcuLdtXLpt2uwSwLNDTuBG0dAPcZiutsVGNvHHA4YcegsA1lRjQ8+IRAAj3+fUQqzieBZLhUK5ACrJQjUKoMb7MCJnWK2acMV306rajQ4HioqJcBkBweoB/XM+dTIWuC6UuHUq5jbRv1yHkKSFGGSVY9YrZsr9DodRsQZGojkajBVe1rhCm8PxTWrvrmtMxNt1G+hZGtZjIJJAJMc6q8BwiVUNEXQes1J4Zxh7d5sRdstduPox9kZCpUqAF0JGUTyCxGtVfTBbdBgKXNBEAqLhcRlsGw1m4f3ouo6nKwZVKAN2TIAMiIIk9dLES68DuhWOcgpt7h+rphxbcRda6zdcyIgAEaQF6nVjU4X707oQfVKmY7ihuYm3eNhhbtsrBANSEFtYLZddLaiY2qjWBrC2cevlVDYbEpu3jSfrIuWrhGIYMSphlIuG5ElSCCTrpuAeVSW/TBGHxCmMoOSq3suSTlfUzqCTr1POtJCvIT2EwoJPrA6iNDlY6yOQHST7qgu0UE6KWeG2QSDdfSQItP8Ygiem4/Kl92nNVvHRQ8VgyD2A7JsGKESYnpymrh2GKkOGW9TMNfxBUqxcoFywV15RykxG/LXrrw7RqNZQIBxOUc10bNsVJ1ra8NGBk6b/TE7t+e7Bs2H/lbyNfMEEr7YOYJIIxXTYYgBrbEDbQgjuB6d1dlmttWgIbiND+F59rsFntDr03XbyIx89VGxOBdYIR4IkSp6kdOoNfR2a0CtTD8l8xaKYo1XU7wMae/5xTP1d/5G8jW8hZSFDuWWk9lt+hrBxErE5qRgMOzgBVkhCx8FXMT5CtWkBongtQYAUy5wq4IGUGSq6EHVxmXbug90jrUh4S8EocGuwDlAlmUSyjVM2canSMpPl1qO0al8JNu1dslbohYgqZUzKo2wOvZuIT3OPdWoxlZppvEg4EdeSmcVvcLeDorj+JQfMTX5jbLP3e0Ppf6mPjkvXovL2BxTtcy0VV6TXGXDsVkagGOhMH5e+ve/jlOm62eMYgEjzw5xkuO2l11oGROPsfysNFffLhQR3UUBAAohlciilEURWnBuLtZOWM6Hdf7j5bb+Nc1psraxa6Yc3Ij7eRXJabK2qJGB1+flTMHxA21It4lYkkK1rKNtdhC9dDGneayq2WnXeHVaeI3zxy3HkuepRvfVTPmHT/f39lxrjmylsNbhNc2fQiTOaBrMjvkHrXS1ga5ztVWGdq55Bx3Rj6dR7JV7jXqzCgFSEbK0kZsqltdPazMdJ5Ag61V9AVAcYOIkZxPqrdyDzOUeXWGGm+DkpuLGCuAFSqM5IBURqN8wIjnuRzFeVZ22+i8h/iYNc41EbxvCyabSyRBwGIOP5n2KosXZWQjKbZA0ZiDJ3hsgiIgAie+eXtNMrspPdBc03schhHlP2w+Yd7DlTBg6TI1EdZ6cqsuhlQPEjmkL060Vjqrq7gsOuHzBlLm0jKc/aN1rhDpkB0VbY3ImYM9oCsg5xdHE+0Yc1WXT68tyYx2FtrZtsgR89sM7+s7a3MxzLkDbBQBqvOZ2FS1xLjOvLripBM4p3jWCspbsi1kLlU9ZFwN2ygLD2yIzGDosFNzOkMc4kzkoa4kmUninCraLYFq4juwZbvbEB1f3QhBgHY5ZB1qWPJJkf0gecZS/SHC4ZApw5Bzs2mYlreSEKnWCrN2lbmD3VFJzz9SMLjmqSK1WiIoiIoi7OkculFECZUvDMMmXocx8DA/XiOleLtik4ta8ZDD3XtbFqtbVcw5uGHpOEa754H16221eEvpSYEpr1p/kP691TA1WPau/wBT110VJt4u4dCWgbAmRroRB3HjWgrVGkFrjhksO50Kl4OpATE8fUQc9+B3pq5aUgmAIG4ge4gCK9bZ9tr1KnZuxGui8radgoUafaMMHKM598cBjoqm5ufGvVdmvnTmpWFcqogkdkTBI5CtWDwhaNxAVmcdbyQBcDZInMSC8W1kjMJ2uQeQcCDlqLpnrrRRdKdu4+wXZgl2M4KgudF1zKSHntyZM/E1UNdG7r4UXXKvxd/MzBS4SeyrMSYAyqTyzQB8BpWjRqrgL0HBhci5Iy5RljpGlfl9vNQ2mp2v1XjP45RHBetZ47Jsaf3zT1ci1Wf9J+KoEawJLECei6hte+OVfV/x/ZdUPba3GBjA3mRE8BzXn2qsHf4xrifJQOKYJLWGB1a5dZTmI1HZkx3cv96vXsduq2q21GRDKcjWTOBPscFymkGtY6c8fIf2RwwwVCVPnXtKJBXKKUURFET+CxbWmzrGaCNRO/8Aeoc0OEFVLQRCmLxq5Ihbc7AZJ3EQBPP/AMVTs2qpYAFoPRj0ce85uYi3ktg6IbYBfQ9RmCjTx6185tr+QUbGy5QcHVDoZDf/AFH2VHOJwYfM/G5bH9jWxZNlRAIIDQCRM93IGPCvjv8A+htRtjbS4mB/0BIbl+Tjvx4LI2dpBnM74WaxfocVwTWxFy8jl0KiJnKCIPMqvnFfQUP5RTqbRafppOaAb25wvGfKTE/ZaSQ6+fnDrFYFlIlTIg6g8jtr319xO9biDinsMupJBK7EjlI0JPun3GiyqGBAMH7pGHRS0M2UczE7fPahV3uIbLRJXWWCYgiYHf8Ar+9QoBkJqpV0oAczH50UEnclkKdpB6Hx5H+1Riqy4ZpoipV0UUooiKIiiJVq5lM/ozoapUpiowsdkVZjyxwc3MGQpLagFTGus90afmNa+Wtdk7s+CZByX1djtjrWwwLpBE7x6de6aW0/Np2+J/0rmkaLqFOoM3ddQlqjaSfHv6eFQSFZrXgiT+0YttFHi39h8Pzr6LZNO7RLiMzyXzO2Kl+0wD9IA9cz9xPlwVW+58a7XZrxjmn7Hsr4D4Vqz6QtW5BOVZSiiIoi2Xolig1nJPaQ6juJJH9x7q+H/ktmcy0CtucI9R+vyu2xvEFnr16/dXVy4FBZjAAknoBXz9Gk+s8U2CScAut7wxpcV55xLGm9cLmBOgjoNvfX6hZLMyy0m0mZDXzleNJcS52Zz9oTvFOKPfKlgBlECO+JOvgKzsdhpWQOFOfEZM/byCsXOdE7hCg12KFLwdi02X1lzJLMG0nKoUENHOWMQP5TVXFwyCqSdydTDWOzN4ibmVhGyS3a29qAunPP3Gol2m7mol2iThcLZPq894LmUl4BOQyMo7xBExtDbwJEuxgKSTuCg1dWV/6C3lXGW838QKr3EjT4R768X+RMe/ZtUM3CfQEE8p81lVEwdD+vvC9JuvfloVYk5ddYgRMnctm8AR01/KWilAk9f0q4rrm+G0CFZ57xn/8A57d57qDsSM8f188kxS7DXSwzKoXLr1mF2gkROfzXvqHCnBg4/jH9c1OKwX0j4FEvW7iiGuhs46lcoBjvn8q/SP4nbatosrmVDNwgA8Iy9PtCUxBIGX9rIq5EwSJEHXcdDX1K0IBzC5RWRREURE0UIoiJokIopRREURFERRFMsjsDvJPwH/TXzu2HzVa3QfdfR7DZFN7tTHsP2lV5K9tF58gGgzNqJE9nkQDpqZ17q9rZlja8GpUbOk5L57atucH9lSfEfVGc6Tuw0xyUJ2JMnU17oAaIGS8I45qG+58axdmsTmpeBtFgiiJIG/hNaNMMC0Bhqnfsp+q+Z+VL4UXwj9lP1XzPyp2gS+Fz9lvtKT4n5U7QJ2gXOH497DsyhSYKmQY3HSDuKwtdjpWun2dSYkHDBaNcWkObml4/jF28MrMMvRRAPjzNZWTZllshLqTYOpJJ55KXPe/6jPXBQK71VFERRFIw2LKK6gKc4gkgyOyy6a9GJ1nUKd1FQWyQoIlPvxRjn7KDOgQwG7IH8oJhZ6bd29VDBgq3V39rN2oS2ua2LZgHQKCARJ0Yaa/7I6mXZj8qboVfV1ZPYPEG3cS4ACUYMAZiVMiY76zq0xUpuYd4I9xCq4SIV3xD0yxV0MAwtqeSCCPBt68ayfxvZ9mIcGXiN7seX08lXs9T8deqhcJ4/fs3M4uOwMhgzEzPPtaZhyNehatnWa1MDKrAQCCMIy/G48FWpSlvgwOq9C4d6XYZ7as9wI8dpDMgwdBprMaRvX57bP4vbW2hzaDJZOBkDA+u77CVS8W4Oz8ufWS8/wDSni31nEM4JKDs29xCjuPMmT76+82Ps8WGyMpR4s3cXHP2yHALZgjE5qpr01dWGG4abli5eUgeqPbzEAEEEjLzzTpHOR31hUtLKdVlIzLpiATlnJ3LE1C2pdOR9/638FX1utkURFERREURFERREURFERRQp5WAB0Hx1P5k18ptCpftDuGHsvrtlU7llaf9sff9QhnCqZAJMEa6/lsCDPuFbWKwmqf8jTdOIPWq59obQ7MjsXeIEgiCR+MQRhjvKhXLhYyd/wBaeFfSNaGgNGQXzWZJO/H1OaTUooj7nxrB2axOaseC+1b8P+mr/wDQK5+haB3A5ieUmspWKbdtMwBg92x5anTurkrW2jTwLsdBn15q1Jva1BTacSu2mmCYnp05fGt6VQVGB43qalM03ljsws/e9pvE/Gu0ZLUZJFFKKKECilFERFERREURFERREURFEUvhfEHsP6xApMEQwka93cQD4isa9BtZlx0xgcCQcOI1yOoWdSmKggqJWy0Ujh1q21xRdcpb/iYCSB3D9e+s6zqjabjSALowBMAniVSo4geESpfGeIhyLdoZbCdlF/mAJOZ+rGSddprCyUH02Xqpl5xdoDAkN0aIjjEnFUp0oN45nrr4VYa61qiilFERREURFEQRABOx2PWOlESktsdlJ1jQE66CNOeo8x1pKhJtjMYXUnYDU/lTJSu21zEAcyB56cqlQ43QSdyuMbAvOQPYMgQBOSJ+BP8Aqa+YDG1bcRlj9vnVe/SqPpbHYTiXN1yvzGeOEgR9hlUXHJJJ3O9fTARgF4AEBJopRRFEfc+NYOzWJzU3hyk5QNyhj8B61Y//AC9FY/Qr7C3P3aEEAQNfDSsWnwhYjJQcRj7ovJaChrOZTcYK2i5gWEg6aAnrrXm2uwNqCpUb9cGNJjDnxhZtJZWD27iFc4oobjeqXKkiBzPZH/nrVtlUK9GzBlc+LHjmZ5cF01X33lyy972m8T8a9sZLQZJFFKKIiiIoiUHMZZOWZjlO0x1oqlom9GKTRWRREURFERREURFERRF2ihcopRREURFERREURFEUzC8Tu2wFRoA7h39fHb31Usac1UtBXU4teEQ0ZVyjQaAxPL/ZHkKjs2pdCefj18gDMBHMKNfH8vIVHZNUdmFGxXELlxlZzmKGV0Ajbp4CrBgGSGmC0t1U7GW7brcuWnUZiGZCYK9QeoLmZGm1clKzCjWLwPq5f2qMtVocxtGsMGCGwD4t0zlIA3xmfWqLDKBlEzq0nXujau1aAG9M4aJFFZdC6EyNOWuvhyoqk4xChvufGsHZrM5qy4Me1b8P+mr/APQK0eFW5tsjFkEq3tLOx6iTFc8EGQscsku3cDA6ESYMjuFQajRmtKdNz8k8tWa68JhHtumJ9lm73tN4n411jJajJIopRREURTsLwq5cCFQP3hYLr/Jq0/qaoagEyql4C5b4XcJQdmbjZU13OZ03iPatnzHWheMeus0vBKtcJuMqMuUi44toZ3JLqDtovYbXuoagBI0S8EJwe6QrdmGuG0CTHaEkzOy6HWnaD8pfCRZ4ZcZ3tqO1bnPrEQQp37zFSXgCULgBKLfDbh2A0t+tOuyEIQfeHXTv7jQvA94QuASrHCLrFQF1a361ZMSuYrP5ExvFQajR9kLwFBq6siiIoiKIiiIoiKIiiIoiKIiiIoiKIp9m7Yy9tHJgRGmsAHWdZOYyRpoI01oQ6cFQh25Hr7Ef4TTrHa72K852IB39n3hDtUh2qbfFKBcW2rKrgKQWkQGVtRGvaUc6kNOEqY1TSYViM0GNzGsDXUgagabmrKhrNBuzj7eiZFFoeCKKVEfc+NYOzWJzUjDMQqkGNBt4Vqz6QtG5BP8Ar3/mbzNTAUwEfWG/nb8RqYCQFz6y387fiNIS7wTZbnRSlW1LGFBJ6DU+QocEOCs8P6OYp7wsLYf1hGYAwBGmuYmI161Q1GBt4nBY9vTiQevJbXgn0VuWBxVwBY1W0deeksvhyrlqW1seDPiud9pcTDRA1Pwl8V+il884a+oTktyZHXtKNfKobbWx4gpZaXD6hKyPpJ6LYjA5Bde2c5OQW3YnSJMFRHKumlVbUxatmV2vJHupvo56C4zFKtwRatzobhYEjqqgajXfSapVtFNhg4lQ+0NGAx+y1Vr6J11zYtz0hAI82M/6muc27Rqx7w/QKdZ+i3ChCrXLpYyM4IB1M6ggj9azVTbXTgAqdtUmSeSZT6LLIRgb95mOimQuVZ1BEEHn3VPfTOSk2ipmIUax9FGkXMWxM7qsSNIEMxiCJ99SbaNzVY2l+4Ac/hScN9FOHCQ966XIgkZQAZmVBBMxpqSN9Nog2104BQbRU4Ksx/0TsATZxGYx2VZIk8gWDaDvj3Vo22g/UFYWpwzHt8ftZTGehePtglsM5AMdiH5TMISY766G16bsithaKZMSqFhGhBDAwQf7jcHurVbDHHcuUUooiKIiiIoiKIiiIoiKIiiLqqSQACSdABufCihaH0Z9G2v3E9Zbu5HVmTKulzJOYZp7OsAHqw9+b6gaDiuO02gtEUyJ3/rX8KL6RcQvNca26GyF0NkE5VI7vcNTVmgRhilks9JrQ5uJ1385PmqerLtRRFEfc+NYOzWJzU/g+Ce+UtWwCxXqBEDUknYVcPa1gJKsXhrJK9D9Hfo9QOr4m/aYDVramQ2u2Yke/SuWpbBHhXJUtBd4W4DVa5/RLhhULktxAGlwjQEkTB31Ou5rm71V1WMumZMq1tYPBquULYiIjsHTvneszVecZKrcbolmxhSIy2IHLsVHaO1S4NEvDrhrYhPVKOilQPIVBe45lLoT/wBbtfzp+IVVWXfrlv8AqJ+IfOiI+uW/6ifiHzoigXcPh3vLec2S9v8Aw2kSJAB1/t4VoKhDboVA0yZy+FP+uW/6ifiHzrNXUBbjZgTibeXOSwEaqYyrvyIOvOaIkNmywMSg7CqDIJzAgs0k89RHLSiJ83Rv65JDMR2tCIIUETykeOWedESWudMQg7akksDKrErGwJ1k67+RFN+uW/6ifiHzoiPrlv8AqJ+IfOiI+uW/6ifiHzoiyXplxXhloEX7dm678gFL685BkDfWR+dddAVXYh0AKrWuLopjHXIdcF4tfuKWYrAUk5ROwnQa67V6cjVeoyQ0Xjim8w6ikhWkIzDqKSEkIzDqKSEkLoM7UkIXAKwXguIIBFl4MRpvm2/XLnVe0ZqFl3ilr117qxb0RvmSkNtoQytqNdGEaHnMbVXt2bysRbG7wfv17KLf9GsUunq50B7LKd55TPLXpI61PbU4mVo21U3GJg8Vdei3ovaxCn1jZXjMA7ZN9oIJkHrFZ1a4ZiuataKt+6wgD3Vg/wBGRgxjLM8gTpy3Pn+W1Zd9ZoVcWp84ge6Ywf0eXl7bX8OGVxlUMGDCVkkmNInTfTcb1Y2ympqWi80gNOWsddYLdejuBazkDNhUVWZiLbElswbTXRRJDHfUDxrlrVmvylcLKZBvH99ey899OeJWBxJrirbvrlAdSVykkdRz2M12UgeyAJgrtsgJY7HAnD2HJUljIyFxYtnMcp/eZSMs3XIBEKCgygiIymJJq5dBi91kuqYMSuYnEpbuHPh0U6MVzAiC63FERA7ICaciZ3ipGIwd11igxGBWeYiTrVHESVUkSv/Z" />
          <attvalue for="0" value="image" />
          <attvalue for="5" value="34" />
        </attvalues>
      </node>
      <node id="231" label="231">
        <attvalues>
          <attvalue for="2" value="Pacific Ocean's response to greenhouse gases could extend ..." />
          <attvalue for="3" value="" />
          <attvalue for="6" value="" />
          <attvalue for="7" value="https://encrypted-tbn0.gstatic.com/images?q=tbn:ANd9GcSaMsX8WDjc5YNE_T98VSZGHZWSWRbkK5ZdiKcXobsTZOrYtuoV7juuDz7wdS0" />
          <attvalue for="4" value="https://www.universityofcalifornia.edu/news/pacific-ocean-s-response-greenhouse-gases-could-extend-california-drought-centuries" />
          <attvalue for="0" value="video" />
          <attvalue for="5" value="21" />
        </attvalues>
      </node>
      <node id="232" label="232">
        <attvalues>
          <attvalue for="2" value="Pacific oceans' water not mix ...quora.com" />
          <attvalue for="4" value="https://www.quora.com/Why-do-the-Atlantic-and-Pacific-oceans-water-not-mix" />
          <attvalue for="7" value="https://encrypted-tbn0.gstatic.com/images?q=tbn%3AANd9GcSP0NbUZje2OCuEo7hXy9Pc3Rq5-woYv1pSRA&amp;usqp=CAU" />
          <attvalue for="0" value="image" />
          <attvalue for="5" value="116" />
        </attvalues>
      </node>
      <node id="233" label="233">
        <attvalues>
          <attvalue for="2" value="The Pacific Ocean is hiding a whole ...engadget.com" />
          <attvalue for="4" value="https://www.engadget.com/2017-02-19-hidden-continent-of-zealandia.html" />
          <attvalue for="7" value="https://encrypted-tbn0.gstatic.com/images?q=tbn%3AANd9GcTHhcz_slDKqFwCFbJQ-wwb7XMnr14eh-e62A&amp;usqp=CAU" />
          <attvalue for="0" value="image" />
          <attvalue for="5" value="103" />
        </attvalues>
      </node>
      <node id="234" label="234">
        <attvalues>
          <attvalue for="2" value="Where's the Catch? - Pacific Ocean - YouTube" />
          <attvalue for="3" value="" />
          <attvalue for="6" value="" />
          <attvalue for="7" value="https://i.ytimg.com/vi/h1s1VmZX9yU/default.jpg?sqp=-oaymwEECHQQQQ&amp;rs=AMzJL3nrSl6VeYNIHeuYycipzFyhQNKKTw" />
          <attvalue for="4" value="https://www.youtube.com/watch?v=h1s1VmZX9yU" />
          <attvalue for="0" value="video" />
          <attvalue for="5" value="17" />
        </attvalues>
      </node>
      <node id="235" label="235">
        <attvalues>
          <attvalue for="2" value="06W – Northwestern Pacific Ocean – Hurricane And Typhoon ..." />
          <attvalue for="3" value="06W – Northwestern Pacific Ocean. Aug. 11, 2020 – NASA Finds a Wispy, &#10;Wind-Sheared Tropical Depression 06W. NASA's Terra satellite ..." />
          <attvalue for="6" value="Aug 11, 2020" />
          <attvalue for="4" value="https://blogs.nasa.gov/hurricanes/2020/08/11/06w-northwestern-pacific-ocean/" />
          <attvalue for="7" value="https://encrypted-tbn0.gstatic.com/images?q=tbn:ANd9GcQM_Xk04FtYjmLJjJwRCwFqK9gol_deFnbYbFslnrTMjYM_UkgOwwfa0Rs&amp;usqp=CAI&amp;s" />
          <attvalue for="0" value="news" />
          <attvalue for="5" value="26" />
        </attvalues>
      </node>
      <node id="236" label="236">
        <attvalues>
          <attvalue for="2" value="Pacific ocean | Definition of Pacific ocean at Dictionary.com" />
          <attvalue for="3" value="Pacific ocean definition, an ocean bordered by the American continents, Asia, and Australia: largest ocean in the world; divided by the equator into the North ..." />
          <attvalue for="4" value="https://www.dictionary.com/browse/pacific-ocean" />
          <attvalue for="0" value="web" />
          <attvalue for="5" value="48" />
        </attvalues>
      </node>
      <node id="237" label="237">
        <attvalues>
          <attvalue for="2" value="swim across the Pacific Ocean ...bgr.com" />
          <attvalue for="4" value="https://bgr.com/2018/05/23/one-incredibly-brave-man-is-going-to-attempt-to-swim-across-the-pacific-ocean/" />
          <attvalue for="7" value="https://encrypted-tbn0.gstatic.com/images?q=tbn%3AANd9GcShDXcnH8rkidcN_eKSCGi8RgDRG_B2kOiSyg&amp;usqp=CAU" />
          <attvalue for="0" value="image" />
          <attvalue for="5" value="38" />
        </attvalues>
      </node>
      <node id="238" label="238">
        <attvalues>
          <attvalue for="2" value="Rights of the Pacific Ocean Initiative - Protect the environment ..." />
          <attvalue for="3" value="Apr 23, 2019 — A convention to legally recognize and protect the Rights of the Pacific Ocean is one way that Pacific Islanders can develop a system to adapt to, ..." />
          <attvalue for="4" value="https://www.earthlawcenter.org/blog-entries/2019/4/rights-of-the-pacific-ocean-initiative" />
          <attvalue for="0" value="web" />
          <attvalue for="5" value="110" />
        </attvalues>
      </node>
      <node id="239" label="239">
        <attvalues>
          <attvalue for="2" value="South Pacific Ocean Storm Drake Passage ...youtube.com" />
          <attvalue for="4" value="https://www.youtube.com/watch?v=-xR5Ov6Sd4E" />
          <attvalue for="7" value="https://encrypted-tbn0.gstatic.com/images?q=tbn%3AANd9GcRkWh5y_Uqv2kSa5KxTWx2DNuWf1imf0K4YpA&amp;usqp=CAU" />
          <attvalue for="0" value="image" />
          <attvalue for="5" value="42" />
        </attvalues>
      </node>
      <node id="240" label="240">
        <attvalues>
          <attvalue for="2" value="Pacific Ocean Images, Stock Photos ...shutterstock.com" />
          <attvalue for="4" value="https://www.shutterstock.com/search/pacific+ocean" />
          <attvalue for="7" value="https://encrypted-tbn0.gstatic.com/images?q=tbn%3AANd9GcQpfQBBRAA7LDoFraIYKJPJc1e-qbS9i3A9Aw&amp;usqp=CAU" />
          <attvalue for="0" value="image" />
          <attvalue for="5" value="54" />
        </attvalues>
      </node>
      <node id="241" label="241">
        <attvalues>
          <attvalue for="2" value="Pacific Ocean | Infoplease" />
          <attvalue for="3" value="Introduction. Pacific Ocean, largest and deepest ocean, c.70,000,000 sq mi (181,300,000 sq km), occupying about one third of the earth's surface; named by the ..." />
          <attvalue for="4" value="https://www.infoplease.com/encyclopedia/places/other/oceans-continents/pacific-ocean" />
          <attvalue for="0" value="web" />
          <attvalue for="5" value="5" />
        </attvalues>
      </node>
      <node id="242" label="242">
        <attvalues>
          <attvalue for="2" value="Where do the Atlantic and Pacific Oceans meet?" />
          <attvalue for="3" value="" />
          <attvalue for="6" value="" />
          <attvalue for="7" value="https://encrypted-tbn2.gstatic.com/images?q=tbn:ANd9GcTfFlSgpIat63LUQq_u7svZXJfefUCgAGIOAvmenXkPUmX3G_1eSUDQPm5J" />
          <attvalue for="4" value="https://blogpatagonia.australis.com/where-do-the-atlantic-and-pacific-oceans-meet/" />
          <attvalue for="0" value="video" />
          <attvalue for="5" value="180" />
        </attvalues>
      </node>
      <node id="243" label="243">
        <attvalues>
          <attvalue for="2" value="Microcurrencies from Pacific Ocean in denominations of 'debris'" />
          <attvalue for="3" value="The Trash Isles, a “micronation” representing spots in the north Pacific &#10;Ocean where converging currents lead to vast patches of plastic debris, ..." />
          <attvalue for="6" value="2 weeks ago" />
          <attvalue for="4" value="https://www.coinworld.com/news/us-coins/microcurrencies-from-pacific-ocean-in-denominations-of-debris" />
          <attvalue for="7" value="https://encrypted-tbn0.gstatic.com/images?q=tbn:ANd9GcRJTsTeIcfK62Ksa972eH3TKCjV1pD7wrmdb0Wda_cSPRSj3I8XISH9hac&amp;usqp=CAI&amp;s" />
          <attvalue for="0" value="news" />
          <attvalue for="5" value="39" />
        </attvalues>
      </node>
      <node id="244" label="244">
        <attvalues>
          <attvalue for="2" value="Pacific Ocean Alliance - United Nations Partnerships for SDGs ..." />
          <attvalue for="3" value="Establishment of the Pacific Ocean Alliance, facilitated by the Pacific Ocean Commissioner, will foster partnerships to provide effective ocean policy coordination ..." />
          <attvalue for="4" value="https://sustainabledevelopment.un.org/partnership/?p=7711" />
          <attvalue for="0" value="web" />
          <attvalue for="5" value="110" />
        </attvalues>
      </node>
      <node id="245" label="245">
        <attvalues>
          <attvalue for="2" value="There's a 'Desert' in The Middle of The Pacific, And We Finally ..." />
          <attvalue for="3" value="" />
          <attvalue for="6" value="" />
          <attvalue for="7" value="https://encrypted-tbn1.gstatic.com/images?q=tbn:ANd9GcS0XlKR80mCfBZpHsLd8gF4INN4UfwF7KpMF4vBtwgcdl3YZq-NuU7Q0v0" />
          <attvalue for="4" value="https://www.sciencealert.com/in-the-heart-of-the-ocean-lies-a-desert-and-scientists-just-found-what-lives-in-it" />
          <attvalue for="0" value="video" />
          <attvalue for="5" value="51" />
        </attvalues>
      </node>
      <node id="246" label="246">
        <attvalues>
          <attvalue for="2" value="Microplastics in the Pacific Ocean - YouTube" />
          <attvalue for="3" value="" />
          <attvalue for="6" value="" />
          <attvalue for="7" value="https://i.ytimg.com/vi/9F_IYfx9f2U/default.jpg?sqp=-oaymwEECHQQQQ&amp;rs=AMzJL3nNyOOo6wdu0yD9eCX0HbeGyKMS_Q" />
          <attvalue for="4" value="https://www.youtube.com/watch?v=9F_IYfx9f2U" />
          <attvalue for="0" value="video" />
          <attvalue for="5" value="17" />
        </attvalues>
      </node>
      <node id="247" label="247">
        <attvalues>
          <attvalue for="2" value="Mystery Stretch of the Pacific Ocean Is ...newsweek.com" />
          <attvalue for="4" value="https://www.newsweek.com/mystery-stretch-pacific-ocean-warming-world-1445990" />
          <attvalue for="7" value="data:image/jpeg;base64,/9j/4AAQSkZJRgABAQAAAQABAAD/2wCEAAkGBxISEhAQEBIWFRUVEBUPFRAXFRUVEBUVFhUWFhUVFRUYHSggGBolGxUVITEhJSkrLi4uFx8zODMvNygtLisBCgoKDg0OGhAQGy0lHyUtLS0tLS0tLS0tLS0tLS0tLS0tLS0tLS0tLS0tLS0tLS0tLS0tLS0tLS0tLS0tLS0tLf/AABEIALUBFwMBIgACEQEDEQH/xAAbAAACAwEBAQAAAAAAAAAAAAABAgADBAUHBv/EADkQAAEDAwEFBQcCBgIDAAAAAAEAAhEDEiExBBNBUWEicYGR0QUUMlOSobEVwSNCUmLh8HKCQ6Lx/8QAGQEBAQEBAQEAAAAAAAAAAAAAAQACAwQF/8QAJBEBAQACAwACAQQDAAAAAAAAAAEREgITITFRQRRhcfADIoH/2gAMAwEAAhEDEQA/APrW0CeCsbshWuUC9fR3rx6xU3ZEw2cKGoeaQu6o9PizchFtNqoJUEqxRlrBCIKzNpErbS2aBrlZuI1M1XKhdGqsHZ6lUFpJ5oipt6OSgf0Smk7lCV1M8StYgzVm/hA7UVQWhENCdYNqsO1O5pTXdzTNaFe2zmi4n4Xt/LMS4p20iVc5zeEJbjzVk4FmzlWhqzGp/cpvm8yjFpzGm7qpvFm95ZyP2QdtY4DzRpVtGkvngiAe5YXbQ49EknmtaM7uiTGrgldVaOKwgFOKMq0i2raNvxAKpftarbspVg2Qoxwhzyql1UlLK2s2EpamxwnfiteTKKnRXMk8D5LVT2EDJ/wpV2prdBJ+yzeWfgzjj5Cns7lcKQGpAXNq7Y93GOgwqSSrrt+VvJ8OpUrMH8x8kVy7lE9Y7FtQjgqSmsKIpLXwPlUVFtZsojLoRFKmOqN4daxBWMfyAWnsDgmFdo0Yjb9jj9yUg86QPBXbh3FyX3o8Gqt9Zx6LOLTmReQ0apDtLRoFkdPFLamcJ+ReX01VNtWZ+0EqBoR7K3JIzbaqlEJiRyUWmQhMISwpapGNTkkc4o2owpKyEIVsKQnIwqtUtVsI2qysKgE8p4UhGVgglXsruGgHkq7UbUXFMM7aHnj5AICs7mUIRgo8Pqyntjh/9TO2550gKmFIRjj9HNR9RztXT4pRT7vNPapu05AbtSxOKRRFIoycEsQVwplFGxwzmoVAStw2dqbdDgs7xrSsEHn+U7afErUaZ4D7qp7CrbK1V3Rp+Aqn1TzVxoFL7smWCys+8KgetQ2ZHcha2jOtZt6UC8rTuQju1bRa1lAKli0btQsVstVNim7VtqLWq2WFW7U3ZWiEIRstVO6Km7VwKMqzVhRYpaVpbHNNaOatjqyWlQNWo0+5DdK3WqgDomjotApprUbHVljohb0Wy1ENCN1qyBpRDStcBGBzRudWUNKIYVqkKSEbHVmscjaVohSxWy1Z7TzUg81o3YR3Y5o2OrPBUWkU1FbLUlkI4WYuKEFGp2adeMIEs0hZ7TyUDVarJqgHAJLE1qNq0yAaOaIaEQ1MAjKwAamtUCaSjJS1AtCa5GUFWWBTdhWSonKwr3beqBpjhKvtUtRssM27U3a02qQnZasu6R3S0wpYrcaswpp2tV4Ym3aryOqoFE1DyCtFNOKSztGsVmsceCZmzOPCPFbJjClyzvTpC+5NjXPPgs7tlI4A9xWwFGVmc61rHP3fREUluwhaFrdnRlFPojuloLUAjY6qRSRFJXKSrarWEFNRWSojNOHNtTCmiWqBdMsYQU1N0pcVLij1eDugpughJUV6vB3IQNNCULk+rw1igalvUvKvR4YhEMSXFG48lepHNRakNRKaqcUZi8OTSsu9U3qtVtGm4KSswqKwOVhbLUyrD0byjBya5Fj5MJQ5FBad11Q3nBIKuISysY+28/SVKmVGvVbmpQVvDGWkVE16zAqyVmxqVaHIh6VjlYFmtQ7UKjmgZQLkhchMbnngkuctJYhYu20ctaovcgr7FFbRa0oUsVTARlTfkagLOL+G/wCVhagWpmVQUHO5BGacQqEqwwlkJyMAJTgJQ9S5SWQpCS7mnwgojKBhVmpyCp6L4sKRzVWXlISVqRm8he0IBoQtUtW2D7sIwEmUcoQ2hAtUhFKFjQtFNgHBZ2lWGoscst8cLaj1RKheklUitOXIApJUBWsM5WhSUgcjKCuYVcCswKdrlmxuU7kEC5LchLJUlV3KXKwsmJQRAPIoKysM5TUwFmL1BVW9RlpITB40PFZd8llGq2WucUWZ1MKovCgctYZWgol6ruUFQckYORLlL1WiCFrDKy9EPSh84KOEES9C5S/hwSSoU9ylyVEc0o16lyVH/ZQjXI3JJRHVRNcpco6OCRSPKhKUIkdVIJQlERxRIE/srKwAKYFSREICFLB2otKRr4RL/PmslpAHBMQCFl3pRdWWda3mLLVAyT0VO8KJqck4o8a94osgeos6HZyP1Gj81n1N9VPf6XzWfU31Xnwef6hzBM4+yUbSD16wQAvf0x4+16GNupfNZ9TfVH36l8xn1N9V58+pIxnoC2fuUu9gE8v94K6Yu16H79S+Yz6m+qnv1L5jPqb6rzs1sSYEiRqR014qwuIzIHIyACrpg7XoPv1L5jPqb6o++0vmM+pvqvPQ6cAjA5ye48EGvMwS0GJgxP8Avonpn2u56H79S+Yz6m+qPvtP5jPqb6rz6mddNdcYSh8/aSASJidQjpn2u56H75T+Yz6m+qnvtP5jPqHqvOi+34ufI9NeJTmvyB05efCU9P7ruehDbafzGfU1T36n8xn1Bed785wfGJ/OUfeBjtA8OAz3/wCFdMXc9D9+p/MZ9QR99p/MZ9TfVednaImcxyguPgMhKdqac3QOZBHhJGuqOhdz0YbbT+Yz6gj77T+Yz6h6rzpm1A6Bx4iGzjvGPumdXwSM4mMA/jX0V0Rdz0P32n8xn1D1U9+p/MZ9TfVefUnlwugjGhgHy/dQVBPHTSRrxV0Rdz0H36n8xn1N9VP1Cl81n1N9V56ahGTJ7vUJXbSOcEaiJI5YCuiLueie/wBL5rPqb6qe/wBL5jPqb6rz9j5AJOpmSLZGI1/3KjKnxYOD0jvzw8ldEXc9A9/pfMZ9TfVT9QpfNZ9TfVfAGu3GswMRz4jmgKpMmCPAx+FdEXc9A/UKXzWfW31U/UaXzWfW31Xn1OreJaSMxka9RqnFQTaXZxpEH9wroi7n3v6lR+az6gofaVH5rPqC+BFbJ1xr5kY8iETVAxOYkC4R9ldEXe+9/U6PzWfUFP1Sj81n1BfAipOROukpXVmjUzriRIjMFPRF3vv/ANWo/NZ5ofq1H5rPNfBE+Hmg9w/lJ0nMjA1Kv08H6h99+rUfmt81F8GXCJz/AL35UV+ni/URkDC4GLcSXHtXA9QAIS0p5E4ieh4xnpqtFU0/hFRpP9EyHDvS1qjRkax8Pat+jMDXvXZyZ7STAMc9AMgxBAgaJjSDCLZJ/qAh0aZHFH+o0+xJgm10CNcSFW7Li7DjA7bW5IAwIJlIyL3AwBII4yyeGRrhQUycNBJ09NSJ+ySi9pceyZAw6ww48h2oB8VseagbDB0AJk84JAxhQyq3DtC1xN2ozAjP48UXuAbl0ugx2SH5iOnPVB73AG8sk4gZzygQeCmzuaG3OGRMNsdyzmfRSyq3mJJ4fDEz0UpaEhwEkY0IxPCe5dB1a6O1aC34SC13fkyq6dCTh744GHafkhQZ7Y+IyZ0IAydAJAJwq31GmcmeRBAA/wCwzrwXQNNkBpud1DcRzzkLHVAbJkgCJIa4yNY70qneGluGuOpPZlvLn/lU07g5obLRBxb2caHmtWzF7pi0DgTgkcZgYPVA0TIHaDTAm52e4kDEdeKgotccudrM2sJDe/WFa3Y5IJ7PIiesSHacdFZ7q0ggNOM9lwPXPahNSohxzc60XT2SAdYJBnwwCpKapyHXDnAz1kkaaHAhUsc7Lp4wAIyemZW7aGwLR2SASNJyQc3evFVGhMAguxJILWmZ0GRH+FKqaMnSIOTJBEz/AExPAKmIdBdBPENERwggY8U20bKWuJ7UGeyTcT4NlWM2ZpIy8CJi0nJ8NekBOBmq4a12HA4kaAie86eHmrnjgWOIjDxI/wDYR/hBsNhsxn4rXTPAQW5Pdz4qVROQTJbAAuIyRMaHgrA2AbPjDNTGZM471YGiJtceNsE6QOXRJslB5bgPByMkA95BPXiq30HmZpuIuzkkkcja4glWFlo3BddDhnkJPiLZxKzmi7UHIMgQQ3xDei1Gi4H4WgPAiCWPJ5F0mT0UOz1dC4cg0G5+s5J9FLLO+kW9p3wk6kkAk95xrz4qGoIAcy44MgjAPcYOi0bk9kTBkx2icRqADqq6uzuJFlSDpHYOk6zJB4zCvBcltb8QxJ07RE9eB49coGjaZ7ZwBMRrzAzzyrKVGJc8aZJMtaI5OIB8gkbYQ5wuj4rpcGxxyeyU+D1a+dBprBjGMcDP+VmIDdZJJAwRdmcZ0U2VxyKczpmHP6SYyPEK+re25znA3ANgFrCI65lI+SsIzDe1pAIMeAKUUJJ7LsakzI8ABGUzJLBY1zjrqTr1gwf9lV1GVpILIJ4ktDo8DlTNhdqa7DiOnD1+6ilSk9oAc3I0z3zknvKC14zZWzZ7ibuyNRBwWnkSSenBaa7XYdbcRpbJIxqLjAWb3QPabm6mHAkECOTZIlEhlMkE6gDDm3CNAYiB4Li9kY6eyVXAHduaRxc/J6y0o1JBAmY7JaXtEnh8SzFlz3WMcHF2oqEzyJ06LZQ2YtMNiZGCxrhPMnBSxklSmMucXCDhheXZ49lrjPdC1u2dsNdOBo26J88wuV7QcWPN9VmdTNpnTVmnkr6L6b2hpqMJiBq4+GncrCy11aLnEEG3j2SZ8RIUcwNbcakGIBkQT/bAPDksrPZ7SIpuux8MGAft+UNn9iPAIIbzgAmD3XwkZv0aiIuLdSbhcHEHrg446hW7I+4EEGdYBMeM58uac7PTAGRcM7ue34BuD3Jnm4YabMYIwBOcGfMKSipSJJdkwMtFKR4jiMlB+zOb2mMtdhznBroOmAAQRw4rS9ugHZgai5zTyxaB5q/Ztra7F5c7hbMeJaI+ysrDK51V2IAJIJAmXHoJkcNVfUoOAL3gF0dkdq6Y0lp/cLDt2116Zc5gBlwBZY4PdpkcYzxP7xkZ7UGH12VQZyWktEdcmfsrAzj5dWlXJxYS5oyMtaDkYdxjvTVNoqdkAOBMYtD5GdTgad5Wd/tBlRgDXaZAO84f3cDryXP2uvSxvAQ6cHUjxdJI7grC2dGvTDXy8xIm4YxGfhOmUuy0mAF1MNdnLi52DBORGFl2XbqjrS213GBBcJ6OiStLH1wRVdUcRkWkA+QkBIzMr6FZktDatmcNAJHH+Z40T1Kr5sa3XlJ1nQRjTmVmo7RVq3Bhe3vpuHk4G1JU95vDN7HCCGD7ySCrCyO20ajIe6XBpMgQD44HTmqatZvxvc8SGw3BiJ1wB5K+psNR11z7S7V17p1jALdO5Sn7IDfiLvAEzzJcE+C5p9jINxdWJPAwQ0SMTj91aadUkXua5oMAFsGeEy7XvVLtja5pcyeVwLAW8Mw3XvVmz+zCwH+MepgOd3dkSe5BiGo5jXDE64ZB4av0CrpbS8tFzWzzc4GB1JA8ytTXEEhrnS0cbW95AEmddQqztVOmwmpUL9YaRcTnS7PFB/6lTfugMaC0Oy6WFoPQ2wPutO1OqGWh9MGYiHDHUsj74XP2HbqZuNtVoJJADWls6CI7X41XT2dkOBaSOx/M0Wjodf2RY1LKo2eiCAIyG/FcC2cgx/sLPtbmNhjix5JntFrBppxE+PgnfXD3VmtqvywtOQKeokYMxA5JqOxgtaHBj3Ge1dbppqJJ8VfyLZfhm2drCYuptLRoLdTwvkSfBW1KAFMjetjOA6IPfIOsqxuw0g2QA0zo0ucCeRJ181SGUzcHUyIntl0tIBOhmQlfBKFWkCxpIe8SJDrwDyxzlWu2V0hxLgWyRAEdwMJNh2VlQ4pk9k4E2kcwSc+K0u9n2AtY2qOAguaAYnEyOWQqiexRR2JkukPM5tPaP2EfdRX0tle1puc45wC4kAY4kFBHp8/Mc6h7P7Rtgu1Ba5+T1ISECiCy4STG7vBg8ezGh711dqZXNIhoEOwXC57iOS5WwexXtMgOx/aB9phUps+jPoDAe4WnQNFQ55QJE54JKRbTDhL2HgTeR328oW3baDsGxoAjtOLAP3P4VbKdU/8AkY7jBaS3PQD905GPUFem8dt+Tj4HjHMF0fZZ6tOmAAN3riXjzOf2XRbVx24zzYAyeWWwPMrNX9mtddbTYHHOHs+wDVZVjRs3tG2BfSIAyQ/TURPf3Kmp7SqNdEtY3UvI48gPwhs/skNglzeoJyDxiPRXVm2Y3jGjUNljQcZOTnxCvF/spr7ZVwLRUDSHAlrYJ5gRnzWbb/a1So1wDN26Y0Lm44jH5C2M2ak1prPqMt0JgNBnEEtkO7k1F9KC7fACAQQSJ/6OwfLkrwf7OD7PqVW3B9LeHVjh2XA41MHETw5LoU9ok9unUYYi4NGvMmTP2WyjtgmGVG1JMwGneDPG1p/Cr2h7L+02rfwdAdj9vsmM1Q1tD+arUwZENeB4CO/mtbG0XQBVIIH9JGOWcLPU2uHH+G5xjDyQYI6AOj7q2lt7XOlzHtI/ndIYPAAKUwqrUaRi2m98GJmHeXLyTVNlY7DqBDdbgXF3cBGPutOz+0odNSDcIDm4McJAfBCoZtZlxZXpgB5ltpM9TEl3fKvV4ehsVMH+EKt0R8JDQOMkCCe8rWGWQAGF0HBfbP0jKw1HCoZdWZplpabj4POO5GvSa7GsiJIpNGeVvajuCl5GwNeIOGDWJB8B2STKlGq4Nsc9pJyWgSQCZmGwQfsuNT2VzsiBnhvYwcAiFaG1GywkNjNoYXTOky4/forC2dRlQMb23kydTkRMcTw7+KanUZUgOqTGWta4QDzMO18VlpAQA61wj4g2IPW1wjyW2lTDm9oyBI7DHec5zCGpRZsTCRLby0xJZcTPAzwzrKrdsYBcd6yk3S00mNc3uuPXlxVLmEElhrF0AS6q0MA6hsZ71lqOpAEPMuw4/wARuSOufBWKLZ9OrstWmG9qo9wnWAB/yJAmPsqNo2+hltMNLzJugOI8ZgLlP2ykXWjeRlxdvCwYzgx2jy0VO3VHO+AuE/1kMcWxxhuUzj6Lz8dQe0qZtaHinA0YKd5nj8U+Sn8MmHXVYaO2XVHACc3AjBjSFxaVJgA3tJ3Iubk+eI7itjX7MIFMuadBeD5tu7IKcM7ZdCtXoHDQzkHF1hPSCJ4cInms21GsXR8PIMpsAaNcPcQY6rfR9msc28PvBmSRp4OPorXU2sAaKUzgmxoIE/2fgIzGscvz4+ep7QIJq1GucSZJLd4f+wmfstmy1HFrDSEAGTc5tp63QD5rrM2H+bdOkY7UtYZ/tAdGvJYvaPs9sEmnV7r7mdD2iAE7S+DWz0m0bW4j+HUe5wgbwOphk6w2DISUts2hwaJu/utyADnIME+Spo06FEfxaJdPEFpaOWh/BK27HUc8BtJ4a0f0sZjvgEz1KrFLbflyNpa6Q/cOLtBF3HU4JJ+yi+odsVWJ94PKY7I7hEfZRZ2a6/7/AGuYA10i2Oz/ACw3BBMG0aKbBtdoDWgx1dJEcsY7kFEYazZVm0bS58BsNAIPwhzp7/8ACy1NkeDcKucybG3eaii1gZtZ3164kb9xBMRDfRZ9oJa3tve+TqXn/Kii1iOWaOy7cQWhoPaBmXvIxjSYWel7Qa83OotxA5uyeZB/CiizW+PsOzbN4MsbMQDAcRHKVK+1PYDLrhEWkC3wAwPBRRaYtL7OaHGNCROgI8nArpVqtSm5tMOBDhm5jSPJRRN+VPhp2UmswF7acA6bvHh2sK2nSAvba0Y1aC0/lFRc78uk9kqfoVIwTxEwJjylGp7OZSbeBJLgwaiJMa6qKInKtXhxkzhUNnNKS17gAJgdMYumNeC5mze0alapDSGSY0D8dx4qKLU9Y5eYkbdlr1HPcN68Q6MWgHvFq1bQau8AvZmMmkCeOpJUUV+VPhdVqvaA2WknFwYBEyudV2iq0AXA51LST5FxCiiouVEbUHNaajA4l1s6QOgWaoWh1QNY0W5+FpB8I/dFRbjFpKtUEgFjJj4gxv4IKv2Rrqxi8tIbNwDZ+wCCibPHPjbeR27G5hAvmdZY0+fE+a73s6kXsIdbyw39iYUUXHnfHo/xybC+WOY0RLgTMYEY0C1b8MDgW3W4mc6TOQeaii5312nmXJ2zaC5ssJbdpkkNGJtiI1WFtYuO7LnCIlzXW3f8gBlRRduM8cOVuWvag+mGltTho5jXDzIn7rn7btlQRLyczgvaPJroUUTx9HPy10/YbzVbc+NbcXA8/iBUUUXHnccnf/FM8Zl//9k=" />
          <attvalue for="0" value="image" />
          <attvalue for="5" value="41" />
        </attvalues>
      </node>
      <node id="248" label="248">
        <attvalues>
          <attvalue for="2" value="Hernan – Eastern Pacific Ocean – Hurricane And Typhoon ..." />
          <attvalue for="3" value="Nighttime imagery from NASA-NOAA's Suomi NPP satellite revealed the Eastern &#10;Pacific Ocean's Tropical Storm Hernan along the coast of ..." />
          <attvalue for="6" value="1 month ago" />
          <attvalue for="4" value="https://blogs.nasa.gov/hurricanes/2020/08/27/hernan-eastern-pacific-ocean/" />
          <attvalue for="7" value="https://encrypted-tbn0.gstatic.com/images?q=tbn:ANd9GcTKCzwhAO6axwWSxkp6XpjPoZ4kxAied4P2YRui2DEm4MUlsf6Mow0c5CM&amp;usqp=CAI&amp;s" />
          <attvalue for="0" value="news" />
          <attvalue for="5" value="26" />
        </attvalues>
      </node>
      <node id="249" label="249">
        <attvalues>
          <attvalue for="2" value="La Nina develops in Pacific Ocean, likely to last until at least ..." />
          <attvalue for="3" value="La Nina is associated with cooler than average sea surface temperatures &#10;(SSTs) in the central and eastern tropical Pacific Ocean. Currently, ..." />
          <attvalue for="6" value="6 days ago" />
          <attvalue for="4" value="https://www.spglobal.com/platts/en/market-insights/latest-news/agriculture/092920-la-nina-develops-in-pacific-ocean-likely-to-last-until-at-least-2020-end" />
          <attvalue for="7" value="data:image/png;base64,iVBORw0KGgoAAAANSUhEUgAAABAAAAAQCAMAAAAoLQ9TAAAAMFBMVEX////XACrj4+MNDQ3eNFPbIUP++/v//f7o6OjdLU03Nzc7OzvkV2/lW3PiR2LiTGe0ieXZAAAAMklEQVQYlWNgoA/gYEICHEABLmYkwI1FBTsPCxLgBQpwMiIBFvIE+FiRAD/QWjYUwAAAoPACDuDr1boAAAAASUVORK5CYII=" />
          <attvalue for="0" value="news" />
          <attvalue for="5" value="50" />
        </attvalues>
      </node>
      <node id="250" label="250">
        <attvalues>
          <attvalue for="2" value="Boris – Eastern Pacific Ocean – Hurricane And Typhoon ..." />
          <attvalue for="3" value="NASA-NOAA's Suomi NPP satellite provided forecasters with visible image of &#10;the Eastern Pacific Ocean's second tropical storm of the season, ..." />
          <attvalue for="6" value="Jun 26, 2020" />
          <attvalue for="4" value="https://blogs.nasa.gov/hurricanes/2020/06/26/boris-eastern-pacific-ocean/" />
          <attvalue for="7" value="https://encrypted-tbn0.gstatic.com/images?q=tbn:ANd9GcRrLRpTbRLPieUTxi6AQAMIDv4cgksHBz7630lTfhoayMLzk9kOHOFgZIg&amp;usqp=CAI&amp;s" />
          <attvalue for="0" value="news" />
          <attvalue for="5" value="60" />
        </attvalues>
      </node>
      <node id="251" label="251">
        <attvalues>
          <attvalue for="2" value="Swimming across the Pacific Ocean: Ben Lecomte ending ..." />
          <attvalue for="3" value="" />
          <attvalue for="6" value="" />
          <attvalue for="7" value="https://encrypted-tbn0.gstatic.com/images?q=tbn:ANd9GcTNaj-blJ71LnFwbMmpUTxRRVAF43xYb3fG4aQOBt2p93Nqwp6PTFgeswNXN1Vx" />
          <attvalue for="4" value="https://www.businessinsider.com/ben-lecomte-ends-record-breaking-attempt-to-swim-across-the-pacific-ocean-2018-11" />
          <attvalue for="0" value="video" />
          <attvalue for="5" value="46" />
        </attvalues>
      </node>
      <node id="252" label="252">
        <attvalues>
          <attvalue for="2" value="Higos – Northwestern Pacific Ocean – Hurricane And ..." />
          <attvalue for="3" value="Higos – Northwestern Pacific Ocean. Aug. 18, 2020 – NASA-NOAA Satellite &#10;Snaps Image of Tropical Storm Higos in South China Sea." />
          <attvalue for="6" value="1 month ago" />
          <attvalue for="4" value="https://blogs.nasa.gov/hurricanes/2020/08/18/higos-northwestern-pacific-ocean/" />
          <attvalue for="7" value="https://encrypted-tbn0.gstatic.com/images?q=tbn:ANd9GcQ5uvHw2LhvBDDpgPOnY7YPRJmjBzHr18MpWCh4xFop5Phfun-s8npNZIo&amp;usqp=CAI&amp;s" />
          <attvalue for="0" value="news" />
          <attvalue for="5" value="26" />
        </attvalues>
      </node>
      <node id="253" label="253">
        <attvalues>
          <attvalue for="2" value="PACIFIC OCEAN | UN News" />
          <attvalue for="3" value="" />
          <attvalue for="6" value="" />
          <attvalue for="7" value="https://encrypted-tbn3.gstatic.com/images?q=tbn:ANd9GcT6ejalIrpcksblJ1KdFneUia086pXYo6c8xkDPfUdR7RPecIXjhcPHwqc" />
          <attvalue for="4" value="https://news.un.org/en/tags/pacific-ocean/video/0" />
          <attvalue for="0" value="video" />
          <attvalue for="5" value="7" />
        </attvalues>
      </node>
      <node id="254" label="254">
        <attvalues>
          <attvalue for="2" value="PACIFIC OCEAN | UN News" />
          <attvalue for="3" value="" />
          <attvalue for="6" value="" />
          <attvalue for="7" value="https://encrypted-tbn3.gstatic.com/images?q=tbn:ANd9GcTrAMxkr_Z0-l9NLhxYCwFjoEzBxFhRLGa87wx6b3KNyYKI_Vcs5vLoBwaA" />
          <attvalue for="4" value="https://news.un.org/en/tags/pacific-ocean/video/1" />
          <attvalue for="0" value="video" />
          <attvalue for="5" value="7" />
        </attvalues>
      </node>
      <node id="255" label="255">
        <attvalues>
          <attvalue for="2" value="Pacific Ocean Coral Reef Research in Galapagos, French ..." />
          <attvalue for="3" value="" />
          <attvalue for="6" value="" />
          <attvalue for="7" value="https://encrypted-tbn1.gstatic.com/images?q=tbn:ANd9GcR_QpxFF-0iHJG4iI5tIrK9BKQhNJYwCwKRbkVURrTB5826ozEO4yFltFA" />
          <attvalue for="4" value="https://www.livingoceansfoundation.org/global-reef-expedition/pacific-ocean/" />
          <attvalue for="0" value="video" />
          <attvalue for="5" value="96" />
        </attvalues>
      </node>
      <node id="256" label="256">
        <attvalues>
          <attvalue for="2" value="The Pacific Ocean has a plastic problem. Here's the bold plan ..." />
          <attvalue for="3" value="" />
          <attvalue for="6" value="" />
          <attvalue for="7" value="https://encrypted-tbn2.gstatic.com/images?q=tbn:ANd9GcQWad1CG8O7Pt7evBHJ81bFQvHVGTaBgFL7ar2cCVlXSEAzDXeHmIwt9aKfdwU" />
          <attvalue for="4" value="https://www.nbcnews.com/mach/science/pacific-ocean-has-plastic-problem-here-s-bold-plan-fix-ncna867456" />
          <attvalue for="0" value="video" />
          <attvalue for="5" value="81" />
        </attvalues>
      </node>
      <node id="257" label="257">
        <attvalues>
          <attvalue for="2" value="Haishen – Northwestern Pacific Ocean – Hurricane And ..." />
          <attvalue for="3" value="Haishen – Northwestern Pacific Ocean. Sep. 02, 2020 – NASA Analyzes Typhoon &#10;Haishen's Water Vapor Concentration. When NASA's Terra ..." />
          <attvalue for="6" value="1 month ago" />
          <attvalue for="4" value="https://blogs.nasa.gov/hurricanes/2020/09/02/haishen-northwestern-pacific-ocean/" />
          <attvalue for="7" value="https://encrypted-tbn0.gstatic.com/images?q=tbn:ANd9GcTB7K1m-zlzz1SW3FqYCXStUkuqeFTo1oZbcL9hEi8HdtVdMVcD_0NggPA&amp;usqp=CAI&amp;s" />
          <attvalue for="0" value="news" />
          <attvalue for="5" value="26" />
        </attvalues>
      </node>
      <node id="258" label="258">
        <attvalues>
          <attvalue for="2" value="A Changing Ocean: Warm Pacific Temperatures Could Signal ..." />
          <attvalue for="3" value="" />
          <attvalue for="6" value="" />
          <attvalue for="7" value="https://i.ytimg.com/vi/t5ugEwvct3c/default.jpg?sqp=-oaymwEECHQQQQ&amp;rs=AMzJL3ms0PiLud2qe3NRQCNz_2HmaO5GJw" />
          <attvalue for="4" value="https://www.youtube.com/watch?v=t5ugEwvct3c" />
          <attvalue for="0" value="video" />
          <attvalue for="5" value="4" />
        </attvalues>
      </node>
      <node id="259" label="259">
        <attvalues>
          <attvalue for="2" value="USS Pickney Returns to San Diego After 9-Month Deployment Spanning Both Coasts" />
          <attvalue for="3" value="... Station San Diego on Monday after a nine-month deployment that &#10;stretched from the eastern Pacific Ocean to the Caribbean Sea and back." />
          <attvalue for="6" value="15 hours ago" />
          <attvalue for="4" value="https://timesofsandiego.com/military/2020/10/05/uss-pickney-returns-to-san-diego-after-9-month-deployment-spanning-both-coasts/" />
          <attvalue for="7" value="https://encrypted-tbn0.gstatic.com/images?q=tbn:ANd9GcSWjGtHsm-aW8l3ryuAD653fTzXVH44EQWIqARwJ0unyA0MP2gkndQoCfQ&amp;usqp=CAI&amp;s" />
          <attvalue for="0" value="news" />
          <attvalue for="5" value="109" />
        </attvalues>
      </node>
      <node id="260" label="260">
        <attvalues>
          <attvalue for="2" value="Oceania | Definition, Population, &amp; Facts | Britannica" />
          <attvalue for="3" value="" />
          <attvalue for="6" value="" />
          <attvalue for="7" value="https://encrypted-tbn3.gstatic.com/images?q=tbn:ANd9GcQqBRO4ojAraKJOMNwECJkVvOsUM26G5cqHTUH9lKix4HS-BViSbTJh1Rk" />
          <attvalue for="4" value="https://www.britannica.com/place/Oceania-region-Pacific-Ocean" />
          <attvalue for="0" value="video" />
          <attvalue for="5" value="170" />
        </attvalues>
      </node>
      <node id="261" label="261">
        <attvalues>
          <attvalue for="2" value="PACIFIC OCEAN ADVENTURES PART 2 - YouTube" />
          <attvalue for="3" value="" />
          <attvalue for="6" value="" />
          <attvalue for="7" value="https://i.ytimg.com/vi/7pDNfrQlUvs/default.jpg?sqp=-oaymwEECHQQQQ&amp;rs=AMzJL3n_Voan0qksEYG-y-1ijvxk-evzhg" />
          <attvalue for="4" value="https://www.youtube.com/watch?v=7pDNfrQlUvs&amp;list=PLrzTIP2lsW_jMbnUtPGljK3Jwdv4VE0JD" />
          <attvalue for="0" value="video" />
          <attvalue for="5" value="17" />
        </attvalues>
      </node>
      <node id="262" label="262">
        <attvalues>
          <attvalue for="2" value="How did the Pacific Ocean get its name?" />
          <attvalue for="3" value="Apr 23, 2020 — Explorer Ferdinand Magellan named the Pacific Ocean in the 16th Century. event horizon shot of the Pacific Ocean. Covering approximately 59 ..." />
          <attvalue for="4" value="https://oceanservice.noaa.gov/facts/pacific.html" />
          <attvalue for="0" value="web" />
          <attvalue for="5" value="34" />
        </attvalues>
      </node>
      <node id="263" label="263">
        <attvalues>
          <attvalue for="2" value="Pacific Ocean - Wikimedia Commons" />
          <attvalue for="3" value="Sep 2, 2020 — Pacific Ocean. ocean between Asia and Australia in the west, the Americas in the east and Antarctica or the Southern Ocean. Pacific Ocean." />
          <attvalue for="4" value="https://commons.wikimedia.org/wiki/Pacific_Ocean" />
          <attvalue for="0" value="web" />
          <attvalue for="5" value="48" />
        </attvalues>
      </node>
      <node id="264" label="264">
        <attvalues>
          <attvalue for="2" value="Floating Garbage Patches Grow in the ...chiletoday.cl" />
          <attvalue for="4" value="https://chiletoday.cl/site/floating-garbage-patches-grow-in-the-pacific-ocean/" />
          <attvalue for="7" value="https://encrypted-tbn0.gstatic.com/images?q=tbn%3AANd9GcSyHyRcqQ8chT8T6vhpezWCaQbk7ROwQE2cDw&amp;usqp=CAU" />
          <attvalue for="0" value="image" />
          <attvalue for="5" value="111" />
        </attvalues>
      </node>
      <node id="265" label="265">
        <attvalues>
          <attvalue for="2" value="Earth centred on the Pacific Ocean ...sciencephoto.com" />
          <attvalue for="4" value="https://www.sciencephoto.com/media/158680/view/earth-centred-on-the-pacific-ocean" />
          <attvalue for="7" value="https://encrypted-tbn0.gstatic.com/images?q=tbn%3AANd9GcS5c0KAdxvqkSNAp_wQwhwMqp6Pw0fDScZ3RA&amp;usqp=CAU" />
          <attvalue for="0" value="image" />
          <attvalue for="5" value="64" />
        </attvalues>
      </node>
      <node id="266" label="266">
        <attvalues>
          <attvalue for="2" value="How the Pacific Ocean Got its Name - YouTube" />
          <attvalue for="3" value="" />
          <attvalue for="6" value="" />
          <attvalue for="7" value="data:image/jpeg;base64,/9j/4AAQSkZJRgABAQAAAQABAAD/2wCEAAkGBwgHBgkIBwgKCgkLDRYPDQwMDRsUFRAWIB0iIiAdHx8kKDQsJCYxJx8fLT0tMTU3Ojo6Iys/RD84QzQ5OjcBCgoKDQwNGg8PGjclHyU3Nzc3Nzc3Nzc3Nzc3Nzc3Nzc3Nzc3Nzc3Nzc3Nzc3Nzc3Nzc3Nzc3Nzc3Nzc3Nzc3N//AABEIAEEAdAMBIgACEQEDEQH/xAAbAAACAwEBAQAAAAAAAAAAAAAABQIDBAYBB//EAEMQAAIBAwMCAwQFCAYLAAAAAAECAwAEEQUSITFBBhNRMmGB0RQicZGTBxUjM0JUssEWJERTkvA0NUNSYmNyc4KDsf/EABsBAAIDAQEBAAAAAAAAAAAAAAIDBAUGAQAH/8QAKREAAgIBAwMDAwUAAAAAAAAAAQIAAxEEITESE1EUMnEiI0EFJEKBkf/aAAwDAQACEQMRAD8ArubjVrjxVeWsF1fLbJJhVgC4UlMqMtwMn1NbEg1wbwl1dSNHNNG+/C4WM4zz3PbHWsup3uoW+qX0Fmtvta48yOSUMTC5RRuAzhjwMZHBzjrU7VdZ+hrbDUlhtY4BBu2b5XXkltzdHOSMipGmpfsoQg4Ei3W1h2DNvkxpafnDcVnnmyqlzyOgXcfuGPvqcGoyXIIF0kKrbvOWkfA2rgdfeWUfGkOpahfvbPZz6ujWjgq0YgRZGXjK7xzg4GfWldxqk0DF7V4AduwpNCJEK5V/ZPcFFIPYipHbDKfpGYgOMjDHE6ZbvU7y10+5spJZBfLujRPaXOduR2ztb7qVXur6na3M1vNdSJNC211DA4OM/wA6RW2taxbiJY75SkKqqq0ClSBH5YDDuNuePVie9YXuV3ySSPEJJG3MI1CDJ9AOlcSoZ+tQBCssH8CcxzN4g1PdxfzD4iql8QaruB/OE/B7kc0jluU3kFxkDJGecetTN1Ao+pNHnjHPXNN7NHgQDa+OY0m8S6szsVv51GegI+VQHiLWCf8AWNx94+VKd6Mx5DYODjt8Kshe3aQI0oVs4xmh7NXgTpuZRGz+IdX24GpXH2gj5VQfEOtbuNSufvHyqcljAnlAXcSmT2VZsHvz7hweTWeazeIZbkEBgQcgg9Dmvdmk7ACANWRyZ2ngjV7iSxv59Vu5ZFjkXDNyVGPcKvl1+f6YJY1LlAYu4Qk8g+vSkngbVbfTprm0vXWJLjDK7+zuHGCe1P20qB7zcl5EEaMETb1Lq2T0OfQ/dxWP1tSVauzrU4PE0WktFlAIM6Oyu4ruATW0weNujDNFQgKCMCFUZfVORmism5+o8y0CnE5+7tc6rdy4yS/HPuFVX8gjQLKexUFW4zitep3RS4njGFAb/FxXHatfARzsQvmL9XAP7VfUNPe9mnRV8CZayiutmdvJnTatrGsWd5pdrp9hFd200amfejEjkDAIOBxzyDWW00i1XxhfMEjFhaRozRsfqrJIuNn2Yycdty0l8ReLbuL6HBoOoxbfo36Yqocq3br3oTxBpWmaHb2Ex/O890TNeFJOfMypyxyPcB/01VjQ2VglDjO0UdS7AZE90TQEHiS502/Be3sQXIJ/Wxj2Mn7CM+8GhvHl47SLBounyaXgrHbvkM69jn2fhtq288V6cLux1qAjznU295a7v0nlkkg+/B5+NUND4S3NdjVisJyRbr7Qz6Dr8KlLQtzZvzxtFDU2Vj6F5miylc+E9BZkSItr0R8uPO1f0zcDvimnirWvFWmyXs9paacdJiUbZpiS5BAzkBx+0SOlc9baxpyaBpVuLtRJDq6TFJOHWMSMdzDsMYNLvEt4+q63qJt7+4lsWaMIkczeU2EXP1c49rPxpPoOu3jzzJA1TgYO066XTIdTuvDSXPNrDprPKvTdgR4BpTN49u0uHt7XR7F9KTMawOSrSKOPeoHu217deI4bW+0KW0kS4SCzaK6jjOSoOwYPv4NVS2vhKSVrz87FImJb6MOGyewHX4UdWiXP3dwOP9i31jjcDmKLFlvLtTfRRoJHJVIxxHzwAfToOacfTYYIbO2lR5HBEbgqFG3JA59QCCaxaTZJLMZU3bAxMe8bTtHc+nAzWU3q3MlwWI8rJbOeSfZXj7OfjVneRWqlOZCrT1Dsp4mzU9MnW5dBE20HgkdqWR2qSpK0ToVjIDn0JqbS6hekrYvctaqAHLykBifXnHwovGGnWYsYW3Ane7E/tYxge4YoktNh3E6a+0OgNkz6X+TzjwvCFZv1svQ/8Zoqn8mhz4Stzj/ay/xmisBrMeof5M1un6uyvwIm8V30kerSwxBGO4EcZxx3FcdqFwC3locqmecdSetdB41kFvq13tYGWV+3YYH+ePfXIO3xrc/pqAadGPiUOtszYVEixHoK1WVram3mvb6R4raJ1iHlrl5JCCQq9ugJJNYmIrRZX0UME9pe2z3NnK6yfo5NkkUi5AZSQR0YggjB4qTcSFyoiEHUcExlHpFrcQi+guXGnKrmaSRPrxbRyCB1J7VLTbPStQaU2n5wk8mEytGIgZGwQBt45+6ssevpAq2drpzDSyrrNBPKDJcF+CxYABSABjA45qdlq+lWLzLbWOqLHLCY3kN1H5oyc/V+qAMY9Kgm64A7fEb6cHbqkrPTDqmo3MFok0SwRliLpQrl+gQj1LHAq+1s2l0hr+3ZWVHdXjHtbVVGLAdwN4zWa01uC0ieLTbGWRnuFuHm1CXc+5fY9jb0O48+tTm1eSS5Waxt5bJkvJrpTvDKDIkYKgf7u5G+BAolu1BOywbKK8btJXsK295JAoJ2rGxJ77kVv51Oxt/NmG2PJz3FQkuH1HUp7mSBYTKUHlqcqNqBePdx0omuJEufJs3ljEI3PIi+yc+vY9RmpgsK0hnG8htWXc1oY5ktlcbZ2dODjYcYOMc/AkYpDeWEdhKqwThiQHZGPKjOPjmtEep3Ooahd3Vxc+RFHESsUakxnPABPf19eKWJctHO80ZLsXLb25yex+HYUp/vDIE9p67KGIZv6jW8vXgtVt0YxlsFkB4T3UjlkL8E0O0kpyxPxqBUimKOlQojANyTzPr35M+PCNv/AN2X+M0UfkzU/wBEbfP97L/GaK+fawfuH+TNVQftL8TgPGrk+KdTGeBIAP8ACtIWNPvGVvcN4p1Rkt5mUzDBWNiD9VfdSM29z+63H4LfKt3o7UGmQZ/AmfurbusQPzKGNQLH1q42t1+63P4LfKom1uv3W5/Bb5U82p5ghG8SnPpxT/w3B4fmsr+XX7uaF4vLECRMMsS3PGCTx6Dikn0W6H9kufwW+VSa2ucD+p3HH/Ib5UDOpGMxgUg8RzrNx4fmlsY9DEsFusjrPJIjGbYX4Y9iQp4A7Yzg8Vqu73RZ7bzYbVorg2022BVdSJnmJQs2CpCoegIBwOh4HOJa3QYf1W5/Bb5U6tLOdY0lmglGThUKMM+88dKHqQDdoL9RPt5jLSjo1taLJq304TPJzJEhKIuR0ABySM89sVbbHwhdL9GtE1liZCQ6JuG0kEqQUye+T8fdWFLLUNSeKAxusaycrtZXA5wM+nNM54GsFiW0WePY25miVhk+nvqO1gsbAM8WFC8bmIru0hjlmW2iaG1MztGjMScZwDkgEnGOor1raNI0bKkt1A7Vou3ubhyxtpsdgY2P8qymO4H9lmP/AK2+VTFatRjIleRdYckT3EWOgqBWPsBVEqXJP+jXHwib5VV5d0Oltc/gt8q8bq/MNdPZPr35OlH9FoMf3sv8ZoqH5N0lPhSDerRt5suVdSD7ZorA6vp9Q/yZqqEIqX4j2X2//Kg0UVeV+wRDe6eGvKKKKcE8Net7Ioorh4nYJ1Fey9f8+lFFcfic/MlH7bV7J1oooa4u33CRbt9lQHU0UU0z0mKg3VftoooIQmy1/VfE/wD2iiiqq33mWNfsE//Z" />
          <attvalue for="4" value="https://www.youtube.com/watch?v=d4HRH7yRDMs" />
          <attvalue for="0" value="video" />
          <attvalue for="5" value="17" />
        </attvalues>
      </node>
      <node id="267" label="267">
        <attvalues>
          <attvalue for="2" value="The Big One: Reflections on the North Pacific Ocean" />
          <attvalue for="3" value="" />
          <attvalue for="6" value="" />
          <attvalue for="7" value="https://encrypted-tbn1.gstatic.com/images?q=tbn:ANd9GcRSSB14NWTX-R8G5PS4RYDaJMtmoTwhHX3kOi2I-lTJq5iYreY-MzxSt7Ay" />
          <attvalue for="4" value="https://www.clipperroundtheworld.com/news/article/the-big-one-reflections-on-the-north-pacific-ocean" />
          <attvalue for="0" value="video" />
          <attvalue for="5" value="61" />
        </attvalues>
      </node>
      <node id="268" label="268">
        <attvalues>
          <attvalue for="2" value="Did not Know About the Pacific Ocean ...godandi.blog" />
          <attvalue for="4" value="https://godandi.blog/2019/07/31/10-things-you-maybe-knew-about-the-pacific-ocean/" />
          <attvalue for="7" value="https://encrypted-tbn0.gstatic.com/images?q=tbn%3AANd9GcQo6DD1ogpvB3c3-ou6lxLGeCLA_zMYDz-H4A&amp;usqp=CAU" />
          <attvalue for="0" value="image" />
          <attvalue for="5" value="95" />
        </attvalues>
      </node>
      <node id="269" label="269">
        <attvalues>
          <attvalue for="2" value="El Niño: Pacific Wind and Current Changes Bring Warm, Wild ..." />
          <attvalue for="3" value="" />
          <attvalue for="6" value="" />
          <attvalue for="7" value="https://encrypted-tbn3.gstatic.com/images?q=tbn:ANd9GcTgQPqWMvN_Y3TX4NSg1nTHB9sUUF9D9b39fUqWjpJIuxbCx7Q88hoEFYk" />
          <attvalue for="4" value="https://earthobservatory.nasa.gov/features/ElNino" />
          <attvalue for="0" value="video" />
          <attvalue for="5" value="4" />
        </attvalues>
      </node>
      <node id="270" label="270">
        <attvalues>
          <attvalue for="2" value="Pacific Ocean - APRU" />
          <attvalue for="3" value="Pacific Ocean. Linking five continents and 50 countries and territories, the Pacific Ocean is a foundation of ..." />
          <attvalue for="4" value="https://apru.org/our-work/pacific-rim-challenges/pacific-ocean-program/" />
          <attvalue for="0" value="web" />
          <attvalue for="5" value="53" />
        </attvalues>
      </node>
      <node id="271" label="271">
        <attvalues>
          <attvalue for="2" value="What is the Largest Island in the ...geographyrealm.com" />
          <attvalue for="4" value="https://www.geographyrealm.com/what-is-the-largest-island-in-the-pacific-ocean/" />
          <attvalue for="7" value="https://encrypted-tbn0.gstatic.com/images?q=tbn%3AANd9GcS87OgnqDezDKxS3BYpG98seNJkAPpZEjFPAw&amp;usqp=CAU" />
          <attvalue for="0" value="image" />
          <attvalue for="5" value="139" />
        </attvalues>
      </node>
      <node id="272" label="272">
        <attvalues>
          <attvalue for="2" value="La Nina Settles In" />
          <attvalue for="3" value="La Nina shows more signs of settling into the equatorial Pacific Ocean sea &#10;surface temperature and atmospheric dynamic scene. Sea surface ..." />
          <attvalue for="6" value="1 day ago" />
          <attvalue for="4" value="https://www.dtnpf.com/agriculture/web/ag/blogs/ag-weather-forum/blog-post/2020/10/05/la-nina-settles-2" />
          <attvalue for="7" value="https://encrypted-tbn0.gstatic.com/images?q=tbn:ANd9GcQh7JeT8kG4j_tARo0MtlIb93yR1qxnEdXQq0Y9b8y-YMw4n6PfIAdoJ9g&amp;usqp=CAI&amp;s" />
          <attvalue for="0" value="news" />
          <attvalue for="5" value="21" />
        </attvalues>
      </node>
      <node id="273" label="273">
        <attvalues>
          <attvalue for="2" value="Pacific Ocean bathymetry and locations ...researchgate.net" />
          <attvalue for="4" value="https://www.researchgate.net/figure/Pacific-Ocean-bathymetry-and-locations-of-deep-tsunami-recorders-black-circles-denote_fig1_257317501" />
          <attvalue for="7" value="https://encrypted-tbn0.gstatic.com/images?q=tbn%3AANd9GcQjGHKjTZFbXka5K4-YxORHpJrY1t9kO_VLHw&amp;usqp=CAU" />
          <attvalue for="0" value="image" />
          <attvalue for="5" value="13" />
        </attvalues>
      </node>
      <node id="274" label="274">
        <attvalues>
          <attvalue for="2" value="Vector Map of the Pacific Ocean ...onestopmap.com · In stock" />
          <attvalue for="4" value="https://www.onestopmap.com/pacific-ocean/pacific-ocean-720/" />
          <attvalue for="7" value="https://encrypted-tbn0.gstatic.com/images?q=tbn%3AANd9GcQG_sow2Cimr0-VuiyyIJ9WeiNXVjA1sVdmLg&amp;usqp=CAU" />
          <attvalue for="0" value="image" />
          <attvalue for="5" value="104" />
        </attvalues>
      </node>
      <node id="275" label="275">
        <attvalues>
          <attvalue for="2" value="Temperature blob in Pacific Ocean gives ...phys.org" />
          <attvalue for="4" value="https://phys.org/news/2019-03-temperature-blob-pacific-ocean-glimpse.html" />
          <attvalue for="7" value="https://encrypted-tbn0.gstatic.com/images?q=tbn%3AANd9GcSfAr8Jd6Gx113kSal__qmJuY7dGsy5s_W7Og&amp;usqp=CAU" />
          <attvalue for="0" value="image" />
          <attvalue for="5" value="62" />
        </attvalues>
      </node>
      <node id="276" label="276">
        <attvalues>
          <attvalue for="2" value="Haiyan (Northwestern Pacific Ocean) | NASA" />
          <attvalue for="3" value="" />
          <attvalue for="6" value="" />
          <attvalue for="7" value="https://encrypted-tbn3.gstatic.com/images?q=tbn:ANd9GcQkQIFhc1wErF0gNJJwx2whiLSvlsE8OCYshoyB7SLETa5K3SR-oCCatNuGW2s" />
          <attvalue for="4" value="https://www.nasa.gov/content/goddard/haiyan-northwestern-pacific-ocean" />
          <attvalue for="0" value="video" />
          <attvalue for="5" value="123" />
        </attvalues>
      </node>
      <node id="277" label="277">
        <attvalues>
          <attvalue for="2" value="Harold – Southern Pacific Ocean – Hurricane And Typhoon ..." />
          <attvalue for="3" value="" />
          <attvalue for="6" value="" />
          <attvalue for="7" value="https://encrypted-tbn1.gstatic.com/images?q=tbn:ANd9GcQjldwvbvUtrJA8Bkh0XCXYv3_ovCnk-mOeXPvfh5zW0_07tjtqzUS1DU3r" />
          <attvalue for="4" value="https://blogs.nasa.gov/hurricanes/2020/04/10/harold-southern-pacific-ocean-6/" />
          <attvalue for="0" value="video" />
          <attvalue for="5" value="161" />
        </attvalues>
      </node>
      <node id="278" label="278">
        <attvalues>
          <attvalue for="2" value="Pacific Ocean Maps | Maps of Pacific Oceanontheworldmap.com" />
          <attvalue for="4" value="http://ontheworldmap.com/oceans-and-seas/pacific-ocean/" />
          <attvalue for="7" value="https://encrypted-tbn0.gstatic.com/images?q=tbn%3AANd9GcS4CXgmVDVwFHNLTXJnI0YG-9bURuAcH-dnLg&amp;usqp=CAU" />
          <attvalue for="0" value="image" />
          <attvalue for="5" value="104" />
        </attvalues>
      </node>
      <node id="279" label="279">
        <attvalues>
          <attvalue for="2" value="Pacific Ocean - Geography" />
          <attvalue for="3" value="Pacific Ocean. THE PACIFIC OCEAN HAS an area of approximately 68,767,000 square mi (178,106,000 square km) with its adjacent seas ..." />
          <attvalue for="4" value="https://geography.name/pacific-ocean/" />
          <attvalue for="0" value="web" />
          <attvalue for="5" value="9" />
        </attvalues>
      </node>
      <node id="280" label="280">
        <attvalues>
          <attvalue for="2" value="10 greatest sightings, so far, from NOAA's exploration of the ..." />
          <attvalue for="3" value="" />
          <attvalue for="6" value="" />
          <attvalue for="7" value="https://encrypted-tbn0.gstatic.com/images?q=tbn:ANd9GcS2V9R_zcK6p2u_bn5quMD_Yq4N1z1GbslUjpU3hlUPyWleULU9r2oP0io" />
          <attvalue for="4" value="https://www.noaa.gov/stories/10-greatest-sightings-so-far-from-noaa-s-exploration-of-deepwater-pacific" />
          <attvalue for="0" value="video" />
          <attvalue for="5" value="99" />
        </attvalues>
      </node>
      <node id="281" label="281">
        <attvalues>
          <attvalue for="2" value="B-Roll: Corals of the Pacific Ocean - B-Roll Packages - ALL ..." />
          <attvalue for="3" value="" />
          <attvalue for="6" value="" />
          <attvalue for="7" value="https://encrypted-tbn2.gstatic.com/images?q=tbn:ANd9GcTc1brRIv6AG9NCBzVyppiZGlOjy1e8ddTga_Gi3cPpdzViUgvrxr-E3uk" />
          <attvalue for="4" value="https://videos.fisheries.noaa.gov/detail/videos/b-roll-packages---all/video/5231464663001/b-roll:-corals-of-the-pacific-ocean?autoStart=true&amp;page=3" />
          <attvalue for="0" value="video" />
          <attvalue for="5" value="107" />
        </attvalues>
      </node>
      <node id="282" label="282">
        <attvalues>
          <attvalue for="2" value="B-Roll: Corals of the Pacific Ocean - B-Roll Packages - ALL ..." />
          <attvalue for="3" value="" />
          <attvalue for="6" value="" />
          <attvalue for="7" value="https://encrypted-tbn2.gstatic.com/images?q=tbn:ANd9GcTc1brRIv6AG9NCBzVyppiZGlOjy1e8ddTga_Gi3cPpdzViUgvrxr-E3uk" />
          <attvalue for="4" value="https://videos.fisheries.noaa.gov/detail/videos/b-roll-packages---all/video/5231464663001/b-roll:-corals-of-the-pacific-ocean" />
          <attvalue for="0" value="video" />
          <attvalue for="5" value="107" />
        </attvalues>
      </node>
      <node id="283" label="283">
        <attvalues>
          <attvalue for="2" value="Pam (Southern Pacific Ocean) | NASA" />
          <attvalue for="3" value="" />
          <attvalue for="6" value="" />
          <attvalue for="7" value="https://i.ytimg.com/vi/qOlGoj9G4zA/default.jpg" />
          <attvalue for="4" value="https://www.nasa.gov/content/goddard/pam-southern-pacific-ocean" />
          <attvalue for="0" value="video" />
          <attvalue for="5" value="178" />
        </attvalues>
      </node>
      <node id="284" label="284">
        <attvalues>
          <attvalue for="2" value="The Ocean Cleanup will begin extracting ...dezeen.com" />
          <attvalue for="4" value="https://www.dezeen.com/2017/05/18/the-ocean-cleanup-begin-extracting-plastic-pacific-ocean-2018/" />
          <attvalue for="7" value="https://encrypted-tbn0.gstatic.com/images?q=tbn%3AANd9GcQUEdcD_4rXoGc3IRIHT86Q5hrhvwzVCCaMQw&amp;usqp=CAU" />
          <attvalue for="0" value="image" />
          <attvalue for="5" value="141" />
        </attvalues>
      </node>
      <node id="285" label="285">
        <attvalues>
          <attvalue for="2" value="The Ocean Cleanup will begin extracting ...dezeen.com" />
          <attvalue for="4" value="https://www.dezeen.com/2017/05/18/the-ocean-cleanup-begin-extracting-plastic-pacific-ocean-2018/" />
          <attvalue for="7" value="https://encrypted-tbn0.gstatic.com/images?q=tbn%3AANd9GcTob4QIWnmzX_xLIc-71tp5bWxA_oAUsJQZ4A&amp;usqp=CAU" />
          <attvalue for="0" value="image" />
          <attvalue for="5" value="141" />
        </attvalues>
      </node>
      <node id="286" label="286">
        <attvalues>
          <attvalue for="2" value="Pacific Ocean influence: What is coastal upwelling" />
          <attvalue for="3" value="Pacific Ocean influence: What is coastal upwelling. KOIN 6 Weather Kids. &#10;by: Joseph Dames. Posted: Jul 22, 2020 / 06:12 PM PDT / Updated: Jul 22, &#10;2020 ..." />
          <attvalue for="6" value="Jul 22, 2020" />
          <attvalue for="4" value="https://www.koin.com/weather/weather-kids/pacific-ocean-influence-what-is-coastal-upwelling/" />
          <attvalue for="7" value="https://encrypted-tbn0.gstatic.com/images?q=tbn:ANd9GcSmbipgLU4n-S1py5eEcTSPaoZV998pOqhm07XO5QLjmpzDFRW1hgcYN04&amp;usqp=CAI&amp;s" />
          <attvalue for="0" value="news" />
          <attvalue for="5" value="32" />
        </attvalues>
      </node>
      <node id="287" label="287">
        <attvalues>
          <attvalue for="2" value="PACIFIC OCEAN CROSSING: Just The Two Of Us – Sailing L ..." />
          <attvalue for="3" value="" />
          <attvalue for="6" value="" />
          <attvalue for="7" value="https://i.ytimg.com/vi/hcZYo1cDYLc/default.jpg?sqp=-oaymwEECHQQQQ&amp;rs=AMzJL3nr35Otgx71ne_ClQ-CiZ9aKbevIw" />
          <attvalue for="4" value="https://www.youtube.com/watch?v=hcZYo1cDYLc" />
          <attvalue for="0" value="video" />
          <attvalue for="5" value="35" />
        </attvalues>
      </node>
      <node id="288" label="288">
        <attvalues>
          <attvalue for="2" value="Tropical Pacific Observing System | Marine Science - Frontiers" />
          <attvalue for="3" value="" />
          <attvalue for="6" value="" />
          <attvalue for="7" value="https://encrypted-tbn0.gstatic.com/images?q=tbn:ANd9GcRpVjrNr5ZNBwq9eK79oCiK0VF0sv3ONBnYkhG9nje75Q" />
          <attvalue for="4" value="https://www.frontiersin.org/articles/433085" />
          <attvalue for="0" value="video" />
          <attvalue for="5" value="13" />
        </attvalues>
      </node>
      <node id="289" label="289">
        <attvalues>
          <attvalue for="2" value="There's a 'Desert' in The Middle of The Pacific, And We Now ..." />
          <attvalue for="3" value="Jan 12, 2020 — In the centre of the South Pacific, there's a place as far away from land as anyone on Earth could ever hope to get. The ocean is different there." />
          <attvalue for="4" value="https://www.sciencealert.com/there-s-a-desert-in-the-middle-of-the-pacific-and-we-now-know-what-lives-there" />
          <attvalue for="0" value="web" />
          <attvalue for="5" value="51" />
        </attvalues>
      </node>
      <node id="290" label="290">
        <attvalues>
          <attvalue for="2" value="Ian (Southern Pacific Ocean) | NASA" />
          <attvalue for="3" value="" />
          <attvalue for="6" value="" />
          <attvalue for="7" value="https://encrypted-tbn2.gstatic.com/images?q=tbn:ANd9GcQAjGivjnYsb72PTVHM6T8j65635b7oND4INr957n1q6FpdjG2AmqONuTHsSII" />
          <attvalue for="4" value="https://www.nasa.gov/content/goddard/ian-southern-pacific-ocean" />
          <attvalue for="0" value="video" />
          <attvalue for="5" value="105" />
        </attvalues>
      </node>
      <node id="291" label="291">
        <attvalues>
          <attvalue for="2" value="The last frontier of history: The Pacific Ocean - YouTube" />
          <attvalue for="3" value="" />
          <attvalue for="6" value="" />
          <attvalue for="7" value="https://i.ytimg.com/vi/0C006OqvTak/default.jpg?sqp=-oaymwEECHQQQQ&amp;rs=AMzJL3mwvHKBStF92UsEqLLLWgabBB5sAw" />
          <attvalue for="4" value="https://www.youtube.com/watch?v=0C006OqvTak" />
          <attvalue for="0" value="video" />
          <attvalue for="5" value="17" />
        </attvalues>
      </node>
      <node id="292" label="292">
        <attvalues>
          <attvalue for="2" value="Hurricane Season 2012: Tropical Storm Gilma (Eastern Pacific ..." />
          <attvalue for="3" value="" />
          <attvalue for="6" value="" />
          <attvalue for="7" value="https://encrypted-tbn3.gstatic.com/images?q=tbn:ANd9GcR_sr4BKis3fTubGwf7VlAUQMgPLsWSXwSJ75cirukVK70x_gD_kbNaWzE" />
          <attvalue for="4" value="https://www.nasa.gov/mission_pages/hurricanes/archives/2012/h2012_Gilma.html" />
          <attvalue for="0" value="video" />
          <attvalue for="5" value="1" />
        </attvalues>
      </node>
      <node id="293" label="293">
        <attvalues>
          <attvalue for="2" value="Pacific Ocean | The 7 Continents of the ...whatarethe7continents.com" />
          <attvalue for="4" value="https://www.whatarethe7continents.com/pacific-ocean/" />
          <attvalue for="7" value="https://encrypted-tbn0.gstatic.com/images?q=tbn%3AANd9GcRXIZ0kY6jc60b6tNAxWQf5SvI3ZiEZqrgDtQ&amp;usqp=CAU" />
          <attvalue for="0" value="image" />
          <attvalue for="5" value="9" />
        </attvalues>
      </node>
      <node id="294" label="294">
        <attvalues>
          <attvalue for="2" value="Pacific Ocean - Wikipediaen.wikipedia.org" />
          <attvalue for="4" value="https://en.wikipedia.org/wiki/Pacific_Ocean" />
          <attvalue for="7" value="data:image/jpeg;base64,/9j/4AAQSkZJRgABAQAAAQABAAD/2wCEAAkGBxMTEhUTExMVFhUVFxoXGBgYGRcfGBgYGBUXGhgYGBgYHSggGBolHRcWIjEhJSkrLi4uFx8zODMsNygtLisBCgoKDg0OGxAQGyslICUtLy8tLy0tLTAvLS8tLS0tLS0tLS8tLS0tLS8tLS0vLS0tLS0tLS0tLS0tLS0tLS0tLf/AABEIAOEA4QMBEQACEQEDEQH/xAAbAAACAwEBAQAAAAAAAAAAAAAAAwECBAUGB//EAEAQAAEDAgMFBQUFBgYDAQAAAAEAAhEDIQQSMQVBUWFxEyIygZFCUqGxwQaC0eHwFDNTYnKSFSNDY6LxFrLCg//EABkBAAMBAQEAAAAAAAAAAAAAAAABAgMEBf/EADERAAICAQMDAAkEAwEBAQAAAAABAhEDEiExBEFREyJhcYGRobHwMsHR4RRC8SMFQ//aAAwDAQACEQMRAD8A+4oAEACABAAgAQAIAEAQTCAORX+0uHByscaruFMZgOrvCPVAnJLlnLx32gxUHs6DGji5xc7+1g+q1xQjN7ujm6jqHjTcY2OwxqVWzUxTxInuNaxt+oLhHVVLDpYsfUqcbexRuxW5T/mVKzh/EqvIP9rrJ6Y3uqQlKen1ZW/v8gw+xKBae0o088TFzHQuNxoiUYp+rwGOc3H19n4/OTO77K4aQ7KQSBDWmPluWimqrSjJ4nalrlfhMmvh8PTeGl1Vjos2nUqDXS+ZSsDlHUlsOfVxhPTJ7+CTiKjT/lV6wA9803j4jN8Vn6ONc/Q0/wAmV7R+qIP2lxFM96m2qBqWy09RMgqo9PqVqSIl16i6lF/Dc6WG+1lAmKmai7/cHd/vEt+KyeOSVtHVDPjm6T3O5TqBwBaQQdCDIPQhQalkACABAAgAQAIAEACABAAgAQAIAEACABAEPcACSQALknQIA4dbb+c5cMztP9x1qY6HV/l6qJTUVY0rdGSps41b4mo6t/JpSH/5izvvSuWWaT4NlBI106LWiGta0DcAAB5BZuUm92NRilsjK7EuNQ02gERuJBv0Xfi6RPGsjdO/B5+XrJLK8UVarzQzD7KgQ4OIv3S45b8tXea7nma4+db/ANHJHpV3Trxe39/E1Opgd2GW0AbP/Sm299zVxS9Wl8jPicM9whrsp16c7kwrjKK3asyyY5yVJ0xeHwdQeJ5dNxukRpYjTgnLJF8KiceGa/VK/p9jFtRrab2uaGsed5EAwQIOszOqpJ5MbUra9n3McunFlUo1GXlr6fHyaqO0AdWweV/l0XmZOhlzF2j08fXx4kqY9+KjVj4ifCoXRZOzXzNX12Ncp/IzPr0alntiPeaRrz0Wiw9Vh3j9Hf0MZZ+kzupqn7VX1F0sC2nem51E656QHZkcX0vCTzABWiyQyOuH4Y/XxLfdeV4OhR22+nau0ObE9tSks4d5viZ8UODXJpHJGXB2qFZr2hzHBzToQZB81JoMQAIAEACABAAgAQAIAEACABAAgDDtPajKIAMue7w02+J3QbhzNkm0lbDk41XDPrnNiSC0GW0W/uxwL/4h62HDeuWeZvaJtHH5NLoaRoBBHJRFOUWl5FJqM034Jzk6DzP4I0xj+p/INcpfpXxYClxv109NEeka/Tt+eQ9EnvLf88GMg0ZdDSXEDPo6CdI0svUwZ45UoJVXbseXmwywN5Nnffv8vYb8JhXAEF7spMge1fcTuHRaTmn23HixSXMnX1+ZpcQ0ANFzoPqVC33Zq6jtEkU4aeNyTxMJXbHpqLIawFgB4DyMahO6YlFSikzgberZz2TgZbcEDxTrHKPiuzAtK1rueX1s9b9FLlfX8X1OWWOpHMO4SdATmb1Mx5Fb2p7c/ucWmWJ6lt91+3zOm3b1TKZyza2UmZ6G65ZYEpJJbe8749dJwbk9/FWNOJflu0aXIaYM7i2S0qKp8fX8Zprbj/T3+G6LbPptgZmOpu0hjnAHo02jolkccnDUl7SsEXCrTi/Y39uDbgcG1tRz2uc7MBMm3IQLTAUyl6ijVJG2LElllNNuyKuzSxxqYZ3ZvN3M/wBKp/U32XfzNg8ZWDR1p0bdnbVFQ9m9pp1Rqw7x7zD7TeYUNFp2dFAwQAIAEACABAAgAQAIAEAcna21ix3ZUQH1iPu0x79Q7hwGp+Kic1FWxpWzDg8CGEuc4vqO8dR2p5D3Wjc0WXHObk7N1FIe+puFz8uvBEYbW9kTKdOlu/zkqaE+Iyd3AdAqWXT+lbff3kvDq/U7f29xZtTc6x+B6JOFq48fYayU9M+fuS9+4XPy6pRiuZcDlN3UeSvY2MmSRr+AT9JTVceBeitO3u+5SialIQHNLGj2pzdJBj4Ltj1ccj3ju/Bxf408S9WS0rzz8/6NODrgtdUcb7x7gHs/Wd8rpkuEuPuZY5bOUue/s9hWpjSR3WEtg3JA3bgsnlxxdN7mtZJRuMdveWo40BolrhYbp+SeuDlSkhRclFNxZzNoUzWdma1w0g2BMXm9wFrHqMeLaUvxnLl6fJn9aMWvkuPrRhNGplMUWl51cDFtLwZLlXpsWtf+jS8c/iMXgzejdYk5Puttvh3HUNiXJe6c3UEHiDaOixy//T7QVV9fzyb4f/kbt5Hd+/b3fwWw9Oo5z6NspgxcdYJM7l0QnHRGa9v54MHDI5yxP2eV99xr6Lmug5ZHhMS3q6T3T0UzkorVFbd/PwNI45atMnv28fHfZjMPRrNLiHiSZE3BkCZIgwsJ9didLTt39hvj6LPHU1JX28P7Gpu03Aw+mRaZBBHNUpY5K4y+hTnkhKpwra7sdicPTrtF9O8x7TDmnc5pGiUotbM1hNSVxYYDaL2OFHERmP7upo2rG7+Wp/Lv1HLNqjZOzsJDBAAgAQAIAEACABAHJ21tMsIo0oNZ48qbf4j+XAbz5qJzUVbGk2Y8Dgm0mkCS5xl7j4nu3ucf1C4pScnbN0qGucSYHmeHTmqUVFapfL87EOTk9Mfi/wCPaWYwDRRKTk7ZcYqKpGPH4gtcwSQHGCB4uW7Rd/Q4Y5FJyV18jz+uzyxyik6vxyTXoNIyxc7zNucr0IbcHJkint38+DG9j2t7rnkGwJ3k6HifgFCeGWSqV/b9v3Icc0MdqTrtff8Ad/RGjDGswd4ZyYvmEDyhZZukxzfqtRXu/ezfB1GfHH11qfv/AGoq4ZqkvIgC4hwB4AybrXFhjij6u/yMsuR5cnr8Vut/qUrMa0SHakCZ3Hc4cLLTeqr5c/AzlpW98+f39hsoNFOlBLbAyRp8V4+Ryy5rSf7nr4lHDgptcfAvhsSxwEOBtxU5sOSMncWVg6jFOK0yQ3tBxCy0S8G+uPkT2oDtbH5rX0cpQ44+xh6SMZ88/cZ2h3NPnZZ6EuX+5rrk+I/PYVVoON5APC8EddZ5rpwdTHFtTaObP008vrWk/wA+JejinAZXUvQi/WYuup5sT9ZS+hzxhlitMofVf1uZ8PiA05HSJNp5jThrMQsupw+kXpce67ldNm9FL0OTZ3tf58h20HQwyAd3rZc3Sx1ZUro6uslpwt1ZzKFCHMyVQ0EjvQZBvLCNL6/9r3XLVbavbj9zwIw0tKEkt1v3XmNe09FjMIyqwseJB9Z3EHcRxXCeyhGy8Y5jxh6xl0f5VQ/6rRuPCoN4368Yzao0Ts7KQwQAIAEACABAGDbG0exZIGZ7jlpt95x08hqTwCTaStglZy8BhSwEudmqPOao/ieA4NGgHBcM5uTOiMaQOxTXO7NpvckjcBz4rZYJQh6SS27e05n1EJ5PRQe/f2f2OL2tgSAsdM53KrN3OEKi2kIxGNgS31OnRo1cV2YOhlJ+vt9/6OPP18YL1N/b2+HkyYSg5pNSpBe7wjhPHgvUelLRDhHmQjO3lybyfA97HO7rRYnvOO/oNSFO3ctqT2ive2O/Z95JLuPDoNAs4RjBVFG8k5bye5d9UAEm0cd/RUlfAnNJWylF4AkkSbm+/wDKwTadkwlFK2/eKrVJbAYahPQD+4qorfd0ROVxpR1fT6mX/DnOHfIAnMWC4sLNkp6oRlcVv5MvQZJRqbpc1+xvpYdkDujQblDk/J0RxwrhGHE4V1J3aUoI9phmDzB3JyjDNHRPbw0YOM8E/S4t13T/AGN9OqKje7Y8N7TzC8WeOWCdS/6j2oZYdRjuH/GOpukArKcdLo3hLUrLKSir2SP1ZOMtLJlFSVFGgOs4CR+gQrdx3i9n+UZqp7TW6/LLVaYcC06FTCbhJSReSCnFxlwzJVwOeswyBlEkH2ocPkPmvT6LLWKS9vy2PL6zp9eeDXZfPdHVYcpynQ6H6H6LR77mi9V0+O38Fcfg21WZXWuC1w1a4aOadxBUNWaJltjY5zw6nVgVqdnRo4ey9vI/AyFDVGidnSSGCABAAgCHuABJMAXJO4IA8vg6v7RUOJPhu2i33WTd5HvPieQhcueTvSa4qas04upADR4nWHpcnkn0uH0k77LdmXVZtEdK5ey/k5zaGUtaDJFiQLzOnOGz8F7GSSn6r/F/08bHj9G01yu68/8ALN1RrGiTHnqT5qYp8I6JaVvIzUqT399zgBMi3hg2jdork0mq/wCmEYzmtUmvZ7K8GijRB7xvOk8Pz1Sb7GsIJ+szQoNQQAuqJgc5PkmttyZK6RcMHAeiLY9K8EpDIdoeiAfBFPQdE2KPCLJDMePwjj3qbi149HRoCFS0PaatGGXHP9WKVS+/vHYJ5gZokjNbTmvH6iMVJ6ezo9XppScVq5avY0rnOoEALqjeNR8QtIP/AFfDMpp/qXK+xdpm6zap0zRNNWjLUqgYii0zBD44ZoEfVel0MLxzkvZ+55nWZK6jFF99Xz2Ou9gIg71qnRbSaplKLjdp1HxG4ptd0KL7Pkw7YpublxFP95S3fxGHxU+p3cwFLjfBepR3Z2MHiW1WNqMMteAQeR+R5LM1HIAEACAOF9o62cswwP7zvVOVIG4+8YHqs8s9MSoq2Q6nF2wI9IHFcsZX6r3LlGvWjsYcJVzVHVHW9loOnMg75t6L2ceL0WNRXvZ4zy+lzOctuy8e2jIaVQ1HmkLAkE6Sd8T8xwXVcVFKXJx6cjySePj7s20sKTGcAxqdSeA5Bc+6ld/A7IwtJSS9r7v2GmreG8bnpw8/xTW25ct/V/KGqSwQAjF4jIAYm8W4bz5BXCOp0Z5cno1dCxtBl9YBIkC1pgzzgp+jZC6mBU7RExldA1tymY8x6p+idckvqVdUy+IxmV2UAGwO+bmIEDklGFqysmfTLSvBLccwyBJI3AXSeNoa6iD2Qv8AxEZoi3H1sB5fFV6J0R/krVVbGxjpEwRyOqzao6Iu1ZKQzNScBDTq0x1adD+uC4OoxvU32av4o36fIlFRfMXXwZsXAeiCABAC2WJG43H1H64rSXrR1fB/sZR9WWntyv3QvH0szbWcCMp3h02IW3Ryccq+vuMetgpYX57e86oXaZGbEv3tu9ugHDeDw/6VxXngyyPxu0XpNzQ433gbh+aT22Q4rV6zM2zndjXdR9irNSnyd/qN+ObzKxaOiLO2kUCAIJhAHj9l7RZUNXEF16ju6LyKTSRTgcCJd95Z5enyykqWzIj1eGKfrbrnyOxmLktYAcrjcjUgawNY5ro6To9Prz57I5Or6zU1jjdPl/nb2mlzZAaAA2P0IXVfdmbVqlwSKIaO6co+HojVfI1BRXq7A1zo3EeiWwJyryUo1NSQb+dt2ibXYmEu7Q0Vm8R+uqVMvXHyXBnS6RSd8FKjRqRpPyTTYpJcvsJp4NkDu7ha8enFU5y8mUcEKWwNFIuIEFx18on5BD1JAlicmlyPFMX/AJteamzXSt/aJbgmDQfE8I+ir0kjNYILsScIzh8+X4BLXIfoYeBzGgCApbstJJUiUDE4qjmFrOGh5wmq4fBE4trbnsVo423fGU+oPRebm6KUX6m52Yeui43k9VmrMImbcVx07o7dSq72KGs3iFSxT8E+lh5M+JxViWte4tg2ad/5LqwdLOXLST9pydR1cIrZNtb7Jk1e1LA/K0AQ7WSIM3ELoxdNHHO7swy58mTHelLh8m3DVW1AJfJI8It10WrTXCCElPl/A1MaBYCFDdmySXAunZxbuNx9f1zVPdWRHaVGbbVBzqeamJqUiKjObm+z94S3zUNGidHUweJbVpsqMMte0OHQiQszUcgDjfavEZaBYD3qzhSHGHnvHybmVRjqdETnpjZjwWFyTccBG4CwAXZKV7Hn48em2+WRh8rnueLkdyeEblUrUVH4k49M5ua9xqWZuBCAF1vDA32HmmuSZ8Ui7Ru4JFLYkoAqaTTqB6J2xOMX2FVqIiI1tYnebppuyJwVUXDIGpv1SsrTSoynBuIaCR3RAF4PGVp6RJt+TB4JNJN8fm4v/DTJIcOWsAREDgNfVV6VVRH+K7tP88F6Oz8sEkGCCOQBJMdZHolLLY4dNppt8f2bTfQwsjq54ZGQ+8fQIteBU/IZD7x+CLDS/Idnzd6osNPtZkqYMOa5smQTBk2OoOvNWp00zCWBSi4/Iz4N/ZO7Nw003mOu9Y9VgeWOuL3+hXSZlgn6Oa27d3X7nYYRFtOS8SSd0+T3YtNXHgvs0QHjg8+cgG/qvUhLVCL9n2PPUdMpL2/fcdRsCD7JI8tR8Fo+bFDZNPscZuKpt0FRoLyQY7oJEC34rocJezg4FlgtlaV7eDp4PEyIcWn+YGx8jvWEo90dmPI3tKveOxFgHe6Z8t/w+SUfBc9lfgcpLMWwO4atDcx+Zn9FSXfB2YLNqjVO0dhIZ5nbz8+Jps3U25vvPdA+DXK8f60Y9R+j4oviXCnTc4WgE+fFdkU5SSOLI1jxuSKbMA7MER3r9LC3VKaadMMFOCa7mpSalKzw1pcTAAJJ6IQnwcXDfabD1KdKsxxcx7+zBHvklt+QhyWpVYaHqS8KzXT29QMy8Nhzm97flmSOVj6JakW4sv8A4zQ31AJ0mb2ny80akGll2bWonKBUb3jlGtzw0T1INLNNTVo5z6BUjOXKLpFAQgCrydwlNUJ32KU6wc0kbpBHAjcm40yYzU4tovS0HRJ8lR4RZIYIAEAUb4j0BT7Er9TCoxpIJAJBseBQm1wEoxbTa4FM7jna5XX5A79PJcnVYXkSlFb9zbp8qxSal+l8ex9zRTqQc7e8DqB8COa58GXR/wCc9joywt+khv5/kyYtxL8+WJLInWzhJ5SD8F2QyRk1GL4u/itvt9TiywlG5yXNV8Hv87+h1nta8bnDyIKauJs1HIvKMdXZDCQR3QBBAAgyRJvebaq/SuqfmzF9LHVa22rhDzghFi6YgEuJ+e5T6R3uX6FJbN37xmDfLBysfKyU1TLxO4md/cxVJ26o11M8yO83/wCllI2idpSWeVpNz4nEVCbB4ptH9DRJ9XOXRiSqzlzJuat7IXtarmaWATYudygSB5rrwqnZ53VT1RcEu1sPs+2KUc9OEgGDzujqHcw6BVir2/I6SwO0pXpBwymC02IO8cEA7PPbV2Vh6VJ2SgAxrh3KZDBmcA3N/VcDzUySUVQ4Sbm2zCG4Alpe57SJOSZaCGv5XBGbkYUVE1uSG41mDdnqk1XEZ3Ft4DsrxBt3SRIF+CGosSckdLBbLoVHNrtzyHzlJsHi0EESI4cgqUU9ydTSo7B8Q6LTsZf7F0igCABAEOFigT4IpaDom+QjwiyQwQAIAofF5fVPsT/sXSKBACnYdp3RxgkT1jVD35J0Ltt7thVaiREQWz4Xbp4HgoeKMm2nT8oHKUUlSavhjMC4doA1uUw4OA0kZSOts0LKEZx1Rm74a+v9GmqMpRcFXKa9uz/mjoYrEBgFiSTAA3mCfIWT2q29kaSlVJK2+DDh9puILiyx8IA+Znirk8Slp1fMxhkyyjq07dqH7Nqg54EXkg6ieKc+E+R4XvJVQvbhysbU/h1ab/LMGu/4uKyfB0rk7krM0PJ7JqDsnPPtVKrvWq5dWNbI48slbZSHPLm6EyTG4EWE7zFit4TjSkuDhlCcm4Pnv7L7e/yatnUi1pkBsk2G7dfnvUSfts2wx0xe1b8Gls741t03KTVX3CUDM3YB7SHiRmnzBkekJySZGNtWxB2NQJnJoANTEDS0/FTpRprZFbY9HMXZNTJEmDeZN9fohRQpSa3NmEpBrcrRABPmSZJ+KdUJO0XHiPRPsL/YukUCABAEP0PRAPgiloOib5FHhFkhggAQBR/ib5prgl8oukUAQAIApX06QfimuSZ8CsVhybtMOG+943GPmhNdyckG948i8FQc1/ecXGM1zIBNjErm6+fqJJbfwa9Biccj1Nt1fs35NzGgCAIC8pycnbPVjFRVIQ8FtQOYBMXHvD8V2dNmUYNT4+xx9RhbyKUFv39pO1aoqYeu2CCKbjBjc0kG3RdNqUdSdohS9bS1TMv/AJGeIWZuYvs27NRpEkZQ0HW5cbzHC6vqJyjjUYp2/scmFRlmcpNUn57jhj2se8QSJcRHMjnxldmHHKWKN+DhydRDHmmud3x+eTRhsW2XNJAiNdSSJJ+nkqlB0mVjzQtxbqq+pqFVvELOmb64+Se1bxCKY9cfIujVbGo3/NNp2RCca5L9q3iEqZWqPkDUbxCKYao+SoriSJCel0L0iurIFVuY3Gg+qKdC1x1Pcv2reISpla4+Q7VvEIphrj5INVvEdJRTDXHyDqrYNxoimDnGuSKdVsC40Q07FGcaW5btW8QimPXHyHat4hFMNcfIdq3iEUw1x8lH1Wy243/JOmS5xtbl+1bxCVMrXHyHat4hFMNcfIdq3iEUw1x8i8TXaGmXBVGLb4IyZIqO7G9q3iFNM01x8iaVQF5dIgDKOd7lcfWW0oJe026Vx1ubfsX7mjtW8QvP9HPwd/pYeUUNVuYXGhVrHPS9iHkhrTsTisQwEguHepvbr/Kurpcc9MtvBzdRmxrJHdb2fMP2x3vD0/JVRrZ9C+z7XNw9NxYSDTaO7BjLb5Ks2J5VFRfBz48nopSlKLp+NzPXZFSmHhwJDTI4knXzK9OF6Hpqjx8iXpI67Tdfc04nDvkwwG85iQZIkCWxpEKE4yVN/D+zacJqVpe2/wCi2zKJi7sr9cu7nbQ+S5erzyxtaY3HydHRYFOL1SqXj8/Y0vflPf7s+0NDG4zonhzRzL1efBeWDwv1/n293sMuDxneIEFg9qIyknQnfquqePa+5x4c/rNLePnx7DpyJhYHbtdEwgdFKrARfdvTTJlFNbkM8R6D6o7Av1MuQkNkwgYQgKKu0KBPgKQsOib5CPCLQkMIQAQgBbxdvn8kyXyhkJFBCACEAKxTAWkEKotpkZIpxaYyAFJdJC8E3uCd5JHQmy8rq5J5XR3dHFrErHwua2dNIofEOhWi/QzN/rS9hi2pgQ8F8kZWmeEQT+C36fqnii41yc3UdHHNNTb4+x8v/ZXe6V02x6UfS9k419OllgEU6lRujhZtV1gYgkdVrjin2f0/6cubLKDfH1X7U/maMRi6L3NIDnOAizHa2IF10xhOKfZe85Z5sM5J02/cy2GqPqtLmtgTAmL8YjVKSjB02XjnPLFuKpe0K9Aw0MgZXZrzzkfFS9Mk1PuinGUa9HtTsU7tHh8xAMZRHC9+Kyh00MdNc+Rzz5cupPjivzuRg6lnNc3KM0aEAyNy6ZLhowxS5jJUrJFF9OA18gnwu1jgDx/BGqMuUCxzx0ou1fD/AGNma8LI6b3osgYpghxjeE3wQlUhhCRZJKAIQBFTRNCfAUtB0CHyEeEVrMcSC0xG7cU013JnGTaaYxSWCAKO8Q80+xL5RdIoEACAF19OpA+Ka5JnwMSKF4W0t9026G4+a8zrY1kvydvRy9Rx8MeuQ6xftdB8yr/0+Jn/APp8DPtiploVjwpu+LSFMVckW+Dm/wDj38q9E5Tt7LGWpiGcKxcOlRodPrm9FcSJcmnFUwYJGh+dlpFsxyRTpsz4+qynTNMHL3bRaJ0vu3qoW5anuZ5XGEHBbbfIw9l2bqfecRcS48RxUYOoeZyTSXuFl6dYNDTbXG5LQWve7cSM3QgQfmtZZFqUH3W37kRg1qmvO/0r97NDfER0P0+irsUv1NDEihOLDoBbqDPlvVRruZ5VKk49hwKk0MTsYO0ylrhFp3XiIWmj1bs5nmXpNLTNRaDbePgoN6T2LN0skUgLkBZWrMGITVEyutjKaLyGuDoNpB005K9SVpox0TaTTr2DqdUzcQeH4eilrwaRm735HgqTQEAU9ry+qfYn/YukUCABAFKmrRzn0CaJlykXSKF0/G4cQD8wuHrltF+86ekfryXuHrzzvF09SfL0Vz2ikZw3k2ZNtNzUwz+JUYzyc8ZvgCniVzQ58Hp4XcYHGrjJjOVWl/ypu/ByqJEjZVbII4haJ0zOStUcqjL6lRzgCO6B0AmCOMk+q5+tlp0xT8h0cdcpykvCXw/s0uaCIIsuBNp2jvcU1T4F08O1oIAsVpPNObTk90Z48EIJxitmZnOLHNDj3TLQ7nqAfRergzLNF+UeXmxvBONv1Xtf2TNZC0KEYoP9gjW4PDkqjp/2Msqyf6DWNgQk2aRVKitZot1QiZrguG3J4pF1vZKAIe2dUWDV8g4WsgGtiGNsAU2JLamS5iVg0DBbihjSpEoAozxO8gn2JX6mXSKBAAgBYu48hHmbn5BPsTzL3DEihOJsA7eCI8yAQpyRUoST8BbjKMlza+rNDjAngvDSt0eu3SsrREAcdT5q8juTojGmoqxGXPiqLdzA6qfIZW/+xWvTrdsWR9j0a6jI5P2jGVja38F4ef6D3X/Ak+SaE+BuKrZWFwgwLeei1irdHPklpi2YMMzKSDck5p4k6/Fefnyekqfw/g6unx+iuHx+fP1HrnOkEALxNMOaQRP5LTDNwmpIxz41kg4tCcOYJbJ4gngd3kvXxZNcbfPDPNcdEtPble7+hhrN4j9dFpTJ1x8kdsOB9Cig1opXecp7ptfduTS3JnJ6eCzKhInLrzSpDUm1dEvJym14sBqhVY5N6Xsc+kyoNARO/eSAIkE21N+S2bi+TkjHJHhFnuqmBBEaxvMk+lh6pJQQ28zpV+bjOyqdm5skmQAeRiTbzSuOpMrRk9G4i306jDDN5B/l1uL8h8U7jLdkuOSDqH9EVG1HADvc9BwkCN0AjzTTimKSyTSW4/Bh4s6bDS0aDfrOqiensa4VNbMbQqGCcpuSd363KWjSEnV0XNXqPJKitaJFVvEef5ophrj5LykULoaTxumyYcX5GSkUKIzPA3Nueu78VzdXk0468/Y16eGvLfaO/wAewyteG8deg1XnY9rl4+53ZN6j5+wxZmpT7PNz1K1bcXdk3+mn4j/cXei7cMaic83bO4tSSlWmHNLXCQ4EEcQRBCAOFsgE034d5l1EmkSdS0Cab+csy+YK0g6MckbTRSm8kSRDmGHD9bjquTLiWObh2fH59DTFleTGptU48r8+ZodUA3rmUJPg6XOK5ZXtCdB6/gq0RXL+ROuT4XzANJ9r0RqS4j8w0t8y+RkFJoqBsTZxve1uPOV6XSzlKLl7vmednxxjNRrz8tjWGroJSolAzJ+1EOLaggRIcNCN/Qq9Kq0zn9K1JxmviPwzpaPT0Uy5NMbuKGJFggDLiMQQXRHcAJnfOgC0jBOr7mE8rTddijtogAEtN9NL8emifonfJL6lJW0wG0WzABMxGl5IH1+CPROrD/JjdJGqjUzNDuKzap0bwlqimTVdDSeXx3IS3HJ0myWNgAcBCTBKlRKBgQgBFak2wAgnha2/RUm+TKcIvauS4pkaOPnf80rL0tcMrVqOaJIB3COPRG3LE3JdrLYaAInvG54yvI6iUpy1dux6XTxjCOnv3L0ry7yHRZz2Sj8zSHrNy+Rk2rjnMYezaXPJDGcO0fZs+Zk8gtMfTyktT2X3InnSlpSt/Y7+zcGKNJlJujGgTvJ3uPMmT5rqJNKABAHE2wOyqsxHskClV6E9xx6OJHRyaZMkTjGFxzU9W2J4jgOJWkscZRqXwObVJS1Q+Pt/syMcGiG6u8J1J4jqFzejlkmlLtyvzya6444ep34ff3fA6DsAyIAg+8PF1ldWrs+PBn6KPbZ+e5ioYSpSEF3aNm0DvN/ELPqcUMvrQVP7h00smBaZvVH3br+heIqnMHZYDdSd82gfA+SvpMEoXb57EdVnU2mlx3ft7GoFbiBAHPxJL6mRpiBBsdD4uXBVpjXrK+/8HPNylOouu3w7msd0m3MAeh+iOTVeq2NUlggCj6TScxaCRvjgmm+CXCLdtFG4dhHhF76b09UvJKxwa4RZuHYDIaAeiNT8jWOCdpIY0RYKS0q2QurctHmfL8015Jlu0hiRQIAEAKpXJd5Dp+f4KntsRHd6hj41O5SU67i6QLjmOg8I/wDo/RcPV51Xo4/H+Dq6bC2/SS+C/f8AgMUQSGnV3qBvjgubCpJOa4RtncZNQfL+aKftEO7MXPHc3hmO5bY+meVek4X39xjk6r0UvRrd/b3jNnUBUr8WYeRPvVnDvH7oMfeXRN3wPFDSj0Cg0BAAgBeIote1zHCWuBBHEFAHF2Q9zC7DVPHS8Lv4lI+B/UeF3MTvWidmTjXBodgRmzAkG5A3AnUq1Kt6Mnjvv7V7x9KpPIjUJNUXGVl0hmXG4FtTkRvifIjeqjNrYyyYVPfuZWUyw5Dcbjx4ra9W5jGLg9D+AxIsRQw+VxMk6wLWkyet09ufJEYNPn3fEtWtB4G/QoXgJ7UxqRYIAh+h6IB8EUtB0TfIo8IskMEALp3JPkPL8034Jju2xiRQIAXUMnKPPp+aa8kS3elDEizJTrCq8tE5G6ncXe6OXFY9XP0UPa/ovIdNWfI1/rHv5fj+R9TFNGku6X9V5+Ppck+1e878nV44e33BQwJce0JLToLXg666bo6LujCKhoav8/LOOpTn6ROnx/P9Fto1OyYKdJoNWqcrAb3Or38WtFz0jem5GkIJbHU2ZgW0aTabbho1OrjvceZMlZG/BqQAIAEACAObtnAOeG1KcCtTksJ0M+Jjv5XfgUCasrs/GNqszCQdHNOrXDVrhxC0TM2MqsM5m6j4jgVSfZkSi7tclmPn9aIaoadlkhicVQzDnuVQlpZGSGpGKm/cdRr+IWzXdGEX2fJaJSK5JIlAVYqlUEQTcW/A+ipruRGS4b4L9oEqK1IHGxs7TgUgb27kUiYFnacCm+RRey2fyJzjn6FIepFKtURYiTYdSmkTKarbkYxsAAbkmUlSpEoGUqPjTU6BNImUq95NNkDidSeJQ3Y4xpGOrUNUljSQweJ4P/EfUqMuVYIp8yfC/dkQi+ok4LaK5l+y/c04agMkNhtMWt4j08965licpa8u8n2OlSUYaMW0Vtfdm3C4cNvEWgDgOfEreUr2Jx40ty+KxDabC95hrRJP63qDYTsbCOLjiKoh7xDW/wAOnqG/1HU+m5Zt2aJUddIYIAEACABAAgDjbUwbqb/2iiJP+rTH+o0e0P8AcG7iLHcmnQmrH4TFMqMD2GWn9QRuPJWZlqlO8tsfgeR/FUn2ZEo72uSadSbaEahDVBGVl0ijJj6QiQYdu58o3rTHLt2Mc0VV9xNBjnWMMI1Bueo3Qrk0uNyIKUudjS3Bt3yep+gWbmzVYo99wqUg0hwaI0Nt3HyQm3sJxUXqS95oCg1IqaHoULkT4K0fCOg+Sb5CP6UMSKM7WBziSBAsOfEqraVGSSk7YOwjeEdEKbB4omevSc3Q5p0Gh9dFpGSfOxnOMo8b/cTRF7+LeOHIclT9nBEPbyI2vVLaTi3XTpJiVeFJzVmXVylHE3HknZtFrKLDU72mUCdNxI3niVnOKlkbit+9lYPUwx1u12S/OfJ1qdK8u13AaN/E81k32R1xj3f/AAvVqBoLnEAASSdAFJoc/A0DiHitUBFFhmkw6uP8V4/9Ru11iM27LSo7yRQIAEACABAAgAQAIA4uO2e+m81sOJJvUpaCp/M3c2p8Dv4pp0Jqx2BxrKrczDyIIhzTva4G4KuzMbUpg9Rod4VJ0TKKYmrXLPEJmwI0+9w6qlFS4M5TcOfz3jaVMazJO/8ADkpb7FxiuRGKrtmBmLh7o06k28ktShvJpImXrOopt+zt8eBBxzjANIjmXAD4T6I9JiStSv2Jf8F/6t6ZQr2tqvpY12MIHeZbQ96Te2kXUQy45y0xbv3FzWSEbnFV7/6H0TBynq08Rw6havfcUdvVfwGVTY9ElyVLgyUtoMyiJdAjugnTW+ic1pfrNL3syx5VKPqpv3IpV2ozw95s6ktdYcdLKowvdNP4omedLZpr3p7IdUxtJmVpe0EwGjjOmiFjnK2kVLPix1FySvgc+reG3PwHX8FCXdmjl2XJNOlFzc8fw4BDYRjW/cjEUQ4Xsdx3hEZNcBOCktzLhzNgASLEnw8iOK0lsYwerZc/T+zXSpAdeP60Czbs2jFIricQym0ve4NaNSf1c8kizFhsG/EkVKwLaIMspHVx3Pqj5M9b2GbdlpHeSKBAAgAQAIAEACABAAgAQBzNobKzO7Wk7s6oEZvZeOFRvtDnqEJiaszYbaffFKs3sqp0B8FSNTTfo7pqOC0TshqjY7xj+k/MKv8AUzf617hWJAY0vbNtQNPQqo+s6ZGT1IuSMWHzNEuEk3JF7nkvPzyjlncX7Fex1dPGWKHrLndtbjg5rrWPL8lzuMoOzoUozVci6lIxGo4bx0K0hkSlq4fn+jLJibjp5Xj+GRSxRktqExYtMXFrzC9KE4yintffwee9Sk4yuu22695bF4hlSmQXNzC8ExJGhErWEWpWuCMuSE4NNq0KwdQCm2IMi2XReZ1EbzSu15v8+R39NNLBGqfivz5jpA1uTrz8uCyqUn6uyRtcYbS3bOfnY4kBgygZiW621g8uRXowxZlHVq34V/n3PLllwSk4KO3Lr+f4L1cW+m3JSLSJEHMCRxBGrvmtcMlk3yJ37n/wjO5YlpwtNdnav+X9ww9HE1BDnua3WfCSeQ1y9Vu5Y470r+f4zGOPqMmzk688f3XvNVDYsGXVXv4tJ7pjkol1FraKRrDoqdym35T4NzGw+ALZfr9PqsXvE6kqnXsM20Np5HNp02mrVd7DdQ33nnRjeZ+Km13NHqtUhuC2U4uFXEEPePC0fu6f9IPid/MfKFm2apUddIYIAEACABAAgAQAIAEACABAAgBGMwjKrSyo0Oadx+BHA80Acavs7EUYNB3bNb/p1D344Nqb/vequMq2ZnKF7oRV2iysOyc19OrqGOs6RwGjx0lawkk+TnzQco00OoYsEXs4WcINiNfJedm6WcJUt129x14OrhkjbdPuvaXc5h1hZqOSPFmrljlzRUlo9ojzVVN8xJbguJUVc6d+b7p+apLT2r4kyervfwM2JFTRsTunhz5LoxPFzLj2fnJy5lm4hz7fzgrh+1FnRMezw5Snk9C94/XyTi9OtpV8PHsL4hxywJb73dMkb78UsKi8ict/G6+xWdyWNqO3nZ7r3lNmVgHkPeLi7riTuGgBXo5E3G1/JwYJKM6k/jxfsOvSqUW+EsHSJ+Cwam+bO2MsUf00X/bGbiT0BPyCnRIr00Ozsx43bTKZDcri86MA756MF45kBDSXLHrk+Iv7FMPhsVWJdUjDsIgNaQ6rHN3hZPKVEpLhGkIO7kdjAbPp0WkU2gSZcdXOPFzjdx6rM1NSABAAgAQAIAEACABAAgAQAIAEACABAAgBGMwdOq3JVY17eDgCOt9CgDkYj7OkXoV6jCNA4529O93o5SndqmrRDhvadP2GV7cbTnNRZVHGm6Cfuv8AxWLwQfDaKWTIuaf0A7VY394yrT456bo/uAI+K53hnZ0Kaointai/w1qY6ubPoSnoUOVf2I1Snxt9zS17IOVzTb3gfqpuUpKytKjFpBmZlGYt0GpCG5KbaFFKUEmZ6m06TNa1Mj+tub0Buq0qfan9BXKHtX1EYjabHgdl2j3AyMlN7r9Ygeq26dSxT3Rl1MVmhs6fKOhRxOJeBlw2QxftHAR5NkrqlJXsZwi3FOSpjxsmq/8AfV3R7lLuDzddx8iFFmlG7AbPpUQRSY1kmTAu48XO1ceZSGakACABAAgAQAIAEACABAAgAQAIAEACABAAgAQAIAEACAIKAPF/az2kCPmO1NfMpgLwWvogD6V9mPZ/W9IZ7tmiALIAEACABAAgAQAIAEACABAAgAQB/9k=" />
          <attvalue for="0" value="image" />
          <attvalue for="5" value="75" />
        </attvalues>
      </node>
      <node id="295" label="295">
        <attvalues>
          <attvalue for="2" value="Pacific Ocean - Wikipediaen.wikipedia.org" />
          <attvalue for="4" value="https://en.wikipedia.org/wiki/Pacific_Ocean" />
          <attvalue for="7" value="data:image/jpeg;base64,/9j/4AAQSkZJRgABAQAAAQABAAD/2wCEAAkGBxMSEhUTEhMWFhUXGRgbGRcYFxgdGhoXFxgaFxkYGBgdICggGB4lIBoYITUhJSkrLi4uGB8zODMtNygtLisBCgoKDg0OGxAQGy4mICUvLS0vLS0tMC0tLSstLS0vKy0rLy8tLS0tLS0tLS0tLy8tLS8tLS8vLS8tLS0tLS0tLf/AABEIAOAA4AMBEQACEQEDEQH/xAAcAAACAgMBAQAAAAAAAAAAAAAAAwIEAQUGCAf/xAA/EAABAgQEAggFAQgCAAcAAAABAhEAAyExBBJBUWFxBQYTIjKBkbEHQqHB0VIUI2JykuHw8YKyCBUzosLS4v/EABkBAAMBAQEAAAAAAAAAAAAAAAABAgMEBf/EADURAAEDAgMFCAICAgIDAQAAAAEAAhEDIRIxQQRRYXHwEyKBkaGxwdEy4ULxFCMFUjNiciT/2gAMAwEAAhEDEQA/APhsCEQIRAhECEQIRAhECEQIU5UpSiEpBUTYAEk+QgQug6F6lYzEkZJRAp3iwFdXdvU8ngSLgMyuvwvwiWkPOmONQipLpsEp1CqvmalqxtSpteYLo64wuXaNpdSBLWzy/U+sc13PRPwp6MSh15lEoAJUQAoEA58pcoJ4EM5AaG6lBTZXxNmeuX2t7K6h4FMsBGGlTVISABN7wOUMKuW+sPCzF3hA63qcVTB3TJG+L+WS2R6GkKlqMyTLzhJLZXKS2hLuH1gwtxCMkY3mmcRvHlbq6WrqthkrzBKncMhJYMNDw5+8WHy2MI5wodSh+LG6d0265+61OJ6r9FBapa8MhKlBiiUFIDKH6kkaPWkLsCWYgLb0HbGtqdm497d+/wCloMf8NOjZvglTJbJyg9oijuxYF1EPdRLsHeMzTaBn6H6WjdpcT+PqPsrj+l/hTlJ7Gapn+ZIFg27EFVc+YAA2pFjZ5Ehw6+eCzO3BphzTu64cclx3S3U7F4cnNKJALOG/LWrQm4jAsc0SQutlam8w03WimylJJSoFJFwQxHkYlaKECEQIRAhECEQIRAhECEQIRAhECEQIRAhECEQIUkIJLAEnYcKmBC7/AKn/AAuxGLyrm/upZY1BBIo9w71azXqGrD3holMCTC+vdX/h9gsJUSgtbAFSw4YF2y2Nf1OaCtA3K6s4rYMAXUpQEhgAANAAAIzLnE3KYaALBVBiFLWqWkAgCpcgh+KX53EehT2QYG1CYPKff9rzqm1uNR1Jokb5I9p+E3D9FAAAgqA+VazlFX8AfNp4jHaax3+MX65Lmbso1FtxNvK8+JVhUseFkEjQIcj692IBOfytS0ZW8uoVXHYZakllZSATSrBrF3AJGlY1pvaDcSsK1N7mmDHXypSsGtJIUsrJJNS2YcACAdmo0IvabgQqbRe0w4z8+36Wux+WXNTkyoWpncZQqrZWch/4hw8qcO0pEOkjheOP6WDiKVcFkNcd9sWkfvoW5HSIIqluAIOj8n4PpHm1NgcD3TK9Kn/yDSO8IO7q3hmnTMVlfMhYb+G/LfyjMbDUORHmtXbaxsyD5eyrLnSZjhYYinfSU+VQx1pGraW1UPxuOBlYOrbJXPesRvEepWh6e6i4LEj97KEtbECbLSAhiX7yH7tdUtc1DmLa+nU/Gx3dZqj2lId+43jLx1Hsvk3W74WYjC55kk9tJSHzJc90uRYO9CLNapeGWEZrRtRrsl8/mSyksoEHYjeoiVajAhECEQIRAhECEQIRAhECEQIRAhECFuerPVufjpgRJSSHYqAdqE7j1sHDkOIRIAkoAnJfe+pfw5w+CSFLAmzdSWKRYtYZg4cOGoKOHjkfWJsFs2nGa7FagFAmgYxLQXNgb0nODXAk6LOYmwbifx/qDC1v5Hy+/wC0YnO/ERz+vuECUNXVz/FoXaH+NuX3mn2Y/lfn9ZeiqB5OgJWpIKx4y5aoOx2OujR6tGu2tDQIibaddXXlVaLqEuMGSBOvlw4ekLYYTCKSGK1ZdAT3mOilfjc1MW94NwFVOk5ogkx6+J+k9RyslIAJ9ANSYkXuVobd1qjOQEy1gfpVzJY1PGBplwSe0CmQNxTZsvN9jqDuIQMK3Nlc50zNMxeRSFOhrJPffxMX8JYAbF7x20RgbiBz9F5O1ONV+Agy3hnvvuNhznNa5KlSDmCgkvVKT4SB4VKcpfRiNrUEbGKlj/fEa8epXI3FQ7wMcBpwJkjhHtktienJmUu2ZwGCHvUnxAMA1SdzHMaHegC28mOWmZXd/muwEk3tYNnif5AQN5jVOnTphSRkGgbs1ZDmZnDlLOb8eEZg4TJ88VxHgCtXYnNIA8MJgzHEjPNNwCEUdCpamqlKlNS5ym44h71aJqYamRDh4e6uhLIkFp3X9j8T4K30bhEoVMKVKUFM5JBDs5YAAaiwge4lobEQtKFINc5wJM9Wiy5Prx8M8NjklUsCVOALEMEk1LWOVySSwYuaOXjAtXUHQvPvWfqzPwM0y5yCA7BRDPQHjveoLFiWMQrBlaWBNECEQIRAhECEQIRAhECEQIXY9RuoU7pBQV4ZTh1H9NXP0Ybk7AkQ94aJKbRJXoboHoGRg5fZyEJSD4iAAVHct7RxPeXGVuGgCFfVMqwqfoOcNrLS6w9+Slz7w259uawZD3LnQ7HgIoVYs0W9+ak0gbuN9+7kspmaKofoeX4iSyRLcvbn9qg+Dhdn78vpZWvQX+g5/iBrREuy90OcZhuftz+lFUhwQ5chs1H/AB5QxVIcDFhpopdSBaRNzrr9W8liWtcoMCkoSKBT5uWZ/SmsdrdqbUIBFzuy8ve65Ds76Te67ujfn5+1k/C4gZDMUa/NTwtTKw2/vrHS4SQBlpx4rKm8YS52evDh4ftLxWLUUqZHdyqupja7fkxk2tSxgTed1ldRtUsJw2g638vspxxwHiQseQP/AFJMDalN1g4e3vCp2JolzT7+0rU42QqarOlBTV7gEtRzrXbgm0at2qlTsXT7X+vvNclTZatbvNbGugNt+t93ATCqdjNyjLKQFEgqWksK6hIYki7HaKFekHmahjINPybwFkaFfsxhpNkmS4Wz1AsSRnfcnyOhAM2ZTuxF3SRZiGccIwqf8mXRhEfI18V0Uv8AiQ2S50zccCMvDgs4SVMmZ5RIyhbjxBnGY5Xqaka68o6w5oa143RoeHL0XOGPe99I6GdRpNtczv8AhM7NSVMcoU/dN0CujmiuAa8Z1H4BiA7uu/8ArmtGMJOEmHaf9fXXgITcNJmoByqD5jRVQQS9SGrU1IeMH7dScRLbRpoVvT2Ksxph151yI5iPMiVZT0oQT2kvIAxcKcM1TYUBd9bRbSx8YDM8Nd3jpog1HsntGwBrM23+GuvBL6e6Cw2PlZJyErF0qYEpJFCl39LQnN0K2a4G4Xm7r11AxHRy1EgKkv3Vh/DSpBtUsQ5bW4JzIhagyuOhJogQiBCIEIgQiBCIELsfhx1PPSE/vBXZIqot3avcuNrCp4ByIe8NElMNJXo7ozo6Xh5YlSk5Uj1J3O5jhc4uMldAECE8qJoKDU/YcYsNDRLvL7WZJcYb5/SmlIFBEOcXGSra0NEBUsbPImIS5ZTghPi4G1BxfXhHobDRY9ri4TGpy/Z8F5+3VnMexodAOgz55WHj7IxEhBBSws5UbpG73ePQbIy8lx1GtNvXd4qpNlLSlkqXWiHNSWuzgk61IAZ4zY6g+p+IJ13Ae3kCUnsrspWcQNJzJ37z4kAZwrMjtkDvDOTrnFP+OUMIxq7JTeZaYG6PmT+lvS2ivTEOGI78XxA+zqoZQpZKy4AYjKoAq41ILD3jelSFJsN+FjUf2tQl+Q0ggTxuZj5UJ2RFQupNyogM3zjz2vFwcMAG27PwUEsa6S4SdSbeP9Zq13ZclnSAEkUs7aR5Pfq7RigySvUinR2XDIgCLZZaJ8vFIV4VpPn9oxfQqs/JpW7NopVPxcD4qRnJ/UPURPZP3HyVdqz/ALDzS0zQC2hqGBNdRT19Y0NNzmycxbMZafXkshUa10DI3yJvr9+aZnOifUt7PGeFozd5D+lriccm+Z+pSZshRqFV1FQCzsxuDU141BjqobU2mMMW5366lctfZXVDiDr+h3cR68imIxSsuRUsO1GUGbdiGDecdHb0vzBPl+9dFkKdWMBaPP8AWmuaRhcSkHsyWVoDeztb2p7DDaqBcO2Zdp3K9l2gNPYPs7Seva3sM9KeBiHcgWdnsQHFXbXWI2Ef7ZmIE+Svbz/piJkgcp1091UwUkCajJNCQSWIFVgBzKUHYEPQHQlrV9h5JaS4TbwHEc/7Xj02gVG4HAXPM/8Aqd0acDYCL7jpbo2XiZSpU1OZKvUHcbH/AFaOJetK8yfErqavo7EEJSexUHSr5bsQKkjShs7VoTBELQGVx0JNECEQIRAhECFuOq3V+ZjZ6ZUtKiCQFEN3QXqXIpQ7kAEsWaE5wAkoAmy9Q9A9EIwklMpDUAdTAZizOwoOA0EcD3lxkroa0AJ5xKVKyJOhJI0ZqA7xv2DqbO0eOQPv17Lm/wAhlR/ZMPMj2nf7c05U5CaFQHBwIyFOo/vAErY1KbDhJAVfE41g6RyJHiOyU3UfprHZQ2AuPftw+93uuPaNvDB3L/PIa+2qrYSQUOtZBmK+gN3J24MKDePTOGAxmQXnU2OaTUqEFx69PAbgnqQo0TQO6lKuo8E829NogxF1pDpAblqTr4deSd2Au5zfq1u9NB5RLQGiGiy1cC4yTfeszJwSCTTbjs3OGBOSTnhokqEqakJ8SeJcX1+sMgk5KWvaBmFCfMJSyUFbipJyi13v6CKaADJMeqh7nFsNbPoOuQVWZ0eoh5igWzKKQKOzAOXNP8aG1zWnuDgsn0Hub/sdvMcYtnJstiZCf0p9BGeI711FjdwWvm4dclWeVVJbNLJUeDpLljo1odSnTrtwvsRkRHqsB2uzP7SlcHNpk+I4+ivpmiYl0mo9QRViNP7x4xpuovwvH9bwvZbUbXZipn9HcdychTgEaxi5paYK2a4OAIWYSpRmIfnodjFNdhKhzcQUUHNcBx9DwhuBbkbH2SaQ7MXHoVmbKCgxGoPIguCITHuYZCKlNrxDufiFXRgc+IzkjugOncELD+rekepstSNnw8T8LzdooYtqx8BbfmtnLUQcp/4nfgeI+vrFm9wraYOE+CodZeg5eNw65E2ygQFC6SQRmHrEEStAYXlbrb1dmYHEKkzAQATlJaoDbXuK0cEFg7RmtAZWlgTRAhECFKWgkgC5LXAvxNoEL0h8KuqicFhgtTGbMqTsktSoBDsCxajUd35K7jOFa0oiV2GLmFghPiW4HANVR5e5EXslHG/EchB/Sx2urgbgGbpHpc+CopkBKkgM4cFQABu5rcslxzI3p6z3Y+6csyPb1v4FeSyngILc8pHrxs2R4jXK5MUhAq3ImpPncwgN2XstnFrc/wBkqvJkrUM61gVJFPCHLZTRgzXEW4iRE8t/P+1kxriMTiN/ITplpwViRKHiNzu5YXF7b/6iSdFoxg/I6p8StEQIUJgcgaXPlYetfKGMlLrkBTaEqRAhQnjuq5H2hjNS/wDEpkJWsQJKj0hhFH95LWpKxVh4VMNU2JbXgItuBwwvaCPUeK56tN4PaUnEEX4HmMjZWsKSzFnYGlu9Utwd/pHiVgJluWXll6QvZoF0Q7PO2V848ZT4xW6IEJcyne2vy/t+Y0YcQwHw5/v6WTxhOMePL9faYIzWirSZo/aQkgv2ZKTo+bvNxZo9TZWf/nLh/wBr+Vl5leoP8sMI/jI87x6LaTEBQY+uoOhEaAwrcJEKMlb0PiF/sRwMBG5JpmxzXDfFvqkjG4btAwnS7FqlICi1ASWclg9M1CWiS2clYcBmvM8xBBINwWu9uIvGa1UYEIgQvoXwb6t/tOK7VYPZyxXYvTK/F2bUFXnnVdhaqYJK9CLTqKH6MN45WOnukT7+Ct7Y7wMe3iqOEmZlqmKo/dS9mGx409Nbx7VOkKdMMHM/teP2vaVTUdbQbvDn1Kp9hMUtZlBIS5D2zEGpcVvmqLkR0lzQAHf11ZcQp1HPcacAZbp35ePMq/JwpfvhJINSxdWoBJ0G1i2lo5oh0yeWg66ldzWyIIHE6ncJOg8jwyViZUhPmeWg8z7GGLXTdc4fNMhK0QISMXicgBZ3NeAuT5RbG4lnVqYADH9alLHSCWcgs5qA4o5HmQH84fZlR/kNiT1/YUf/ADCrFCgHvT+EWfdRHlD7O2fV0v8AIvBaeo+1ObiiFFIDtle+prUBgwY1hBgIkqnVSHYQN3r9Il49KvCCS9gBsC97VHrAaZGaG7Q12U9f2lo6RBPhLFm3JIBDD/km+8M0oChu0gnL95fYV1CnDsRwMZFdIMiVkiBCryFtlST3k90jVtFcjT1jztopEF1rG4+R7+S6tnqghoJuLHlofbzVuOJdyIEIgQlyqOna3I/j8Ro/vAO8+f7+1kzuks8uX69oUMTKzFDUUFpYi7XUORSDHRsTiHndBn49Vz7awOa3fIg+/mJW0jrUKrPmt3k94h3azagncet940aNCsXu1beE6XL+YlyRfRtgNB7xBOi0a3U59ZLzj8ZuqoweK7SUhpU11BgMoJJJFNXcMdMtS9MiIW7TK+dQk1OVLKlBKQ5UQANySwgQvSvw3wcrC4JCRRagFKHeJrZnAJBqq3zGIq7LVc4WsddFm3bKIBE3GkGfDfzXQYzElSkoynISc25SH0uE/Uttfo2TZMAxuz04fv0XJte1l7hTaO6c95HLd6mN2dpSSWAommlx+ltBHSLXUkE2GXVlkSQPC6eVvS0KZzRgAyssIKmBcKDXt/n0hmEAuic/RRkTDcpNavemgpW3DWAjRJjjmRn0Eztk7tzce8KCqxtUkrBsQeRhQmCDkozQGch2B9DcQxuScBElQThEU7o05UYW8mh43b1IosGihLMsksz+LWrEFxoataGcQF1LTTJgc/35p3ZpqGHevxcNXypEyVrhbcb81AYVFO6Prw9bD0EPG5R2TNyycKj9I/xrbWHpBjdvT7Jm7roJiUgBhQCJVgACAswIScVKJDp8Qt7seBaCGmzslLsWbcwooxoAHaDKTa5BFS7tw8o86rsTw6GXHXXFdlPbmls1O6fMc+slaUsC5A5xxtaXZCV2OcG3JhQ7ZO78gT7RXZO1HnZT2rdDPK6rYnFEAqRLWrKSDRhZyCTXbTSOyhsbnCHOAB8eXUrir7YG3Y0kt4QOOf0mYgTUhK1BCcp0JLOCmrgUrfR30jejRZTJgk23R9+SzrVargC4AQd88Nw8/FXZBTMDuVUBY6cxZ40MtQzC++fP6VkCIWqVIo6drfym3pUeQinXuoZbu9QuW+KPQP7ZgJoSBnQCtLvYeIUrYPzSKGxzcFq0ryzNllKilQYpJBGxFDELRdB8P+ihicbKQp8rglg7h6uXoGzF+DaxTG4jCio/A0lencLIy5u85J0DM1GZzHY50rgpswzfPrioYUpWtaxUjuPX5S7DRqu434RTpADTzUUix73PGeXlp8q1Ga3QRAhLn2benlr9HhhS/KN6YISpECaipANwDzEOVJaDmEqbJSwDCpA+5+gMMEqHMbER1/SkZYYitQa1/wAEKbynhEEJCsGSzqBygADL3WcEunNV8o9IvGBkFkaJMSRbhbynglDoupIUP6dKOGdmYNRmiu24KP8AFgyD6aWtnwU5OACGUSDlq+WrZSGBfck+cJ1QutvVM2cU4du4cD9kq6pPEjk33EZBdBHFRyH9Sv8A2/iHPBLCd59PpHZ7qV9B7AQSjDxKOyHH+pX5glGAdEqpMwKVoy6gtr8ptuHA+sWKha6Vg6g17MPVj8pWAndmoy1AU8yE6F2BUKgWp7c+17MaoxtN/SfgrXY9pFB3ZPH3HlJHt7bYGPFiF7YM3U+j0/u8uxUPJzfi0exixAO3gLzWNwgt3Ej1U0LAR3tAQRdwnhq4q3GGQSbJAgN72nwtQnEpSEpKZkskqyqLFio5rA3uGuzx0FuZkEWnr5XC2oAA2C0mYJvfPf6Z5ra4XFhVCUvoQfFyBqNvIxg5kXC7adWbGPvwTJ1ClWxY8lU92+sIblbrEHq/7TSN4lWvJ3xG6G/ZMfPlMyczpowykAhtLEWs7aRkVoMl3HwM6MB7Wfq6Uu41U7WcMEzHrXMnaLp/+QePtHysq/4RvI959gvsOMmCXLWoUYE+f+47GDE4BcVVwp03O3BY6NIMtJSzFjTSgpzAYQnNLTBRRc1zA5uR9OHgFZiVql4qaEoUpRYBJJNmAF30hjNJ2RWkwHWiRPlSJ8rMqXNX2YpVK1KKO+CaAMf6hEh4wzvVFhxxuCsyuscgpzKUUB1tmSaiWVAqDOGORRANS1oQeFRYU1fTchPiXlvdKhQJKi9O6zKopj3TSDEEsJTEdLSSUpCy6iUgFCx3gSGLjumhuz6Q8QRhKtL8SfM/RvvFDJZnMKcJUiBCgvNox4HfnDEJHFolmcFy1EPZVDcEOCIcQ6FGMPpkjirEStViBJECEQIUJd1cx7D8QzopbmVlSQSCzkOx23rpBJTIBIKVKPZ5gXykuCA4DioLWDuXtWOPaqDqhDmZ6/a22asKQLXZTI4cLJ8qblJUnvJVcAi+4ctz8oxo1cIwPtGX0t6jL46dwc/sfKqqLTQtQAdYNSKJEtSTXgz+cddOoKh7pMAR4yD+vBcdRhpuxPAu6eQwkZ+E+K2hCZibhSSG0I58Yd2la92o3ePRV5nRSCoqqAQAUhglkuRYOKl7xXaGBvGvNZnZ24idCACNLf2mTsGMpy0LXc14EneAPM3TdREWzT8PMzJCtwIhwgwtGOxNBXxL/wARHRbLkYgDxApJ7t0tfUkuluSozctmrofgx0elHR6JgIOdSiGAFaOTuoHMh9kxtSiFz1hL7nLqV1nS00qSpIDskqU+4SVJTS5cP6bx10RBBPW9edtby5haBkCT5EgdfKl0AGlN/EafpcA5eLEmDaLv6809hEUo4+WVlsYwXYoTpQUGLEG4IcEbHhAgrS9L4GWlBySJZGdCcjmWkmYUAHupLnMU6WeJeLCE2GXGerfta5GJwJKVrBC6LYFZDsZgypoSFByO7V9MweO6c1p3hkmYr9kPaTBKmLWCt0sv/wBUmYnIdiolYpSo3Dux0SBItK2uCwGHmKTiEJVmzrIcqovNMSp0u11L4WIsIoNGaWIxC2Xzch7n/wDMXosv5eHv/SnCVIECEQIUMR4Vcj7Q25qX/ieSZCVrECSIEIgQoDxHkPoT/aHopH5Hw+VOEqRAhLVh0m6Rx48xr5w5UljTp++e/wAUmZKIICcpFWCg4BZwAdBTjGbqLXSbg8E8b2QBBF4B+1Y6OW6ywyukODukkGlj4k12jFjHMaWuMwfQ5exW2MPfiaIkeoz9xfcrOOxfZiicyiCRoAEs5J89IsYc3GLgeaHuIs0SYJ8t6qSMespBKcz1DZQMpqmr3bhfXcdUohxExG/eM1FPtnMDsMzcRGRy13Z+6s9GTAUFtFGlaOXYvrWKqZg8EUCC0jcSuK+OGCTM6MUpRA7NQLlLs7s2xUoJQ/8AGYycuhua2HUh09H4crBByOUsxClKKsrbupm3jdghoXPUcJJV0S1LKkHiSdKt3QdSGyn/AARsx7cIePD7+QuJ1NznGm7x8Ytx3HoK1gJRSkuAC5LJsNAObARLtLzzW1JpaDIAubDTd6KwkHXf/UStROqzAhVkyQpLLAPeKg+4USPSG4AqKZIHmoDo6Tfs0hsotRkNlLWowD3YNaJwhaYioTOjJIVn7NLu/m+bN/M9XvDDQpc45q1hpYSkJSGAo3LWCEAyFJPiVyH3P3h6JD8j4KcJUiBCIEKGI8KuR9obcwpf+J5JkJWsQJIgQiBCgfEOSvdMPRT/ACHI/CnCVIECEQIUJuh2I+vd+8MKXaHj+knFYUq7yDlVvVjRqsQbcfpDBGqipTJu0wet0e/ojAYcIKkuSzM5JYF6B7Vf6Rw/8g9zi3q66/8Aj6TWYh73t18K2BHmkyvRAiwSU5kzCpAFhmBo7vV9w31Md1Gu1tOHzrHhH36Liq0XGqXMjITxmdeEepWr69/vujcWnJmUlD9mRmcoUlaQB8zsG4x0GC0OGRUsPeINiFHq4rNKlEmgQktWqlBKsx9fUmFtDnCmGNGetstyzohrqpc42Byvna6cMcELUAkqqSMo3J+4V5B47KNMmk2Tp18LhqbQ1lVwAm+nW+U2Rj0AqClBOXKK2cpcnNYm9OHGLNNxggTKGbQxshxiI9pzVwTk7xlBXRjadUdqN/eCCnjChJmhr777wyDKhjxCn2o394UFVjCx2yd4IKMbVFM8OQ/LlDwmEhUEwsCcHVXbQwQUg8SUztRv7woKrGEdqN/eCCjGFEzQ9DXb7+8EFLGFifNGVVdDvtDaDISe8YTyU+1G/vCgq8YR2o394IKWMI7Ub+8EFGMI7Ub+8EFGMKCpozCuh34Q4MKS8Yh4qfajf3hQVWMI7Ub+8EFGMI7Ub+8EFGMJWIxKQzlnUkD1f7RTWkqKlVgiTqE3tRv7xMFXiCXhpgJK3uwH8osfNyfSPP2zE5waBl7rq2QtALyc/YZJ/ajf3jj7J25dnas3qAmjNfQb7n8xfZuwZa/SjtGY/D7Wu6axiRLnpCu8ZJIHFJJDep/pjt2ek8USSLT8LkqVqf8AkBoNyMuR68lnoCVMRh5aikqeWmiSHGWlqaNZ7Q61IVQ0AxG9FOo6k5ziJndw8tFVxMoCbLExJsguNFZqF/5lEvHpsJwnCbX9voLx6rWio3tBexnjNvUz/at4jDzAe624W5Ks1QCXDWYesZyxwh3louhzKjTLec6z5Qjo2QwYqIWa0tS/8KjvysI5drrVGOlo7o65jrNb7FQY5sOJDj1/8nj7BWZi8h75YXzB6l7KFTr/AKh0KwrWGe76V1qZomX5bx7HPrcqmAxZJLVlBu8Q2Uk+H+IMRXTjHXUYI4rioVnEmPx3xkd3HnpvK2YVX76Rgu2VmBNRmpBFYYUuAOawg1Pl7QHJIZlSL0hKrrMCEQIS5/gVyPtDGal/4nkU2ErWIEIgSRAhQV4hyP2h6KT+Q8fhThKkQIRAhLxCQQHrVP8A2ENual4BF9491KctkknQE/SACTCb3Q0lZwyClCUkuQAHjxKzw95cBElepRYWU2tJmAmRktVAHvHkPqT+I0P4DmfYLMH/AGHkPc/S1HWPABUqaurlBo9CWZFNGc+sdNHanBnZ+ut8/Oy5quxsdV7Yzy0JGXlJ8TKrdSsXOHR+GJdbIYnKVFRQSk1Samhqbm8dtODmPX7XNWc9pJF/A+VvnlxW3nYtK1p/dLKmIBKMtXSr5jYM76R0NYWtPeEc1zOrNe8dwk5ZRuOu6J4LOE7SakqACQ9NSQLke32hPwsMZp0jUqtxZBGIkEhIQQllZrPu9H4wu64EOEg2Vua4QWGIM+/2kstWd1WLZEmgAALOQC+uxpGbdnp0w2BfeeskGtVqF0m2WEaemeu45LOFmKOYTEsMxFqHMx8r6xu4CxCypudcPGsc5/tCcKpDBCyz2IemwPys7+UMvDswkKTqcBhtuO7norj1ZtLxkuibwswJpcsAKLagH3/EM5KGiHGOHypnSv8AeErWTAhDQIS8T4Vcj7GG3NTU/E8imwlaVMlkkEFmuNCNoYNoUOaSQQUyEqRAhQPiHI/Uj8GHop/kpwlSIEIgQoTbpHH2BPuBDCl2g4qZEJUoYXwtsSPQsPpHk7W3DVMc/Nd+ykmkJ0keRhOjnXSoI8SvIfR/vFus1o5nryWbfyceQ+flaTr3MUOj8TlJSooyhQLEFSgkEHQ1h0hLwm/8VqfgdjhM6MSkADs1qSwILOxJOxKsymP6hHotXI7Nd3ikggOHZQ+vd+8aNKyqAECd/wClV6TnIShUuo7lMosC4FrWPpFU/wAgVlXLRTLOGmm72VMyEylIIfKMwcqJAdm5V5CMtm2l9YuD8+UJ1tmZQwlkxcSST17IT3VKUCGcZuRCWIOjOfLlGpqQ8MOot6+9lm1hAdUGQN/S/heeCso8ShyP2+0aaJj8ipwlSTikE5SlnSQa/p1A8oppGqzqNcYLdD6apwL1EStAZyVL9qPaZSggWd71BB5VjTB3Zlc3antMJbwnyj3VohJoQ7cN4i63sbFTFqQlQWFLAvTn+YISJAzSsUDlUxFjcaNFNiVNScJhKmYYulQUyg9CcyXIsHqByaKDhBELN1J0hwMHzH35QmS1mrgvw1poW5CsSQra46hPiVoiBCgnxHkB7n7w9FI/I+HypwlSIEIgQoK8Q4An2H5h6KT+QU4SpQkeJY4gjkQK+oMedtw7zTw+V17GbObxnzA+ZTo4l2qEmz7kn8fRoupYxuCzp3E7yf16LhfjTjBL6NUkgHtFAMSz3ZtyDlU38Ji9nHeRUyXOf+HjpUPPw5IcgKAZvCbu/efMp6UyJ3juauZy+1zUOCNwR6xoDBlZuEghavDupcxZYuQBuMqR3fIknmTHNtxjC0bvc59cE9iBJe86kDiIGXgb+JVkxwLvUESkgEAAA3EW6o9xBcclDKTGAhoiVUUTLUly6D3QSKglmCj5MDHrbPX7YER3hfnyXlV6RoObeWm3I6T8HzVsiNU0jEy1lihTVqDqOB0imluoWdRrz+BhOSlgwiVYEWUJt082+hP2hhJ2YUwISpZgQsEQIWJqXBG4IhgwUnCQQpc4SaipAP1+u20EpFoKykMIExZZgQoSrqPH2AHu8MqW6lThKkQIRAhQl1Kj5en9yYZUtzJU4SpKm+JB1dvJi/s/lGO0AGk6ejKulaq2OhCbNUwO+nM0H1jyaYBcJ6Gq9KoSGmM/nRSQlgBtCJkyqAgQvjXx96UDycOCHAzEMPmqTdxZDUrmVtHVs4hsrKobrhvhn06MHj5cxRZBLKJ0Gvyk1DjSpBJYRuFkcl6mxk7LLUoXanM0HvGzRJXPUcWtJCpSEZSU/wDJ9yfETxevnHm1nmr3zy+vS3guujTFKaY5/frfxToxXQiBChPRmSQz8OVYuk/C8FZ1WY2ER0FXkrCXD92hSSdDpXb2aPXovNRt8xY815b2im6NDcX0P17JvbJ58gT7CNYKnGFjtD+lX0HuQYI4oxHcVCeo5Xy2Y3GheG2JUvJw5KaVKaw9T+IVlQLoy9f0sTgooUGckGgLX47w2xKT8RYbdc1Sl4eYKAZX1GUVoAVgUNAaCNC5pz65LmbTqAQLeXDOPhEyTNUz0Ybi+VQfk5HoIAWDrkhzKzs/fWDf19E5WGUUZNM4vVkAg+drcYkPEzw9VoaRLMGk+g/pKXhpiS0ugqXoASQdHGuUM0UHNP5KDTqNMU+fQ8tFidhlqAoWuylAl2JY8HCaceEDXNHXXFJ9J7h9nn8wrGGQpLvo4Fe6Q9GAtRohxByW1NrmzPvbhyspyFKyju8b71+8IxKphdhyU+0OqVD0PsSYUKsW8FHap3bmCPeCCjG1ZM0MSC7bVgi8J4hErMpLAA3153MBN0NECFIQk0uX3lE6JoOfzH2HrHDttSAGDmfj78l07IyXF+6w+frzU1VUBtU+w+58o422YTvt9/Hmup3eeBuv9fPkmExmtV5e+JHTYxeOmLSQUgskjUafKDQMNapJBYx6DG4WgLmJkyuZlTClQUksQQQeIqIpJep/ht02nG9Hy3LqQkS102DCjmjUufCY0YYusntmQdVt0KU3eDLRcbjccCKj+0clWmKby0fi7LrgbcldGo57AXDvNzHW8XHHknGaOZ2Ec4pu1tzXQajdL8lATXLApB2dzS9BaLNMNEkE+g68lAqYjAIHjJ8v7UkpBD5iQeNG8okuLTER1xVNaHAGZ8fpVkICZuUADuqNrgqT7F/UR6WyuL2FxO4e/uF51djWVQ0AZE+Ej2KtR0KUQIVP9oUkqTMDpYkKSCXSGcECoIe9oshsAg8L7+CwD3hxa8SM5G7iFZkHuh72PMUiTmtWHuqcJUiBCpz8SXUEkApIABFVEgH0q3kY0a0Wlc76pkgaabylr6TYAhLuHDK0pelDUU4xQpcVLtqgAgTPHq6yOknJASDsXNu8XNKeE7wuytJ66lA2kEwB68+HDirspTgFmcAts4tGZEGF0tMgFRxHhI3p60gbmk/8Y32TISpECEQISZqApQBALVJ14fX2MUCQFm5oc4AjipdmBYkeb/QvClVhjI9eKhOUsUDEm2hHHY/TSE5zGtxORFQkNbclNlqSkNZhY358eceM9r3uxG8nwXpscxjcItAyOf7UpQo5ua/2iahEwMhZXTBiTmb9eC5b4i9P/suCmKFO0CkJUdaVIAIJHyu48QjpZs2EYnG+77WJr4jDRbf9b15kmzCpRUouSSSeJqY2QoQIX0X4K9Z/2XGdksnspoYjQG+dtGqSds3kwYUuFl6FxMszO8ijUf8AUNUg7cd7Rq5rS3C7+uP6XPLi7EzT14fvyVSWWZKQe8abivfB2Ir/AII5hSL6kv0z+PNa9o1jIZ/LL5nl1ktmvDJKcrMAzNcNYgx04jqoLBEKhh+j1SUslSpidi2YcjRxwiNpY2ucUAO9Cp2YO2ZuAEubxzHLK3QScTMUCFEZQk2JGYvoa0GvNqxey7P2YN5ny6/dlntO0F5BiI87+PRi6tAvWNkC6IEKgsdpMZyABsGKda8S4r+ktaKtqB9H+vfisDLn2J+CP2ZHhbJWhQqYO7Fvofz5wlpkTHNNhK0QIUZjAFTVAP0hjck6wlZyDYemsKUYQgJGwgTgLMCEtVVAbB/M0H/yh6KTdw4dfaZCVIgQsKUwc6QIJgSVGSnU3NeWw8vzDKlo1OqzMUAHP+aUhJkwsSZZfMq5sNhtz3/tHl7TX7Q4W5D160Xfs9DB3nZn0G77UZqgpQRdqnhtXT/XGJYHU2GpvsPnr9JvLalQU84ufjrP1UJc0qJSHyAsZhFH1SDqf4recdVPZRAqOsc8PzwHDPwXK7aiXGm3LLF7jiRvy8V8F+M/WX9pxQkyyexkjKkaH+IDjcHUZeZbnSZW7GhogL51CVIgQpIUxBFxX0gQvTPwl64px2GEtZAnSgxD1KAEsoAkkgOEueFXJi2lZuELtVYNLlVQTq5odwLA0jQOhZGmD16pkqY9DRQuPuOBhEQm1055qcJUq+LwaZl6GocM7G4rodoYdCh9MO9vA5hVOzyHLofD+Pv67RvOISsMOA4dNFOEqSZEgJJYngCbDYedYLbv2pa2NeXALM6hCtr8jf7Hyhjck+0OTYStECFDEeFXI+0NuYUv/E8kyErWIEkQIS5FQTuX8rD6V84Z3KWXvvTISpECEs94toL8ToPK/pDyCj8jwCmpQAclgLkwgJVkgCSquDndoTMIZA8D63dbbbeccu3Pw/6mm+vwPtXsP+2azhDR+PHefpOOJeiElT6gW5gsf8G8c7Nifm+3yuh+2NsGAmfTnkeuKbh+jh4lPmNwDcXAURfU+Z0jssAG2Me/DrTeucU7l1wTbw4x4nxOi5P4s9bU4DCGUhu1mjKEj5UEEEkAggFikEcbECIcVu1oy0XmZaiSSbmvrELRRgQiBCIELd9UOsczAYhM6W9Lh7897mnE2vAkQvVXV3pqXjJCJ8s0UA6XByqZykkUPMUN40BlZkQr82W9RRQ9tjwigdCoc2bjNZlrfgRcbQEQmDKlCTSsTICw0U12EqHsDhCooUXKVXH1G4jY7wsGk5HNSZ7wlWeayrjaBB4pMiaCGdyKUryNOEU4LNjwRE5Jwf8ASr+kxMhaeB8lDEIVkV3DY6p25wNIkXUvDsJtpw+0woX+g+qP/tCxN3+6uHf9T6fawx/Sr0P2gkb0r7ikz5gtZ6VBFNb+nmIto1Wb3DLempIaluEStBGizAhLmK+UX9hvDA1Klx0GakAEjYD/AAkmDMp2aFRpOqukn5Q5HaWqR+nYNWMq9Y0z2dK79eHDnx0U0qTa4x1bU9P/AG48uGqvJkZkjPZTtLAZxpm1ZtKX1jKnRDDi/lqc78F0PeajYP4nJuVuP1ZX5SGqS6jc/YbARZKbWxc5qh1h6al4OQqdNIYAsHAzKYkJBNBa5oA8STCsCV5V63dY5mPxCp0x62D2tbawpwFTeM1qFpIEIgQiBCIEIgQuz+GnXU9Gzi4eVMIzhzYPpUa3AfycQwYSIlemeiukpWJlJnSVBSFCh+x2IiwZWasTJb1BZW/2O4igdFDmzcZrEua5Y0Vt9wdRARqgOmxzTISpVMcgGgfPcNfz0A5xpTJHJY1QDYZpciSollnKf0p23Cjf0pFOcBkpY1xs6x3D76hWU4VA+UHnU+pjMvcVqKbRp8rM7ukK0sr+Xfy9iYBeyHWOLz5fpNiVaVivAv8AlV7GKb+QUVPwPIpxiVosQJJUirr3t/Lp639Nop1rKGX73UIXh0G6Q+4ofUVgDiEzTadFVnSSCyC52VoNyR7G/wBY0a4ZuWLmkWab8ev7SpSWoXzXL3PHY+VIombqWiLaql06lSpYSkE5lJCmBJy6lheNaBAdJ0Fua5tuDnUw1ozIB5aq/hZfZpQG7SYQKt4QRS3hSLUv6xzkAkxYe5+SupktDZ7zvYfA91fly2qaqNz9hsOEZkyt2ti5zSOk+kJeHlqmzVBKE3P2G5iSYVheZviX12V0lOGUESkOEVLMW0toK3J4MBBMrQCFxcJNECEQIRAhECEQIRAhdr8PfiBN6NUQcy5R+Sl6083vpdjUFgwkRK9I9A9OScZLEyQsKFHFMyXAICho4IPEGLBlZkQr60A3/wBcQdIoGFJAOaRNmKSw8T2LVAFyU6tw3tFAA3WbnObbPrUfXknSAlu6XB13PExLpm6tkRZVsRiApwlJJB8TsARQsanhaJdVbT/I+CMLqn4jxyv7+iQrEzLLTLA/U5Na8BlpE9vTiWSTuy+5S7OtMVIA33P1CacUsNmCSCQGDvUtreFTrMqOwgFXUY+m2XQdPNWZXdOQ/wDHltzHtGxvdQ3unD5dcFHHzUpQrMQHCgHLOcppAwEuEJVnBrDJ0PslDpEKDoQpQ0NA/JzEPcxjsLnX81TXOe3ExpI8AkzMe5yqQoJ+Y0NHoCxfYnhFtLDGFwk5aLJznXDmkAZ5HwsfPgmr6VlBaUZnKqAgOmofxWixRcQTu8/JB2qmHBs5+XnkrHaFXgt+rT/jvztERGa0xF34+f0py0BIp/nEmJJlUGgCyVi8hT3lAVoXDg6Nx4axbMU2CipgLe8Y+0vDZiP0tQn5jyHyghjWtYboCmnJG73/AErKEABgP83O8ZkytQALBUenOmpOElKmzlMACWHiLXYfewhEwqXmzr98QZ3SRAYy5QfuO4Z6fQBzqSdGAgmVoBC4uEmiBCIEIgQiBCIEIgQiBCIELd9VutGIwEztJCms40I2/wAGg2ECRC9BdSfiZhccEomKTKn5RmBcIJOUHKTbvKAYnkTFhygtXbHxj+U+4i9Fn/LwSceQhJWPFTVnq2xzcmMUy5g5KKvdGIZ9c58iqslCkBj3tyLk6kvf1jzKr21XYpjnl6fS7KTHUWYYnlnzvn5qfaixpwNPe8Z9m4XHpda9o3I252UVyaMGIPym3kdIttWHSc94z8d6h9KWwMtxy8NyhLnlLpmZiCQUlw6ab61c3PKPRZVa4AzfXcfry8VwOY9pIMwct4+/MneFjH4kLlLBBCwCzpW3MNvbg/rrSLcYggid4WVcuNNwghwB0MdeymhZygAkki5BDDcg1HI/mPKc0YySIG4GfAH33eQXpsccAAJJ3kR4kew18ys9qEgtVr/3MLs3PN7T1YdDin2jWDu3jq56PBVEL7TOMjoTUpYtU95xfNcsQLR6H+M5jQ4Oh2nxfQcvNecNpbUJaWy0ZiLXzkZk8DE7lCbMmqGSSt0OfCFFQGVslQxDvcjSN6Rgf7W97jEHjnPkCsK2ImKL5bOkyLZZRHMhMk9DLWP3y1ECwUsqUCbkswfhUCNO3DfxAngIH37Sobsbn/8AkJjSTJ4m0DwuAruD6GlSlZkBT8VFjxIs8Zv2h7xBXRS2KlSdibM8z7ZK1JSy1BgAyWbz/v8ASMybBbtEOPh8rh+vfxNkYEZZSkzZrGgYpBqA5Cg4CgXA2akRiEcVphcSNy+B9aOtWIx8wrnLOrJ0AoW0cBhS3qYzWkLRQJogQiBCIEIgQiBCIEIgQiBCIEIgQpyZqkKCkqKVAuCCQQdwRaBC77qt8V8ZhSlMwibLB8KhYG4TXuixYUDWig6FDmTcZr7B0P14wnSEqi0oW48SsuVehBNL2BIezRqx7Qeslz1abnCNcwRod66GTiHDKSoKFw31DPQx59bZix1iI0v1dddHacY7wIIzEevJNMwbH0MY9m7SPMLbtGnOfIpZCdARyCh7RpL9SPGD7rOKegPhI9kEHTN55W+tfpAC0Zx4T8faCHGwnxj5v6KnipCiDlUzAnQgUqLC+wjso1WBwxtmY588z6+C4q9F7mkMdETuI5ZD08VJElYLKVmJOtAfJi54HakQatJzZY2I8SPUenirbRqtMPdM+APofXwUsQhRApMpoChjszVcUItaDZ6lNr57vO8+tueaNop1HsiHW07sHyvyy4rHRqghWWYFEUCSpClEkByQaka0MdznioJYROsGFxUmmk7C8GMhIJnxufArbjEp0Cv6FfiMsB6K7O0bx8ig4jZCz5Af9iIMPEI7TcD1zhcn1k+IuFwgLrQpY+RK8xckiuWmhsSaQpYNUwKh0A661XxrrP8AFfGYnMlBEqWS7JDOAGANS44Gh23hzpWjGYc7lcFOmqWoqUSpRqSSSSdyTeIWihAhECEQIRAhECEQIRAhECEQIRAhECEQIRAhECFKXMKS6SQdwWPrAhdL0T19x0iiZxIDs+hOY00uoGofugAgUhgkWUuYHZruOi/jUsP20oKFW/VSwzJACia/KkCM3UqTtI5H7lDTVb/KeY+oXZYX4rdHKSVKmFIBZyL0eiaLI45Y5/8AHdK6O0ELdYXrZg5yghOJRmNQjvBRDOaEA+kMsLMhPH9faicWZgbv39K1O6bwoSoCfKFDTMB9IVNr+0BI1CdSOzLRuPsmK6bwpp28ovssH2jMMeLgFWS02KoYjrdgpSig4qWVC6HJWGrUAE+RjUUy/MQetPryWclmRkbv39+a0HSnxR6PCUqRNUS/dIFAQH76arAt8sbbOHUnXiDn+ljtDRVZaxFxz4523rnukvjqW/cYcDw+JTk3zVZkkU0UKxsXbkBtrr5/0/8AEDH4wFM2ccpFUiibJo1hVJNn7xBJETKoBcvMmFRdRJO5LmBNRgQiBCIEIgQiBCIEIgQiBC//2Q==" />
          <attvalue for="0" value="image" />
          <attvalue for="5" value="75" />
        </attvalues>
      </node>
      <node id="296" label="296">
        <attvalues>
          <attvalue for="2" value="Pacific Ocean - Wikipediaen.wikipedia.org" />
          <attvalue for="4" value="https://en.wikipedia.org/wiki/Pacific_Ocean" />
[truncated: 417,112 more chars]
