# Supplementary material for: An architecture for non-linear discovery of aggregated multimedia document web search results
Source: PeerJ Comput Sci. 2021 Apr 21;7:e449. doi: 10.7717/peerj-cs.449 (PMC8080422; doi:10.7717/peerj-cs.449)
Supplement: Supplemental Information 1 — We used each query cached file as the single experimental run. We calculated the mean from 5 iterations and again calculated the mean average of 5 iterations in the end. [file peerj-cs-07-449-s001.zip › myutils/my_files_utils.py]

import json


def save_json(file_name, json_data):
    # SAVING JSON
    with open(file_name, "w") as outfile:
        json.dump(json_data, outfile)


def read_json(file_name):
    with open(file_name, 'r') as openfile:
        # Reading from json file
        return json.load(openfile)


def write_csv(dict_data, csv_columns, csv_file):
    #     import csv
    #     # csv_file = "report/" + csv_file
    with open(csv_file, mode='w', encoding='utf-8') as csv_file:
        fieldnames = csv_columns
        writer = csv.DictWriter(csv_file, fieldnames=fieldnames)

        writer.writeheader()
        for k, v in dict_data.items():
            writer.writerow(v)
            # writer.writerow({'emp_name': 'Erica Meyers', 'dept': 'IT', 'birth_month': 'March'})


def write_csv_data(dict_data, csv_file):
    import csv

    csv_file = "report//" + csv_file
    with open(csv_file, mode='w', encoding='utf-8') as csv_file:
        fieldnames = ['Clusters', "Relevancy", 'Items']
        writer = csv.DictWriter(csv_file, fieldnames=fieldnames)

        writer.writeheader()
        for k, v in dict_data.items():
            writer.writerow({"Clusters":  'Cluster ' + str(k), 'Relevancy': '', 'Items': len(v)})
            for i in range(len(v)):
                # writer.writerow(v[i])
                writer.writerow({"Clusters":  v[i], 'Relevancy': '', 'Items': ''})
            # writer.writerow({'emp_name': 'Erica Meyers', 'dept': 'IT', 'birth_month': 'March'})

def write_csv_kv(dict_data, csv_file):
    import csv
    with open('dict.csv', 'w', newline="", encoding='utf-8') as csv_file:
        writer = csv.writer(csv_file)
        for key, value in dict_data.items():
            writer.writerow([key, value])
