# Supplementary material for: An architecture for non-linear discovery of aggregated multimedia document web search results
Source: PeerJ Comput Sci. 2021 Apr 21;7:e449. doi: 10.7717/peerj-cs.449 (PMC8080422; doi:10.7717/peerj-cs.449)
Supplement: Supplemental Information 1 — We used each query cached file as the single experimental run. We calculated the mean from 5 iterations and again calculated the mean average of 5 iterations in the end. [file peerj-cs-07-449-s001.zip › myutils/my_preprocessor.py]

import datetime
import re
from urllib.parse import urlparse

import dateutil


def get_words_from_url(str):
    # url = urlparse(str)
    # words = re.sub('.+(\/)', '', url.path)  # remove domain
    # words = re.split('-', words) # split words
    splits = str.split('/')
    s = splits.pop() # Get last part of domain
    if s == "":  # if empty get second last
        s = splits.pop()

    words = re.split('-', s)  # split words
    return " ".join(words)


def normalize_encoded_chars(text):
    normalized = text.encode('UTF-8', errors='replace')
    normalized = str(text)
    return normalized

def remove_pre_hyphen_text(text):
    text = text.strip(" ") #Remove trailing whitespaces
    removed_date = re.sub('.*\s-\s', '', text) #Remove date from snippet
    print("Date Removed: ", removed_date)
    return removed_date

def remove_turncated_dots(text):
    stripped_text = text[:-4]
    print("Stripped text: ", stripped_text)
    return stripped_text

def remove_nonwords(text):
    tokens = text.strip().split()
    clean_tokens = [t for t in tokens if re.match(r'[^\W\d]*$', t)]
    return ' '.join(clean_tokens)


def convert_date(date_time):
    d = dateutil.parser.parse(date_time)
    return d.strftime('%d-%b-%Y')  # ==> '24-Sep-2019'


def convert_date_epoc(date_time):
    d = dateutil.parser.parse(date_time)
    return datetime.datetime.fromtimestamp(date_time).strftime('%d-%b-%Y')
