# Supplementary material for: An architecture for non-linear discovery of aggregated multimedia document web search results
Source: PeerJ Comput Sci. 2021 Apr 21;7:e449. doi: 10.7717/peerj-cs.449 (PMC8080422; doi:10.7717/peerj-cs.449)
Supplement: Supplemental Information 1 — We used each query cached file as the single experimental run. We calculated the mean from 5 iterations and again calculated the mean average of 5 iterations in the end. [file peerj-cs-07-449-s001.zip › myutils/networkdata1.json]

{"directed": false, "multigraph": false, "graph": {}, "nodes": [{"type": "doc_summary", "text": "McDonalds Burgers Fries More Quality Ingredients McDonaldscom is your hub for everything McDonalds Find out more about our menu items and promotions today . McDonalds Menu Our Full McDonalds Food Menu Before your next McDonalds trip take a tour of our full McDonalds Menu Check out our breakfast burgers and more .", "id": "78d"}, {"type": "doc_summary", "text": "MCDONALDS Springfield W BattleFld Menu Prices Order food online at McDonalds Springfield with Tripadvisor See unbiased reviews of McDonalds ranked on Tripadvisor among restaurants in . McDonalds Menu Reviews Woodland Heights W Read reviews from McDonalds at W Kearney St in Woodland Heights Springfield from trusted Springfield restaurant reviewers Includes the menu", "id": "88d"}, {"type": "doc_summary", "text": "McDonalds Wikipedia McDonalds Corporation is an American fast food company founded in as a restaurant operated by Richard and Maurice McDonald in San Bernardino . Why McDonalds Wins in Any Economy Fortune .", "id": "44d"}, {"type": "doc_summary", "text": "McDonalds McDonalds YouTube Welcome to your goto source for all things McDonalds On our official channel youll have exclusive access to McDonalds commercials behindthescenes fo . Famous Orders McDonalds YouTube Everyone has an order May we take yours Yes all featured orders are the persons actual goto order", "id": "103d"}, {"type": "doc_summary", "text": "McDonalds Delivery Takeout Near You DoorDash Get McDonalds delivery pickup Order online with DoorDash and get McDonalds delivered to your door Nocontact delivery and takeout orders available . McDonalds Coupon Offer Codes \u2022 Promos by Postmates Order the best of McDonalds delivered to your door in minutes Select a location near you and fill up your cart well handle the rest Just think of us as your .", "id": "12d"}, {"type": "doc_summary", "text": "McDonalds plans to make Happy Meals healthier worldwide by . Moments McDonalds I love Happy Meals McDonalds always reminds me of happy\u2014a happy place with only good memories\u2014Im", "id": "6d"}, {"type": "doc_summary", "text": "McDonalds History Facts Britannica May McDonalds American fastfood chain that is one of the worlds largest known for its hamburgers especially Big Macs Its other popular items . \u2022 Number of McDonalds in North America Statista May How many McDonalds are there in the United States Within the region of North America fast food king McDonalds operated and franchised .", "id": "100d"}, {"type": "doc_summary", "text": "THEN AND NOW McDonalds menu items Business Insider May From the controversial McRib and McPizza to menu changes amid the coronavirus pandemic many McDonalds items have come and gone . See the international menu items coming to US McDonalds .", "id": "10d"}, {"type": "doc_summary", "text": "McDonalds has brought back some of its s Happy Meal toys . McDonalds UK Happy Meals Will Be Plastic Toy Free EcoWatch .", "id": "96d"}, {"type": "doc_summary", "text": "Oakland McDonalds workers on strike after allegedly being hours ago After allegedly being told to wear masks made out of dog diapers employees of a McDonalds in Oakland went on strike Tuesday effectively . Allegedly told to wear masks made from dog diapers Oakland McDonald \u2019 s workers strike after COVID outbreak Workers of a McDonalds store on Telegraph Avenue in Oakland go on strike Tuesday after coworkers tested positive for COVID .", "id": "72d"}, {"type": "doc_summary", "text": "McDonalds Details What Dining In Will Look Like The New May McDonalds Details What Dining In Will Look Like The fastfood chain distributed a guide to franchise owners with instructions like putting \u201c closed . McDonald \u2019 s details what dining in will look like McDonalds details what dining in will look like The fastfood chain distributed a guide to franchise owners with instructions like putting \u201c closed \u201d", "id": "95d"}, {"type": "doc_summary", "text": "Oklahoma City McDonalds customer shoots employees McDonalds customer shoots employees after being asked to leave because of coronavirus restrictions By . McDonalds employees shot by customers over coronavirus Two McDonalds employees in Oklahoma City were shot by customers after being told the dining area was", "id": "41d"}, {"type": "doc_summary", "text": "McDonalds is going to look drastically different when it opens When McDonalds restaurants reopen consumers should expect stickers on the floor encouraging social . McDonalds is going to look drastically different when it opens When McDonalds restaurants reopen consumers should expect stickers on the floor encouraging social", "id": "0d"}, {"type": "doc_summary", "text": "MCD Stock Price McDonalds Corp Stock Quote US NYSE MCD Complete McDonalds Corp stock news by MarketWatch View realtime stock prices and stock quotes for a full financial overview . MCD McDonalds Corp Stock Price News WSJ View the latest McDonalds Corp MCD stock price news historical charts analyst ratings and financial information from WSJ .", "id": "81d"}, {"type": "doc_summary", "text": "McDonalds Corporation MCD Company Profile News McDonalds The global fast food chain which has made changes to its menu in recent years to adapt to consumers seeking healthier food has more than . McDonalds Corporation MCD Company Profile News McDonalds The global fast food chain which has made changes to its menu in recent years to adapt to", "id": "52d"}, {"type": "doc_summary", "text": "McDonalds at Battlefield Mall A Shopping Center in McDonalds located at Battlefield Mall Drivethru service only until further notice . McDonalds is Open on Easter McDonalds Easter .", "id": "31d"}, {"type": "doc_summary", "text": "McDonalds Friendly Center Shop Eat Deals Connect REOPEN Back McDonalds logo Fast food restaurant featuring valuepriced food Call Site mcdonaldscom . McDonalds Facts That Prove Its Best In Fast Food Eat .", "id": "23d"}, {"type": "doc_summary", "text": "Better Buy McDonalds vs Coca Cola The Motley Fool day ago However both companies face new challenges as healthconscious consumers shun fast food and sugary sodas So are McDonalds and Coca . Better Buy McDonalds vs Coca Cola However both companies face new challenges as healthconscious consumers shun fast food and sugary sodas So are McDonalds and Coca", "id": "63d"}, {"type": "doc_summary", "text": "McDonalds changes golden arches logo amid coronavirus Mar International locations of McDonalds have given the famous logo a makeover to remind customers about social distancing amid the ongoing . McDonalds changes golden arches logo amid coronavirus International locations of McDonalds have given the famous logo a makeover to remind customers about", "id": "97d"}, {"type": "doc_summary", "text": "Tuition Assistance Archways to Opportunity OwnerOperator Employees work for independent McDonalds Franchises while McOpCoCorporate Employees work in companyowned restaurants . McDonalds Archways to Opportunity Ivy Tech Community Hey there students Let us help you learn about the McDonalds tuition assistance program McDonalds", "id": "59d"}, {"type": "doc_summary", "text": "McDonalds to Acquire Dynamic Yield Will Use Decision McDonalds will utilize this decision technology to provide an even more personalized customer experience . McDonalds creates digital customer engagement team as part The new team is part of the fastfood giants strategy to use technology to reach customers and drive sales", "id": "16d"}, {"type": "doc_summary", "text": "McDonalds cooks cashiers plan national strike over COVID May Hundreds of McDonalds workers in cities plan to strike Wednesday on the day before the companys annual shareholders meeting \u2014 part of . McDonalds cooks cashiers plan national strike over COVID Hundreds of McDonalds workers in cities plan to strike Wednesday on the day before the companys", "id": "57d"}, {"type": "doc_summary", "text": "McDonald \u2019 s pulls allday breakfast menu to simplify operations amid coronavirus pandemic McDonalds pulls allday breakfast menu to simplify operations amid coronavirus pandemic Cydney Henderson USA TODAY . McDonalds pulls allday breakfast menu amid coronavirus McDonalds is temporarily pulling its coveted allday breakfast menu to streamline operations as the", "id": "64d"}, {"type": "doc_summary", "text": "Mcdonalds ABC San Francisco ABC News mcdonalds news stories get the latest updates from ABC . Columbia firefighters respond to Clark Lane McDonalds early ABC News Multiple Columbia Fire Department vehicles at the McDonalds on Clark Lane early Wednesday morning COLUMBIA Mo KMIZ", "id": "42d"}, {"type": "doc_summary", "text": "McDonalds accused over systemic sexual harassment of May Complaint filed by international coalition of labor unions lists numerous incidents of harassment including attempted rape An international . McDonald \u2019 s accused over systemic sexual harassment of employees worldwide Complaint filed by international coalition of labor unions lists numerous incidents of harassment including attempted rape An international", "id": "101d"}, {"type": "doc_summary", "text": "McDonalds tests virusproof restaurant in the Netherlands photos Business Insider As McDonalds prepares to reopen dining rooms and shuttered locations the company is making changes to prevent the spread of COVID . McDonalds tests restaurant designed to combat COVID McDonalds is testing a new restaurant focusing on social distancing and safety in the Netherlands amid the", "id": "105d"}, {"type": "doc_summary", "text": "COVID lawsuit takes on McDonalds like it was a rowdy bar day ago Workers and their families at McDonalds Corps Chicago restaurants have filed a classaction lawsuit against the fastfood chain that does not . COVID suit against McDonalds Workers and their families at McDonalds Chicago restaurants have filed a classaction lawsuit against the fast food chain that does not seek", "id": "61d"}, {"type": "doc_summary", "text": "", "id": "75d"}, {"type": "doc_summary", "text": "Positive COVID Tests at LA McDonalds Leads to Apr Two employees at a West Adams McDonalds tested positive while another from the Monterey Park location remains in the hospital on oxygen . Dow Jones Sinks as Boeing Stock Soars McDonald \u2019 s Supports Franchisees An analyst expects a recovery in air travel to drive gains for Boeing and McDonalds has set aside some cash to keep franchisees afloat", "id": "1d"}, {"type": "doc_summary", "text": "McDonalds on reopening restaurants free meals for first Safety will absolutely continue to be our first priority \u201d McDonalds USA President Joe Erlinger on COVID . Thanks To Fight For Minimum Wage McDonalds Unveils Mr Rensi is the former president and CEO of McDonalds USA McDonalds restaurant employees rally", "id": "11d"}, {"type": "doc_summary", "text": "McDonalds Is Putting AI in Its DriveThrus Design News . McDonalds buys AI speech company Apprente to automate its McDonalds just bought an AI startup that could take human interaction out of the equation for its drivethrus", "id": "65d"}, {"type": "doc_summary", "text": "Teen Arrested After Fight At McDonalds \u2013 WBIW BEDFORD \u2013 An Oolitic teen was arrested after Bedford Police officers were called to a fight at McDonalds According to Chief Terry Moore . TFL take action after customers turn violent at McDonalds McDonalds opened stores in the UK and Ireland including Oldfields Road and North Cheam at am on May and there were massive", "id": "13d"}, {"type": "doc_summary", "text": "McDonalds Apologizes for Sign Banning Black People from One . McDonalds Thank You Meal Ends Today McDonalds last day for the Thank You meal promotion ends today May th It started back in April It was McDonalds way of saying", "id": "33d"}, {"type": "doc_summary", "text": "MCDONALDS REMOVES ITS CORONAVIRUS MESSAGE Mar McDonalds rethinks its COVIDinspired golden arches tweak The fastfood giant had altered its iconic trademark in a Brazilian campaign to . McDonalds removes its coronavirus message featuring Mar But McDonalds reworked its iconic mark the Golden Arches for real Agency DPZT teamed with McDonalds Brazil to reconceive the Golden .", "id": "56d"}, {"type": "doc_summary", "text": "McDonalds New Meatless Burger Is Aimed at the PartTime . McDonalds responds to yearold burger says its by no .", "id": "32d"}, {"type": "doc_summary", "text": "McDonalds menu items you can order around the world Insider Feb McDonalds fastfood items everyone should try from around the world maharaja mac india mcdonalds burger chicken A slight twist on a . How McDonalds Japan Only Fast Food Menu is Insanely We try foods like the Mcdonalds Shrimp Burger aka Ebi Fileto Gran Garlic Pepper Burger Spicy Chicken", "id": "29d"}, {"type": "doc_summary", "text": "Sexual Harassment at McDonalds Is Even Worse Than We day ago It can be close quarters behind a McDonalds counter but that wasnt the problem \u201c There would be more than enough room \u201d she said And yet . Sexual Harassment at McDonald \u2019 s Is Even Worse Than We Knew In the summer of single mother Kimberly Lawson needed a second job so she got one at McDonalds She quickly realized it wasnt what", "id": "26d"}, {"type": "doc_summary", "text": "Striking McDonalds Workers Say Their Lives Are More Apr McDonalds employees and supporters protest outside a McDonalds in Los Angeles California April demanding pay for quarantine . Positive COVID Tests at LA McDonald \u2019 s Leads to Statewide Fast Food Strike Over the last few weeks three LAarea McDonalds employees tested positive for COVID That includes two workers from the .", "id": "24d"}, {"type": "doc_summary", "text": "McDonalds Canada faces coronavirus beef shortage removes Angus burgers McDonalds Canada cited unprecedented COVID impacts on the Canadian beef supply chain for its decision to import meat The fast food . McDonalds CEO addresses concerns of possible meat shortage amid coronavirus Chris Kempczinski the CEO of McDonalds joined Good Morning America on Thursday to discuss concerns over beef and pork shortages We", "id": "66d"}, {"type": "doc_summary", "text": "Courtesy Corporation McDonalds McDonalds Franchise serving Western Wisconsin Southeastern Minnesota Decorah and Clear Lake Iowa More than fast food search for careers promotions . Better Buy McDonalds vs Yum Brands Therefore much of a McDonalds or Yum Brands investment choice comes down to profits and what the company does with them Following the", "id": "30d"}, {"type": "doc_summary", "text": "McDonalds ID MCD login McDonalds ID Restaurant Management OO Staff Corporate If you have a McDonalds ID sign on below User name Forgot User Name Password . McDonalds Home Windows Live Google Yahoo Crew Sign on Restaurant Managers Restaurant Managers OO Staff Corporate rd Party sign on with your McDonalds ID .", "id": "27d"}, {"type": "doc_summary", "text": "", "id": "19d"}, {"type": "doc_summary", "text": "McDonalds kicks off by showcasing its CEO while Yum . celebrities who worked at McDonalds Insider Former Tonight Show host Jay Leno got his start working at McDonalds jay leno mcdonalds Jay Leno Margaret NortonNBCU Photo Bank", "id": "107d"}, {"type": "doc_summary", "text": "Black McDonalds franchisees speak out share experiences Black franchisees told Business Insider that their stores net less a month on average than McDonald . McDonalds relationship with US franchisees is fraying over Franchisees want more financial assistance from McDonalds while the company is asking operators to", "id": "18d"}, {"type": "doc_summary", "text": "McDonalds is Getting Even More Serious About Tech QSR When McDonalds chief executive officer Chris Kempczinski took the reins in November replacing Steve Easterbrook he turned to a point of stability . McDonalds is Getting Even More Serious About Tech QSR", "id": "70d"}, {"type": "doc_summary", "text": "McDonalds breakfast over the years CNNcom The fast food leader has history with the most important meal of the day Take a look through innovations from . Minecraft MCDONALDS TYCOON SELL FAST FOOD Time to create a Mcdonalds Restaurant Shirts httpsrepresentcomstorepopularmmos Our Book httpbit", "id": "45d"}, {"type": "doc_summary", "text": "The Reason McDonalds Got Rid of the Supersized Menu Bigger portions seem like something McDonalds customers would be very on board with but heres why the biggest size you can get is a large . How McDonalds Came Back Bigger Than Ever The New York Times .", "id": "2d"}, {"type": "doc_summary", "text": "McDonalds Menu Prices Fast Food Menu Prices McDonalds is the largest hamburger fast food chain in the world serving food in McDonalds sells many types of foods including hamburgers french fries . McDonalds French Fries Are the Most Popular Fast Food Item .", "id": "38d"}, {"type": "doc_summary", "text": "Serving McDonalds to food experts YouTube What happens when you serve McDonalds fast food to some food experts and pretend its a new organic . KOREAN McDonalds vs AMERICAN McDonalds mukbang Its time for a McDonalds Mukbang Is fast food different in Korea New Comfy Clothes \u25bb httpscloakbrandcom", "id": "15d"}, {"type": "doc_summary", "text": "McDonald Hopkins No information is available for this pageLearn why . AY McDonald No information is available for this pageLearn why", "id": "71d"}, {"type": "doc_summary", "text": "McDonalds Near Me McDonalds Near Me I want to find the closest McDonalds restaurant in my area what should I do Here is how you can find McDonalds restaurants near you . Plan for new McDonalds with drive through in Bodmin Planning permission has been applied for by McDonalds with the view to opening a new restaurant and drivethrough on Launceston Road", "id": "4d"}, {"type": "doc_summary", "text": "Home The Meoli CompaniesThe Meoli Companies Hi my name is Michael Meoli My business journey started at the age of when I would ask my father to bring me to work at his McDonalds restaurant in . Mark Zuckerbergs dad offered him college or a McDonalds But before he even went to college Zuckerbergs father Edward offered his son an alternative \u2014 a future as a", "id": "60d"}, {"type": "doc_summary", "text": "Im Not Lovin It Consumers deserve to know where McDonalds chicken really comes from . McDonalds earnings preview ChickfilA is the fastfood McDonalds needs a new chicken menu item and fast franchisees say McDonalds has relied on its", "id": "21d"}, {"type": "doc_summary", "text": "Ronald McDonald House Charities of Kentuckiana Ronald McDonald House Charities of Kentuckiana RMHCK is Louisvilles only organization founded to provide a \u201c homeawayfromhome \u201d for families of . Home Ronald McDonald House Charities of the Capital The Ronald McDonald Family Room offers families respite and support within the Bernard Millie Duker Childrens Hospital at Albany Medical Center And our", "id": "47d"}, {"type": "doc_summary", "text": "Ford is recycling McDonalds coffee waste into car parts The Dec Ford is trying to do its part to combat climate change by recycling old coffee waste from McDonalds into car parts The automaker will be taking . Ford uses McDonalds coffee beans to make car parts McDonalds produces more than million pounds of coffee chaff that used to go to landfills It teamed up .", "id": "20d"}, {"type": "doc_summary", "text": "", "id": "111d"}, {"type": "doc_summary", "text": "Menu Items McDonalds Employees Wont Eat Eat This Not That . McDonalds Strangest Facts You Never Knew Eat This Not .", "id": "9d"}, {"type": "doc_summary", "text": "", "id": "89d"}, {"type": "doc_summary", "text": "", "id": "102d"}, {"type": "doc_summary", "text": "Get a free breakfast sandwich at McDonalds for one day today . McDonalds French Fries Are Free for the Rest of E News", "id": "53d"}, {"type": "doc_summary", "text": "", "id": "67d"}, {"type": "doc_summary", "text": "NSFW Ronald McDonald Advertisement In Japan Is Not From . NSFW Ronald McDonald Advertisement In Japan Is Not From", "id": "73d"}, {"type": "doc_summary", "text": "", "id": "7d"}, {"type": "doc_summary", "text": "", "id": "37d"}, {"type": "doc_summary", "text": "Coronavirus leads McDonalds to close hundreds of . Coronavirus McDonalds to close seating play areas amid In the latest nod to how the coronavirus is disrupting Americans daily rituals ad patterns McDonalds says .", "id": "51d"}, {"type": "doc_summary", "text": "McDonalds to release smaller and bigger Big Macs Chicago . Coming to McDonalds \u2014 shorter drivethru times more bacon", "id": "104d"}, {"type": "doc_summary", "text": "McDonalds employees assist woman who mouths help me in the drive thru After using the McDonalds restroom the woman tried to approach the counter again to make an order police said But the man she was traveling . McDonalds Staff Help Woman Mouthing Help Me in DriveThru McDonalds employees quickly came up with a plan to make sure a woman who mouthed help me in the", "id": "17d"}, {"type": "doc_summary", "text": "How McDonalds Lost Its Big Mac In Europe . McDonalds loses second Mc trademark case against .", "id": "28d"}, {"type": "doc_summary", "text": "McDonalds launches plantbased burger war showdown with . McDonalds launches plantbased burger war showdown with The rivalry between McDonalds and Burger King also mirrors the competition between Beyond Meat and .", "id": "34d"}, {"type": "doc_summary", "text": "McDonalds Menu Our Full McDonalds Food Menu McDonalds . McDonalds Menu Our Full McDonalds Food Menu McDonalds", "id": "69d"}, {"type": "doc_summary", "text": "McDonalds offering free meals to first responders and . McDonalds offering free meals for medical workers first", "id": "48d"}, {"type": "doc_summary", "text": "", "id": "106d"}, {"type": "doc_summary", "text": "", "id": "58d"}, {"type": "doc_summary", "text": "", "id": "90d"}, {"type": "doc_summary", "text": "McDonalds USA Reveals Changes to its Classic Burgers . McDonalds adds Double Big Mac and Little Mac burgers to McDonalds is adding two new sizes of its popular Big Mac to the menu starting on Wednesday The Double", "id": "55d"}, {"type": "doc_summary", "text": "", "id": "109d"}, {"type": "doc_summary", "text": "McDonalds employees shot after angry customer told dining . McDonalds employees shot after angry customer told dining .", "id": "94d"}, {"type": "doc_summary", "text": "", "id": "79d"}, {"type": "doc_summary", "text": "", "id": "84d"}, {"type": "doc_summary", "text": "How McDonalds Benefits from Social Media Listening . Flying To McDonalds On My Paramotor YouTube This McDonalds had a nice grass field that begged for a landing Luckily the local citizens found it intriguing", "id": "14d"}, {"type": "doc_summary", "text": "McDonalds to offer free Thank You Meals to healthcare . McDonalds offers free Thank You meals for Maine health .", "id": "49d"}, {"type": "doc_summary", "text": "Visit the place in San Bernardino where McDonalds . Backstory Color photo of Caspers first McDonalds brings .", "id": "8d"}, {"type": "doc_summary", "text": "Things McDonalds Can Teach You About Business Success . McDonalds Technology Chicago Built In Chicago Find jobs benefits and insider info about McDonalds Technology a eCommerce Food company in Chicago", "id": "108d"}, {"type": "doc_summary", "text": "McDonalds Details What Dining In Will Look Like The New . McDonalds reveals its menu as restaurants prepare to reopen", "id": "50d"}, {"type": "doc_summary", "text": "The DriveThru Amazon delivery McDonalds breakfast tiny McDonalds takes the Chicken McGriddle and McChicken Biscuit national McDonalds chicken mcgriddle . McDonalds McChicken breakfast sandwiches now available The fastfood chain is adding two new chicken sandwiches a McChicken Biscuit and a Chicken McGriddles", "id": "86d"}, {"type": "doc_summary", "text": "", "id": "35d"}, {"type": "doc_summary", "text": "McDonalds logo changed to promote social distancing . McDonalds and other brands are making social distancing logos McDonalds CocaCola Audi and Volkswagen are just a few of the corporate conglomerates that are interpreting social distancing with logo", "id": "54d"}, {"type": "doc_summary", "text": "McDonalds and Nandos shut down all their UK restaurants even for takeout London CNN Business McDonalds MCD and Nandos will close all their restaurants in the United Kingdom and Ireland starting Monday . Every McDonalds in Peru closes to mourn electrocution deaths McDonalds is closing every restaurant in Peru for two days in memory of two employees who were", "id": "82d"}, {"type": "doc_summary", "text": "", "id": "74d"}, {"type": "doc_summary", "text": "McDonalds Q earnings beat expectations on sales boost . McDonalds Q earnings beat expectations on sales boost McDonalds reported earnings and revenue that beat Wall Street estimates during its fourth quarter .", "id": "87d"}, {"type": "doc_summary", "text": "McDonalds workers walk out after coworkers test positive for COVID Business Insider A McDonalds in Oakland California was forced to shut down on Tuesday after workers walked out in protest Four workers at the . McDonalds workers walk out after coworkers test positive for A California McDonalds was forced to close after workers walked out in protest of the fastfood giants .", "id": "77d"}, {"type": "doc_summary", "text": "McDonalds confirms that all six drivethrus in Milton Keynes Following the successful pilot McDonalds will be reopening drivethrus across the UK by the th June Fewer employees will be working in . McDonalds to reopen all drivethrus next week The wait to get your McDonalds fix is nearly over after the fast food giant announced it would reopen every drivethru by June", "id": "46d"}, {"type": "doc_summary", "text": "Tuesdays Briefing Employees at Oakland McDonalds go on strike after covid outbreak Judge allows climate change lawsuit to move forward Rep Mark DeSaulnier reveals he was on a ventilator for four weeks . Climate Action McDonalds Climate change is the biggest environmental issue of our time affecting McDonalds customers employees", "id": "22d"}, {"type": "doc_summary", "text": "men turned truck bed into pool drove to McDonald \u2019 s drivethru viral video shows Hope you like your McFlurries wet A TikTok video has gone viral showing two men in the back of their pickup truck which has been turned into . GOING THROUGH THE MCDONALDS DRIVE THRU IN A Today on Savage Garage we drive a tank through the McDonalds Drive Thru Last episode we met Paul at", "id": "62d"}, {"type": "doc_summary", "text": "McDonalds franchisees Why fastfood chain is keeping We own McDonalds locations Heres why were staying open during the coronavirus pandemic David . McDonalds Cant estimate coronavirus impact to its business McDonalds said Tuesday it may offer some franchisees rent deferrals as restaurants close or see traffic plunge", "id": "98d"}, {"type": "doc_summary", "text": "McDonald \u2019 s to reopen more UK branches for drivethrough or delivery A McDonalds spokesperson said \u201c We can today announce that by th June of our restaurants will have reopened either for Drive Thru . McDonalds to reopen more than restaurants by next week McDonalds is rapidly expanding its store openings across the UK and Ireland to have more than restaurants reopened for drivethru or", "id": "5d"}, {"type": "doc_summary", "text": "We found every difference between UK and US McDonalds From calorie count to portion sizes we ordered everything on the UK and US McDonalds menus to find out . US vs UK McDonalds Food Wars YouTube From calorie count to portion size we compared everything between the UK and US McDonalds MORE FOOD", "id": "68d"}, {"type": "doc_summary", "text": "McDonald \u2019 s Employee Is Shot After Store Is Partly Closed for Coronavirus A woman opened fire in a McDonalds in Oklahoma City on Wednesday evening injuring at least three employees the authorities said after . Fire ravages McDonalds on Route near Leesport Berks Regional News ONTELAUNEE TWP Pa A twoalarm fire badly damaged a McDonalds restaurant and closed a busy stretch of highway in Berks County on .", "id": "76d"}, {"type": "doc_summary", "text": "McDonalds Drive Thru Prank Power Wheels Ride On Car McDonalds Drive Thru Prank Power Wheels Ride On Car Pretend Play Tiana Loading Unsubscribe from . EVERY MCDONALDS EVER YouTube McDonalds whether its their weird mascots not understanding the drivethru worker or more this is", "id": "25d"}, {"type": "doc_summary", "text": "McDonald \u2019 s Workers in Denmark Pity Us McDonalds Workers in Denmark Pity Us Danes havent built a \u201c socialist \u201d country Just one that works Nicholas Kristof By . Marking the Unofficial Pastime of Quarantine McDonald \u2019 s Made a Burger Jigsaw Puzzle TBWABelgium developed a piece burger jigsaw puzzle for McDonalds TBWAMcDonalds Belgium", "id": "40d"}, {"type": "doc_summary", "text": "McDonalds sales have plunged because of coronavirus New York CNN Business McDonalds was enjoying a great start to but that all changed once the Covid pandemic hit Europe and the . McDonalds sales have plunged because of coronavirus CNN McDonalds was enjoying a great start to but that all changed once the Covid pandemic hit Europe and the United States", "id": "3d"}, {"type": "doc_summary", "text": "Coronavirus Why has Peterborough had six McDonalds locations reopen when the North has none McDonalds fans in Peterborough were elated when it was announced that drivethru restaurants were going to reopen but the fast food chain . McDonalds given goahead to reopen all drivethru restaurants in UK McDonalds is yet to set a date for any further reopenings but this green light from the Government to do so will be a boost to fast food fans", "id": "85d"}, {"type": "doc_summary", "text": "Peterborough McDonalds widens litter picks following complaints over rubbish near nature reserve Yesterday the Peterborough Telegraph reported piles of McDonalds packaging had been left near the Eye Nature Reserve just a few days . McDonalds to test plasticstraw alternatives in US later this In September McDonalds restaurants in the UK and Ireland will begin switching to only paper straws", "id": "99d"}, {"type": "doc_summary", "text": "", "id": "110d"}, {"type": "doc_summary", "text": "It took three years but heres how she got McDonalds stores to switch to fresh beef Through consumer insights McDonalds knew that their customers would respond well to the upgrade And the improved burgers could help . McDonalds Behind the Scenes of the Menu Good Morning McDonalds has been coming under scrutiny from consumers about the quality of their menu items For the first", "id": "36d"}, {"type": "doc_summary", "text": "McDonalds to give free Thank You Meals for first responders health care workers starting Wednesday McDonalds is introducing free Thank You Meals for first responders and health care workers serving on the front lines of the coronavirus . Coronavirus frontline heroes get free Thank You meals at McDonalds is introducing free Thank You Meals for first responders and health care workers Wednesday", "id": "83d"}, {"type": "doc_summary", "text": "McDonalds MCD earnings Q fall CNBCcom McDonalds said in early April that samestore sales fell during the first quarter . McDonalds global samestore sales down in March amid McDonalds said Wednesday that its global samestore sales fell in March as the coronavirus pandemic", "id": "80d"}, {"type": "doc_summary", "text": "What selfserve kiosks at McDonalds mean for cashiers McDonalds isnt planning to replace employees with kiosks Hollis Johnson The internet has been buzzing . The Reason McDonalds Doesnt Deliver YouTube Likes and Ill drop my next video Thanks for watching Like Subscribe and Comment Instagram http", "id": "43d"}, {"type": "doc_summary", "text": "Wendys takes another stab at McDonalds with a breakfast video The quick service chain is trying to come for a new daypart \u2013 breakfast Holly Petre Feb Wendys is . Wendys breakfast debuts with deals McDonalds free Egg McDonalds is giving away free Egg McMuffins Monday and Wendys launches breakfast menu nationwide", "id": "92d"}, {"type": "doc_summary", "text": "", "id": "93d"}, {"type": "doc_summary", "text": "How McDonalds Convinced Us That Civil Rights Was About McDonalds first entered Black America in in the fallout from the assassination of Martin Luther King Jr . Watch Michael McDonald Play Classic Doobie Brother Hits In After fivetime Grammy winner Michael McDonald finished Matters Of The Heart the opening song in his", "id": "39d"}, {"type": "doc_summary", "text": "", "id": "91d"}, {"title": "McDonald's: Burgers, Fries & More. Quality Ingredients.", "snippet": "McDonalds.com is your hub for everything McDonald's. Find out more about our menu items and promotions today!", "url": "https://www.mcdonalds.com/us/en-us.html", "type": "web", "clusterassignment": 78, "clustersummary": "McDonalds Burgers Fries More Quality Ingredients McDonaldscom is your hub for everything McDonalds Find out more about our menu items and promotions today . McDonalds Menu Our Full McDonalds Food Menu Before your next McDonalds trip take a tour of our full McDonalds Menu Check out our breakfast burgers and more .", "id": "0"}, {"title": "McDonald's Menu: Our Full McDonald's Food Menu ...", "snippet": "Before your next McDonald's trip, take a tour of our full McDonald's Menu. Check out our breakfast, burgers, and more!", "url": "https://www.mcdonalds.com/us/en-us/full-menu.html", "type": "web", "clusterassignment": 78, "clustersummary": "McDonalds Burgers Fries More Quality Ingredients McDonaldscom is your hub for everything McDonalds Find out more about our menu items and promotions today . McDonalds Menu Our Full McDonalds Food Menu Before your next McDonalds trip take a tour of our full McDonalds Menu Check out our breakfast burgers and more .", "id": "1"}, {"title": "McDonald's - Home - Springfield, Missouri - Menu, Prices ...", "snippet": "McDonald's - 1607 E Battlefield Rd, Springfield, Missouri 65804 - Rated 3.4 based on 99 Reviews \"Waited in the line for almost 10 minutes. The lady at...", "url": "https://www.facebook.com/McDonalds1607EBattlefieldRd/", "type": "web", "clusterassignment": 88, "clustersummary": "MCDONALDS Springfield W BattleFld Menu Prices Order food online at McDonalds Springfield with Tripadvisor See unbiased reviews of McDonalds ranked on Tripadvisor among restaurants in . McDonalds Menu Reviews Woodland Heights W Read reviews from McDonalds at W Kearney St in Woodland Heights Springfield from trusted Springfield restaurant reviewers Includes the menu", "id": "2"}, {"title": "McDonald's - Wikipedia", "snippet": "McDonald's Corporation is an American fast food company, founded in 1940 as a restaurant operated by Richard and Maurice McDonald, in San Bernardino,\u00a0...", "url": "https://en.wikipedia.org/wiki/McDonald%27s", "type": "web", "clusterassignment": 44, "clustersummary": "McDonalds Wikipedia McDonalds Corporation is an American fast food company founded in as a restaurant operated by Richard and Maurice McDonald in San Bernardino . Why McDonalds Wins in Any Economy Fortune .", "id": "3"}, {"title": "McDonald's (@mcdonalds) \u2022 Instagram photos and videos", "snippet": "3.7m Followers, 204 Following, 110 Posts - See Instagram photos and videos from McDonald's (@mcdonalds)", "url": "https://www.instagram.com/mcdonalds/?hl=en", "type": "web", "clusterassignment": 103, "clustersummary": "McDonalds McDonalds YouTube Welcome to your goto source for all things McDonalds On our official channel youll have exclusive access to McDonalds commercials behindthescenes fo . Famous Orders McDonalds YouTube Everyone has an order May we take yours Yes all featured orders are the persons actual goto order", "id": "4"}, {"title": "McDonald's - Apps on Google Play", "snippet": "Just tap \u201cinstall\u201d to receive exclusive McDonald's deals, coupons, offers and more! It's as simple as that! Bring the App to a nearby participating McDonald's and\u00a0...", "url": "https://play.google.com/store/apps/details?id=com.mcdonalds.app&hl=en_US", "type": "web", "clusterassignment": 12, "clustersummary": "McDonalds Delivery Takeout Near You DoorDash Get McDonalds delivery pickup Order online with DoorDash and get McDonalds delivered to your door Nocontact delivery and takeout orders available . McDonalds Coupon Offer Codes \u2022 Promos by Postmates Order the best of McDonalds delivered to your door in minutes Select a location near you and fill up your cart well handle the rest Just think of us as your .", "id": "5"}, {"title": "The untold truth of McDonald's - Mashed", "snippet": "Jun 20, 2017 - Everyone is familiar with McDonald's. The Golden Arches, the Big Mac, the Happy Meals... they're the stuff of fond childhood memories and\u00a0...", "url": "https://www.mashed.com/71291/untold-truth-mcdonalds/", "type": "web", "clusterassignment": 6, "clustersummary": "McDonalds plans to make Happy Meals healthier worldwide by . Moments McDonalds I love Happy Meals McDonalds always reminds me of happy\u2014a happy place with only good memories\u2014Im", "id": "6"}, {"title": "McDonald's | History & Facts | Britannica", "snippet": "May 18, 2020 - McDonald's, American fast-food chain that is one of the world's largest, known for its hamburgers, especially Big Macs. Its other popular items\u00a0...", "url": "https://www.britannica.com/topic/McDonalds", "type": "web", "clusterassignment": 100, "clustersummary": "McDonalds History Facts Britannica May McDonalds American fastfood chain that is one of the worlds largest known for its hamburgers especially Big Macs Its other popular items . \u2022 Number of McDonalds in North America Statista May How many McDonalds are there in the United States Within the region of North America fast food king McDonalds operated and franchised .", "id": "7"}, {"title": "THEN AND NOW: McDonald's menu items - Business Insider", "snippet": "May 17, 2020 - From the controversial McRib and McPizza to menu changes amid the coronavirus pandemic, many McDonald's items have come and gone\u00a0...", "url": "https://www.businessinsider.com/then-and-now-mcdonalds-menu-items-2020-2", "type": "web", "clusterassignment": 10, "clustersummary": "THEN AND NOW McDonalds menu items Business Insider May From the controversial McRib and McPizza to menu changes amid the coronavirus pandemic many McDonalds items have come and gone . See the international menu items coming to US McDonalds .", "id": "8"}, {"title": "McDonald's (MCD) - Forbes", "snippet": "McDonald's Corp. engages in the operation and franchising of restaurants. It operates through the following segments: U.S.; International Operated Markets; and\u00a0...", "url": "https://www.forbes.com/companies/mcdonalds/", "type": "web", "clusterassignment": 100, "clustersummary": "McDonalds History Facts Britannica May McDonalds American fastfood chain that is one of the worlds largest known for its hamburgers especially Big Macs Its other popular items . \u2022 Number of McDonalds in North America Statista May How many McDonalds are there in the United States Within the region of North America fast food king McDonalds operated and franchised .", "id": "9"}, {"title": "Happy Meal", "snippet": "Get ready for adventure with Trolls World Tour Happy Meal\u00ae toys at McDonald's\u00ae. Now available through May 11th. At participating McDonald's. While supplies\u00a0...", "url": "http://www.happymeal.com/", "type": "web", "clusterassignment": 96, "clustersummary": "McDonalds has brought back some of its s Happy Meal toys . McDonalds UK Happy Meals Will Be Plastic Toy Free EcoWatch .", "id": "10"}, {"title": "Oakland McDonald's workers on strike after allegedly being ...", "snippet": "17 hours ago - After allegedly being told to wear masks made out of dog diapers, employees of a McDonald's in Oakland went on strike Tuesday, effectively\u00a0...", "url": "https://www.latimes.com/food/story/2020-05-26/oakland-mcdonalds-strike-coronavirus", "type": "web", "clusterassignment": 72, "clustersummary": "Oakland McDonalds workers on strike after allegedly being hours ago After allegedly being told to wear masks made out of dog diapers employees of a McDonalds in Oakland went on strike Tuesday effectively . Allegedly told to wear masks made from dog diapers Oakland McDonald \u2019 s workers strike after COVID outbreak Workers of a McDonalds store on Telegraph Avenue in Oakland go on strike Tuesday after coworkers tested positive for COVID .", "id": "11"}, {"title": "McDonald's Details What Dining In Will Look Like - The New ...", "snippet": "May 14, 2020 - McDonald's Details What Dining In Will Look Like. The fast-food chain distributed a guide to franchise owners with instructions like putting \u201cclosed\u00a0...", "url": "https://www.nytimes.com/2020/05/14/business/coronavirus-mcdonalds-reopening.html", "type": "web", "clusterassignment": 95, "clustersummary": "McDonalds Details What Dining In Will Look Like The New May McDonalds Details What Dining In Will Look Like The fastfood chain distributed a guide to franchise owners with instructions like putting \u201c closed . McDonald \u2019 s details what dining in will look like McDonalds details what dining in will look like The fastfood chain distributed a guide to franchise owners with instructions like putting \u201c closed \u201d", "id": "12"}, {"title": "22 Celebrities Who Worked at McDonald's | Eat This Not That", "snippet": "May 18, 2020 - 22 Famous People Who Worked at McDonald's. \"McDonald's was there for me. When no one else was,\" James Franco once wrote.", "url": "https://www.eatthis.com/celebs-worked-mcdonalds/", "type": "web", "clusterassignment": 44, "clustersummary": "McDonalds Wikipedia McDonalds Corporation is an American fast food company founded in as a restaurant operated by Richard and Maurice McDonald in San Bernardino . Why McDonalds Wins in Any Economy Fortune .", "id": "13"}, {"title": "McDonald's shooting followed argument over coronavirus ...", "snippet": "May 7, 2020 - Customer shot a McDonald's employee after being told to leave due to coronavirus restrictions, police say. By Raja Razek, Christina Maxouris\u00a0...", "url": "https://www.cnn.com/2020/05/06/us/mcdonalds-employees-shot-coronavirus/index.html", "type": "web", "clusterassignment": 41, "clustersummary": "Oklahoma City McDonalds customer shoots employees McDonalds customer shoots employees after being asked to leave because of coronavirus restrictions By . McDonalds employees shot by customers over coronavirus Two McDonalds employees in Oklahoma City were shot by customers after being told the dining area was", "id": "14"}, {"title": "McDonald's is going to look drastically different when it opens ...", "snippet": "When McDonald's restaurants reopen, consumers should expect stickers on the floor encouraging social ...", "url": "https://www.cnn.com/2020/05/14/business/mcdonalds-reopening-instructions-coronavirus/index.html", "type": "web", "clusterassignment": 0, "clustersummary": "McDonalds is going to look drastically different when it opens When McDonalds restaurants reopen consumers should expect stickers on the floor encouraging social . McDonalds is going to look drastically different when it opens When McDonalds restaurants reopen consumers should expect stickers on the floor encouraging social", "id": "15"}, {"title": "McDonald's Corporation (MCD) Stock Price, Quote, History ...", "snippet": "Find the latest McDonald's Corporation (MCD) stock quote, history, news and other vital information to help you with your stock trading and investing.", "url": "https://finance.yahoo.com/quote/MCD?p=MCD", "type": "web", "clusterassignment": 81, "clustersummary": "MCD Stock Price McDonalds Corp Stock Quote US NYSE MCD Complete McDonalds Corp stock news by MarketWatch View realtime stock prices and stock quotes for a full financial overview . MCD McDonalds Corp Stock Price News WSJ View the latest McDonalds Corp MCD stock price news historical charts analyst ratings and financial information from WSJ .", "id": "16"}, {"title": "McDonald's in Springfield, MO - Menus, Locations and Hours ...", "snippet": "McDonald's nearby in Springfield, MO: Get restaurant menus, locations, hours, phone numbers, driving directions and more.", "url": "https://www.menuwithprice.com/menu/mcdonalds/missouri/springfield/", "type": "web", "clusterassignment": 88, "clustersummary": "MCDONALDS Springfield W BattleFld Menu Prices Order food online at McDonalds Springfield with Tripadvisor See unbiased reviews of McDonalds ranked on Tripadvisor among restaurants in . McDonalds Menu Reviews Woodland Heights W Read reviews from McDonalds at W Kearney St in Woodland Heights Springfield from trusted Springfield restaurant reviewers Includes the menu", "id": "17"}, {"title": "McDonald's - Restaurant Business", "snippet": "The burger giant is adjusting to a new normal and expects that some of the changes will last for some time. Financing \u00b7 Shareholder group wants McDonald's\u00a0...", "url": "https://www.restaurantbusinessonline.com/restaurant/mcdonalds", "type": "web", "clusterassignment": 52, "clustersummary": "McDonalds Corporation MCD Company Profile News McDonalds The global fast food chain which has made changes to its menu in recent years to adapt to consumers seeking healthier food has more than . McDonalds Corporation MCD Company Profile News McDonalds The global fast food chain which has made changes to its menu in recent years to adapt to", "id": "18"}, {"title": "McDonald's at Battlefield Mall - A Shopping Center in ...", "snippet": "McDonald's, located at Battlefield Mall: Drive-thru service only until further notice.", "url": "https://www.simon.com/mall/battlefield-mall/stores/mcdonalds", "type": "web", "clusterassignment": 31, "clustersummary": "McDonalds at Battlefield Mall A Shopping Center in McDonalds located at Battlefield Mall Drivethru service only until further notice . McDonalds is Open on Easter McDonalds Easter .", "id": "19"}, {"title": "MCD: McDonald's Corp - Stock Price, Quote and News - CNBC", "snippet": "McDonald's Corp. MCD:NYSE. Real Time Quote | Last NYSE Arca, VOL From CTA | USD.", "url": "https://www.cnbc.com/quotes/?symbol=MCD", "type": "web", "clusterassignment": 81, "clustersummary": "MCD Stock Price McDonalds Corp Stock Quote US NYSE MCD Complete McDonalds Corp stock news by MarketWatch View realtime stock prices and stock quotes for a full financial overview . MCD McDonalds Corp Stock Price News WSJ View the latest McDonalds Corp MCD stock price news historical charts analyst ratings and financial information from WSJ .", "id": "20"}, {"title": "MCDONALD'S, Springfield - 1717 W BattleFld - Menu, Prices ...", "snippet": "Order food online at McDonald's, Springfield with Tripadvisor: See 15 unbiased reviews of McDonald's, ranked #570 on Tripadvisor among 669 restaurants in\u00a0...", "url": "https://www.tripadvisor.com/Restaurant_Review-g44926-d4251245-Reviews-McDonald_s-Springfield_Missouri.html", "type": "web", "clusterassignment": 88, "clustersummary": "MCDONALDS Springfield W BattleFld Menu Prices Order food online at McDonalds Springfield with Tripadvisor See unbiased reviews of McDonalds ranked on Tripadvisor among restaurants in . McDonalds Menu Reviews Woodland Heights W Read reviews from McDonalds at W Kearney St in Woodland Heights Springfield from trusted Springfield restaurant reviewers Includes the menu", "id": "21"}, {"title": "McDonald's - 63 Photos - Fast Food - 4101 S Campbell ... - Yelp", "snippet": "Delivery & Pickup Options - 9 reviews of McDonald's \"It's McDonalds. What can you say really? You come here for fast and cheap and convenient. (Hmmmm).", "url": "https://www.yelp.com/biz/mcdonalds-springfield-24", "type": "web", "clusterassignment": 23, "clustersummary": "McDonalds Friendly Center Shop Eat Deals Connect REOPEN Back McDonalds logo Fast food restaurant featuring valuepriced food Call Site mcdonaldscom . McDonalds Facts That Prove Its Best In Fast Food Eat .", "id": "22"}, {"title": "Better Buy: McDonald's vs. Coca Cola | The Motley Fool", "snippet": "1 day ago - However, both companies face new challenges as health-conscious consumers shun fast food and sugary sodas. So are McDonald's and Coca-\u00a0...", "url": "https://www.fool.com/investing/2020/05/26/better-buy-mcdonalds-vs-coca-cola.aspx", "type": "web", "clusterassignment": 63, "clustersummary": "Better Buy McDonalds vs Coca Cola The Motley Fool day ago However both companies face new challenges as healthconscious consumers shun fast food and sugary sodas So are McDonalds and Coca . Better Buy McDonalds vs Coca Cola However both companies face new challenges as healthconscious consumers shun fast food and sugary sodas So are McDonalds and Coca", "id": "23"}, {"title": "MCD Stock Price | McDonald's Corp. Stock Quote (U.S.: NYSE ...", "snippet": "MCD | Complete McDonald's Corp. stock news by MarketWatch. View real-time stock prices and stock quotes for a full financial overview.", "url": "https://www.marketwatch.com/investing/stock/mcd", "type": "web", "clusterassignment": 81, "clustersummary": "MCD Stock Price McDonalds Corp Stock Quote US NYSE MCD Complete McDonalds Corp stock news by MarketWatch View realtime stock prices and stock quotes for a full financial overview . MCD McDonalds Corp Stock Price News WSJ View the latest McDonalds Corp MCD stock price news historical charts analyst ratings and financial information from WSJ .", "id": "24"}, {"title": "McDonalds \u00bb eat, shop & more", "snippet": "... including mochas, lattes, decadent frappes and real fruit smoothies. McDonalds. Hours: Daily, 5:00 AM - 7:00 PM. Pricing: Same as McDonald's on the street!", "url": "http://www.seatacshops.com/merchants/concourse-b/mcdonalds/", "type": "web", "clusterassignment": 23, "clustersummary": "McDonalds Friendly Center Shop Eat Deals Connect REOPEN Back McDonalds logo Fast food restaurant featuring valuepriced food Call Site mcdonaldscom . McDonalds Facts That Prove Its Best In Fast Food Eat .", "id": "25"}, {"title": "McDonald's changes golden arches logo amid coronavirus ...", "snippet": "Mar 24, 2020 - International locations of McDonald's have given the famous logo a makeover to remind customers about social distancing amid the ongoing\u00a0...", "url": "https://www.today.com/food/mcdonald-s-changes-golden-arches-logo-amid-coronavirus-outbreak-t176653", "type": "web", "clusterassignment": 97, "clustersummary": "McDonalds changes golden arches logo amid coronavirus Mar International locations of McDonalds have given the famous logo a makeover to remind customers about social distancing amid the ongoing . McDonalds changes golden arches logo amid coronavirus International locations of McDonalds have given the famous logo a makeover to remind customers about", "id": "26"}, {"title": "Tuition Assistance - Archways to Opportunity", "snippet": "Owner/Operator Employees work for independent McDonald's Franchises, while McOpCo/Corporate Employees work in company-owned restaurants.", "url": "http://www.archwaystoopportunity.com/tuition_assistance.html", "type": "web", "clusterassignment": 59, "clustersummary": "Tuition Assistance Archways to Opportunity OwnerOperator Employees work for independent McDonalds Franchises while McOpCoCorporate Employees work in companyowned restaurants . McDonalds Archways to Opportunity Ivy Tech Community Hey there students Let us help you learn about the McDonalds tuition assistance program McDonalds", "id": "27"}, {"title": "\u2022 Number of McDonald's in North America 2018 | Statista", "snippet": "May 6, 2020 - How many McDonald's are there in the United States? Within the region of North America, fast food king McDonald's operated and franchised\u00a0...", "url": "https://www.statista.com/statistics/256040/mcdonalds-restaurants-in-north-america/", "type": "web", "clusterassignment": 100, "clustersummary": "McDonalds History Facts Britannica May McDonalds American fastfood chain that is one of the worlds largest known for its hamburgers especially Big Macs Its other popular items . \u2022 Number of McDonalds in North America Statista May How many McDonalds are there in the United States Within the region of North America fast food king McDonalds operated and franchised .", "id": "28"}, {"title": "McDonald's Corp - Company Profile and News - Bloomberg ...", "snippet": "McDonald's Corporation franchises and operates fast-food restaurants in the global restaurant industry. The Company's restaurants serves a variety of\u00a0...", "url": "https://www.bloomberg.com/profile/company/MCD:US", "type": "web", "clusterassignment": 100, "clustersummary": "McDonalds History Facts Britannica May McDonalds American fastfood chain that is one of the worlds largest known for its hamburgers especially Big Macs Its other popular items . \u2022 Number of McDonalds in North America Statista May How many McDonalds are there in the United States Within the region of North America fast food king McDonalds operated and franchised .", "id": "29"}, {"title": "McDonald's Corporation (MCD) Company Profile, News ...", "snippet": "McDonald's. The global fast food chain, which has made changes to its menu in recent years to adapt to consumers seeking healthier food, has more than\u00a0...", "url": "https://fortune.com/company/mcdonalds/", "type": "web", "clusterassignment": 52, "clustersummary": "McDonalds Corporation MCD Company Profile News McDonalds The global fast food chain which has made changes to its menu in recent years to adapt to consumers seeking healthier food has more than . McDonalds Corporation MCD Company Profile News McDonalds The global fast food chain which has made changes to its menu in recent years to adapt to", "id": "30"}, {"title": "Our Relationship With McDonald's - Ronald McDonald House", "snippet": "McDonald's support extends from monetary contributions and volunteerism, to cause related marketing promotions and the space to place RMHC Donation Boxes\u00a0...", "url": "https://www.rmhc.org/our-relationship-with-mcdonalds", "type": "web", "clusterassignment": 16, "clustersummary": "McDonalds to Acquire Dynamic Yield Will Use Decision McDonalds will utilize this decision technology to provide an even more personalized customer experience . McDonalds creates digital customer engagement team as part The new team is part of the fastfood giants strategy to use technology to reach customers and drive sales", "id": "31"}, {"title": "McDonald's cooks, cashiers plan national strike over COVID ...", "snippet": "May 19, 2020 - Hundreds of McDonald's workers in 20 cities plan to strike Wednesday on the day before the company's annual shareholders meeting \u2014 part of\u00a0...", "url": "https://www.usatoday.com/story/money/business/2020/05/19/coronavirus-mcdonalds-employees-national-strike-over-safety/5218729002/", "type": "web", "clusterassignment": 57, "clustersummary": "McDonalds cooks cashiers plan national strike over COVID May Hundreds of McDonalds workers in cities plan to strike Wednesday on the day before the companys annual shareholders meeting \u2014 part of . McDonalds cooks cashiers plan national strike over COVID Hundreds of McDonalds workers in cities plan to strike Wednesday on the day before the companys", "id": "32"}, {"title": "Official McDonald's Clothing and Merchandise | McDonalds", "snippet": "Golden Arches Unlimited is the official shop for all your McDonald's clothing & merchandise needs. Shop holiday gifts and McDonald's swag.", "url": "https://goldenarchesunlimited.com/", "type": "web", "clusterassignment": 12, "clustersummary": "McDonalds Delivery Takeout Near You DoorDash Get McDonalds delivery pickup Order online with DoorDash and get McDonalds delivered to your door Nocontact delivery and takeout orders available . McDonalds Coupon Offer Codes \u2022 Promos by Postmates Order the best of McDonalds delivered to your door in minutes Select a location near you and fill up your cart well handle the rest Just think of us as your .", "id": "33"}, {"title": "McDonald's suspends all-day breakfast due to coronavirus ...", "snippet": "Mar 26, 2020 - McDonald's is pressing the pause button on all-day breakfast. Officials cited attempts to streamline kitchen operations during the coronavirus\u00a0...", "url": "https://sbj.net/stories/mcdonalds-suspends-all-day-breakfast-due-to-coronavirus,68246", "type": "web", "clusterassignment": 64, "clustersummary": "McDonald \u2019 s pulls allday breakfast menu to simplify operations amid coronavirus pandemic McDonalds pulls allday breakfast menu to simplify operations amid coronavirus pandemic Cydney Henderson USA TODAY . McDonalds pulls allday breakfast menu amid coronavirus McDonalds is temporarily pulling its coveted allday breakfast menu to streamline operations as the", "id": "34"}, {"title": "Mcdonalds - ABC7 San Francisco - ABC7 News", "snippet": "mcdonalds news stories - get the latest updates from ABC7.", "url": "https://abc7news.com/tag/mcdonalds/", "type": "web", "clusterassignment": 42, "clustersummary": "Mcdonalds ABC San Francisco ABC News mcdonalds news stories get the latest updates from ABC . Columbia firefighters respond to Clark Lane McDonalds early ABC News Multiple Columbia Fire Department vehicles at the McDonalds on Clark Lane early Wednesday morning COLUMBIA Mo KMIZ", "id": "35"}, {"title": "McDonald's accused over 'systemic sexual harassment' of ...", "snippet": "May 18, 2020 - Complaint filed by international coalition of labor unions lists numerous incidents of harassment, including attempted rape. An international\u00a0...", "url": "https://www.theguardian.com/business/2020/may/18/mcdonalds-lawsuit-systemic-sexual-harassment-employees-worldwide", "type": "web", "clusterassignment": 101, "clustersummary": "McDonalds accused over systemic sexual harassment of May Complaint filed by international coalition of labor unions lists numerous incidents of harassment including attempted rape An international . McDonald \u2019 s accused over systemic sexual harassment of employees worldwide Complaint filed by international coalition of labor unions lists numerous incidents of harassment including attempted rape An international", "id": "36"}, {"title": "Online Courses from McDonalds - Ed2Go", "snippet": "Earn Your High School Diploma Online with Career Online High School. Tuition 100% covered through the Archways To Opportunity program at McDonald's!", "url": "https://www.ed2go.com/mcdonalds", "type": "web", "clusterassignment": 59, "clustersummary": "Tuition Assistance Archways to Opportunity OwnerOperator Employees work for independent McDonalds Franchises while McOpCoCorporate Employees work in companyowned restaurants . McDonalds Archways to Opportunity Ivy Tech Community Hey there students Let us help you learn about the McDonalds tuition assistance program McDonalds", "id": "37"}, {"title": "McDonald's Just Revealed What Its Restaurants May Soon ...", "snippet": "May 9, 2020 - Well, McDonald's isn't merely thinking about it. It's already testing a prototype for dining in post-pandemic. In the Netherlands, one of McDonald's\u00a0...", "url": "https://www.inc.com/chris-matyszczyk/mcdonalds-just-revealed-what-its-restaurants-may-soon-look-like.html", "type": "web", "clusterassignment": 105, "clustersummary": "McDonalds tests virusproof restaurant in the Netherlands photos Business Insider As McDonalds prepares to reopen dining rooms and shuttered locations the company is making changes to prevent the spread of COVID . McDonalds tests restaurant designed to combat COVID McDonalds is testing a new restaurant focusing on social distancing and safety in the Netherlands amid the", "id": "38"}, {"title": "COVID-19 lawsuit takes on McDonald's like it was a rowdy bar ...", "snippet": "1 day ago - Workers and their families at McDonald's Corp's Chicago restaurants have filed a class-action lawsuit against the fast-food chain that does not\u00a0...", "url": "https://www.reuters.com/article/us-health-coronavirus-mcdonald-s-corp-la/covid-19-lawsuit-takes-on-mcdonalds-like-it-was-a-rowdy-bar-idUSKBN2321H6", "type": "web", "clusterassignment": 61, "clustersummary": "COVID lawsuit takes on McDonalds like it was a rowdy bar day ago Workers and their families at McDonalds Corps Chicago restaurants have filed a classaction lawsuit against the fastfood chain that does not . COVID suit against McDonalds Workers and their families at McDonalds Chicago restaurants have filed a classaction lawsuit against the fast food chain that does not seek", "id": "39"}, {"title": "McDonald Observatory | Visitor information, teacher ...", "snippet": "The University of Texas at Austin announced that it will continue to operate in its current mode. As part of the university, McDonald Observatory remains closed to\u00a0...", "url": "https://mcdonaldobservatory.org/", "type": "web", "clusterassignment": 75, "clustersummary": "", "id": "40"}, {"title": "Positive COVID-19 Tests at LA McDonald's Leads to ...", "snippet": "Apr 10, 2020 - Two employees at a West Adams McDonald's tested positive, while another from the Monterey Park location remains in the hospital on oxygen.", "url": "https://la.eater.com/2020/4/10/21215222/mcdonalds-employees-protest-coronavirus-los-angeles-california-fast-food-strike", "type": "web", "clusterassignment": 1, "clustersummary": "Positive COVID Tests at LA McDonalds Leads to Apr Two employees at a West Adams McDonalds tested positive while another from the Monterey Park location remains in the hospital on oxygen . Dow Jones Sinks as Boeing Stock Soars McDonald \u2019 s Supports Franchisees An analyst expects a recovery in air travel to drive gains for Boeing and McDonalds has set aside some cash to keep franchisees afloat", "id": "41"}, {"title": "McDonald's | PEOPLE.com", "snippet": "The incident occurred when two women were asked to leave the lobby area of McDonald's as the space was closed over coronavirus concerns, police said.", "url": "https://people.com/tag/mcdonalds/", "type": "web", "clusterassignment": 41, "clustersummary": "Oklahoma City McDonalds customer shoots employees McDonalds customer shoots employees after being asked to leave because of coronavirus restrictions By . McDonalds employees shot by customers over coronavirus Two McDonalds employees in Oklahoma City were shot by customers after being told the dining area was", "id": "42"}, {"title": "Dixon Foods \u2013 McDonalds", "snippet": "Mar 19, 2020 - Welcome! We are a local, family-owned business that operates 28 McDonald's restaurants across Eastern N.C. including Greenville, Winterville\u00a0...", "url": "https://dixonfoods.com/", "type": "web", "clusterassignment": 11, "clustersummary": "McDonalds on reopening restaurants free meals for first Safety will absolutely continue to be our first priority \u201d McDonalds USA President Joe Erlinger on COVID . Thanks To Fight For Minimum Wage McDonalds Unveils Mr Rensi is the former president and CEO of McDonalds USA McDonalds restaurant employees rally", "id": "43"}, {"title": "McDonald's - BD", "snippet": "www.mcdonalds.com. Brands are trademarks of their respective holders. Food Item. Serving. Weight. Calories. Carbs. Fiber. Protein. Fat. % Cals Saturated\u00a0...", "url": "https://www.bd.com/resource.aspx?IDX=4117", "type": "web", "clusterassignment": 100, "clustersummary": "McDonalds History Facts Britannica May McDonalds American fastfood chain that is one of the worlds largest known for its hamburgers especially Big Macs Its other popular items . \u2022 Number of McDonalds in North America Statista May How many McDonalds are there in the United States Within the region of North America fast food king McDonalds operated and franchised .", "id": "44"}, {"title": "McDonald's uses AI for ordering at drive-throughs - BBC News", "snippet": "McDonalds hopes to transform its restaurants Image copyright Getty Images. McDonald's is to replace human servers with voice-based technology in its US\u00a0...", "url": "https://www.bbc.com/news/technology-49664633", "type": "web", "clusterassignment": 65, "clustersummary": "McDonalds Is Putting AI in Its DriveThrus Design News . McDonalds buys AI speech company Apprente to automate its McDonalds just bought an AI startup that could take human interaction out of the equation for its drivethrus", "id": "45"}, {"title": "MCD | McDonald's Corp. Stock Price & News - WSJ", "snippet": "View the latest McDonald's Corp. (MCD) stock price, news, historical charts, analyst ratings and financial information from WSJ.", "url": "https://www.wsj.com/market-data/quotes/MCD", "type": "web", "clusterassignment": 81, "clustersummary": "MCD Stock Price McDonalds Corp Stock Quote US NYSE MCD Complete McDonalds Corp stock news by MarketWatch View realtime stock prices and stock quotes for a full financial overview . MCD McDonalds Corp Stock Price News WSJ View the latest McDonalds Corp MCD stock price news historical charts analyst ratings and financial information from WSJ .", "id": "46"}, {"title": "mcdonalds | Salon.com", "snippet": "Award-winning news and culture, features breaking news, in-depth reporting and criticism on politics, business, entertainment and technology.", "url": "https://www.salon.com/topic/mcdonalds", "type": "web", "clusterassignment": 13, "clustersummary": "Teen Arrested After Fight At McDonalds \u2013 WBIW BEDFORD \u2013 An Oolitic teen was arrested after Bedford Police officers were called to a fight at McDonalds According to Chief Terry Moore . TFL take action after customers turn violent at McDonalds McDonalds opened stores in the UK and Ireland including Oldfields Road and North Cheam at am on May and there were massive", "id": "47"}, {"title": "McDonalds News & Videos - ABC News", "snippet": "May 7, 2020 - McDonald's CEO Steve Easterbrook was removed from his position after admitting to a consensual relationship that violates company policy. 6\u00a0...", "url": "https://abcnews.go.com/alerts/mc-donalds", "type": "web", "clusterassignment": 33, "clustersummary": "McDonalds Apologizes for Sign Banning Black People from One . McDonalds Thank You Meal Ends Today McDonalds last day for the Thank You meal promotion ends today May th It started back in April It was McDonalds way of saying", "id": "48"}, {"title": "MCDONALD'S REMOVES ITS CORONAVIRUS MESSAGE ...", "snippet": "Mar 25, 2020 - McDonald's rethinks its COVID-inspired golden arches tweak. The fast-food giant had altered its iconic trademark in a Brazilian campaign to\u00a0...", "url": "https://www.chicagobusiness.com/marketing-media/mcdonalds-rethinks-its-covid-inspired-golden-arches-tweak", "type": "web", "clusterassignment": 56, "clustersummary": "MCDONALDS REMOVES ITS CORONAVIRUS MESSAGE Mar McDonalds rethinks its COVIDinspired golden arches tweak The fastfood giant had altered its iconic trademark in a Brazilian campaign to . McDonalds removes its coronavirus message featuring Mar But McDonalds reworked its iconic mark the Golden Arches for real Agency DPZT teamed with McDonalds Brazil to reconceive the Golden .", "id": "49"}, {"title": "McDonald's | Denver International Airport", "snippet": "McDonald's. Map. American. Breakfast. Coffee. Open 24 Hours. Quick Serve. Less than $10. Daily, 5 a.m. - 3 a.m.. A Gates. Center Core. (303) 342-9048.", "url": "https://www.flydenver.com/enjoy_relax/dine/mcdonalds-1", "type": "web", "clusterassignment": 32, "clustersummary": "McDonalds New Meatless Burger Is Aimed at the PartTime . McDonalds responds to yearold burger says its by no .", "id": "50"}, {"title": "McDonald's - Springfield, MO - OpenMenu", "snippet": "From our ever-popular Chicken McNuggets, our fabulously fresh salads or the classic Filet-O-Fish, both chicken and fish from McDonald's are delicious choices.", "url": "https://openmenu.com/restaurant/ef25ea3c-b657-11e1-99d7-00163eeae34c", "type": "web", "clusterassignment": 29, "clustersummary": "McDonalds menu items you can order around the world Insider Feb McDonalds fastfood items everyone should try from around the world maharaja mac india mcdonalds burger chicken A slight twist on a . How McDonalds Japan Only Fast Food Menu is Insanely We try foods like the Mcdonalds Shrimp Burger aka Ebi Fileto Gran Garlic Pepper Burger Spicy Chicken", "id": "51"}, {"title": "Sexual Harassment at McDonald's Is Even Worse Than We ...", "snippet": "1 day ago - It can be close quarters behind a McDonald's counter, but that wasn't the problem. \u201cThere would be more than enough room,\u201d she said. And yet\u00a0...", "url": "https://www.thenation.com/article/society/mcdonalds-sexual-harassment/", "type": "web", "clusterassignment": 26, "clustersummary": "Sexual Harassment at McDonalds Is Even Worse Than We day ago It can be close quarters behind a McDonalds counter but that wasnt the problem \u201c There would be more than enough room \u201d she said And yet . Sexual Harassment at McDonald \u2019 s Is Even Worse Than We Knew In the summer of single mother Kimberly Lawson needed a second job so she got one at McDonalds She quickly realized it wasnt what", "id": "52"}, {"title": "Striking McDonald's Workers Say Their Lives Are More ...", "snippet": "Apr 7, 2020 - McDonald's employees and supporters protest outside a McDonald's in Los Angeles, California, April 6, 2020 demanding pay for quarantine\u00a0...", "url": "https://inthesetimes.com/working/entry/22440/mcdonalds-fast-food-workers-essential-strike-labor-coronavirus", "type": "web", "clusterassignment": 24, "clustersummary": "Striking McDonalds Workers Say Their Lives Are More Apr McDonalds employees and supporters protest outside a McDonalds in Los Angeles California April demanding pay for quarantine . Positive COVID Tests at LA McDonald \u2019 s Leads to Statewide Fast Food Strike Over the last few weeks three LAarea McDonalds employees tested positive for COVID That includes two workers from the .", "id": "53"}, {"title": "McDonald's Meats", "snippet": "McDonald's Meats - We Medaled In Meat!", "url": "http://mcdonaldsmeats.com/", "type": "web", "clusterassignment": 66, "clustersummary": "McDonalds Canada faces coronavirus beef shortage removes Angus burgers McDonalds Canada cited unprecedented COVID impacts on the Canadian beef supply chain for its decision to import meat The fast food . McDonalds CEO addresses concerns of possible meat shortage amid coronavirus Chris Kempczinski the CEO of McDonalds joined Good Morning America on Thursday to discuss concerns over beef and pork shortages We", "id": "54"}, {"title": "McDonald's | Friendly Center", "snippet": "Shop. Eat. Deals. Connect. REOPEN. Back. McDonald's logo. Fast food restaurant featuring value-priced food. Call. 336.855.3347. Site. mcdonalds.com\u00a0...", "url": "https://www.friendlycenter.com/store/mcdonalds", "type": "web", "clusterassignment": 23, "clustersummary": "McDonalds Friendly Center Shop Eat Deals Connect REOPEN Back McDonalds logo Fast food restaurant featuring valuepriced food Call Site mcdonaldscom . McDonalds Facts That Prove Its Best In Fast Food Eat .", "id": "55"}, {"title": "10 Countries With the Most McDonald's Locations - Investopedia", "snippet": "Mar 2, 2020 - Europe may be more important to McDonald's than the United States, and Asia is not too far behind now that the Chinese market is expanding\u00a0...", "url": "https://www.investopedia.com/articles/markets-economy/091716/10-countries-most-mcdonalds-locations-mcd.asp", "type": "web", "clusterassignment": 30, "clustersummary": "Courtesy Corporation McDonalds McDonalds Franchise serving Western Wisconsin Southeastern Minnesota Decorah and Clear Lake Iowa More than fast food search for careers promotions . Better Buy McDonalds vs Yum Brands Therefore much of a McDonalds or Yum Brands investment choice comes down to profits and what the company does with them Following the", "id": "56"}, {"title": "McDonald's ID - MCD login", "snippet": "McDonald's ID. (Restaurant Management, O/O & Staff, Corporate). If you have a McDonald's ID, sign on below: User name: Forgot User Name? Password\u00a0...", "url": "https://gas.mcd.com/adfs/ls/idpinitiatedsignon.aspx?logintoRP=samlprodspdcsync", "type": "web", "clusterassignment": 27, "clustersummary": "McDonalds ID MCD login McDonalds ID Restaurant Management OO Staff Corporate If you have a McDonalds ID sign on below User name Forgot User Name Password . McDonalds Home Windows Live Google Yahoo Crew Sign on Restaurant Managers Restaurant Managers OO Staff Corporate rd Party sign on with your McDonalds ID .", "id": "57"}, {"title": "The McDonald's Big Mac: The tasty history behind the chain's ...", "snippet": "Mar 7, 2020 - For those who don't know the jingle, the McDonald's Big Mac contains two beef patties, special sauce, lettuce, cheese, pickles and onions on a\u00a0...", "url": "https://www.foxnews.com/food-drink/mcdonalds-big-mac-history", "type": "web", "clusterassignment": 29, "clustersummary": "McDonalds menu items you can order around the world Insider Feb McDonalds fastfood items everyone should try from around the world maharaja mac india mcdonalds burger chicken A slight twist on a . How McDonalds Japan Only Fast Food Menu is Insanely We try foods like the Mcdonalds Shrimp Burger aka Ebi Fileto Gran Garlic Pepper Burger Spicy Chicken", "id": "58"}, {"title": "McDonald Garden Center", "snippet": "Learn More \u00b7 About Us \u00b7 Gift Cards \u00b7 Jobs \u00b7 Order Online \u00b7 Ways to Shop \u00b7 Locations & Hours \u00b7 How-To Videos \u00b7 Online Seminars\u00a0...", "url": "https://www.mcdonaldgardencenter.com/", "type": "web", "clusterassignment": 19, "clustersummary": "", "id": "59"}, {"title": "McDonald's Case Study - Amazon Web Services", "snippet": "In 2016, McDonald's Corporation CTO Tom Gergets joined Andy Jassy on stage at re:Invent to talk about becoming a modern, progressive burger company\u2014\u00a0...", "url": "https://aws.amazon.com/solutions/case-studies/mcdonalds/", "type": "web", "clusterassignment": 11, "clustersummary": "McDonalds on reopening restaurants free meals for first Safety will absolutely continue to be our first priority \u201d McDonalds USA President Joe Erlinger on COVID . Thanks To Fight For Minimum Wage McDonalds Unveils Mr Rensi is the former president and CEO of McDonalds USA McDonalds restaurant employees rally", "id": "60"}, {"title": "Courtesy Corporation - McDonald's", "snippet": "McDonald's Franchise serving Western Wisconsin, Southeastern Minnesota, Decorah and Clear Lake, Iowa. More than fast food - search for careers, promotions\u00a0...", "url": "https://www.mccourtesy.com/", "type": "web", "clusterassignment": 30, "clustersummary": "Courtesy Corporation McDonalds McDonalds Franchise serving Western Wisconsin Southeastern Minnesota Decorah and Clear Lake Iowa More than fast food search for careers promotions . Better Buy McDonalds vs Yum Brands Therefore much of a McDonalds or Yum Brands investment choice comes down to profits and what the company does with them Following the", "id": "61"}, {"title": "McDonald's Franchise Information - Entrepreneur", "snippet": "Nov 13, 2019 - Kroc became their business partner and opened the first McDonald's in Des Plaines, Illinois in 1955. McDonald's and the Golden Arches have\u00a0...", "url": "https://www.entrepreneur.com/franchises/mcdonalds/282570", "type": "web", "clusterassignment": 107, "clustersummary": "McDonalds kicks off by showcasing its CEO while Yum . celebrities who worked at McDonalds Insider Former Tonight Show host Jay Leno got his start working at McDonalds jay leno mcdonalds Jay Leno Margaret NortonNBCU Photo Bank", "id": "62"}, {"title": "MCD | McDonald's Stock Price - Investing.com", "snippet": "Real time MCD stock price and information about the McDonald's Corporation stock including charts, technical analysis, historical data, McDonald's reports and\u00a0...", "url": "https://www.investing.com/equities/mcdonalds", "type": "web", "clusterassignment": 81, "clustersummary": "MCD Stock Price McDonalds Corp Stock Quote US NYSE MCD Complete McDonalds Corp stock news by MarketWatch View realtime stock prices and stock quotes for a full financial overview . MCD McDonalds Corp Stock Price News WSJ View the latest McDonalds Corp MCD stock price news historical charts analyst ratings and financial information from WSJ .", "id": "63"}, {"title": "McDonald's Crew Member Salaries in Springfield, MO - Indeed", "snippet": "McDonald's was a good introduction for me on how the work life can be. Minimum wage pay, difficult to change schedules, and stressful workload. Only stayed for\u00a0...", "url": "https://www.indeed.com/cmp/McDonald%27s/salaries/Crew-Member/Springfield-MO", "type": "web", "clusterassignment": 18, "clustersummary": "Black McDonalds franchisees speak out share experiences Black franchisees told Business Insider that their stores net less a month on average than McDonald . McDonalds relationship with US franchisees is fraying over Franchisees want more financial assistance from McDonalds while the company is asking operators to", "id": "64"}, {"title": "McDonald's Home", "snippet": "... Windows Live, Google, Yahoo. Crew Sign on. Restaurant Managers Restaurant Managers, O/O & Staff, Corporate, 3rd Party sign on with your McDonald's ID.", "url": "http://www.ourlounge.com/", "type": "web", "clusterassignment": 27, "clustersummary": "McDonalds ID MCD login McDonalds ID Restaurant Management OO Staff Corporate If you have a McDonalds ID sign on below User name Forgot User Name Password . McDonalds Home Windows Live Google Yahoo Crew Sign on Restaurant Managers Restaurant Managers OO Staff Corporate rd Party sign on with your McDonalds ID .", "id": "65"}, {"title": "McDonald's Reports First Quarter 2020 Results | McDonald's ...", "snippet": "Apr 30, 2020 - The determination and team spirit across the McDonald's System is evident as we continue to offer affordable, convenient food while at the same\u00a0...", "url": "https://mcdonaldscorporation.gcs-web.com/news-releases/news-release-details/mcdonalds-reports-first-quarter-2020-results", "type": "web", "clusterassignment": 6, "clustersummary": "McDonalds plans to make Happy Meals healthier worldwide by . Moments McDonalds I love Happy Meals McDonalds always reminds me of happy\u2014a happy place with only good memories\u2014Im", "id": "66"}, {"title": "Workers file class-action lawsuit against McDonald's over ...", "snippet": "May 19, 2020 - A group of McDonald's employees in Chicago on Tuesday filed a class-action lawsuit alleging that the fast-food chain failed to adopt\u00a0...", "url": "https://thehill.com/homenews/498676-workers-file-class-action-lawsuit-against-mcdonalds-over-coronavirus-precautions", "type": "web", "clusterassignment": 61, "clustersummary": "COVID lawsuit takes on McDonalds like it was a rowdy bar day ago Workers and their families at McDonalds Corps Chicago restaurants have filed a classaction lawsuit against the fastfood chain that does not . COVID suit against McDonalds Workers and their families at McDonalds Chicago restaurants have filed a classaction lawsuit against the fast food chain that does not seek", "id": "67"}, {"title": "McDonald's removes its coronavirus message featuring ...", "snippet": "Mar 20, 2020 - But McDonald's reworked its iconic mark, the Golden Arches, for real. Agency DPZ&T teamed with McDonald's Brazil to reconceive the Golden\u00a0...", "url": "https://adage.com/creativity/work/mcdonalds-separated/2245431", "type": "web", "clusterassignment": 56, "clustersummary": "MCDONALDS REMOVES ITS CORONAVIRUS MESSAGE Mar McDonalds rethinks its COVIDinspired golden arches tweak The fastfood giant had altered its iconic trademark in a Brazilian campaign to . McDonalds removes its coronavirus message featuring Mar But McDonalds reworked its iconic mark the Golden Arches for real Agency DPZT teamed with McDonalds Brazil to reconceive the Golden .", "id": "68"}, {"title": "Payday Lenders vs. McDonald's - CSUN.edu", "snippet": "Think Payday Lending isn't out of control in the United States? Compare the number of payday lenders in your state against the number of McDonald's restaurants\u00a0...", "url": "https://www.csun.edu/~sg4002/research/mcdonalds_by_state.htm", "type": "web", "clusterassignment": 18, "clustersummary": "Black McDonalds franchisees speak out share experiences Black franchisees told Business Insider that their stores net less a month on average than McDonald . McDonalds relationship with US franchisees is fraying over Franchisees want more financial assistance from McDonalds while the company is asking operators to", "id": "69"}, {"title": "McDonald's is Getting Even More Serious About Tech | QSR ...", "snippet": "When McDonald's chief executive officer Chris Kempczinski took the reins in November, replacing Steve Easterbrook, he turned to a point of stability.", "url": "https://www.qsrmagazine.com/technology/mcdonalds-getting-even-more-serious-about-tech", "type": "web", "clusterassignment": 70, "clustersummary": "McDonalds is Getting Even More Serious About Tech QSR When McDonalds chief executive officer Chris Kempczinski took the reins in November replacing Steve Easterbrook he turned to a point of stability . McDonalds is Getting Even More Serious About Tech QSR", "id": "70"}, {"title": "McDonald's Delivery & Takeout Near You - DoorDash", "snippet": "Get McDonald's delivery & pickup! Order online with DoorDash and get McDonald's delivered to your door. No-contact delivery and takeout orders available\u00a0...", "url": "https://www.doordash.com/business/mcdonald-s-5579/", "type": "web", "clusterassignment": 12, "clustersummary": "McDonalds Delivery Takeout Near You DoorDash Get McDonalds delivery pickup Order online with DoorDash and get McDonalds delivered to your door Nocontact delivery and takeout orders available . McDonalds Coupon Offer Codes \u2022 Promos by Postmates Order the best of McDonalds delivered to your door in minutes Select a location near you and fill up your cart well handle the rest Just think of us as your .", "id": "71"}, {"title": "McDonald's won't be the same when it reopens its doors", "snippet": "May 18, 2020 - COVID-19 will change what it's like to eat at a McDonald's so much that maybe we'll just stick to drive-through. Inside the cleaner (but less\u00a0...", "url": "https://www.fastcompany.com/90505193/inside-the-cleaner-but-less-convenient-mcdonalds-of-the-future", "type": "web", "clusterassignment": 0, "clustersummary": "McDonalds is going to look drastically different when it opens When McDonalds restaurants reopen consumers should expect stickers on the floor encouraging social . McDonalds is going to look drastically different when it opens When McDonalds restaurants reopen consumers should expect stickers on the floor encouraging social", "id": "72"}, {"title": "McDonald's Menu Items We Want Back - Pop Culture", "snippet": "Onion Nuggets. mcdonalds-onion-nuggets (Photo: McDonald's). Before there were chicken nuggets, there ...", "url": "https://popculture.com/trending/news/mcdonalds-menu-items-we-want-back/", "type": "web", "clusterassignment": 29, "clustersummary": "McDonalds menu items you can order around the world Insider Feb McDonalds fastfood items everyone should try from around the world maharaja mac india mcdonalds burger chicken A slight twist on a . How McDonalds Japan Only Fast Food Menu is Insanely We try foods like the Mcdonalds Shrimp Burger aka Ebi Fileto Gran Garlic Pepper Burger Spicy Chicken", "id": "73"}, {"title": "McDonald's Coupon Offer Codes \u2022 Promos by Postmates", "snippet": "Order the best of McDonald's delivered to your door in minutes. Select a location near you and fill up your cart - we'll handle the rest. Just think of us as your\u00a0...", "url": "https://postmates.com/brand/mcdonalds/promo-code", "type": "web", "clusterassignment": 12, "clustersummary": "McDonalds Delivery Takeout Near You DoorDash Get McDonalds delivery pickup Order online with DoorDash and get McDonalds delivered to your door Nocontact delivery and takeout orders available . McDonalds Coupon Offer Codes \u2022 Promos by Postmates Order the best of McDonalds delivered to your door in minutes Select a location near you and fill up your cart well handle the rest Just think of us as your .", "id": "74"}, {"title": "McDonalds Menu Main Page - #HackTheMenu", "snippet": "mcdonalds-logo [dropcap style=\u201dbook\u201d]M[/dropcap]cDonald's began back in 1940 as a drive-in car-hop restaurant created by Dick and Mac McDonald.", "url": "http://hackthemenu.com/mcdonalds/", "type": "web", "clusterassignment": 45, "clustersummary": "McDonalds breakfast over the years CNNcom The fast food leader has history with the most important meal of the day Take a look through innovations from . Minecraft MCDONALDS TYCOON SELL FAST FOOD Time to create a Mcdonalds Restaurant Shirts httpsrepresentcomstorepopularmmos Our Book httpbit", "id": "75"}, {"title": "The Reason McDonald's Got Rid of the Supersized Menu ...", "snippet": "Bigger portions seem like something McDonald's customers would be very on board with, but here's why the biggest size you can get is a large.", "url": "https://www.rd.com/food/fun/reason-mcdonalds-got-rid-supersized-menu/", "type": "web", "clusterassignment": 2, "clustersummary": "The Reason McDonalds Got Rid of the Supersized Menu Bigger portions seem like something McDonalds customers would be very on board with but heres why the biggest size you can get is a large . How McDonalds Came Back Bigger Than Ever The New York Times .", "id": "76"}, {"title": "McDonald's in San Francisco, CA | Stonestown Galleria", "snippet": "Shop McDonald's in San Francisco, CA at Stonestown Galleria! Fast food restaurant featuring value-priced food.", "url": "https://www.stonestowngalleria.com/en/directory/mcdonald-s-3795.html", "type": "web", "clusterassignment": 23, "clustersummary": "McDonalds Friendly Center Shop Eat Deals Connect REOPEN Back McDonalds logo Fast food restaurant featuring valuepriced food Call Site mcdonaldscom . McDonalds Facts That Prove Its Best In Fast Food Eat .", "id": "77"}, {"title": "McDonald's Menu Prices - Fast Food Menu Prices", "snippet": "McDonald's is the largest hamburger fast food chain in the world serving food in ... McDonalds sells many types of foods including hamburgers, french fries,\u00a0...", "url": "https://www.fastfoodmenuprices.com/mcdonalds-prices/", "type": "web", "clusterassignment": 38, "clustersummary": "McDonalds Menu Prices Fast Food Menu Prices McDonalds is the largest hamburger fast food chain in the world serving food in McDonalds sells many types of foods including hamburgers french fries . McDonalds French Fries Are the Most Popular Fast Food Item .", "id": "78"}, {"title": "NSFW Ronald McDonald Advertisement In Japan Is Not From ...", "snippet": "Sep 27, 2019 - A \"Sexy\" Ronald McDonald advertisement, which features the mascot with a six-pack and speedo full of fries, has started circulating the web.", "url": "https://www.delish.com/food-news/a29265180/mcdonalds-fries-advertisement-ronald-mcdonald-speedo/", "type": "web", "clusterassignment": 15, "clustersummary": "Serving McDonalds to food experts YouTube What happens when you serve McDonalds fast food to some food experts and pretend its a new organic . KOREAN McDonalds vs AMERICAN McDonalds mukbang Its time for a McDonalds Mukbang Is fast food different in Korea New Comfy Clothes \u25bb httpscloakbrandcom", "id": "79"}, {"title": "McDonald Hopkins", "snippet": "No information is available for this page.Learn why", "url": "https://mcdonaldhopkins.com/", "type": "web", "clusterassignment": 71, "clustersummary": "McDonald Hopkins No information is available for this pageLearn why . AY McDonald No information is available for this pageLearn why", "id": "80"}, {"title": "MCD: Dividend Date & History for McDonald's - Dividend.com", "snippet": "https://www.dividend.com/dividend-stocks/services/restaurants/mcd-mcdonalds/. Share. Stock. MCD. Price as of: MAY 14, 07:12 AM EDT. $171.09 -1.73 -1.0%.", "url": "https://www.dividend.com/dividend-stocks/services/restaurants/mcd-mcdonalds/", "type": "web", "clusterassignment": 81, "clustersummary": "MCD Stock Price McDonalds Corp Stock Quote US NYSE MCD Complete McDonalds Corp stock news by MarketWatch View realtime stock prices and stock quotes for a full financial overview . MCD McDonalds Corp Stock Price News WSJ View the latest McDonalds Corp MCD stock price news historical charts analyst ratings and financial information from WSJ .", "id": "81"}, {"title": "McDonald's Near Me", "snippet": "McDonald's Near Me. I want to find the closest McDonalds restaurant in my area, what should I do? Here is how you can find McDonalds restaurants near you.", "url": "https://places-to-eat-near-me.com/fast-food-restaurants/mcdonalds/", "type": "web", "clusterassignment": 4, "clustersummary": "McDonalds Near Me McDonalds Near Me I want to find the closest McDonalds restaurant in my area what should I do Here is how you can find McDonalds restaurants near you . Plan for new McDonalds with drive through in Bodmin Planning permission has been applied for by McDonalds with the view to opening a new restaurant and drivethrough on Launceston Road", "id": "82"}, {"title": "Home - The Meoli CompaniesThe Meoli Companies ...", "snippet": "Hi, my name is Michael Meoli. My business journey started at the age of 9 when I would ask my father to bring me to work at his McDonald's restaurant in\u00a0...", "url": "https://meolicompanies.com/", "type": "web", "clusterassignment": 60, "clustersummary": "Home The Meoli CompaniesThe Meoli Companies Hi my name is Michael Meoli My business journey started at the age of when I would ask my father to bring me to work at his McDonalds restaurant in . Mark Zuckerbergs dad offered him college or a McDonalds But before he even went to college Zuckerbergs father Edward offered his son an alternative \u2014 a future as a", "id": "83"}, {"title": "I'm Not Lovin' It", "snippet": "Consumers deserve to know where McDonald's chicken really comes from.", "url": "https://imnotlovinit.com/", "type": "web", "clusterassignment": 21, "clustersummary": "Im Not Lovin It Consumers deserve to know where McDonalds chicken really comes from . McDonalds earnings preview ChickfilA is the fastfood McDonalds needs a new chicken menu item and fast franchisees say McDonalds has relied on its", "id": "84"}, {"title": "McDonald's Imperial \u2013 Porto, Portugal - Gastro Obscura", "snippet": "Jan 31, 2020 - ... hand in hand, but at Porto's former Imperial Cafe, the two come together in what is often called the \u201cmost beautiful McDonald's in the world.\u201d.", "url": "https://www.atlasobscura.com/places/mcdonalds-imperial", "type": "web", "clusterassignment": 44, "clustersummary": "McDonalds Wikipedia McDonalds Corporation is an American fast food company founded in as a restaurant operated by Richard and Maurice McDonald in San Bernardino . Why McDonalds Wins in Any Economy Fortune .", "id": "85"}, {"title": "Home - Ronald McDonald House Charities of Oregon & SW ...", "snippet": "Ronald McDonald House Charities of Oregon & SW Washington provides access to medical care, a home away from home, and a community of support for\u00a0...", "url": "https://rmhcoregon.org/", "type": "web", "clusterassignment": 47, "clustersummary": "Ronald McDonald House Charities of Kentuckiana Ronald McDonald House Charities of Kentuckiana RMHCK is Louisvilles only organization founded to provide a \u201c homeawayfromhome \u201d for families of . Home Ronald McDonald House Charities of the Capital The Ronald McDonald Family Room offers families respite and support within the Bernard Millie Duker Childrens Hospital at Albany Medical Center And our", "id": "86"}, {"title": "McMillions documentary reveals incredible story of how ...", "snippet": "16 hours ago - Produced by Hollywood A-lister Mark Wahlberg, McMillions, which starts tomorrow night, features interviews with McDonald's staff and rookie\u00a0...", "url": "https://www.thesun.co.uk/tvandshowbiz/11715654/how-fraudsters-stole-20million-mcdonalds-monopoly/", "type": "web", "clusterassignment": 107, "clustersummary": "McDonalds kicks off by showcasing its CEO while Yum . celebrities who worked at McDonalds Insider Former Tonight Show host Jay Leno got his start working at McDonalds jay leno mcdonalds Jay Leno Margaret NortonNBCU Photo Bank", "id": "87"}, {"title": "A.Y. McDonald", "snippet": "No information is available for this page.Learn why", "url": "https://www.aymcdonald.com/", "type": "web", "clusterassignment": 71, "clustersummary": "McDonald Hopkins No information is available for this pageLearn why . AY McDonald No information is available for this pageLearn why", "id": "88"}, {"title": "McDonald's menu items you can order around the world - Insider", "snippet": "Feb 28, 2019 - 15 McDonald's fast-food items everyone should try from around the world ... maharaja mac india mcdonalds burger chicken. A slight twist on a\u00a0...", "url": "https://www.insider.com/mcdonalds-menu-items-around-world-2018-10", "type": "web", "clusterassignment": 29, "clustersummary": "McDonalds menu items you can order around the world Insider Feb McDonalds fastfood items everyone should try from around the world maharaja mac india mcdonalds burger chicken A slight twist on a . How McDonalds Japan Only Fast Food Menu is Insanely We try foods like the Mcdonalds Shrimp Burger aka Ebi Fileto Gran Garlic Pepper Burger Spicy Chicken", "id": "89"}, {"title": "Mens - Smilemakers | McDonald's approved vendor for ...", "snippet": "Smilemakers is a McDonald's approved supplier for apparel, accessories, incentives, and event merchandise. Shop for t-shirts, hats, pens, notebooks, drinkware\u00a0...", "url": "https://smilemakersonline.com/mens/", "type": "web", "clusterassignment": 12, "clustersummary": "McDonalds Delivery Takeout Near You DoorDash Get McDonalds delivery pickup Order online with DoorDash and get McDonalds delivered to your door Nocontact delivery and takeout orders available . McDonalds Coupon Offer Codes \u2022 Promos by Postmates Order the best of McDonalds delivered to your door in minutes Select a location near you and fill up your cart well handle the rest Just think of us as your .", "id": "90"}, {"title": "Ford is recycling McDonald's coffee waste into car parts - The ...", "snippet": "Dec 4, 2019 - Ford is trying to do its part to combat climate change by recycling old coffee waste from McDonald's into car parts. The automaker will be taking\u00a0...", "url": "https://www.theverge.com/2019/12/4/20994188/ford-mcdonalds-recycling-coffee-grounds-car-parts", "type": "web", "clusterassignment": 20, "clustersummary": "Ford is recycling McDonalds coffee waste into car parts The Dec Ford is trying to do its part to combat climate change by recycling old coffee waste from McDonalds into car parts The automaker will be taking . Ford uses McDonalds coffee beans to make car parts McDonalds produces more than million pounds of coffee chaff that used to go to landfills It teamed up .", "id": "91"}, {"title": "Ronald McDonald House Charities of Kentuckiana", "snippet": "Ronald McDonald House Charities of Kentuckiana (RMHCK) is Louisville's only organization founded to provide a \u201chome-away-from-home\u201d for families of\u00a0...", "url": "https://rmhc-kentuckiana.org/", "type": "web", "clusterassignment": 47, "clustersummary": "Ronald McDonald House Charities of Kentuckiana Ronald McDonald House Charities of Kentuckiana RMHCK is Louisvilles only organization founded to provide a \u201c homeawayfromhome \u201d for families of . Home Ronald McDonald House Charities of the Capital The Ronald McDonald Family Room offers families respite and support within the Bernard Millie Duker Childrens Hospital at Albany Medical Center And our", "id": "92"}, {"title": "Home | Ronald McDonald House Charities of the Capital ...", "snippet": "The Ronald McDonald Family Room offers families respite and support within the Bernard & Millie Duker Children's Hospital at Albany Medical Center. And our\u00a0...", "url": "https://rmhcofalbany.org/", "type": "web", "clusterassignment": 47, "clustersummary": "Ronald McDonald House Charities of Kentuckiana Ronald McDonald House Charities of Kentuckiana RMHCK is Louisvilles only organization founded to provide a \u201c homeawayfromhome \u201d for families of . Home Ronald McDonald House Charities of the Capital The Ronald McDonald Family Room offers families respite and support within the Bernard Millie Duker Childrens Hospital at Albany Medical Center And our", "id": "93"}, {"title": "\"Promiscuous\" Millennials Are Killing McDonald's - Gothamist", "snippet": "Aug 25, 2014 - \"The millennial generation has a wider range of choices than any generation before them,\" explains McDonald's Global Chief Brand Officer Steve\u00a0...", "url": "https://gothamist.com/food/promiscuous-millennials-are-killing-mcdonalds", "type": "web", "clusterassignment": 2, "clustersummary": "The Reason McDonalds Got Rid of the Supersized Menu Bigger portions seem like something McDonalds customers would be very on board with but heres why the biggest size you can get is a large . How McDonalds Came Back Bigger Than Ever The New York Times .", "id": "94"}, {"title": "McDonald's - Menu & Reviews - Woodland Heights - 1114 W ...", "snippet": "Read reviews from McDonald's at 1114 W Kearney St in Woodland Heights Springfield 65803 from trusted Springfield restaurant reviewers. Includes the menu\u00a0...", "url": "https://www.menuism.com/restaurants/mcdonalds-springfield-23578", "type": "web", "clusterassignment": 88, "clustersummary": "MCDONALDS Springfield W BattleFld Menu Prices Order food online at McDonalds Springfield with Tripadvisor See unbiased reviews of McDonalds ranked on Tripadvisor among restaurants in . McDonalds Menu Reviews Woodland Heights W Read reviews from McDonalds at W Kearney St in Woodland Heights Springfield from trusted Springfield restaurant reviewers Includes the menu", "id": "95"}, {"title": "McDonald's (@McDonalds) | Twitter", "url": "https://twitter.com/mcdonalds", "thumbnail": "https://encrypted-tbn0.gstatic.com/images?q=tbn:ANd9GcRlmVZwXsTThElRoJzTgONHN29qmW1srXwDrSzhcT200_j-cGUE&s", "type": "image", "clusterassignment": 111, "clustersummary": "", "id": "96"}, {"title": "15 Menu Items McDonald's Employees Won't Eat | Eat This Not That", "url": "https://www.eatthis.com/mcdonalds-foods-employees-wont-eat/", "thumbnail": "https://encrypted-tbn0.gstatic.com/images?q=tbn:ANd9GcRB4t2wQ4Mr4ya0IGiUwNpVcHdYlFUpLoXFYFvAoBbaj8_9XiaUFw&s", "type": "image", "clusterassignment": 9, "clustersummary": "Menu Items McDonalds Employees Wont Eat Eat This Not That . McDonalds Strangest Facts You Never Knew Eat This Not .", "id": "97"}, {"title": "10 McDonald's Facts That Prove It's Best In Fast Food | Eat ...", "url": "https://www.eatthis.com/why-mcdonalds-best-fast-food-chain/", "thumbnail": "https://encrypted-tbn0.gstatic.com/images?q=tbn:ANd9GcQY99mE1EZ13z2GlKqWpDIwUE8gsyDWLzTDZuz3v4QSAJ2hZOiRsg&s", "type": "image", "clusterassignment": 23, "clustersummary": "McDonalds Friendly Center Shop Eat Deals Connect REOPEN Back McDonalds logo Fast food restaurant featuring valuepriced food Call Site mcdonaldscom . McDonalds Facts That Prove Its Best In Fast Food Eat .", "id": "98"}, {"title": "McDonald's: 30 Strangest Facts You Never Knew | Eat This Not ...", "url": "https://www.eatthis.com/mcdonalds-news/", "thumbnail": "https://encrypted-tbn0.gstatic.com/images?q=tbn:ANd9GcRRaUEWwo_OAwUWEaOJd9vBMLw0_FHatkclKim5kodbYq4bA92ZRA&s", "type": "image", "clusterassignment": 9, "clustersummary": "Menu Items McDonalds Employees Wont Eat Eat This Not That . McDonalds Strangest Facts You Never Knew Eat This Not .", "id": "99"}, {"title": "McDonald's - Wikipedia", "url": "https://en.wikipedia.org/wiki/McDonald%27s", "thumbnail": "https://encrypted-tbn0.gstatic.com/images?q=tbn:ANd9GcQaF4TAvoU5kNcXUrFppFE2y6xjdfJuxp5GQZLfDiEnELWWXCepMw&s", "type": "image", "clusterassignment": 89, "clustersummary": "", "id": "100"}, {"title": "What next for McDonald's? | Synthetron", "url": "https://synthetron.com/what-next-for-mcdonalds/", "thumbnail": "https://encrypted-tbn0.gstatic.com/images?q=tbn:ANd9GcTeVEuZWSX1Ou-UY5zkJenjxL1hCRkruxvJ4qSNZnIvvuIgOFEqrA&s", "type": "image", "clusterassignment": 102, "clustersummary": "", "id": "101"}, {"title": "Get a free breakfast sandwich at McDonalds for one day - today", "url": "https://www.today.com/food/mcdonald-s-giving-away-free-egg-mcmuffins-1-day-only-t174833", "thumbnail": "https://encrypted-tbn0.gstatic.com/images?q=tbn:ANd9GcSeRrR1kcEaPenEIhIVMwTFlHGg_uwNLqUz2m4qTYc_hHtkMk1s&s", "type": "image", "clusterassignment": 53, "clustersummary": "Get a free breakfast sandwich at McDonalds for one day today . McDonalds French Fries Are Free for the Rest of E News", "id": "102"}, {"title": "McDonald's is Getting Even More Serious About Tech | QSR ...", "url": "https://www.qsrmagazine.com/technology/mcdonalds-getting-even-more-serious-about-tech", "thumbnail": "https://encrypted-tbn0.gstatic.com/images?q=tbn:ANd9GcS9rDExLvjpEkAcmy6mT4ssgxoxST-3fpt-6VczWZokidEMwCI6Zg&s", "type": "image", "clusterassignment": 70, "clustersummary": "McDonalds is Getting Even More Serious About Tech QSR When McDonalds chief executive officer Chris Kempczinski took the reins in November replacing Steve Easterbrook he turned to a point of stability . McDonalds is Getting Even More Serious About Tech QSR", "id": "103"}, {"title": "McDonald's assessing plant-based opportunity | 2019-10-23 ...", "url": "https://www.foodbusinessnews.net/articles/14754-mcdonalds-assessing-plant-based-opportunity", "thumbnail": "https://encrypted-tbn0.gstatic.com/images?q=tbn:ANd9GcSyo2ztlMCNDndtAonniIQLPaxR7oHQn08Zue5uiylM1yi_RoXt-Q&s", "type": "image", "clusterassignment": 67, "clustersummary": "", "id": "104"}, {"title": "McDonald's French Fries Are the Most Popular Fast Food Item ...", "url": "https://www.rd.com/food/mcdonalds-french-fries-most-popular-item/", "thumbnail": "https://encrypted-tbn0.gstatic.com/images?q=tbn:ANd9GcQLf7v_aNJwSzQMWDbhNFp3gUdfuNWSpE8438fy4_gb8wtrqImI&s", "type": "image", "clusterassignment": 38, "clustersummary": "McDonalds Menu Prices Fast Food Menu Prices McDonalds is the largest hamburger fast food chain in the world serving food in McDonalds sells many types of foods including hamburgers french fries . McDonalds French Fries Are the Most Popular Fast Food Item .", "id": "105"}, {"title": "NSFW Ronald McDonald Advertisement In Japan Is Not From ...", "url": "https://www.delish.com/food-news/a29265180/mcdonalds-fries-advertisement-ronald-mcdonald-speedo/", "thumbnail": "https://encrypted-tbn0.gstatic.com/images?q=tbn:ANd9GcR0K8Dc6H0TG210h24zq25nHpzFxg7yJ4VxHckxd0H4iD_sYHG5mA&s", "type": "image", "clusterassignment": 73, "clustersummary": "NSFW Ronald McDonald Advertisement In Japan Is Not From . NSFW Ronald McDonald Advertisement In Japan Is Not From", "id": "106"}, {"title": "Small World Famous Fries\u00ae: Calories and Nutrition | McDonald's", "url": "https://www.mcdonalds.com/us/en-us/product/small-french-fries.html", "thumbnail": "https://encrypted-tbn0.gstatic.com/images?q=tbn:ANd9GcQu3dgT-TAg8tIEKaPGd3nE5-HH_irfHY93ETMnTskUbCS_no803w&s", "type": "image", "clusterassignment": 15, "clustersummary": "Serving McDonalds to food experts YouTube What happens when you serve McDonalds fast food to some food experts and pretend its a new organic . KOREAN McDonalds vs AMERICAN McDonalds mukbang Its time for a McDonalds Mukbang Is fast food different in Korea New Comfy Clothes \u25bb httpscloakbrandcom", "id": "107"}, {"title": "McDonald's is Open on Easter 2020 - McDonald's Easter ...", "url": "https://www.goodhousekeeping.com/holidays/easter-ideas/a26556393/mcdonalds-easter-hours/", "thumbnail": "https://encrypted-tbn0.gstatic.com/images?q=tbn:ANd9GcTUkwbGjwoE3lOw3UZfH2E45EbGSXV2yZdoxH7yeHei17wbTGP7&s", "type": "image", "clusterassignment": 31, "clustersummary": "McDonalds at Battlefield Mall A Shopping Center in McDonalds located at Battlefield Mall Drivethru service only until further notice . McDonalds is Open on Easter McDonalds Easter .", "id": "108"}, {"title": "What is the Secret to McDonald's Global Branding Success ...", "url": "https://www.maistro.com/procurement/secret-mcdonalds-global-branding-success/", "thumbnail": "https://encrypted-tbn0.gstatic.com/images?q=tbn:ANd9GcT3aff8gWZpa2HmxfEopjpiGDN0M-J2Uw2aGDsZqw6KKUteF-yW6g&s", "type": "image", "clusterassignment": 7, "clustersummary": "", "id": "109"}, {"title": "McDonald's Curtails Late-Night Menu", "url": "https://www.pymnts.com/news/retail/2019/mcdonalds-late-night-menu/", "thumbnail": "https://encrypted-tbn0.gstatic.com/images?q=tbn:ANd9GcSNNAf7Rhz3HZ34S-85_4eI8faXJIh_iJH0r2aRyfhgctzvklgN&s", "type": "image", "clusterassignment": 37, "clustersummary": "", "id": "110"}, {"title": "McDonald's Closes Dining Rooms in Response to Coronavirus - WSJ", "url": "https://www.wsj.com/articles/mcdonalds-closes-dining-rooms-as-coronavirus-spreads-11584396443", "thumbnail": "https://encrypted-tbn0.gstatic.com/images?q=tbn:ANd9GcTqtfCrr5l0cBD6vIuZp6yfYF8i3C7naNo9P75HsraMZL9KxFIJHA&s", "type": "image", "clusterassignment": 51, "clustersummary": "Coronavirus leads McDonalds to close hundreds of . Coronavirus McDonalds to close seating play areas amid In the latest nod to how the coronavirus is disrupting Americans daily rituals ad patterns McDonalds says .", "id": "111"}, {"title": "McDonald's Beef Imports", "url": "https://www.snopes.com/fact-check/wares-the-beef/", "thumbnail": "https://encrypted-tbn0.gstatic.com/images?q=tbn:ANd9GcR0aEbKsWOYSRPaOGFZJBOFKzoPqqoJLvpcW2fwXT6I1Ol9pDf0&s", "type": "image", "clusterassignment": 66, "clustersummary": "McDonalds Canada faces coronavirus beef shortage removes Angus burgers McDonalds Canada cited unprecedented COVID impacts on the Canadian beef supply chain for its decision to import meat The fast food . McDonalds CEO addresses concerns of possible meat shortage amid coronavirus Chris Kempczinski the CEO of McDonalds joined Good Morning America on Thursday to discuss concerns over beef and pork shortages We", "id": "112"}, {"title": "McDonald's changes golden arches logo amid coronavirus outbreak", "url": "https://www.today.com/food/mcdonald-s-changes-golden-arches-logo-amid-coronavirus-outbreak-t176653", "thumbnail": "https://encrypted-tbn0.gstatic.com/images?q=tbn:ANd9GcRKYd34E6SRb540fq40N2fSAZZ9ORfWvrbk1FFG5nH-EH_gPmqufQ&s", "type": "image", "clusterassignment": 97, "clustersummary": "McDonalds changes golden arches logo amid coronavirus Mar International locations of McDonalds have given the famous logo a makeover to remind customers about social distancing amid the ongoing . McDonalds changes golden arches logo amid coronavirus International locations of McDonalds have given the famous logo a makeover to remind customers about", "id": "113"}, {"title": "McDonald's to release smaller and bigger Big Macs - Chicago ...", "url": "https://chicago.suntimes.com/business/2020/3/10/21173300/mcdonalds-big-macs-bigger-smaller-versions", "thumbnail": "https://encrypted-tbn0.gstatic.com/images?q=tbn:ANd9GcSJn6QZ6hNDWKFV4sGHI3IARshM05AowGQ7_OnQ3AE2JXWG1VVj&s", "type": "image", "clusterassignment": 104, "clustersummary": "McDonalds to release smaller and bigger Big Macs Chicago . Coming to McDonalds \u2014 shorter drivethru times more bacon", "id": "114"}, {"title": "NSFW Ronald McDonald Advertisement In Japan Is Not From ...", "url": "https://www.delish.com/food-news/a29265180/mcdonalds-fries-advertisement-ronald-mcdonald-speedo/", "thumbnail": "https://encrypted-tbn0.gstatic.com/images?q=tbn:ANd9GcTcU1rNX4CZEYI9_RHCJBmQ6iS4js6cAFkm9QD52w23vEfQIi_T&s", "type": "image", "clusterassignment": 73, "clustersummary": "NSFW Ronald McDonald Advertisement In Japan Is Not From . NSFW Ronald McDonald Advertisement In Japan Is Not From", "id": "115"}, {"title": "McDonald's reveals new breakfast sandwich - CNN", "url": "https://www.cnn.com/2018/10/24/business/mcdonalds-new-breakfast-sandwich/index.html", "thumbnail": "https://encrypted-tbn0.gstatic.com/images?q=tbn:ANd9GcRAPCbk-C_kuBTesnUMWm5l8KP8bQwlxJquYUYSJgvJB1dSOXt3&s", "type": "image", "clusterassignment": 53, "clustersummary": "Get a free breakfast sandwich at McDonalds for one day today . McDonalds French Fries Are Free for the Rest of E News", "id": "116"}, {"title": "At McDonald's, a focus on speed | Nation's Restaurant News", "url": "https://www.nrn.com/technology/mcdonald-s-focus-speed", "thumbnail": "https://encrypted-tbn0.gstatic.com/images?q=tbn:ANd9GcSAT1AHE5_4p2jYqAmr9hAJuBTeP4tmVqKFSdIucnARvgHfMxEx&s", "type": "image", "clusterassignment": 45, "clustersummary": "McDonalds breakfast over the years CNNcom The fast food leader has history with the most important meal of the day Take a look through innovations from . Minecraft MCDONALDS TYCOON SELL FAST FOOD Time to create a Mcdonalds Restaurant Shirts httpsrepresentcomstorepopularmmos Our Book httpbit", "id": "117"}, {"title": "McDonald's | Fortune", "url": "https://fortune.com/fortune500/2019/mcdonalds/", "thumbnail": "https://encrypted-tbn0.gstatic.com/images?q=tbn:ANd9GcTA3RpX763JvHp6vtV8RA7dfVylZ6pL3eYhFvQ2NY4797J0JfST&s", "type": "image", "clusterassignment": 89, "clustersummary": "", "id": "118"}, {"title": "McDonald's to Roll Out Training to Prevent Harassment, Bullying", "url": "https://www.shrm.org/resourcesandtools/hr-topics/organizational-and-employee-development/pages/mcdonalds-to-roll-out-training-to-prevent-harassment-bullying-.aspx", "thumbnail": "https://encrypted-tbn0.gstatic.com/images?q=tbn:ANd9GcQLw6GO5pnPXowO_A549xxRqA95UFuyTbDTc2N4cRcvSnK2MVDx&s", "type": "image", "clusterassignment": 17, "clustersummary": "McDonalds employees assist woman who mouths help me in the drive thru After using the McDonalds restroom the woman tried to approach the counter again to make an order police said But the man she was traveling . McDonalds Staff Help Woman Mouthing Help Me in DriveThru McDonalds employees quickly came up with a plan to make sure a woman who mouthed help me in the", "id": "119"}, {"title": "McDonald's Quietly Removes Happy Meals from Value Menu | QSR ...", "url": "https://www.qsrmagazine.com/fast-food/mcdonalds-quietly-removes-happy-meals-value-menu", "thumbnail": "https://encrypted-tbn0.gstatic.com/images?q=tbn:ANd9GcQekT6f1CgKxq0hPIpuNQrONgJu32H2taLIWctbHoJl08LHDO3I&s", "type": "image", "clusterassignment": 28, "clustersummary": "How McDonalds Lost Its Big Mac In Europe . McDonalds loses second Mc trademark case against .", "id": "120"}, {"title": "McDonald's has brought back some of its 90s Happy Meal toys ...", "url": "https://www.mylondon.news/news/nostalgia/mcdonalds-brought-back-90s-happy-17320978", "thumbnail": "https://encrypted-tbn0.gstatic.com/images?q=tbn:ANd9GcQxP69M6_rvJJGsAFOn5gUykeMa9MPhccaM3U0z_7XFACs5Kjzo&s", "type": "image", "clusterassignment": 96, "clustersummary": "McDonalds has brought back some of its s Happy Meal toys . McDonalds UK Happy Meals Will Be Plastic Toy Free EcoWatch .", "id": "121"}, {"title": "MCDONALD'S REMOVES ITS CORONAVIRUS MESSAGE FEATURING ...", "url": "https://www.chicagobusiness.com/marketing-media/mcdonalds-rethinks-its-covid-inspired-golden-arches-tweak", "thumbnail": "https://encrypted-tbn0.gstatic.com/images?q=tbn:ANd9GcS2cf3YqXj3Q0XlEbsJN1RJyMItPfArEUlwzdSASKa-Qy6IpdujWg&s", "type": "image", "clusterassignment": 28, "clustersummary": "How McDonalds Lost Its Big Mac In Europe . McDonalds loses second Mc trademark case against .", "id": "122"}, {"title": "McDonald's (@McDonalds) | Twitter", "url": "https://twitter.com/mcdonalds", "thumbnail": "https://encrypted-tbn0.gstatic.com/images?q=tbn:ANd9GcQAlZTvEJek8Vjeyuw4fq6ecP_mo_Wr7Cglt49COy5n0aHdhEfM&s", "type": "image", "clusterassignment": 111, "clustersummary": "", "id": "123"}, {"title": "McDonald's - Wikipedia", "url": "https://en.wikipedia.org/wiki/McDonald%27s", "thumbnail": "https://encrypted-tbn0.gstatic.com/images?q=tbn:ANd9GcQXWuMBTQDZmJBO0qI70bgCkdJTwdFmP0f6zALB2YSVOvvGNGscWg&s", "type": "image", "clusterassignment": 89, "clustersummary": "", "id": "124"}, {"title": "McDonald's New Meatless Burger Is Aimed at the Part-Time ...", "url": "https://fortune.com/2019/06/06/mcdonalds-meatless-burger-vegan/", "thumbnail": "https://encrypted-tbn0.gstatic.com/images?q=tbn:ANd9GcQyBKd3NVa2DyjZnNgj7kG8VZLxtpmdFvRHAw88XpUr-Y_mUKvX&s", "type": "image", "clusterassignment": 32, "clustersummary": "McDonalds New Meatless Burger Is Aimed at the PartTime . McDonalds responds to yearold burger says its by no .", "id": "125"}, {"title": "McDonald's French Fries Are Free for the Rest of 2018 | E! News", "url": "https://www.eonline.com/news/953369/mcdonald-s-french-fries-are-free-for-the-rest-of-2018-but-there-s-a-catch", "thumbnail": "https://encrypted-tbn0.gstatic.com/images?q=tbn:ANd9GcRr0yMcbkF-kans2yx9NCm-ucVcPJ-0jhGqzGUKQx5RT8NHTR3k&s", "type": "image", "clusterassignment": 53, "clustersummary": "Get a free breakfast sandwich at McDonalds for one day today . McDonalds French Fries Are Free for the Rest of E News", "id": "126"}, {"title": "Coronavirus causes McDonald's to cancel Worldwide Convention ...", "url": "https://www.foxnews.com/food-drink/coronavirus-outbreak-mcdonalds-cancels-worldwide-convention", "thumbnail": "https://encrypted-tbn0.gstatic.com/images?q=tbn:ANd9GcSjctgvRoWKqDDTVrAUJJXyUVelu0DoIRrgMcv4zLjTorTVdRjsqg&s", "type": "image", "clusterassignment": 51, "clustersummary": "Coronavirus leads McDonalds to close hundreds of . Coronavirus McDonalds to close seating play areas amid In the latest nod to how the coronavirus is disrupting Americans daily rituals ad patterns McDonalds says .", "id": "127"}, {"title": "McDonald's launches plant-based burger war showdown with ...", "url": "https://www.cnbc.com/2019/09/27/mcdonalds-launches-plant-based-burger-war-showdown-with-burger-king.html", "thumbnail": "https://encrypted-tbn0.gstatic.com/images?q=tbn:ANd9GcSl-jjs2Ya2PW8csD14tjLQFo8sqgBo3tcYQImbaIneBEVp-Qq-&s", "type": "image", "clusterassignment": 34, "clustersummary": "McDonalds launches plantbased burger war showdown with . McDonalds launches plantbased burger war showdown with The rivalry between McDonalds and Burger King also mirrors the competition between Beyond Meat and .", "id": "128"}, {"title": "McDonald's Menu: Our Full McDonald's Food Menu | McDonald's", "url": "https://www.mcdonalds.com/us/en-us/full-menu.html", "thumbnail": "https://encrypted-tbn0.gstatic.com/images?q=tbn:ANd9GcTuBgkrvJUXOCSKSXVyoYLDz8FkV_PjJQ7AvMcnIu9ZURHJ7B-q&s", "type": "image", "clusterassignment": 69, "clustersummary": "McDonalds Menu Our Full McDonalds Food Menu McDonalds . McDonalds Menu Our Full McDonalds Food Menu McDonalds", "id": "129"}, {"title": "How McDonald's Lost Its 'Big Mac' In Europe", "url": "https://www.forbes.com/sites/ceciliarodriguez/2019/01/16/how-mcdonalds-lost-its-big-mac-in-europe/", "thumbnail": "https://encrypted-tbn0.gstatic.com/images?q=tbn:ANd9GcQAZdJoqsmn1bxvWOGMhovO993WJb3pcTNTr2E4ckF3Pw3avd9r&s", "type": "image", "clusterassignment": 28, "clustersummary": "How McDonalds Lost Its Big Mac In Europe . McDonalds loses second Mc trademark case against .", "id": "130"}, {"title": "Delayed: Minden McDonalds to remain open a few more weeks ...", "url": "https://press-herald.com/delayed-minden-mcdonalds-to-remain-open-a-few-more-weeks/", "thumbnail": "https://encrypted-tbn0.gstatic.com/images?q=tbn:ANd9GcT2UFkpkXfO7W17qyB9jfJURe4gAKOR3EO0QQcJt3Xernqxkfbr&s", "type": "image", "clusterassignment": 37, "clustersummary": "", "id": "131"}, {"title": "Two McDonald's employees seeking class-action sexual ...", "url": "https://nypost.com/2020/04/13/mcdonalds-employees-jamelia-fairley-and-ashley-reddick-seeking-class-action-sexual-harassment-suit-at-corporate-owned-stores/", "thumbnail": "https://encrypted-tbn0.gstatic.com/images?q=tbn:ANd9GcRA76pyEw8Lgzs_qVJSt-Y5OkFZQs2poBhlzTah7aDDMq7R3lz8RA&s", "type": "image", "clusterassignment": 26, "clustersummary": "Sexual Harassment at McDonalds Is Even Worse Than We day ago It can be close quarters behind a McDonalds counter but that wasnt the problem \u201c There would be more than enough room \u201d she said And yet . Sexual Harassment at McDonald \u2019 s Is Even Worse Than We Knew In the summer of single mother Kimberly Lawson needed a second job so she got one at McDonalds She quickly realized it wasnt what", "id": "132"}, {"title": "It's Official: Impossible Will Not be On McDonald's Menus ...", "url": "https://thespoon.tech/its-official-impossible-will-not-be-on-mcdonalds-menus-but-beyond-will/", "thumbnail": "https://encrypted-tbn0.gstatic.com/images?q=tbn:ANd9GcSNoq2s11_ZL87EgcGNQkJizB06IdmcPTaDzB0zxCgIaTSCebFJ&s", "type": "image", "clusterassignment": 9, "clustersummary": "Menu Items McDonalds Employees Wont Eat Eat This Not That . McDonalds Strangest Facts You Never Knew Eat This Not .", "id": "133"}, {"title": "McDonald's offering free meals to first responders and ...", "url": "https://www.wkrg.com/health/coronavirus/mcdonalds-offering-free-meals-to-first-responders-and-healthcare-workers/", "thumbnail": "https://encrypted-tbn0.gstatic.com/images?q=tbn:ANd9GcSQ_FTL1zsxqucjvQRZzzmYB0sF-0ip6uxuiLbE2ZkXt7IPLAOx&s", "type": "image", "clusterassignment": 48, "clustersummary": "McDonalds offering free meals to first responders and . McDonalds offering free meals for medical workers first", "id": "134"}, {"title": "What time does McDonald's stop serving breakfast ...", "url": "http://craves.everybodyshops.com/what-time-does-mcdonalds-stop-serving-breakfast/", "thumbnail": "https://encrypted-tbn0.gstatic.com/images?q=tbn:ANd9GcSNJT4tQXVA95tD91yQb8j_-cLFrd2602LuuF-yGzOZT9vpi0Lx&s", "type": "image", "clusterassignment": 37, "clustersummary": "", "id": "135"}, {"title": "12 Things You Didn't Know About McDonald's", "url": "https://www.thedailymeal.com/12-things-you-didnt-know-about-mcdonalds", "thumbnail": "https://encrypted-tbn0.gstatic.com/images?q=tbn:ANd9GcQUam_K2iSAt5Js2QTjRX7qPJ8JAEdZDTkuPVYz2PqFp2Xl5x4LHg&s", "type": "image", "clusterassignment": 9, "clustersummary": "Menu Items McDonalds Employees Wont Eat Eat This Not That . McDonalds Strangest Facts You Never Knew Eat This Not .", "id": "136"}, {"title": "Manchester McDonald's destroyed in fire - ABC 36 News", "url": "https://www.wtvq.com/2019/04/08/manchester-mcdonalds-destroyed-fire/", "thumbnail": "https://encrypted-tbn0.gstatic.com/images?q=tbn:ANd9GcR0n7t-946tfLlH6U1iwPm9l-R1vobfqXiOMv2MUh-KSjtSbsHF9g&s", "type": "image", "clusterassignment": 106, "clustersummary": "", "id": "137"}, {"title": "See the international menu items coming to US McDonald's", "url": "https://www.cnn.com/2019/05/08/business/mcdonalds-international-menu-items/index.html", "thumbnail": "https://encrypted-tbn0.gstatic.com/images?q=tbn:ANd9GcRqL9eGUIGUCXtnkkXGHxUi7n9P_manR5c6CVbh-8dN0vBaVywlfQ&s", "type": "image", "clusterassignment": 10, "clustersummary": "THEN AND NOW McDonalds menu items Business Insider May From the controversial McRib and McPizza to menu changes amid the coronavirus pandemic many McDonalds items have come and gone . See the international menu items coming to US McDonalds .", "id": "138"}, {"title": "Is McDonald's Open on Christmas Day 2019? - McDonald's ...", "url": "https://www.countryliving.com/food-drinks/a25095770/mcdonalds-christmas-hours/", "thumbnail": "https://encrypted-tbn0.gstatic.com/images?q=tbn:ANd9GcQBEUlTvvWsSrf5ZFqYrjyWIRqyU8GTLe2M3Q_bytsIspgs_Da3Fg&s", "type": "image", "clusterassignment": 58, "clustersummary": "", "id": "139"}, {"title": "McDonald's | History & Facts | Britannica", "url": "https://www.britannica.com/topic/McDonalds", "thumbnail": "https://encrypted-tbn0.gstatic.com/images?q=tbn:ANd9GcQ4EWeBVzDB_mlZdbloZ4Bv2OZ3bow4uews1svsNZTKRFIu5yVBwA&s", "type": "image", "clusterassignment": 89, "clustersummary": "", "id": "140"}, {"title": "Coming to McDonald's \u2014 shorter drive-thru times, more bacon ...", "url": "https://www.foodbusinessnews.net/articles/13240-coming-to-mcdonalds-shorter-drive-thru-times-more-bacon", "thumbnail": "https://encrypted-tbn0.gstatic.com/images?q=tbn:ANd9GcRxDPalSwb-RYaXYDNe1FT-vVwjfk8BmJYSXQ_hqKC4Kl4t5qW3&s", "type": "image", "clusterassignment": 104, "clustersummary": "McDonalds to release smaller and bigger Big Macs Chicago . Coming to McDonalds \u2014 shorter drivethru times more bacon", "id": "141"}, {"title": "McDonald's celebrates healthcare and first responders with ...", "url": "https://www.wrdw.com/content/news/McDonalds-celebrates-healthcare-and-first-responders-with-free-Thank-You-Meals-569840921.html", "thumbnail": "https://encrypted-tbn0.gstatic.com/images?q=tbn:ANd9GcTnTyWyt7AE11uwT6tJNpDlfwD7uumqIvz--hnsJsQBOUhVT7tj&s", "type": "image", "clusterassignment": 48, "clustersummary": "McDonalds offering free meals to first responders and . McDonalds offering free meals for medical workers first", "id": "142"}, {"title": "McDonald's offering free food for health care workers, first ...", "url": "https://www.abc12.com/content/news/McDonalds-offering-free-food-for-health-care-workers-first-responders-569823571.html", "thumbnail": "https://encrypted-tbn0.gstatic.com/images?q=tbn:ANd9GcTXhAb6-Wt1NDiLzgp_tdSiIHkwGthGq1_RgroPMdCdEa9bb69x&s", "type": "image", "clusterassignment": 48, "clustersummary": "McDonalds offering free meals to first responders and . McDonalds offering free meals for medical workers first", "id": "143"}, {"title": "Why McDonald's Wins in Any Economy | Fortune", "url": "https://fortune.com/2011/08/23/why-mcdonalds-wins-in-any-economy/", "thumbnail": "https://encrypted-tbn0.gstatic.com/images?q=tbn:ANd9GcTOkBv3G3AQkVfAeHMVQTJ53oOOlq0MoheIxrEDSTbE0z7krZ9GiA&s", "type": "image", "clusterassignment": 44, "clustersummary": "McDonalds Wikipedia McDonalds Corporation is an American fast food company founded in as a restaurant operated by Richard and Maurice McDonald in San Bernardino . Why McDonalds Wins in Any Economy Fortune .", "id": "144"}, {"title": "McDonald's Lets Franchisees Decide Breakfast Menu Choices: A ...", "url": "https://www.forbes.com/sites/mahmoodkhan1/2019/06/30/mcdonalds-lets-franchisees-decide-breakfast-menu-choices-a-right-step-in-alleviating-pressure/", "thumbnail": "https://encrypted-tbn0.gstatic.com/images?q=tbn:ANd9GcSAh2JSXENbXGUqPgHDMNh-SHn0bYTC5h7OHdnEno6Yjus38k16&s", "type": "image", "clusterassignment": 45, "clustersummary": "McDonalds breakfast over the years CNNcom The fast food leader has history with the most important meal of the day Take a look through innovations from . Minecraft MCDONALDS TYCOON SELL FAST FOOD Time to create a Mcdonalds Restaurant Shirts httpsrepresentcomstorepopularmmos Our Book httpbit", "id": "145"}, {"title": "McDonald's Donut Sticks Are Coming Back With Chocolate Sauce", "url": "https://soyummy.com/mcdonalds-donut-sticks/", "thumbnail": "https://encrypted-tbn0.gstatic.com/images?q=tbn:ANd9GcSFUifmsNwwxb8JlII_nLo7SgjDNxfb1My0FylGs6jZ_zf6Rv_8&s", "type": "image", "clusterassignment": 90, "clustersummary": "", "id": "146"}, {"title": "McDonald's kicks off 2020 by showcasing its CEO while Yum ...", "url": "https://adage.com/article/cmo-strategy/mcdonalds-kicks-2020-showcasing-its-ceo-while-yum-makes-deal-habit/2224771", "thumbnail": "https://encrypted-tbn0.gstatic.com/images?q=tbn:ANd9GcR48m5mBEIWdDHmc_Cor-pThnuXESWlmBuAXqJHfjwUS0SVQfnv&s", "type": "image", "clusterassignment": 107, "clustersummary": "McDonalds kicks off by showcasing its CEO while Yum . celebrities who worked at McDonalds Insider Former Tonight Show host Jay Leno got his start working at McDonalds jay leno mcdonalds Jay Leno Margaret NortonNBCU Photo Bank", "id": "147"}, {"title": "McDonald's USA Reveals Changes to its Classic Burgers ...", "url": "https://news.mcdonalds.com/news-releases/news-release-details/McDonalds-USA-Reveals-Changes-Classic-Burgers", "thumbnail": "https://encrypted-tbn0.gstatic.com/images?q=tbn:ANd9GcRVJN6cFJhOrvAkR4XJIk4V-GpzcL3toSxLS_0A5Jx-RfgzcHvp&s", "type": "image", "clusterassignment": 55, "clustersummary": "McDonalds USA Reveals Changes to its Classic Burgers . McDonalds adds Double Big Mac and Little Mac burgers to McDonalds is adding two new sizes of its popular Big Mac to the menu starting on Wednesday The Double", "id": "148"}, {"title": "Italy Declares War on McDonald's", "url": "https://www.thedailybeast.com/italy-declares-war-on-mcdonalds", "thumbnail": "https://encrypted-tbn0.gstatic.com/images?q=tbn:ANd9GcSO7o_4AN3XGhHWpIVXoNixiLpkzxPNTjX30hbbIqbdSGA_vdl_Uw&s", "type": "image", "clusterassignment": 109, "clustersummary": "", "id": "149"}, {"title": "2 McDonald's employees shot after angry customer told dining ...", "url": "https://abcnews.go.com/US/mcdonalds-employees-shot-angry-customer-told-dining-room/story?id=70553451", "thumbnail": "https://encrypted-tbn0.gstatic.com/images?q=tbn:ANd9GcQlzfs66qB3nQ3EQOX3dj-XM5y53j_NRkYEmsa_ZL0vCnzh_Gqw&s", "type": "image", "clusterassignment": 94, "clustersummary": "McDonalds employees shot after angry customer told dining . McDonalds employees shot after angry customer told dining .", "id": "150"}, {"title": "2 Calgary fast-food workers test positive for COVID-19 ...", "url": "https://globalnews.ca/news/6845406/southeast-calgary-mcdonalds-employees-covid-19-coronavirus/", "thumbnail": "https://encrypted-tbn0.gstatic.com/images?q=tbn:ANd9GcTOwXPK70bwB18VAi95e55Cg99einHZCts8DuYV9zHvPqfjBGMn&s", "type": "image", "clusterassignment": 79, "clustersummary": "", "id": "151"}, {"title": "2 McDonald's employees shot after angry customer told dining ...", "url": "https://abcnews.go.com/US/mcdonalds-employees-shot-angry-customer-told-dining-room/story?id=70553451", "thumbnail": "https://encrypted-tbn0.gstatic.com/images?q=tbn:ANd9GcQZr63DqhBRhV4RXvqdyIHFwB_mrtvb0YVW9SAnBnRNosttRYvw&s", "type": "image", "clusterassignment": 94, "clustersummary": "McDonalds employees shot after angry customer told dining . McDonalds employees shot after angry customer told dining .", "id": "152"}, {"title": "Have Two McDonald's-Containing Countries Ever Been at War ...", "url": "https://www.snopes.com/fact-check/mcdonalds-countries-war/", "thumbnail": "https://encrypted-tbn0.gstatic.com/images?q=tbn:ANd9GcT576iIgWODvGwA2RPG7sVr3s4K8_z3L0zMjveNTlqpwqGSd2iw&s", "type": "image", "clusterassignment": 84, "clustersummary": "", "id": "153"}, {"title": "How McDonald's Benefits from Social Media Listening ...", "url": "https://www.business2community.com/customer-experience/how-mcdonalds-benefits-from-social-media-listening-02098592", "thumbnail": "https://encrypted-tbn0.gstatic.com/images?q=tbn:ANd9GcRpt-X_XCcVDNb1PFd_wXnMpOG3MkBIlDBFZwaTrYm9B_ZOqx6ipw&s", "type": "image", "clusterassignment": 14, "clustersummary": "How McDonalds Benefits from Social Media Listening . Flying To McDonalds On My Paramotor YouTube This McDonalds had a nice grass field that begged for a landing Luckily the local citizens found it intriguing", "id": "154"}, {"title": "McDonald's loses second 'Mc' trademark case against ...", "url": "https://www.bbc.com/news/world-europe-49254551", "thumbnail": "https://encrypted-tbn0.gstatic.com/images?q=tbn:ANd9GcSxNEMa-cRe0xhAG6cOdaPlpl1OIgNP0QZMT0MYq77kqIjcVEIc&s", "type": "image", "clusterassignment": 28, "clustersummary": "How McDonalds Lost Its Big Mac In Europe . McDonalds loses second Mc trademark case against .", "id": "155"}, {"title": "7 McDonald's Vegan Options - The Complete Vegan McDonald's Menu", "url": "https://www.womenshealthmag.com/food/g28610230/mcdonalds-vegan/", "thumbnail": "https://encrypted-tbn0.gstatic.com/images?q=tbn:ANd9GcTD8c-63GLLL5cPYB2FLcHPCXVpx3ZcFkJPQ-iZwvOPpinB8sCe&s", "type": "image", "clusterassignment": 69, "clustersummary": "McDonalds Menu Our Full McDonalds Food Menu McDonalds . McDonalds Menu Our Full McDonalds Food Menu McDonalds", "id": "156"}, {"title": "McDonald's slammed for separating golden arches to promote ...", "url": "https://nypost.com/2020/03/24/mcdonalds-slammed-for-separating-golden-arches-to-promote-social-distancing/", "thumbnail": "https://encrypted-tbn0.gstatic.com/images?q=tbn:ANd9GcTPrq6RC8g18wUC678GNbMjPe7gQhCSdHYmS26IicXGgi51A8G1&s", "type": "image", "clusterassignment": 56, "clustersummary": "MCDONALDS REMOVES ITS CORONAVIRUS MESSAGE Mar McDonalds rethinks its COVIDinspired golden arches tweak The fastfood giant had altered its iconic trademark in a Brazilian campaign to . McDonalds removes its coronavirus message featuring Mar But McDonalds reworked its iconic mark the Golden Arches for real Agency DPZT teamed with McDonalds Brazil to reconceive the Golden .", "id": "157"}, {"title": "McDonald's Launches 'Our Food, Your Questions' Campaign | Time", "url": "https://time.com/3501921/mcdonalds-transparency-campaign/", "thumbnail": "https://encrypted-tbn0.gstatic.com/images?q=tbn:ANd9GcRp6__YqcB6wbTHNSLiwhEXnM0YiHyCAhpcCMSA_fzi8JRB1Bou&s", "type": "image", "clusterassignment": 45, "clustersummary": "McDonalds breakfast over the years CNNcom The fast food leader has history with the most important meal of the day Take a look through innovations from . Minecraft MCDONALDS TYCOON SELL FAST FOOD Time to create a Mcdonalds Restaurant Shirts httpsrepresentcomstorepopularmmos Our Book httpbit", "id": "158"}, {"title": "McDonald's is giving first responders and healthcare workers ...", "url": "https://www.cnn.com/2020/04/22/business/mcdonalds-meal-coronavirus-trnd/index.html", "thumbnail": "https://encrypted-tbn0.gstatic.com/images?q=tbn:ANd9GcQJU0BI4eJjTpOpBDT-hGFpYslecXtCB6GtwRh2LPqV3hKRFyJM&s", "type": "image", "clusterassignment": 48, "clustersummary": "McDonalds offering free meals to first responders and . McDonalds offering free meals for medical workers first", "id": "159"}, {"title": "McDonald's Menu: Our Full McDonald's Food Menu | McDonald's", "url": "https://www.mcdonalds.com/us/en-us/full-menu.html", "thumbnail": "https://encrypted-tbn0.gstatic.com/images?q=tbn:ANd9GcTGABWgESo-YsFWeTygVl2XkFQQfo8guN98mspX-9NPCUIbR-6k&s", "type": "image", "clusterassignment": 69, "clustersummary": "McDonalds Menu Our Full McDonalds Food Menu McDonalds . McDonalds Menu Our Full McDonalds Food Menu McDonalds", "id": "160"}, {"title": "McDonald's to offer free 'Thank You Meals' to healthcare ...", "url": "https://www.mystateline.com/news/national/mcdonalds-to-offer-free-thank-you-meals-to-healthcare-workers-first-responders/", "thumbnail": "https://encrypted-tbn0.gstatic.com/images?q=tbn:ANd9GcTsKmiOXzfE3Q2ycgfm8dRxXFzfofqI2Mc44etp5ILfYkLqSBoI&s", "type": "image", "clusterassignment": 49, "clustersummary": "McDonalds to offer free Thank You Meals to healthcare . McDonalds offers free Thank You meals for Maine health .", "id": "161"}, {"title": "Visit the place in San Bernardino where McDonald's ...", "url": "https://www.dailybulletin.com/visit-the-place-in-san-bernardino-where-mcdonalds-transformed-fast-food", "thumbnail": "https://encrypted-tbn0.gstatic.com/images?q=tbn:ANd9GcQx4DipgGMHvU_7jn26SKJqAP75Vbkfr4wEUrbYrWZajlCqwK_r&s", "type": "image", "clusterassignment": 8, "clustersummary": "Visit the place in San Bernardino where McDonalds . Backstory Color photo of Caspers first McDonalds brings .", "id": "162"}, {"title": "McDonald's Supply Chain Management is The Secret to Their ...", "url": "https://boxaroundtheworld.com/mcdonalds-supply-chain-management/", "thumbnail": "https://encrypted-tbn0.gstatic.com/images?q=tbn:ANd9GcSUvMBy6AT_Y4VrJDvpKFzKA3E_4jaLTwOvCoFi5dQxdEHdAJQp&s", "type": "image", "clusterassignment": 27, "clustersummary": "McDonalds ID MCD login McDonalds ID Restaurant Management OO Staff Corporate If you have a McDonalds ID sign on below User name Forgot User Name Password . McDonalds Home Windows Live Google Yahoo Crew Sign on Restaurant Managers Restaurant Managers OO Staff Corporate rd Party sign on with your McDonalds ID .", "id": "163"}, {"title": "McDonald's responds to 20-year-old burger, says it's 'by no ...", "url": "https://www.foxnews.com/food-drink/mcdonalds-preserved-burger-response", "thumbnail": "https://encrypted-tbn0.gstatic.com/images?q=tbn:ANd9GcTohnfri9YNQX0mTjxfQMJ5wCWjAULYmU__Xi8YMqMI4_xAEkjT&s", "type": "image", "clusterassignment": 32, "clustersummary": "McDonalds New Meatless Burger Is Aimed at the PartTime . McDonalds responds to yearold burger says its by no .", "id": "164"}, {"title": "8 Things McDonald's Can Teach You About Business Success", "url": "https://www.entrepreneur.com/article/271098", "thumbnail": "https://encrypted-tbn0.gstatic.com/images?q=tbn:ANd9GcSNvAtrC-p6fTEfXLm2Qfl45gJmYbDDISnfN88ODSK9z2FZwci9QQ&s", "type": "image", "clusterassignment": 108, "clustersummary": "Things McDonalds Can Teach You About Business Success . McDonalds Technology Chicago Built In Chicago Find jobs benefits and insider info about McDonalds Technology a eCommerce Food company in Chicago", "id": "165"}, {"title": "McDonald's French Fries - Copycat Recipe", "url": "https://thecozycook.com/mcdonalds-french-fries/", "thumbnail": "https://encrypted-tbn0.gstatic.com/images?q=tbn:ANd9GcQRh1tZhyY-k3I_G0y0Zt4X5ePerduddpkVaxQV-53aySBxmTyIZA&s", "type": "image", "clusterassignment": 15, "clustersummary": "Serving McDonalds to food experts YouTube What happens when you serve McDonalds fast food to some food experts and pretend its a new organic . KOREAN McDonalds vs AMERICAN McDonalds mukbang Its time for a McDonalds Mukbang Is fast food different in Korea New Comfy Clothes \u25bb httpscloakbrandcom", "id": "166"}, {"title": "McDonald's Details What Dining In Will Look Like - The New ...", "url": "https://www.nytimes.com/2020/05/14/business/coronavirus-mcdonalds-reopening.html", "thumbnail": "https://encrypted-tbn0.gstatic.com/images?q=tbn:ANd9GcR0-1-M1biw6EEnyvuFMtmAhBUgmOVrMVIh0zbDh0pbB6rICinbgw&s", "type": "image", "clusterassignment": 50, "clustersummary": "McDonalds Details What Dining In Will Look Like The New . McDonalds reveals its menu as restaurants prepare to reopen", "id": "167"}, {"title": "McDonald's to sell 2 chicken breakfast sandwiches for ...", "url": "https://www.cnbc.com/2020/01/27/mcdonalds-to-sell-2-chicken-breakfast-sandwiches-for-limited-time.html", "thumbnail": "https://encrypted-tbn0.gstatic.com/images?q=tbn:ANd9GcRTNbvGpR9uB2vA19eWrK4Ejt8HybIxhFQZS-yJMo3ssoahplsW&s", "type": "image", "clusterassignment": 86, "clustersummary": "The DriveThru Amazon delivery McDonalds breakfast tiny McDonalds takes the Chicken McGriddle and McChicken Biscuit national McDonalds chicken mcgriddle . McDonalds McChicken breakfast sandwiches now available The fastfood chain is adding two new chicken sandwiches a McChicken Biscuit and a Chicken McGriddles", "id": "168"}, {"title": "Iceland livestreams 10-year-old McDonald's cheeseburger ...", "url": "https://www.bbc.co.uk/news/blogs-trending-50262547", "thumbnail": "https://encrypted-tbn0.gstatic.com/images?q=tbn:ANd9GcTa-AnxiRe_oA2MhIZmQu6zyuOJ5eVRbx4neKZSng8wM_hoMHe5&s", "type": "image", "clusterassignment": 35, "clustersummary": "", "id": "169"}, {"title": "McDonald's Is Putting AI in Its Drive-Thrus | Design News", "url": "https://www.designnews.com/electronics-test/mcdonalds-putting-ai-its-drive-thrus/35639361260521", "thumbnail": "https://encrypted-tbn0.gstatic.com/images?q=tbn:ANd9GcS6EFeXmEjqHrcuR0FbbekWGUgEnIdeEBQZWuTi_AiGonY_TsvasA&s", "type": "image", "clusterassignment": 65, "clustersummary": "McDonalds Is Putting AI in Its DriveThrus Design News . McDonalds buys AI speech company Apprente to automate its McDonalds just bought an AI startup that could take human interaction out of the equation for its drivethrus", "id": "170"}, {"title": "McDonald's Handing Out 'Thank You Meals' to Healthcare ...", "url": "https://www.fool.com/investing/2020/04/21/mcdonalds-handing-out-thank-you-meals-to-healthcar.aspx", "thumbnail": "https://encrypted-tbn0.gstatic.com/images?q=tbn:ANd9GcTX_JB2jcDYEVrskOUFSOmWaL1nTea5ijdFiFCwIJS7j14UfhpSSg&s", "type": "image", "clusterassignment": 49, "clustersummary": "McDonalds to offer free Thank You Meals to healthcare . McDonalds offers free Thank You meals for Maine health .", "id": "171"}, {"title": "McDonald's reveals its menu as restaurants prepare to reopen ...", "url": "https://www.chroniclelive.co.uk/whats-on/food-drink-news/mcdonalds-menu-reopening-coronavirus-lockdown-18188285", "thumbnail": "https://encrypted-tbn0.gstatic.com/images?q=tbn:ANd9GcTLJyUwWHjHJXbF3D9hzN7o4VZu4P39r7T6bt5oeqrtItKh02Xb&s", "type": "image", "clusterassignment": 50, "clustersummary": "McDonalds Details What Dining In Will Look Like The New . McDonalds reveals its menu as restaurants prepare to reopen", "id": "172"}, {"title": "Coronavirus leads McDonald's to close hundreds of ...", "url": "https://www.usatoday.com/story/money/2020/01/29/mcdonalds-sales-highest-more-than-decade-company-reports/4602847002/", "thumbnail": "https://encrypted-tbn0.gstatic.com/images?q=tbn:ANd9GcRFEUSh46quWgHJpLw_UQ7Kvb9nXtMmT4S7d0Qkmsuamu2NwE-y&s", "type": "image", "clusterassignment": 51, "clustersummary": "Coronavirus leads McDonalds to close hundreds of . Coronavirus McDonalds to close seating play areas amid In the latest nod to how the coronavirus is disrupting Americans daily rituals ad patterns McDonalds says .", "id": "173"}, {"title": "McDonald's | Know Your Meme", "url": "https://knowyourmeme.com/memes/subcultures/mcdonalds", "thumbnail": "https://encrypted-tbn0.gstatic.com/images?q=tbn:ANd9GcQoR4x1YzV4VABvqcddDmYnFaXAXOZ_wAQJZTeRQmt-0PGaS6uyKw&s", "type": "image", "clusterassignment": 7, "clustersummary": "", "id": "174"}, {"title": "McDonald's offers free 'Thank You' meals for Maine health ...", "url": "http://wgme.com/news/coronavirus/mcdonalds-offers-free-thank-you-meals-for-maine-health-care-workers-first-responders", "thumbnail": "https://encrypted-tbn0.gstatic.com/images?q=tbn:ANd9GcSfsmx7nKO3Ruxdnj-9sRNDdc6jcENqw612p-qAh2UoQ3FADTcU&s", "type": "image", "clusterassignment": 49, "clustersummary": "McDonalds to offer free Thank You Meals to healthcare . McDonalds offers free Thank You meals for Maine health .", "id": "175"}, {"title": "McDonald's logo changed to promote social distancing ...", "url": "https://insideretail.com.au/news/mcdonalds-logo-changed-to-promote-social-distancing-202003", "thumbnail": "https://encrypted-tbn0.gstatic.com/images?q=tbn:ANd9GcQLFg3lRVXFWSqaayGgwg68G7n4bWwVCAieg33WE8NX6FpqSL3v&s", "type": "image", "clusterassignment": 54, "clustersummary": "McDonalds logo changed to promote social distancing . McDonalds and other brands are making social distancing logos McDonalds CocaCola Audi and Volkswagen are just a few of the corporate conglomerates that are interpreting social distancing with logo", "id": "176"}, {"title": "McDonald's Hamburger", "url": "https://copykat.com/how-to-make-mcdonalds-hamburger-copycat-recipe/", "thumbnail": "https://encrypted-tbn0.gstatic.com/images?q=tbn:ANd9GcREC5xiypUvULhFs-YG2rsL0ynujxW6RqA9mP79F7DtBz-fCi01fg&s", "type": "image", "clusterassignment": 38, "clustersummary": "McDonalds Menu Prices Fast Food Menu Prices McDonalds is the largest hamburger fast food chain in the world serving food in McDonalds sells many types of foods including hamburgers french fries . McDonalds French Fries Are the Most Popular Fast Food Item .", "id": "177"}, {"title": "The untold truth of McDonald's", "url": "https://www.mashed.com/71291/untold-truth-mcdonalds/", "thumbnail": "https://encrypted-tbn0.gstatic.com/images?q=tbn:ANd9GcQlKktV9eWkKjnmy1tOEuU_6CMqIooo30xaSKlY2gnfF0DUJ0Q4wQ&s", "type": "image", "clusterassignment": 7, "clustersummary": "", "id": "178"}, {"title": "Is McDonald's Open on Thanksgiving 2019? \u2014 McDonalds ...", "url": "https://www.goodhousekeeping.com/holidays/thanksgiving-ideas/a29894609/mcdonalds-hours-thanksgiving/", "thumbnail": "https://encrypted-tbn0.gstatic.com/images?q=tbn:ANd9GcTCyWwFEHlTcUyacPpqAKtzk1xCicY5rjP6fuHBx-IGdDZ4Trui&s", "type": "image", "clusterassignment": 58, "clustersummary": "", "id": "179"}, {"title": "MCDONALD'S VIKING, Cape Town Central - Menu, Prices ...", "url": "https://www.tripadvisor.com/Restaurant_Review-g312659-d10729562-Reviews-McDonald_s_Viking-Cape_Town_Central_Western_Cape.html", "thumbnail": "https://encrypted-tbn0.gstatic.com/images?q=tbn:ANd9GcSIPINroY24ETZnDSlqXX4yZk94mGIrOeJ3s0PvoW8wqLmzyzO0ow&s", "type": "image", "clusterassignment": 35, "clustersummary": "", "id": "180"}, {"title": "The true origin story behind McDonald's - Marketplace", "url": "https://www.marketplace.org/2017/02/09/ray-kroc-mcdonalds-fast-food/", "thumbnail": "https://encrypted-tbn0.gstatic.com/images?q=tbn:ANd9GcStOc1vmRI3lN_zMKIYkWQUJOExV5rT5vHVtS12H0RKGJd3h6W3qw&s", "type": "image", "clusterassignment": 7, "clustersummary": "", "id": "181"}, {"title": "Backstory: Color photo of Casper's first McDonald's brings ...", "url": "https://oilcity.news/community/backstory/2019/12/05/backstory-color-photo-of-caspers-first-mcdonalds-brings-1960s-back-to-life/", "thumbnail": "https://encrypted-tbn0.gstatic.com/images?q=tbn:ANd9GcQ32GDDbCopzfvlmKn7jtA5-jTPkt2qERTKDzO8Y_R7adxpCDSMkg&s", "type": "image", "clusterassignment": 8, "clustersummary": "Visit the place in San Bernardino where McDonalds . Backstory Color photo of Caspers first McDonalds brings .", "id": "182"}, {"title": "McDonald's phasing out premium Signature Crafted burgers ...", "url": "https://www.nrn.com/quick-service/mcdonald-s-phasing-out-premium-signature-crafted-burgers", "thumbnail": "https://encrypted-tbn0.gstatic.com/images?q=tbn:ANd9GcQLiVzarN_IvYwHIkUz7542tjwTWTCSJWJ5C-9-an9fZRtAo996Pg&s", "type": "image", "clusterassignment": 28, "clustersummary": "How McDonalds Lost Its Big Mac In Europe . McDonalds loses second Mc trademark case against .", "id": "183"}, {"title": "McDonald's museum in Des Plaines will be demolished next ...", "url": "https://www.chicagotribune.com/business/ct-biz-mcdonalds-museum-des-plaines-demolish-20171121-story.html", "thumbnail": "https://encrypted-tbn0.gstatic.com/images?q=tbn:ANd9GcQP6tTdE_tJ6hNam7b5ZSJ2YtE5KwItiQWb3oI6TB_6qH7OOyMyew&s", "type": "image", "clusterassignment": 82, "clustersummary": "McDonalds and Nandos shut down all their UK restaurants even for takeout London CNN Business McDonalds MCD and Nandos will close all their restaurants in the United Kingdom and Ireland starting Monday . Every McDonalds in Peru closes to mourn electrocution deaths McDonalds is closing every restaurant in Peru for two days in memory of two employees who were", "id": "184"}, {"title": "McDonald's Apologizes for Sign Banning Black People from One ...", "url": "https://www.newsweek.com/mcdonalds-apologizes-sign-banning-black-people-one-their-restaurants-china-1497893", "thumbnail": "https://encrypted-tbn0.gstatic.com/images?q=tbn:ANd9GcROpwhRGWRYWuiRyEkIb1WROuR4Q1WEwWu1UzRV4preTN9Ukwx8&s", "type": "image", "clusterassignment": 33, "clustersummary": "McDonalds Apologizes for Sign Banning Black People from One . McDonalds Thank You Meal Ends Today McDonalds last day for the Thank You meal promotion ends today May th It started back in April It was McDonalds way of saying", "id": "185"}, {"title": "Nightmarish McDonald's Candle Scents, Ranked - Eater", "url": "https://www.eater.com/2020/2/20/21145899/mcdonalds-quarter-pounder-candle-scents-ranked", "thumbnail": "https://encrypted-tbn0.gstatic.com/images?q=tbn:ANd9GcQUxOXKcOHjjtyHjFDMcpsM-1XaJ7FQFbbq9M5kWt4yW7WzDICnhw&s", "type": "image", "clusterassignment": 74, "clustersummary": "", "id": "186"}, {"title": "McDonald's plans to make Happy Meals healthier worldwide by 2022", "url": "https://www.usatoday.com/story/money/2018/02/15/mcdonalds-plans-make-happy-meals-healthier-worldwide-2022/338263002/", "thumbnail": "https://encrypted-tbn0.gstatic.com/images?q=tbn:ANd9GcTyX2PGhP3mNZ9hApAr0EfLkvlCZWQomxh2jS4cfikZfxAAS8taYw&s", "type": "image", "clusterassignment": 6, "clustersummary": "McDonalds plans to make Happy Meals healthier worldwide by . Moments McDonalds I love Happy Meals McDonalds always reminds me of happy\u2014a happy place with only good memories\u2014Im", "id": "187"}, {"title": "Bethel McDonald's employee diagnosed with hepatitis A ...", "url": "https://ccphohio.org/2019/01/10/bethel-mcdonalds-employee-diagnosed-with-hepatitis-a/", "thumbnail": "https://encrypted-tbn0.gstatic.com/images?q=tbn:ANd9GcQ7xYIgWssn0uTBcYLHobbbJmYeMyK0m_trsxM8vDv5WkkinpBbzQ&s", "type": "image", "clusterassignment": 8, "clustersummary": "Visit the place in San Bernardino where McDonalds . Backstory Color photo of Caspers first McDonalds brings .", "id": "188"}, {"title": "Newly Remodeled McDonald's Opens in Salem Wednesday Morning ...", "url": "http://wslmradio.com/2019/01/01/newly-remodeled-mcdonalds-opens-in-salem-wednesday-morning/", "thumbnail": "https://encrypted-tbn0.gstatic.com/images?q=tbn:ANd9GcTMa2Ai_ujW-_yoSIeUQ5kXPSZhHkruTzPk7jzTg6XarPeK0g9PGQ&s", "type": "image", "clusterassignment": 55, "clustersummary": "McDonalds USA Reveals Changes to its Classic Burgers . McDonalds adds Double Big Mac and Little Mac burgers to McDonalds is adding two new sizes of its popular Big Mac to the menu starting on Wednesday The Double", "id": "189"}, {"title": "McDonald's UK Happy Meals Will Be Plastic Toy Free - EcoWatch", "url": "https://www.ecowatch.com/mcdonalds-plastic-toys-2645520317.html", "thumbnail": "https://encrypted-tbn0.gstatic.com/images?q=tbn:ANd9GcRPKgQAOpnqW-5JnsNqaw4HQRpPLexggQ_9RMfoyFDgJ-JGmbgH&s", "type": "image", "clusterassignment": 96, "clustersummary": "McDonalds has brought back some of its s Happy Meal toys . McDonalds UK Happy Meals Will Be Plastic Toy Free EcoWatch .", "id": "190"}, {"title": "3 McDonald's workers hurt after customer attack over ...", "url": "https://www.nbcnews.com/news/us-news/3-mcdonald-s-workers-hurt-after-customer-attack-over-coronavirus-n1201681", "thumbnail": "https://encrypted-tbn0.gstatic.com/images?q=tbn:ANd9GcQ4ZKpnn37kUT-uutOtHH6kCecPI-o3TFeQeASbsgCiPaKj33XK&s", "type": "image", "clusterassignment": 94, "clustersummary": "McDonalds employees shot after angry customer told dining . McDonalds employees shot after angry customer told dining .", "id": "191"}, {"title": "McDonald's to Acquire Dynamic Yield, Will Use Decision ...", "url": "https://www.prnewswire.com/il/news-releases/mcdonalds-to-acquire-dynamic-yield-will-use-decision-technology-to-increase-personalization-and-improve-customer-experience-300818098.html", "thumbnail": "https://encrypted-tbn0.gstatic.com/images?q=tbn:ANd9GcSyMD04w6urQTBJ8U7iNd3Xj-TeMaBJnNinlezQZMyY3r2aungbsQ&s", "type": "image", "clusterassignment": 67, "clustersummary": "", "id": "192"}, {"title": "How McDonald's Came Back Bigger Than Ever - The New York Times", "url": "https://www.nytimes.com/2012/05/06/magazine/how-mcdonalds-came-back-bigger-than-ever.html", "thumbnail": "https://encrypted-tbn0.gstatic.com/images?q=tbn:ANd9GcSHEekJp2Mt7DuojW8xpG6tkjSC5qrhpWh3loxrlqXmSsCUkUzvig&s", "type": "image", "clusterassignment": 2, "clustersummary": "The Reason McDonalds Got Rid of the Supersized Menu Bigger portions seem like something McDonalds customers would be very on board with but heres why the biggest size you can get is a large . How McDonalds Came Back Bigger Than Ever The New York Times .", "id": "193"}, {"title": "McDonald's offering free meals for medical workers, first ...", "url": "https://www.klkntv.com/mcdonalds-offering-free-meals-for-medical-workers-first-responders/", "thumbnail": "https://encrypted-tbn0.gstatic.com/images?q=tbn:ANd9GcTQSVhYvjrvdeg4oFCjIQrjkbTij6yXQXReY61kC6jOtnE-sj2Eqg&s", "type": "image", "clusterassignment": 48, "clustersummary": "McDonalds offering free meals to first responders and . McDonalds offering free meals for medical workers first", "id": "194"}, {"title": "McDonald's Q4 earnings beat expectations on sales boost", "url": "https://finance.yahoo.com/news/mcdonalds-q4-2019-earnings-120103532.html", "thumbnail": "https://encrypted-tbn0.gstatic.com/images?q=tbn:ANd9GcT2erMEKo1loc_SNNLYT0nap7CbLDZqPEvRqHBHtyOI2ZxkAXKo&s", "type": "image", "clusterassignment": 87, "clustersummary": "McDonalds Q earnings beat expectations on sales boost . McDonalds Q earnings beat expectations on sales boost McDonalds reported earnings and revenue that beat Wall Street estimates during its fourth quarter .", "id": "195"}, {"title": "McDonald's workers walk out after coworkers test positive for COVID-19 - \nBusiness Insider", "snippet": "A McDonald's in Oakland, California, was forced to shut down on Tuesday \nafter 22 workers walked out in protest. Four workers at the ...", "uploaded": "17 hours ago", "url": "https://www.businessinsider.com/mcdonalds-workers-walk-out-coworkers-test-positive-for-covid-19-2020-5", "thumbnail": "data:image/jpeg;base64,/9j/4AAQSkZJRgABAQAAAQABAAD/2wCEAAkGBwgHBgkIBwgKCgkLDRYPDQwMDRsUFRAWIB0iIiAdHx8kKDQsJCYxJx8fLT0tMTU3Ojo6Iys/RD84QzQ5OjcBCgoKDQwNGg8PGjclHyU3Nzc3Nzc3Nzc3Nzc3Nzc3Nzc3Nzc3Nzc3Nzc3Nzc3Nzc3Nzc3Nzc3Nzc3Nzc3Nzc3N//AABEIAHAAcAMBIgACEQEDEQH/xAAbAAADAAMBAQAAAAAAAAAAAAAEBQYCAwcBAP/EAD0QAAIBAgQEBAMECAUFAAAAAAECAwQRAAUSIQYTMUEiUWFxMoGRFKHB0QcVI0JSYoKxFkNykvAkM1OD4f/EABkBAAMBAQEAAAAAAAAAAAAAAAIDBAEFAP/EACQRAAICAwABAwUBAAAAAAAAAAABAhEDEiExBBNBFCIyUfAF/9oADAMBAAIRAxEAPwAVRbGjMQTl9QACSVAAA9RghXQx69Q0jqfLGnMTIKGR4BdlAfr+6CCT9AcOeRa2hOrTLTImT9SUmplGiMK1z8JHY40VPEWU07Mr1QZl/dRSxxzaPMBKzwvUOY2PUt4enlginlolKJKOaguQQSOvr2+/BL18qSqhX0sG3bHedcR02YgwU+WK5cFRJKTrPsF3+/CCOatpaUZYslS3N1mFXnNkIW9mHYe+GkE7yHlZfTwoDsRYE/O9h92F/F+X1a0cMtZPqGrSI+ZewsT0+XbCZZN31lMcajHiGHBmXVVTQScoQGeEtdGkBB3PQ9D0t1ww5EKtNLPTtE6dEAN9Q8r7gH5/fgTggGnyqCoSwYPIrb/Euogg4cVcaV8imWdlCm6HbriZxnu38FClDRfs35TEVrab7QrxxVHxALe4O1x0vva/vii1/qyZ6OV1lhawJQ7gfkfXAtEgqqEUNcjAIt4ZyunoOx6benbCasnq46h5JpDJJHZJYzubeY81OMdxdo95NstNUZZHDM86vrQrErXvBvcgHpf1wFFmL0EDzqYzM5GkOur326dDhxT1EOYZa6kHRJsDINrj8vP1+s/yI0zumWUN9nVgCW6a7dLn1GNb5YJbx1aRrDFIhhXQNDsfC5tci/ZvQ4RZzWtIz6GYC9hYnBGbVw+zrBFIDr8TMOmnthXluqap+1SRyPTQtYsvi0nzt3AxGvychsUrBmp0eLlkbWttscYy0utAsCqH6C/S3Qj6YI0i+NlOLTJ7jHOeadHLWRxdkNxnllJldZSpSRcpXhLN4y1ze3c+WFFG0sh5MQcEnqhsfbr0xUfpIi1VdCwO/Kfw+e4/PErSRrPJGikpKzgeE20jzx1/SSc8EZMdF30q+GwqVtodBUlNbhibi+w+Vj9ThhxVSfaspYBlQxHmBmO2wO2AuHqZ46k8tJGgiZRr5ekX1DuOuGXEMUcuVTagCV8S3Umzee2KZVyh8PxYl4YqAuUxh7hdbex3PfDYyBGU7hT92BeFKZHyOGyg2ZwfP4jfBNTTGPVy227oemGgrwMKLNJKWMxF+ZC5vpJ6N5+h/vh1AKyrm1opnhlF1OkHT5+v34izNYhWUjFNwtPNeXks1oY2ltp1dLdBgJRQSlQ7Sajpspmpiq64CVaMix1flv8A87yzzLOXgrF8DrpJAt88O6xqrNpo6gUOmeL4mCELIo7MCbd+xviXzYCDMJHi5jJ1HM2I9D7YW1fA0D1ENXlj8lX1U8nwMR1Hp5H0xVxV1Ll+SRzUcgddNk8y/riZpaaqr3OiN9P7oA2+/G7M8qq6FFd0fQQC38vvhTgmFTXgZutnPv1xkgswJ88eFkLH9ot/9QxkvS48Vuw744NSaOW4sn/0iU/Nky9uYIwBIGJ6W8J/uMRgRebGq1BViAGextcm/Ub4tP0lKxoMum5TG8jahbdQQMRmVU32uvijddCPezMDpG177A9hfbHZ/wA+/YV/3R8PBXZQDExKzSsqoFs1lBPtf27YxzeujqKeop6hnTXfQ0TXUeEWDeh3xg2VUtMpeSp1LEm6iO5777n06/hifzGciXQlgX+HYGx7Wx0KTHbUh1w5Xmly1Y5IyU5j+NDv8R7dD92HplSoUSIysp2DL/b0PocKMhoh/h2KcqxZncAHfoxxhG8lPMXhAIPxp2Yev59sI3abKPa+xMNqo7nWu5HxeoxScIZvFRVz1UwG8HLG21yQe2EYZHRZIzdG7kWIPdT6/wDBgWlJRiRYIT4d/iHph8XsTy+06zzYKmkFZBCiyNuVilNjbz8+uEz8Lw2qM0rlZ9y4hHYfjhrw5Rh8hoqiI6nEbDY7X1k4eVKLUUZRlNnXxWHTAZMfyj2HL2pCTIqvKZI9FMiiRNxZbXwdmlAmZUcilFvpIU26YTtksGUPJXNNvbwoq298bqHiCnq6ZuXIVZOzbHEsuFlX1M4e0rsxLG5JuffGylq5qWdZoSFkXodIONRUgkEWI6jHhFtycUtJqmT0PKjP5azLplzFYZSCAn7MXt3t67Df09cJoc5emUwQRw8p2dAAD4Q7KSR9LexIGBKp1Vom1dNXQ9fCdv7YVSyAttcix7dcZDEo8jxAciyqnhWkq5vFqnWJbIG2Lm4HX6kYRZhIqVNpYyCh0kI2+x9uuBamRoZzDduqnfruMbWo0bOhRM0mkEgkgBuhP5YOC1XfAN2qOu8G5VT/AKlp6dWZ4vGQ77k3J/PG+s4OjLcyM6W/jH4jGf6LKWqquE6OqCg+ORNzY+FyB/bFZV0NaU8Kr/uGJ/bmi6OXHqrZzDiSNMrhMFMwEjf9xh5eWJWnqSilY7EarBv4cPuMTImZTUrlWdTZrG9j3/AfLE1ToEqdLXBO6+pHbFGOLUekmWSlLh1/gfPVp6L7BLvDb9mw/cv29u/1xawNeFVBOw+uOP5HVR0wSaaRYgNjqa18XFDxFl7csGuhUEd3Aw9JNWRybTKCoy9auFgxIBG6j8Mc24sEOTh6aklcTTHxi1gg/PFPmfGMVC6pTTw1Xi8Ytfb/AFDa+JjP85g4izCELGYCselGcgguT0/DfCZYldlWPPKtWQHrjzvjOwSmWrYfsCnMDfy+duuA5sypImYMzgX2PLax9jb1wGrHbIHzskxxKL9SfuwnEhBXfoDvg7M62KraMU2pgoa+xGFwIDX7dxh8FzpPN2zbP4Zx5+G/rtg2GUf4nLi4QuSAD0GnAFS5+0advhX57DBMLH9fgm1wxB/24NRT8gWd5/Q48x4CotFyOdNvcf8AkbD/AD7iilyRxHVOklTbVyYwb29+g+eOTcJcX1mVcG0+W0IWFlkkL1HVjqcmyjt1wtqK2SolZ5GeSRzdmY6ix98ZQKQfn+YnNMzqMwMKQmVx4F9rb+vnhJUm0yOmzI4Yn2N8EyGRojqBFuxwFOS7gsLWFz64FjEjbU1vMdpZLn1JwLBWh5dfwonwjC/MqlmblrYW8sD69CWvuOuMs2ih/WYJsWufIYOo6lalJFfe6+dsRi1J1bYo+F6uEVsUcxiWNzoYyrdQDtf5Yxs1Kg1aw6FjCRhEUKq22t640Sss4tJFEwv00DrjWBjekEkkZZQNNzuWAH3nCnJjlFCM0kBfUIwp3GzY1vlsDdA4+eOqjhWhaNGaiIJAJu4629Dj48MUAsTlqH/2Ff7NilZ8bRM8c0cokyyOSTmF5FO3lbbHzUTfazOko1k3sR0x1SThfK5OtA0Z/kqP/uBJOC6N76JKhPTWrfhjfdgDpMg6BJI4VgJGxPTDWmCgWT5nzx9m2Wtl2avRxtrRVU6jt1GCaSn8IJINvTC2+8GJGXKLLa2xHXE9U1fJlZGQlkNjvisMJVbgduwxI5+tswlYdGsw+mMsKhaPGzyN0G98BzSmV+vhHQY3TMdAiX+o+eMEi9MYePIhhrQobjGGX5dUVcgjpoHlb+Ufji3yXgqdtLV0ojB/y49z8z0x4xiPc9BjwnY+VsMospq/tApZEWOaRgqrIehPnbDqn4Mnt/1VZGnmI0LflhQ/ZFhDKvKQBAbKOg9Me81f4FH3Y0lGC7SAgD+HGBSTrzD8rYW8UWYptBWtfJcfbHfSf6cB6GP+YT/VbGJi8x9d8e0kvDPbL5RKcSoG4ilOm50JtbptjKnp5wt+SFFg3iPY9DhyuVTVWavIgVALXkPtawtufrh5R5LQwKBK0khtY3OkEewx6WZR4Mjhcukq1JULe8Q8JI8DXN8SfFWXPzlqUBMZGlv5T647FJSZcFssSqfNb3+uJDi/LytI0sIZ0YhWJG4Ha/064GHqFJ0bLA0rOcZbw7XZm+mjgut7GR9lHzxU0fBdBl8YqM5qkcLuVvoQfPqcAxZ1W5XSfZaPlpuTzCtyL9hhJWVE9XJzKueSZ/ORr29vLFCYjVloc/o6eHl5HRo6KdIY+BPkOpwuos2zPMqtXmqGSGJwxWMaVNj09fngPIVvl+wueYbfQYeQZetLTrGnbcnzOFPLq6LpejjpGS+Uf//Z", "type": "news", "clusterassignment": 77, "clustersummary": "McDonalds workers walk out after coworkers test positive for COVID Business Insider A McDonalds in Oakland California was forced to shut down on Tuesday after workers walked out in protest Four workers at the . McDonalds workers walk out after coworkers test positive for A California McDonalds was forced to close after workers walked out in protest of the fastfood giants .", "id": "196"}, {"title": "Allegedly told to wear masks made from dog diapers, Oakland McDonald\u2019s \nworkers strike after COVID-19 outbreak", "snippet": "Workers of a McDonald's store on Telegraph Avenue in Oakland go on strike \nTuesday after coworkers tested positive for COVID-19.", "uploaded": "20 hours ago", "url": "https://www.mercurynews.com/allegedly-told-to-wear-masks-out-of-dog-diapers-oakland-mcdonalds-workers-strike-after-covid-19-outbreak", "thumbnail": "data:image/jpeg;base64,/9j/4AAQSkZJRgABAQAAAQABAAD/2wCEAAkGBwgHBgkIBwgKCgkLDRYPDQwMDRsUFRAWIB0iIiAdHx8kKDQsJCYxJx8fLT0tMTU3Ojo6Iys/RD84QzQ5OjcBCgoKDQwNGg8PGjclHyU3Nzc3Nzc3Nzc3Nzc3Nzc3Nzc3Nzc3Nzc3Nzc3Nzc3Nzc3Nzc3Nzc3Nzc3Nzc3Nzc3N//AABEIAHAAcAMBIgACEQEDEQH/xAAbAAABBQEBAAAAAAAAAAAAAAAGAQMEBQcCAP/EAEAQAAEDAwICBQkGBAUFAAAAAAECAwQABRESIQYxEyJBUbEHFDJhcYGRocEjM0JS0eFTYoKSFUOistIkNGNy8P/EABkBAAMBAQEAAAAAAAAAAAAAAAABAwIEBf/EACMRAAICAQMEAwEAAAAAAAAAAAABAhEDEiExBBNBUTJCYSL/2gAMAwEAAhEDEQA/ANfQqnUkVCQo0+hVaES00tNIXTgVmkAtJS0lAHjSUtJigBK9XqbdeaZ09M4hvUcJ1qAyffQA4a5JpSa4JoA8TXNezXJNAEVBp1BqjhXZtCoUeQv72KlzpFEZznG/tq7Tg8qzGalwOiQg06DUQupbQVLWlCRuVKOBVNN4zssJWgzA+7/DjpKyffy+dNtLkcYuXATg17nWfS+Org/tbLWGgf8AMlK5f0jFU0uZernkXC6uhB/yo/UT8udQl1MIl49NJ8mk3G/Wm2A+ez2W1D8GrUr+0b0MzvKLFyUWqA/LVy1LGlP1PhQi1aojZz0Wo97h1ftUshLad9KQPdiueXVv6otHpoLncelcS8S3EY6VuE2o8mdj8dz4VTSrYZWpcuW866r8ROf92alO3SCz6chBPcgFR+VV8q+pUnTGjrV2grGM+wDfNSc8ky6hp4RMt9z4isuE2+Z5ywk/dO7j4E+BFFNp8obL7qY11gvxnz2spK0nv29L4ZoMRc2FD8bSvyuJxiu4V/jRpiFOFS9IJToSVZPZy7KriyzUqZLLCLjbW5rkGfCuLPSwJTUhHe2rOPb3VINZeoxJcsTLe2p18IUnU0+W3NSR1RjnuATtVjH4hvdtWtK3Y11joVpJcPRO9h58jsRvXbqo4tCfDKFdxR0pEUOzQlpLYWAUg75VgnGN+XdVkjiPiAxG4yFxYyUDGsI1rPxOKG3LwGxkNBCR2urAAqMu9uOeg+nHaGWyr9a85dxfHY9CPTwReSGnZitdxlyJauf2rh0j2CkbdhRQRqZbPcnA8KGnZjjhOpMhwn86wkfAn6VwkylnDTDSD7Fr8APGjtyfyZXSkEjt5jD7sOOexOB86jrvD5z0UdCcdq1E1XN2q8SNktyNP/ijgD4nOKlM8H3WR94w9g/xZJx8Nu+tLCvQaoIakXKWRh2WlkHuUEer21AXMiKWCuSp4gjlqc2Od8j2USR+AJKd1eZN+sI3+easWuB9KQXrjpHchOn5giqLE/CMd/GvIFNydx0MOQ4AUHJSEgd9cl2UoYPm0c4x9o5rVz22GK0Fvg60jHSvqdV7Uq8cmprPDtnYHVYWf7vpW+3Iw+ph+mXCVMSrSURHzvgI+yJ7hjlzpHlRXDl+NIjLJ9NKc+/Kc/8A3fWmS+HLPIJ1Mut+tOrHwO1Vj3BUVQJhzin1Y/4keFJwkvALPjlywHYUvWkwpzTpByAo4V+vb3eFTWLxcIQQhbStDSNCRnKUp92493KredwRNIIAYkAjkQD448aqH7FcoX+RKaA/IolPwIKayrT9GnHHPyggTwxYYmFSrkyFDmrLbfzJrsp4OjfezGXiPzydXhQKnh8J5Ix7BXQsOPwmta4+jlbm/IdI4i4NjbN+bEjuYUvxFOnjyysj/p23TjsQwE/WgRFk+0TlJ5H6VJNoCG1KxjANHcfgy4t8sK1+UiKPu4MlZ/mWlP0NRFeUl0lWi1lOBkFUgnwAobgKsb8KMy05ruC20A4eJyvAztnHfUxNqSXVAgeiPdzoeSXAlGLDqU5cXILrr7sMNJZKilhSg5qxnSSSMDAIJzUODcRGiuLeFwlIKQpBUySMAq2T7hnfc7VeXN2PBjB8NdLpCUlCPSJUrHieVU0BQkTEKjXN0pcWuQproCARq2BOewbe7PZXUkWxpPG7WxScUX+TEENdolKjofSvpQcA5GMeJ5UOqvl+kkqTeJRRywh3b5VbeVW2M3CfA6a5Q4oaYV1ZDugqyrmNj3d1R+DbAJEdMOFPgvOdZYKVrUCAd99IqWSEuUyEZxuq2BpzjO/xH3G27k+NCinrrK+XqJq9sPlFmuXRDd1lKEJScaywhSkq9wGRUqZ5MZq7jhydBQuSpSm09Irf/R9a8fJNc8oSiRCKknUVB9fW/wBGPlW1GkYlJNhSxxXbXJCUNXm3aFJO60rZwe49bt796tIl2L5UG1wl4O3RTUq1DsIykeNZnf8AhF2BcPNVT4jelIJS6vOQRzB0jvqFH4ZuRcU5CZt85Q30tSWzv6xn6U6MvYuxxJaz6QeR7W8+Bqd50kxWJTUKa8y8rAU3HVgDGckkYA9tB4tz68JS2MnvP71PhWu/uv6mA42c5GlwI09mOeTsAc4qEcXstPIq/kIbqtyPahcoDQeUhGVsrVg6SeYIHZjehtji1cpLiHYzDaSlWD0pHq7R6/lRdbbZxSwsuuTGlq06dD7andQ7jqA299T5dokzWtYs8Vh/Tg/b6UqPfgZxVO3H0S1y9mV2CMiJe7UVu5UrOsZwE4Bx7eVaa0ykNuzZC0RoQSCX3jpBA7gfHxru3WGHamlzbolt2ShJXpxqCAM8h+I0ITOJIV7uC/8AG+kEdtWW42sjTtsT+Y8t+zspvGpO2CnSpE+7+UJ22zEGLblvx3k9VyYtSS6AeaU8kj143qxa4wU4BMiWhpSG/s1O+c6QEYCsDqnPM7eo1nkvzqWlQZizHQUYQehJ0H2ns500YN3RakRm407HTqWpBaOMaU4PxzVF+ibf1Y/x/fDfry1J6Axw2yGw3r19pOrOBzzyon8m8kQr5amgoDWno1f1A/XFA0Gz3G4LKGIDqiD1iRpA3359tGnDtnucG7MS34o6NlaCCH05TjB5dvxFCE+TYpjUh1bLjL4a6JXXAYCyrOAQCcYqSFLBwekO/PYVUK4jtjSsgvZz+VP60y7xTbd8iQD3kJ/5Vq9qFStsFfKyfMp1vndY9K2ppQ7yk5H+4/Cs+VxEzrBDTgUOS/RKT6iDkUecdzInFFuZjth1hUV/pVO6dQ06SCM+0j4UBO8P20Ely6OnfsSkUrCjW4otrbSUQYyCnsIAV8zmp6H3wnCOjbArNLzx21bQItpjpUsfiUcpH1NC0jiziCVuuepsdyQE0bAbXLmPhP8A3OT6lYobud2lNKIQ2t04zgufvWWm93lJK1THHAOeTmrO38QPTClt8a1Zxgnmay2ARucRydSsNIG/5/2qum3Rc1xLjzLClI9FWTkH24ptTkQuLDjJSoHcZ5bUqV25PNv4q/es2OiSi+yQANbQ/oJ+tIq9yTzkaR/K2BXKJtpQN4qCf5lfvXlXS3D0WY6PZj9aAGjdHwrWl5Zc5BakpVj3EEUz58+sEqdeVknkceFSFXqGPRDXwFN/4+ykbaR7E0CGelfXsEPq/rUfrUmLAekKHTjoW+1SySfhTKuIh+FW3qFRZF9WtJ0q8aYBe0mwREJS8gPKSPSeyaQ3W0oHUixQOzCQKzV+ZIlLP2hQjvptUVekKUXkg/iWg4PvrVgcNJLjhP4lKwCau2LOkqaUCg9GQX0upGVDnlB3BSQDvtjBz31WMIRHlNh1zqg9ZQHLOxNEUJ9iBrh5fZUUrUwBhepeCcrOcJBxsE770hlPMhuNqOmMttSGgtwhJ0HO5x2bA9nPBqtRlEkKb2z2jsokusvUJDqG3UQ1JAYUp9Z6QqGfRzgnck91DCnNDgI7PXQBMcLxX9slwrO/WySaTC+xtX9pqN59IGyXXAOWAs0hmSDzec/vP60UBK0uA/drz/6mvaXf4a/7TUJTriz1iVe05rklXcKKAsEtuqzhCqUsPJTkpA9qh+tVvWPYPhSgL7MfCgCcQQespse1wfrSSUobjgpfaccVsUt5Oke2oRC691sYPKgRc2mIHukOVhSQlKChIUUqOetgkZxjs+FEEmA2jK3FvKbawt3dKM4CUdYq2AOByyaGrQ/E6dKLg2XIylAuAcwQdj4g+ontolektyGgZdwtvQY1KUyQXVknrJKMZKeQAPLAOxoGf//Z", "type": "news", "clusterassignment": 72, "clustersummary": "Oakland McDonalds workers on strike after allegedly being hours ago After allegedly being told to wear masks made out of dog diapers employees of a McDonalds in Oakland went on strike Tuesday effectively . Allegedly told to wear masks made from dog diapers Oakland McDonald \u2019 s workers strike after COVID outbreak Workers of a McDonalds store on Telegraph Avenue in Oakland go on strike Tuesday after coworkers tested positive for COVID .", "id": "197"}, {"title": "Here's how a McDonald's sausage and egg McMuffin compared to a homemade \nversion - Business Insider", "snippet": "The original McDonald's sausage and egg McMuffin held its own against the \nhomemade version due to its well-seasoned patty and tangy ...", "uploaded": "18 hours ago", "url": "https://www.businessinsider.com/mcdonalds-sausage-egg-mcmuffin-vs-homemade-version-2020-5", "thumbnail": "data:image/jpeg;base64,/9j/4AAQSkZJRgABAQAAAQABAAD/2wCEAAkGBwgHBgkIBwgKCgkLDRYPDQwMDRsUFRAWIB0iIiAdHx8kKDQsJCYxJx8fLT0tMTU3Ojo6Iys/RD84QzQ5OjcBCgoKDQwNGg8PGjclHyU3Nzc3Nzc3Nzc3Nzc3Nzc3Nzc3Nzc3Nzc3Nzc3Nzc3Nzc3Nzc3Nzc3Nzc3Nzc3Nzc3N//AABEIAHAAcAMBIgACEQEDEQH/xAAbAAACAwEBAQAAAAAAAAAAAAADBAIFBgEHAP/EADQQAAIBAwMCBAQGAgEFAAAAAAECAwAEEQUSITFBBhMiUWFxgZEUMkKhsfAjwfEHcoLR4f/EABoBAAIDAQEAAAAAAAAAAAAAAAMEAgUGAQD/xAAoEQACAQMEAQQBBQAAAAAAAAABAgADESEEEjFBBSIyUbETFEJhkaH/2gAMAwEAAhEDEQA/ANdDcBbN4Xyz4IDA9qhAxDAg96Rtra6BiEtypYBt42Y3Z6H6VNxcW9u0xUShAOEGCx78fasR+IdSZBxY3ljkK/fB5FNW5Jkznv0pKzl85EXbiTaGKt+ZM1Y26Z/KMYrvXEgFIbMM67j867GoDgOoKHggjNFXCjAxUXYkekfemaRZGDA5EIQDOSaXp8vL2sRJ7hcH7ik5dG0+KVXjhIZTnG4kU0HlQfmyP4r4yL+o1o6Hkw+NxBizaakTcqINlr6EYlwehovpZcqQR7ihsCGBHUU1uhAo6h5ZREmBgmlGbzBuNSZS5y3ND3LGTuPFEVrmcYDuHgXmo3l+tuu0H1kcUrNfokfoI+QqpdmeYu3J96Zp0Sxu0Vq1wgsnMA7XjwsJJEU4XOGxg87v2oUkrb3Vrj0s2MYLf0//ACmpSPw8hjRUZV3kSHO7t7/Olz567GaFIwFUqUG0E8erPYfbpWCGJpRSUcCXltCXghnRsOVUkkAbuO9O2M0co9B4JOOOtBicGCMqwYbRyOhqcaqmTIeBzye9CLEWMrCQSY91rhUAUC1u7edcwzLIuSMg5GRR2bFMq4vOEGQccUIxZ60bOe1cbiuuwEiBeJzWx6wsVb2BwDSLNKpwzuCOuSatWkUdSPvS8saXTYU+v3FWvj/K7CKdXI+orX0pbKcxLzXxzIx/8qgcs2cmriGzjjUDGT3JFKavcCyhXyY4zK5wAeKt38iiXIXE5T8e72BbMRYDbQ1HNVg1HUWV/UPUf1quBRLW7uBLm4OV7jYBz9KgvmaXBUwzeGqDIYGNOb2CSN5kEdumOHIzjv0NVz3trNkN587McjDFQP8AVIaiLm9u1lSbzASchj/FFW22p5Uk5aQ8FQSB/qsx+NVmgA+Y6viR4P8AHGsLIuAFPYAd6uNO1az1OTybpBFLzhQ5II+NY2WK2tpy006IgPAX9X0o2mTB9QjawDld2SX7/IVPao6kWoU2HE0Wr6Pc6ZpqJoR8mFDyUGdijn8vOR245oXh3UrySN7e6uWkmjwVZwNzoejYHTnI59q1tuXCKWPOO1Z7WrW302ZdUVzCizAzKXwhB9JP0BJx0zk1OtpkNPA5/uVZQg4jst8YiiylwXOAQCRn6dK4bgMMsSfjnip3SrImM9RwQaSs5pZhKJbdonjcr6hkMOxB7g1SuhtzxPAwzyDrz9qPp8qljtyD3qMcSsQXA3Yzt96OluI7EyRn1liTk/TH7U3okbdu+JPaL3j4alNQs4L6LbMxAU5DA4waobvxHHDGyPMkLlTtPXP17VTaZePqiXdrNdmQnGFz0BP9FWTaoMOMRlaDDPEuri0S3wROHU/qyNpqP4UyDesanr1PA+PFUUFrc2Nx5dqD5e/mM8K2euK2drpsNufzMcdBnOKiqljjiFaptGTM02lX8syrbQeUF4yetGi8JXDyebcSLuPZRitPHczSn/HEce7YFHCseJX69QPaiLTFuYI12mJbRbLzQoVrjn1OBwcfH9q+WRdIdtqR7kON8jhcHHQcfCrDX7p4LGdLOcW0jELA7RnCjjnH7ZrMab4UjuXlk1EvJKxy7F/zNzSjsqi7NCq7MJp08TzRR5u0iIUbiyOAWqesRp4j025s2jkRtpMZ4JDgZU4789qzOpS6Zo6bFGDjdhVG4j35/k4+tIaL4ukFxLGtmz24UbFRsOze5GMY61JGrsu9Rj+YMqnU2Hg7UTrGgQSzMRcxs0U6HqjLyR9iD9auLS1hgeR4ixad9xLE+2OM9BxWY8GiaS/1KVIXhjubkSGNwMLx6ueuTxxjtW0dNp3Z5+NIahbO1uDFWA3YgL5H8sCAgEDgnpUNNme60zyJHAnQFJCh/KwPH+qZbleeR2qh1JptP86W2RmR/XLtPqZVzlR8eSRRNPU2MbdySZNjKXVCLfzJrzyoir43PgZNUC2q3V80rXBBI6q2Pp/Bqp1q9i1O8jmJuREpOyOUFQh5/wCPvStrdtAzg7fLwSij9PBGKfpaV1W98x/9SDibOO+uNOZFki/ERqNu1m2sOeu7vxxzWt0m786xW4AkVJCSqSHJUV5nomrTGwmWWP8AFNLnYityDxkc9P78hrfDFwLzT1/C3DJGzkJFPGdwIOD+9E9VNswb7GW45mnOqqBtyST0wKk15kblZj8M151a6xoczeTeSzafdYAKySMB9G6H51odMRZnfGrLcWx/JHGw4HxbOTQHeqvu+ouCk1EQjv5EWSNWCHtS/itLqx0yS806EzOmAYVUliCcZGAen9NHsriG0QKqqB867ceI7SA4kuIU/wC5wK4tSkyWqZMjdr+meQ3OpJc3JmureW6uOFCRwsVQDPwP7+9XWmaesxRhGY3ZTsXBXLY6VqYLeC4vpL2OHy/ObcV469z9auLeFQRtQD6UCtqlGFH+yW9rWlH4e0eeyhjZmljJU5gJBCnOc5961MOZYsPk46n3r5U4r532Z2nHtShYu249wU7M6xAeYRz2ql1K/UqyLabsgjL9PqKncQ3M1wZM5HRRnpRBFIR/ki3j5VcaXxwYAtFWrHqYfU9Bh1CI+ZDEjbsgRrtWsxf+FxDkKJISOQcnFexJa2x6xlT8en71yfT1eLbGit8K0KUlRdogw7czxC2gvY7hbR52SFmPqVjgcHnHTNMWF62jazDJKlwLRP8AG6QjazoDkD4+r+9q9B1zw5BKjMsXlv1yOKBJYaV5ZupVDArsH445CEcHA7/eldTTNMiwuDG6NYEENMrfW9nqswhmgninTIAC/wAEZHaquTSbGMny7xtwPbtXqV14ck1CFkLm3IYFWU4JPzHaqa78AaldSSN+OsvU2QJIScCqilqlAtutJh2IyJ59NbGMYNzkdt0mRVvpnhe7c2d1IkSx3BBiA5LDGc8dvnWhk/6YXjxsDeWhctkMFZRj6Cry38NX+j6ZbQ2ifjpYnXG6UgLzycHt8P8A1U6uqXbZGuTPByOpfWFosUEYIG4ADFWUcfHShxMu31IVb2xRwT0NUgTOZzfeRbgcUM5LVLcHlILDPYUQRYPNW3j9KD6zBO0ikYI6VMR7TRAoFdIPWtDTphRAmRAz15rjRKenB+FTrho4nIFlbGHUEfekp9JtLl/Mltot3ZguDVn86jkdqlIyKoFQIv5RwK4y1IsB3qLTIKwll7jtzPhnvXd4Hel3uM9KVuLyKBC80iovuxrga5sovPFgBcx1p8uBX086pE7DOQCScVWW2q2ske+OaHHfLYIr6XVrNEfdKjnHRTkmmaWl1DH2mLPqKQF9wmat9dF/cExO6Ofyq3Bx8KJd+JNR0+eKKGQScFnSQbuM8c9aRa2ikkZhGApOVHtzTKwI3L8nGMnk1u9PolQD4+Jnm8gxBA5lpaeN4zxeWbqe5ibP7Grm28S6VPgC7CH2kBWsg9jE/YCl30wfobFMHR0zxidTyNUc5npMU8My7oZUce6sDUznFeWfgZ4W3RMVPuvBpmHVNYtOFuJWA7P6qGdEf2mNp5JT7hPScc18RisJF4u1CPiaJH+609F40XAEts2e+CKGdJUEOutonuf/2Q", "type": "news", "clusterassignment": 29, "clustersummary": "McDonalds menu items you can order around the world Insider Feb McDonalds fastfood items everyone should try from around the world maharaja mac india mcdonalds burger chicken A slight twist on a . How McDonalds Japan Only Fast Food Menu is Insanely We try foods like the Mcdonalds Shrimp Burger aka Ebi Fileto Gran Garlic Pepper Burger Spicy Chicken", "id": "198"}, {"title": "COVID-19 lawsuit takes on McDonald's like it was a rowdy bar", "snippet": "As U.S. businesses reopen, worried workers and their advocates are \nborrowing a legal strategy commonly used to shut down rowdy topless ...", "uploaded": "1 day ago", "url": "https://www.reuters.com/article/us-health-coronavirus-mcdonald-s-corp-la/covid-19-lawsuit-takes-on-mcdonalds-like-it-was-a-rowdy-bar-idUSKBN2321H6", "thumbnail": "data:image/jpeg;base64,/9j/4AAQSkZJRgABAQAAAQABAAD/2wCEAAkGBwgHBgkIBwgKCgkLDRYPDQwMDRsUFRAWIB0iIiAdHx8kKDQsJCYxJx8fLT0tMTU3Ojo6Iys/RD84QzQ5OjcBCgoKDQwNGg8PGjclHyU3Nzc3Nzc3Nzc3Nzc3Nzc3Nzc3Nzc3Nzc3Nzc3Nzc3Nzc3Nzc3Nzc3Nzc3Nzc3Nzc3N//AABEIAHAAcAMBIgACEQEDEQH/xAAcAAACAgMBAQAAAAAAAAAAAAAFBgQHAAEDAgj/xAA7EAACAQMCAwUFBwIFBQAAAAABAgMABBEFEgYhMRNBUWFxFCIygZEHFSOhscHRQmIkM0Pw8VJygsLh/8QAGQEAAwEBAQAAAAAAAAAAAAAAAQIDAAQF/8QAKBEAAgIBBAIBAgcAAAAAAAAAAAECEQMEEiExQVETFCIyQlJhcaGx/9oADAMBAAIRAxEAPwC8aysrKxjKj6hcC0sbi4P+nGW+grvS7xJfx3On3tlCTvEiQse7LEHApZy2xbCgRLdT6npVnY3W7tLuePtM+GQTTDw8BG97bqMLFNgenT9qHR2+eKYIv6YF3Y/8cUR0blqepjoO0z+ZrkxJ7rffX9DPoM1lZWV2iGVlZWqxjdazQLVtcMLtBZBWkHxO3ML/ADQT701LO/2yTPyx9MVyZNbjg9vZSOKTVjzWUuaXr00hEd2F3How5ZpgjkWRdymq4s8MquIsoOPZglQyGMMu8DJXPMCo2r6jDpOnT31yGMUK7mC9T6VSHE32kSpxOb/S1WGN7QQ9pnJJBz8+fKg3GnHl7xEUXE8MZQHsN+ADjmcD96LyClpWX2h6b923Li7eSXtmCGRf8sN8OfKlvStf1S+tNQubmXtJo7jeuSApYDkQO4dKqqG+naAGCT3M5fd5dM1YWgy6XZ8N20l5OJpLoM7Q4LM2T0Cjn86lJSycMaHYwabql7eRl4LlpL2NcTSxycsnuz31I0LUZodUge4vTFG8o7VmfAI86iW890IP8HZRWVuAWbtBhz6AfvShrmoPDAW5lW2kpnvzT7VBcFGuD6Gt7iG5iEtvKksZ5BkOQa60lfZ7xfa67am1JghngCqIwdpblzOO7n4U4pNG5cI6sUOGCnO0+BqsXuVkTpQfiHUfZIOyRtskgOW/6V8aLOwVSTyAGSarbX7ubU7/ALCEZedwijwHQCuXWZXCO2PbK4obnya06C94gvGgs3MFnGfxZ8cz5Dzp4sdA06yhKR26uWGGeT3mb1NddF02LStOitYh8I95u9m7zUm4uIrdN00iRjxY4psGnjjjz2CeTc+BZ1bSvYjvhyYGPefhPhUzR74lcOcsvJvMeNRtV4s0aOJ4nlM+4YKxqT+fSh2m3K5jnjPuOPyNcmoh8GRTh0x8b3cM+dNUb/Gubc79rkoqjAXJ7vKvVtH2iTT3blHbK7ehqQbS2SZfiMsa5dg2cmht20945ONuzqM4J88V2J7uEQJEUB9mxE4cA56Y+tOvD2tW+m6PE8VnBFdSAh7iYjPXuA5n8qRPaY47XsyG3g8/A1M0DT7/AFKd/u9UIQ+/I5+HNGpD42k+Rzm1+SeTMs80uR8THYg9EHM/OgHFmoQM9vGr7gPeba3lUvXuGJkkjkF9s3Lnsu7p3Us28tsmxpUGM4ztFNGFeR5zvgsH7JNTsLTUp7++iCiKBiDsLdAST5HlTtp+lSsiapFeXlnf3P48qpKSu5veIIzzxnHWkfhHbqksdrDGezLKsjcsBep/Q1aEy4wAwyD7vcOv/FWh9kaXknH0e577iBbWWF/ZrtHG0Mv4bgd/XlQXSb220rVmvdYingCL+GHjOM+vSjKTNG67uaDq2ck4rlJqLtlTEyoehPTHjUpYISkpPtFYzqLjRDv+LLy+ZmsL1IrU52GFQSR65oDODcPvuZ7m4bxdqO2ukabqJmiIFnNISe1ttqSHzOOvjVO313qCzzQvqNy/ZuybhKQDg4zyqtIjJUWF2UQHKEgebGvS6h7NF2azRxIvPG8fzVWu0r/5k0rn+5yf1rvpNjFfXyW8vLeDg+dLNRSuQFfSBU8zx3blYyobBPaHnXlLeaeUyxSKcH4mPU+FNvFXCl5e3Iu7SMPnAaMHBz0oPFwprESN2tsyxIGfaDkk+HKuRZ8TXEkUeGa8Ale1ftYnjiTuYmpGk6jd6UzQWVwsXaEbnAzn0z0qWOFdUlthdhOTru2sDuA8MVC+55BfWqwkzQyS7Y5R8Lkczz/30q0ZRfTFcJLtGtRv7qe/cTXcz+9gM0hyo8qggxQzyRNkxnkMGjeo8Os+k3Gtx3kTCOQK9uAd4ycZzQGO1aUqqc5G6etUoXyW99kGmmCzub3c3ZOxCAj5Zz8j9aeZGimAZiATzzkcs/8AND+DrD7r4bs7dX3+5u3DvB6flg1OnRI4wRGCF7uf1oos406Mw4U7GDMTyOOVc5JXSN3dQMdw55rUaREMYXYe7g8+lcd8gbGQ69wC0bNtJUDxRRPOu3KR5OB0xzNUa5LEsep51cOoNMdD1GNvw2kgdFkAHuZBA/XNUTqdvLbXbwC4dwnfnrTK6slLugiSO8gfOu2l3CW+qWspdfdlXv8AE4pc7It8TMfnU2xhtoYTPcuVClQMLuyef8UsuYtAXZcz3aFtracgI64Y/wAUs3Wma491NJaaiIkdyyIZPgU93Oilt7IWVZYyr9GJPIGpAgtonaSa4SOAHG8tyPLPu+Jxnl5VJ4Ivv/ENHNLwAIrHipCM36SR/wBQDqf2oDo/35a6pa2t5azLaWzTFC0J2ElWHxYx6Vamnx3pXfpumx2qHpNeN+I48cDJHpyqRezXItXFwoDrgnB5EeVCOCEFdIspvI6sSNM022udKbTkBtZZOc0ksbMZMc8Y3YA9PpXe04Hs5pYit/bI6Fj2cETFsHzJxRA61fIzRtsfaeR39R3d1ak1O9mgaNSiAjkB41WN3dCbYr8wzyXq2kSpJCUjRQqmP3gABgef5Vzhv4JLYSQXCyAk7iWB2+Xl6YquZNYlnjUzRJlh7ysWOD3jrXMarJGAkMEKgD+lcZrNu+ii2fqLFm1GM7kyhfoEDcycZxivKmMlfdYE4wfDyquJNXkX39kQbrkZzXW34nuo3XAZSeQw7AGl59BuPhj5xBL7LoM3ZPlsoAT3+8M1Teu27RalKzMzGU9pk+dWXp+qPLCz3dssyyqVKvKRkVxutM0O+bdNpnZtjG5bksfzH70y3IjJRbuyqtvKimlWb3kC20UKSySSABZOnQnNN95wJZXEZbS7mZJB0R9rA/POaVNWsr/RYmtJ4ZI2Dbiy+AH6efSj4F28l48S2HDeg6Vc3j2jXE0YysMcjEkkgDccnAyRknupV0GAahPb20gDlY1u798HAyfw4Fz0XIDHxxzopfagLua5tbzcLZ7Yxh+7cTz+fIfQ0I4XWbSbm9E0naRXBBEigjmOmR3csfSl+SLfZR6eajaQ7rdJEGMmcDmTnApYN5Jfw3N85xDMCIE8Ix0J8z1+YrXENxJc28NrA5QXj9khXvXGXb0ABxWXKJFbMqKB7nQd3l6U2R/axNMryxAsMpF5MR1GKL7WfLEAE+AoHasPvGYN0yCaPwOrr7vM0YfhQuo4yyX7inqCezXV1CRy39ongQ3P9c1CR3HvKMc+5acdQsLW9aP2iMsydCGI+uDzrzDptnF0toiP7lz+tGididIHRgZA30qVo1q95MSA2wHm55AeQpqms7RxytYfTswK8JCsK7YkVEHRVGAK1Bs7KiqoVQMKMVraveo+laXbtbd1xyx41iyKFwefnRsWj2AF5ry9K6yvBew+z6jbrMncTlWU+II5g1yHZuOcoU+GK5zhlOQCV7mHSgZWJL8R3lszyXVnLLEcfjRnII7vSpUHHUJBjWxumfwIFCxM3sxhUAgptKnkGHh60Pt7iWbVYAsgJXMQ7c8uz8GPzP1rilii+aPex6nIlV8fwNsnE8emXG/U42EtlZpDHGpBJdubEeWFXHzoppGrtrVhJI8KxSqMMisWx3ilHWNFftmjuwzqBkyDnn+9f/ZfnRL7PoLmC1u45doHaja+c8sd1Xk7jSODHD48ls63OpW+l37zXjlIpMAHaT1Hl6VJh4t0mJSWe5IPTbbsf2qXquk21yu+UbmAxlhuA88UuXWkW0MgWayt5Im6SQpn6j+M0YzSVMXNp5TyOUfIVHG2k7iTJcAedu1bk480ROTPcH0hI/Wgw0OydMx24A8pHH71CuOGN/O3mljHh2xI/Sj80fYq0eX0NVlxlodycG87Ln/qrto5bXljcLmC6glDDkUkBqsV4TYgm4uXY920/wAisXhCEn3rmQegBofNE30eX0Wc8WOY+HuNcJpIoge0mjT/AL2Apb0Tg2R8taatepswWXtQoNEH4IM88jXrtMP6Wk7Jiwx47cjHrT70yX0806Z0k1rSbdvxNUtgw7hKDUa64x0SDGy9MniI0Jrofs30mRssGj8ll/8Ateh9mOjNy7eVT5PQ3IywM//Z", "type": "news", "clusterassignment": 13, "clustersummary": "Teen Arrested After Fight At McDonalds \u2013 WBIW BEDFORD \u2013 An Oolitic teen was arrested after Bedford Police officers were called to a fight at McDonalds According to Chief Terry Moore . TFL take action after customers turn violent at McDonalds McDonalds opened stores in the UK and Ireland including Oldfields Road and North Cheam at am on May and there were massive", "id": "199"}, {"title": "Sexual Harassment at McDonald\u2019s Is Even Worse Than We Knew", "snippet": "In the summer of 2017, single mother Kimberly Lawson needed a second job, \nso she got one at McDonald's. She quickly realized it wasn't what ...", "uploaded": "1 day ago", "url": "https://www.thenation.com/article/society/mcdonalds-sexual-harassment/", "thumbnail": "data:image/jpeg;base64,/9j/4AAQSkZJRgABAQAAAQABAAD/2wCEAAkGBwgHBgkIBwgKCgkLDRYPDQwMDRsUFRAWIB0iIiAdHx8kKDQsJCYxJx8fLT0tMTU3Ojo6Iys/RD84QzQ5OjcBCgoKDQwNGg8PGjclHyU3Nzc3Nzc3Nzc3Nzc3Nzc3Nzc3Nzc3Nzc3Nzc3Nzc3Nzc3Nzc3Nzc3Nzc3Nzc3Nzc3N//AABEIAHAAcAMBIgACEQEDEQH/xAAcAAEAAgIDAQAAAAAAAAAAAAADAgcBBgAEBQj/xABCEAACAQIEAgUHCAgHAQAAAAABAgMABAUGERIhMQcTUWFxIjJBgZGhsRRCUmJyssLwFSMkM4KiwdFjg5KTo7PhFv/EABoBAQACAwEAAAAAAAAAAAAAAAIAAQMEBQb/xAAoEQACAQMCBAYDAAAAAAAAAAAAAQIDERIEMQUTQVEhIiNxgfBhocH/2gAMAwEAAhEDEQA/AN0VaVVrKrSqtdZs5phVpVWsqtIq0WWkYVakFpFWgxC9tsNs3ur2ZYoU5se3sA9J7qEpJK7GoiheFZ2V42CZrwnGbz5JbvLHO2uxJl29Zp9Hjz7ude9t0OmlY4VoTV4u4nFx3C2VgrWv47nTDcIvDabJbmdDpIItNE7iTzPcK9nCcRtcYsEvbGTdEx2kEeUjDmpHoP5FFamk5Yp+InTla9hStQK8K7BWoMtZ0zE0dZlomWuywo2FJMNg1FKq1FRTKKjZEZVaVVrCikUUGxpHAtVP0i4y19i7Wsba21kSgAPBpPnE+HL1Htq0sUu1w7DLu8YfuIWkHeQOA9tUlZ2hvTJcTndo2p1+cx4kn8+muRxSvhBRNvTQu7nZs8Iuky8+PxSvEYrpUj0Oh+2D3MQPbVl4jmhRkiPHIyFup06pQPRNxB4d2hPgKO4wwR9HUtntG75EZCPr+f8AGqua8uZcOhw3XWKOdpEX6zAD+h9prRrQlp3BxdrozRfMvcGwtpsTxSCziJaWeULvbjxJ4sfea3rLTf8AzOep8FLs1ldkIN57RuQ+PzfXUMhYQkWPCTQEW8btr2sfJ195oek5Ws8x2N9CdHMCsp+sjEj4igqanpXVXf7+xOXqYFluu0kGoEVJJluVjmTzZYw6/n1iuMK7PDtQ6+njN79fg0a0MZNAsKJhXYYUTCugjCwkFMoqCCmUVGRElHCkUVECkAoMZq/SRcm3yu6A6G4lSIeGu4+5a07Ldi1xhabVP6yZgTpw9AHwr3ulibSzw6D6crv7AB+KnyVBpgGHqfnPuPrkJ/tXmeLNzrKK7pHQ0/lhc26+iEmH3MKjyWhZQP4SKo/Ao1nvbIEEl54x6tQT7tavduKkdoNUjkhOsx3Dl5roSR/Aa2uKrwjb8mPTdSy8oWwje7mPNtiju84n4itf6W0G7C5NOJEq/drd8LRUSbQaav8AhFab0tj9lws/4kg9y1KVPDhqT7f0jd67NkynN1+W8JkPEi3VCfAafhr12Fa1kV92V8OHYzr/ADNWzGr4I/SnHtJh1S8y9gmomp2FE9dxGoyC0q0S0q1bIhFpF4moLUidqluwa0HsJFQ5yzPhmaZrR8IkldLUSJIZIyvEleXqFdvDs/4FgFrZ2F58qaaBE6zqYtwB015699VZgdrfXq3a2NyYerXrNo18s8dB48KXEsCu4Jp3nu7chAP1s0mzrGK67Rr6eHbXJnoubW5svf5NxTxjii3n6ZMtDlb4k3+Qo/FWg5ZzVhWDYjDdTtPKsUbLtjj4k6acNdBXgy5blJaO1uo5p0aIPGUKab+R19NQiy3cyyALd2nVMEKy7m0fcxUAcOeo0rYr6dV7KZjg8Ni0rfpkwSGMr+jMSYlieUY/FXl5jztZ5yigjsbS5g+SMWbrtvlbtANNCfo1oltlq4kFu81xGiSSbGAB3L52h48/NNYGC9RaCee9KFimscYPDeCVB93LtNVOg3R5S8EWms8iwLDpCtcuWtlhT4fPcyod7OkgUAsx4cR4VaWDYlHi+HR30MbxpIzDbJpqCCQeXhXzLfYa+G4laxPMJusZGDgHQ+Vpw1519FZEGmVLPvaX/salpNPGgnFddw1pZWZ7bUT0zUTVvI12CtMlCtItJlIdajdNss52+jGx9xrimpOqvGyONUYEMO0Gg9hHyjh2I3eHxfscoj3lWbyQeI5c/Gl/TeJ7CnyrySgT92uoABHA6cDoTx51fbdF+T3cscKYanXRbmUAeADVNOjLJ6csHU/amkPxasGMjNmigJsZxGUIHu28hgw2qq8RyJ0HHTvqL4ziDydY14+7ch4BQNVOq6DTTgeNXdmno1wH9Ez3GFW8VhPbxtJu2GQMANdCCffr7aqWGyeOPVo7d93Eb19FTGRE0zzTjOJbEU3kmiHVeA4Hj3d5onxG9eCOBrqUxR7di6+bt5aeFXTkjo3sY0OIY5bWtylzCrR2jxa9SToeLdv/AL6trGSMqDll/D/9kVMZMrNI+bkurm9xG1e6laV+tRQSeQ3V9J5JGmVLDvDn/kasrk3LCkFcv4aCOR+TL/avXgghtYEt7aJIoUGiog0C+ApQi07sMpJoy1E9KxomrMgAA1NTRKamDTYDsLUwdaFTSA0GIQGpUYbtqQqizoZkbbl3Ezrppay/dNUhgdutzi9lBKA0bNoQR6ApP9KujODFcp4wRzFlLp/pNVDlRS2Y7Iejcx/laixRLxtRpbQ/YFLRWx/Z4h9QfCpk1aQTJNRJrhNQLVZDhNGxrjGjY0kimAppAa6yPSq1IJ2AaQGgVqRTRZaFB1qan0UdS1oiPJzoQMp4tryNsw9vCqrycAcx2vcH+6as/PL7co4me2MD2soqtckKTmGDXmEf7tUxIuaIaRIPqipE6VFDoijuFcJ1q1sFmKiedSqLemoQNjROaRjROaaCz//Z", "type": "news", "clusterassignment": 26, "clustersummary": "Sexual Harassment at McDonalds Is Even Worse Than We day ago It can be close quarters behind a McDonalds counter but that wasnt the problem \u201c There would be more than enough room \u201d she said And yet . Sexual Harassment at McDonald \u2019 s Is Even Worse Than We Knew In the summer of single mother Kimberly Lawson needed a second job so she got one at McDonalds She quickly realized it wasnt what", "id": "200"}, {"title": "JobsNow: McDonald\u2019s has more to offer employees than you might realize", "snippet": "YOUNGSTOWN, Ohio (WKBN) \u2013 Ohio's unemployment rate is over 15% but \nMcDonald's is hiring. McDonald's makes some of the best burgers ...", "uploaded": "18 hours ago", "url": "https://www.wkbn.com/news/jobsnow/jobsnow-mcdonalds-has-more-to-offer-employees-than-you-might-realize/", "thumbnail": "data:image/jpeg;base64,/9j/4AAQSkZJRgABAQAAAQABAAD/2wCEAAkGBwgHBgkIBwgKCgkLDRYPDQwMDRsUFRAWIB0iIiAdHx8kKDQsJCYxJx8fLT0tMTU3Ojo6Iys/RD84QzQ5OjcBCgoKDQwNGg8PGjclHyU3Nzc3Nzc3Nzc3Nzc3Nzc3Nzc3Nzc3Nzc3Nzc3Nzc3Nzc3Nzc3Nzc3Nzc3Nzc3Nzc3N//AABEIAHAAcAMBIgACEQEDEQH/xAAcAAACAgMBAQAAAAAAAAAAAAAFBgQHAQIDCAD/xAA7EAACAQIEBAQDBgQGAwEAAAABAgMEEQAFEiETMUFRBiJhgRQykQdxobHB0RVC4fAjM1JicoKSsvEW/8QAGgEAAwEBAQEAAAAAAAAAAAAAAQIDBAAFBv/EACIRAAICAwEAAQUBAAAAAAAAAAABAhEDEiExQQQTIiNhBf/aAAwDAQACEQMRAD8ArEHEukpWnILeWP8A1W5/djtLlDQ/NOpv2T+uJN2jRY1JBAA1EcxggCdNmFTCqoJXdQOU0rOP/G9vwwayfPIqaX4iRN1Q3EZIDAdLb+2FiOVVkWSNbWIOlvNv644NUpF8zLa1iOd/ph7B8j/nufUeb5Cwo3OoSRkoy2O+odduhwx5PPJLlMVMggrYVp4+JRTLpIGkbq/Xrz67XGKipcxpqan4CW4bKv8AiOd0tck263JP1w4eFs9qXpBFl1csvCBLU1ShOkHlZhvb8sBPp1BfP4ia9nUSCIxx2WVtTqOGuxJJuffAi0T8pL+xxMr63M6iqlMlPUR3sDGkepRYAbG2/LErKqRwWStj0sHOhgNitr/UWN8T2uVUNVKyFSwNrDQuQQb3CnDXluXQTQA1NTWayd1WBiB74l0FNDE1rW9sG6J4ZDIsThmjbS4H8pIBsfYg4eiewHbIKJk1aq8j0ixGGS5RqcEV5K/N5QMH6iSqSCVhKRa+mwH7YDSVYp1meqcHigAs8tuQI2svYnDVR0JXL+EWbL8jjtenrmJFx5lGEnxVVUGVyhZOJFFOWMCN5iALXvb/AJYaq7N6eZY5lVJIVFhwpmuLte/rz64qb7QsyWt8QukO0VNGsYF7721H/wBre2OSQZeuhiz6nymGEcEu077qEdrDfqGW/wCOF5UjlqYkZrGQ2Uc8Fc2lLUtjY2It6Y7+C56YyVNPVKrFgJEBt5iAbj06b+p7YlK64Ui0mrFrPMtqIGdo2Z4hYlSeXt74AvL5QVb6YsOuWWGi1zMih306EO42N9+vuThYlpKWQkpEp9RiMZtcZoyY4yW0QEKhgNJ8wN7DviyfBVLWZfQa/i6ikkqW1OioAxtfSTcHaxwKyGBYJFYMEI+XfbfbDZFURuoZJFccjpa+NKXLMjfSWZq8bfxasv8Acn7Y+aXMeubVQ+9UP6Y1qJ4oniDsoJPVgMdJpUMWvYrbmDe+OsbV14axUWY5hdf4kXUc+JGn5YlZdfwlUSV1fGapQhQfDIodgzLyXa9tziFl1XWxVSRx0UvBcF1qAw0qB1KnvyHPA7N8/qIaOd8whCoJNCMliJPb2/vbE3Lo6xuvLHXOM++Iy3P3pBUoIaJJIZSlkbUtwVPO+4+mKprM/wAwkpzDW1ckkMtlZWItb6emHHLc3lm+zZ6Sr4SRpTrT08gc6pWVrMCOlhb78I1XTtC61MXDfheXRKLq1wdjisnyyeLG/uaocZ62iy8RUEVLDFHKtwQFOprgAk8+vM4Ss88Ns0H8VGZwzPVSk/DiIh0JYgjnyXl62xlauThAVDI8zsBrmYBWFzud9gLnpg/nWU5jXZZldNRpFUSUlMs704IVryFmZtRIFhtsN9xicbbVGj6mKjyui9LK7RFC11vfSFAscQTI0bh0Yq6kFWBsQcSn69sdspggasWauR2p03KobFj037YNWQOzVDzZSkFTHxJWcvxHO452t22OIiJoH/EbYk1k6STuYgFUnyqTew7YiSyBfa5Ptg6o63VHVZCrXF7jfnjdZJ45hU0xCSrvccj3viIjEoCeZG+OkUjK9wbHvhkKyx8oiyzPsspp6mlkJbyOBKygPfcbEdgeXUYlx5PSyZdO0dQI0jJJk8zAW5jdj2IwC8CcUQ1aq/kedGHa9rH8hhgqKeWuyesop6SoiSWRUWSMi7ve7HQOS3vck778hYkZOLnpSEpS/FvhBepipJUoqV4qwGLVdiqBQSRuWNvob+mAuaw5MRJ8dLJUOQLRUguq25DWefe99r4lzeFJcoyZqgzQvVgXkhRLgL2Vr9PQC/5pk1fMrhtl9SeeHgoyj+XwTltCXAhlkz//AJmmWSsVVMk9oSL2+Q87bXsefPpiDU17WMcZGjqLc/vxpRqJ6IQiQKzyyME4dr3PO/6YHmRSgbWLEXxCfiR7P+ZopTk/TLLDLyAVydyuCkWYVdPl8gMknFWIorgktbbl2G1sBIp1RdRNi1zjYZgQQFvYYRcN2aOLJF7esbx4YqZCJDLCgv8A5Et+KRb+YLcA8r2JwKzBGoamSlZVUpb5L6SCARa++JUsddNCoaSSyDUmq5uxbcnv1OBmZRVC3kkJZUAGu22//wBwycr6fOvX4ObsjCzC+IdS3DQ6RdDzB6Y4mpI5jHNpWbe34HFLEon0cwliB6AWxI3uNsCKWSSKUqFsJCAC3IHDVl2WcVeJNIzDoOQwHkUfR443PwJ+FKyWO1LFT8YySi4D6SF/mPawAJ3wx1PikUFO8ckEoYMzLIOWm+3TY4AZdJHly1rQpZ2iCqbny77/AKYWs8r5Jm4HEAHM3P0/fEtvuSpDP9aM+IPFuYZlqigZooerW3OF5FkYEBi7nYEnEiVAV1li3+5jzx3yyB5pHliOpohqQAXu3TGlRUERcnJjNW0PwNcke4W7EEC/XBaPVNls9NAI1cKRHdbWI6EdOmBsEFdI6vVVtROdRa8p5k/lgJD4j4edytrPDLaRfYG2344jJp+GjHabbYH+HMaGORNLLsdS8iO9v3xhIbuIxfUxCgHucMfiWhDgZnSEFHsJha+k8gfflhbEsmotcoY/MpBvuMIkeq8kHi2QwLmlXUFUR6Rgm40UwUje/Te2N6iatekkgfgOpjtYIQduVtz2wRko48shEmayJSIR5YRYyP8A9en3nAes8TBA0eWU600ZFmdvM7e5/TFaPCA/A1cm29cbpGi/MjL/AMWJGNEkWwZL6fuOPuNf5JZB3AjJwUExNHfaMk35WN98POXwy0tCoqG89rkeuF/w5RPU1ZqZdeiL5dVt29u2C+b5gsUZBNlUb+mIZHbo04o6x2Zwqq1YpSHNtYIFhe3thdqwyVs6SWJDeYe39/XESbNpZZi8QAPIP2GOUtZKAmtFYW3J5k+v4fTFsaUTPkbbJRYMbsAx7/0w4eB40npalla78Uar8wLC35HCJ8cOsN7Dqevflho+zuXjZ6ulpeIIJC9j5SdVht1sD+eKSakhFweZ6ZhTStEP8TQdFu4Bt+IxSAtw1sbiw+mPQojC2AAAUfTtilPGlEmX+J62CIBYnImQDoHFz+N8SSGbsPeAvECQpLQVil20EpqIPFG91N/T64H+IY8tWuSbLoRCkwdJIFJ0gkbEH9MKuoqQVNiNwe2NuPKTqZ2bT5hc9ccvQ7cony1jVU5LSGSTqx3viflOUR5nXmESONHmBXfUvQAEA39fw64xmmTDK5qJQ/Ekl16zawFgtgB23OLN+yHwkSrZ9mEZCSLopI2W2oXN3I7dB7nth61l0S9lwq3NKKqy2SdFiaOOOUgahewuQN8Rsup6zNKyOmhdizdbbKOpOLk8feDcvzTLY6jKMwiplWVrwheIkhYre3Vbab25fdscLi5VT5BQoctUSz6AlU3JmPRhf8unricpJukaMeKT6znK9PlFClNCflHfr++EXOMxarlMaHyDmf8AVjrneZS1UzJqNr7nvgWq4SMGnbDkyfCNlFsZm/ywfXGDyxpK/wDh6e+KkDUNb2xa/wBn/h1cthTMJZHNRUQLdSLBNW9u97WxUrbqR3GL/oy6UcJcWk4akp/utyxxxLuShIYgHe9u2Ke+0hWXxVKGNz8PFc+2LdYsI9ye3L2xTHjmp+K8V5i6m6o6xr9yqB+YOOACqagnq6SsqIwClIgd79QTbb2ufY4iX2wdTMY6Dw18FSsGqK8s1SwuOGoOkJvzuAd/X1wOyrLp80qeDTgWAu7nkg7nHBobf4hQZpnFDJmVOz5RBMden55hbcKOu439L98X18RDnmRtJktZGYp0tFMguoHIi3Q9PTHm6RzPMTyuAvIDboLDZR6DvgvkPiTMPDrCTKp9LuwaZGUGOQAbBh+1iO+BOW0ujQWlV8DnnUgyyaVqlEjSnG5Q3DPyAv1sLnf8MI+f5wJIGETKWkXTbY3Bte+BvizPsyzir15hV8YsNVlACrc8gByGw/W53wDhN0OIwxamnN9S5s2A3xtjIGMHFzIZvj7L6SXMa5aeIHUVduXKyk/mBjvlsaSV0KzLqi1Xcd164ZfCuWfwyRq2KcTM6aEultIv9/PYYVySCotiQCCoKsRfkR0xeXh+v/iuT0NWDfixgvzPmXZgf+wwiZn4bhqoJ5qGI/GlzINJsH6lQOQ9MGfstqDJlFVTtzp57AaflDC/5g/THRdnSVDwR54k3Pm3uDy/sDHnuWZ53eeQ3eQl2Pcnc/nj0EHtMoJNlFz5e5/oceeF+RLc9IsfXDCo+J74sTwzlzZbkyGVdM854kg6gfyj2FvqcKGc5bHHDS1lEr/B1cVxffhuPKyk/eDbD7RVa1uWQ1CWs8e4BvY8iMBhR//Z", "type": "news", "clusterassignment": 18, "clustersummary": "Black McDonalds franchisees speak out share experiences Black franchisees told Business Insider that their stores net less a month on average than McDonald . McDonalds relationship with US franchisees is fraying over Franchisees want more financial assistance from McDonalds while the company is asking operators to", "id": "201"}, {"title": "McDonald's Saudi Arabia Turned Drive-Thru Screens into Iftar Hourglasses", "snippet": "This weekend marked the end of Ramadan, the month-long period when Muslims \nthe world over fast from sunup to sundown, with nary a glass ...", "uploaded": "3 days ago", "url": "https://musebycl.io/index.php/advertising/mcdonalds-saudi-arabia-turned-drive-thru-screens-iftar-hourglasses", "thumbnail": "https://encrypted-tbn0.gstatic.com/images?q=tbn:ANd9GcSe7Rr1soSNAfKN4jpRqVyiu_OGzg3pjSU91fGsimRkZJ29Q7G4XspsJUQJ4nMBBstgZOEC_Q&usqp=CAI&s", "type": "news", "clusterassignment": 46, "clustersummary": "McDonalds confirms that all six drivethrus in Milton Keynes Following the successful pilot McDonalds will be reopening drivethrus across the UK by the th June Fewer employees will be working in . McDonalds to reopen all drivethrus next week The wait to get your McDonalds fix is nearly over after the fast food giant announced it would reopen every drivethru by June", "id": "202"}, {"title": "Does McDonald\u2019s deliver on Memorial Day?", "snippet": "McDonalds is an American staple, and come Memorial Day 2020, it's going to \nbe there for you once more with delivery service available.", "uploaded": "2 days ago", "url": "https://fansided.com/2020/05/24/mcdonalds-memorial-day-delivery-2020/", "thumbnail": "https://encrypted-tbn0.gstatic.com/images?q=tbn:ANd9GcQLNKwyBY8GcUGSPz03Juslt-JNg2dSRAWDlgU4vS8vnorVnrmhdrBNB3CeI9MjDOSOXc8J9w&usqp=CAI&s", "type": "news", "clusterassignment": 31, "clustersummary": "McDonalds at Battlefield Mall A Shopping Center in McDonalds located at Battlefield Mall Drivethru service only until further notice . McDonalds is Open on Easter McDonalds Easter .", "id": "203"}, {"title": "Tuesday's Briefing: Employees at Oakland McDonald's go on strike after \ncovid-19 outbreak; Judge allows climate change lawsuit to move forward", "snippet": "Rep. Mark DeSaulnier reveals he was on a ventilator for four weeks.", "uploaded": "18 hours ago", "url": "https://www.eastbayexpress.com/SevenDays/archives/2020/05/26/tuesdays-briefing-employees-at-oakland-mcdonalds-go-on-strike-after-covid-19-outbreak-judge-allows-climate-change-lawsuit-to-move-forward", "thumbnail": "https://encrypted-tbn0.gstatic.com/images?q=tbn:ANd9GcTeeZax8s21vwB-5GTTDsNZ_AZAsBlimPzzsKmRYdV3Ta9O2QUROC995JokkYZ2V9Y8PTJ-6Q&usqp=CAI&s", "type": "news", "clusterassignment": 22, "clustersummary": "Tuesdays Briefing Employees at Oakland McDonalds go on strike after covid outbreak Judge allows climate change lawsuit to move forward Rep Mark DeSaulnier reveals he was on a ventilator for four weeks . Climate Action McDonalds Climate change is the biggest environmental issue of our time affecting McDonalds customers employees", "id": "204"}, {"title": "Employees at McDonald's store strike after claiming they were told to wear \ndog diapers for masks", "snippet": "Employees at a California McDonald's went on strike after they were \nallegedly told to use dog diapers for masks as a coronavirus outbreak ...", "uploaded": "14 hours ago", "url": "https://www.washingtonexaminer.com/news/employees-at-mcdonalds-store-strike-after-claiming-they-were-told-to-wear-dog-diapers-for-masks", "thumbnail": "https://encrypted-tbn0.gstatic.com/images?q=tbn:ANd9GcRe65ropUkaTKuz49O3nAg_-dF5VrwPVPkYjoXMRhIywSuLJ9hgKgeV_WJH4UPpStfkO5nTBA&usqp=CAI&s", "type": "news", "clusterassignment": 72, "clustersummary": "Oakland McDonalds workers on strike after allegedly being hours ago After allegedly being told to wear masks made out of dog diapers employees of a McDonalds in Oakland went on strike Tuesday effectively . Allegedly told to wear masks made from dog diapers Oakland McDonald \u2019 s workers strike after COVID outbreak Workers of a McDonalds store on Telegraph Avenue in Oakland go on strike Tuesday after coworkers tested positive for COVID .", "id": "205"}, {"title": "Oakland McDonald's workers on strike after allegedly being told to wear \ndog-diaper masks", "snippet": "Workers of an Oakland McDonald's didn't show Tuesday. 'McDonald's is \ntreating us like dogs,' a worker said. At least 4 workers and relatives ...", "uploaded": "17 hours ago", "url": "https://www.latimes.com/food/story/2020-05-26/oakland-mcdonalds-strike-coronavirus", "thumbnail": "https://encrypted-tbn0.gstatic.com/images?q=tbn:ANd9GcT847fIshzZXo_rx2pnB9A_-w8ryNlQb50IZ1iKiHVqd94mwBlSvBh_hpJdjB0JuAH0pB2WlA&usqp=CAI&s", "type": "news", "clusterassignment": 72, "clustersummary": "Oakland McDonalds workers on strike after allegedly being hours ago After allegedly being told to wear masks made out of dog diapers employees of a McDonalds in Oakland went on strike Tuesday effectively . Allegedly told to wear masks made from dog diapers Oakland McDonald \u2019 s workers strike after COVID outbreak Workers of a McDonalds store on Telegraph Avenue in Oakland go on strike Tuesday after coworkers tested positive for COVID .", "id": "206"}, {"title": "2 men turned truck bed into pool, drove to McDonald\u2019s drive-thru, viral \nvideo shows", "snippet": "Hope you like your McFlurries wet. A TikTok video has gone viral showing \ntwo men in the back of their pick-up truck, which has been turned into ...", "uploaded": "5 days ago", "url": "https://www.foxnews.com/food-drink/mcdonalds-tiktok-truck-filled-water-viral", "thumbnail": "https://encrypted-tbn0.gstatic.com/images?q=tbn:ANd9GcTzgWfWVM3OgZPkKbUCUZtLEC7pbTwzub3rVWbwjpQ-YbskLWTw36p19cR_3g0DGVebI681aA&usqp=CAI&s", "type": "news", "clusterassignment": 62, "clustersummary": "men turned truck bed into pool drove to McDonald \u2019 s drivethru viral video shows Hope you like your McFlurries wet A TikTok video has gone viral showing two men in the back of their pickup truck which has been turned into . GOING THROUGH THE MCDONALDS DRIVE THRU IN A Today on Savage Garage we drive a tank through the McDonalds Drive Thru Last episode we met Paul at", "id": "207"}, {"title": "McDonald's won't be the same when it reopens its doors", "snippet": "Two months ago, McDonald's closed its dining rooms across the U.S. in \nresponse to COVID-19. While 99% of these locations stayed open, ...", "uploaded": "1 week ago", "url": "https://www.fastcompany.com/90505193/inside-the-cleaner-but-less-convenient-mcdonalds-of-the-future", "thumbnail": "https://encrypted-tbn0.gstatic.com/images?q=tbn:ANd9GcTloD_xeHqzIz3kMOD-v8iiglbrnp_ksOpwNyddo39cUPwRFYdYmS_I4ujmnII_W3I8DDfsfA&usqp=CAI&s", "type": "news", "clusterassignment": 98, "clustersummary": "McDonalds franchisees Why fastfood chain is keeping We own McDonalds locations Heres why were staying open during the coronavirus pandemic David . McDonalds Cant estimate coronavirus impact to its business McDonalds said Tuesday it may offer some franchisees rent deferrals as restaurants close or see traffic plunge", "id": "208"}, {"title": "Teen Arrested After Fight At McDonald's \u2013 WBIW", "snippet": "(BEDFORD) \u2013 An Oolitic teen was arrested after Bedford Police officers were \ncalled to a fight at McDonald's. According to Chief Terry Moore, ...", "uploaded": "1 hour ago", "url": "http://www.wbiw.com/2020/05/27/teen-arrested-after-fight-at-mcdonalds/", "thumbnail": "", "type": "news", "clusterassignment": 13, "clustersummary": "Teen Arrested After Fight At McDonalds \u2013 WBIW BEDFORD \u2013 An Oolitic teen was arrested after Bedford Police officers were called to a fight at McDonalds According to Chief Terry Moore . TFL take action after customers turn violent at McDonalds McDonalds opened stores in the UK and Ireland including Oldfields Road and North Cheam at am on May and there were massive", "id": "209"}, {"title": "Site plans recommended for McDonald's, Dunkin Donuts", "snippet": "The Calvert County Planning Commission unanimously recommended approval of \nsite plans for a new McDonald's restaurant in Prince ...", "uploaded": "1 hour ago", "url": "https://www.heraldmailmedia.com/news/state/site-plans-recommended-for-mcdonalds-dunkin-donuts/article_620fde56-18de-5ca3-a058-fdd19ef2707f.html", "thumbnail": "", "type": "news", "clusterassignment": 4, "clustersummary": "McDonalds Near Me McDonalds Near Me I want to find the closest McDonalds restaurant in my area what should I do Here is how you can find McDonalds restaurants near you . Plan for new McDonalds with drive through in Bodmin Planning permission has been applied for by McDonalds with the view to opening a new restaurant and drivethrough on Launceston Road", "id": "210"}, {"title": "Better Buy: McDonald's vs. Coca Cola", "snippet": "However, both companies face new challenges as health-conscious consumers \nshun fast food and sugary sodas. So are McDonald's and Coca- ...", "uploaded": "1 day ago", "url": "https://www.fool.com/investing/2020/05/26/better-buy-mcdonalds-vs-coca-cola.aspx", "thumbnail": "https://encrypted-tbn0.gstatic.com/images?q=tbn:ANd9GcSSxm3eZ2zvi6CltZNWVAbn9OqLE1C5vS94rGUWq0dK31PYJXpj4dx4rlUQbhoaS0AQvZZKrA&usqp=CAI&s", "type": "news", "clusterassignment": 63, "clustersummary": "Better Buy McDonalds vs Coca Cola The Motley Fool day ago However both companies face new challenges as healthconscious consumers shun fast food and sugary sodas So are McDonalds and Coca . Better Buy McDonalds vs Coca Cola However both companies face new challenges as healthconscious consumers shun fast food and sugary sodas So are McDonalds and Coca", "id": "211"}, {"title": "Hundreds of McDonald's workers plan Wednesday strike over COVID-19 \nprotections", "snippet": "Hundreds of McDonald's workers in 20 cities plan to strike Wednesday on the \nday before the company's annual shareholders meeting \u2014 part of ...", "uploaded": "1 week ago", "url": "https://www.usatoday.com/story/money/business/2020/05/19/coronavirus-mcdonalds-employees-national-strike-over-safety/5218729002/", "thumbnail": "https://encrypted-tbn0.gstatic.com/images?q=tbn:ANd9GcSo_d2B8DD5AD7GrFOLvEDl5x5enTcsZkg1K15WkO77MCCZLFaMkGF5kXUYUm3LZa9_AyE9eg&usqp=CAI&s", "type": "news", "clusterassignment": 57, "clustersummary": "McDonalds cooks cashiers plan national strike over COVID May Hundreds of McDonalds workers in cities plan to strike Wednesday on the day before the companys annual shareholders meeting \u2014 part of . McDonalds cooks cashiers plan national strike over COVID Hundreds of McDonalds workers in cities plan to strike Wednesday on the day before the companys", "id": "212"}, {"title": "McDonald\u2019s to reopen 975 more UK branches for drive-through or delivery", "snippet": "A McDonald's spokesperson said: \u201cWe can today announce that by 4th June, \n1019 of our restaurants will have reopened, either for Drive Thru ...", "uploaded": "1 hour ago", "url": "https://www.independent.co.uk/life-style/food-and-drink/mcdonalds-reopen-uk-delivery-drive-through-lockdown-opening-times-a9534566.html", "thumbnail": "https://encrypted-tbn0.gstatic.com/images?q=tbn:ANd9GcRXnoIrAyLyHb50W2unlk7E-wIpxRGlcxc2y-MWJeslloJAca3BF7kGWrLmIOuQg-oJvTMp-Q&usqp=CAI&s", "type": "news", "clusterassignment": 5, "clustersummary": "McDonald \u2019 s to reopen more UK branches for drivethrough or delivery A McDonalds spokesperson said \u201c We can today announce that by th June of our restaurants will have reopened either for Drive Thru . McDonalds to reopen more than restaurants by next week McDonalds is rapidly expanding its store openings across the UK and Ireland to have more than restaurants reopened for drivethru or", "id": "213"}, {"title": "McDonald\u2019s details what dining in will look like", "snippet": "McDonald's details what dining in will look like. The fast-food chain \ndistributed a guide to franchise owners with instructions like putting \n\u201cclosed\u201d ...", "uploaded": "2 weeks ago", "url": "https://www.boston.com/news/business/2020/05/15/mcdonalds-dining-in", "thumbnail": "https://encrypted-tbn0.gstatic.com/images?q=tbn:ANd9GcR0o_ZE27UV8JgAUiYZPiiWXVi7cpD6KqC2cfBDcADZI3zyuqX8b6KmiyvGM2suhH-txzySYA&usqp=CAI&s", "type": "news", "clusterassignment": 95, "clustersummary": "McDonalds Details What Dining In Will Look Like The New May McDonalds Details What Dining In Will Look Like The fastfood chain distributed a guide to franchise owners with instructions like putting \u201c closed . McDonald \u2019 s details what dining in will look like McDonalds details what dining in will look like The fastfood chain distributed a guide to franchise owners with instructions like putting \u201c closed \u201d", "id": "214"}, {"title": "McDonald's warns franchisees impacted by coronavirus could have to downsize \nor sell", "snippet": "McDonald's warns franchisees impacted by coronavirus could have to downsize \nor sell. Company has reportedly set aside $40 million in aid for ...", "uploaded": "5 days ago", "url": "https://www.foxbusiness.com/markets/mcdonalds-franchisees-coronavirus", "thumbnail": "https://encrypted-tbn0.gstatic.com/images?q=tbn:ANd9GcSpk7HTODA-MMQgZgD90dd44Hka-KhrhD79222s1GyX6p51OaRDCMTfYWz00mLZy__xyhey6A&usqp=CAI&s", "type": "news", "clusterassignment": 98, "clustersummary": "McDonalds franchisees Why fastfood chain is keeping We own McDonalds locations Heres why were staying open during the coronavirus pandemic David . McDonalds Cant estimate coronavirus impact to its business McDonalds said Tuesday it may offer some franchisees rent deferrals as restaurants close or see traffic plunge", "id": "215"}, {"title": "We found every difference between UK and US McDonald's - Insider", "snippet": "Harry Kersh: From calorie count to portion sizes, we wanted to find out the \nbiggest differences between the UK and US McDonald's. This is what ...", "uploaded": "2 weeks ago", "url": "https://www.insider.com/we-found-every-difference-between-uk-and-us-mcdonalds-2020-5", "thumbnail": "https://encrypted-tbn0.gstatic.com/images?q=tbn:ANd9GcTHK8G95TZMzYKQtWVuNdhzWAZQH1LAa78YEgQ31oHgKxp7l4zDcMIGY_N45eCWT1y8v7BDpg&usqp=CAI&s", "type": "news", "clusterassignment": 68, "clustersummary": "We found every difference between UK and US McDonalds From calorie count to portion sizes we ordered everything on the UK and US McDonalds menus to find out . US vs UK McDonalds Food Wars YouTube From calorie count to portion size we compared everything between the UK and US McDonalds MORE FOOD", "id": "216"}, {"title": "Customer shot a McDonald's employee after being told to leave due to \ncoronavirus restrictions, police say", "snippet": "... a fast-food worker and injuring others after they told her to leave a \nMcDonald's restaurant in Oklahoma City on Wednesday, police said.", "uploaded": "3 weeks ago", "url": "https://www.cnn.com/2020/05/06/us/mcdonalds-employees-shot-coronavirus/index.html", "thumbnail": "https://encrypted-tbn0.gstatic.com/images?q=tbn:ANd9GcSz-tV3rrDhybRVnpXOD8t-5FmdnpOkKRAlQI93E3M7gDwwNiPLPvbHQS0d06fFnlgjLRADGQ&usqp=CAI&s", "type": "news", "clusterassignment": 41, "clustersummary": "Oklahoma City McDonalds customer shoots employees McDonalds customer shoots employees after being asked to leave because of coronavirus restrictions By . McDonalds employees shot by customers over coronavirus Two McDonalds employees in Oklahoma City were shot by customers after being told the dining area was", "id": "217"}, {"title": "McDonald\u2019s accused over 'systemic sexual harassment' of employees worldwide", "snippet": "Complaint filed by international coalition of labor unions lists numerous \nincidents of harassment, including attempted rape. An international ...", "uploaded": "1 week ago", "url": "https://www.theguardian.com/business/2020/may/18/mcdonalds-lawsuit-systemic-sexual-harassment-employees-worldwide", "thumbnail": "https://encrypted-tbn0.gstatic.com/images?q=tbn:ANd9GcRr05ijs0B5SDWIQFtRs3Vem-kdVFmNzod_QGahienTm8P48qi995ZK_vEDOShNscByACRtFg&usqp=CAI&s", "type": "news", "clusterassignment": 101, "clustersummary": "McDonalds accused over systemic sexual harassment of May Complaint filed by international coalition of labor unions lists numerous incidents of harassment including attempted rape An international . McDonald \u2019 s accused over systemic sexual harassment of employees worldwide Complaint filed by international coalition of labor unions lists numerous incidents of harassment including attempted rape An international", "id": "218"}, {"title": "Coronavirus: Long queues as McDonald's reopens drive-thrus", "snippet": "Huge queues formed outside branches of McDonald's as the fast food giant \nreopened some of its UK drive-thrus. French fry fans descended as ...", "uploaded": "6 days ago", "url": "https://www.bbc.com/news/uk-england-52746790", "thumbnail": "https://encrypted-tbn0.gstatic.com/images?q=tbn:ANd9GcR5G7xei1ZnVIdT6v9M6ylFmAdMwzEevZiTz5nu0DlNOMrmtcu1BVRFvkWcKPjHzvvyIVK11A&usqp=CAI&s", "type": "news", "clusterassignment": 5, "clustersummary": "McDonald \u2019 s to reopen more UK branches for drivethrough or delivery A McDonalds spokesperson said \u201c We can today announce that by th June of our restaurants will have reopened either for Drive Thru . McDonalds to reopen more than restaurants by next week McDonalds is rapidly expanding its store openings across the UK and Ireland to have more than restaurants reopened for drivethru or", "id": "219"}, {"title": "Apple and McDonald's face newly complicated operations as ...", "snippet": "Merchants like McDonald's are stepping up their cleaning practices and may \nbring in new equipment so consumers don't touch shared surfaces, ...", "uploaded": "1 week ago", "url": "https://www.businessinsider.com/apple-mcdonalds-face-complicated-operations-as-they-reopen-2020-5", "thumbnail": "https://encrypted-tbn0.gstatic.com/images?q=tbn:ANd9GcQsEwfuhSiDVkAJ-csQovXOAaQOUhnjZ7z502AvQA6ONPO7KdpGigsI7L2qERhXxRweef4NZg&usqp=CAI&s", "type": "news", "clusterassignment": 0, "clustersummary": "McDonalds is going to look drastically different when it opens When McDonalds restaurants reopen consumers should expect stickers on the floor encouraging social . McDonalds is going to look drastically different when it opens When McDonalds restaurants reopen consumers should expect stickers on the floor encouraging social", "id": "220"}, {"title": "McDonald\u2019s Employee Is Shot After Store Is Partly Closed for Coronavirus", "snippet": "A woman opened fire in a McDonald's in Oklahoma City on Wednesday evening, \ninjuring at least three employees, the authorities said, after ...", "uploaded": "3 weeks ago", "url": "https://www.nytimes.com/2020/05/07/us/oklahoma-mcdonalds-shooting-coronavirus.html", "thumbnail": "https://encrypted-tbn0.gstatic.com/images?q=tbn:ANd9GcSKOYr_-IdzvchV4sk-2o8R9jasUZ1f1Hj6ml0kfUX6f5k7vF3WoDYE9KONAnbFrAy6D8U1Fg&usqp=CAI&s", "type": "news", "clusterassignment": 76, "clustersummary": "McDonald \u2019 s Employee Is Shot After Store Is Partly Closed for Coronavirus A woman opened fire in a McDonalds in Oklahoma City on Wednesday evening injuring at least three employees the authorities said after . Fire ravages McDonalds on Route near Leesport Berks Regional News ONTELAUNEE TWP Pa A twoalarm fire badly damaged a McDonalds restaurant and closed a busy stretch of highway in Berks County on .", "id": "221"}, {"title": "TV tonight: Behind the infamous McDonald's Monopoly scam", "snippet": "If you liked ITV's Quiz, this six-part documentary on the multimillion \ndollar rigging of the McDonald's Monopoly game in the early 1990s could \nbe ...", "uploaded": "9 hours ago", "url": "https://www.theguardian.com/tv-and-radio/2020/may/27/tv-tonight-behind-the-infamous-mcdonalds-monopoly-scam", "thumbnail": "https://encrypted-tbn0.gstatic.com/images?q=tbn:ANd9GcSIDdskXp4bR4eVMjhtjc1_QIbckGkDO2HsOKT-f3lcJ4ckHubO6Ua_Qs0q5lG4ykkh03RVZg&usqp=CAI&s", "type": "news", "clusterassignment": 25, "clustersummary": "McDonalds Drive Thru Prank Power Wheels Ride On Car McDonalds Drive Thru Prank Power Wheels Ride On Car Pretend Play Tiana Loading Unsubscribe from . EVERY MCDONALDS EVER YouTube McDonalds whether its their weird mascots not understanding the drivethru worker or more this is", "id": "222"}, {"title": "Columbia firefighters respond to Clark Lane McDonald's early ...", "snippet": "ABC 17 News Multiple Columbia Fire Department vehicles at the McDonald's on \nClark Lane early Wednesday morning. COLUMBIA, Mo. (KMIZ).", "uploaded": "1 hour ago", "url": "https://abc17news.com/news/columbia/2020/05/27/columbia-firefighters-respond-to-clark-lane-mcdonalds-early-wednesday/", "thumbnail": "https://encrypted-tbn0.gstatic.com/images?q=tbn:ANd9GcTSz8l1o_Au4PciVbIv18w8M2wKh1k_nv8vLbvm1dzAhVpwy4kIFsRqJKcbV7ywbHMB6-G-sg&usqp=CAI&s", "type": "news", "clusterassignment": 42, "clustersummary": "Mcdonalds ABC San Francisco ABC News mcdonalds news stories get the latest updates from ABC . Columbia firefighters respond to Clark Lane McDonalds early ABC News Multiple Columbia Fire Department vehicles at the McDonalds on Clark Lane early Wednesday morning COLUMBIA Mo KMIZ", "id": "223"}, {"title": "Mcdonald's plans to open all drive-thru locations in UK", "snippet": "The plan includes opening all McDonald's drive-thru restaurants by the end \nof next month. Credit: Joiarib Morales Uc / Unsplash. Mcdonald's has ...", "uploaded": "1 day ago", "url": "https://www.verdictfoodservice.com/news/mcdonalds-open-drive-thru-locations-uk/", "thumbnail": "https://encrypted-tbn0.gstatic.com/images?q=tbn:ANd9GcSzvr-YAgsJOlGYjy0ZBUBT7cKs68NhDiv7iuBmzQsQlbnDa9fe5hDqoM-4Px_ToIezFlPUOg&usqp=CAI&s", "type": "news", "clusterassignment": 5, "clustersummary": "McDonald \u2019 s to reopen more UK branches for drivethrough or delivery A McDonalds spokesperson said \u201c We can today announce that by th June of our restaurants will have reopened either for Drive Thru . McDonalds to reopen more than restaurants by next week McDonalds is rapidly expanding its store openings across the UK and Ireland to have more than restaurants reopened for drivethru or", "id": "224"}, {"title": "McDonald's, Burger King, Popeyes start to reopen dining rooms - Business \nInsider", "snippet": "McDonald's told Business Insider the chain is moving into the \"recovery\" \nstage of the pandemic and allowing franchisees who meet certain ...", "uploaded": "2 weeks ago", "url": "https://www.businessinsider.com/mcdonalds-burger-king-popeyes-start-to-reopen-dining-rooms-2020-5", "thumbnail": "https://encrypted-tbn0.gstatic.com/images?q=tbn:ANd9GcT3SIuFRXUs5y6BqSdLh8TfkpOTdbyo--vMy4feBxvpBWzlLETLZyFBitZM0yTZA7lFXx7BDg&usqp=CAI&s", "type": "news", "clusterassignment": 5, "clustersummary": "McDonald \u2019 s to reopen more UK branches for drivethrough or delivery A McDonalds spokesperson said \u201c We can today announce that by th June of our restaurants will have reopened either for Drive Thru . McDonalds to reopen more than restaurants by next week McDonalds is rapidly expanding its store openings across the UK and Ireland to have more than restaurants reopened for drivethru or", "id": "225"}, {"title": "Chick-fil-A lands behind McDonald\u2019s as second-highest-grossing fast-food \nchain", "snippet": "Chick-fil-A lands behind McDonald's as second-highest-grossing fast-food \nchain. It leapfrogged Taco Bell and Burger King to land its new slot.", "uploaded": "2 weeks ago", "url": "https://www.foxbusiness.com/lifestyle/chick-fil-a-lands-behind-mcdonalds-as-second-highest-grossing-fast-food-chain", "thumbnail": "https://encrypted-tbn0.gstatic.com/images?q=tbn:ANd9GcSNLTnNPb8uC3AFAJPTkRMYiycZvnscnJ4LIjp0V8NaG5GBgMHIVHe-n8l8sn9iA7moKxSr_w&usqp=CAI&s", "type": "news", "clusterassignment": 21, "clustersummary": "Im Not Lovin It Consumers deserve to know where McDonalds chicken really comes from . McDonalds earnings preview ChickfilA is the fastfood McDonalds needs a new chicken menu item and fast franchisees say McDonalds has relied on its", "id": "226"}, {"title": "COVID-19 suit against McDonald's", "snippet": "Workers and their families at McDonald's Chicago restaurants have filed a \nclass-action lawsuit against the fast food chain that does not seek ...", "uploaded": "22 hours ago", "url": "https://news.yahoo.com/covid-19-suit-against-mcdonalds-154419395.html", "thumbnail": "https://encrypted-tbn0.gstatic.com/images?q=tbn:ANd9GcRuXznX6uIfyPvWjky1Nhn5AFpYxR_xYA65s-2jhniJOpGuGL_qjCOk_bLv7A8TCfiMqZs2Hg&usqp=CAI&s", "type": "news", "clusterassignment": 61, "clustersummary": "COVID lawsuit takes on McDonalds like it was a rowdy bar day ago Workers and their families at McDonalds Corps Chicago restaurants have filed a classaction lawsuit against the fastfood chain that does not . COVID suit against McDonalds Workers and their families at McDonalds Chicago restaurants have filed a classaction lawsuit against the fast food chain that does not seek", "id": "227"}, {"title": "Fire ravages McDonald's on Route 61 near Leesport | Berks Regional News", "snippet": "ONTELAUNEE TWP., Pa. - A two-alarm fire badly damaged a McDonald's \nrestaurant and closed a busy stretch of highway in Berks County on ...", "uploaded": "6 days ago", "url": "https://www.wfmz.com/news/area/berks/fire-ravages-mcdonalds-on-route-61-near-leesport/article_d1666dd2-9ac4-11ea-902e-6bf657af3a41.html", "thumbnail": "https://encrypted-tbn0.gstatic.com/images?q=tbn:ANd9GcSvKZg7cwdEBP6vG6wAR8DLK5fdS8h8dCKJ-JySJaiezBYKjFuIZE2aDjEVnhonB78Vsg9D8A&usqp=CAI&s", "type": "news", "clusterassignment": 76, "clustersummary": "McDonald \u2019 s Employee Is Shot After Store Is Partly Closed for Coronavirus A woman opened fire in a McDonalds in Oklahoma City on Wednesday evening injuring at least three employees the authorities said after . Fire ravages McDonalds on Route near Leesport Berks Regional News ONTELAUNEE TWP Pa A twoalarm fire badly damaged a McDonalds restaurant and closed a busy stretch of highway in Berks County on .", "id": "228"}, {"title": "Is McDonald's, Burger King and KFC open today? Yes, here's the full list of \nUK branches that are open", "snippet": "Yes, here's the full list of UK branches that are open. The latest news on \nMcDonald's, Burger King and KFC openings \u2013 which ones are open and ...", "uploaded": "6 hours ago", "url": "https://www.t3.com/us/news/is-mcdonalds-burger-king-and-kfc-open-today-may-27", "thumbnail": "https://encrypted-tbn0.gstatic.com/images?q=tbn:ANd9GcT2qEr0RsLbst4VWAIN66OpGWMNEh_RRCD29J6HuW2DsznbwxjD8ikVr4_LHEOirrvq7QBqNA&usqp=CAI&s", "type": "news", "clusterassignment": 78, "clustersummary": "McDonalds Burgers Fries More Quality Ingredients McDonaldscom is your hub for everything McDonalds Find out more about our menu items and promotions today . McDonalds Menu Our Full McDonalds Food Menu Before your next McDonalds trip take a tour of our full McDonalds Menu Check out our breakfast burgers and more .", "id": "229"}, {"title": "McDonald\u2019s Workers in Denmark Pity Us", "snippet": "McDonald's Workers in Denmark Pity Us. Danes haven't built a \u201csocialist\u201d \ncountry. Just one that works. Nicholas Kristof. By ...", "uploaded": "3 weeks ago", "url": "https://www.nytimes.com/2020/05/08/opinion/sunday/us-denmark-economy.html", "thumbnail": "https://encrypted-tbn0.gstatic.com/images?q=tbn:ANd9GcQE_ZJT7RA-8QmL2-wCNRzSKY4LgXbu8fOPUr1j8XTt7xkAUlF3AIXTnHQVTxBqk4r7-jVKyw&usqp=CAI&s", "type": "news", "clusterassignment": 40, "clustersummary": "McDonald \u2019 s Workers in Denmark Pity Us McDonalds Workers in Denmark Pity Us Danes havent built a \u201c socialist \u201d country Just one that works Nicholas Kristof By . Marking the Unofficial Pastime of Quarantine McDonald \u2019 s Made a Burger Jigsaw Puzzle TBWABelgium developed a piece burger jigsaw puzzle for McDonalds TBWAMcDonalds Belgium", "id": "230"}, {"title": "McDonald's Reopening Guide Reveals Restaurants' New ...", "snippet": "McDonald's Corp., the world's largest restaurant company, has an almost-60 \npage PDF for franchisees on how to handle the nitty-gritty of ...", "uploaded": "2 weeks ago", "url": "https://www.bloomberg.com/news/articles/2020-05-14/mcdonald-s-reopening-guide-reveals-restaurants-new-complexities", "thumbnail": "https://encrypted-tbn0.gstatic.com/images?q=tbn:ANd9GcQX1JPw3U-TQtJAf6LfdWEmYMv_6VM7yEK8w3x6XM4zWsL7bSm6-FB9MXOXLv4yWWpT-DDZwA&usqp=CAI&s", "type": "news", "clusterassignment": 45, "clustersummary": "McDonalds breakfast over the years CNNcom The fast food leader has history with the most important meal of the day Take a look through innovations from . Minecraft MCDONALDS TYCOON SELL FAST FOOD Time to create a Mcdonalds Restaurant Shirts httpsrepresentcomstorepopularmmos Our Book httpbit", "id": "231"}, {"title": "Better Buy: Beyond Meat vs. McDonald\u2019s", "snippet": "We probably all know McDonald's, the 65-year-old fast-food giant whose \nfamous golden arches sit atop nearly 40,000 restaurants worldwide.", "uploaded": "5 days ago", "url": "https://www.fool.com/investing/2020/05/22/better-buy-beyond-meat-vs-mcdonalds.aspx", "thumbnail": "https://encrypted-tbn0.gstatic.com/images?q=tbn:ANd9GcTKRcyLETQR8hpNP3SjJoqMcL_O1DYpyweBhqWG3y5QpiqfrE7jMxl9mMwkE3UTdEY9zasb0g&usqp=CAI&s", "type": "news", "clusterassignment": 2, "clustersummary": "The Reason McDonalds Got Rid of the Supersized Menu Bigger portions seem like something McDonalds customers would be very on board with but heres why the biggest size you can get is a large . How McDonalds Came Back Bigger Than Ever The New York Times .", "id": "232"}, {"title": "McDonald\u2019s Sales Fall as Coronavirus Pandemic Changes Dining Habits", "snippet": "Burger chain sees disruptions lasting for months; 'getting back that \nbreakfast business will be critical for us'. McDonald's has conducted \nbusiness ...", "uploaded": "4 weeks ago", "url": "https://www.wsj.com/articles/mcdonalds-sales-drop-6-11588248343", "thumbnail": "https://encrypted-tbn0.gstatic.com/images?q=tbn:ANd9GcS5_CL6fzkwVJL7TNN4WYfixsJD6F1NRPhQMf2n0u5NbTaGok1K6G5CWw&usqp=CAI&s", "type": "news", "clusterassignment": 3, "clustersummary": "McDonalds sales have plunged because of coronavirus New York CNN Business McDonalds was enjoying a great start to but that all changed once the Covid pandemic hit Europe and the . McDonalds sales have plunged because of coronavirus CNN McDonalds was enjoying a great start to but that all changed once the Covid pandemic hit Europe and the United States", "id": "233"}, {"title": "McDonald's explains why it has removed popular items from its menu after \nreopening", "snippet": "When it comes to businesses reopening post-lockdown it's safe to say \nMcDonald's is the one causing much excitement and anticipation among ...", "uploaded": "5 hours ago", "url": "https://www.liverpoolecho.co.uk/whats-on/food-drink-news/mcdonalds-explains-removed-popular-items-18315602", "thumbnail": "https://encrypted-tbn0.gstatic.com/images?q=tbn:ANd9GcTwoFGl0ObDyD5TjWuzV-yEdWMpn2TYuCYn14tE5CPT81KLvQmdi64WjUnk-97QRNBhqnDAuA&usqp=CAI&s", "type": "news", "clusterassignment": 85, "clustersummary": "Coronavirus Why has Peterborough had six McDonalds locations reopen when the North has none McDonalds fans in Peterborough were elated when it was announced that drivethru restaurants were going to reopen but the fast food chain . McDonalds given goahead to reopen all drivethru restaurants in UK McDonalds is yet to set a date for any further reopenings but this green light from the Government to do so will be a boost to fast food fans", "id": "234"}, {"title": "15 celebrities who worked at McDonald's - Insider", "snippet": "Former \"Tonight Show\" host Jay Leno got his start working at McDonald's. \njay leno mcdonalds. Jay Leno. Margaret Norton/NBCU Photo Bank/ ...", "uploaded": "6 days ago", "url": "https://www.insider.com/celebrities-who-worked-at-mcdonalds-2020-5", "thumbnail": "https://encrypted-tbn0.gstatic.com/images?q=tbn:ANd9GcSHfaV7P4esI388U_p1STSQB87JOM81XjLtsrYa_4vI8ycPpiB1BjFzL-S6_tbXC4bTdJNkzg&usqp=CAI&s", "type": "news", "clusterassignment": 107, "clustersummary": "McDonalds kicks off by showcasing its CEO while Yum . celebrities who worked at McDonalds Insider Former Tonight Show host Jay Leno got his start working at McDonalds jay leno mcdonalds Jay Leno Margaret NortonNBCU Photo Bank", "id": "235"}, {"title": "Better Buy: McDonald's vs. Yum! Brands", "snippet": "Therefore, much of a McDonald's or Yum! Brands investment choice comes down \nto profits, and what the company does with them. Following the ...", "uploaded": "4 days ago", "url": "https://www.fool.com/investing/2020/05/22/better-buy-mcdonalds-vs-yum-brands.aspx", "thumbnail": "https://encrypted-tbn0.gstatic.com/images?q=tbn:ANd9GcTALfoMdtbubQ7s1HFhBn8Wrh2l8swtOzUEC6UEEWDCk578FccKGfskVfUQ1kurnmIVmo28ZQ&usqp=CAI&s", "type": "news", "clusterassignment": 30, "clustersummary": "Courtesy Corporation McDonalds McDonalds Franchise serving Western Wisconsin Southeastern Minnesota Decorah and Clear Lake Iowa More than fast food search for careers promotions . Better Buy McDonalds vs Yum Brands Therefore much of a McDonalds or Yum Brands investment choice comes down to profits and what the company does with them Following the", "id": "236"}, {"title": "SF to open tent camp on old McDonald\u2019s site near Golden Gate Park", "snippet": "The former site of a long troublesome McDonald's restaurant across from \nGolden Gate Park will be the location of San Francisco's second \u201csafe ...", "uploaded": "2 weeks ago", "url": "https://www.sfchronicle.com/bayarea/article/SF-to-open-sanctioned-tent-camp-on-old-15273859.php", "thumbnail": "https://encrypted-tbn0.gstatic.com/images?q=tbn:ANd9GcTP2IdS0vgLoDuM23JWnIkvSHAbDcOeW6rdWhYnx4CSrAZP9b_Gesiyj7IR_z0lRrmSHUkb1A&usqp=CAI&s", "type": "news", "clusterassignment": 4, "clustersummary": "McDonalds Near Me McDonalds Near Me I want to find the closest McDonalds restaurant in my area what should I do Here is how you can find McDonalds restaurants near you . Plan for new McDonalds with drive through in Bodmin Planning permission has been applied for by McDonalds with the view to opening a new restaurant and drivethrough on Launceston Road", "id": "237"}, {"title": "Dow Jones Sinks as Boeing Stock Soars, McDonald\u2019s Supports Franchisees", "snippet": "An analyst expects a recovery in air travel to drive gains for Boeing, and \nMcDonald's has set aside some cash to keep franchisees afloat.", "uploaded": "5 days ago", "url": "https://www.fool.com/investing/2020/05/21/dow-jones-sinks-as-boeing-stock-soars-mcdonalds-su.aspx", "thumbnail": "https://encrypted-tbn0.gstatic.com/images?q=tbn:ANd9GcTXGafD6a-mB3bHOsSHq-odF-fsVNjLigr7H-1_ucVDFydto2ZfpjnQaAkj1dO_a0alOGVNTg&usqp=CAI&s", "type": "news", "clusterassignment": 1, "clustersummary": "Positive COVID Tests at LA McDonalds Leads to Apr Two employees at a West Adams McDonalds tested positive while another from the Monterey Park location remains in the hospital on oxygen . Dow Jones Sinks as Boeing Stock Soars McDonald \u2019 s Supports Franchisees An analyst expects a recovery in air travel to drive gains for Boeing and McDonalds has set aside some cash to keep franchisees afloat", "id": "238"}, {"title": "McDonald's tests 'virus-proof' restaurant in the Netherlands: photos - \nBusiness Insider", "snippet": "As McDonald's prepares to reopen dining rooms and shuttered locations, the \ncompany is making changes to prevent the spread of COVID-19.", "uploaded": "3 weeks ago", "url": "https://www.businessinsider.com/mcdonalds-tests-virus-proof-restaurant-in-the-netherlands-photos-2020-5", "thumbnail": "https://encrypted-tbn0.gstatic.com/images?q=tbn:ANd9GcT3SIuFRXUs5y6BqSdLh8TfkpOTdbyo--vMy4feBxvpBWzlLETLZyFBitZM0yTZA7lFXx7BDg&usqp=CAI&s", "type": "news", "clusterassignment": 105, "clustersummary": "McDonalds tests virusproof restaurant in the Netherlands photos Business Insider As McDonalds prepares to reopen dining rooms and shuttered locations the company is making changes to prevent the spread of COVID . McDonalds tests restaurant designed to combat COVID McDonalds is testing a new restaurant focusing on social distancing and safety in the Netherlands amid the", "id": "239"}, {"title": "The huge change coming to McDonald's as the fast food giant ramps up \ncoronavirus precautions", "snippet": "McDonald's and Domino's will start using an infrared thermometer to check \nthe temperature of staff before each shift. A McDonald's spokeswoman ...", "uploaded": "8 hours ago", "url": "https://www.dailymail.co.uk/news/article-8360181/The-huge-change-coming-McDonalds-fast-food-giant-ramps-coronavirus-precautions.html", "thumbnail": "https://encrypted-tbn0.gstatic.com/images?q=tbn:ANd9GcSZp1TAB6KS7dVcail7XoDUmSAWCE0J6QmpMIfFtpBtGnEsi2Mq1Das0SYyRByELqsJxg6wrA&usqp=CAI&s", "type": "news", "clusterassignment": 22, "clustersummary": "Tuesdays Briefing Employees at Oakland McDonalds go on strike after covid outbreak Judge allows climate change lawsuit to move forward Rep Mark DeSaulnier reveals he was on a ventilator for four weeks . Climate Action McDonalds Climate change is the biggest environmental issue of our time affecting McDonalds customers employees", "id": "240"}, {"title": "Beyond Meat could still land on McDonald\u2019s menu, JPMorgan says", "snippet": "\u201cHe seems optimistic that McDonald's is happy with how the test went, and \nhe explicitly did not rule out an expansion down the road,\u201d analysts ...", "uploaded": "3 weeks ago", "url": "https://www.marketwatch.com/story/beyond-meat-could-still-land-on-mcdonalds-menu-jpmorgan-says-2020-05-06", "thumbnail": "https://encrypted-tbn0.gstatic.com/images?q=tbn:ANd9GcSYlKVK-7h6Nqj0ajLpLl275k4x3iefcJxDYXxfPqMbc9mSrpzfOeGYWIXwyObZmuUgrftmmg&usqp=CAI&s", "type": "news", "clusterassignment": 6, "clustersummary": "McDonalds plans to make Happy Meals healthier worldwide by . Moments McDonalds I love Happy Meals McDonalds always reminds me of happy\u2014a happy place with only good memories\u2014Im", "id": "241"}, {"title": "McDonald\u2019s to end public soda fountains due to coronavirus pandemic", "snippet": "For McDonald's, the game plan is a 59-page booklet replete with copious \ncleaning and social distancing guidelines as well as the change to the ...", "uploaded": "2 weeks ago", "url": "https://finance.yahoo.com/news/mc-donalds-to-end-public-soda-fountains-due-to-coronavirus-pandemic-203731194.html", "thumbnail": "https://encrypted-tbn0.gstatic.com/images?q=tbn:ANd9GcQoZ7NpxQjOKbvahOVlH6mffG1eICUzoRf0i0xSZLpGZP06cYTec2kmzcb0jvIzf0FMZzAkBQ&usqp=CAI&s", "type": "news", "clusterassignment": 51, "clustersummary": "Coronavirus leads McDonalds to close hundreds of . Coronavirus McDonalds to close seating play areas amid In the latest nod to how the coronavirus is disrupting Americans daily rituals ad patterns McDonalds says .", "id": "242"}, {"title": "McDonald's Offering 'Free Fries On Fry Day' Thru June", "snippet": "(CNN) \u2013 McDonald's fans, the fast food chain is throwing in extra fries if \nyou make a purchase on Fridays. Its \u201cfree fries on fry day\u201d deal will \nrun ...", "uploaded": "2 weeks ago", "url": "https://www.wltz.com/2020/05/14/mcdonalds-offering-free-fries-on-fry-day-thru-june/", "thumbnail": "https://encrypted-tbn0.gstatic.com/images?q=tbn:ANd9GcRyJE1B26Dd37PMnNhFAeyYsb7RFTcF4nn3CaUqcfKcaHQ6DNdB-ffgzd8Ux7R3MALgpcq-5A&usqp=CAI&s", "type": "news", "clusterassignment": 78, "clustersummary": "McDonalds Burgers Fries More Quality Ingredients McDonaldscom is your hub for everything McDonalds Find out more about our menu items and promotions today . McDonalds Menu Our Full McDonalds Food Menu Before your next McDonalds trip take a tour of our full McDonalds Menu Check out our breakfast burgers and more .", "id": "243"}, {"title": "McDonald's, Taco Bell bet customers will flock to familiarity - Business \nInsider", "snippet": "Fast-food executives from chains including McDonald's, KFC, and Checkers \nand Rally's say they're expecting customers' desire for familiarity ...", "uploaded": "3 weeks ago", "url": "https://www.businessinsider.com/mcdonalds-taco-bell-bet-customers-will-flock-to-familiarity-2020-4", "thumbnail": "https://encrypted-tbn0.gstatic.com/images?q=tbn:ANd9GcSYTGQJs67QBoQcRmdOsqOwrhRRDZWOM2qVcEiIVHBaclaRbayCquAcEgVJJ4MmX6X8bN7w4Q&usqp=CAI&s", "type": "news", "clusterassignment": 6, "clustersummary": "McDonalds plans to make Happy Meals healthier worldwide by . Moments McDonalds I love Happy Meals McDonalds always reminds me of happy\u2014a happy place with only good memories\u2014Im", "id": "244"}, {"title": "'We missed the sweet and sour sauce': joy as McDonald's drive-throughs \nreopen", "snippet": "Word spread fast that the McDonald's drive-through at Bushey, near Watford \nin Hertfordshire, was on the list of Golden Arches restaurants that ...", "uploaded": "1 week ago", "url": "https://www.theguardian.com/business/2020/may/20/we-missed-the-sweet-and-sour-sauce-joy-as-mcdonalds-drive-throughs-reopen", "thumbnail": "https://encrypted-tbn0.gstatic.com/images?q=tbn:ANd9GcRA42H4J2e1hO3yQhePAoXVY4TN0OfKsHLWmNkaPNAUyPrIQs2hinHEPHzwgdtk0VnzB7XGUw&usqp=CAI&s", "type": "news", "clusterassignment": 85, "clustersummary": "Coronavirus Why has Peterborough had six McDonalds locations reopen when the North has none McDonalds fans in Peterborough were elated when it was announced that drivethru restaurants were going to reopen but the fast food chain . McDonalds given goahead to reopen all drivethru restaurants in UK McDonalds is yet to set a date for any further reopenings but this green light from the Government to do so will be a boost to fast food fans", "id": "245"}, {"title": "BRIEF-McDonald's UK Says All Drive-Thrus To Reopen By 4Th June", "snippet": "MCDONALD'S UK-924 DRIVE-THRU RESTAURANTS WILL REOPEN BETWEEN 2ND AND 4TH \nJUNE;ALSO ADDS 75 RESTAURANTS TO ...", "uploaded": "2 hours ago", "url": "https://www.reuters.com/article/brief-mcdonalds-uk-says-all-drive-thrus/brief-mcdonalds-uk-says-all-drive-thrus-to-reopen-by-4th-june-idUSFWN2D9055", "thumbnail": "https://encrypted-tbn0.gstatic.com/images?q=tbn:ANd9GcRdsr4g9Ich3IGJEfRc8hmiifgCgFtb0DA-4jr6Knu8rhiN-9OMElEbcjUvWNcu_g-uDltwrQ&usqp=CAI&s", "type": "news", "clusterassignment": 5, "clustersummary": "McDonald \u2019 s to reopen more UK branches for drivethrough or delivery A McDonalds spokesperson said \u201c We can today announce that by th June of our restaurants will have reopened either for Drive Thru . McDonalds to reopen more than restaurants by next week McDonalds is rapidly expanding its store openings across the UK and Ireland to have more than restaurants reopened for drivethru or", "id": "246"}, {"title": "The Franchisee Tab to McDonald's: $1 Billion and Climbing", "snippet": "Investors were bracing for bad news from McDonald's (NYSE:MCD) since its \nglobal store network was operating at reduced capacity for part of ...", "uploaded": "3 weeks ago", "url": "https://www.fool.com/investing/2020/05/03/the-franchisee-tab-to-mcdonalds-1-billion-and-clim.aspx", "thumbnail": "https://encrypted-tbn0.gstatic.com/images?q=tbn:ANd9GcTv3TOnXdNBSbXQzq5Y8sfWPV5k0Ec0auzO0DQCeNXn9rVPdw9-QUOmResZTy79GvG63inL4Q&usqp=CAI&s", "type": "news", "clusterassignment": 3, "clustersummary": "McDonalds sales have plunged because of coronavirus New York CNN Business McDonalds was enjoying a great start to but that all changed once the Covid pandemic hit Europe and the . McDonalds sales have plunged because of coronavirus CNN McDonalds was enjoying a great start to but that all changed once the Covid pandemic hit Europe and the United States", "id": "247"}, {"title": "McDonald's Canada faces coronavirus beef shortage, removes Angus burgers", "snippet": "McDonald's Canada cited \"unprecedented COVID-19 impacts on the Canadian \nbeef supply chain\" for its decision to import meat. The fast food ...", "uploaded": "1 month ago", "url": "https://www.foxbusiness.com/markets/mcdonalds-beef-canada-beef-shortage-imports", "thumbnail": "https://encrypted-tbn0.gstatic.com/images?q=tbn:ANd9GcRarOf7Iz4eeMASjMWs-yViYrMA6VrFWdtZfc_rh0niRRaJ42sF9iv1VJGzrVmRxnFgwUvbLg&usqp=CAI&s", "type": "news", "clusterassignment": 66, "clustersummary": "McDonalds Canada faces coronavirus beef shortage removes Angus burgers McDonalds Canada cited unprecedented COVID impacts on the Canadian beef supply chain for its decision to import meat The fast food . McDonalds CEO addresses concerns of possible meat shortage amid coronavirus Chris Kempczinski the CEO of McDonalds joined Good Morning America on Thursday to discuss concerns over beef and pork shortages We", "id": "248"}, {"title": "Behind the McClap: How McDonald's applauds healthcare ...", "snippet": "In an extension of its Thank You Meals campaign, McDonald's adds a virtual \npresence to the nightly cheers with 110 clapping hands emoji.", "uploaded": "1 month ago", "url": "https://adage.com/article/cmo-strategy/behind-mcclap-how-mcdonalds-applauds-healthcare-workers-twitter/2253166", "thumbnail": "https://encrypted-tbn0.gstatic.com/images?q=tbn:ANd9GcRKx2VLhATmB4i8qXNOIM_Td2AMbULWphaFa1FkgpqSPVife9AEj5AkpzDKXTA9iRpSBg2WFQ&usqp=CAI&s", "type": "news", "clusterassignment": 49, "clustersummary": "McDonalds to offer free Thank You Meals to healthcare . McDonalds offers free Thank You meals for Maine health .", "id": "249"}, {"title": "McDonald's misses on profit but beats on revenue even as restaurants are \nclosed by coronavirus pandemic", "snippet": "McDonald's Corp. shares MCD, +0.23% rose 1.1% in premarket trade Thursday \nbefore falling back about 1%, after the fast-food giant missed ...", "uploaded": "4 weeks ago", "url": "https://www.marketwatch.com/story/mcdonalds-misses-on-profit-but-beats-on-revenue-even-as-restaurants-are-closed-by-coronavirus-pandemic-2020-04-30", "thumbnail": "https://encrypted-tbn0.gstatic.com/images?q=tbn:ANd9GcSmBmjgg9ohkAYrPaOzHvxMI9m3O8JUp8YWydsrL5CJMU7Y60JbdEUW5wZrAGHE6FZTLFoJwg&usqp=CAI&s", "type": "news", "clusterassignment": 3, "clustersummary": "McDonalds sales have plunged because of coronavirus New York CNN Business McDonalds was enjoying a great start to but that all changed once the Covid pandemic hit Europe and the . McDonalds sales have plunged because of coronavirus CNN McDonalds was enjoying a great start to but that all changed once the Covid pandemic hit Europe and the United States", "id": "250"}, {"title": "Coronavirus: McDonald's customers able to buy hand sanitiser at any \nrestaurant in Australia", "snippet": "\"McDonalds have done an outstanding job to be open and be a part of ... of \nneed,\" Jo Feeney, Marketing Director at McDonald's Australia, said.", "uploaded": "5 hours ago", "url": "https://www.9news.com.au/national/coronavirus-mcdonalds-hand-sanitiser-bottles-sold-stores-australia-covid-19-restrictions-health-nsw/d4ca2f41-d3a5-46d5-bb80-19922f0f3da8", "thumbnail": "https://encrypted-tbn0.gstatic.com/images?q=tbn:ANd9GcQvhwXkCK9kabjCkjlZOyDOs_fsTLYrjSCP4SN8GGV3FOlqNuOM1aGXIpSXWox85ndrJeFwow&usqp=CAI&s", "type": "news", "clusterassignment": 12, "clustersummary": "McDonalds Delivery Takeout Near You DoorDash Get McDonalds delivery pickup Order online with DoorDash and get McDonalds delivered to your door Nocontact delivery and takeout orders available . McDonalds Coupon Offer Codes \u2022 Promos by Postmates Order the best of McDonalds delivered to your door in minutes Select a location near you and fill up your cart well handle the rest Just think of us as your .", "id": "251"}, {"title": "Marking the Unofficial Pastime of Quarantine, McDonald\u2019s Made a Burger \nJigsaw Puzzle", "snippet": "TBWA\\Belgium developed a 500-piece burger jigsaw puzzle for McDonald's. \nTBWA/McDonald's Belgium.", "uploaded": "3 weeks ago", "url": "https://www.adweek.com/digital/marking-the-unofficial-pastime-of-quarantine-mcdonalds-made-a-burger-jigsaw-puzzle/", "thumbnail": "https://encrypted-tbn0.gstatic.com/images?q=tbn:ANd9GcST087V5ffw81ckVcATv_bS3JeS0gh3US21KH3S1sIrjCAH38qR5oXB8OYW6Zat5WR1Z3xdzA&usqp=CAI&s", "type": "news", "clusterassignment": 40, "clustersummary": "McDonald \u2019 s Workers in Denmark Pity Us McDonalds Workers in Denmark Pity Us Danes havent built a \u201c socialist \u201d country Just one that works Nicholas Kristof By . Marking the Unofficial Pastime of Quarantine McDonald \u2019 s Made a Burger Jigsaw Puzzle TBWABelgium developed a piece burger jigsaw puzzle for McDonalds TBWAMcDonalds Belgium", "id": "252"}, {"title": "McDonald's workers striking Wednesday over COVID-19 conditions", "snippet": "McDonald's says the strike is a \"publicity stunt\" by labor organizers and \nthat the company has provided an \"ample supply\" of personal protective ...", "uploaded": "1 week ago", "url": "https://www.upi.com/Top_News/US/2020/05/20/McDonalds-workers-striking-Wednesday-over-COVID-19-conditions/6531589941526/", "thumbnail": "https://encrypted-tbn0.gstatic.com/images?q=tbn:ANd9GcQDBraUjPrI7lN9ptXQHkS_rOamE3PzaRfktsaJkPeJlvMDE4SsBOPvJJTxsKzAM8x6bDyn4g&usqp=CAI&s", "type": "news", "clusterassignment": 24, "clustersummary": "Striking McDonalds Workers Say Their Lives Are More Apr McDonalds employees and supporters protest outside a McDonalds in Los Angeles California April demanding pay for quarantine . Positive COVID Tests at LA McDonald \u2019 s Leads to Statewide Fast Food Strike Over the last few weeks three LAarea McDonalds employees tested positive for COVID That includes two workers from the .", "id": "253"}, {"title": "The shops, food chains and businesses open now including Ikea, McDonald\u2019s \nand Dunelm", "snippet": "McDonald's has a limited menu but many fan favourites from the Big Mac to \nchicken nuggets are included. It has also said McMuffins will be back ...", "uploaded": "1 day ago", "url": "https://www.thesun.co.uk/money/11709232/the-shops-food-chains-and-businesses-open-now-including-ikea-mcdonalds-and-dunelm/", "thumbnail": "https://encrypted-tbn0.gstatic.com/images?q=tbn:ANd9GcRyHaDLmulGy-AmFcLA3wE_A66QTnoOoiltRlCtEvkXV2TslEwyDrohWAzsneq4VGh-QZDp0A&usqp=CAI&s", "type": "news", "clusterassignment": 29, "clustersummary": "McDonalds menu items you can order around the world Insider Feb McDonalds fastfood items everyone should try from around the world maharaja mac india mcdonalds burger chicken A slight twist on a . How McDonalds Japan Only Fast Food Menu is Insanely We try foods like the Mcdonalds Shrimp Burger aka Ebi Fileto Gran Garlic Pepper Burger Spicy Chicken", "id": "254"}, {"title": "McDonald's CEO addresses concerns of possible meat shortage amid coronavirus", "snippet": "Chris Kempczinski, the CEO of McDonald's, joined \"Good Morning America\" on \nThursday to discuss concerns over beef and pork shortages. \"We' ...", "uploaded": "3 weeks ago", "url": "https://www.goodmorningamerica.com/food/story/mcdonalds-ceo-confident-companys-meat-supply-chain-70551335", "thumbnail": "https://encrypted-tbn0.gstatic.com/images?q=tbn:ANd9GcRL0AFx4eNVUOT8hjuzNWlU0XhbMla2_PJxhVVn__f3gG9B73MnR7On6mHLHEbmemSOVUn2PQ&usqp=CAI&s", "type": "news", "clusterassignment": 66, "clustersummary": "McDonalds Canada faces coronavirus beef shortage removes Angus burgers McDonalds Canada cited unprecedented COVID impacts on the Canadian beef supply chain for its decision to import meat The fast food . McDonalds CEO addresses concerns of possible meat shortage amid coronavirus Chris Kempczinski the CEO of McDonalds joined Good Morning America on Thursday to discuss concerns over beef and pork shortages We", "id": "255"}, {"title": "Coronavirus: McDonald's seeks rent cut from UK landlords", "snippet": "McDonald's is in talks with some of its landlords in the UK about cutting \nrent payments as the fast food chain prepares to reopen some of its ...", "uploaded": "3 weeks ago", "url": "https://www.bbc.com/news/business-52520109", "thumbnail": "https://encrypted-tbn0.gstatic.com/images?q=tbn:ANd9GcRB4mZxs1cMkpBy2P5Z-hacPdl34FblUfnyZvjqQx2l23I0cgp0bAZlGk52rX0Qn_QaDnVhNg&usqp=CAI&s", "type": "news", "clusterassignment": 98, "clustersummary": "McDonalds franchisees Why fastfood chain is keeping We own McDonalds locations Heres why were staying open during the coronavirus pandemic David . McDonalds Cant estimate coronavirus impact to its business McDonalds said Tuesday it may offer some franchisees rent deferrals as restaurants close or see traffic plunge", "id": "256"}, {"title": "McDonald's employee on TikTok shares reason behind McFlurry spoon shape", "snippet": "Confusion regarding the design of the spoon has likely plagued at least \ntens of people since the McFlurry was added to the McDonald's menu in ...", "uploaded": "1 month ago", "url": "https://www.foxnews.com/food-drink/mcdonalds-employees-tiktok-explaining-mcflurry-spoon-viral", "thumbnail": "https://encrypted-tbn0.gstatic.com/images?q=tbn:ANd9GcQhcsjsCadEFFrlHGugizt7hAQB0s1jJke9IMAiHouG22j2JGbrUymvCpUNsSttI9VTa5AerQ&usqp=CAI&s", "type": "news", "clusterassignment": 10, "clustersummary": "THEN AND NOW McDonalds menu items Business Insider May From the controversial McRib and McPizza to menu changes amid the coronavirus pandemic many McDonalds items have come and gone . See the international menu items coming to US McDonalds .", "id": "257"}, {"title": "McDonald's reopens 33 drive-throughs: full list of UK restaurants", "snippet": "McDonald's has reopened 33 of its drive-through restaurants as it gets back \nto business amid the easing of the coronavirus lockdown ...", "uploaded": "1 week ago", "url": "https://www.theguardian.com/business/2020/may/20/mcdonalds-reopens-32-drive-throughs-full-list-of-restaurants-coronavirus", "thumbnail": "https://encrypted-tbn0.gstatic.com/images?q=tbn:ANd9GcRjx-N9diJHAv68cpXTnIL3ZeLhXUeH9ukgmRsBtMBv1UpxLvPqU24l5DTv9gbqbExaN7pMyg&usqp=CAI&s", "type": "news", "clusterassignment": 5, "clustersummary": "McDonald \u2019 s to reopen more UK branches for drivethrough or delivery A McDonalds spokesperson said \u201c We can today announce that by th June of our restaurants will have reopened either for Drive Thru . McDonalds to reopen more than restaurants by next week McDonalds is rapidly expanding its store openings across the UK and Ireland to have more than restaurants reopened for drivethru or", "id": "258"}, {"title": "Better Buy: McDonald's vs. BJ's Restaurants", "snippet": "When I first decided to compare fast-food giant McDonald's (NYSE:MCD) to \nthe smaller and more beaten-up casual eatery BJ's Restaurants ...", "uploaded": "2 weeks ago", "url": "https://www.fool.com/investing/2020/05/10/better-buy-mcdonalds-vs-bjs-restaurants.aspx", "thumbnail": "https://encrypted-tbn0.gstatic.com/images?q=tbn:ANd9GcSRzKI5V2pgE5jNECfxnHGfx73L6Iiqln6M-0iP0V2af-cur09_a74LPbZ4K8aBF8BkX4jDNg&usqp=CAI&s", "type": "news", "clusterassignment": 23, "clustersummary": "McDonalds Friendly Center Shop Eat Deals Connect REOPEN Back McDonalds logo Fast food restaurant featuring valuepriced food Call Site mcdonaldscom . McDonalds Facts That Prove Its Best In Fast Food Eat .", "id": "259"}, {"title": "McDonald's \"Thank You\" Meal Ends Today", "snippet": "McDonald's last day for the \"Thank You\" meal promotion ends today (May 5th, \n2020). It started back in April. It was McDonald's way of saying, \" ...", "uploaded": "3 weeks ago", "url": "https://wobm.com/mcdonalds-thank-you-meal-ends-today-for-first-responders-and-health-care-workers/", "thumbnail": "https://encrypted-tbn0.gstatic.com/images?q=tbn:ANd9GcRVKusCE8N0f-6yPnraEynEV9GIKyexxdL0wY07fnDzDfm1zvCFF6U1sxfYJgP_6lUR_QIGoQ&usqp=CAI&s", "type": "news", "clusterassignment": 33, "clustersummary": "McDonalds Apologizes for Sign Banning Black People from One . McDonalds Thank You Meal Ends Today McDonalds last day for the Thank You meal promotion ends today May th It started back in April It was McDonalds way of saying", "id": "260"}, {"title": "Better Buy: McDonald's vs. Monster Beverage", "snippet": "Fast-food giant McDonald's (NYSE:MCD) hasn't been \"plucky\" or \"little\" for \nseveral decades. These days, the two companies have a lot in ...", "uploaded": "2 weeks ago", "url": "https://www.fool.com/investing/2020/05/13/better-buy-mcdonalds-vs-monster-beverage.aspx", "thumbnail": "https://encrypted-tbn0.gstatic.com/images?q=tbn:ANd9GcQLwyBXZT0LWyjJs9URXwgOVlS_5vaok-irohsDeZgZXAlimJJGXGCPFAgEY8_FGFRqJB7lEA&usqp=CAI&s", "type": "news", "clusterassignment": 44, "clustersummary": "McDonalds Wikipedia McDonalds Corporation is an American fast food company founded in as a restaurant operated by Richard and Maurice McDonald in San Bernardino . Why McDonalds Wins in Any Economy Fortune .", "id": "261"}, {"title": "KFD: No injuries reported in Saturday morning Allandale McDonald\u2019s fire, \ncause still unknown", "snippet": "Senior Captain Jessie Bishop said that employees of the McDonald's on West \nStone Drive in Kingsport reported smoke just before 7 a.m. ...", "uploaded": "1 week ago", "url": "https://www.wjhl.com/news/local/kfd-no-injuries-reported-in-saturday-morning-allendale-mcdonalds-fire-cause-still-unknown/", "thumbnail": "https://encrypted-tbn0.gstatic.com/images?q=tbn:ANd9GcTQNSs-2p7CFyLmM2nV0Tk_4N75QqjnpPho1hOEzN477HPLYpE6SJeksLU2UmUggCSNNhck6Q&usqp=CAI&s", "type": "news", "clusterassignment": 76, "clustersummary": "McDonald \u2019 s Employee Is Shot After Store Is Partly Closed for Coronavirus A woman opened fire in a McDonalds in Oklahoma City on Wednesday evening injuring at least three employees the authorities said after . Fire ravages McDonalds on Route near Leesport Berks Regional News ONTELAUNEE TWP Pa A twoalarm fire badly damaged a McDonalds restaurant and closed a busy stretch of highway in Berks County on .", "id": "262"}, {"title": "Cambridgeshire nature reserve in Eye Green trashed after nearby McDonald\u2019s \nreopens", "snippet": "While many people were happy that McDonald's had begun to reopen some of \ntheir branches for drive-thru and delivery, people flocking to the ...", "uploaded": "15 hours ago", "url": "https://www.cambridge-news.co.uk/news/local-news/eye-green-mcdonalds-nature-reserve-18313636", "thumbnail": "https://encrypted-tbn0.gstatic.com/images?q=tbn:ANd9GcTjJinfM7I9Xb9PSiKz87OzWVw9iPRxmPkYuHZZ9bZQwIrud53snH7khfJT8sK8INRq1f49aQ&usqp=CAI&s", "type": "news", "clusterassignment": 85, "clustersummary": "Coronavirus Why has Peterborough had six McDonalds locations reopen when the North has none McDonalds fans in Peterborough were elated when it was announced that drivethru restaurants were going to reopen but the fast food chain . McDonalds given goahead to reopen all drivethru restaurants in UK McDonalds is yet to set a date for any further reopenings but this green light from the Government to do so will be a boost to fast food fans", "id": "263"}, {"title": "Peterborough McDonalds widens litter picks following complaints over \nrubbish near nature reserve", "snippet": "Yesterday the Peterborough Telegraph reported piles of McDonalds packaging \nhad been left near the Eye Nature Reserve, just a few days ...", "uploaded": "6 hours ago", "url": "https://www.peterboroughtoday.co.uk/news/environment/peterborough-mcdonalds-widens-litter-picks-following-complaints-over-rubbish-near-nature-reserve-2865620", "thumbnail": "https://encrypted-tbn0.gstatic.com/images?q=tbn:ANd9GcSH7X6F7khGSePxRNmKecTK3BqPRajXivJf8k2wjxnoeqh1GLIGyzp_KcsUyDgoM4JQOr6RJA&usqp=CAI&s", "type": "news", "clusterassignment": 99, "clustersummary": "Peterborough McDonalds widens litter picks following complaints over rubbish near nature reserve Yesterday the Peterborough Telegraph reported piles of McDonalds packaging had been left near the Eye Nature Reserve just a few days . McDonalds to test plasticstraw alternatives in US later this In September McDonalds restaurants in the UK and Ireland will begin switching to only paper straws", "id": "264"}, {"title": "Stocks making the biggest moves in the premarket: Twitter, Comcast, \nMcDonald's, Tapestry & more", "snippet": "McDonald's had strong sales prior to the Covid-19 outbreak, but like many \nother restaurant chains it suffered a sizeable decline once the ...", "uploaded": "4 weeks ago", "url": "https://www.cnbc.com/2020/04/30/stocks-making-the-biggest-moves-in-the-premarket-twitter-comcast-mcdonalds-tapestry-more.html", "thumbnail": "https://encrypted-tbn0.gstatic.com/images?q=tbn:ANd9GcSJ-gxRexc6RuGBGOG_VUd-6LZgmiHQyIasdMCnlfugRDod5cW06R8mdgRHgyXmKKWEA7Vc9Q&usqp=CAI&s", "type": "news", "clusterassignment": 3, "clustersummary": "McDonalds sales have plunged because of coronavirus New York CNN Business McDonalds was enjoying a great start to but that all changed once the Covid pandemic hit Europe and the . McDonalds sales have plunged because of coronavirus CNN McDonalds was enjoying a great start to but that all changed once the Covid pandemic hit Europe and the United States", "id": "265"}, {"title": "9-year-old boy cries tears of joy after mom surprises him with first \nMcDonald's meal since lockdown - WATCH", "snippet": "Mum Wati, from Singapore, bought her son his favourite McDonald's meal and \nhis reaction was priceless. Adam Bin Mohammad, a 9-year-old ...", "uploaded": "4 hours ago", "url": "https://www.timesnownews.com/the-buzz/article/9-year-old-boy-cries-tears-of-joy-after-mom-surprises-him-with-first-mcdonalds-meal-since-lockdown-watch/597681", "thumbnail": "https://encrypted-tbn0.gstatic.com/images?q=tbn:ANd9GcQqCTc6MBP7gqRLLIoa2RbOmwxxGoh5RbKFSI1wKrpkbscvVtfnxThZr8RWTZMf6HldSattiQ&usqp=CAI&s", "type": "news", "clusterassignment": 110, "clustersummary": "", "id": "266"}, {"title": "How a Former McDonald\u2019s Product Director Plans to Shake Up the EV Charging \nSector", "snippet": "That kind of ubiquity and intuitiveness is very much absent from the \nelectric vehicle charging landscape. Having spent five years at \nMcDonald's ...", "uploaded": "2 weeks ago", "url": "https://www.greentechmedia.com/articles/read/mcdonalds-former-product-director-shakes-up-ev-charging-landscape", "thumbnail": "https://encrypted-tbn0.gstatic.com/images?q=tbn:ANd9GcSWX1j0tXuinIQi0Y66m0shqTfAT37MjJpuT8F_Vx5XqcqgyWUl2L-HJNj0GbC8mc1wLHbz_Q&usqp=CAI&s", "type": "news", "clusterassignment": 85, "clustersummary": "Coronavirus Why has Peterborough had six McDonalds locations reopen when the North has none McDonalds fans in Peterborough were elated when it was announced that drivethru restaurants were going to reopen but the fast food chain . McDonalds given goahead to reopen all drivethru restaurants in UK McDonalds is yet to set a date for any further reopenings but this green light from the Government to do so will be a boost to fast food fans", "id": "267"}, {"title": "McDonald\u2019s drive-throughs in Scotland to reopen next week", "snippet": "McDonald's announced in March it was closing all of its restaurants in the \nUK and Ireland as a result of the coronavirus pandemic. ADVERT. It ...", "uploaded": "1 hour ago", "url": "https://news.stv.tv/scotland/mcdonalds-drive-throughs-in-scotland-to-reopen-next-week", "thumbnail": "https://encrypted-tbn0.gstatic.com/images?q=tbn:ANd9GcTAFgDRfP2_cEi00FKYJ6hTgUqjhQwv4Hxh8PiaIrUQ3vK4loODnfwaUC-SZFNvZd3YkbiBBw&usqp=CAI&s", "type": "news", "clusterassignment": 82, "clustersummary": "McDonalds and Nandos shut down all their UK restaurants even for takeout London CNN Business McDonalds MCD and Nandos will close all their restaurants in the United Kingdom and Ireland starting Monday . Every McDonalds in Peru closes to mourn electrocution deaths McDonalds is closing every restaurant in Peru for two days in memory of two employees who were", "id": "268"}, {"title": "No one's going out for breakfast anymore. That's a problem", "snippet": "Companies ranging from Wendy's to McDonald's to Dunkin' invested heavily in \nthe meal, testing out everything from new chicken sandwiches ...", "uploaded": "3 weeks ago", "url": "https://www.cnn.com/2020/05/06/business/breakfast-fast-food-decline-coronavirus/index.html", "thumbnail": "https://encrypted-tbn0.gstatic.com/images?q=tbn:ANd9GcQ3Y1QUy9vm-o_un0WZ50tvsjPf8l9tdclKuHsqrDS8UrJUh4o-ONU-r6BPRKspsqfiEwjJ-g&usqp=CAI&s", "type": "news", "clusterassignment": 21, "clustersummary": "Im Not Lovin It Consumers deserve to know where McDonalds chicken really comes from . McDonalds earnings preview ChickfilA is the fastfood McDonalds needs a new chicken menu item and fast franchisees say McDonalds has relied on its", "id": "269"}, {"title": "McDonald\u2019s resumes delivery, drive-thru services in north, east India", "snippet": "McDonald's has also opened its 'take away' or 'Drive Thru Lanes' service in \n17 of its restaurants located in Gurgaon, Noida, Punjab and ...", "uploaded": "1 day ago", "url": "https://www.financialexpress.com/industry/mcdonalds-resumes-delivery-drive-thru-services-in-north-east-india/1971436/", "thumbnail": "https://encrypted-tbn0.gstatic.com/images?q=tbn:ANd9GcQ2Z-u8fom5ASQqHvV43v0jIw2Zw7b7Wy67saXs7EhP4V12Inw7RxgNwC9ZP1c7nxV9sqdI4g&usqp=CAI&s", "type": "news", "clusterassignment": 5, "clustersummary": "McDonald \u2019 s to reopen more UK branches for drivethrough or delivery A McDonalds spokesperson said \u201c We can today announce that by th June of our restaurants will have reopened either for Drive Thru . McDonalds to reopen more than restaurants by next week McDonalds is rapidly expanding its store openings across the UK and Ireland to have more than restaurants reopened for drivethru or", "id": "270"}, {"title": "Plan for new McDonald's with drive through in Bodmin", "snippet": "Planning permission has been applied for by McDonald's with the view to \nopening a new restaurant and drive-through on Launceston Road.", "uploaded": "1 hour ago", "url": "https://www.cornwalllive.com/news/cornwall-news/plan-new-mcdonalds-drive-through-4168353", "thumbnail": "https://encrypted-tbn0.gstatic.com/images?q=tbn:ANd9GcTOXNkV-VH4GHQNvxsKVG7BJmWGWLKUQrqtGwKZSW5Q1-Nc7WmlKrCsfE-Rh-SzShboTxf33w&usqp=CAI&s", "type": "news", "clusterassignment": 4, "clustersummary": "McDonalds Near Me McDonalds Near Me I want to find the closest McDonalds restaurant in my area what should I do Here is how you can find McDonalds restaurants near you . Plan for new McDonalds with drive through in Bodmin Planning permission has been applied for by McDonalds with the view to opening a new restaurant and drivethrough on Launceston Road", "id": "271"}, {"title": "EXCLUSIVE: Six McDonalds Drive Thru's in Milton Keynes to ...", "snippet": "Six McDonalds Drive Thru's in Milton Keynes will be re-opening next \nThursday 4th June, according to people with knowledge of the matter.", "uploaded": "19 hours ago", "url": "https://www.mkfm.com/news/local-news/exclusive-six-mcdonalds-drive-thrus-in-milton-keynes-to-re-open-next-thursday/", "thumbnail": "https://encrypted-tbn0.gstatic.com/images?q=tbn:ANd9GcRLHpS2wRAwCDZ4DsRB7zo2kjssedE-KPo43kFsVY-bmROItT7B9IvRJZ8-AOEKYERvcouN-g&usqp=CAI&s", "type": "news", "clusterassignment": 5, "clustersummary": "McDonald \u2019 s to reopen more UK branches for drivethrough or delivery A McDonalds spokesperson said \u201c We can today announce that by th June of our restaurants will have reopened either for Drive Thru . McDonalds to reopen more than restaurants by next week McDonalds is rapidly expanding its store openings across the UK and Ireland to have more than restaurants reopened for drivethru or", "id": "272"}, {"title": "Coronavirus: Why has Peterborough had six McDonald's locations reopen when \nthe North has none?", "snippet": "McDonald's fans in Peterborough were elated when it was announced that \ndrive-thru restaurants were going to reopen - but the fast food chain ...", "uploaded": "5 days ago", "url": "https://news.sky.com/story/coronavirus-why-has-peterborough-had-six-mcdonalds-locations-reopen-when-the-north-has-none-11992489", "thumbnail": "https://encrypted-tbn0.gstatic.com/images?q=tbn:ANd9GcSpHMnA6KoMqE2wHLEVwb1wIU5qZBIvHLLWXzwnlDeMmkk-Dfl8TixlkcrTg-bPeqmk4hKHLQ&usqp=CAI&s", "type": "news", "clusterassignment": 85, "clustersummary": "Coronavirus Why has Peterborough had six McDonalds locations reopen when the North has none McDonalds fans in Peterborough were elated when it was announced that drivethru restaurants were going to reopen but the fast food chain . McDonalds given goahead to reopen all drivethru restaurants in UK McDonalds is yet to set a date for any further reopenings but this green light from the Government to do so will be a boost to fast food fans", "id": "273"}, {"title": "McDonald's confirms that all six drive-thru's in Milton Keynes ...", "snippet": "Following the successful pilot, McDonald's will be reopening 924 \ndrive-thru's across the UK by the 4th June. Fewer employees will be working \nin ...", "uploaded": "2 hours ago", "url": "https://www.mkfm.com/news/local-news/mcdonalds-confirms-that-all-drive-thrus-will-be-reopening-in-milton-keynes/", "thumbnail": "https://encrypted-tbn0.gstatic.com/images?q=tbn:ANd9GcQwhyCmbQJLhZbX7S8ro6_QNeiRtQAE-SNplc8JfMnWppq58xbuLjxrBAQnVcMkkHHypAdZdQ&usqp=CAI&s", "type": "news", "clusterassignment": 46, "clustersummary": "McDonalds confirms that all six drivethrus in Milton Keynes Following the successful pilot McDonalds will be reopening drivethrus across the UK by the th June Fewer employees will be working in . McDonalds to reopen all drivethrus next week The wait to get your McDonalds fix is nearly over after the fast food giant announced it would reopen every drivethru by June", "id": "274"}, {"title": "McDonald's to re-open all drive-thrus next week", "snippet": "The wait to get your McDonald's fix is nearly over after the fast food \ngiant announced it would re-open every drive-thru by June 4.", "uploaded": "1 hour ago", "url": "https://thelincolnite.co.uk/2020/05/mcdonalds-to-re-open-all-drive-thrus-next-week/", "thumbnail": "https://encrypted-tbn0.gstatic.com/images?q=tbn:ANd9GcSRxQtSFAYbct3E4c0SAp42DSfm7KOcdz-nbSS6AKNqROxP4VBAaYWPdr6Q6Vlm22uuUsuQ1A&usqp=CAI&s", "type": "news", "clusterassignment": 46, "clustersummary": "McDonalds confirms that all six drivethrus in Milton Keynes Following the successful pilot McDonalds will be reopening drivethrus across the UK by the th June Fewer employees will be working in . McDonalds to reopen all drivethrus next week The wait to get your McDonalds fix is nearly over after the fast food giant announced it would reopen every drivethru by June", "id": "275"}, {"title": "Oxfordshire: McDonald's announces drive-thrus to reopen", "snippet": "FAST food chain McDonald's has announced its drive-thru stores will reopen \nby June 4. Drive-thrus in Abingdon, Banbury, Bicester, Didcot, ...", "uploaded": "2 hours ago", "url": "https://www.witneygazette.co.uk/news/18478085.oxfordshire-mcdonalds-announces-drive-thrus-reopen/", "thumbnail": "https://encrypted-tbn0.gstatic.com/images?q=tbn:ANd9GcTJTssmT3HddSIgnvs_H6CDg65Cllsx0Yj-NN3hsxZAmOhoT9MiEptVnNAszJR5xl9HHjtBtQ&usqp=CAI&s", "type": "news", "clusterassignment": 5, "clustersummary": "McDonald \u2019 s to reopen more UK branches for drivethrough or delivery A McDonalds spokesperson said \u201c We can today announce that by th June of our restaurants will have reopened either for Drive Thru . McDonalds to reopen more than restaurants by next week McDonalds is rapidly expanding its store openings across the UK and Ireland to have more than restaurants reopened for drivethru or", "id": "276"}, {"title": "TFL take action after customers turn violent at McDonald's ...", "snippet": "McDonald's opened 39 stores in the UK and Ireland, including Oldfields Road \nand North Cheam, at 11 am, on May 20, and there were massive ...", "uploaded": "3 days ago", "url": "https://www.yourlocalguardian.co.uk/news/18471570.tfl-enforce-sutton-road-closures-mcdonalds-customers-turn-violent/", "thumbnail": "https://encrypted-tbn0.gstatic.com/images?q=tbn:ANd9GcS36AmUYKnVj32nyXbkygqxZhbmKImTk8W6ximlUufzog5c0b_JzJe9DLjiTgvir4WWmsIl4A&usqp=CAI&s", "type": "news", "clusterassignment": 13, "clustersummary": "Teen Arrested After Fight At McDonalds \u2013 WBIW BEDFORD \u2013 An Oolitic teen was arrested after Bedford Police officers were called to a fight at McDonalds According to Chief Terry Moore . TFL take action after customers turn violent at McDonalds McDonalds opened stores in the UK and Ireland including Oldfields Road and North Cheam at am on May and there were massive", "id": "277"}, {"title": "McDonald's given go-ahead to reopen all drive-thru restaurants in UK", "snippet": "McDonald's is yet to set a date for any further reopenings, but this green \nlight from the Government to do so will be a boost to fast food fans.", "uploaded": "2 weeks ago", "url": "https://www.mirror.co.uk/money/mcdonalds-given-go-ahead-reopen-22008759", "thumbnail": "https://encrypted-tbn0.gstatic.com/images?q=tbn:ANd9GcQ5TRE88KuQzoTWqlZX2UATgp0j9rQ7KBXH4jtya1bCy8_gfDD7Ujj9Bhli1rs2acALgDRvKg&usqp=CAI&s", "type": "news", "clusterassignment": 85, "clustersummary": "Coronavirus Why has Peterborough had six McDonalds locations reopen when the North has none McDonalds fans in Peterborough were elated when it was announced that drivethru restaurants were going to reopen but the fast food chain . McDonalds given goahead to reopen all drivethru restaurants in UK McDonalds is yet to set a date for any further reopenings but this green light from the Government to do so will be a boost to fast food fans", "id": "278"}, {"title": "COVID-19: McDonald's Singapore to reopen most restaurants ...", "snippet": "COVID-19: McDonald's Singapore to reopen most restaurants on May 11. file \nMcDonalds Singapore File photo of a McDonald's fast food outlet in ...", "uploaded": "2 weeks ago", "url": "https://www.channelnewsasia.com/news/singapore/covid-19-mcdonalds-singapore-reopen-may-11-12719084", "thumbnail": "https://encrypted-tbn0.gstatic.com/images?q=tbn:ANd9GcTJyP_bwvLR-epTyNuut3gsCeQ3mFf9EQSX-TcxJdUT2r5Fxj2DZDRrPgZyNKfHYEcb_alFZw&usqp=CAI&s", "type": "news", "clusterassignment": 5, "clustersummary": "McDonald \u2019 s to reopen more UK branches for drivethrough or delivery A McDonalds spokesperson said \u201c We can today announce that by th June of our restaurants will have reopened either for Drive Thru . McDonalds to reopen more than restaurants by next week McDonalds is rapidly expanding its store openings across the UK and Ireland to have more than restaurants reopened for drivethru or", "id": "279"}, {"title": "McDonald's to reopen more than 1000 restaurants by next week", "snippet": "McDonald's is rapidly expanding its store openings across the UK and \nIreland to have more than 1,000 restaurants reopened for drive-thru or ...", "uploaded": "2 hours ago", "url": "https://www.hampshirechronicle.co.uk/news/national/18478029.mcdonalds-reopen-1-000-restaurants-next-week/", "thumbnail": "https://encrypted-tbn0.gstatic.com/images?q=tbn:ANd9GcSqmKxVu73lhvJqEQhvnykqJFCKpmEG_QxNT-5vONndk4JHDFKFegcZKnnrVKUMhKuIL8AVdA&usqp=CAI&s", "type": "news", "clusterassignment": 5, "clustersummary": "McDonald \u2019 s to reopen more UK branches for drivethrough or delivery A McDonalds spokesperson said \u201c We can today announce that by th June of our restaurants will have reopened either for Drive Thru . McDonalds to reopen more than restaurants by next week McDonalds is rapidly expanding its store openings across the UK and Ireland to have more than restaurants reopened for drivethru or", "id": "280"}, {"title": "McDonald's, Primark, IKEA and Poundland among major chains making \nannouncements ahead of June 15", "snippet": "McDonald's, Primark, IKEA and Poundland among major chains making \nannouncements ahead of June 15. Including McDonald's Drive Thru ...", "uploaded": "2 hours ago", "url": "https://www.plymouthherald.co.uk/whats-on/shopping/mcdonalds-primark-ikea-poundland-among-4167742", "thumbnail": "https://encrypted-tbn0.gstatic.com/images?q=tbn:ANd9GcQxxIgGDSZYvgmTeinQdT8f5YW9D9gLR62TnbZtE8jt8uTufjYn7qT5Y_frrwEtxzpvP53xdQ&usqp=CAI&s", "type": "news", "clusterassignment": 31, "clustersummary": "McDonalds at Battlefield Mall A Shopping Center in McDonalds located at Battlefield Mall Drivethru service only until further notice . McDonalds is Open on Easter McDonalds Easter .", "id": "281"}, {"title": "Positive COVID-19 Tests at LA McDonald\u2019s Leads to Statewide Fast Food Strike", "snippet": "Over the last few weeks, three LA-area McDonald's employees tested positive \nfor COVID-19. That includes two workers from the 2838 ...", "uploaded": "1 month ago", "url": "https://la.eater.com/2020/4/10/21215222/mcdonalds-employees-protest-coronavirus-los-angeles-california-fast-food-strike", "thumbnail": "https://encrypted-tbn0.gstatic.com/images?q=tbn:ANd9GcTmXKL05wdJK9QWf5N6Ri8gMfCalb9bC3tHwH9I91opEU8EzstCTr741g&usqp=CAI&s", "type": "news", "clusterassignment": 24, "clustersummary": "Striking McDonalds Workers Say Their Lives Are More Apr McDonalds employees and supporters protest outside a McDonalds in Los Angeles California April demanding pay for quarantine . Positive COVID Tests at LA McDonald \u2019 s Leads to Statewide Fast Food Strike Over the last few weeks three LAarea McDonalds employees tested positive for COVID That includes two workers from the .", "id": "282"}, {"title": "It took three years, but here's how she got 14,000 McDonald's stores to \nswitch to fresh beef", "snippet": "Through consumer insights, McDonald's knew that their customers would \nrespond well to the upgrade. And the improved burgers could help ...", "uploaded": "Mar 13, 2020", "url": "https://www.cnn.com/2020/03/13/business/mcdonalds-marion-gross-risk-takers/index.html", "thumbnail": "https://encrypted-tbn0.gstatic.com/images?q=tbn:ANd9GcQteyi-HGw6Ywi8BNAz-AapMOGvQVxX2pfG7nR2a467_FlGkRoJBIEssp-_lNFv-RyZySXhrA&usqp=CAI&s", "type": "news", "clusterassignment": 36, "clustersummary": "It took three years but heres how she got McDonalds stores to switch to fresh beef Through consumer insights McDonalds knew that their customers would respond well to the upgrade And the improved burgers could help . McDonalds Behind the Scenes of the Menu Good Morning McDonalds has been coming under scrutiny from consumers about the quality of their menu items For the first", "id": "283"}, {"title": "McDonald's to give free 'Thank You Meals' for first responders, health care \nworkers starting Wednesday", "snippet": "McDonald's is introducing free \"Thank You Meals\" for first responders and \nhealth care workers serving on the front lines of the coronavirus ...", "uploaded": "1 month ago", "url": "https://www.usatoday.com/story/money/food/2020/04/21/coronavirus-free-meals-mcdonalds-first-responders-healthcare-workers/2995207001/", "thumbnail": "https://encrypted-tbn0.gstatic.com/images?q=tbn:ANd9GcQkHEE8G1NoZsFgHRIORkqyCHIUZBgINu5YprPuyLME9PJnWdBv8wvgGFtaIN-wig2LRuJbjQ&usqp=CAI&s", "type": "news", "clusterassignment": 83, "clustersummary": "McDonalds to give free Thank You Meals for first responders health care workers starting Wednesday McDonalds is introducing free Thank You Meals for first responders and health care workers serving on the front lines of the coronavirus . Coronavirus frontline heroes get free Thank You meals at McDonalds is introducing free Thank You Meals for first responders and health care workers Wednesday", "id": "284"}, {"title": "McDonald's sales have plunged because of coronavirus", "snippet": "New York (CNN Business) McDonald's was enjoying a great start to 2020 but \nthat all changed once the Covid-19 pandemic hit Europe and the ...", "uploaded": "1 month ago", "url": "https://www.cnn.com/2020/04/08/investing/mcdonalds-earnings-sales-dividend/index.html", "thumbnail": "https://encrypted-tbn0.gstatic.com/images?q=tbn:ANd9GcRFAJ5amLydF3QOQJa7oZbeRvBt_IqXF5G_Gv6klR0aK-425JUM2p5oyjaYgkqd-iAXGbCc8w&usqp=CAI&s", "type": "news", "clusterassignment": 3, "clustersummary": "McDonalds sales have plunged because of coronavirus New York CNN Business McDonalds was enjoying a great start to but that all changed once the Covid pandemic hit Europe and the . McDonalds sales have plunged because of coronavirus CNN McDonalds was enjoying a great start to but that all changed once the Covid pandemic hit Europe and the United States", "id": "285"}, {"title": "McDonald's is giving first responders and healthcare workers free 'Thank \nYou meals'", "snippet": "(CNN) McDonald's has a message for America's frontline workers during the \ncoronavirus pandemic: You deserve a break today. Participating ...", "uploaded": "1 month ago", "url": "https://www.cnn.com/2020/04/22/business/mcdonalds-meal-coronavirus-trnd/index.html", "thumbnail": "https://encrypted-tbn0.gstatic.com/images?q=tbn:ANd9GcQ5F_f3nO2BryWwQoCyK6gnWXaRjkG3axdSjrhMyyF26RMbiEUU1-qb0KyHWK9RHAJDtyOepA&usqp=CAI&s", "type": "news", "clusterassignment": 83, "clustersummary": "McDonalds to give free Thank You Meals for first responders health care workers starting Wednesday McDonalds is introducing free Thank You Meals for first responders and health care workers serving on the front lines of the coronavirus . Coronavirus frontline heroes get free Thank You meals at McDonalds is introducing free Thank You Meals for first responders and health care workers Wednesday", "id": "286"}, {"title": "McDonald's to shut seating, play areas amid COVID-19 pandemic", "snippet": "In the latest nod to how the coronavirus is disrupting Americans' daily \nrituals and patterns, McDonald's said Monday that it is closing all \nseating ...", "uploaded": "Mar 16, 2020", "url": "https://www.usatoday.com/story/money/2020/03/16/coronavirus-mcdonalds-close-seating-play-areas-amid-concerns/5063942002/", "thumbnail": "https://encrypted-tbn0.gstatic.com/images?q=tbn:ANd9GcRsOjIjWDPwLKx2-1wm-X9ZitqcJWtN-jpNl0SOFLUqLta1RRYPjiDXPEQ9dqvGcykPbeMU_w&usqp=CAI&s", "type": "news", "clusterassignment": 51, "clustersummary": "Coronavirus leads McDonalds to close hundreds of . Coronavirus McDonalds to close seating play areas amid In the latest nod to how the coronavirus is disrupting Americans daily rituals ad patterns McDonalds says .", "id": "287"}, {"title": "McDonald's and Nando's shut down all their UK restaurants, even for takeout", "snippet": "London (CNN Business) McDonald's (MCD) and Nando's will close all their \nrestaurants in the United Kingdom and Ireland starting Monday, ...", "uploaded": "Mar 23, 2020", "url": "https://www.cnn.com/2020/03/23/business/mcdonalds-nandos-coronavirus-closures/index.html", "thumbnail": "https://encrypted-tbn0.gstatic.com/images?q=tbn:ANd9GcRvmsB_0kLRkgdaIdqqM6OQTjc41rjyPVR4eDhPscdpCuR0AIVZ_k54H9ZlbarJ3Pxu9RkARw&usqp=CAI&s", "type": "news", "clusterassignment": 82, "clustersummary": "McDonalds and Nandos shut down all their UK restaurants even for takeout London CNN Business McDonalds MCD and Nandos will close all their restaurants in the United Kingdom and Ireland starting Monday . Every McDonalds in Peru closes to mourn electrocution deaths McDonalds is closing every restaurant in Peru for two days in memory of two employees who were", "id": "288"}, {"title": "Better breakfast and chicken sandwiches: How McDonald's plans to win \ncustomers back", "snippet": "Thanks to the plan, McDonald's (MCD) sales surpassed $100 billion last \nyear, making 2019 \"a year of significant milestones,\" according to ...", "uploaded": "Jan 29, 2020", "url": "https://www.cnn.com/2020/01/29/business/mcdonalds-earnings/index.html", "thumbnail": "https://encrypted-tbn0.gstatic.com/images?q=tbn:ANd9GcT0bypEFnOQk1xD7SPBB2i6dJbPba9NFO_ilPVUrYMP_jdmApoKRC6nmYxXx0yUUVYa5h3Xqw&usqp=CAI&s", "type": "news", "clusterassignment": 36, "clustersummary": "It took three years but heres how she got McDonalds stores to switch to fresh beef Through consumer insights McDonalds knew that their customers would respond well to the upgrade And the improved burgers could help . McDonalds Behind the Scenes of the Menu Good Morning McDonalds has been coming under scrutiny from consumers about the quality of their menu items For the first", "id": "289"}, {"title": "Japan is going crazy over McDonald's rice burger bun", "snippet": "Tokyo (CNN Business) McDonald's released a burger bun made with rice in \nJapan \u2014 and the news is sending the Japanese internet into a ...", "uploaded": "Jan 29, 2020", "url": "https://www.cnn.com/2020/01/29/business/mcdonalds-japan-rice-burger-hnk-intl/index.html", "thumbnail": "https://encrypted-tbn0.gstatic.com/images?q=tbn:ANd9GcR23zdonlr3ExRothINqzrLJdEW0IfWMXp-b1GQUk_X5xi063kBg7DUlHjMwb6_rAb7G_uXOQ&usqp=CAI&s", "type": "news", "clusterassignment": 15, "clustersummary": "Serving McDonalds to food experts YouTube What happens when you serve McDonalds fast food to some food experts and pretend its a new organic . KOREAN McDonalds vs AMERICAN McDonalds mukbang Its time for a McDonalds Mukbang Is fast food different in Korea New Comfy Clothes \u25bb httpscloakbrandcom", "id": "290"}, {"title": "McDonald's changes golden arches logo amid coronavirus outbreak", "snippet": "In some parts of the world, however, McDonald's is now using its iconic \nlogo to remind customers and employees that everyone should be ...", "uploaded": "Mar 24, 2020", "url": "https://www.today.com/food/mcdonald-s-changes-golden-arches-logo-amid-coronavirus-outbreak-t176653", "thumbnail": "https://encrypted-tbn0.gstatic.com/images?q=tbn:ANd9GcQSQYmYRdqozmb8t7qzj6WB8MlaZSxdRjxPvA65Xj3Bdn2_3crpSq_ZZQOFGUaqQzbO2NYz6Vc&usqp=CAI&s", "type": "news", "clusterassignment": 97, "clustersummary": "McDonalds changes golden arches logo amid coronavirus Mar International locations of McDonalds have given the famous logo a makeover to remind customers about social distancing amid the ongoing . McDonalds changes golden arches logo amid coronavirus International locations of McDonalds have given the famous logo a makeover to remind customers about", "id": "291"}, {"title": "McDonald's all-day breakfast to phase out during coronavirus ...", "snippet": "McDonald's all-day breakfast is being temporarily phased out across the \nU.S. due to the COVID-19 pandemic. The Chicago-based fast-food ...", "uploaded": "Mar 25, 2020", "url": "https://www.chicagobusiness.com/restaurants/mcdonalds-phase-out-all-day-breakfast", "thumbnail": "https://encrypted-tbn0.gstatic.com/images?q=tbn:ANd9GcTbFGcXJWpF8xL-JRbYWthIuSQWAAzgscF9p-Notu8cGzdmXJCNUqBTPjgOkrZ7VjbZnCadDg&usqp=CAI&s", "type": "news", "clusterassignment": 64, "clustersummary": "McDonald \u2019 s pulls allday breakfast menu to simplify operations amid coronavirus pandemic McDonalds pulls allday breakfast menu to simplify operations amid coronavirus pandemic Cydney Henderson USA TODAY . McDonalds pulls allday breakfast menu amid coronavirus McDonalds is temporarily pulling its coveted allday breakfast menu to streamline operations as the", "id": "292"}, {"title": "McDonald's employees assist woman who mouths 'help me' in the drive thru", "snippet": "After using the McDonald's restroom, the woman tried to approach the \ncounter again to make an order, police said. But the man she was \ntraveling ...", "uploaded": "Dec 27, 2019", "url": "https://www.cnn.com/2019/12/27/us/mcdonalds-employees-assist-drive-thru-woman-mouths-help-me-trnd/index.html", "thumbnail": "https://encrypted-tbn0.gstatic.com/images?q=tbn:ANd9GcQadsmRw2UCaUolRSC7c6TmwQMacU-pZdDBtxE3NkvrziBM_o87E4V1AXnoXB89ZULWrxVljQ&usqp=CAI&s", "type": "news", "clusterassignment": 17, "clustersummary": "McDonalds employees assist woman who mouths help me in the drive thru After using the McDonalds restroom the woman tried to approach the counter again to make an order police said But the man she was traveling . McDonalds Staff Help Woman Mouthing Help Me in DriveThru McDonalds employees quickly came up with a plan to make sure a woman who mouthed help me in the", "id": "293"}, {"title": "McDonald\u2019s pulls all-day breakfast menu to 'simplify operations' amid \ncoronavirus pandemic", "snippet": "McDonald's pulls all-day breakfast menu to 'simplify operations' amid \ncoronavirus pandemic. Cydney Henderson. USA TODAY.", "uploaded": "Mar 25, 2020", "url": "https://www.usatoday.com/story/money/2020/03/25/mcdonalds-pulls-all-day-breakfast-menu-amid-coronavirus-pandemic/2913848001/", "thumbnail": "https://encrypted-tbn0.gstatic.com/images?q=tbn:ANd9GcTQE0ZY8NTE3q8hf8ZYz4SfMkMndfHtMP7_IhA6irmjReW2CRvBygNq5G3bBXQoWfWQmPSOUw&usqp=CAI&s", "type": "news", "clusterassignment": 64, "clustersummary": "McDonald \u2019 s pulls allday breakfast menu to simplify operations amid coronavirus pandemic McDonalds pulls allday breakfast menu to simplify operations amid coronavirus pandemic Cydney Henderson USA TODAY . McDonalds pulls allday breakfast menu amid coronavirus McDonalds is temporarily pulling its coveted allday breakfast menu to streamline operations as the", "id": "294"}, {"title": "McDonald's and other brands are making 'social distancing' logos", "snippet": "McDonald's, Coca-Cola, Audi and Volkswagen are just a few of the corporate \nconglomerates that are interpreting \"social distancing\" with logo ...", "uploaded": "Mar 26, 2020", "url": "https://www.cnn.com/2020/03/26/business/social-distancing-brand-logos-coronavirus/index.html", "thumbnail": "https://encrypted-tbn0.gstatic.com/images?q=tbn:ANd9GcT2hmgfZALUAgNxc__zq7mkCI-WyNCnqm9rsxD3HRaPfKzgrV4i0R2_wRvuzJ6z3OU5iyLRZw&usqp=CAI&s", "type": "news", "clusterassignment": 54, "clustersummary": "McDonalds logo changed to promote social distancing . McDonalds and other brands are making social distancing logos McDonalds CocaCola Audi and Volkswagen are just a few of the corporate conglomerates that are interpreting social distancing with logo", "id": "295"}, {"title": "McDonald's workers walk out after coworkers test positive for ...", "snippet": "A California McDonald's was forced to close after 22 workers walked out in protest of the fast-food giant's ...", "uploaded": "", "thumbnail": "data:image/gif;base64,R0lGODlhAQABAIAAAP///////yH5BAEKAAEALAAAAAABAAEAAAICTAEAOw==", "url": "https://www.businessinsider.com/mcdonalds-workers-walk-out-coworkers-test-positive-for-covid-19-2020-5", "type": "video", "clusterassignment": 77, "clustersummary": "McDonalds workers walk out after coworkers test positive for COVID Business Insider A McDonalds in Oakland California was forced to shut down on Tuesday after workers walked out in protest Four workers at the . McDonalds workers walk out after coworkers test positive for A California McDonalds was forced to close after workers walked out in protest of the fastfood giants .", "id": "296"}, {"title": "McDonald's is going to look drastically different when it opens ...", "snippet": "When McDonald's restaurants reopen, consumers should expect stickers on the floor encouraging social ...", "uploaded": "", "thumbnail": "data:image/gif;base64,R0lGODlhAQABAIAAAP///////yH5BAEKAAEALAAAAAABAAEAAAICTAEAOw==", "url": "https://www.cnn.com/2020/05/14/business/mcdonalds-reopening-instructions-coronavirus/index.html", "type": "video", "clusterassignment": 0, "clustersummary": "McDonalds is going to look drastically different when it opens When McDonalds restaurants reopen consumers should expect stickers on the floor encouraging social . McDonalds is going to look drastically different when it opens When McDonalds restaurants reopen consumers should expect stickers on the floor encouraging social", "id": "297"}, {"title": "Fish | McDonald's", "snippet": "Filet-O-Fish is one of our best-loved menu items, and the McDonald's Sustainable Fisheries Standard guides ...", "uploaded": "", "thumbnail": "data:image/gif;base64,R0lGODlhAQABAIAAAP///////yH5BAEKAAEALAAAAAABAAEAAAICTAEAOw==", "url": "https://corporate.mcdonalds.com/corpmcd/scale-for-good/our-food/fish.html", "type": "video", "clusterassignment": 23, "clustersummary": "McDonalds Friendly Center Shop Eat Deals Connect REOPEN Back McDonalds logo Fast food restaurant featuring valuepriced food Call Site mcdonaldscom . McDonalds Facts That Prove Its Best In Fast Food Eat .", "id": "298"}, {"title": "Climate Action | McDonald's", "snippet": "Climate change is the biggest environmental issue of our time, affecting McDonald's customers, employees ...", "uploaded": "", "thumbnail": "data:image/gif;base64,R0lGODlhAQABAIAAAP///////yH5BAEKAAEALAAAAAABAAEAAAICTAEAOw==", "url": "https://corporate.mcdonalds.com/corpmcd/scale-for-good/climate-action.html", "type": "video", "clusterassignment": 22, "clustersummary": "Tuesdays Briefing Employees at Oakland McDonalds go on strike after covid outbreak Judge allows climate change lawsuit to move forward Rep Mark DeSaulnier reveals he was on a ventilator for four weeks . Climate Action McDonalds Climate change is the biggest environmental issue of our time affecting McDonalds customers employees", "id": "299"}, {"title": "McDelivery\u00ae with DoorDash Brings A New Tradition to Your ...", "snippet": "With festive group menu inspiration using McDonald's favorites - and the help of a few items from around the ...", "uploaded": "", "thumbnail": "data:image/gif;base64,R0lGODlhAQABAIAAAP///////yH5BAEKAAEALAAAAAABAAEAAAICTAEAOw==", "url": "https://news.mcdonalds.com/stories/whole-new-experiences/Palentines-Day-McDelivery", "type": "video", "clusterassignment": 6, "clustersummary": "McDonalds plans to make Happy Meals healthier worldwide by . Moments McDonalds I love Happy Meals McDonalds always reminds me of happy\u2014a happy place with only good memories\u2014Im", "id": "300"}, {"title": "McDonald's sales have plunged because of coronavirus - CNN", "snippet": "McDonald's was enjoying a great start to 2020 but that all changed once the Covid-19 pandemic hit Europe and the United States.", "uploaded": "", "thumbnail": "", "url": "https://www.cnn.com/2020/04/08/investing/mcdonalds-earnings-sales-dividend/index.html", "type": "video", "clusterassignment": 3, "clustersummary": "McDonalds sales have plunged because of coronavirus New York CNN Business McDonalds was enjoying a great start to but that all changed once the Covid pandemic hit Europe and the . McDonalds sales have plunged because of coronavirus CNN McDonalds was enjoying a great start to but that all changed once the Covid pandemic hit Europe and the United States", "id": "301"}, {"title": "McDonald's cooks, cashiers plan national strike over COVID ...", "snippet": "Hundreds of McDonald's workers in 20 cities plan to strike Wednesday on the day before the company's ...", "uploaded": "", "thumbnail": "data:image/gif;base64,R0lGODlhAQABAIAAAP///////yH5BAEKAAEALAAAAAABAAEAAAICTAEAOw==", "url": "https://www.usatoday.com/story/money/business/2020/05/19/coronavirus-mcdonalds-employees-national-strike-over-safety/5218729002/", "type": "video", "clusterassignment": 57, "clustersummary": "McDonalds cooks cashiers plan national strike over COVID May Hundreds of McDonalds workers in cities plan to strike Wednesday on the day before the companys annual shareholders meeting \u2014 part of . McDonalds cooks cashiers plan national strike over COVID Hundreds of McDonalds workers in cities plan to strike Wednesday on the day before the companys", "id": "302"}, {"title": "McDonald's to Acquire Dynamic Yield, Will Use Decision ...", "snippet": "McDonald's will utilize this decision technology to provide an even more personalized customer experience ...", "uploaded": "", "thumbnail": "data:image/gif;base64,R0lGODlhAQABAIAAAP///////yH5BAEKAAEALAAAAAABAAEAAAICTAEAOw==", "url": "https://news.mcdonalds.com/news-releases/news-release-details/dynamic-yield-acquisition-release", "type": "video", "clusterassignment": 16, "clustersummary": "McDonalds to Acquire Dynamic Yield Will Use Decision McDonalds will utilize this decision technology to provide an even more personalized customer experience . McDonalds creates digital customer engagement team as part The new team is part of the fastfood giants strategy to use technology to reach customers and drive sales", "id": "303"}, {"title": "Coffee | McDonald's", "snippet": "Over the last decade, McDonald's has partnered with coffee roasters to help advance coffee sustainability ...", "uploaded": "", "thumbnail": "data:image/gif;base64,R0lGODlhAQABAIAAAP///////yH5BAEKAAEALAAAAAABAAEAAAICTAEAOw==", "url": "https://corporate.mcdonalds.com/corpmcd/scale-for-good/our-food/coffee.html", "type": "video", "clusterassignment": 20, "clustersummary": "Ford is recycling McDonalds coffee waste into car parts The Dec Ford is trying to do its part to combat climate change by recycling old coffee waste from McDonalds into car parts The automaker will be taking . Ford uses McDonalds coffee beans to make car parts McDonalds produces more than million pounds of coffee chaff that used to go to landfills It teamed up .", "id": "304"}, {"title": "McDonald's launches plant-based burger war showdown with ...", "snippet": "The rivalry between McDonald's and Burger King also mirrors the competition between Beyond Meat and ...", "uploaded": "", "thumbnail": "data:image/gif;base64,R0lGODlhAQABAIAAAP///////yH5BAEKAAEALAAAAAABAAEAAAICTAEAOw==", "url": "https://www.cnbc.com/2019/09/27/mcdonalds-launches-plant-based-burger-war-showdown-with-burger-king.html", "type": "video", "clusterassignment": 34, "clustersummary": "McDonalds launches plantbased burger war showdown with . McDonalds launches plantbased burger war showdown with The rivalry between McDonalds and Burger King also mirrors the competition between Beyond Meat and .", "id": "305"}, {"title": "Oklahoma City McDonald's customer shoots 2 employees ...", "snippet": "McDonald's customer shoots employees after being asked to leave because of coronavirus restrictions. By ...", "uploaded": "", "thumbnail": "data:image/gif;base64,R0lGODlhAQABAIAAAP///////yH5BAEKAAEALAAAAAABAAEAAAICTAEAOw==", "url": "https://www.washingtonpost.com/nation/2020/05/07/mcdonalds-oklahoma-city-shooting-coronavirus/", "type": "video", "clusterassignment": 41, "clustersummary": "Oklahoma City McDonalds customer shoots employees McDonalds customer shoots employees after being asked to leave because of coronavirus restrictions By . McDonalds employees shot by customers over coronavirus Two McDonalds employees in Oklahoma City were shot by customers after being told the dining area was", "id": "306"}, {"title": "McDonald's (MCD) earnings Q1 2020 fall 17% - CNBC.com", "snippet": "McDonald's said in early April that same-store sales fell 3.4% during the first quarter.", "uploaded": "", "thumbnail": "data:image/gif;base64,R0lGODlhAQABAIAAAP///////yH5BAEKAAEALAAAAAABAAEAAAICTAEAOw==", "url": "https://www.cnbc.com/2020/04/30/mcdonalds-mcd-earnings-q1-2020.html", "type": "video", "clusterassignment": 80, "clustersummary": "McDonalds MCD earnings Q fall CNBCcom McDonalds said in early April that samestore sales fell during the first quarter . McDonalds global samestore sales down in March amid McDonalds said Wednesday that its global samestore sales fell in March as the coronavirus pandemic", "id": "307"}, {"title": "McDonald's on reopening restaurants, free meals for first ...", "snippet": "'Safety will absolutely continue to be our first priority,\u201d McDonald's USA President Joe Erlinger on COVID-19 ...", "uploaded": "", "thumbnail": "data:image/gif;base64,R0lGODlhAQABAIAAAP///////yH5BAEKAAEALAAAAAABAAEAAAICTAEAOw==", "url": "https://www.nrn.com/franchising/mcdonald-s-corp-and-franchisees-coordinate-reopening-dining-rooms-free-meals-first", "type": "video", "clusterassignment": 11, "clustersummary": "McDonalds on reopening restaurants free meals for first Safety will absolutely continue to be our first priority \u201d McDonalds USA President Joe Erlinger on COVID . Thanks To Fight For Minimum Wage McDonalds Unveils Mr Rensi is the former president and CEO of McDonalds USA McDonalds restaurant employees rally", "id": "308"}, {"title": "We found every difference between UK and US McDonald's ...", "snippet": "From calorie count to portion sizes, we ordered everything on the UK and US McDonald's menus to find out ...", "uploaded": "", "thumbnail": "data:image/gif;base64,R0lGODlhAQABAIAAAP///////yH5BAEKAAEALAAAAAABAAEAAAICTAEAOw==", "url": "https://www.insider.com/we-found-every-difference-between-uk-and-us-mcdonalds-2020-5", "type": "video", "clusterassignment": 68, "clustersummary": "We found every difference between UK and US McDonalds From calorie count to portion sizes we ordered everything on the UK and US McDonalds menus to find out . US vs UK McDonalds Food Wars YouTube From calorie count to portion size we compared everything between the UK and US McDonalds MORE FOOD", "id": "309"}, {"title": "McDonald's employees shot after telling customer dining area ...", "snippet": "According to the Oklahoma City Police Department, suspect Gloria Woody entered the McDonald's and was ...", "uploaded": "", "thumbnail": "data:image/gif;base64,R0lGODlhAQABAIAAAP///////yH5BAEKAAEALAAAAAABAAEAAAICTAEAOw==", "url": "https://www.cbsnews.com/news/mcdonalds-shooting-employee-dining-area-closed-oklahoma-city/", "type": "video", "clusterassignment": 41, "clustersummary": "Oklahoma City McDonalds customer shoots employees McDonalds customer shoots employees after being asked to leave because of coronavirus restrictions By . McDonalds employees shot by customers over coronavirus Two McDonalds employees in Oklahoma City were shot by customers after being told the dining area was", "id": "310"}, {"title": "KETO at McDonalds | I Ordered EVERY Keto McDonalds ...", "snippet": "Today I'm showing you how to order Keto at McDonalds! And EVERY breakfast, lunch, and dinner keto fast ...", "uploaded": "", "thumbnail": "data:image/gif;base64,R0lGODlhAQABAIAAAP///////yH5BAEKAAEALAAAAAABAAEAAAICTAEAOw==", "url": "https://www.youtube.com/watch?v=WZzk7GI68mw", "type": "video", "clusterassignment": 78, "clustersummary": "McDonalds Burgers Fries More Quality Ingredients McDonaldscom is your hub for everything McDonalds Find out more about our menu items and promotions today . McDonalds Menu Our Full McDonalds Food Menu Before your next McDonalds trip take a tour of our full McDonalds Menu Check out our breakfast burgers and more .", "id": "311"}, {"title": "Inside McDonald's workers' organizing during the coronavirus ...", "snippet": "McDonald's is facing unprecedented protests during the coronavirus pandemic, as workers seek higher pay ...", "uploaded": "", "thumbnail": "data:image/gif;base64,R0lGODlhAQABAIAAAP///////yH5BAEKAAEALAAAAAABAAEAAAICTAEAOw==", "url": "https://www.businessinsider.com/mcdonalds-workers-organizing-during-coronavirus-pandemic-2020-4", "type": "video", "clusterassignment": 24, "clustersummary": "Striking McDonalds Workers Say Their Lives Are More Apr McDonalds employees and supporters protest outside a McDonalds in Los Angeles California April demanding pay for quarantine . Positive COVID Tests at LA McDonald \u2019 s Leads to Statewide Fast Food Strike Over the last few weeks three LAarea McDonalds employees tested positive for COVID That includes two workers from the .", "id": "312"}, {"title": "McDonalds - Excelsior College", "snippet": "McDonald's. \u201cExcelsior took all of my credits. I was able to jump right into upper-level courses.\u201d Kevin Feeley\u00a0...", "uploaded": "", "thumbnail": "data:image/gif;base64,R0lGODlhAQABAIAAAP///////yH5BAEKAAEALAAAAAABAAEAAAICTAEAOw==", "url": "https://www.excelsior.edu/partner/mcdonalds-usa/", "type": "video", "clusterassignment": 59, "clustersummary": "Tuition Assistance Archways to Opportunity OwnerOperator Employees work for independent McDonalds Franchises while McOpCoCorporate Employees work in companyowned restaurants . McDonalds Archways to Opportunity Ivy Tech Community Hey there students Let us help you learn about the McDonalds tuition assistance program McDonalds", "id": "313"}, {"title": "McDonald's - McDonald's - YouTube", "snippet": "Welcome to your go-to source for all things McDonald's. On our official channel, you'll have exclusive access to McDonald's commercials, behind-the-scenes fo...", "uploaded": "", "thumbnail": "", "url": "https://www.youtube.com/channel/UCRI5ZedBs0_BYY4PlxD6m7w", "type": "video", "clusterassignment": 103, "clustersummary": "McDonalds McDonalds YouTube Welcome to your goto source for all things McDonalds On our official channel youll have exclusive access to McDonalds commercials behindthescenes fo . Famous Orders McDonalds YouTube Everyone has an order May we take yours Yes all featured orders are the persons actual goto order", "id": "314"}, {"title": "MCDONALD'S CONTINUES TEST OF NEW P.L.T. MADE ...", "snippet": "The P.L.T. is made with a Beyond Meat\u00ae plant-based patty that has been crafted exclusively by McDonald's ...", "uploaded": "", "thumbnail": "data:image/gif;base64,R0lGODlhAQABAIAAAP///////yH5BAEKAAEALAAAAAABAAEAAAICTAEAOw==", "url": "https://www.beyondmeat.com/whats-new/mcdonalds-tests-new-p-l-t-made-with-a-beyond-meat-patty/", "type": "video", "clusterassignment": 34, "clustersummary": "McDonalds launches plantbased burger war showdown with . McDonalds launches plantbased burger war showdown with The rivalry between McDonalds and Burger King also mirrors the competition between Beyond Meat and .", "id": "315"}, {"title": "TRYING TWITTER'S VIRAL MCDONALDS CHALLENGE ...", "snippet": "Let's put the challenge that everyone thought they could so easily to the test... SUBSCRIBE:\u00a0...", "uploaded": "", "thumbnail": "data:image/gif;base64,R0lGODlhAQABAIAAAP///////yH5BAEKAAEALAAAAAABAAEAAAICTAEAOw==", "url": "https://www.youtube.com/watch?v=dG4VTXzThV8", "type": "video", "clusterassignment": 19, "clustersummary": "", "id": "316"}, {"title": "Coronavirus: McDonald's to close seating, play areas amid ...", "snippet": "In the latest nod to how the coronavirus is disrupting Americans daily rituals ad patterns, McDonald's says ...", "uploaded": "", "thumbnail": "data:image/gif;base64,R0lGODlhAQABAIAAAP///////yH5BAEKAAEALAAAAAABAAEAAAICTAEAOw==", "url": "https://www.usatoday.com/story/money/2020/03/16/coronavirus-mcdonalds-close-seating-play-areas-amid-concerns/5063942002/", "type": "video", "clusterassignment": 51, "clustersummary": "Coronavirus leads McDonalds to close hundreds of . Coronavirus McDonalds to close seating play areas amid In the latest nod to how the coronavirus is disrupting Americans daily rituals ad patterns McDonalds says .", "id": "317"}, {"title": "Why McDonald's Flopped In Vietnam - YouTube", "snippet": "The fast food industry thrives in most of the world. Chains like McDonald's and Burger King typically come out ...", "uploaded": "", "thumbnail": "data:image/gif;base64,R0lGODlhAQABAIAAAP///////yH5BAEKAAEALAAAAAABAAEAAAICTAEAOw==", "url": "https://www.youtube.com/watch?v=l9pthhpd7So", "type": "video", "clusterassignment": 44, "clustersummary": "McDonalds Wikipedia McDonalds Corporation is an American fast food company founded in as a restaurant operated by Richard and Maurice McDonald in San Bernardino . Why McDonalds Wins in Any Economy Fortune .", "id": "318"}, {"title": "Black McDonald's franchisees speak out, share experiences ...", "snippet": "Black franchisees told Business Insider that their stores net $68,000 less a month, on average, than McDonald ...", "uploaded": "", "thumbnail": "data:image/gif;base64,R0lGODlhAQABAIAAAP///////yH5BAEKAAEALAAAAAABAAEAAAICTAEAOw==", "url": "https://www.businessinsider.com/black-mcdonalds-franchisees-share-experiences-own-words-2019-12", "type": "video", "clusterassignment": 18, "clustersummary": "Black McDonalds franchisees speak out share experiences Black franchisees told Business Insider that their stores net less a month on average than McDonald . McDonalds relationship with US franchisees is fraying over Franchisees want more financial assistance from McDonalds while the company is asking operators to", "id": "319"}, {"title": "McDonald's changes golden arches logo amid coronavirus ...", "snippet": "International locations of McDonald's have given the famous logo a makeover to remind customers about ...", "uploaded": "", "thumbnail": "data:image/gif;base64,R0lGODlhAQABAIAAAP///////yH5BAEKAAEALAAAAAABAAEAAAICTAEAOw==", "url": "https://www.today.com/food/mcdonald-s-changes-golden-arches-logo-amid-coronavirus-outbreak-t176653", "type": "video", "clusterassignment": 97, "clustersummary": "McDonalds changes golden arches logo amid coronavirus Mar International locations of McDonalds have given the famous logo a makeover to remind customers about social distancing amid the ongoing . McDonalds changes golden arches logo amid coronavirus International locations of McDonalds have given the famous logo a makeover to remind customers about", "id": "320"}, {"title": "US vs UK McDonald's | Food Wars - YouTube", "snippet": "From calorie count to portion size, we compared everything between the UK and US McDonald's. MORE FOOD ...", "uploaded": "", "thumbnail": "data:image/gif;base64,R0lGODlhAQABAIAAAP///////yH5BAEKAAEALAAAAAABAAEAAAICTAEAOw==", "url": "https://www.youtube.com/watch?v=ZMaW6TamNAc", "type": "video", "clusterassignment": 68, "clustersummary": "We found every difference between UK and US McDonalds From calorie count to portion sizes we ordered everything on the UK and US McDonalds menus to find out . US vs UK McDonalds Food Wars YouTube From calorie count to portion size we compared everything between the UK and US McDonalds MORE FOOD", "id": "321"}, {"title": "They're Back! McDonald's Introduces the Limited-Edition ...", "snippet": "They're Back! McDonald's Introduces the Limited-Edition Surprise Happy Meal Featuring Iconic Throwback ...", "uploaded": "", "thumbnail": "data:image/gif;base64,R0lGODlhAQABAIAAAP///////yH5BAEKAAEALAAAAAABAAEAAAICTAEAOw==", "url": "https://news.mcdonalds.com/news-releases/news-release-details/Surprise-Happy-Meal/us", "type": "video", "clusterassignment": 6, "clustersummary": "McDonalds plans to make Happy Meals healthier worldwide by . Moments McDonalds I love Happy Meals McDonalds always reminds me of happy\u2014a happy place with only good memories\u2014Im", "id": "322"}, {"title": "The Drive-Thru: Amazon delivery, McDonald's breakfast, tiny ...", "snippet": "McDonald's takes the Chicken McGriddle and McChicken Biscuit national. McDonalds chicken mcgriddle ...", "uploaded": "", "thumbnail": "data:image/gif;base64,R0lGODlhAQABAIAAAP///////yH5BAEKAAEALAAAAAABAAEAAAICTAEAOw==", "url": "https://www.businessinsider.com/the-drive-thru-amazon-delivery-mcdonalds-breakfast-tiny-ihop-2019-12", "type": "video", "clusterassignment": 86, "clustersummary": "The DriveThru Amazon delivery McDonalds breakfast tiny McDonalds takes the Chicken McGriddle and McChicken Biscuit national McDonalds chicken mcgriddle . McDonalds McChicken breakfast sandwiches now available The fastfood chain is adding two new chicken sandwiches a McChicken Biscuit and a Chicken McGriddles", "id": "323"}, {"title": "How Much Mcdonald's Franchise Owners Really Make Per ...", "snippet": "There's no question about it, McDonald's is the most successful restaurant in the history of the world. The ...", "uploaded": "", "thumbnail": "data:image/gif;base64,R0lGODlhAQABAIAAAP///////yH5BAEKAAEALAAAAAABAAEAAAICTAEAOw==", "url": "https://www.youtube.com/watch?v=kr_iqkRcLHU", "type": "video", "clusterassignment": 44, "clustersummary": "McDonalds Wikipedia McDonalds Corporation is an American fast food company founded in as a restaurant operated by Richard and Maurice McDonald in San Bernardino . Why McDonalds Wins in Any Economy Fortune .", "id": "324"}, {"title": "McDonald's, Uber and J&J have removed the chief marketer ...", "snippet": "This week, McDonald's announced that its Chief Marketing Officer (CMO) Silvia Lagnado is set to leave the ...", "uploaded": "", "thumbnail": "data:image/gif;base64,R0lGODlhAQABAIAAAP///////yH5BAEKAAEALAAAAAABAAEAAAICTAEAOw==", "url": "https://www.cnbc.com/2019/07/25/mcdonalds-uber-and-jj-have-removed-the-chief-marketer-role---heres-why.html", "type": "video", "clusterassignment": 28, "clustersummary": "How McDonalds Lost Its Big Mac In Europe . McDonalds loses second Mc trademark case against .", "id": "325"}, {"title": "HACER\u00ae National Scholarship | McDonald's\u00ae", "snippet": "Your generation is making the world a better place, and McDonald's\u00ae wants Hispanic students to be front and ...", "uploaded": "", "thumbnail": "data:image/gif;base64,R0lGODlhAQABAIAAAP///////yH5BAEKAAEALAAAAAABAAEAAAICTAEAOw==", "url": "https://www.mcdonalds.com/us/en-us/community/hacer.html", "type": "video", "clusterassignment": 36, "clustersummary": "It took three years but heres how she got McDonalds stores to switch to fresh beef Through consumer insights McDonalds knew that their customers would respond well to the upgrade And the improved burgers could help . McDonalds Behind the Scenes of the Menu Good Morning McDonalds has been coming under scrutiny from consumers about the quality of their menu items For the first", "id": "326"}, {"title": "McDonald's acquires AI company trying to automate the drive ...", "snippet": "McDonald's has agreed to acquire Apprente, which uses artificial intelligence to understand speech. The ...", "uploaded": "", "thumbnail": "data:image/gif;base64,R0lGODlhAQABAIAAAP///////yH5BAEKAAEALAAAAAABAAEAAAICTAEAOw==", "url": "https://www.cnbc.com/2019/09/10/mcdonalds-acquires-ai-company-trying-to-automate-the-drive-thru.html", "type": "video", "clusterassignment": 65, "clustersummary": "McDonalds Is Putting AI in Its DriveThrus Design News . McDonalds buys AI speech company Apprente to automate its McDonalds just bought an AI startup that could take human interaction out of the equation for its drivethrus", "id": "327"}, {"title": "McDonald's Archways to Opportunity - Ivy Tech Community ...", "snippet": "Hey there, students! Let us help you learn about the McDonald's tuition assistance program. McDonald's ...", "uploaded": "", "thumbnail": "data:image/gif;base64,R0lGODlhAQABAIAAAP///////yH5BAEKAAEALAAAAAABAAEAAAICTAEAOw==", "url": "https://www.ivytech.edu/32105.html", "type": "video", "clusterassignment": 59, "clustersummary": "Tuition Assistance Archways to Opportunity OwnerOperator Employees work for independent McDonalds Franchises while McOpCoCorporate Employees work in companyowned restaurants . McDonalds Archways to Opportunity Ivy Tech Community Hey there students Let us help you learn about the McDonalds tuition assistance program McDonalds", "id": "328"}, {"title": "McDonald's employees shot in Oklahoma City over COVID-19 ...", "snippet": "3 McDonald's employees were shot in Oklahoma City after telling a woman the dining room was closed ...", "uploaded": "", "thumbnail": "data:image/gif;base64,R0lGODlhAQABAIAAAP///////yH5BAEKAAEALAAAAAABAAEAAAICTAEAOw==", "url": "https://www.businessinsider.com/mcdonalds-employees-shot-in-oklahoma-city-over-covid-19-closure-2020-5", "type": "video", "clusterassignment": 41, "clustersummary": "Oklahoma City McDonalds customer shoots employees McDonalds customer shoots employees after being asked to leave because of coronavirus restrictions By . McDonalds employees shot by customers over coronavirus Two McDonalds employees in Oklahoma City were shot by customers after being told the dining area was", "id": "329"}, {"title": "McDonald's (MCD) earnings Q4 2019 beat Wall Street estimates", "snippet": "McDonald's reported earnings Wednesday for the first time since its board fired CEO Steve Easterbrook in ...", "uploaded": "", "thumbnail": "data:image/gif;base64,R0lGODlhAQABAIAAAP///////yH5BAEKAAEALAAAAAABAAEAAAICTAEAOw==", "url": "https://www.cnbc.com/2020/01/29/mcdonalds-mcd-earnings-q4-2019.html", "type": "video", "clusterassignment": 76, "clustersummary": "McDonald \u2019 s Employee Is Shot After Store Is Partly Closed for Coronavirus A woman opened fire in a McDonalds in Oklahoma City on Wednesday evening injuring at least three employees the authorities said after . Fire ravages McDonalds on Route near Leesport Berks Regional News ONTELAUNEE TWP Pa A twoalarm fire badly damaged a McDonalds restaurant and closed a busy stretch of highway in Berks County on .", "id": "330"}, {"title": "McDonald's earnings preview: Chick-fil-A is the fast-food ...", "snippet": "McDonald's needs a new chicken menu item, and fast, franchisees say. McDonald's has relied on its ...", "uploaded": "", "thumbnail": "data:image/gif;base64,R0lGODlhAQABAIAAAP///////yH5BAEKAAEALAAAAAABAAEAAAICTAEAOw==", "url": "https://www.marketwatch.com/story/mcdonalds-earnings-preview-chick-fil-a-is-the-fast-food-giants-biggest-competition-in-the-us-2020-01-23", "type": "video", "clusterassignment": 21, "clustersummary": "Im Not Lovin It Consumers deserve to know where McDonalds chicken really comes from . McDonalds earnings preview ChickfilA is the fastfood McDonalds needs a new chicken menu item and fast franchisees say McDonalds has relied on its", "id": "331"}, {"title": "The Beyond Meat burger is coming to McDonald's in a ...", "snippet": "McDonald's will begin testing a Beyond Meat burger, giving the plant-based meat craze a major endorsement.", "uploaded": "", "thumbnail": "data:image/gif;base64,R0lGODlhAQABAIAAAP///////yH5BAEKAAEALAAAAAABAAEAAAICTAEAOw==", "url": "https://www.cnn.com/2019/09/26/business/beyond-meat-mcdonalds-test/index.html", "type": "video", "clusterassignment": 34, "clustersummary": "McDonalds launches plantbased burger war showdown with . McDonalds launches plantbased burger war showdown with The rivalry between McDonalds and Burger King also mirrors the competition between Beyond Meat and .", "id": "332"}, {"title": "What McDonald's Menu Items Look Like Around The World ...", "snippet": "McDonald's is the second-biggest fast-food chain in the world, offering menu items that differ depending on ...", "uploaded": "", "thumbnail": "data:image/gif;base64,R0lGODlhAQABAIAAAP///////yH5BAEKAAEALAAAAAABAAEAAAICTAEAOw==", "url": "https://www.youtube.com/watch?v=JJPmoHR7DlU", "type": "video", "clusterassignment": 38, "clustersummary": "McDonalds Menu Prices Fast Food Menu Prices McDonalds is the largest hamburger fast food chain in the world serving food in McDonalds sells many types of foods including hamburgers french fries . McDonalds French Fries Are the Most Popular Fast Food Item .", "id": "333"}, {"title": "GOING THROUGH THE MCDONALDS DRIVE THRU *IN A ...", "snippet": "Today on Savage Garage, we drive a tank through the McDonalds Drive Thru! Last episode, we met Paul at ...", "uploaded": "", "thumbnail": "data:image/gif;base64,R0lGODlhAQABAIAAAP///////yH5BAEKAAEALAAAAAABAAEAAAICTAEAOw==", "url": "https://www.youtube.com/watch?v=8HuJvvmIIZc", "type": "video", "clusterassignment": 62, "clustersummary": "men turned truck bed into pool drove to McDonald \u2019 s drivethru viral video shows Hope you like your McFlurries wet A TikTok video has gone viral showing two men in the back of their pickup truck which has been turned into . GOING THROUGH THE MCDONALDS DRIVE THRU IN A Today on Savage Garage we drive a tank through the McDonalds Drive Thru Last episode we met Paul at", "id": "334"}, {"title": "McDonald's to debut McChicken Biscuit and Chicken ...", "snippet": "McDonald's is rolling out the McChicken Biscuit and Chicken McGriddle across the US in late January.", "uploaded": "", "thumbnail": "data:image/gif;base64,R0lGODlhAQABAIAAAP///////yH5BAEKAAEALAAAAAABAAEAAAICTAEAOw==", "url": "https://www.businessinsider.com/mcdonalds-to-debut-mcchicken-biscuit-and-chicken-mcgriddle-in-2020-2019-12", "type": "video", "clusterassignment": 86, "clustersummary": "The DriveThru Amazon delivery McDonalds breakfast tiny McDonalds takes the Chicken McGriddle and McChicken Biscuit national McDonalds chicken mcgriddle . McDonalds McChicken breakfast sandwiches now available The fastfood chain is adding two new chicken sandwiches a McChicken Biscuit and a Chicken McGriddles", "id": "335"}, {"title": "McDonald's is bringing back retro Happy Meal toys - CNN", "snippet": "New York (CNN Business) McDonald's Happy Meal might be for kids, but officially it's over the hill. This ...", "uploaded": "", "thumbnail": "data:image/gif;base64,R0lGODlhAQABAIAAAP///////yH5BAEKAAEALAAAAAABAAEAAAICTAEAOw==", "url": "https://www.cnn.com/2019/11/01/business/mcdonalds-happy-meal-toys-trnd/index.html", "type": "video", "clusterassignment": 96, "clustersummary": "McDonalds has brought back some of its s Happy Meal toys . McDonalds UK Happy Meals Will Be Plastic Toy Free EcoWatch .", "id": "336"}, {"title": "10 Things Not To Do at MCDONALDS.. - YouTube", "snippet": "MCDONALDS IS THE BIGGEST FAST FOOD CHAIN THE WORLD! HERE ARE THINGS NOT TO DO AT ...", "uploaded": "", "thumbnail": "data:image/gif;base64,R0lGODlhAQABAIAAAP///////yH5BAEKAAEALAAAAAABAAEAAAICTAEAOw==", "url": "https://www.youtube.com/watch?v=s-7W-E860Fs", "type": "video", "clusterassignment": 9, "clustersummary": "Menu Items McDonalds Employees Wont Eat Eat This Not That . McDonalds Strangest Facts You Never Knew Eat This Not .", "id": "337"}, {"title": "McDonald's: Don't close bathrooms to prevent coronavirus ...", "snippet": "Some McDonald's locations have closed bathrooms to prevent people from stealing toilet paper amidst the ...", "uploaded": "", "thumbnail": "data:image/gif;base64,R0lGODlhAQABAIAAAP///////yH5BAEKAAEALAAAAAABAAEAAAICTAEAOw==", "url": "https://www.businessinsider.com/mcdonalds-dont-close-bathrooms-to-prevent-coronavirus-toilet-paper-theft-2020-3", "type": "video", "clusterassignment": 43, "clustersummary": "What selfserve kiosks at McDonalds mean for cashiers McDonalds isnt planning to replace employees with kiosks Hollis Johnson The internet has been buzzing . The Reason McDonalds Doesnt Deliver YouTube Likes and Ill drop my next video Thanks for watching Like Subscribe and Comment Instagram http", "id": "338"}, {"title": "Every McDonald's in Peru closes to mourn electrocution deaths", "snippet": "McDonald's is closing every restaurant in Peru for two days in memory of two employees who were ...", "uploaded": "", "thumbnail": "data:image/gif;base64,R0lGODlhAQABAIAAAP///////yH5BAEKAAEALAAAAAABAAEAAAICTAEAOw==", "url": "https://www.businessinsider.com/every-mcdonalds-peru-closes-mourning-two-electrocution-deaths-2019-12", "type": "video", "clusterassignment": 82, "clustersummary": "McDonalds and Nandos shut down all their UK restaurants even for takeout London CNN Business McDonalds MCD and Nandos will close all their restaurants in the United Kingdom and Ireland starting Monday . Every McDonalds in Peru closes to mourn electrocution deaths McDonalds is closing every restaurant in Peru for two days in memory of two employees who were", "id": "339"}, {"title": "McDonald's Adding MSG to New Chicken Sandwhich | Time", "snippet": "McDonald's is currently testing chicken sandwiches with monosodium glutamate (MSG).", "uploaded": "", "thumbnail": "data:image/gif;base64,R0lGODlhAQABAIAAAP///////yH5BAEKAAEALAAAAAABAAEAAAICTAEAOw==", "url": "https://time.com/5764298/mcdonalds-chicken-sandwhich-msg/", "type": "video", "clusterassignment": 86, "clustersummary": "The DriveThru Amazon delivery McDonalds breakfast tiny McDonalds takes the Chicken McGriddle and McChicken Biscuit national McDonalds chicken mcgriddle . McDonalds McChicken breakfast sandwiches now available The fastfood chain is adding two new chicken sandwiches a McChicken Biscuit and a Chicken McGriddles", "id": "340"}, {"title": "McDonald's, fast-food franchise model explains unequal benefits", "snippet": "While McDonald's already offered paid sick leave, 517000 McDonald's workers did not have paid sick ...", "uploaded": "", "thumbnail": "data:image/gif;base64,R0lGODlhAQABAIAAAP///////yH5BAEKAAEALAAAAAABAAEAAAICTAEAOw==", "url": "https://www.businessinsider.com/mcdonalds-fast-food-franchise-model-explains-unequal-benefits-2020-3", "type": "video", "clusterassignment": 18, "clustersummary": "Black McDonalds franchisees speak out share experiences Black franchisees told Business Insider that their stores net less a month on average than McDonald . McDonalds relationship with US franchisees is fraying over Franchisees want more financial assistance from McDonalds while the company is asking operators to", "id": "341"}, {"title": "Serving McDonalds to food experts? - YouTube", "snippet": "What happens when you serve McDonald's fast food to some food experts and pretend it's a new organic ...", "uploaded": "", "thumbnail": "data:image/gif;base64,R0lGODlhAQABAIAAAP///////yH5BAEKAAEALAAAAAABAAEAAAICTAEAOw==", "url": "https://www.youtube.com/watch?v=4Qa6QXBxxWw", "type": "video", "clusterassignment": 15, "clustersummary": "Serving McDonalds to food experts YouTube What happens when you serve McDonalds fast food to some food experts and pretend its a new organic . KOREAN McDonalds vs AMERICAN McDonalds mukbang Its time for a McDonalds Mukbang Is fast food different in Korea New Comfy Clothes \u25bb httpscloakbrandcom", "id": "342"}, {"title": "Black and Positively Golden | McDonald's", "snippet": "BET Experience. An electrifying celebration with live performances and McDonald's food. Learn More. Please ...", "uploaded": "", "thumbnail": "data:image/gif;base64,R0lGODlhAQABAIAAAP///////yH5BAEKAAEALAAAAAABAAEAAAICTAEAOw==", "url": "https://www.mcdonalds.com/us/en-us/black-and-positively-golden.html", "type": "video", "clusterassignment": 6, "clustersummary": "McDonalds plans to make Happy Meals healthier worldwide by . Moments McDonalds I love Happy Meals McDonalds always reminds me of happy\u2014a happy place with only good memories\u2014Im", "id": "343"}, {"title": "Ford uses McDonald's coffee beans to make car parts ...", "snippet": "McDonald's produces more than 62 million pounds of coffee chaff that used to go to landfills. It teamed up ...", "uploaded": "", "thumbnail": "data:image/gif;base64,R0lGODlhAQABAIAAAP///////yH5BAEKAAEALAAAAAABAAEAAAICTAEAOw==", "url": "https://www.businessinsider.com/ford-mcdonalds-coffee-bean-chaff-car-parts-2019-12", "type": "video", "clusterassignment": 20, "clustersummary": "Ford is recycling McDonalds coffee waste into car parts The Dec Ford is trying to do its part to combat climate change by recycling old coffee waste from McDonalds into car parts The automaker will be taking . Ford uses McDonalds coffee beans to make car parts McDonalds produces more than million pounds of coffee chaff that used to go to landfills It teamed up .", "id": "344"}, {"title": "Thanks To 'Fight For $15' Minimum Wage, McDonald's Unveils ...", "snippet": "Mr. Rensi is the former president and CEO of McDonald's USA. McDonald's restaurant employees rally ...", "uploaded": "", "thumbnail": "data:image/gif;base64,R0lGODlhAQABAIAAAP///////yH5BAEKAAEALAAAAAABAAEAAAICTAEAOw==", "url": "https://www.forbes.com/sites/realspin/2016/11/29/thanks-to-fight-for-15-minimum-wage-mcdonalds-unveils-job-replacing-self-service-kiosks-nationwide/", "type": "video", "clusterassignment": 11, "clustersummary": "McDonalds on reopening restaurants free meals for first Safety will absolutely continue to be our first priority \u201d McDonalds USA President Joe Erlinger on COVID . Thanks To Fight For Minimum Wage McDonalds Unveils Mr Rensi is the former president and CEO of McDonalds USA McDonalds restaurant employees rally", "id": "345"}, {"title": "Wendy's takes another stab at McDonald's with a breakfast video", "snippet": "The quick service chain is trying to come for a new daypart \u2013 breakfast. Holly Petre | Feb 05, 2020. Wendy's is ...", "uploaded": "", "thumbnail": "data:image/gif;base64,R0lGODlhAQABAIAAAP///////yH5BAEKAAEALAAAAAABAAEAAAICTAEAOw==", "url": "https://www.nrn.com/quick-service/wendy-s-takes-another-stab-mcdonald-s-new-video-its-breakfast-launch-former-mcdonald-s", "type": "video", "clusterassignment": 92, "clustersummary": "Wendys takes another stab at McDonalds with a breakfast video The quick service chain is trying to come for a new daypart \u2013 breakfast Holly Petre Feb Wendys is . Wendys breakfast debuts with deals McDonalds free Egg McDonalds is giving away free Egg McMuffins Monday and Wendys launches breakfast menu nationwide", "id": "346"}, {"title": "Moments | McDonald's", "snippet": "I love Happy Meals. McDonald's always reminds me of happy\u2014a happy place with only good memories\u2014I'm ...", "uploaded": "", "thumbnail": "data:image/gif;base64,R0lGODlhAQABAIAAAP///////yH5BAEKAAEALAAAAAABAAEAAAICTAEAOw==", "url": "https://www.mcdonalds.com/us/en-us/moments.html", "type": "video", "clusterassignment": 6, "clustersummary": "McDonalds plans to make Happy Meals healthier worldwide by . Moments McDonalds I love Happy Meals McDonalds always reminds me of happy\u2014a happy place with only good memories\u2014Im", "id": "347"}, {"title": "McDonald's Corporation (MCD) Company Profile, News ...", "snippet": "McDonald's. The global fast food chain, which has made changes to its menu in recent years to adapt to ...", "uploaded": "", "thumbnail": "data:image/gif;base64,R0lGODlhAQABAIAAAP///////yH5BAEKAAEALAAAAAABAAEAAAICTAEAOw==", "url": "https://fortune.com/company/mcdonalds/", "type": "video", "clusterassignment": 52, "clustersummary": "McDonalds Corporation MCD Company Profile News McDonalds The global fast food chain which has made changes to its menu in recent years to adapt to consumers seeking healthier food has more than . McDonalds Corporation MCD Company Profile News McDonalds The global fast food chain which has made changes to its menu in recent years to adapt to", "id": "348"}, {"title": "McDonald's Staff Help Woman Mouthing \"Help Me\" in Drive-Thru", "snippet": "McDonald's employees quickly came up with a plan to make sure a woman who mouthed \"help me\" in the ...", "uploaded": "", "thumbnail": "data:image/gif;base64,R0lGODlhAQABAIAAAP///////yH5BAEKAAEALAAAAAABAAEAAAICTAEAOw==", "url": "https://time.com/5756318/mcdonalds-employees-help-woman/", "type": "video", "clusterassignment": 17, "clustersummary": "McDonalds employees assist woman who mouths help me in the drive thru After using the McDonalds restroom the woman tried to approach the counter again to make an order police said But the man she was traveling . McDonalds Staff Help Woman Mouthing Help Me in DriveThru McDonalds employees quickly came up with a plan to make sure a woman who mouthed help me in the", "id": "349"}, {"title": "McDonald's breakfast over the years - CNN.com", "snippet": "The fast food leader has history with the most important meal of the day. Take a look through innovations from ...", "uploaded": "", "thumbnail": "data:image/gif;base64,R0lGODlhAQABAIAAAP///////yH5BAEKAAEALAAAAAABAAEAAAICTAEAOw==", "url": "https://www.cnn.com/interactive/2019/02/business/mcdonalds-breakfast-history-timeline/index.html", "type": "video", "clusterassignment": 45, "clustersummary": "McDonalds breakfast over the years CNNcom The fast food leader has history with the most important meal of the day Take a look through innovations from . Minecraft MCDONALDS TYCOON SELL FAST FOOD Time to create a Mcdonalds Restaurant Shirts httpsrepresentcomstorepopularmmos Our Book httpbit", "id": "350"}, {"title": "Walmart, McDonald's, Instacart add COVID-19 paid sick leave ...", "snippet": "If a McDonald's restaurant has to close because of the coronavirus, the company should pay workers for ...", "uploaded": "", "thumbnail": "data:image/gif;base64,R0lGODlhAQABAIAAAP///////yH5BAEKAAEALAAAAAABAAEAAAICTAEAOw==", "url": "https://www.usatoday.com/story/money/2020/03/09/coronavirus-paid-sick-leave-apple-olive-garden/5006181002/", "type": "video", "clusterassignment": 98, "clustersummary": "McDonalds franchisees Why fastfood chain is keeping We own McDonalds locations Heres why were staying open during the coronavirus pandemic David . McDonalds Cant estimate coronavirus impact to its business McDonalds said Tuesday it may offer some franchisees rent deferrals as restaurants close or see traffic plunge", "id": "351"}, {"title": "Billions Registered | WIRED", "snippet": "\"I could register McDonald's right now,\" I said, pointing out that the name is still unclaimed. ... How much do ...", "uploaded": "", "thumbnail": "data:image/gif;base64,R0lGODlhAQABAIAAAP///////yH5BAEKAAEALAAAAAABAAEAAAICTAEAOw==", "url": "https://www.wired.com/1994/10/mcdonalds/", "type": "video", "clusterassignment": 2, "clustersummary": "The Reason McDonalds Got Rid of the Supersized Menu Bigger portions seem like something McDonalds customers would be very on board with but heres why the biggest size you can get is a large . How McDonalds Came Back Bigger Than Ever The New York Times .", "id": "352"}, {"title": "McDonald's franchisees: Why fast-food chain is keeping ...", "snippet": "We own 11 McDonald's locations. Here's why we're staying open during the coronavirus pandemic. David ...", "uploaded": "", "thumbnail": "data:image/gif;base64,R0lGODlhAQABAIAAAP///////yH5BAEKAAEALAAAAAABAAEAAAICTAEAOw==", "url": "https://www.businessinsider.com/mcdonalds-franchisees-why-fast-food-chain-is-keeping-locations-open-2020-3", "type": "video", "clusterassignment": 98, "clustersummary": "McDonalds franchisees Why fastfood chain is keeping We own McDonalds locations Heres why were staying open during the coronavirus pandemic David . McDonalds Cant estimate coronavirus impact to its business McDonalds said Tuesday it may offer some franchisees rent deferrals as restaurants close or see traffic plunge", "id": "353"}, {"title": "Famous Orders | McDonald's - YouTube", "snippet": "Everyone has an order. May we take yours? Yes, all featured orders are the person's actual go-to order ...", "uploaded": "", "thumbnail": "data:image/gif;base64,R0lGODlhAQABAIAAAP///////yH5BAEKAAEALAAAAAABAAEAAAICTAEAOw==", "url": "https://www.youtube.com/watch?v=_bO5mf8MQ7Y", "type": "video", "clusterassignment": 103, "clustersummary": "McDonalds McDonalds YouTube Welcome to your goto source for all things McDonalds On our official channel youll have exclusive access to McDonalds commercials behindthescenes fo . Famous Orders McDonalds YouTube Everyone has an order May we take yours Yes all featured orders are the persons actual goto order", "id": "354"}, {"title": "McDonald's closes stores amid coronavirus outbreak ...", "snippet": "McDonald's has temporarily closed several locations in the Hubei province in China, which is at the center ...", "uploaded": "", "thumbnail": "data:image/gif;base64,R0lGODlhAQABAIAAAP///////yH5BAEKAAEALAAAAAABAAEAAAICTAEAOw==", "url": "https://www.businessinsider.com/mcdonalds-closes-china-hubei-stores-amid-coronavirus-outbreak-2020-1", "type": "video", "clusterassignment": 51, "clustersummary": "Coronavirus leads McDonalds to close hundreds of . Coronavirus McDonalds to close seating play areas amid In the latest nod to how the coronavirus is disrupting Americans daily rituals ad patterns McDonalds says .", "id": "355"}, {"title": "McDonald's pulls all-day breakfast menu amid coronavirus ...", "snippet": "McDonald's is temporarily pulling its coveted all-day breakfast menu to streamline operations as the ...", "uploaded": "", "thumbnail": "data:image/gif;base64,R0lGODlhAQABAIAAAP///////yH5BAEKAAEALAAAAAABAAEAAAICTAEAOw==", "url": "https://www.usatoday.com/story/money/2020/03/25/mcdonalds-pulls-all-day-breakfast-menu-amid-coronavirus-pandemic/2913848001/", "type": "video", "clusterassignment": 64, "clustersummary": "McDonald \u2019 s pulls allday breakfast menu to simplify operations amid coronavirus pandemic McDonalds pulls allday breakfast menu to simplify operations amid coronavirus pandemic Cydney Henderson USA TODAY . McDonalds pulls allday breakfast menu amid coronavirus McDonalds is temporarily pulling its coveted allday breakfast menu to streamline operations as the", "id": "356"}, {"title": "McDonald's adds Double Big Mac and Little Mac burgers to ...", "snippet": "McDonald's is adding two new sizes of its popular Big Mac to the menu starting on Wednesday. The Double ...", "uploaded": "", "thumbnail": "data:image/gif;base64,R0lGODlhAQABAIAAAP///////yH5BAEKAAEALAAAAAABAAEAAAICTAEAOw==", "url": "https://www.businessinsider.com/mcdonalds-new-double-big-mac-little-mac-burgers-menu-2020-3", "type": "video", "clusterassignment": 55, "clustersummary": "McDonalds USA Reveals Changes to its Classic Burgers . McDonalds adds Double Big Mac and Little Mac burgers to McDonalds is adding two new sizes of its popular Big Mac to the menu starting on Wednesday The Double", "id": "357"}, {"title": "Coronavirus frontline heroes get free 'Thank You' meals at ...", "snippet": "McDonald's is introducing free \"Thank You Meals\" for first responders and health care workers Wednesday ...", "uploaded": "", "thumbnail": "data:image/gif;base64,R0lGODlhAQABAIAAAP///////yH5BAEKAAEALAAAAAABAAEAAAICTAEAOw==", "url": "https://www.usatoday.com/story/money/food/2020/04/21/coronavirus-free-meals-mcdonalds-first-responders-healthcare-workers/2995207001/", "type": "video", "clusterassignment": 83, "clustersummary": "McDonalds to give free Thank You Meals for first responders health care workers starting Wednesday McDonalds is introducing free Thank You Meals for first responders and health care workers serving on the front lines of the coronavirus . Coronavirus frontline heroes get free Thank You meals at McDonalds is introducing free Thank You Meals for first responders and health care workers Wednesday", "id": "358"}, {"title": "McDonald's tests restaurant designed to combat COVID-19 ...", "snippet": "McDonald's is testing a new restaurant focusing on social distancing and safety in the Netherlands amid the ...", "uploaded": "", "thumbnail": "data:image/gif;base64,R0lGODlhAQABAIAAAP///////yH5BAEKAAEALAAAAAABAAEAAAICTAEAOw==", "url": "https://finance.yahoo.com/news/mcdonalds-tests-restaurant-to-combat-coronavirus-covid-19-spread-163336014.html", "type": "video", "clusterassignment": 105, "clustersummary": "McDonalds tests virusproof restaurant in the Netherlands photos Business Insider As McDonalds prepares to reopen dining rooms and shuttered locations the company is making changes to prevent the spread of COVID . McDonalds tests restaurant designed to combat COVID McDonalds is testing a new restaurant focusing on social distancing and safety in the Netherlands amid the", "id": "359"}, {"title": "McDonalds: Behind the Scenes of the Menu | Good Morning ...", "snippet": "McDonalds has been coming under scrutiny from consumers about the quality of their menu items. For the first ...", "uploaded": "", "thumbnail": "data:image/gif;base64,R0lGODlhAQABAIAAAP///////yH5BAEKAAEALAAAAAABAAEAAAICTAEAOw==", "url": "https://www.youtube.com/watch?v=aipeqreLXOo", "type": "video", "clusterassignment": 36, "clustersummary": "It took three years but heres how she got McDonalds stores to switch to fresh beef Through consumer insights McDonalds knew that their customers would respond well to the upgrade And the improved burgers could help . McDonalds Behind the Scenes of the Menu Good Morning McDonalds has been coming under scrutiny from consumers about the quality of their menu items For the first", "id": "360"}, {"title": "McDonald's buys AI speech company Apprente to automate its ...", "snippet": "McDonald's just bought an AI startup that could take human interaction out of the equation for its drive-thrus ...", "uploaded": "", "thumbnail": "data:image/gif;base64,R0lGODlhAQABAIAAAP///////yH5BAEKAAEALAAAAAABAAEAAAICTAEAOw==", "url": "https://www.businessinsider.com/mcdonalds-buys-ai-speech-company-apprente-automate-drive-thrus-2019-9", "type": "video", "clusterassignment": 65, "clustersummary": "McDonalds Is Putting AI in Its DriveThrus Design News . McDonalds buys AI speech company Apprente to automate its McDonalds just bought an AI startup that could take human interaction out of the equation for its drivethrus", "id": "361"}, {"title": "What self-serve kiosks at McDonald's mean for cashiers ...", "snippet": "McDonald's isn't planning to replace employees with kiosks. Hollis Johnson The internet has been buzzing ...", "uploaded": "", "thumbnail": "data:image/gif;base64,R0lGODlhAQABAIAAAP///////yH5BAEKAAEALAAAAAABAAEAAAICTAEAOw==", "url": "https://www.businessinsider.com/what-self-serve-kiosks-at-mcdonalds-mean-for-cashiers-2017-6", "type": "video", "clusterassignment": 43, "clustersummary": "What selfserve kiosks at McDonalds mean for cashiers McDonalds isnt planning to replace employees with kiosks Hollis Johnson The internet has been buzzing . The Reason McDonalds Doesnt Deliver YouTube Likes and Ill drop my next video Thanks for watching Like Subscribe and Comment Instagram http", "id": "362"}, {"title": "McDonald's Q4 earnings beat expectations on sales boost", "snippet": "McDonald's reported earnings and revenue that beat Wall Street estimates during its fourth quarter.", "uploaded": "", "thumbnail": "data:image/gif;base64,R0lGODlhAQABAIAAAP///////yH5BAEKAAEALAAAAAABAAEAAAICTAEAOw==", "url": "https://finance.yahoo.com/news/mcdonalds-q4-2019-earnings-120103532.html", "type": "video", "clusterassignment": 87, "clustersummary": "McDonalds Q earnings beat expectations on sales boost . McDonalds Q earnings beat expectations on sales boost McDonalds reported earnings and revenue that beat Wall Street estimates during its fourth quarter .", "id": "363"}, {"title": "McDonald's Golden Shamrock Shake: Contest and auction to ...", "snippet": "For the Shamrock Shake's 50th anniversary, McDonald's is auctioning off an 18-karat gold cup with jewels ...", "uploaded": "", "thumbnail": "data:image/gif;base64,R0lGODlhAQABAIAAAP///////yH5BAEKAAEALAAAAAABAAEAAAICTAEAOw==", "url": "https://www.usatoday.com/story/money/food/2020/02/25/mcdonalds-golden-shamrock-shake-auction-sweepstakes/4862836002/", "type": "video", "clusterassignment": 93, "clustersummary": "", "id": "364"}, {"title": "i try mcdonalds for the first time in my life - YouTube", "snippet": "well. it's not real McDonalds if the fries from your happy meal didn't end up at ... Dam he criticized the ...", "uploaded": "", "thumbnail": "data:image/gif;base64,R0lGODlhAQABAIAAAP///////yH5BAEKAAEALAAAAAABAAEAAAICTAEAOw==", "url": "https://www.youtube.com/watch?v=UzoYewOv1WQ", "type": "video", "clusterassignment": 15, "clustersummary": "Serving McDonalds to food experts YouTube What happens when you serve McDonalds fast food to some food experts and pretend its a new organic . KOREAN McDonalds vs AMERICAN McDonalds mukbang Its time for a McDonalds Mukbang Is fast food different in Korea New Comfy Clothes \u25bb httpscloakbrandcom", "id": "365"}, {"title": "The Reason McDonalds Doesn't Deliver - YouTube", "snippet": "100000 Likes and I'll drop my next video! Thanks for watching! Like, Subscribe and Comment! Instagram: http ...", "uploaded": "", "thumbnail": "data:image/gif;base64,R0lGODlhAQABAIAAAP///////yH5BAEKAAEALAAAAAABAAEAAAICTAEAOw==", "url": "https://www.youtube.com/watch?v=mT0xvLLtcEM", "type": "video", "clusterassignment": 43, "clustersummary": "What selfserve kiosks at McDonalds mean for cashiers McDonalds isnt planning to replace employees with kiosks Hollis Johnson The internet has been buzzing . The Reason McDonalds Doesnt Deliver YouTube Likes and Ill drop my next video Thanks for watching Like Subscribe and Comment Instagram http", "id": "366"}, {"title": "McDonald's Technology Chicago | Built In Chicago", "snippet": "Find jobs, benefits and insider info about McDonald's Technology, a eCommerce, Food company in Chicago ...", "uploaded": "", "thumbnail": "data:image/gif;base64,R0lGODlhAQABAIAAAP///////yH5BAEKAAEALAAAAAABAAEAAAICTAEAOw==", "url": "https://www.builtinchicago.org/company/mcdonalds-technology", "type": "video", "clusterassignment": 108, "clustersummary": "Things McDonalds Can Teach You About Business Success . McDonalds Technology Chicago Built In Chicago Find jobs benefits and insider info about McDonalds Technology a eCommerce Food company in Chicago", "id": "367"}, {"title": "McDonald's to test plastic-straw alternatives in U.S. later this ...", "snippet": "In September, McDonald's restaurants in the U.K. and Ireland will begin switching to only paper straws ...", "uploaded": "", "thumbnail": "data:image/gif;base64,R0lGODlhAQABAIAAAP///////yH5BAEKAAEALAAAAAABAAEAAAICTAEAOw==", "url": "https://www.usatoday.com/story/money/2018/06/15/mcdonalds-test-plastic-straw-alternatives-u-s-later-year/703297002/", "type": "video", "clusterassignment": 99, "clustersummary": "Peterborough McDonalds widens litter picks following complaints over rubbish near nature reserve Yesterday the Peterborough Telegraph reported piles of McDonalds packaging had been left near the Eye Nature Reserve just a few days . McDonalds to test plasticstraw alternatives in US later this In September McDonalds restaurants in the UK and Ireland will begin switching to only paper straws", "id": "368"}, {"title": "KOREAN McDonalds vs AMERICAN McDonalds (mukbang ...", "snippet": "It's time for a McDonalds Mukbang! Is fast food different in Korea? New Comfy Clothes \u25bb https://cloakbrand.com ...", "uploaded": "", "thumbnail": "data:image/gif;base64,R0lGODlhAQABAIAAAP///////yH5BAEKAAEALAAAAAABAAEAAAICTAEAOw==", "url": "https://www.youtube.com/watch?v=CHxkavYwpuc", "type": "video", "clusterassignment": 15, "clustersummary": "Serving McDonalds to food experts YouTube What happens when you serve McDonalds fast food to some food experts and pretend its a new organic . KOREAN McDonalds vs AMERICAN McDonalds mukbang Its time for a McDonalds Mukbang Is fast food different in Korea New Comfy Clothes \u25bb httpscloakbrandcom", "id": "369"}, {"title": "How McDonald's Convinced Us That Civil Rights Was About ...", "snippet": "McDonald's first entered Black America in 1968, in the fallout from the assassination of Martin Luther King Jr ...", "uploaded": "", "thumbnail": "data:image/gif;base64,R0lGODlhAQABAIAAAP///////yH5BAEKAAEALAAAAAABAAEAAAICTAEAOw==", "url": "https://www.motherjones.com/food/2020/03/mcdonalds-black-america-franchise-marcia-chatelain-mlk-assassination-calvin-job-fast-food-capitalism-civil-rights/", "type": "video", "clusterassignment": 39, "clustersummary": "How McDonalds Convinced Us That Civil Rights Was About McDonalds first entered Black America in in the fallout from the assassination of Martin Luther King Jr . Watch Michael McDonald Play Classic Doobie Brother Hits In After fivetime Grammy winner Michael McDonald finished Matters Of The Heart the opening song in his", "id": "370"}, {"title": "Wendy's breakfast debuts with deals; McDonald's free Egg ...", "snippet": "McDonald's is giving away free Egg McMuffins Monday and Wendy's launches breakfast menu nationwide ...", "uploaded": "", "thumbnail": "data:image/gif;base64,R0lGODlhAQABAIAAAP///////yH5BAEKAAEALAAAAAABAAEAAAICTAEAOw==", "url": "https://www.usatoday.com/story/money/food/2020/02/28/mcdonalds-egg-mcmuffin-day-2020-free-breakfast-march-2/4900588002/", "type": "video", "clusterassignment": 92, "clustersummary": "Wendys takes another stab at McDonalds with a breakfast video The quick service chain is trying to come for a new daypart \u2013 breakfast Holly Petre Feb Wendys is . Wendys breakfast debuts with deals McDonalds free Egg McDonalds is giving away free Egg McMuffins Monday and Wendys launches breakfast menu nationwide", "id": "371"}, {"title": "We Had A McDonald's Wedding In Hong Kong - YouTube", "snippet": "Apparently, in Hong Kong, McDonald's got so many requests to host weddings that they now offer wedding ...", "uploaded": "", "thumbnail": "data:image/gif;base64,R0lGODlhAQABAIAAAP///////yH5BAEKAAEALAAAAAABAAEAAAICTAEAOw==", "url": "https://www.youtube.com/watch?v=h_OeMVcol1g", "type": "video", "clusterassignment": 16, "clustersummary": "McDonalds to Acquire Dynamic Yield Will Use Decision McDonalds will utilize this decision technology to provide an even more personalized customer experience . McDonalds creates digital customer engagement team as part The new team is part of the fastfood giants strategy to use technology to reach customers and drive sales", "id": "372"}, {"title": "McDonald's Offers Free 'Thank You Meals' To Health Care ...", "snippet": "McDonald's Offers Free 'Thank You Meals' To Health Care Workers And First Responders. April 27, 2020 ...", "uploaded": "", "thumbnail": "data:image/gif;base64,R0lGODlhAQABAIAAAP///////yH5BAEKAAEALAAAAAABAAEAAAICTAEAOw==", "url": "https://denver.cbslocal.com/2020/04/27/mcdonalds-free-thank-you-meals-health-care-workers-first-responders/", "type": "video", "clusterassignment": 49, "clustersummary": "McDonalds to offer free Thank You Meals to healthcare . McDonalds offers free Thank You meals for Maine health .", "id": "373"}, {"title": "Minecraft: MCDONALDS TYCOON! (SELL FAST FOOD ...", "snippet": "Time to create a Mcdonalds Restaurant! Shirts! https://represent.com/store/popularmmos Our Book! http://bit ...", "uploaded": "", "thumbnail": "data:image/gif;base64,R0lGODlhAQABAIAAAP///////yH5BAEKAAEALAAAAAABAAEAAAICTAEAOw==", "url": "https://www.youtube.com/watch?v=ptySEm63IGQ", "type": "video", "clusterassignment": 45, "clustersummary": "McDonalds breakfast over the years CNNcom The fast food leader has history with the most important meal of the day Take a look through innovations from . Minecraft MCDONALDS TYCOON SELL FAST FOOD Time to create a Mcdonalds Restaurant Shirts httpsrepresentcomstorepopularmmos Our Book httpbit", "id": "374"}, {"title": "Mark Zuckerberg's dad offered him college or a McDonald's ...", "snippet": "But before he even went to college, Zuckerberg's father Edward offered his son an alternative \u2014 a future as a ...", "uploaded": "", "thumbnail": "data:image/gif;base64,R0lGODlhAQABAIAAAP///////yH5BAEKAAEALAAAAAABAAEAAAICTAEAOw==", "url": "https://www.cnbc.com/2019/02/06/mark-zuckerbergs-dad-offered-him-college-or-a-mcdonalds-franchise.html", "type": "video", "clusterassignment": 60, "clustersummary": "Home The Meoli CompaniesThe Meoli Companies Hi my name is Michael Meoli My business journey started at the age of when I would ask my father to bring me to work at his McDonalds restaurant in . Mark Zuckerbergs dad offered him college or a McDonalds But before he even went to college Zuckerbergs father Edward offered his son an alternative \u2014 a future as a", "id": "375"}, {"title": "McDonald's: Can't estimate coronavirus impact to its business ...", "snippet": "McDonald's said Tuesday it may offer some franchisees rent deferrals as restaurants close or see traffic plunge.", "uploaded": "", "thumbnail": "data:image/gif;base64,R0lGODlhAQABAIAAAP///////yH5BAEKAAEALAAAAAABAAEAAAICTAEAOw==", "url": "https://www.cnbc.com/2020/03/17/mcdonalds-cant-estimate-coronavirus-impact-to-its-business-and-is-considering-rent-deferrals.html", "type": "video", "clusterassignment": 98, "clustersummary": "McDonalds franchisees Why fastfood chain is keeping We own McDonalds locations Heres why were staying open during the coronavirus pandemic David . McDonalds Cant estimate coronavirus impact to its business McDonalds said Tuesday it may offer some franchisees rent deferrals as restaurants close or see traffic plunge", "id": "376"}, {"title": "McDonald's: The Origins of a Fast Food Empire - YouTube", "snippet": "McDonald's is an American hamburger and fast-food restaurant chain. It was founded in 1940 as a barbecue ...", "uploaded": "", "thumbnail": "data:image/gif;base64,R0lGODlhAQABAIAAAP///////yH5BAEKAAEALAAAAAABAAEAAAICTAEAOw==", "url": "https://www.youtube.com/watch?v=aIgmMXZ7008", "type": "video", "clusterassignment": 38, "clustersummary": "McDonalds Menu Prices Fast Food Menu Prices McDonalds is the largest hamburger fast food chain in the world serving food in McDonalds sells many types of foods including hamburgers french fries . McDonalds French Fries Are the Most Popular Fast Food Item .", "id": "377"}, {"title": "McDonald's McChicken breakfast sandwiches now available ...", "snippet": "The fast-food chain is adding two new chicken sandwiches, a McChicken Biscuit and a Chicken McGriddles ...", "uploaded": "", "thumbnail": "data:image/gif;base64,R0lGODlhAQABAIAAAP///////yH5BAEKAAEALAAAAAABAAEAAAICTAEAOw==", "url": "https://www.usatoday.com/story/money/2020/01/28/mcdonalds-mcchicken-breakfast-sandwiches-now-available-nationwide/4595808002/", "type": "video", "clusterassignment": 86, "clustersummary": "The DriveThru Amazon delivery McDonalds breakfast tiny McDonalds takes the Chicken McGriddle and McChicken Biscuit national McDonalds chicken mcgriddle . McDonalds McChicken breakfast sandwiches now available The fastfood chain is adding two new chicken sandwiches a McChicken Biscuit and a Chicken McGriddles", "id": "378"}, {"title": "Transporting Our Food | McDonald's", "snippet": "With over 37,000 restaurants around the world, McDonald's logistics providers need to ensure that ...", "uploaded": "", "thumbnail": "data:image/gif;base64,R0lGODlhAQABAIAAAP///////yH5BAEKAAEALAAAAAABAAEAAAICTAEAOw==", "url": "https://corporate.mcdonalds.com/corpmcd/scale-for-good/our-planet/transporting-our-food.html", "type": "video", "clusterassignment": 10, "clustersummary": "THEN AND NOW McDonalds menu items Business Insider May From the controversial McRib and McPizza to menu changes amid the coronavirus pandemic many McDonalds items have come and gone . See the international menu items coming to US McDonalds .", "id": "379"}, {"title": "McDonalds Drive Thru Prank!! Power Wheels Ride On Car ...", "snippet": "McDonalds Drive Thru Prank!! Power Wheels Ride On Car Pretend Play. Tiana. Loading... Unsubscribe from ...", "uploaded": "", "thumbnail": "data:image/gif;base64,R0lGODlhAQABAIAAAP///////yH5BAEKAAEALAAAAAABAAEAAAICTAEAOw==", "url": "https://www.youtube.com/watch?v=9JiExqXhS4E", "type": "video", "clusterassignment": 25, "clustersummary": "McDonalds Drive Thru Prank Power Wheels Ride On Car McDonalds Drive Thru Prank Power Wheels Ride On Car Pretend Play Tiana Loading Unsubscribe from . EVERY MCDONALDS EVER YouTube McDonalds whether its their weird mascots not understanding the drivethru worker or more this is", "id": "380"}, {"title": "EVERY MCDONALD'S EVER - YouTube", "snippet": "McDonald's - whether it's their weird mascots, not understanding the drive-thru worker, or more, this is ...", "uploaded": "", "thumbnail": "data:image/gif;base64,R0lGODlhAQABAIAAAP///////yH5BAEKAAEALAAAAAABAAEAAAICTAEAOw==", "url": "https://www.youtube.com/watch?v=WQjO1mMCPg4", "type": "video", "clusterassignment": 25, "clustersummary": "McDonalds Drive Thru Prank Power Wheels Ride On Car McDonalds Drive Thru Prank Power Wheels Ride On Car Pretend Play Tiana Loading Unsubscribe from . EVERY MCDONALDS EVER YouTube McDonalds whether its their weird mascots not understanding the drivethru worker or more this is", "id": "381"}, {"title": "The Drive Thru/McDonalds Be Like - YouTube", "snippet": "Thanks for watching! Like, Subscribe and Comment! Follow me on my other social media networks: Instagram ...", "uploaded": "", "thumbnail": "data:image/gif;base64,R0lGODlhAQABAIAAAP///////yH5BAEKAAEALAAAAAABAAEAAAICTAEAOw==", "url": "https://www.youtube.com/watch?v=RcYz4wmasI0", "type": "video", "clusterassignment": 91, "clustersummary": "", "id": "382"}, {"title": "Double Shot of Sustainability: Ford and McDonald's ...", "snippet": "Ford Motor Company and McDonald's USA will soon be giving vehicles a caffeine boost by using part of a ...", "uploaded": "", "thumbnail": "data:image/gif;base64,R0lGODlhAQABAIAAAP///////yH5BAEKAAEALAAAAAABAAEAAAICTAEAOw==", "url": "https://media.ford.com/content/fordmedia/fna/us/en/news/2019/12/04/ford-mcdonalds-collaboration-convert-coffee-bean-waste-into-car-parts.html", "type": "video", "clusterassignment": 20, "clustersummary": "Ford is recycling McDonalds coffee waste into car parts The Dec Ford is trying to do its part to combat climate change by recycling old coffee waste from McDonalds into car parts The automaker will be taking . Ford uses McDonalds coffee beans to make car parts McDonalds produces more than million pounds of coffee chaff that used to go to landfills It teamed up .", "id": "383"}, {"title": "How McDonald's Japan Only Fast Food Menu is Insanely ...", "snippet": "We try foods like the Mcdonald's Shrimp Burger aka Ebi Filet-o, Gran Garlic Pepper Burger, Spicy Chicken ...", "uploaded": "", "thumbnail": "data:image/gif;base64,R0lGODlhAQABAIAAAP///////yH5BAEKAAEALAAAAAABAAEAAAICTAEAOw==", "url": "https://www.youtube.com/watch?v=_yklu6sJKc4", "type": "video", "clusterassignment": 29, "clustersummary": "McDonalds menu items you can order around the world Insider Feb McDonalds fastfood items everyone should try from around the world maharaja mac india mcdonalds burger chicken A slight twist on a . How McDonalds Japan Only Fast Food Menu is Insanely We try foods like the Mcdonalds Shrimp Burger aka Ebi Fileto Gran Garlic Pepper Burger Spicy Chicken", "id": "384"}, {"title": "Changes McDonald's made this year - Business Insider", "snippet": "McDonald's announced plans to start serving breakfast all day next month. The all-day menu will be limited ...", "uploaded": "", "thumbnail": "data:image/gif;base64,R0lGODlhAQABAIAAAP///////yH5BAEKAAEALAAAAAABAAEAAAICTAEAOw==", "url": "https://www.businessinsider.com/changes-mcdonalds-made-this-year-2015-9", "type": "video", "clusterassignment": 32, "clustersummary": "McDonalds New Meatless Burger Is Aimed at the PartTime . McDonalds responds to yearold burger says its by no .", "id": "385"}, {"title": "McDonald's global same-store sales down 22% in March amid ...", "snippet": "McDonald's said Wednesday that its global same-store sales fell 22% in March as the coronavirus pandemic ...", "uploaded": "", "thumbnail": "data:image/gif;base64,R0lGODlhAQABAIAAAP///////yH5BAEKAAEALAAAAAABAAEAAAICTAEAOw==", "url": "https://www.cnbc.com/2020/04/08/mcdonalds-global-same-store-sales-down-22percent-in-march-amid-coronavirus-pandemic.html", "type": "video", "clusterassignment": 80, "clustersummary": "McDonalds MCD earnings Q fall CNBCcom McDonalds said in early April that samestore sales fell during the first quarter . McDonalds global samestore sales down in March amid McDonalds said Wednesday that its global samestore sales fell in March as the coronavirus pandemic", "id": "386"}, {"title": "McDonald's asks US franchisees to close dining rooms amid ...", "snippet": "Pedestrians walk past a McDonald's Corp. restaurant in the Shibuya district of Tokyo, Japan, on Monday, Jan ...", "uploaded": "", "thumbnail": "data:image/gif;base64,R0lGODlhAQABAIAAAP///////yH5BAEKAAEALAAAAAABAAEAAAICTAEAOw==", "url": "https://www.cnbc.com/2020/03/16/mcdonalds-asks-us-franchisees-to-close-dining-rooms-amid-coronavirus-outbreak.html", "type": "video", "clusterassignment": 77, "clustersummary": "McDonalds workers walk out after coworkers test positive for COVID Business Insider A McDonalds in Oakland California was forced to shut down on Tuesday after workers walked out in protest Four workers at the . McDonalds workers walk out after coworkers test positive for A California McDonalds was forced to close after workers walked out in protest of the fastfood giants .", "id": "387"}, {"title": "Flying To McDonald's On My Paramotor - YouTube", "snippet": "This McDonald's had a nice grass field that begged for a landing. Luckily, the local citizens found it intriguing ...", "uploaded": "", "thumbnail": "data:image/gif;base64,R0lGODlhAQABAIAAAP///////yH5BAEKAAEALAAAAAABAAEAAAICTAEAOw==", "url": "https://www.youtube.com/watch?v=rvQ9DjJNal0", "type": "video", "clusterassignment": 14, "clustersummary": "How McDonalds Benefits from Social Media Listening . Flying To McDonalds On My Paramotor YouTube This McDonalds had a nice grass field that begged for a landing Luckily the local citizens found it intriguing", "id": "388"}, {"title": "Watch Michael McDonald Play Classic Doobie Brother Hits In ...", "snippet": "After five-time Grammy winner Michael McDonald finished \"Matters Of The Heart,\" the opening song in his ...", "uploaded": "", "thumbnail": "data:image/gif;base64,R0lGODlhAQABAIAAAP///////yH5BAEKAAEALAAAAAABAAEAAAICTAEAOw==", "url": "https://www.npr.org/2020/04/01/823928589/michael-mcdonald-tiny-desk-home-concert", "type": "video", "clusterassignment": 39, "clustersummary": "How McDonalds Convinced Us That Civil Rights Was About McDonalds first entered Black America in in the fallout from the assassination of Martin Luther King Jr . Watch Michael McDonald Play Classic Doobie Brother Hits In After fivetime Grammy winner Michael McDonald finished Matters Of The Heart the opening song in his", "id": "389"}, {"title": "McDonald's new visual identity aims to make every brand ...", "snippet": "For the everyday consumer, the name McDonald's might summon a handful of singular images: the Golden ...", "uploaded": "", "thumbnail": "data:image/gif;base64,R0lGODlhAQABAIAAAP///////yH5BAEKAAEALAAAAAABAAEAAAICTAEAOw==", "url": "https://adage.com/creativity/work/mcdonalds-new-visual-identity/2184596", "type": "video", "clusterassignment": 16, "clustersummary": "McDonalds to Acquire Dynamic Yield Will Use Decision McDonalds will utilize this decision technology to provide an even more personalized customer experience . McDonalds creates digital customer engagement team as part The new team is part of the fastfood giants strategy to use technology to reach customers and drive sales", "id": "390"}, {"title": "McDonald's relationship with US franchisees is fraying over ...", "snippet": "Franchisees want more financial assistance from McDonald's, while the company is asking operators to ...", "uploaded": "", "thumbnail": "data:image/gif;base64,R0lGODlhAQABAIAAAP///////yH5BAEKAAEALAAAAAABAAEAAAICTAEAOw==", "url": "https://www.cnbc.com/2020/04/15/mcdonalds-relationship-with-us-franchisees-is-fraying-over-coronavirus-relief.html", "type": "video", "clusterassignment": 18, "clustersummary": "Black McDonalds franchisees speak out share experiences Black franchisees told Business Insider that their stores net less a month on average than McDonald . McDonalds relationship with US franchisees is fraying over Franchisees want more financial assistance from McDonalds while the company is asking operators to", "id": "391"}, {"title": "McDonald's creates digital customer engagement team as part ...", "snippet": "The new team is part of the fast-food giant's strategy to use technology to reach customers and drive sales ...", "uploaded": "", "thumbnail": "data:image/gif;base64,R0lGODlhAQABAIAAAP///////yH5BAEKAAEALAAAAAABAAEAAAICTAEAOw==", "url": "https://www.cnbc.com/2020/01/08/mcdonalds-creates-digital-customer-engagement-team-as-part-of-its-tech-push.html", "type": "video", "clusterassignment": 16, "clustersummary": "McDonalds to Acquire Dynamic Yield Will Use Decision McDonalds will utilize this decision technology to provide an even more personalized customer experience . McDonalds creates digital customer engagement team as part The new team is part of the fastfood giants strategy to use technology to reach customers and drive sales", "id": "392"}, {"title": "McDonald's employees shot by customers over coronavirus ...", "snippet": "Two McDonald's employees in Oklahoma City were shot by customers after being told the dining area was ...", "uploaded": "", "thumbnail": "data:image/gif;base64,R0lGODlhAQABAIAAAP///////yH5BAEKAAEALAAAAAABAAEAAAICTAEAOw==", "url": "https://www.cnn.com/videos/us/2020/05/07/customer-shot-mcdonalds-employees-oklahoma-city-pkg-vpx.kfor", "type": "video", "clusterassignment": 41, "clustersummary": "Oklahoma City McDonalds customer shoots employees McDonalds customer shoots employees after being asked to leave because of coronavirus restrictions By . McDonalds employees shot by customers over coronavirus Two McDonalds employees in Oklahoma City were shot by customers after being told the dining area was", "id": "393"}, {"title": "McDonald's (MCD) earnings Q3 2019 fall short - CNBC.com", "snippet": "McDonald's stock, which has a market value of $156 billion, is up 14% so far this year. But those gains trail ...", "uploaded": "", "thumbnail": "data:image/gif;base64,R0lGODlhAQABAIAAAP///////yH5BAEKAAEALAAAAAABAAEAAAICTAEAOw==", "url": "https://www.cnbc.com/2019/10/22/mcdonalds-mcd-earnings-q3-2019.html", "type": "video", "clusterassignment": 87, "clustersummary": "McDonalds Q earnings beat expectations on sales boost . McDonalds Q earnings beat expectations on sales boost McDonalds reported earnings and revenue that beat Wall Street estimates during its fourth quarter .", "id": "394"}, {"title": "McDonald's says thanks to health care workers with 7 million ...", "snippet": "McDonald's franchises across the country are stepping up to show gratitude to American health care workers ...", "uploaded": "", "thumbnail": "data:image/gif;base64,R0lGODlhAQABAIAAAP///////yH5BAEKAAEALAAAAAABAAEAAAICTAEAOw==", "url": "https://www.cnbc.com/video/2020/05/04/mcdonalds-says-thanks-to-health-care-workers-with-7-million-free-meals.html", "type": "video", "clusterassignment": 49, "clustersummary": "McDonalds to offer free Thank You Meals to healthcare . McDonalds offers free Thank You meals for Maine health .", "id": "395"}, {"type": "clust_summary", "text": "McDonalds is going to look drastically different when it opens When McDonalds restaurants reopen consumers should expect stickers on the floor encouraging social . McDonalds is going to look drastically different when it opens When McDonalds restaurants reopen consumers should expect stickers on the floor encouraging social .", "id": "8c"}, {"type": "clust_summary", "text": "McDonalds sales have plunged because of coronavirus CNN McDonalds was enjoying a great start to but that all changed once the Covid pandemic hit Europe and the United States . McDonalds Corporation MCD Company Profile News McDonalds The global fast food chain which has made changes to its menu in recent years to adapt to consumers seeking healthier food has more than .", "id": "10c"}, {"type": "clust_summary", "text": "McDonalds Near Me McDonalds Near Me I want to find the closest McDonalds restaurant in my area what should I do Here is how you can find McDonalds restaurants near you . McDonalds is Open on Easter McDonalds Easter . .", "id": "4c"}, {"type": "clust_summary", "text": "McDonalds to reopen all drivethrus next week The wait to get your McDonalds fix is nearly over after the fast food giant announced it would reopen every drivethru by June . Coronavirus Why has Peterborough had six McDonalds locations reopen when the North has none McDonalds fans in Peterborough were elated when it was announced that drivethru restaurants were going to reopen but the fast food chain .", "id": "17c"}, {"type": "clust_summary", "text": "Moments McDonalds I love Happy Meals McDonalds always reminds me of happy\u2014a happy place with only good memories\u2014Im . McDonalds has brought back some of its s Happy Meal toys .", "id": "5c"}, {"type": "clust_summary", "text": "", "id": "16c"}, {"type": "clust_summary", "text": "Menu Items McDonalds Employees Wont Eat Eat This Not That . McDonalds Strangest Facts You Never Knew Eat This Not . .", "id": "1c"}, {"type": "clust_summary", "text": "McDonalds Menu Our Full McDonalds Food Menu McDonalds . McDonalds Menu Our Full McDonalds Food Menu McDonalds .", "id": "14c"}, {"type": "clust_summary", "text": "McDonalds Facts That Prove Its Best In Fast Food Eat . . Minecraft MCDONALDS TYCOON SELL FAST FOOD Time to create a Mcdonalds Restaurant Shirts httpsrepresentcomstorepopularmmos Our Book httpbit .", "id": "18c"}, {"type": "clust_summary", "text": "Better Buy McDonalds vs Coca Cola The Motley Fool day ago However both companies face new challenges as healthconscious consumers shun fast food and sugary sodas So are McDonalds and Coca . Better Buy McDonalds vs Coca Cola However both companies face new challenges as healthconscious consumers shun fast food and sugary sodas So are McDonalds and Coca .", "id": "2c"}, {"type": "clust_summary", "text": "The DriveThru Amazon delivery McDonalds breakfast tiny McDonalds takes the Chicken McGriddle and McChicken Biscuit national McDonalds chicken mcgriddle . McDonalds McChicken breakfast sandwiches now available The fastfood chain is adding two new chicken sandwiches a McChicken Biscuit and a Chicken McGriddles .", "id": "13c"}, {"type": "clust_summary", "text": "McDonalds cooks cashiers plan national strike over COVID May Hundreds of McDonalds workers in cities plan to strike Wednesday on the day before the companys annual shareholders meeting \u2014 part of . McDonalds cooks cashiers plan national strike over COVID Hundreds of McDonalds workers in cities plan to strike Wednesday on the day before the companys .", "id": "7c"}, {"type": "clust_summary", "text": "McDonalds MCD earnings Q fall CNBCcom McDonalds said in early April that samestore sales fell during the first quarter . McDonalds global samestore sales down in March amid McDonalds said Wednesday that its global samestore sales fell in March as the coronavirus pandemic", "id": "12c"}, {"type": "clust_summary", "text": "McDonalds Details What Dining In Will Look Like The New May McDonalds Details What Dining In Will Look Like The fastfood chain distributed a guide to franchise owners with instructions like putting \u201c closed . McDonald \u2019 s details what dining in will look like McDonalds details what dining in will look like The fastfood chain distributed a guide to franchise owners with instructions like putting \u201c closed \u201d .", "id": "19c"}, {"type": "clust_summary", "text": "McDonalds Menu Prices Fast Food Menu Prices McDonalds is the largest hamburger fast food chain in the world serving food in McDonalds sells many types of foods including hamburgers french fries . McDonalds French Fries Are the Most Popular Fast Food Item . .", "id": "20c"}, {"type": "clust_summary", "text": "McDonalds Is Putting AI in Its DriveThrus Design News . McDonalds buys AI speech company Apprente to automate its McDonalds just bought an AI startup that could take human interaction out of the equation for its drivethrus .", "id": "3c"}, {"type": "clust_summary", "text": "McDonald \u2019 s pulls allday breakfast menu to simplify operations amid coronavirus pandemic McDonalds pulls allday breakfast menu to simplify operations amid coronavirus pandemic Cydney Henderson USA TODAY . McDonalds pulls allday breakfast menu amid coronavirus McDonalds is temporarily pulling its coveted allday breakfast menu to streamline operations as the .", "id": "21c"}, {"type": "clust_summary", "text": "McDonalds employees shot by customers over coronavirus Two McDonalds employees in Oklahoma City were shot by customers after being told the dining area was . McDonalds employees shot after angry customer told dining .", "id": "0c"}, {"type": "clust_summary", "text": "MCD Stock Price McDonalds Corp Stock Quote US NYSE MCD Complete McDonalds Corp stock news by MarketWatch View realtime stock prices and stock quotes for a full financial overview . MCD McDonalds Corp Stock Price News WSJ View the latest McDonalds Corp MCD stock price news historical charts analyst ratings and financial information from WSJ . .", "id": "6c"}, {"type": "clust_summary", "text": "Ronald McDonald House Charities of Kentuckiana Ronald McDonald House Charities of Kentuckiana RMHCK is Louisvilles only organization founded to provide a \u201c homeawayfromhome \u201d for families of . Home Ronald McDonald House Charities of the Capital The Ronald McDonald Family Room offers families respite and support within the Bernard Millie Duker Childrens Hospital at Albany Medical Center And our", "id": "15c"}, {"type": "clust_summary", "text": "McDonalds to offer free Thank You Meals to healthcare . McDonalds offers free Thank You meals for Maine health . .", "id": "9c"}, {"type": "clust_summary", "text": "NSFW Ronald McDonald Advertisement In Japan Is Not From . NSFW Ronald McDonald Advertisement In Japan Is Not From", "id": "11c"}], "links": [{"source": "78d", "target": "0"}, {"source": "78d", "target": "1"}, {"source": "78d", "target": "229"}, {"source": "78d", "target": "243"}, {"source": "78d", "target": "311"}, {"source": "78d", "target": "14c"}, {"source": "78d", "target": "10d"}, {"source": "78d", "target": "12d"}, {"source": "78d", "target": "15d"}, {"source": "78d", "target": "29d"}, {"source": "78d", "target": "68d"}, {"source": "78d", "target": "103d"}, {"source": "78d", "target": "88d"}, {"source": "88d", "target": "2"}, {"source": "88d", "target": "17"}, {"source": "88d", "target": "21"}, {"source": "88d", "target": "95"}, {"source": "88d", "target": "14c"}, {"source": "88d", "target": "10d"}, {"source": "88d", "target": "12d"}, {"source": "88d", "target": "15d"}, {"source": "88d", "target": "29d"}, {"source": "88d", "target": "68d"}, {"source": "88d", "target": "103d"}, {"source": "44d", "target": "3"}, {"source": "44d", "target": "13"}, {"source": "44d", "target": "85"}, {"source": "44d", "target": "144"}, {"source": "44d", "target": "261"}, {"source": "44d", "target": "318"}, {"source": "44d", "target": "324"}, {"source": "44d", "target": "3c"}, {"source": "44d", "target": "39d"}, {"source": "44d", "target": "62d"}, {"source": "44d", "target": "107d"}, {"source": "44d", "target": "60d"}, {"source": "44d", "target": "65d"}, {"source": "103d", "target": "4"}, {"source": "103d", "target": "314"}, {"source": "103d", "target": "354"}, {"source": "103d", "target": "14c"}, {"source": "103d", "target": "12d"}, {"source": "103d", "target": "10d"}, {"source": "103d", "target": "15d"}, {"source": "103d", "target": "29d"}, {"source": "103d", "target": "68d"}, {"source": "12d", "target": "5"}, {"source": "12d", "target": "33"}, {"source": "12d", "target": "71"}, {"source": "12d", "target": "74"}, {"source": "12d", "target": "90"}, {"source": "12d", "target": "251"}, {"source": "12d", "target": "14c"}, {"source": "12d", "target": "10d"}, {"source": "12d", "target": "15d"}, {"source": "12d", "target": "29d"}, {"source": "12d", "target": "68d"}, {"source": "6d", "target": "6"}, {"source": "6d", "target": "66"}, {"source": "6d", "target": "187"}, {"source": "6d", "target": "241"}, {"source": "6d", "target": "244"}, {"source": "6d", "target": "300"}, {"source": "6d", "target": "322"}, {"source": "6d", "target": "343"}, {"source": "6d", "target": "347"}, {"source": "6d", "target": "5c"}, {"source": "6d", "target": "14d"}, {"source": "6d", "target": "96d"}, {"source": "100d", "target": "7"}, {"source": "100d", "target": "9"}, {"source": "100d", "target": "28"}, {"source": "100d", "target": "29"}, {"source": "100d", "target": "44"}, {"source": "100d", "target": "20c"}, {"source": "100d", "target": "34d"}, {"source": "100d", "target": "38d"}, {"source": "100d", "target": "55d"}, {"source": "10d", "target": "8"}, {"source": "10d", "target": "138"}, {"source": "10d", "target": "257"}, {"source": "10d", "target": "379"}, {"source": "10d", "target": "14c"}, {"source": "10d", "target": "68d"}, {"source": "10d", "target": "15d"}, {"source": "10d", "target": "29d"}, {"source": "96d", "target": "10"}, {"source": "96d", "target": "121"}, {"source": "96d", "target": "190"}, {"source": "96d", "target": "336"}, {"source": "96d", "target": "5c"}, {"source": "96d", "target": "14d"}, {"source": "72d", "target": "11"}, {"source": "72d", "target": "197"}, {"source": "72d", "target": "205"}, {"source": "72d", "target": "206"}, {"source": "72d", "target": "7c"}, {"source": "72d", "target": "57d"}, {"source": "72d", "target": "22d"}, {"source": "72d", "target": "24d"}, {"source": "95d", "target": "12"}, {"source": "95d", "target": "214"}, {"source": "95d", "target": "19c"}, {"source": "95d", "target": "33d"}, {"source": "95d", "target": "32d"}, {"source": "95d", "target": "98d"}, {"source": "41d", "target": "14"}, {"source": "41d", "target": "42"}, {"source": "41d", "target": "217"}, {"source": "41d", "target": "306"}, {"source": "41d", "target": "310"}, {"source": "41d", "target": "329"}, {"source": "41d", "target": "393"}, {"source": "41d", "target": "0c"}, {"source": "41d", "target": "51d"}, {"source": "41d", "target": "76d"}, {"source": "41d", "target": "77d"}, {"source": "41d", "target": "82d"}, {"source": "41d", "target": "94d"}, {"source": "0d", "target": "15"}, {"source": "0d", "target": "72"}, {"source": "0d", "target": "220"}, {"source": "0d", "target": "297"}, {"source": "0d", "target": "8c"}, {"source": "0d", "target": "54d"}, {"source": "0d", "target": "99d"}, {"source": "0d", "target": "105d"}, {"source": "0d", "target": "97d"}, {"source": "81d", "target": "16"}, {"source": "81d", "target": "20"}, {"source": "81d", "target": "24"}, {"source": "81d", "target": "46"}, {"source": "81d", "target": "63"}, {"source": "81d", "target": "81"}, {"source": "81d", "target": "6c"}, {"source": "81d", "target": "42d"}, {"source": "81d", "target": "87d"}, {"source": "52d", "target": "18"}, {"source": "52d", "target": "30"}, {"source": "52d", "target": "348"}, {"source": "52d", "target": "10c"}, {"source": "52d", "target": "36d"}, {"source": "52d", "target": "1d"}, {"source": "52d", "target": "2d"}, {"source": "52d", "target": "3d"}, {"source": "52d", "target": "70d"}, {"source": "31d", "target": "19"}, {"source": "31d", "target": "108"}, {"source": "31d", "target": "203"}, {"source": "31d", "target": "281"}, {"source": "31d", "target": "4c"}, {"source": "31d", "target": "4d"}, {"source": "31d", "target": "8d"}, {"source": "31d", "target": "50d"}, {"source": "23d", "target": "22"}, {"source": "23d", "target": "25"}, {"source": "23d", "target": "55"}, {"source": "23d", "target": "77"}, {"source": "23d", "target": "98"}, {"source": "23d", "target": "259"}, {"source": "23d", "target": "298"}, {"source": "23d", "target": "18c"}, {"source": "23d", "target": "11d"}, {"source": "23d", "target": "16d"}, {"source": "23d", "target": "27d"}, {"source": "23d", "target": "45d"}, {"source": "23d", "target": "59d"}, {"source": "23d", "target": "108d"}, {"source": "63d", "target": "23"}, {"source": "63d", "target": "211"}, {"source": "63d", "target": "2c"}, {"source": "63d", "target": "20d"}, {"source": "63d", "target": "30d"}, {"source": "63d", "target": "104d"}, {"source": "97d", "target": "26"}, {"source": "97d", "target": "113"}, {"source": "97d", "target": "291"}, {"source": "97d", "target": "320"}, {"source": "97d", "target": "8c"}, {"source": "97d", "target": "54d"}, {"source": "97d", "target": "99d"}, {"source": "97d", "target": "105d"}, {"source": "59d", "target": "27"}, {"source": "59d", "target": "37"}, {"source": "59d", "target": "313"}, {"source": "59d", "target": "328"}, {"source": "59d", "target": "18c"}, {"source": "59d", "target": "11d"}, {"source": "59d", "target": "16d"}, {"source": "59d", "target": "27d"}, {"source": "59d", "target": "45d"}, {"source": "59d", "target": "108d"}, {"source": "16d", "target": "31"}, {"source": "16d", "target": "303"}, {"source": "16d", "target": "372"}, {"source": "16d", "target": "390"}, {"source": "16d", "target": "392"}, {"source": "16d", "target": "18c"}, {"source": "16d", "target": "11d"}, {"source": "16d", "target": "108d"}, {"source": "16d", "target": "27d"}, {"source": "16d", "target": "45d"}, {"source": "57d", "target": "32"}, {"source": "57d", "target": "212"}, {"source": "57d", "target": "302"}, {"source": "57d", "target": "7c"}, {"source": "57d", "target": "22d"}, {"source": "57d", "target": "24d"}, {"source": "64d", "target": "34"}, {"source": "64d", "target": "292"}, {"source": "64d", "target": "294"}, {"source": "64d", "target": "356"}, {"source": "64d", "target": "21c"}, {"source": "64d", "target": "40d"}, {"source": "64d", "target": "56d"}, {"source": "64d", "target": "66d"}, {"source": "42d", "target": "35"}, {"source": "42d", "target": "223"}, {"source": "42d", "target": "6c"}, {"source": "42d", "target": "87d"}, {"source": "101d", "target": "36"}, {"source": "101d", "target": "218"}, {"source": "101d", "target": "1c"}, {"source": "101d", "target": "18d"}, {"source": "101d", "target": "25d"}, {"source": "101d", "target": "61d"}, {"source": "101d", "target": "9d"}, {"source": "101d", "target": "13d"}, {"source": "101d", "target": "17d"}, {"source": "101d", "target": "26d"}, {"source": "101d", "target": "43d"}, {"source": "105d", "target": "38"}, {"source": "105d", "target": "239"}, {"source": "105d", "target": "359"}, {"source": "105d", "target": "8c"}, {"source": "105d", "target": "54d"}, {"source": "105d", "target": "99d"}, {"source": "61d", "target": "39"}, {"source": "61d", "target": "67"}, {"source": "61d", "target": "227"}, {"source": "61d", "target": "1c"}, {"source": "61d", "target": "18d"}, {"source": "61d", "target": "9d"}, {"source": "61d", "target": "13d"}, {"source": "61d", "target": "17d"}, {"source": "61d", "target": "25d"}, {"source": "61d", "target": "26d"}, {"source": "61d", "target": "43d"}, {"source": "75d", "target": "40"}, {"source": "75d", "target": "16c"}, {"source": "1d", "target": "41"}, {"source": "1d", "target": "238"}, {"source": "1d", "target": "10c"}, {"source": "1d", "target": "2d"}, {"source": "1d", "target": "3d"}, {"source": "1d", "target": "36d"}, {"source": "1d", "target": "70d"}, {"source": "11d", "target": "43"}, {"source": "11d", "target": "60"}, {"source": "11d", "target": "308"}, {"source": "11d", "target": "345"}, {"source": "11d", "target": "18c"}, {"source": "11d", "target": "108d"}, {"source": "11d", "target": "27d"}, {"source": "11d", "target": "45d"}, {"source": "65d", "target": "45"}, {"source": "65d", "target": "170"}, {"source": "65d", "target": "327"}, {"source": "65d", "target": "361"}, {"source": "65d", "target": "3c"}, {"source": "65d", "target": "39d"}, {"source": "65d", "target": "60d"}, {"source": "65d", "target": "62d"}, {"source": "65d", "target": "107d"}, {"source": "13d", "target": "47"}, {"source": "13d", "target": "199"}, {"source": "13d", "target": "209"}, {"source": "13d", "target": "277"}, {"source": "13d", "target": "1c"}, {"source": "13d", "target": "9d"}, {"source": "13d", "target": "43d"}, {"source": "13d", "target": "17d"}, {"source": "13d", "target": "18d"}, {"source": "13d", "target": "25d"}, {"source": "13d", "target": "26d"}, {"source": "33d", "target": "48"}, {"source": "33d", "target": "185"}, {"source": "33d", "target": "260"}, {"source": "33d", "target": "19c"}, {"source": "33d", "target": "32d"}, {"source": "33d", "target": "98d"}, {"source": "56d", "target": "49"}, {"source": "56d", "target": "68"}, {"source": "56d", "target": "157"}, {"source": "56d", "target": "21c"}, {"source": "56d", "target": "40d"}, {"source": "56d", "target": "66d"}, {"source": "32d", "target": "50"}, {"source": "32d", "target": "125"}, {"source": "32d", "target": "164"}, {"source": "32d", "target": "385"}, {"source": "32d", "target": "19c"}, {"source": "32d", "target": "98d"}, {"source": "29d", "target": "51"}, {"source": "29d", "target": "58"}, {"source": "29d", "target": "73"}, {"source": "29d", "target": "89"}, {"source": "29d", "target": "198"}, {"source": "29d", "target": "254"}, {"source": "29d", "target": "384"}, {"source": "29d", "target": "14c"}, {"source": "29d", "target": "15d"}, {"source": "29d", "target": "68d"}, {"source": "26d", "target": "52"}, {"source": "26d", "target": "132"}, {"source": "26d", "target": "200"}, {"source": "26d", "target": "1c"}, {"source": "26d", "target": "9d"}, {"source": "26d", "target": "17d"}, {"source": "26d", "target": "18d"}, {"source": "26d", "target": "25d"}, {"source": "26d", "target": "43d"}, {"source": "24d", "target": "53"}, {"source": "24d", "target": "253"}, {"source": "24d", "target": "282"}, {"source": "24d", "target": "312"}, {"source": "24d", "target": "7c"}, {"source": "24d", "target": "22d"}, {"source": "66d", "target": "54"}, {"source": "66d", "target": "112"}, {"source": "66d", "target": "248"}, {"source": "66d", "target": "255"}, {"source": "66d", "target": "21c"}, {"source": "66d", "target": "40d"}, {"source": "30d", "target": "56"}, {"source": "30d", "target": "61"}, {"source": "30d", "target": "236"}, {"source": "30d", "target": "2c"}, {"source": "30d", "target": "20d"}, {"source": "30d", "target": "104d"}, {"source": "27d", "target": "57"}, {"source": "27d", "target": "65"}, {"source": "27d", "target": "163"}, {"source": "27d", "target": "18c"}, {"source": "27d", "target": "45d"}, {"source": "27d", "target": "108d"}, {"source": "19d", "target": "59"}, {"source": "19d", "target": "316"}, {"source": "19d", "target": "16c"}, {"source": "107d", "target": "62"}, {"source": "107d", "target": "87"}, {"source": "107d", "target": "147"}, {"source": "107d", "target": "235"}, {"source": "107d", "target": "3c"}, {"source": "107d", "target": "39d"}, {"source": "107d", "target": "60d"}, {"source": "107d", "target": "62d"}, {"source": "18d", "target": "64"}, {"source": "18d", "target": "69"}, {"source": "18d", "target": "201"}, {"source": "18d", "target": "319"}, {"source": "18d", "target": "341"}, {"source": "18d", "target": "391"}, {"source": "18d", "target": "1c"}, {"source": "18d", "target": "9d"}, {"source": "18d", "target": "17d"}, {"source": "18d", "target": "25d"}, {"source": "18d", "target": "43d"}, {"source": "70d", "target": "70"}, {"source": "70d", "target": "103"}, {"source": "70d", "target": "10c"}, {"source": "70d", "target": "36d"}, {"source": "70d", "target": "2d"}, {"source": "70d", "target": "3d"}, {"source": "45d", "target": "75"}, {"source": "45d", "target": "117"}, {"source": "45d", "target": "145"}, {"source": "45d", "target": "158"}, {"source": "45d", "target": "231"}, {"source": "45d", "target": "350"}, {"source": "45d", "target": "374"}, {"source": "45d", "target": "18c"}, {"source": "45d", "target": "108d"}, {"source": "2d", "target": "76"}, {"source": "2d", "target": "94"}, {"source": "2d", "target": "193"}, {"source": "2d", "target": "232"}, {"source": "2d", "target": "352"}, {"source": "2d", "target": "10c"}, {"source": "2d", "target": "3d"}, {"source": "2d", "target": "36d"}, {"source": "38d", "target": "78"}, {"source": "38d", "target": "105"}, {"source": "38d", "target": "177"}, {"source": "38d", "target": "333"}, {"source": "38d", "target": "377"}, {"source": "38d", "target": "20c"}, {"source": "38d", "target": "34d"}, {"source": "38d", "target": "55d"}, {"source": "15d", "target": "79"}, {"source": "15d", "target": "107"}, {"source": "15d", "target": "166"}, {"source": "15d", "target": "290"}, {"source": "15d", "target": "342"}, {"source": "15d", "target": "365"}, {"source": "15d", "target": "369"}, {"source": "15d", "target": "14c"}, {"source": "15d", "target": "68d"}, {"source": "71d", "target": "80"}, {"source": "71d", "target": "88"}, {"source": "71d", "target": "11c"}, {"source": "71d", "target": "73d"}, {"source": "4d", "target": "82"}, {"source": "4d", "target": "210"}, {"source": "4d", "target": "237"}, {"source": "4d", "target": "271"}, {"source": "4d", "target": "4c"}, {"source": "4d", "target": "8d"}, {"source": "4d", "target": "50d"}, {"source": "60d", "target": "83"}, {"source": "60d", "target": "375"}, {"source": "60d", "target": "3c"}, {"source": "60d", "target": "39d"}, {"source": "60d", "target": "62d"}, {"source": "21d", "target": "84"}, {"source": "21d", "target": "226"}, {"source": "21d", "target": "269"}, {"source": "21d", "target": "331"}, {"source": "21d", "target": "13c"}, {"source": "21d", "target": "86d"}, {"source": "21d", "target": "92d"}, {"source": "47d", "target": "86"}, {"source": "47d", "target": "92"}, {"source": "47d", "target": "93"}, {"source": "47d", "target": "15c"}, {"source": "20d", "target": "91"}, {"source": "20d", "target": "304"}, {"source": "20d", "target": "344"}, {"source": "20d", "target": "383"}, {"source": "20d", "target": "2c"}, {"source": "20d", "target": "104d"}, {"source": "111d", "target": "96"}, {"source": "111d", "target": "123"}, {"source": "111d", "target": "16c"}, {"source": "9d", "target": "97"}, {"source": "9d", "target": "99"}, {"source": "9d", "target": "133"}, {"source": "9d", "target": "136"}, {"source": "9d", "target": "337"}, {"source": "9d", "target": "1c"}, {"source": "9d", "target": "43d"}, {"source": "9d", "target": "17d"}, {"source": "9d", "target": "25d"}, {"source": "89d", "target": "100"}, {"source": "89d", "target": "118"}, {"source": "89d", "target": "124"}, {"source": "89d", "target": "140"}, {"source": "89d", "target": "16c"}, {"source": "102d", "target": "101"}, {"source": "102d", "target": "16c"}, {"source": "53d", "target": "102"}, {"source": "53d", "target": "116"}, {"source": "53d", "target": "126"}, {"source": "53d", "target": "9c"}, {"source": "53d", "target": "48d"}, {"source": "53d", "target": "49d"}, {"source": "53d", "target": "83d"}, {"source": "67d", "target": "104"}, {"source": "67d", "target": "192"}, {"source": "67d", "target": "16c"}, {"source": "73d", "target": "106"}, {"source": "73d", "target": "115"}, {"source": "73d", "target": "11c"}, {"source": "7d", "target": "109"}, {"source": "7d", "target": "174"}, {"source": "7d", "target": "178"}, {"source": "7d", "target": "181"}, {"source": "7d", "target": "16c"}, {"source": "37d", "target": "110"}, {"source": "37d", "target": "131"}, {"source": "37d", "target": "135"}, {"source": "37d", "target": "16c"}, {"source": "51d", "target": "111"}, {"source": "51d", "target": "127"}, {"source": "51d", "target": "173"}, {"source": "51d", "target": "242"}, {"source": "51d", "target": "287"}, {"source": "51d", "target": "317"}, {"source": "51d", "target": "355"}, {"source": "51d", "target": "0c"}, {"source": "51d", "target": "76d"}, {"source": "51d", "target": "77d"}, {"source": "51d", "target": "82d"}, {"source": "51d", "target": "94d"}, {"source": "104d", "target": "114"}, {"source": "104d", "target": "141"}, {"source": "104d", "target": "2c"}, {"source": "17d", "target": "119"}, {"source": "17d", "target": "293"}, {"source": "17d", "target": "349"}, {"source": "17d", "target": "1c"}, {"source": "17d", "target": "43d"}, {"source": "17d", "target": "25d"}, {"source": "28d", "target": "120"}, {"source": "28d", "target": "122"}, {"source": "28d", "target": "130"}, {"source": "28d", "target": "155"}, {"source": "28d", "target": "183"}, {"source": "28d", "target": "325"}, {"source": "28d", "target": "12c"}, {"source": "28d", "target": "80d"}, {"source": "34d", "target": "128"}, {"source": "34d", "target": "305"}, {"source": "34d", "target": "315"}, {"source": "34d", "target": "332"}, {"source": "34d", "target": "20c"}, {"source": "34d", "target": "55d"}, {"source": "69d", "target": "129"}, {"source": "69d", "target": "156"}, {"source": "69d", "target": "160"}, {"source": "69d", "target": "14c"}, {"source": "48d", "target": "134"}, {"source": "48d", "target": "142"}, {"source": "48d", "target": "143"}, {"source": "48d", "target": "159"}, {"source": "48d", "target": "194"}, {"source": "48d", "target": "9c"}, {"source": "48d", "target": "49d"}, {"source": "48d", "target": "83d"}, {"source": "106d", "target": "137"}, {"source": "106d", "target": "16c"}, {"source": "58d", "target": "139"}, {"source": "58d", "target": "179"}, {"source": "58d", "target": "16c"}, {"source": "90d", "target": "146"}, {"source": "90d", "target": "16c"}, {"source": "55d", "target": "148"}, {"source": "55d", "target": "189"}, {"source": "55d", "target": "357"}, {"source": "55d", "target": "20c"}, {"source": "109d", "target": "149"}, {"source": "109d", "target": "16c"}, {"source": "94d", "target": "150"}, {"source": "94d", "target": "152"}, {"source": "94d", "target": "191"}, {"source": "94d", "target": "0c"}, {"source": "94d", "target": "76d"}, {"source": "94d", "target": "82d"}, {"source": "94d", "target": "77d"}, {"source": "79d", "target": "151"}, {"source": "79d", "target": "16c"}, {"source": "84d", "target": "153"}, {"source": "84d", "target": "16c"}, {"source": "14d", "target": "154"}, {"source": "14d", "target": "388"}, {"source": "14d", "target": "5c"}, {"source": "49d", "target": "161"}, {"source": "49d", "target": "171"}, {"source": "49d", "target": "175"}, {"source": "49d", "target": "249"}, {"source": "49d", "target": "373"}, {"source": "49d", "target": "395"}, {"source": "49d", "target": "9c"}, {"source": "49d", "target": "83d"}, {"source": "8d", "target": "162"}, {"source": "8d", "target": "182"}, {"source": "8d", "target": "188"}, {"source": "8d", "target": "4c"}, {"source": "8d", "target": "50d"}, {"source": "108d", "target": "165"}, {"source": "108d", "target": "367"}, {"source": "108d", "target": "18c"}, {"source": "50d", "target": "167"}, {"source": "50d", "target": "172"}, {"source": "50d", "target": "4c"}, {"source": "86d", "target": "168"}, {"source": "86d", "target": "323"}, {"source": "86d", "target": "335"}, {"source": "86d", "target": "340"}, {"source": "86d", "target": "378"}, {"source": "86d", "target": "13c"}, {"source": "86d", "target": "92d"}, {"source": "35d", "target": "169"}, {"source": "35d", "target": "180"}, {"source": "35d", "target": "16c"}, {"source": "54d", "target": "176"}, {"source": "54d", "target": "295"}, {"source": "54d", "target": "8c"}, {"source": "54d", "target": "99d"}, {"source": "82d", "target": "184"}, {"source": "82d", "target": "268"}, {"source": "82d", "target": "288"}, {"source": "82d", "target": "339"}, {"source": "82d", "target": "0c"}, {"source": "82d", "target": "76d"}, {"source": "82d", "target": "77d"}, {"source": "74d", "target": "186"}, {"source": "74d", "target": "16c"}, {"source": "87d", "target": "195"}, {"source": "87d", "target": "363"}, {"source": "87d", "target": "394"}, {"source": "87d", "target": "6c"}, {"source": "77d", "target": "196"}, {"source": "77d", "target": "296"}, {"source": "77d", "target": "387"}, {"source": "77d", "target": "0c"}, {"source": "77d", "target": "76d"}, {"source": "46d", "target": "202"}, {"source": "46d", "target": "274"}, {"source": "46d", "target": "275"}, {"source": "46d", "target": "17c"}, {"source": "46d", "target": "5d"}, {"source": "46d", "target": "85d"}, {"source": "22d", "target": "204"}, {"source": "22d", "target": "240"}, {"source": "22d", "target": "299"}, {"source": "22d", "target": "7c"}, {"source": "62d", "target": "207"}, {"source": "62d", "target": "334"}, {"source": "62d", "target": "3c"}, {"source": "62d", "target": "39d"}, {"source": "98d", "target": "208"}, {"source": "98d", "target": "215"}, {"source": "98d", "target": "256"}, {"source": "98d", "target": "351"}, {"source": "98d", "target": "353"}, {"source": "98d", "target": "376"}, {"source": "98d", "target": "19c"}, {"source": "5d", "target": "213"}, {"source": "5d", "target": "219"}, {"source": "5d", "target": "224"}, {"source": "5d", "target": "225"}, {"source": "5d", "target": "246"}, {"source": "5d", "target": "258"}, {"source": "5d", "target": "270"}, {"source": "5d", "target": "272"}, {"source": "5d", "target": "276"}, {"source": "5d", "target": "279"}, {"source": "5d", "target": "280"}, {"source": "5d", "target": "17c"}, {"source": "5d", "target": "85d"}, {"source": "68d", "target": "216"}, {"source": "68d", "target": "309"}, {"source": "68d", "target": "321"}, {"source": "68d", "target": "14c"}, {"source": "76d", "target": "221"}, {"source": "76d", "target": "228"}, {"source": "76d", "target": "262"}, {"source": "76d", "target": "330"}, {"source": "76d", "target": "0c"}, {"source": "25d", "target": "222"}, {"source": "25d", "target": "380"}, {"source": "25d", "target": "381"}, {"source": "25d", "target": "1c"}, {"source": "25d", "target": "43d"}, {"source": "40d", "target": "230"}, {"source": "40d", "target": "252"}, {"source": "40d", "target": "21c"}, {"source": "3d", "target": "233"}, {"source": "3d", "target": "247"}, {"source": "3d", "target": "250"}, {"source": "3d", "target": "265"}, {"source": "3d", "target": "285"}, {"source": "3d", "target": "301"}, {"source": "3d", "target": "10c"}, {"source": "3d", "target": "36d"}, {"source": "85d", "target": "234"}, {"source": "85d", "target": "245"}, {"source": "85d", "target": "263"}, {"source": "85d", "target": "267"}, {"source": "85d", "target": "273"}, {"source": "85d", "target": "278"}, {"source": "85d", "target": "17c"}, {"source": "99d", "target": "264"}, {"source": "99d", "target": "368"}, {"source": "99d", "target": "8c"}, {"source": "110d", "target": "266"}, {"source": "110d", "target": "16c"}, {"source": "36d", "target": "283"}, {"source": "36d", "target": "289"}, {"source": "36d", "target": "326"}, {"source": "36d", "target": "360"}, {"source": "36d", "target": "10c"}, {"source": "83d", "target": "284"}, {"source": "83d", "target": "286"}, {"source": "83d", "target": "358"}, {"source": "83d", "target": "9c"}, {"source": "80d", "target": "307"}, {"source": "80d", "target": "386"}, {"source": "80d", "target": "12c"}, {"source": "43d", "target": "338"}, {"source": "43d", "target": "362"}, {"source": "43d", "target": "366"}, {"source": "43d", "target": "1c"}, {"source": "92d", "target": "346"}, {"source": "92d", "target": "371"}, {"source": "92d", "target": "13c"}, {"source": "93d", "target": "364"}, {"source": "93d", "target": "16c"}, {"source": "39d", "target": "370"}, {"source": "39d", "target": "389"}, {"source": "39d", "target": "3c"}, {"source": "91d", "target": "382"}, {"source": "91d", "target": "16c"}, {"source": "8c", "target": "10c"}, {"source": "8c", "target": "17c"}, {"source": "8c", "target": "5c"}, {"source": "8c", "target": "1c"}, {"source": "8c", "target": "13c"}, {"source": "8c", "target": "15c"}, {"source": "8c", "target": "9c"}, {"source": "8c", "target": "11c"}, {"source": "8c", "target": "4c"}, {"source": "8c", "target": "2c"}, {"source": "8c", "target": "7c"}, {"source": "8c", "target": "12c"}, {"source": "8c", "target": "19c"}, {"source": "8c", "target": "20c"}, {"source": "8c", "target": "3c"}, {"source": "8c", "target": "21c"}, {"source": "8c", "target": "0c"}, {"source": "8c", "target": "6c"}, {"source": "10c", "target": "17c"}, {"source": "10c", "target": "5c"}, {"source": "10c", "target": "1c"}, {"source": "10c", "target": "13c"}, {"source": "10c", "target": "15c"}, {"source": "10c", "target": "9c"}, {"source": "10c", "target": "4c"}, {"source": "10c", "target": "18c"}, {"source": "10c", "target": "2c"}, {"source": "10c", "target": "7c"}, {"source": "10c", "target": "12c"}, {"source": "10c", "target": "19c"}, {"source": "10c", "target": "20c"}, {"source": "10c", "target": "3c"}, {"source": "10c", "target": "21c"}, {"source": "10c", "target": "0c"}, {"source": "10c", "target": "6c"}, {"source": "4c", "target": "17c"}, {"source": "4c", "target": "5c"}, {"source": "4c", "target": "1c"}, {"source": "4c", "target": "13c"}, {"source": "4c", "target": "7c"}, {"source": "4c", "target": "0c"}, {"source": "4c", "target": "15c"}, {"source": "4c", "target": "9c"}, {"source": "4c", "target": "11c"}, {"source": "4c", "target": "14c"}, {"source": "4c", "target": "18c"}, {"source": "4c", "target": "2c"}, {"source": "4c", "target": "12c"}, {"source": "4c", "target": "19c"}, {"source": "4c", "target": "20c"}, {"source": "4c", "target": "3c"}, {"source": "4c", "target": "21c"}, {"source": "4c", "target": "6c"}, {"source": "17c", "target": "5c"}, {"source": "17c", "target": "1c"}, {"source": "17c", "target": "13c"}, {"source": "17c", "target": "15c"}, {"source": "17c", "target": "11c"}, {"source": "17c", "target": "18c"}, {"source": "17c", "target": "2c"}, {"source": "17c", "target": "7c"}, {"source": "17c", "target": "12c"}, {"source": "17c", "target": "19c"}, {"source": "17c", "target": "20c"}, {"source": "17c", "target": "3c"}, {"source": "17c", "target": "21c"}, {"source": "17c", "target": "0c"}, {"source": "17c", "target": "6c"}, {"source": "17c", "target": "9c"}, {"source": "5c", "target": "13c"}, {"source": "5c", "target": "15c"}, {"source": "5c", "target": "11c"}, {"source": "5c", "target": "1c"}, {"source": "5c", "target": "18c"}, {"source": "5c", "target": "2c"}, {"source": "5c", "target": "7c"}, {"source": "5c", "target": "12c"}, {"source": "5c", "target": "19c"}, {"source": "5c", "target": "20c"}, {"source": "5c", "target": "3c"}, {"source": "5c", "target": "21c"}, {"source": "5c", "target": "0c"}, {"source": "5c", "target": "6c"}, {"source": "5c", "target": "9c"}, {"source": "1c", "target": "13c"}, {"source": "1c", "target": "15c"}, {"source": "1c", "target": "11c"}, {"source": "1c", "target": "18c"}, {"source": "1c", "target": "2c"}, {"source": "1c", "target": "7c"}, {"source": "1c", "target": "12c"}, {"source": "1c", "target": "19c"}, {"source": "1c", "target": "20c"}, {"source": "1c", "target": "3c"}, {"source": "1c", "target": "21c"}, {"source": "1c", "target": "0c"}, {"source": "1c", "target": "6c"}, {"source": "1c", "target": "9c"}, {"source": "14c", "target": "9c"}, {"source": "18c", "target": "13c"}, {"source": "18c", "target": "7c"}, {"source": "18c", "target": "12c"}, {"source": "18c", "target": "20c"}, {"source": "18c", "target": "3c"}, {"source": "18c", "target": "0c"}, {"source": "18c", "target": "15c"}, {"source": "18c", "target": "9c"}, {"source": "18c", "target": "11c"}, {"source": "18c", "target": "2c"}, {"source": "18c", "target": "19c"}, {"source": "18c", "target": "21c"}, {"source": "18c", "target": "6c"}, {"source": "2c", "target": "13c"}, {"source": "2c", "target": "7c"}, {"source": "2c", "target": "12c"}, {"source": "2c", "target": "19c"}, {"source": "2c", "target": "20c"}, {"source": "2c", "target": "3c"}, {"source": "2c", "target": "21c"}, {"source": "2c", "target": "0c"}, {"source": "2c", "target": "6c"}, {"source": "2c", "target": "15c"}, {"source": "2c", "target": "9c"}, {"source": "2c", "target": "11c"}, {"source": "13c", "target": "7c"}, {"source": "13c", "target": "12c"}, {"source": "13c", "target": "19c"}, {"source": "13c", "target": "20c"}, {"source": "13c", "target": "3c"}, {"source": "13c", "target": "21c"}, {"source": "13c", "target": "0c"}, {"source": "13c", "target": "6c"}, {"source": "13c", "target": "15c"}, {"source": "13c", "target": "9c"}, {"source": "7c", "target": "0c"}, {"source": "7c", "target": "15c"}, {"source": "7c", "target": "9c"}, {"source": "7c", "target": "11c"}, {"source": "7c", "target": "12c"}, {"source": "7c", "target": "19c"}, {"source": "7c", "target": "20c"}, {"source": "7c", "target": "3c"}, {"source": "7c", "target": "21c"}, {"source": "7c", "target": "6c"}, {"source": "12c", "target": "20c"}, {"source": "12c", "target": "0c"}, {"source": "12c", "target": "15c"}, {"source": "12c", "target": "9c"}, {"source": "12c", "target": "11c"}, {"source": "12c", "target": "19c"}, {"source": "12c", "target": "3c"}, {"source": "12c", "target": "21c"}, {"source": "12c", "target": "6c"}, {"source": "19c", "target": "20c"}, {"source": "19c", "target": "3c"}, {"source": "19c", "target": "0c"}, {"source": "19c", "target": "15c"}, {"source": "19c", "target": "9c"}, {"source": "19c", "target": "21c"}, {"source": "19c", "target": "6c"}, {"source": "20c", "target": "0c"}, {"source": "20c", "target": "15c"}, {"source": "20c", "target": "9c"}, {"source": "20c", "target": "11c"}, {"source": "20c", "target": "3c"}, {"source": "20c", "target": "21c"}, {"source": "20c", "target": "6c"}, {"source": "3c", "target": "0c"}, {"source": "3c", "target": "15c"}, {"source": "3c", "target": "9c"}, {"source": "3c", "target": "11c"}, {"source": "3c", "target": "21c"}, {"source": "3c", "target": "6c"}, {"source": "21c", "target": "0c"}, {"source": "21c", "target": "15c"}, {"source": "21c", "target": "9c"}, {"source": "21c", "target": "6c"}, {"source": "0c", "target": "15c"}, {"source": "0c", "target": "9c"}, {"source": "0c", "target": "6c"}, {"source": "6c", "target": "15c"}, {"source": "6c", "target": "9c"}, {"source": "6c", "target": "11c"}, {"source": "15c", "target": "9c"}]}
