# Supplementary material for: An architecture for non-linear discovery of aggregated multimedia document web search results
Source: PeerJ Comput Sci. 2021 Apr 21;7:e449. doi: 10.7717/peerj-cs.449 (PMC8080422; doi:10.7717/peerj-cs.449)
Supplement: Supplemental Information 1 — We used each query cached file as the single experimental run. We calculated the mean from 5 iterations and again calculated the mean average of 5 iterations in the end. [file peerj-cs-07-449-s001.zip › myutils/pandroabox.json]

[{"adjacencies": [{"data": {"$color": "#FD7E14"}, "nodeTo": "0c", "nodeFrom": "6c"}, {"data": {"$color": "#FD7E14"}, "nodeTo": "46c", "nodeFrom": "6c"}, {"data": {"$color": "#FD7E14"}, "nodeTo": "19c", "nodeFrom": "6c"}, {"data": {"$color": "#FD7E14"}, "nodeTo": "5c", "nodeFrom": "6c"}, {"data": {"$color": "#FD7E14"}, "nodeTo": "74c", "nodeFrom": "6c"}, {"data": {"$color": "#FD7E14"}, "nodeTo": "76c", "nodeFrom": "6c"}, {"data": {"$color": "#FD7E14"}, "nodeTo": "34c", "nodeFrom": "6c"}, {"data": {"$color": "#FD7E14"}, "nodeTo": "30c", "nodeFrom": "6c"}, {"data": {"$color": "#FD7E14"}, "nodeTo": "57c", "nodeFrom": "6c"}, {"data": {"$color": "#FD7E14"}, "nodeTo": "58c", "nodeFrom": "6c"}, {"data": {"$color": "#FD7E14"}, "nodeTo": "31c", "nodeFrom": "6c"}, {"data": {"$color": "#FD7E14"}, "nodeTo": "41c", "nodeFrom": "6c"}, {"data": {"$color": "#FD7E14"}, "nodeTo": "4c", "nodeFrom": "6c"}, {"data": {"$color": "#FD7E14"}, "nodeTo": "29c", "nodeFrom": "6c"}, {"data": {"$color": "#FD7E14"}, "nodeTo": "39c", "nodeFrom": "6c"}, {"data": {"$color": "#FD7E14"}, "nodeTo": "1c", "nodeFrom": "6c"}, {"data": {"$color": "#FD7E14"}, "nodeTo": "17c", "nodeFrom": "6c"}, {"data": {"$color": "#FD7E14"}, "nodeTo": "37c", "nodeFrom": "6c"}, {"data": {"$color": "#FD7E14"}, "nodeTo": "33c", "nodeFrom": "6c"}, {"data": {"$color": "#FD7E14"}, "nodeTo": "51c", "nodeFrom": "6c"}, {"data": {"$color": "#FD7E14"}, "nodeTo": "64c", "nodeFrom": "6c"}, {"data": {"$color": "#FD7E14"}, "nodeTo": "65c", "nodeFrom": "6c"}, {"data": {"$color": "#FD7E14"}, "nodeTo": "10c", "nodeFrom": "6c"}, {"data": {"$color": "#FD7E14"}, "nodeTo": "8c", "nodeFrom": "6c"}, {"data": {"$color": "#FD7E14"}, "nodeTo": "13c", "nodeFrom": "6c"}, {"data": {"$color": "#FD7E14"}, "nodeTo": "11c", "nodeFrom": "6c"}, {"data": {"$color": "#FD7E14"}, "nodeTo": "50c", "nodeFrom": "6c"}, {"data": {"$color": "#FD7E14"}, "nodeTo": "21c", "nodeFrom": "6c"}, {"data": {"$color": "#FD7E14"}, "nodeTo": "45c", "nodeFrom": "6c"}, {"data": {"$color": "#FD7E14"}, "nodeTo": "47c", "nodeFrom": "6c"}, {"data": {"$color": "#FD7E14"}, "nodeTo": "75c", "nodeFrom": "6c"}, {"data": {"$color": "#FD7E14"}, "nodeTo": "20c", "nodeFrom": "6c"}, {"data": {"$color": "#FD7E14"}, "nodeTo": "36c", "nodeFrom": "6c"}, {"data": {"$color": "#FD7E14"}, "nodeTo": "73c", "nodeFrom": "6c"}, {"data": {"$color": "#FD7E14"}, "nodeTo": "2c", "nodeFrom": "6c"}, {"data": {"$color": "#FD7E14"}, "nodeTo": "22c", "nodeFrom": "6c"}, {"data": {"$color": "#FD7E14"}, "nodeTo": "23c", "nodeFrom": "6c"}, {"data": {"$color": "#FD7E14"}, "nodeTo": "59c", "nodeFrom": "6c"}, {"data": {"$color": "#FD7E14"}, "nodeTo": "9c", "nodeFrom": "6c"}, {"data": {"$color": "#FD7E14"}, "nodeTo": "24c", "nodeFrom": "6c"}, {"data": {"$color": "#FD7E14"}, "nodeTo": "7c", "nodeFrom": "6c"}, {"data": {"$color": "#FD7E14"}, "nodeTo": "80c", "nodeFrom": "6c"}, {"data": {"$color": "#FD7E14"}, "nodeTo": "44c", "nodeFrom": "6c"}, {"data": {"$color": "#FD7E14"}, "nodeTo": "18c", "nodeFrom": "6c"}, {"data": {"$color": "#FD7E14"}, "nodeTo": "3c", "nodeFrom": "6c"}, {"data": {"$color": "#FD7E14"}, "nodeTo": "27c", "nodeFrom": "6c"}, {"data": {"$color": "#FD7E14"}, "nodeTo": "38c", "nodeFrom": "6c"}, {"data": {"$color": "#FD7E14"}, "nodeTo": "63c", "nodeFrom": "6c"}, {"data": {"$color": "#FD7E14"}, "nodeTo": "48c", "nodeFrom": "6c"}, {"data": {"$color": "#FD7E14"}, "nodeTo": "32c", "nodeFrom": "6c"}, {"data": {"$color": "#FD7E14"}, "nodeTo": "42c", "nodeFrom": "6c"}, {"data": {"$color": "#FD7E14"}, "nodeTo": "56c", "nodeFrom": "6c"}, {"data": {"$color": "#FD7E14"}, "nodeTo": "66c", "nodeFrom": "6c"}, {"data": {"$color": "#FD7E14"}, "nodeTo": "12c", "nodeFrom": "6c"}, {"data": {"$color": "#FD7E14"}, "nodeTo": "77c", "nodeFrom": "6c"}, {"data": {"$color": "#FD7E14"}, "nodeTo": "49c", "nodeFrom": "6c"}, {"data": {"$color": "#FD7E14"}, "nodeTo": "68c", "nodeFrom": "6c"}, {"data": {"$color": "#FD7E14"}, "nodeTo": "52c", "nodeFrom": "6c"}, {"data": {"$color": "#FD7E14"}, "nodeTo": "26c", "nodeFrom": "6c"}, {"data": {"$color": "#FD7E14"}, "nodeTo": "62c", "nodeFrom": "6c"}], "data": {"$type": "circle", "$dim": 5, "$color": "#FD7E14"}, "id": "6c", "name": "6c"}, {"adjacencies": [{"data": {"$color": "#FD7E14"}, "nodeTo": "6c", "nodeFrom": "47c"}, {"data": {"$color": "#FD7E14"}, "nodeTo": "75c", "nodeFrom": "47c"}, {"data": {"$color": "#FD7E14"}, "nodeTo": "20c", "nodeFrom": "47c"}, {"data": {"$color": "#FD7E14"}, "nodeTo": "0c", "nodeFrom": "47c"}, {"data": {"$color": "#FD7E14"}, "nodeTo": "28c", "nodeFrom": "47c"}, {"data": {"$color": "#FD7E14"}, "nodeTo": "46c", "nodeFrom": "47c"}, {"data": {"$color": "#FD7E14"}, "nodeTo": "19c", "nodeFrom": "47c"}, {"data": {"$color": "#FD7E14"}, "nodeTo": "5c", "nodeFrom": "47c"}, {"data": {"$color": "#FD7E14"}, "nodeTo": "73c", "nodeFrom": "47c"}, {"data": {"$color": "#FD7E14"}, "nodeTo": "2c", "nodeFrom": "47c"}, {"data": {"$color": "#FD7E14"}, "nodeTo": "22c", "nodeFrom": "47c"}, {"data": {"$color": "#FD7E14"}, "nodeTo": "23c", "nodeFrom": "47c"}, {"data": {"$color": "#FD7E14"}, "nodeTo": "74c", "nodeFrom": "47c"}, {"data": {"$color": "#FD7E14"}, "nodeTo": "76c", "nodeFrom": "47c"}, {"data": {"$color": "#FD7E14"}, "nodeTo": "34c", "nodeFrom": "47c"}, {"data": {"$color": "#FD7E14"}, "nodeTo": "9c", "nodeFrom": "47c"}, {"data": {"$color": "#FD7E14"}, "nodeTo": "30c", "nodeFrom": "47c"}, {"data": {"$color": "#FD7E14"}, "nodeTo": "24c", "nodeFrom": "47c"}, {"data": {"$color": "#FD7E14"}, "nodeTo": "14c", "nodeFrom": "47c"}, {"data": {"$color": "#FD7E14"}, "nodeTo": "7c", "nodeFrom": "47c"}, {"data": {"$color": "#FD7E14"}, "nodeTo": "57c", "nodeFrom": "47c"}, {"data": {"$color": "#FD7E14"}, "nodeTo": "31c", "nodeFrom": "47c"}, {"data": {"$color": "#FD7E14"}, "nodeTo": "41c", "nodeFrom": "47c"}, {"data": {"$color": "#FD7E14"}, "nodeTo": "4c", "nodeFrom": "47c"}, {"data": {"$color": "#FD7E14"}, "nodeTo": "18c", "nodeFrom": "47c"}, {"data": {"$color": "#FD7E14"}, "nodeTo": "29c", "nodeFrom": "47c"}, {"data": {"$color": "#FD7E14"}, "nodeTo": "39c", "nodeFrom": "47c"}, {"data": {"$color": "#FD7E14"}, "nodeTo": "27c", "nodeFrom": "47c"}, {"data": {"$color": "#FD7E14"}, "nodeTo": "38c", "nodeFrom": "47c"}, {"data": {"$color": "#FD7E14"}, "nodeTo": "63c", "nodeFrom": "47c"}, {"data": {"$color": "#FD7E14"}, "nodeTo": "1c", "nodeFrom": "47c"}, {"data": {"$color": "#FD7E14"}, "nodeTo": "17c", "nodeFrom": "47c"}, {"data": {"$color": "#FD7E14"}, "nodeTo": "56c", "nodeFrom": "47c"}, {"data": {"$color": "#FD7E14"}, "nodeTo": "37c", "nodeFrom": "47c"}, {"data": {"$color": "#FD7E14"}, "nodeTo": "33c", "nodeFrom": "47c"}, {"data": {"$color": "#FD7E14"}, "nodeTo": "51c", "nodeFrom": "47c"}, {"data": {"$color": "#FD7E14"}, "nodeTo": "64c", "nodeFrom": "47c"}, {"data": {"$color": "#FD7E14"}, "nodeTo": "12c", "nodeFrom": "47c"}, {"data": {"$color": "#FD7E14"}, "nodeTo": "65c", "nodeFrom": "47c"}, {"data": {"$color": "#FD7E14"}, "nodeTo": "77c", "nodeFrom": "47c"}, {"data": {"$color": "#FD7E14"}, "nodeTo": "67c", "nodeFrom": "47c"}, {"data": {"$color": "#FD7E14"}, "nodeTo": "25c", "nodeFrom": "47c"}, {"data": {"$color": "#FD7E14"}, "nodeTo": "10c", "nodeFrom": "47c"}, {"data": {"$color": "#FD7E14"}, "nodeTo": "8c", "nodeFrom": "47c"}, {"data": {"$color": "#FD7E14"}, "nodeTo": "49c", "nodeFrom": "47c"}, {"data": {"$color": "#FD7E14"}, "nodeTo": "68c", "nodeFrom": "47c"}, {"data": {"$color": "#FD7E14"}, "nodeTo": "13c", "nodeFrom": "47c"}, {"data": {"$color": "#FD7E14"}, "nodeTo": "11c", "nodeFrom": "47c"}, {"data": {"$color": "#FD7E14"}, "nodeTo": "50c", "nodeFrom": "47c"}, {"data": {"$color": "#FD7E14"}, "nodeTo": "21c", "nodeFrom": "47c"}, {"data": {"$color": "#FD7E14"}, "nodeTo": "53c", "nodeFrom": "47c"}, {"data": {"$color": "#FD7E14"}, "nodeTo": "61c", "nodeFrom": "47c"}, {"data": {"$color": "#FD7E14"}, "nodeTo": "36c", "nodeFrom": "47c"}, {"data": {"$color": "#FD7E14"}, "nodeTo": "59c", "nodeFrom": "47c"}, {"data": {"$color": "#FD7E14"}, "nodeTo": "44c", "nodeFrom": "47c"}, {"data": {"$color": "#FD7E14"}, "nodeTo": "3c", "nodeFrom": "47c"}, {"data": {"$color": "#FD7E14"}, "nodeTo": "48c", "nodeFrom": "47c"}, {"data": {"$color": "#FD7E14"}, "nodeTo": "32c", "nodeFrom": "47c"}, {"data": {"$color": "#FD7E14"}, "nodeTo": "66c", "nodeFrom": "47c"}, {"data": {"$color": "#FD7E14"}, "nodeTo": "26c", "nodeFrom": "47c"}, {"data": {"$color": "#FD7E14"}, "nodeTo": "62c", "nodeFrom": "47c"}], "data": {"$type": "circle", "$dim": 5, "$color": "#FD7E14"}, "id": "47c", "name": "47c"}, {"adjacencies": [{"data": {"$color": "#FD7E14"}, "nodeTo": "6c", "nodeFrom": "75c"}, {"data": {"$color": "#FD7E14"}, "nodeTo": "47c", "nodeFrom": "75c"}, {"data": {"$color": "#FD7E14"}, "nodeTo": "20c", "nodeFrom": "75c"}, {"data": {"$color": "#FD7E14"}, "nodeTo": "0c", "nodeFrom": "75c"}, {"data": {"$color": "#FD7E14"}, "nodeTo": "46c", "nodeFrom": "75c"}, {"data": {"$color": "#FD7E14"}, "nodeTo": "19c", "nodeFrom": "75c"}, {"data": {"$color": "#FD7E14"}, "nodeTo": "5c", "nodeFrom": "75c"}, {"data": {"$color": "#FD7E14"}, "nodeTo": "73c", "nodeFrom": "75c"}, {"data": {"$color": "#FD7E14"}, "nodeTo": "22c", "nodeFrom": "75c"}, {"data": {"$color": "#FD7E14"}, "nodeTo": "74c", "nodeFrom": "75c"}, {"data": {"$color": "#FD7E14"}, "nodeTo": "76c", "nodeFrom": "75c"}, {"data": {"$color": "#FD7E14"}, "nodeTo": "30c", "nodeFrom": "75c"}, {"data": {"$color": "#FD7E14"}, "nodeTo": "24c", "nodeFrom": "75c"}, {"data": {"$color": "#FD7E14"}, "nodeTo": "14c", "nodeFrom": "75c"}, {"data": {"$color": "#FD7E14"}, "nodeTo": "7c", "nodeFrom": "75c"}, {"data": {"$color": "#FD7E14"}, "nodeTo": "57c", "nodeFrom": "75c"}, {"data": {"$color": "#FD7E14"}, "nodeTo": "58c", "nodeFrom": "75c"}, {"data": {"$color": "#FD7E14"}, "nodeTo": "31c", "nodeFrom": "75c"}, {"data": {"$color": "#FD7E14"}, "nodeTo": "41c", "nodeFrom": "75c"}, {"data": {"$color": "#FD7E14"}, "nodeTo": "4c", "nodeFrom": "75c"}, {"data": {"$color": "#FD7E14"}, "nodeTo": "29c", "nodeFrom": "75c"}, {"data": {"$color": "#FD7E14"}, "nodeTo": "39c", "nodeFrom": "75c"}, {"data": {"$color": "#FD7E14"}, "nodeTo": "27c", "nodeFrom": "75c"}, {"data": {"$color": "#FD7E14"}, "nodeTo": "38c", "nodeFrom": "75c"}, {"data": {"$color": "#FD7E14"}, "nodeTo": "63c", "nodeFrom": "75c"}, {"data": {"$color": "#FD7E14"}, "nodeTo": "1c", "nodeFrom": "75c"}, {"data": {"$color": "#FD7E14"}, "nodeTo": "17c", "nodeFrom": "75c"}, {"data": {"$color": "#FD7E14"}, "nodeTo": "56c", "nodeFrom": "75c"}, {"data": {"$color": "#FD7E14"}, "nodeTo": "37c", "nodeFrom": "75c"}, {"data": {"$color": "#FD7E14"}, "nodeTo": "33c", "nodeFrom": "75c"}, {"data": {"$color": "#FD7E14"}, "nodeTo": "51c", "nodeFrom": "75c"}, {"data": {"$color": "#FD7E14"}, "nodeTo": "64c", "nodeFrom": "75c"}, {"data": {"$color": "#FD7E14"}, "nodeTo": "12c", "nodeFrom": "75c"}, {"data": {"$color": "#FD7E14"}, "nodeTo": "65c", "nodeFrom": "75c"}, {"data": {"$color": "#FD7E14"}, "nodeTo": "25c", "nodeFrom": "75c"}, {"data": {"$color": "#FD7E14"}, "nodeTo": "10c", "nodeFrom": "75c"}, {"data": {"$color": "#FD7E14"}, "nodeTo": "8c", "nodeFrom": "75c"}, {"data": {"$color": "#FD7E14"}, "nodeTo": "68c", "nodeFrom": "75c"}, {"data": {"$color": "#FD7E14"}, "nodeTo": "13c", "nodeFrom": "75c"}, {"data": {"$color": "#FD7E14"}, "nodeTo": "11c", "nodeFrom": "75c"}, {"data": {"$color": "#FD7E14"}, "nodeTo": "50c", "nodeFrom": "75c"}, {"data": {"$color": "#FD7E14"}, "nodeTo": "21c", "nodeFrom": "75c"}, {"data": {"$color": "#FD7E14"}, "nodeTo": "45c", "nodeFrom": "75c"}, {"data": {"$color": "#FD7E14"}, "nodeTo": "36c", "nodeFrom": "75c"}, {"data": {"$color": "#FD7E14"}, "nodeTo": "28c", "nodeFrom": "75c"}, {"data": {"$color": "#FD7E14"}, "nodeTo": "2c", "nodeFrom": "75c"}, {"data": {"$color": "#FD7E14"}, "nodeTo": "23c", "nodeFrom": "75c"}, {"data": {"$color": "#FD7E14"}, "nodeTo": "59c", "nodeFrom": "75c"}, {"data": {"$color": "#FD7E14"}, "nodeTo": "9c", "nodeFrom": "75c"}, {"data": {"$color": "#FD7E14"}, "nodeTo": "44c", "nodeFrom": "75c"}, {"data": {"$color": "#FD7E14"}, "nodeTo": "18c", "nodeFrom": "75c"}, {"data": {"$color": "#FD7E14"}, "nodeTo": "3c", "nodeFrom": "75c"}, {"data": {"$color": "#FD7E14"}, "nodeTo": "48c", "nodeFrom": "75c"}, {"data": {"$color": "#FD7E14"}, "nodeTo": "32c", "nodeFrom": "75c"}, {"data": {"$color": "#FD7E14"}, "nodeTo": "66c", "nodeFrom": "75c"}, {"data": {"$color": "#FD7E14"}, "nodeTo": "77c", "nodeFrom": "75c"}, {"data": {"$color": "#FD7E14"}, "nodeTo": "49c", "nodeFrom": "75c"}, {"data": {"$color": "#FD7E14"}, "nodeTo": "52c", "nodeFrom": "75c"}, {"data": {"$color": "#FD7E14"}, "nodeTo": "26c", "nodeFrom": "75c"}, {"data": {"$color": "#FD7E14"}, "nodeTo": "62c", "nodeFrom": "75c"}], "data": {"$type": "circle", "$dim": 5, "$color": "#FD7E14"}, "id": "75c", "name": "75c"}, {"adjacencies": [{"data": {"$color": "#FD7E14"}, "nodeTo": "6c", "nodeFrom": "20c"}, {"data": {"$color": "#FD7E14"}, "nodeTo": "47c", "nodeFrom": "20c"}, {"data": {"$color": "#FD7E14"}, "nodeTo": "75c", "nodeFrom": "20c"}, {"data": {"$color": "#FD7E14"}, "nodeTo": "0c", "nodeFrom": "20c"}, {"data": {"$color": "#FD7E14"}, "nodeTo": "46c", "nodeFrom": "20c"}, {"data": {"$color": "#FD7E14"}, "nodeTo": "19c", "nodeFrom": "20c"}, {"data": {"$color": "#FD7E14"}, "nodeTo": "5c", "nodeFrom": "20c"}, {"data": {"$color": "#FD7E14"}, "nodeTo": "73c", "nodeFrom": "20c"}, {"data": {"$color": "#FD7E14"}, "nodeTo": "22c", "nodeFrom": "20c"}, {"data": {"$color": "#FD7E14"}, "nodeTo": "74c", "nodeFrom": "20c"}, {"data": {"$color": "#FD7E14"}, "nodeTo": "76c", "nodeFrom": "20c"}, {"data": {"$color": "#FD7E14"}, "nodeTo": "34c", "nodeFrom": "20c"}, {"data": {"$color": "#FD7E14"}, "nodeTo": "30c", "nodeFrom": "20c"}, {"data": {"$color": "#FD7E14"}, "nodeTo": "24c", "nodeFrom": "20c"}, {"data": {"$color": "#FD7E14"}, "nodeTo": "14c", "nodeFrom": "20c"}, {"data": {"$color": "#FD7E14"}, "nodeTo": "7c", "nodeFrom": "20c"}, {"data": {"$color": "#FD7E14"}, "nodeTo": "57c", "nodeFrom": "20c"}, {"data": {"$color": "#FD7E14"}, "nodeTo": "31c", "nodeFrom": "20c"}, {"data": {"$color": "#FD7E14"}, "nodeTo": "41c", "nodeFrom": "20c"}, {"data": {"$color": "#FD7E14"}, "nodeTo": "29c", "nodeFrom": "20c"}, {"data": {"$color": "#FD7E14"}, "nodeTo": "38c", "nodeFrom": "20c"}, {"data": {"$color": "#FD7E14"}, "nodeTo": "63c", "nodeFrom": "20c"}, {"data": {"$color": "#FD7E14"}, "nodeTo": "1c", "nodeFrom": "20c"}, {"data": {"$color": "#FD7E14"}, "nodeTo": "17c", "nodeFrom": "20c"}, {"data": {"$color": "#FD7E14"}, "nodeTo": "56c", "nodeFrom": "20c"}, {"data": {"$color": "#FD7E14"}, "nodeTo": "37c", "nodeFrom": "20c"}, {"data": {"$color": "#FD7E14"}, "nodeTo": "33c", "nodeFrom": "20c"}, {"data": {"$color": "#FD7E14"}, "nodeTo": "51c", "nodeFrom": "20c"}, {"data": {"$color": "#FD7E14"}, "nodeTo": "64c", "nodeFrom": "20c"}, {"data": {"$color": "#FD7E14"}, "nodeTo": "12c", "nodeFrom": "20c"}, {"data": {"$color": "#FD7E14"}, "nodeTo": "65c", "nodeFrom": "20c"}, {"data": {"$color": "#FD7E14"}, "nodeTo": "10c", "nodeFrom": "20c"}, {"data": {"$color": "#FD7E14"}, "nodeTo": "8c", "nodeFrom": "20c"}, {"data": {"$color": "#FD7E14"}, "nodeTo": "68c", "nodeFrom": "20c"}, {"data": {"$color": "#FD7E14"}, "nodeTo": "13c", "nodeFrom": "20c"}, {"data": {"$color": "#FD7E14"}, "nodeTo": "11c", "nodeFrom": "20c"}, {"data": {"$color": "#FD7E14"}, "nodeTo": "50c", "nodeFrom": "20c"}, {"data": {"$color": "#FD7E14"}, "nodeTo": "21c", "nodeFrom": "20c"}, {"data": {"$color": "#FD7E14"}, "nodeTo": "61c", "nodeFrom": "20c"}, {"data": {"$color": "#FD7E14"}, "nodeTo": "36c", "nodeFrom": "20c"}, {"data": {"$color": "#FD7E14"}, "nodeTo": "2c", "nodeFrom": "20c"}, {"data": {"$color": "#FD7E14"}, "nodeTo": "23c", "nodeFrom": "20c"}, {"data": {"$color": "#FD7E14"}, "nodeTo": "59c", "nodeFrom": "20c"}, {"data": {"$color": "#FD7E14"}, "nodeTo": "9c", "nodeFrom": "20c"}, {"data": {"$color": "#FD7E14"}, "nodeTo": "44c", "nodeFrom": "20c"}, {"data": {"$color": "#FD7E14"}, "nodeTo": "18c", "nodeFrom": "20c"}, {"data": {"$color": "#FD7E14"}, "nodeTo": "3c", "nodeFrom": "20c"}, {"data": {"$color": "#FD7E14"}, "nodeTo": "27c", "nodeFrom": "20c"}, {"data": {"$color": "#FD7E14"}, "nodeTo": "48c", "nodeFrom": "20c"}, {"data": {"$color": "#FD7E14"}, "nodeTo": "32c", "nodeFrom": "20c"}, {"data": {"$color": "#FD7E14"}, "nodeTo": "66c", "nodeFrom": "20c"}, {"data": {"$color": "#FD7E14"}, "nodeTo": "77c", "nodeFrom": "20c"}, {"data": {"$color": "#FD7E14"}, "nodeTo": "49c", "nodeFrom": "20c"}, {"data": {"$color": "#FD7E14"}, "nodeTo": "26c", "nodeFrom": "20c"}, {"data": {"$color": "#FD7E14"}, "nodeTo": "55c", "nodeFrom": "20c"}, {"data": {"$color": "#FD7E14"}, "nodeTo": "62c", "nodeFrom": "20c"}], "data": {"$type": "circle", "$dim": 5, "$color": "#FD7E14"}, "id": "20c", "name": "20c"}, {"adjacencies": [{"data": {"$color": "#FD7E14"}, "nodeTo": "6c", "nodeFrom": "36c"}, {"data": {"$color": "#FD7E14"}, "nodeTo": "47c", "nodeFrom": "36c"}, {"data": {"$color": "#FD7E14"}, "nodeTo": "75c", "nodeFrom": "36c"}, {"data": {"$color": "#FD7E14"}, "nodeTo": "20c", "nodeFrom": "36c"}, {"data": {"$color": "#FD7E14"}, "nodeTo": "0c", "nodeFrom": "36c"}, {"data": {"$color": "#FD7E14"}, "nodeTo": "28c", "nodeFrom": "36c"}, {"data": {"$color": "#FD7E14"}, "nodeTo": "46c", "nodeFrom": "36c"}, {"data": {"$color": "#FD7E14"}, "nodeTo": "19c", "nodeFrom": "36c"}, {"data": {"$color": "#FD7E14"}, "nodeTo": "5c", "nodeFrom": "36c"}, {"data": {"$color": "#FD7E14"}, "nodeTo": "73c", "nodeFrom": "36c"}, {"data": {"$color": "#FD7E14"}, "nodeTo": "2c", "nodeFrom": "36c"}, {"data": {"$color": "#FD7E14"}, "nodeTo": "22c", "nodeFrom": "36c"}, {"data": {"$color": "#FD7E14"}, "nodeTo": "23c", "nodeFrom": "36c"}, {"data": {"$color": "#FD7E14"}, "nodeTo": "59c", "nodeFrom": "36c"}, {"data": {"$color": "#FD7E14"}, "nodeTo": "74c", "nodeFrom": "36c"}, {"data": {"$color": "#FD7E14"}, "nodeTo": "76c", "nodeFrom": "36c"}, {"data": {"$color": "#FD7E14"}, "nodeTo": "34c", "nodeFrom": "36c"}, {"data": {"$color": "#FD7E14"}, "nodeTo": "9c", "nodeFrom": "36c"}, {"data": {"$color": "#FD7E14"}, "nodeTo": "30c", "nodeFrom": "36c"}, {"data": {"$color": "#FD7E14"}, "nodeTo": "24c", "nodeFrom": "36c"}, {"data": {"$color": "#FD7E14"}, "nodeTo": "14c", "nodeFrom": "36c"}, {"data": {"$color": "#FD7E14"}, "nodeTo": "7c", "nodeFrom": "36c"}, {"data": {"$color": "#FD7E14"}, "nodeTo": "57c", "nodeFrom": "36c"}, {"data": {"$color": "#FD7E14"}, "nodeTo": "58c", "nodeFrom": "36c"}, {"data": {"$color": "#FD7E14"}, "nodeTo": "31c", "nodeFrom": "36c"}, {"data": {"$color": "#FD7E14"}, "nodeTo": "44c", "nodeFrom": "36c"}, {"data": {"$color": "#FD7E14"}, "nodeTo": "41c", "nodeFrom": "36c"}, {"data": {"$color": "#FD7E14"}, "nodeTo": "4c", "nodeFrom": "36c"}, {"data": {"$color": "#FD7E14"}, "nodeTo": "18c", "nodeFrom": "36c"}, {"data": {"$color": "#FD7E14"}, "nodeTo": "29c", "nodeFrom": "36c"}, {"data": {"$color": "#FD7E14"}, "nodeTo": "39c", "nodeFrom": "36c"}, {"data": {"$color": "#FD7E14"}, "nodeTo": "3c", "nodeFrom": "36c"}, {"data": {"$color": "#FD7E14"}, "nodeTo": "79c", "nodeFrom": "36c"}, {"data": {"$color": "#FD7E14"}, "nodeTo": "27c", "nodeFrom": "36c"}, {"data": {"$color": "#FD7E14"}, "nodeTo": "38c", "nodeFrom": "36c"}, {"data": {"$color": "#FD7E14"}, "nodeTo": "63c", "nodeFrom": "36c"}, {"data": {"$color": "#FD7E14"}, "nodeTo": "72c", "nodeFrom": "36c"}, {"data": {"$color": "#FD7E14"}, "nodeTo": "1c", "nodeFrom": "36c"}, {"data": {"$color": "#FD7E14"}, "nodeTo": "48c", "nodeFrom": "36c"}, {"data": {"$color": "#FD7E14"}, "nodeTo": "32c", "nodeFrom": "36c"}, {"data": {"$color": "#FD7E14"}, "nodeTo": "42c", "nodeFrom": "36c"}, {"data": {"$color": "#FD7E14"}, "nodeTo": "17c", "nodeFrom": "36c"}, {"data": {"$color": "#FD7E14"}, "nodeTo": "56c", "nodeFrom": "36c"}, {"data": {"$color": "#FD7E14"}, "nodeTo": "37c", "nodeFrom": "36c"}, {"data": {"$color": "#FD7E14"}, "nodeTo": "66c", "nodeFrom": "36c"}, {"data": {"$color": "#FD7E14"}, "nodeTo": "33c", "nodeFrom": "36c"}, {"data": {"$color": "#FD7E14"}, "nodeTo": "51c", "nodeFrom": "36c"}, {"data": {"$color": "#FD7E14"}, "nodeTo": "40c", "nodeFrom": "36c"}, {"data": {"$color": "#FD7E14"}, "nodeTo": "64c", "nodeFrom": "36c"}, {"data": {"$color": "#FD7E14"}, "nodeTo": "12c", "nodeFrom": "36c"}, {"data": {"$color": "#FD7E14"}, "nodeTo": "65c", "nodeFrom": "36c"}, {"data": {"$color": "#FD7E14"}, "nodeTo": "35c", "nodeFrom": "36c"}, {"data": {"$color": "#FD7E14"}, "nodeTo": "77c", "nodeFrom": "36c"}, {"data": {"$color": "#FD7E14"}, "nodeTo": "67c", "nodeFrom": "36c"}, {"data": {"$color": "#FD7E14"}, "nodeTo": "25c", "nodeFrom": "36c"}, {"data": {"$color": "#FD7E14"}, "nodeTo": "10c", "nodeFrom": "36c"}, {"data": {"$color": "#FD7E14"}, "nodeTo": "8c", "nodeFrom": "36c"}, {"data": {"$color": "#FD7E14"}, "nodeTo": "69c", "nodeFrom": "36c"}, {"data": {"$color": "#FD7E14"}, "nodeTo": "16c", "nodeFrom": "36c"}, {"data": {"$color": "#FD7E14"}, "nodeTo": "49c", "nodeFrom": "36c"}, {"data": {"$color": "#FD7E14"}, "nodeTo": "68c", "nodeFrom": "36c"}, {"data": {"$color": "#FD7E14"}, "nodeTo": "43c", "nodeFrom": "36c"}, {"data": {"$color": "#FD7E14"}, "nodeTo": "13c", "nodeFrom": "36c"}, {"data": {"$color": "#FD7E14"}, "nodeTo": "11c", "nodeFrom": "36c"}, {"data": {"$color": "#FD7E14"}, "nodeTo": "52c", "nodeFrom": "36c"}, {"data": {"$color": "#FD7E14"}, "nodeTo": "50c", "nodeFrom": "36c"}, {"data": {"$color": "#FD7E14"}, "nodeTo": "21c", "nodeFrom": "36c"}, {"data": {"$color": "#FD7E14"}, "nodeTo": "53c", "nodeFrom": "36c"}, {"data": {"$color": "#FD7E14"}, "nodeTo": "26c", "nodeFrom": "36c"}, {"data": {"$color": "#FD7E14"}, "nodeTo": "45c", "nodeFrom": "36c"}, {"data": {"$color": "#FD7E14"}, "nodeTo": "55c", "nodeFrom": "36c"}, {"data": {"$color": "#FD7E14"}, "nodeTo": "78c", "nodeFrom": "36c"}, {"data": {"$color": "#FD7E14"}, "nodeTo": "62c", "nodeFrom": "36c"}, {"data": {"$color": "#FD7E14"}, "nodeTo": "61c", "nodeFrom": "36c"}, {"data": {"$color": "#FD7E14"}, "nodeTo": "70c", "nodeFrom": "36c"}, {"data": {"$color": "#FD7E14"}, "nodeTo": "15c", "nodeFrom": "36c"}], "data": {"$type": "circle", "$dim": 5, "$color": "#FD7E14"}, "id": "36c", "name": "36c"}, {"adjacencies": [{"data": {"$color": "#FD7E14"}, "nodeTo": "6c", "nodeFrom": "0c"}, {"data": {"$color": "#FD7E14"}, "nodeTo": "47c", "nodeFrom": "0c"}, {"data": {"$color": "#FD7E14"}, "nodeTo": "75c", "nodeFrom": "0c"}, {"data": {"$color": "#FD7E14"}, "nodeTo": "20c", "nodeFrom": "0c"}, {"data": {"$color": "#FD7E14"}, "nodeTo": "36c", "nodeFrom": "0c"}, {"data": {"$color": "#FD7E14"}, "nodeTo": "46c", "nodeFrom": "0c"}, {"data": {"$color": "#FD7E14"}, "nodeTo": "5c", "nodeFrom": "0c"}, {"data": {"$color": "#FD7E14"}, "nodeTo": "74c", "nodeFrom": "0c"}, {"data": {"$color": "#FD7E14"}, "nodeTo": "76c", "nodeFrom": "0c"}, {"data": {"$color": "#FD7E14"}, "nodeTo": "34c", "nodeFrom": "0c"}, {"data": {"$color": "#FD7E14"}, "nodeTo": "30c", "nodeFrom": "0c"}, {"data": {"$color": "#FD7E14"}, "nodeTo": "57c", "nodeFrom": "0c"}, {"data": {"$color": "#FD7E14"}, "nodeTo": "4c", "nodeFrom": "0c"}, {"data": {"$color": "#FD7E14"}, "nodeTo": "39c", "nodeFrom": "0c"}, {"data": {"$color": "#FD7E14"}, "nodeTo": "79c", "nodeFrom": "0c"}, {"data": {"$color": "#FD7E14"}, "nodeTo": "1c", "nodeFrom": "0c"}, {"data": {"$color": "#FD7E14"}, "nodeTo": "33c", "nodeFrom": "0c"}, {"data": {"$color": "#FD7E14"}, "nodeTo": "51c", "nodeFrom": "0c"}, {"data": {"$color": "#FD7E14"}, "nodeTo": "64c", "nodeFrom": "0c"}, {"data": {"$color": "#FD7E14"}, "nodeTo": "65c", "nodeFrom": "0c"}, {"data": {"$color": "#FD7E14"}, "nodeTo": "10c", "nodeFrom": "0c"}, {"data": {"$color": "#FD7E14"}, "nodeTo": "8c", "nodeFrom": "0c"}, {"data": {"$color": "#FD7E14"}, "nodeTo": "21c", "nodeFrom": "0c"}, {"data": {"$color": "#FD7E14"}, "nodeTo": "53c", "nodeFrom": "0c"}, {"data": {"$color": "#FD7E14"}, "nodeTo": "45c", "nodeFrom": "0c"}, {"data": {"$color": "#FD7E14"}, "nodeTo": "61c", "nodeFrom": "0c"}, {"data": {"$color": "#FD7E14"}, "nodeTo": "28c", "nodeFrom": "0c"}, {"data": {"$color": "#FD7E14"}, "nodeTo": "19c", "nodeFrom": "0c"}, {"data": {"$color": "#FD7E14"}, "nodeTo": "73c", "nodeFrom": "0c"}, {"data": {"$color": "#FD7E14"}, "nodeTo": "2c", "nodeFrom": "0c"}, {"data": {"$color": "#FD7E14"}, "nodeTo": "22c", "nodeFrom": "0c"}, {"data": {"$color": "#FD7E14"}, "nodeTo": "23c", "nodeFrom": "0c"}, {"data": {"$color": "#FD7E14"}, "nodeTo": "59c", "nodeFrom": "0c"}, {"data": {"$color": "#FD7E14"}, "nodeTo": "9c", "nodeFrom": "0c"}, {"data": {"$color": "#FD7E14"}, "nodeTo": "24c", "nodeFrom": "0c"}, {"data": {"$color": "#FD7E14"}, "nodeTo": "14c", "nodeFrom": "0c"}, {"data": {"$color": "#FD7E14"}, "nodeTo": "7c", "nodeFrom": "0c"}, {"data": {"$color": "#FD7E14"}, "nodeTo": "58c", "nodeFrom": "0c"}, {"data": {"$color": "#FD7E14"}, "nodeTo": "31c", "nodeFrom": "0c"}, {"data": {"$color": "#FD7E14"}, "nodeTo": "44c", "nodeFrom": "0c"}, {"data": {"$color": "#FD7E14"}, "nodeTo": "41c", "nodeFrom": "0c"}, {"data": {"$color": "#FD7E14"}, "nodeTo": "18c", "nodeFrom": "0c"}, {"data": {"$color": "#FD7E14"}, "nodeTo": "29c", "nodeFrom": "0c"}, {"data": {"$color": "#FD7E14"}, "nodeTo": "3c", "nodeFrom": "0c"}, {"data": {"$color": "#FD7E14"}, "nodeTo": "27c", "nodeFrom": "0c"}, {"data": {"$color": "#FD7E14"}, "nodeTo": "38c", "nodeFrom": "0c"}, {"data": {"$color": "#FD7E14"}, "nodeTo": "63c", "nodeFrom": "0c"}, {"data": {"$color": "#FD7E14"}, "nodeTo": "48c", "nodeFrom": "0c"}, {"data": {"$color": "#FD7E14"}, "nodeTo": "32c", "nodeFrom": "0c"}, {"data": {"$color": "#FD7E14"}, "nodeTo": "17c", "nodeFrom": "0c"}, {"data": {"$color": "#FD7E14"}, "nodeTo": "15c", "nodeFrom": "0c"}, {"data": {"$color": "#FD7E14"}, "nodeTo": "56c", "nodeFrom": "0c"}, {"data": {"$color": "#FD7E14"}, "nodeTo": "37c", "nodeFrom": "0c"}, {"data": {"$color": "#FD7E14"}, "nodeTo": "66c", "nodeFrom": "0c"}, {"data": {"$color": "#FD7E14"}, "nodeTo": "12c", "nodeFrom": "0c"}, {"data": {"$color": "#FD7E14"}, "nodeTo": "77c", "nodeFrom": "0c"}, {"data": {"$color": "#FD7E14"}, "nodeTo": "25c", "nodeFrom": "0c"}, {"data": {"$color": "#FD7E14"}, "nodeTo": "69c", "nodeFrom": "0c"}, {"data": {"$color": "#FD7E14"}, "nodeTo": "49c", "nodeFrom": "0c"}, {"data": {"$color": "#FD7E14"}, "nodeTo": "68c", "nodeFrom": "0c"}, {"data": {"$color": "#FD7E14"}, "nodeTo": "13c", "nodeFrom": "0c"}, {"data": {"$color": "#FD7E14"}, "nodeTo": "11c", "nodeFrom": "0c"}, {"data": {"$color": "#FD7E14"}, "nodeTo": "52c", "nodeFrom": "0c"}, {"data": {"$color": "#FD7E14"}, "nodeTo": "50c", "nodeFrom": "0c"}, {"data": {"$color": "#FD7E14"}, "nodeTo": "26c", "nodeFrom": "0c"}, {"data": {"$color": "#FD7E14"}, "nodeTo": "70c", "nodeFrom": "0c"}], "data": {"$type": "circle", "$dim": 5, "$color": "#FD7E14"}, "id": "0c", "name": "0c"}, {"adjacencies": [{"data": {"$color": "#FD7E14"}, "nodeTo": "47c", "nodeFrom": "28c"}, {"data": {"$color": "#FD7E14"}, "nodeTo": "75c", "nodeFrom": "28c"}, {"data": {"$color": "#FD7E14"}, "nodeTo": "36c", "nodeFrom": "28c"}, {"data": {"$color": "#FD7E14"}, "nodeTo": "0c", "nodeFrom": "28c"}, {"data": {"$color": "#FD7E14"}, "nodeTo": "46c", "nodeFrom": "28c"}, {"data": {"$color": "#FD7E14"}, "nodeTo": "19c", "nodeFrom": "28c"}, {"data": {"$color": "#FD7E14"}, "nodeTo": "5c", "nodeFrom": "28c"}, {"data": {"$color": "#FD7E14"}, "nodeTo": "73c", "nodeFrom": "28c"}, {"data": {"$color": "#FD7E14"}, "nodeTo": "2c", "nodeFrom": "28c"}, {"data": {"$color": "#FD7E14"}, "nodeTo": "22c", "nodeFrom": "28c"}, {"data": {"$color": "#FD7E14"}, "nodeTo": "23c", "nodeFrom": "28c"}, {"data": {"$color": "#FD7E14"}, "nodeTo": "74c", "nodeFrom": "28c"}, {"data": {"$color": "#FD7E14"}, "nodeTo": "76c", "nodeFrom": "28c"}, {"data": {"$color": "#FD7E14"}, "nodeTo": "34c", "nodeFrom": "28c"}, {"data": {"$color": "#FD7E14"}, "nodeTo": "9c", "nodeFrom": "28c"}, {"data": {"$color": "#FD7E14"}, "nodeTo": "30c", "nodeFrom": "28c"}, {"data": {"$color": "#FD7E14"}, "nodeTo": "24c", "nodeFrom": "28c"}, {"data": {"$color": "#FD7E14"}, "nodeTo": "14c", "nodeFrom": "28c"}, {"data": {"$color": "#FD7E14"}, "nodeTo": "7c", "nodeFrom": "28c"}, {"data": {"$color": "#FD7E14"}, "nodeTo": "57c", "nodeFrom": "28c"}, {"data": {"$color": "#FD7E14"}, "nodeTo": "58c", "nodeFrom": "28c"}, {"data": {"$color": "#FD7E14"}, "nodeTo": "31c", "nodeFrom": "28c"}, {"data": {"$color": "#FD7E14"}, "nodeTo": "80c", "nodeFrom": "28c"}, {"data": {"$color": "#FD7E14"}, "nodeTo": "41c", "nodeFrom": "28c"}, {"data": {"$color": "#FD7E14"}, "nodeTo": "4c", "nodeFrom": "28c"}, {"data": {"$color": "#FD7E14"}, "nodeTo": "29c", "nodeFrom": "28c"}, {"data": {"$color": "#FD7E14"}, "nodeTo": "39c", "nodeFrom": "28c"}, {"data": {"$color": "#FD7E14"}, "nodeTo": "79c", "nodeFrom": "28c"}, {"data": {"$color": "#FD7E14"}, "nodeTo": "27c", "nodeFrom": "28c"}, {"data": {"$color": "#FD7E14"}, "nodeTo": "38c", "nodeFrom": "28c"}, {"data": {"$color": "#FD7E14"}, "nodeTo": "63c", "nodeFrom": "28c"}, {"data": {"$color": "#FD7E14"}, "nodeTo": "1c", "nodeFrom": "28c"}, {"data": {"$color": "#FD7E14"}, "nodeTo": "17c", "nodeFrom": "28c"}, {"data": {"$color": "#FD7E14"}, "nodeTo": "56c", "nodeFrom": "28c"}, {"data": {"$color": "#FD7E14"}, "nodeTo": "37c", "nodeFrom": "28c"}, {"data": {"$color": "#FD7E14"}, "nodeTo": "33c", "nodeFrom": "28c"}, {"data": {"$color": "#FD7E14"}, "nodeTo": "51c", "nodeFrom": "28c"}, {"data": {"$color": "#FD7E14"}, "nodeTo": "64c", "nodeFrom": "28c"}, {"data": {"$color": "#FD7E14"}, "nodeTo": "12c", "nodeFrom": "28c"}, {"data": {"$color": "#FD7E14"}, "nodeTo": "65c", "nodeFrom": "28c"}, {"data": {"$color": "#FD7E14"}, "nodeTo": "35c", "nodeFrom": "28c"}, {"data": {"$color": "#FD7E14"}, "nodeTo": "77c", "nodeFrom": "28c"}, {"data": {"$color": "#FD7E14"}, "nodeTo": "67c", "nodeFrom": "28c"}, {"data": {"$color": "#FD7E14"}, "nodeTo": "25c", "nodeFrom": "28c"}, {"data": {"$color": "#FD7E14"}, "nodeTo": "10c", "nodeFrom": "28c"}, {"data": {"$color": "#FD7E14"}, "nodeTo": "8c", "nodeFrom": "28c"}, {"data": {"$color": "#FD7E14"}, "nodeTo": "69c", "nodeFrom": "28c"}, {"data": {"$color": "#FD7E14"}, "nodeTo": "16c", "nodeFrom": "28c"}, {"data": {"$color": "#FD7E14"}, "nodeTo": "49c", "nodeFrom": "28c"}, {"data": {"$color": "#FD7E14"}, "nodeTo": "68c", "nodeFrom": "28c"}, {"data": {"$color": "#FD7E14"}, "nodeTo": "43c", "nodeFrom": "28c"}, {"data": {"$color": "#FD7E14"}, "nodeTo": "13c", "nodeFrom": "28c"}, {"data": {"$color": "#FD7E14"}, "nodeTo": "11c", "nodeFrom": "28c"}, {"data": {"$color": "#FD7E14"}, "nodeTo": "50c", "nodeFrom": "28c"}, {"data": {"$color": "#FD7E14"}, "nodeTo": "21c", "nodeFrom": "28c"}, {"data": {"$color": "#FD7E14"}, "nodeTo": "53c", "nodeFrom": "28c"}, {"data": {"$color": "#FD7E14"}, "nodeTo": "45c", "nodeFrom": "28c"}, {"data": {"$color": "#FD7E14"}, "nodeTo": "61c", "nodeFrom": "28c"}, {"data": {"$color": "#FD7E14"}, "nodeTo": "70c", "nodeFrom": "28c"}, {"data": {"$color": "#FD7E14"}, "nodeTo": "59c", "nodeFrom": "28c"}, {"data": {"$color": "#FD7E14"}, "nodeTo": "44c", "nodeFrom": "28c"}, {"data": {"$color": "#FD7E14"}, "nodeTo": "18c", "nodeFrom": "28c"}, {"data": {"$color": "#FD7E14"}, "nodeTo": "3c", "nodeFrom": "28c"}, {"data": {"$color": "#FD7E14"}, "nodeTo": "72c", "nodeFrom": "28c"}, {"data": {"$color": "#FD7E14"}, "nodeTo": "48c", "nodeFrom": "28c"}, {"data": {"$color": "#FD7E14"}, "nodeTo": "32c", "nodeFrom": "28c"}, {"data": {"$color": "#FD7E14"}, "nodeTo": "42c", "nodeFrom": "28c"}, {"data": {"$color": "#FD7E14"}, "nodeTo": "15c", "nodeFrom": "28c"}, {"data": {"$color": "#FD7E14"}, "nodeTo": "66c", "nodeFrom": "28c"}, {"data": {"$color": "#FD7E14"}, "nodeTo": "40c", "nodeFrom": "28c"}, {"data": {"$color": "#FD7E14"}, "nodeTo": "52c", "nodeFrom": "28c"}, {"data": {"$color": "#FD7E14"}, "nodeTo": "26c", "nodeFrom": "28c"}, {"data": {"$color": "#FD7E14"}, "nodeTo": "62c", "nodeFrom": "28c"}], "data": {"$type": "circle", "$dim": 5, "$color": "#FD7E14"}, "id": "28c", "name": "28c"}, {"adjacencies": [{"data": {"$color": "#FD7E14"}, "nodeTo": "6c", "nodeFrom": "46c"}, {"data": {"$color": "#FD7E14"}, "nodeTo": "47c", "nodeFrom": "46c"}, {"data": {"$color": "#FD7E14"}, "nodeTo": "75c", "nodeFrom": "46c"}, {"data": {"$color": "#FD7E14"}, "nodeTo": "20c", "nodeFrom": "46c"}, {"data": {"$color": "#FD7E14"}, "nodeTo": "36c", "nodeFrom": "46c"}, {"data": {"$color": "#FD7E14"}, "nodeTo": "0c", "nodeFrom": "46c"}, {"data": {"$color": "#FD7E14"}, "nodeTo": "28c", "nodeFrom": "46c"}, {"data": {"$color": "#FD7E14"}, "nodeTo": "76c", "nodeFrom": "46c"}, {"data": {"$color": "#FD7E14"}, "nodeTo": "57c", "nodeFrom": "46c"}, {"data": {"$color": "#FD7E14"}, "nodeTo": "79c", "nodeFrom": "46c"}, {"data": {"$color": "#FD7E14"}, "nodeTo": "51c", "nodeFrom": "46c"}, {"data": {"$color": "#FD7E14"}, "nodeTo": "65c", "nodeFrom": "46c"}, {"data": {"$color": "#FD7E14"}, "nodeTo": "10c", "nodeFrom": "46c"}, {"data": {"$color": "#FD7E14"}, "nodeTo": "8c", "nodeFrom": "46c"}, {"data": {"$color": "#FD7E14"}, "nodeTo": "53c", "nodeFrom": "46c"}, {"data": {"$color": "#FD7E14"}, "nodeTo": "61c", "nodeFrom": "46c"}, {"data": {"$color": "#FD7E14"}, "nodeTo": "19c", "nodeFrom": "46c"}, {"data": {"$color": "#FD7E14"}, "nodeTo": "5c", "nodeFrom": "46c"}, {"data": {"$color": "#FD7E14"}, "nodeTo": "73c", "nodeFrom": "46c"}, {"data": {"$color": "#FD7E14"}, "nodeTo": "2c", "nodeFrom": "46c"}, {"data": {"$color": "#FD7E14"}, "nodeTo": "22c", "nodeFrom": "46c"}, {"data": {"$color": "#FD7E14"}, "nodeTo": "23c", "nodeFrom": "46c"}, {"data": {"$color": "#FD7E14"}, "nodeTo": "59c", "nodeFrom": "46c"}, {"data": {"$color": "#FD7E14"}, "nodeTo": "74c", "nodeFrom": "46c"}, {"data": {"$color": "#FD7E14"}, "nodeTo": "34c", "nodeFrom": "46c"}, {"data": {"$color": "#FD7E14"}, "nodeTo": "9c", "nodeFrom": "46c"}, {"data": {"$color": "#FD7E14"}, "nodeTo": "30c", "nodeFrom": "46c"}, {"data": {"$color": "#FD7E14"}, "nodeTo": "24c", "nodeFrom": "46c"}, {"data": {"$color": "#FD7E14"}, "nodeTo": "14c", "nodeFrom": "46c"}, {"data": {"$color": "#FD7E14"}, "nodeTo": "7c", "nodeFrom": "46c"}, {"data": {"$color": "#FD7E14"}, "nodeTo": "58c", "nodeFrom": "46c"}, {"data": {"$color": "#FD7E14"}, "nodeTo": "31c", "nodeFrom": "46c"}, {"data": {"$color": "#FD7E14"}, "nodeTo": "44c", "nodeFrom": "46c"}, {"data": {"$color": "#FD7E14"}, "nodeTo": "41c", "nodeFrom": "46c"}, {"data": {"$color": "#FD7E14"}, "nodeTo": "4c", "nodeFrom": "46c"}, {"data": {"$color": "#FD7E14"}, "nodeTo": "18c", "nodeFrom": "46c"}, {"data": {"$color": "#FD7E14"}, "nodeTo": "29c", "nodeFrom": "46c"}, {"data": {"$color": "#FD7E14"}, "nodeTo": "39c", "nodeFrom": "46c"}, {"data": {"$color": "#FD7E14"}, "nodeTo": "3c", "nodeFrom": "46c"}, {"data": {"$color": "#FD7E14"}, "nodeTo": "27c", "nodeFrom": "46c"}, {"data": {"$color": "#FD7E14"}, "nodeTo": "38c", "nodeFrom": "46c"}, {"data": {"$color": "#FD7E14"}, "nodeTo": "63c", "nodeFrom": "46c"}, {"data": {"$color": "#FD7E14"}, "nodeTo": "1c", "nodeFrom": "46c"}, {"data": {"$color": "#FD7E14"}, "nodeTo": "48c", "nodeFrom": "46c"}, {"data": {"$color": "#FD7E14"}, "nodeTo": "32c", "nodeFrom": "46c"}, {"data": {"$color": "#FD7E14"}, "nodeTo": "17c", "nodeFrom": "46c"}, {"data": {"$color": "#FD7E14"}, "nodeTo": "15c", "nodeFrom": "46c"}, {"data": {"$color": "#FD7E14"}, "nodeTo": "56c", "nodeFrom": "46c"}, {"data": {"$color": "#FD7E14"}, "nodeTo": "37c", "nodeFrom": "46c"}, {"data": {"$color": "#FD7E14"}, "nodeTo": "66c", "nodeFrom": "46c"}, {"data": {"$color": "#FD7E14"}, "nodeTo": "33c", "nodeFrom": "46c"}, {"data": {"$color": "#FD7E14"}, "nodeTo": "64c", "nodeFrom": "46c"}, {"data": {"$color": "#FD7E14"}, "nodeTo": "12c", "nodeFrom": "46c"}, {"data": {"$color": "#FD7E14"}, "nodeTo": "77c", "nodeFrom": "46c"}, {"data": {"$color": "#FD7E14"}, "nodeTo": "67c", "nodeFrom": "46c"}, {"data": {"$color": "#FD7E14"}, "nodeTo": "25c", "nodeFrom": "46c"}, {"data": {"$color": "#FD7E14"}, "nodeTo": "16c", "nodeFrom": "46c"}, {"data": {"$color": "#FD7E14"}, "nodeTo": "49c", "nodeFrom": "46c"}, {"data": {"$color": "#FD7E14"}, "nodeTo": "68c", "nodeFrom": "46c"}, {"data": {"$color": "#FD7E14"}, "nodeTo": "13c", "nodeFrom": "46c"}, {"data": {"$color": "#FD7E14"}, "nodeTo": "11c", "nodeFrom": "46c"}, {"data": {"$color": "#FD7E14"}, "nodeTo": "50c", "nodeFrom": "46c"}, {"data": {"$color": "#FD7E14"}, "nodeTo": "21c", "nodeFrom": "46c"}, {"data": {"$color": "#FD7E14"}, "nodeTo": "26c", "nodeFrom": "46c"}, {"data": {"$color": "#FD7E14"}, "nodeTo": "45c", "nodeFrom": "46c"}, {"data": {"$color": "#FD7E14"}, "nodeTo": "62c", "nodeFrom": "46c"}], "data": {"$type": "circle", "$dim": 5, "$color": "#FD7E14"}, "id": "46c", "name": "46c"}, {"adjacencies": [{"data": {"$color": "#FD7E14"}, "nodeTo": "6c", "nodeFrom": "19c"}, {"data": {"$color": "#FD7E14"}, "nodeTo": "47c", "nodeFrom": "19c"}, {"data": {"$color": "#FD7E14"}, "nodeTo": "75c", "nodeFrom": "19c"}, {"data": {"$color": "#FD7E14"}, "nodeTo": "20c", "nodeFrom": "19c"}, {"data": {"$color": "#FD7E14"}, "nodeTo": "36c", "nodeFrom": "19c"}, {"data": {"$color": "#FD7E14"}, "nodeTo": "0c", "nodeFrom": "19c"}, {"data": {"$color": "#FD7E14"}, "nodeTo": "28c", "nodeFrom": "19c"}, {"data": {"$color": "#FD7E14"}, "nodeTo": "46c", "nodeFrom": "19c"}, {"data": {"$color": "#FD7E14"}, "nodeTo": "5c", "nodeFrom": "19c"}, {"data": {"$color": "#FD7E14"}, "nodeTo": "74c", "nodeFrom": "19c"}, {"data": {"$color": "#FD7E14"}, "nodeTo": "76c", "nodeFrom": "19c"}, {"data": {"$color": "#FD7E14"}, "nodeTo": "34c", "nodeFrom": "19c"}, {"data": {"$color": "#FD7E14"}, "nodeTo": "30c", "nodeFrom": "19c"}, {"data": {"$color": "#FD7E14"}, "nodeTo": "57c", "nodeFrom": "19c"}, {"data": {"$color": "#FD7E14"}, "nodeTo": "58c", "nodeFrom": "19c"}, {"data": {"$color": "#FD7E14"}, "nodeTo": "31c", "nodeFrom": "19c"}, {"data": {"$color": "#FD7E14"}, "nodeTo": "4c", "nodeFrom": "19c"}, {"data": {"$color": "#FD7E14"}, "nodeTo": "39c", "nodeFrom": "19c"}, {"data": {"$color": "#FD7E14"}, "nodeTo": "79c", "nodeFrom": "19c"}, {"data": {"$color": "#FD7E14"}, "nodeTo": "1c", "nodeFrom": "19c"}, {"data": {"$color": "#FD7E14"}, "nodeTo": "17c", "nodeFrom": "19c"}, {"data": {"$color": "#FD7E14"}, "nodeTo": "33c", "nodeFrom": "19c"}, {"data": {"$color": "#FD7E14"}, "nodeTo": "51c", "nodeFrom": "19c"}, {"data": {"$color": "#FD7E14"}, "nodeTo": "64c", "nodeFrom": "19c"}, {"data": {"$color": "#FD7E14"}, "nodeTo": "65c", "nodeFrom": "19c"}, {"data": {"$color": "#FD7E14"}, "nodeTo": "10c", "nodeFrom": "19c"}, {"data": {"$color": "#FD7E14"}, "nodeTo": "8c", "nodeFrom": "19c"}, {"data": {"$color": "#FD7E14"}, "nodeTo": "43c", "nodeFrom": "19c"}, {"data": {"$color": "#FD7E14"}, "nodeTo": "13c", "nodeFrom": "19c"}, {"data": {"$color": "#FD7E14"}, "nodeTo": "21c", "nodeFrom": "19c"}, {"data": {"$color": "#FD7E14"}, "nodeTo": "53c", "nodeFrom": "19c"}, {"data": {"$color": "#FD7E14"}, "nodeTo": "45c", "nodeFrom": "19c"}, {"data": {"$color": "#FD7E14"}, "nodeTo": "61c", "nodeFrom": "19c"}, {"data": {"$color": "#FD7E14"}, "nodeTo": "73c", "nodeFrom": "19c"}, {"data": {"$color": "#FD7E14"}, "nodeTo": "2c", "nodeFrom": "19c"}, {"data": {"$color": "#FD7E14"}, "nodeTo": "22c", "nodeFrom": "19c"}, {"data": {"$color": "#FD7E14"}, "nodeTo": "23c", "nodeFrom": "19c"}, {"data": {"$color": "#FD7E14"}, "nodeTo": "59c", "nodeFrom": "19c"}, {"data": {"$color": "#FD7E14"}, "nodeTo": "9c", "nodeFrom": "19c"}, {"data": {"$color": "#FD7E14"}, "nodeTo": "24c", "nodeFrom": "19c"}, {"data": {"$color": "#FD7E14"}, "nodeTo": "14c", "nodeFrom": "19c"}, {"data": {"$color": "#FD7E14"}, "nodeTo": "7c", "nodeFrom": "19c"}, {"data": {"$color": "#FD7E14"}, "nodeTo": "80c", "nodeFrom": "19c"}, {"data": {"$color": "#FD7E14"}, "nodeTo": "44c", "nodeFrom": "19c"}, {"data": {"$color": "#FD7E14"}, "nodeTo": "41c", "nodeFrom": "19c"}, {"data": {"$color": "#FD7E14"}, "nodeTo": "18c", "nodeFrom": "19c"}, {"data": {"$color": "#FD7E14"}, "nodeTo": "29c", "nodeFrom": "19c"}, {"data": {"$color": "#FD7E14"}, "nodeTo": "3c", "nodeFrom": "19c"}, {"data": {"$color": "#FD7E14"}, "nodeTo": "27c", "nodeFrom": "19c"}, {"data": {"$color": "#FD7E14"}, "nodeTo": "38c", "nodeFrom": "19c"}, {"data": {"$color": "#FD7E14"}, "nodeTo": "63c", "nodeFrom": "19c"}, {"data": {"$color": "#FD7E14"}, "nodeTo": "72c", "nodeFrom": "19c"}, {"data": {"$color": "#FD7E14"}, "nodeTo": "48c", "nodeFrom": "19c"}, {"data": {"$color": "#FD7E14"}, "nodeTo": "32c", "nodeFrom": "19c"}, {"data": {"$color": "#FD7E14"}, "nodeTo": "42c", "nodeFrom": "19c"}, {"data": {"$color": "#FD7E14"}, "nodeTo": "15c", "nodeFrom": "19c"}, {"data": {"$color": "#FD7E14"}, "nodeTo": "56c", "nodeFrom": "19c"}, {"data": {"$color": "#FD7E14"}, "nodeTo": "37c", "nodeFrom": "19c"}, {"data": {"$color": "#FD7E14"}, "nodeTo": "66c", "nodeFrom": "19c"}, {"data": {"$color": "#FD7E14"}, "nodeTo": "40c", "nodeFrom": "19c"}, {"data": {"$color": "#FD7E14"}, "nodeTo": "12c", "nodeFrom": "19c"}, {"data": {"$color": "#FD7E14"}, "nodeTo": "77c", "nodeFrom": "19c"}, {"data": {"$color": "#FD7E14"}, "nodeTo": "67c", "nodeFrom": "19c"}, {"data": {"$color": "#FD7E14"}, "nodeTo": "25c", "nodeFrom": "19c"}, {"data": {"$color": "#FD7E14"}, "nodeTo": "69c", "nodeFrom": "19c"}, {"data": {"$color": "#FD7E14"}, "nodeTo": "16c", "nodeFrom": "19c"}, {"data": {"$color": "#FD7E14"}, "nodeTo": "49c", "nodeFrom": "19c"}, {"data": {"$color": "#FD7E14"}, "nodeTo": "68c", "nodeFrom": "19c"}, {"data": {"$color": "#FD7E14"}, "nodeTo": "11c", "nodeFrom": "19c"}, {"data": {"$color": "#FD7E14"}, "nodeTo": "52c", "nodeFrom": "19c"}, {"data": {"$color": "#FD7E14"}, "nodeTo": "50c", "nodeFrom": "19c"}, {"data": {"$color": "#FD7E14"}, "nodeTo": "26c", "nodeFrom": "19c"}, {"data": {"$color": "#FD7E14"}, "nodeTo": "55c", "nodeFrom": "19c"}, {"data": {"$color": "#FD7E14"}, "nodeTo": "78c", "nodeFrom": "19c"}, {"data": {"$color": "#FD7E14"}, "nodeTo": "62c", "nodeFrom": "19c"}, {"data": {"$color": "#FD7E14"}, "nodeTo": "70c", "nodeFrom": "19c"}], "data": {"$type": "circle", "$dim": 5, "$color": "#FD7E14"}, "id": "19c", "name": "19c"}, {"adjacencies": [{"data": {"$color": "#FD7E14"}, "nodeTo": "6c", "nodeFrom": "5c"}, {"data": {"$color": "#FD7E14"}, "nodeTo": "47c", "nodeFrom": "5c"}, {"data": {"$color": "#FD7E14"}, "nodeTo": "75c", "nodeFrom": "5c"}, {"data": {"$color": "#FD7E14"}, "nodeTo": "20c", "nodeFrom": "5c"}, {"data": {"$color": "#FD7E14"}, "nodeTo": "36c", "nodeFrom": "5c"}, {"data": {"$color": "#FD7E14"}, "nodeTo": "0c", "nodeFrom": "5c"}, {"data": {"$color": "#FD7E14"}, "nodeTo": "28c", "nodeFrom": "5c"}, {"data": {"$color": "#FD7E14"}, "nodeTo": "46c", "nodeFrom": "5c"}, {"data": {"$color": "#FD7E14"}, "nodeTo": "19c", "nodeFrom": "5c"}, {"data": {"$color": "#FD7E14"}, "nodeTo": "76c", "nodeFrom": "5c"}, {"data": {"$color": "#FD7E14"}, "nodeTo": "57c", "nodeFrom": "5c"}, {"data": {"$color": "#FD7E14"}, "nodeTo": "79c", "nodeFrom": "5c"}, {"data": {"$color": "#FD7E14"}, "nodeTo": "51c", "nodeFrom": "5c"}, {"data": {"$color": "#FD7E14"}, "nodeTo": "64c", "nodeFrom": "5c"}, {"data": {"$color": "#FD7E14"}, "nodeTo": "65c", "nodeFrom": "5c"}, {"data": {"$color": "#FD7E14"}, "nodeTo": "10c", "nodeFrom": "5c"}, {"data": {"$color": "#FD7E14"}, "nodeTo": "8c", "nodeFrom": "5c"}, {"data": {"$color": "#FD7E14"}, "nodeTo": "43c", "nodeFrom": "5c"}, {"data": {"$color": "#FD7E14"}, "nodeTo": "21c", "nodeFrom": "5c"}, {"data": {"$color": "#FD7E14"}, "nodeTo": "53c", "nodeFrom": "5c"}, {"data": {"$color": "#FD7E14"}, "nodeTo": "45c", "nodeFrom": "5c"}, {"data": {"$color": "#FD7E14"}, "nodeTo": "61c", "nodeFrom": "5c"}, {"data": {"$color": "#FD7E14"}, "nodeTo": "73c", "nodeFrom": "5c"}, {"data": {"$color": "#FD7E14"}, "nodeTo": "2c", "nodeFrom": "5c"}, {"data": {"$color": "#FD7E14"}, "nodeTo": "22c", "nodeFrom": "5c"}, {"data": {"$color": "#FD7E14"}, "nodeTo": "23c", "nodeFrom": "5c"}, {"data": {"$color": "#FD7E14"}, "nodeTo": "59c", "nodeFrom": "5c"}, {"data": {"$color": "#FD7E14"}, "nodeTo": "74c", "nodeFrom": "5c"}, {"data": {"$color": "#FD7E14"}, "nodeTo": "34c", "nodeFrom": "5c"}, {"data": {"$color": "#FD7E14"}, "nodeTo": "9c", "nodeFrom": "5c"}, {"data": {"$color": "#FD7E14"}, "nodeTo": "30c", "nodeFrom": "5c"}, {"data": {"$color": "#FD7E14"}, "nodeTo": "24c", "nodeFrom": "5c"}, {"data": {"$color": "#FD7E14"}, "nodeTo": "14c", "nodeFrom": "5c"}, {"data": {"$color": "#FD7E14"}, "nodeTo": "7c", "nodeFrom": "5c"}, {"data": {"$color": "#FD7E14"}, "nodeTo": "58c", "nodeFrom": "5c"}, {"data": {"$color": "#FD7E14"}, "nodeTo": "31c", "nodeFrom": "5c"}, {"data": {"$color": "#FD7E14"}, "nodeTo": "44c", "nodeFrom": "5c"}, {"data": {"$color": "#FD7E14"}, "nodeTo": "41c", "nodeFrom": "5c"}, {"data": {"$color": "#FD7E14"}, "nodeTo": "4c", "nodeFrom": "5c"}, {"data": {"$color": "#FD7E14"}, "nodeTo": "18c", "nodeFrom": "5c"}, {"data": {"$color": "#FD7E14"}, "nodeTo": "29c", "nodeFrom": "5c"}, {"data": {"$color": "#FD7E14"}, "nodeTo": "39c", "nodeFrom": "5c"}, {"data": {"$color": "#FD7E14"}, "nodeTo": "3c", "nodeFrom": "5c"}, {"data": {"$color": "#FD7E14"}, "nodeTo": "27c", "nodeFrom": "5c"}, {"data": {"$color": "#FD7E14"}, "nodeTo": "38c", "nodeFrom": "5c"}, {"data": {"$color": "#FD7E14"}, "nodeTo": "63c", "nodeFrom": "5c"}, {"data": {"$color": "#FD7E14"}, "nodeTo": "72c", "nodeFrom": "5c"}, {"data": {"$color": "#FD7E14"}, "nodeTo": "1c", "nodeFrom": "5c"}, {"data": {"$color": "#FD7E14"}, "nodeTo": "48c", "nodeFrom": "5c"}, {"data": {"$color": "#FD7E14"}, "nodeTo": "32c", "nodeFrom": "5c"}, {"data": {"$color": "#FD7E14"}, "nodeTo": "42c", "nodeFrom": "5c"}, {"data": {"$color": "#FD7E14"}, "nodeTo": "17c", "nodeFrom": "5c"}, {"data": {"$color": "#FD7E14"}, "nodeTo": "15c", "nodeFrom": "5c"}, {"data": {"$color": "#FD7E14"}, "nodeTo": "56c", "nodeFrom": "5c"}, {"data": {"$color": "#FD7E14"}, "nodeTo": "37c", "nodeFrom": "5c"}, {"data": {"$color": "#FD7E14"}, "nodeTo": "66c", "nodeFrom": "5c"}, {"data": {"$color": "#FD7E14"}, "nodeTo": "33c", "nodeFrom": "5c"}, {"data": {"$color": "#FD7E14"}, "nodeTo": "12c", "nodeFrom": "5c"}, {"data": {"$color": "#FD7E14"}, "nodeTo": "77c", "nodeFrom": "5c"}, {"data": {"$color": "#FD7E14"}, "nodeTo": "25c", "nodeFrom": "5c"}, {"data": {"$color": "#FD7E14"}, "nodeTo": "69c", "nodeFrom": "5c"}, {"data": {"$color": "#FD7E14"}, "nodeTo": "49c", "nodeFrom": "5c"}, {"data": {"$color": "#FD7E14"}, "nodeTo": "68c", "nodeFrom": "5c"}, {"data": {"$color": "#FD7E14"}, "nodeTo": "13c", "nodeFrom": "5c"}, {"data": {"$color": "#FD7E14"}, "nodeTo": "11c", "nodeFrom": "5c"}, {"data": {"$color": "#FD7E14"}, "nodeTo": "52c", "nodeFrom": "5c"}, {"data": {"$color": "#FD7E14"}, "nodeTo": "50c", "nodeFrom": "5c"}, {"data": {"$color": "#FD7E14"}, "nodeTo": "26c", "nodeFrom": "5c"}, {"data": {"$color": "#FD7E14"}, "nodeTo": "62c", "nodeFrom": "5c"}], "data": {"$type": "circle", "$dim": 5, "$color": "#FD7E14"}, "id": "5c", "name": "5c"}, {"adjacencies": [{"data": {"$color": "#FD7E14"}, "nodeTo": "6c", "nodeFrom": "73c"}, {"data": {"$color": "#FD7E14"}, "nodeTo": "47c", "nodeFrom": "73c"}, {"data": {"$color": "#FD7E14"}, "nodeTo": "75c", "nodeFrom": "73c"}, {"data": {"$color": "#FD7E14"}, "nodeTo": "20c", "nodeFrom": "73c"}, {"data": {"$color": "#FD7E14"}, "nodeTo": "36c", "nodeFrom": "73c"}, {"data": {"$color": "#FD7E14"}, "nodeTo": "0c", "nodeFrom": "73c"}, {"data": {"$color": "#FD7E14"}, "nodeTo": "28c", "nodeFrom": "73c"}, {"data": {"$color": "#FD7E14"}, "nodeTo": "46c", "nodeFrom": "73c"}, {"data": {"$color": "#FD7E14"}, "nodeTo": "19c", "nodeFrom": "73c"}, {"data": {"$color": "#FD7E14"}, "nodeTo": "5c", "nodeFrom": "73c"}, {"data": {"$color": "#FD7E14"}, "nodeTo": "74c", "nodeFrom": "73c"}, {"data": {"$color": "#FD7E14"}, "nodeTo": "76c", "nodeFrom": "73c"}, {"data": {"$color": "#FD7E14"}, "nodeTo": "34c", "nodeFrom": "73c"}, {"data": {"$color": "#FD7E14"}, "nodeTo": "30c", "nodeFrom": "73c"}, {"data": {"$color": "#FD7E14"}, "nodeTo": "57c", "nodeFrom": "73c"}, {"data": {"$color": "#FD7E14"}, "nodeTo": "58c", "nodeFrom": "73c"}, {"data": {"$color": "#FD7E14"}, "nodeTo": "31c", "nodeFrom": "73c"}, {"data": {"$color": "#FD7E14"}, "nodeTo": "41c", "nodeFrom": "73c"}, {"data": {"$color": "#FD7E14"}, "nodeTo": "4c", "nodeFrom": "73c"}, {"data": {"$color": "#FD7E14"}, "nodeTo": "29c", "nodeFrom": "73c"}, {"data": {"$color": "#FD7E14"}, "nodeTo": "39c", "nodeFrom": "73c"}, {"data": {"$color": "#FD7E14"}, "nodeTo": "79c", "nodeFrom": "73c"}, {"data": {"$color": "#FD7E14"}, "nodeTo": "1c", "nodeFrom": "73c"}, {"data": {"$color": "#FD7E14"}, "nodeTo": "17c", "nodeFrom": "73c"}, {"data": {"$color": "#FD7E14"}, "nodeTo": "37c", "nodeFrom": "73c"}, {"data": {"$color": "#FD7E14"}, "nodeTo": "33c", "nodeFrom": "73c"}, {"data": {"$color": "#FD7E14"}, "nodeTo": "51c", "nodeFrom": "73c"}, {"data": {"$color": "#FD7E14"}, "nodeTo": "64c", "nodeFrom": "73c"}, {"data": {"$color": "#FD7E14"}, "nodeTo": "12c", "nodeFrom": "73c"}, {"data": {"$color": "#FD7E14"}, "nodeTo": "65c", "nodeFrom": "73c"}, {"data": {"$color": "#FD7E14"}, "nodeTo": "10c", "nodeFrom": "73c"}, {"data": {"$color": "#FD7E14"}, "nodeTo": "8c", "nodeFrom": "73c"}, {"data": {"$color": "#FD7E14"}, "nodeTo": "69c", "nodeFrom": "73c"}, {"data": {"$color": "#FD7E14"}, "nodeTo": "13c", "nodeFrom": "73c"}, {"data": {"$color": "#FD7E14"}, "nodeTo": "11c", "nodeFrom": "73c"}, {"data": {"$color": "#FD7E14"}, "nodeTo": "50c", "nodeFrom": "73c"}, {"data": {"$color": "#FD7E14"}, "nodeTo": "21c", "nodeFrom": "73c"}, {"data": {"$color": "#FD7E14"}, "nodeTo": "53c", "nodeFrom": "73c"}, {"data": {"$color": "#FD7E14"}, "nodeTo": "45c", "nodeFrom": "73c"}, {"data": {"$color": "#FD7E14"}, "nodeTo": "61c", "nodeFrom": "73c"}, {"data": {"$color": "#FD7E14"}, "nodeTo": "70c", "nodeFrom": "73c"}, {"data": {"$color": "#FD7E14"}, "nodeTo": "2c", "nodeFrom": "73c"}, {"data": {"$color": "#FD7E14"}, "nodeTo": "22c", "nodeFrom": "73c"}, {"data": {"$color": "#FD7E14"}, "nodeTo": "23c", "nodeFrom": "73c"}, {"data": {"$color": "#FD7E14"}, "nodeTo": "59c", "nodeFrom": "73c"}, {"data": {"$color": "#FD7E14"}, "nodeTo": "9c", "nodeFrom": "73c"}, {"data": {"$color": "#FD7E14"}, "nodeTo": "24c", "nodeFrom": "73c"}, {"data": {"$color": "#FD7E14"}, "nodeTo": "14c", "nodeFrom": "73c"}, {"data": {"$color": "#FD7E14"}, "nodeTo": "7c", "nodeFrom": "73c"}, {"data": {"$color": "#FD7E14"}, "nodeTo": "44c", "nodeFrom": "73c"}, {"data": {"$color": "#FD7E14"}, "nodeTo": "18c", "nodeFrom": "73c"}, {"data": {"$color": "#FD7E14"}, "nodeTo": "3c", "nodeFrom": "73c"}, {"data": {"$color": "#FD7E14"}, "nodeTo": "27c", "nodeFrom": "73c"}, {"data": {"$color": "#FD7E14"}, "nodeTo": "38c", "nodeFrom": "73c"}, {"data": {"$color": "#FD7E14"}, "nodeTo": "63c", "nodeFrom": "73c"}, {"data": {"$color": "#FD7E14"}, "nodeTo": "72c", "nodeFrom": "73c"}, {"data": {"$color": "#FD7E14"}, "nodeTo": "48c", "nodeFrom": "73c"}, {"data": {"$color": "#FD7E14"}, "nodeTo": "32c", "nodeFrom": "73c"}, {"data": {"$color": "#FD7E14"}, "nodeTo": "42c", "nodeFrom": "73c"}, {"data": {"$color": "#FD7E14"}, "nodeTo": "56c", "nodeFrom": "73c"}, {"data": {"$color": "#FD7E14"}, "nodeTo": "66c", "nodeFrom": "73c"}, {"data": {"$color": "#FD7E14"}, "nodeTo": "77c", "nodeFrom": "73c"}, {"data": {"$color": "#FD7E14"}, "nodeTo": "49c", "nodeFrom": "73c"}, {"data": {"$color": "#FD7E14"}, "nodeTo": "68c", "nodeFrom": "73c"}, {"data": {"$color": "#FD7E14"}, "nodeTo": "26c", "nodeFrom": "73c"}, {"data": {"$color": "#FD7E14"}, "nodeTo": "55c", "nodeFrom": "73c"}, {"data": {"$color": "#FD7E14"}, "nodeTo": "62c", "nodeFrom": "73c"}], "data": {"$type": "circle", "$dim": 5, "$color": "#FD7E14"}, "id": "73c", "name": "73c"}, {"adjacencies": [{"data": {"$color": "#FD7E14"}, "nodeTo": "6c", "nodeFrom": "2c"}, {"data": {"$color": "#FD7E14"}, "nodeTo": "47c", "nodeFrom": "2c"}, {"data": {"$color": "#FD7E14"}, "nodeTo": "75c", "nodeFrom": "2c"}, {"data": {"$color": "#FD7E14"}, "nodeTo": "20c", "nodeFrom": "2c"}, {"data": {"$color": "#FD7E14"}, "nodeTo": "36c", "nodeFrom": "2c"}, {"data": {"$color": "#FD7E14"}, "nodeTo": "0c", "nodeFrom": "2c"}, {"data": {"$color": "#FD7E14"}, "nodeTo": "28c", "nodeFrom": "2c"}, {"data": {"$color": "#FD7E14"}, "nodeTo": "46c", "nodeFrom": "2c"}, {"data": {"$color": "#FD7E14"}, "nodeTo": "19c", "nodeFrom": "2c"}, {"data": {"$color": "#FD7E14"}, "nodeTo": "5c", "nodeFrom": "2c"}, {"data": {"$color": "#FD7E14"}, "nodeTo": "73c", "nodeFrom": "2c"}, {"data": {"$color": "#FD7E14"}, "nodeTo": "22c", "nodeFrom": "2c"}, {"data": {"$color": "#FD7E14"}, "nodeTo": "23c", "nodeFrom": "2c"}, {"data": {"$color": "#FD7E14"}, "nodeTo": "74c", "nodeFrom": "2c"}, {"data": {"$color": "#FD7E14"}, "nodeTo": "76c", "nodeFrom": "2c"}, {"data": {"$color": "#FD7E14"}, "nodeTo": "34c", "nodeFrom": "2c"}, {"data": {"$color": "#FD7E14"}, "nodeTo": "30c", "nodeFrom": "2c"}, {"data": {"$color": "#FD7E14"}, "nodeTo": "24c", "nodeFrom": "2c"}, {"data": {"$color": "#FD7E14"}, "nodeTo": "14c", "nodeFrom": "2c"}, {"data": {"$color": "#FD7E14"}, "nodeTo": "7c", "nodeFrom": "2c"}, {"data": {"$color": "#FD7E14"}, "nodeTo": "57c", "nodeFrom": "2c"}, {"data": {"$color": "#FD7E14"}, "nodeTo": "58c", "nodeFrom": "2c"}, {"data": {"$color": "#FD7E14"}, "nodeTo": "31c", "nodeFrom": "2c"}, {"data": {"$color": "#FD7E14"}, "nodeTo": "80c", "nodeFrom": "2c"}, {"data": {"$color": "#FD7E14"}, "nodeTo": "41c", "nodeFrom": "2c"}, {"data": {"$color": "#FD7E14"}, "nodeTo": "4c", "nodeFrom": "2c"}, {"data": {"$color": "#FD7E14"}, "nodeTo": "29c", "nodeFrom": "2c"}, {"data": {"$color": "#FD7E14"}, "nodeTo": "39c", "nodeFrom": "2c"}, {"data": {"$color": "#FD7E14"}, "nodeTo": "79c", "nodeFrom": "2c"}, {"data": {"$color": "#FD7E14"}, "nodeTo": "27c", "nodeFrom": "2c"}, {"data": {"$color": "#FD7E14"}, "nodeTo": "63c", "nodeFrom": "2c"}, {"data": {"$color": "#FD7E14"}, "nodeTo": "1c", "nodeFrom": "2c"}, {"data": {"$color": "#FD7E14"}, "nodeTo": "56c", "nodeFrom": "2c"}, {"data": {"$color": "#FD7E14"}, "nodeTo": "37c", "nodeFrom": "2c"}, {"data": {"$color": "#FD7E14"}, "nodeTo": "33c", "nodeFrom": "2c"}, {"data": {"$color": "#FD7E14"}, "nodeTo": "51c", "nodeFrom": "2c"}, {"data": {"$color": "#FD7E14"}, "nodeTo": "64c", "nodeFrom": "2c"}, {"data": {"$color": "#FD7E14"}, "nodeTo": "12c", "nodeFrom": "2c"}, {"data": {"$color": "#FD7E14"}, "nodeTo": "65c", "nodeFrom": "2c"}, {"data": {"$color": "#FD7E14"}, "nodeTo": "77c", "nodeFrom": "2c"}, {"data": {"$color": "#FD7E14"}, "nodeTo": "25c", "nodeFrom": "2c"}, {"data": {"$color": "#FD7E14"}, "nodeTo": "10c", "nodeFrom": "2c"}, {"data": {"$color": "#FD7E14"}, "nodeTo": "8c", "nodeFrom": "2c"}, {"data": {"$color": "#FD7E14"}, "nodeTo": "69c", "nodeFrom": "2c"}, {"data": {"$color": "#FD7E14"}, "nodeTo": "16c", "nodeFrom": "2c"}, {"data": {"$color": "#FD7E14"}, "nodeTo": "49c", "nodeFrom": "2c"}, {"data": {"$color": "#FD7E14"}, "nodeTo": "68c", "nodeFrom": "2c"}, {"data": {"$color": "#FD7E14"}, "nodeTo": "43c", "nodeFrom": "2c"}, {"data": {"$color": "#FD7E14"}, "nodeTo": "13c", "nodeFrom": "2c"}, {"data": {"$color": "#FD7E14"}, "nodeTo": "11c", "nodeFrom": "2c"}, {"data": {"$color": "#FD7E14"}, "nodeTo": "50c", "nodeFrom": "2c"}, {"data": {"$color": "#FD7E14"}, "nodeTo": "21c", "nodeFrom": "2c"}, {"data": {"$color": "#FD7E14"}, "nodeTo": "45c", "nodeFrom": "2c"}, {"data": {"$color": "#FD7E14"}, "nodeTo": "61c", "nodeFrom": "2c"}, {"data": {"$color": "#FD7E14"}, "nodeTo": "70c", "nodeFrom": "2c"}, {"data": {"$color": "#FD7E14"}, "nodeTo": "59c", "nodeFrom": "2c"}, {"data": {"$color": "#FD7E14"}, "nodeTo": "9c", "nodeFrom": "2c"}, {"data": {"$color": "#FD7E14"}, "nodeTo": "44c", "nodeFrom": "2c"}, {"data": {"$color": "#FD7E14"}, "nodeTo": "18c", "nodeFrom": "2c"}, {"data": {"$color": "#FD7E14"}, "nodeTo": "3c", "nodeFrom": "2c"}, {"data": {"$color": "#FD7E14"}, "nodeTo": "48c", "nodeFrom": "2c"}, {"data": {"$color": "#FD7E14"}, "nodeTo": "32c", "nodeFrom": "2c"}, {"data": {"$color": "#FD7E14"}, "nodeTo": "66c", "nodeFrom": "2c"}, {"data": {"$color": "#FD7E14"}, "nodeTo": "40c", "nodeFrom": "2c"}, {"data": {"$color": "#FD7E14"}, "nodeTo": "52c", "nodeFrom": "2c"}, {"data": {"$color": "#FD7E14"}, "nodeTo": "26c", "nodeFrom": "2c"}, {"data": {"$color": "#FD7E14"}, "nodeTo": "62c", "nodeFrom": "2c"}], "data": {"$type": "circle", "$dim": 5, "$color": "#FD7E14"}, "id": "2c", "name": "2c"}, {"adjacencies": [{"data": {"$color": "#FD7E14"}, "nodeTo": "6c", "nodeFrom": "22c"}, {"data": {"$color": "#FD7E14"}, "nodeTo": "47c", "nodeFrom": "22c"}, {"data": {"$color": "#FD7E14"}, "nodeTo": "75c", "nodeFrom": "22c"}, {"data": {"$color": "#FD7E14"}, "nodeTo": "20c", "nodeFrom": "22c"}, {"data": {"$color": "#FD7E14"}, "nodeTo": "36c", "nodeFrom": "22c"}, {"data": {"$color": "#FD7E14"}, "nodeTo": "0c", "nodeFrom": "22c"}, {"data": {"$color": "#FD7E14"}, "nodeTo": "28c", "nodeFrom": "22c"}, {"data": {"$color": "#FD7E14"}, "nodeTo": "46c", "nodeFrom": "22c"}, {"data": {"$color": "#FD7E14"}, "nodeTo": "19c", "nodeFrom": "22c"}, {"data": {"$color": "#FD7E14"}, "nodeTo": "5c", "nodeFrom": "22c"}, {"data": {"$color": "#FD7E14"}, "nodeTo": "73c", "nodeFrom": "22c"}, {"data": {"$color": "#FD7E14"}, "nodeTo": "2c", "nodeFrom": "22c"}, {"data": {"$color": "#FD7E14"}, "nodeTo": "74c", "nodeFrom": "22c"}, {"data": {"$color": "#FD7E14"}, "nodeTo": "76c", "nodeFrom": "22c"}, {"data": {"$color": "#FD7E14"}, "nodeTo": "34c", "nodeFrom": "22c"}, {"data": {"$color": "#FD7E14"}, "nodeTo": "30c", "nodeFrom": "22c"}, {"data": {"$color": "#FD7E14"}, "nodeTo": "24c", "nodeFrom": "22c"}, {"data": {"$color": "#FD7E14"}, "nodeTo": "14c", "nodeFrom": "22c"}, {"data": {"$color": "#FD7E14"}, "nodeTo": "7c", "nodeFrom": "22c"}, {"data": {"$color": "#FD7E14"}, "nodeTo": "57c", "nodeFrom": "22c"}, {"data": {"$color": "#FD7E14"}, "nodeTo": "58c", "nodeFrom": "22c"}, {"data": {"$color": "#FD7E14"}, "nodeTo": "31c", "nodeFrom": "22c"}, {"data": {"$color": "#FD7E14"}, "nodeTo": "41c", "nodeFrom": "22c"}, {"data": {"$color": "#FD7E14"}, "nodeTo": "4c", "nodeFrom": "22c"}, {"data": {"$color": "#FD7E14"}, "nodeTo": "29c", "nodeFrom": "22c"}, {"data": {"$color": "#FD7E14"}, "nodeTo": "39c", "nodeFrom": "22c"}, {"data": {"$color": "#FD7E14"}, "nodeTo": "79c", "nodeFrom": "22c"}, {"data": {"$color": "#FD7E14"}, "nodeTo": "1c", "nodeFrom": "22c"}, {"data": {"$color": "#FD7E14"}, "nodeTo": "17c", "nodeFrom": "22c"}, {"data": {"$color": "#FD7E14"}, "nodeTo": "37c", "nodeFrom": "22c"}, {"data": {"$color": "#FD7E14"}, "nodeTo": "33c", "nodeFrom": "22c"}, {"data": {"$color": "#FD7E14"}, "nodeTo": "51c", "nodeFrom": "22c"}, {"data": {"$color": "#FD7E14"}, "nodeTo": "64c", "nodeFrom": "22c"}, {"data": {"$color": "#FD7E14"}, "nodeTo": "12c", "nodeFrom": "22c"}, {"data": {"$color": "#FD7E14"}, "nodeTo": "65c", "nodeFrom": "22c"}, {"data": {"$color": "#FD7E14"}, "nodeTo": "10c", "nodeFrom": "22c"}, {"data": {"$color": "#FD7E14"}, "nodeTo": "8c", "nodeFrom": "22c"}, {"data": {"$color": "#FD7E14"}, "nodeTo": "69c", "nodeFrom": "22c"}, {"data": {"$color": "#FD7E14"}, "nodeTo": "16c", "nodeFrom": "22c"}, {"data": {"$color": "#FD7E14"}, "nodeTo": "13c", "nodeFrom": "22c"}, {"data": {"$color": "#FD7E14"}, "nodeTo": "11c", "nodeFrom": "22c"}, {"data": {"$color": "#FD7E14"}, "nodeTo": "50c", "nodeFrom": "22c"}, {"data": {"$color": "#FD7E14"}, "nodeTo": "21c", "nodeFrom": "22c"}, {"data": {"$color": "#FD7E14"}, "nodeTo": "53c", "nodeFrom": "22c"}, {"data": {"$color": "#FD7E14"}, "nodeTo": "61c", "nodeFrom": "22c"}, {"data": {"$color": "#FD7E14"}, "nodeTo": "70c", "nodeFrom": "22c"}, {"data": {"$color": "#FD7E14"}, "nodeTo": "23c", "nodeFrom": "22c"}, {"data": {"$color": "#FD7E14"}, "nodeTo": "59c", "nodeFrom": "22c"}, {"data": {"$color": "#FD7E14"}, "nodeTo": "9c", "nodeFrom": "22c"}, {"data": {"$color": "#FD7E14"}, "nodeTo": "44c", "nodeFrom": "22c"}, {"data": {"$color": "#FD7E14"}, "nodeTo": "18c", "nodeFrom": "22c"}, {"data": {"$color": "#FD7E14"}, "nodeTo": "3c", "nodeFrom": "22c"}, {"data": {"$color": "#FD7E14"}, "nodeTo": "27c", "nodeFrom": "22c"}, {"data": {"$color": "#FD7E14"}, "nodeTo": "38c", "nodeFrom": "22c"}, {"data": {"$color": "#FD7E14"}, "nodeTo": "63c", "nodeFrom": "22c"}, {"data": {"$color": "#FD7E14"}, "nodeTo": "48c", "nodeFrom": "22c"}, {"data": {"$color": "#FD7E14"}, "nodeTo": "32c", "nodeFrom": "22c"}, {"data": {"$color": "#FD7E14"}, "nodeTo": "42c", "nodeFrom": "22c"}, {"data": {"$color": "#FD7E14"}, "nodeTo": "15c", "nodeFrom": "22c"}, {"data": {"$color": "#FD7E14"}, "nodeTo": "56c", "nodeFrom": "22c"}, {"data": {"$color": "#FD7E14"}, "nodeTo": "66c", "nodeFrom": "22c"}, {"data": {"$color": "#FD7E14"}, "nodeTo": "40c", "nodeFrom": "22c"}, {"data": {"$color": "#FD7E14"}, "nodeTo": "35c", "nodeFrom": "22c"}, {"data": {"$color": "#FD7E14"}, "nodeTo": "77c", "nodeFrom": "22c"}, {"data": {"$color": "#FD7E14"}, "nodeTo": "67c", "nodeFrom": "22c"}, {"data": {"$color": "#FD7E14"}, "nodeTo": "49c", "nodeFrom": "22c"}, {"data": {"$color": "#FD7E14"}, "nodeTo": "68c", "nodeFrom": "22c"}, {"data": {"$color": "#FD7E14"}, "nodeTo": "52c", "nodeFrom": "22c"}, {"data": {"$color": "#FD7E14"}, "nodeTo": "26c", "nodeFrom": "22c"}, {"data": {"$color": "#FD7E14"}, "nodeTo": "55c", "nodeFrom": "22c"}, {"data": {"$color": "#FD7E14"}, "nodeTo": "62c", "nodeFrom": "22c"}], "data": {"$type": "circle", "$dim": 5, "$color": "#FD7E14"}, "id": "22c", "name": "22c"}, {"adjacencies": [{"data": {"$color": "#FD7E14"}, "nodeTo": "6c", "nodeFrom": "23c"}, {"data": {"$color": "#FD7E14"}, "nodeTo": "47c", "nodeFrom": "23c"}, {"data": {"$color": "#FD7E14"}, "nodeTo": "75c", "nodeFrom": "23c"}, {"data": {"$color": "#FD7E14"}, "nodeTo": "20c", "nodeFrom": "23c"}, {"data": {"$color": "#FD7E14"}, "nodeTo": "36c", "nodeFrom": "23c"}, {"data": {"$color": "#FD7E14"}, "nodeTo": "0c", "nodeFrom": "23c"}, {"data": {"$color": "#FD7E14"}, "nodeTo": "28c", "nodeFrom": "23c"}, {"data": {"$color": "#FD7E14"}, "nodeTo": "46c", "nodeFrom": "23c"}, {"data": {"$color": "#FD7E14"}, "nodeTo": "19c", "nodeFrom": "23c"}, {"data": {"$color": "#FD7E14"}, "nodeTo": "5c", "nodeFrom": "23c"}, {"data": {"$color": "#FD7E14"}, "nodeTo": "73c", "nodeFrom": "23c"}, {"data": {"$color": "#FD7E14"}, "nodeTo": "2c", "nodeFrom": "23c"}, {"data": {"$color": "#FD7E14"}, "nodeTo": "22c", "nodeFrom": "23c"}, {"data": {"$color": "#FD7E14"}, "nodeTo": "74c", "nodeFrom": "23c"}, {"data": {"$color": "#FD7E14"}, "nodeTo": "76c", "nodeFrom": "23c"}, {"data": {"$color": "#FD7E14"}, "nodeTo": "34c", "nodeFrom": "23c"}, {"data": {"$color": "#FD7E14"}, "nodeTo": "30c", "nodeFrom": "23c"}, {"data": {"$color": "#FD7E14"}, "nodeTo": "24c", "nodeFrom": "23c"}, {"data": {"$color": "#FD7E14"}, "nodeTo": "14c", "nodeFrom": "23c"}, {"data": {"$color": "#FD7E14"}, "nodeTo": "7c", "nodeFrom": "23c"}, {"data": {"$color": "#FD7E14"}, "nodeTo": "57c", "nodeFrom": "23c"}, {"data": {"$color": "#FD7E14"}, "nodeTo": "58c", "nodeFrom": "23c"}, {"data": {"$color": "#FD7E14"}, "nodeTo": "31c", "nodeFrom": "23c"}, {"data": {"$color": "#FD7E14"}, "nodeTo": "80c", "nodeFrom": "23c"}, {"data": {"$color": "#FD7E14"}, "nodeTo": "41c", "nodeFrom": "23c"}, {"data": {"$color": "#FD7E14"}, "nodeTo": "4c", "nodeFrom": "23c"}, {"data": {"$color": "#FD7E14"}, "nodeTo": "29c", "nodeFrom": "23c"}, {"data": {"$color": "#FD7E14"}, "nodeTo": "39c", "nodeFrom": "23c"}, {"data": {"$color": "#FD7E14"}, "nodeTo": "79c", "nodeFrom": "23c"}, {"data": {"$color": "#FD7E14"}, "nodeTo": "27c", "nodeFrom": "23c"}, {"data": {"$color": "#FD7E14"}, "nodeTo": "60c", "nodeFrom": "23c"}, {"data": {"$color": "#FD7E14"}, "nodeTo": "38c", "nodeFrom": "23c"}, {"data": {"$color": "#FD7E14"}, "nodeTo": "63c", "nodeFrom": "23c"}, {"data": {"$color": "#FD7E14"}, "nodeTo": "1c", "nodeFrom": "23c"}, {"data": {"$color": "#FD7E14"}, "nodeTo": "17c", "nodeFrom": "23c"}, {"data": {"$color": "#FD7E14"}, "nodeTo": "71c", "nodeFrom": "23c"}, {"data": {"$color": "#FD7E14"}, "nodeTo": "56c", "nodeFrom": "23c"}, {"data": {"$color": "#FD7E14"}, "nodeTo": "37c", "nodeFrom": "23c"}, {"data": {"$color": "#FD7E14"}, "nodeTo": "33c", "nodeFrom": "23c"}, {"data": {"$color": "#FD7E14"}, "nodeTo": "51c", "nodeFrom": "23c"}, {"data": {"$color": "#FD7E14"}, "nodeTo": "64c", "nodeFrom": "23c"}, {"data": {"$color": "#FD7E14"}, "nodeTo": "12c", "nodeFrom": "23c"}, {"data": {"$color": "#FD7E14"}, "nodeTo": "65c", "nodeFrom": "23c"}, {"data": {"$color": "#FD7E14"}, "nodeTo": "67c", "nodeFrom": "23c"}, {"data": {"$color": "#FD7E14"}, "nodeTo": "25c", "nodeFrom": "23c"}, {"data": {"$color": "#FD7E14"}, "nodeTo": "10c", "nodeFrom": "23c"}, {"data": {"$color": "#FD7E14"}, "nodeTo": "8c", "nodeFrom": "23c"}, {"data": {"$color": "#FD7E14"}, "nodeTo": "69c", "nodeFrom": "23c"}, {"data": {"$color": "#FD7E14"}, "nodeTo": "16c", "nodeFrom": "23c"}, {"data": {"$color": "#FD7E14"}, "nodeTo": "68c", "nodeFrom": "23c"}, {"data": {"$color": "#FD7E14"}, "nodeTo": "43c", "nodeFrom": "23c"}, {"data": {"$color": "#FD7E14"}, "nodeTo": "13c", "nodeFrom": "23c"}, {"data": {"$color": "#FD7E14"}, "nodeTo": "11c", "nodeFrom": "23c"}, {"data": {"$color": "#FD7E14"}, "nodeTo": "50c", "nodeFrom": "23c"}, {"data": {"$color": "#FD7E14"}, "nodeTo": "21c", "nodeFrom": "23c"}, {"data": {"$color": "#FD7E14"}, "nodeTo": "53c", "nodeFrom": "23c"}, {"data": {"$color": "#FD7E14"}, "nodeTo": "45c", "nodeFrom": "23c"}, {"data": {"$color": "#FD7E14"}, "nodeTo": "55c", "nodeFrom": "23c"}, {"data": {"$color": "#FD7E14"}, "nodeTo": "78c", "nodeFrom": "23c"}, {"data": {"$color": "#FD7E14"}, "nodeTo": "61c", "nodeFrom": "23c"}, {"data": {"$color": "#FD7E14"}, "nodeTo": "59c", "nodeFrom": "23c"}, {"data": {"$color": "#FD7E14"}, "nodeTo": "9c", "nodeFrom": "23c"}, {"data": {"$color": "#FD7E14"}, "nodeTo": "44c", "nodeFrom": "23c"}, {"data": {"$color": "#FD7E14"}, "nodeTo": "18c", "nodeFrom": "23c"}, {"data": {"$color": "#FD7E14"}, "nodeTo": "3c", "nodeFrom": "23c"}, {"data": {"$color": "#FD7E14"}, "nodeTo": "48c", "nodeFrom": "23c"}, {"data": {"$color": "#FD7E14"}, "nodeTo": "32c", "nodeFrom": "23c"}, {"data": {"$color": "#FD7E14"}, "nodeTo": "66c", "nodeFrom": "23c"}, {"data": {"$color": "#FD7E14"}, "nodeTo": "40c", "nodeFrom": "23c"}, {"data": {"$color": "#FD7E14"}, "nodeTo": "77c", "nodeFrom": "23c"}, {"data": {"$color": "#FD7E14"}, "nodeTo": "49c", "nodeFrom": "23c"}, {"data": {"$color": "#FD7E14"}, "nodeTo": "52c", "nodeFrom": "23c"}, {"data": {"$color": "#FD7E14"}, "nodeTo": "26c", "nodeFrom": "23c"}, {"data": {"$color": "#FD7E14"}, "nodeTo": "62c", "nodeFrom": "23c"}], "data": {"$type": "circle", "$dim": 5, "$color": "#FD7E14"}, "id": "23c", "name": "23c"}, {"adjacencies": [{"data": {"$color": "#FD7E14"}, "nodeTo": "6c", "nodeFrom": "59c"}, {"data": {"$color": "#FD7E14"}, "nodeTo": "47c", "nodeFrom": "59c"}, {"data": {"$color": "#FD7E14"}, "nodeTo": "75c", "nodeFrom": "59c"}, {"data": {"$color": "#FD7E14"}, "nodeTo": "20c", "nodeFrom": "59c"}, {"data": {"$color": "#FD7E14"}, "nodeTo": "36c", "nodeFrom": "59c"}, {"data": {"$color": "#FD7E14"}, "nodeTo": "0c", "nodeFrom": "59c"}, {"data": {"$color": "#FD7E14"}, "nodeTo": "28c", "nodeFrom": "59c"}, {"data": {"$color": "#FD7E14"}, "nodeTo": "46c", "nodeFrom": "59c"}, {"data": {"$color": "#FD7E14"}, "nodeTo": "19c", "nodeFrom": "59c"}, {"data": {"$color": "#FD7E14"}, "nodeTo": "5c", "nodeFrom": "59c"}, {"data": {"$color": "#FD7E14"}, "nodeTo": "73c", "nodeFrom": "59c"}, {"data": {"$color": "#FD7E14"}, "nodeTo": "2c", "nodeFrom": "59c"}, {"data": {"$color": "#FD7E14"}, "nodeTo": "22c", "nodeFrom": "59c"}, {"data": {"$color": "#FD7E14"}, "nodeTo": "23c", "nodeFrom": "59c"}, {"data": {"$color": "#FD7E14"}, "nodeTo": "74c", "nodeFrom": "59c"}, {"data": {"$color": "#FD7E14"}, "nodeTo": "76c", "nodeFrom": "59c"}, {"data": {"$color": "#FD7E14"}, "nodeTo": "34c", "nodeFrom": "59c"}, {"data": {"$color": "#FD7E14"}, "nodeTo": "9c", "nodeFrom": "59c"}, {"data": {"$color": "#FD7E14"}, "nodeTo": "30c", "nodeFrom": "59c"}, {"data": {"$color": "#FD7E14"}, "nodeTo": "24c", "nodeFrom": "59c"}, {"data": {"$color": "#FD7E14"}, "nodeTo": "14c", "nodeFrom": "59c"}, {"data": {"$color": "#FD7E14"}, "nodeTo": "7c", "nodeFrom": "59c"}, {"data": {"$color": "#FD7E14"}, "nodeTo": "57c", "nodeFrom": "59c"}, {"data": {"$color": "#FD7E14"}, "nodeTo": "58c", "nodeFrom": "59c"}, {"data": {"$color": "#FD7E14"}, "nodeTo": "31c", "nodeFrom": "59c"}, {"data": {"$color": "#FD7E14"}, "nodeTo": "80c", "nodeFrom": "59c"}, {"data": {"$color": "#FD7E14"}, "nodeTo": "44c", "nodeFrom": "59c"}, {"data": {"$color": "#FD7E14"}, "nodeTo": "41c", "nodeFrom": "59c"}, {"data": {"$color": "#FD7E14"}, "nodeTo": "18c", "nodeFrom": "59c"}, {"data": {"$color": "#FD7E14"}, "nodeTo": "29c", "nodeFrom": "59c"}, {"data": {"$color": "#FD7E14"}, "nodeTo": "3c", "nodeFrom": "59c"}, {"data": {"$color": "#FD7E14"}, "nodeTo": "79c", "nodeFrom": "59c"}, {"data": {"$color": "#FD7E14"}, "nodeTo": "27c", "nodeFrom": "59c"}, {"data": {"$color": "#FD7E14"}, "nodeTo": "38c", "nodeFrom": "59c"}, {"data": {"$color": "#FD7E14"}, "nodeTo": "63c", "nodeFrom": "59c"}, {"data": {"$color": "#FD7E14"}, "nodeTo": "1c", "nodeFrom": "59c"}, {"data": {"$color": "#FD7E14"}, "nodeTo": "48c", "nodeFrom": "59c"}, {"data": {"$color": "#FD7E14"}, "nodeTo": "32c", "nodeFrom": "59c"}, {"data": {"$color": "#FD7E14"}, "nodeTo": "17c", "nodeFrom": "59c"}, {"data": {"$color": "#FD7E14"}, "nodeTo": "56c", "nodeFrom": "59c"}, {"data": {"$color": "#FD7E14"}, "nodeTo": "37c", "nodeFrom": "59c"}, {"data": {"$color": "#FD7E14"}, "nodeTo": "66c", "nodeFrom": "59c"}, {"data": {"$color": "#FD7E14"}, "nodeTo": "33c", "nodeFrom": "59c"}, {"data": {"$color": "#FD7E14"}, "nodeTo": "51c", "nodeFrom": "59c"}, {"data": {"$color": "#FD7E14"}, "nodeTo": "64c", "nodeFrom": "59c"}, {"data": {"$color": "#FD7E14"}, "nodeTo": "12c", "nodeFrom": "59c"}, {"data": {"$color": "#FD7E14"}, "nodeTo": "65c", "nodeFrom": "59c"}, {"data": {"$color": "#FD7E14"}, "nodeTo": "77c", "nodeFrom": "59c"}, {"data": {"$color": "#FD7E14"}, "nodeTo": "67c", "nodeFrom": "59c"}, {"data": {"$color": "#FD7E14"}, "nodeTo": "25c", "nodeFrom": "59c"}, {"data": {"$color": "#FD7E14"}, "nodeTo": "10c", "nodeFrom": "59c"}, {"data": {"$color": "#FD7E14"}, "nodeTo": "8c", "nodeFrom": "59c"}, {"data": {"$color": "#FD7E14"}, "nodeTo": "16c", "nodeFrom": "59c"}, {"data": {"$color": "#FD7E14"}, "nodeTo": "49c", "nodeFrom": "59c"}, {"data": {"$color": "#FD7E14"}, "nodeTo": "68c", "nodeFrom": "59c"}, {"data": {"$color": "#FD7E14"}, "nodeTo": "13c", "nodeFrom": "59c"}, {"data": {"$color": "#FD7E14"}, "nodeTo": "11c", "nodeFrom": "59c"}, {"data": {"$color": "#FD7E14"}, "nodeTo": "50c", "nodeFrom": "59c"}, {"data": {"$color": "#FD7E14"}, "nodeTo": "21c", "nodeFrom": "59c"}, {"data": {"$color": "#FD7E14"}, "nodeTo": "26c", "nodeFrom": "59c"}, {"data": {"$color": "#FD7E14"}, "nodeTo": "55c", "nodeFrom": "59c"}, {"data": {"$color": "#FD7E14"}, "nodeTo": "62c", "nodeFrom": "59c"}], "data": {"$type": "circle", "$dim": 5, "$color": "#FD7E14"}, "id": "59c", "name": "59c"}, {"adjacencies": [{"data": {"$color": "#FD7E14"}, "nodeTo": "6c", "nodeFrom": "74c"}, {"data": {"$color": "#FD7E14"}, "nodeTo": "47c", "nodeFrom": "74c"}, {"data": {"$color": "#FD7E14"}, "nodeTo": "75c", "nodeFrom": "74c"}, {"data": {"$color": "#FD7E14"}, "nodeTo": "20c", "nodeFrom": "74c"}, {"data": {"$color": "#FD7E14"}, "nodeTo": "36c", "nodeFrom": "74c"}, {"data": {"$color": "#FD7E14"}, "nodeTo": "0c", "nodeFrom": "74c"}, {"data": {"$color": "#FD7E14"}, "nodeTo": "28c", "nodeFrom": "74c"}, {"data": {"$color": "#FD7E14"}, "nodeTo": "46c", "nodeFrom": "74c"}, {"data": {"$color": "#FD7E14"}, "nodeTo": "19c", "nodeFrom": "74c"}, {"data": {"$color": "#FD7E14"}, "nodeTo": "5c", "nodeFrom": "74c"}, {"data": {"$color": "#FD7E14"}, "nodeTo": "73c", "nodeFrom": "74c"}, {"data": {"$color": "#FD7E14"}, "nodeTo": "2c", "nodeFrom": "74c"}, {"data": {"$color": "#FD7E14"}, "nodeTo": "22c", "nodeFrom": "74c"}, {"data": {"$color": "#FD7E14"}, "nodeTo": "23c", "nodeFrom": "74c"}, {"data": {"$color": "#FD7E14"}, "nodeTo": "59c", "nodeFrom": "74c"}, {"data": {"$color": "#FD7E14"}, "nodeTo": "76c", "nodeFrom": "74c"}, {"data": {"$color": "#FD7E14"}, "nodeTo": "30c", "nodeFrom": "74c"}, {"data": {"$color": "#FD7E14"}, "nodeTo": "57c", "nodeFrom": "74c"}, {"data": {"$color": "#FD7E14"}, "nodeTo": "4c", "nodeFrom": "74c"}, {"data": {"$color": "#FD7E14"}, "nodeTo": "79c", "nodeFrom": "74c"}, {"data": {"$color": "#FD7E14"}, "nodeTo": "51c", "nodeFrom": "74c"}, {"data": {"$color": "#FD7E14"}, "nodeTo": "64c", "nodeFrom": "74c"}, {"data": {"$color": "#FD7E14"}, "nodeTo": "65c", "nodeFrom": "74c"}, {"data": {"$color": "#FD7E14"}, "nodeTo": "10c", "nodeFrom": "74c"}, {"data": {"$color": "#FD7E14"}, "nodeTo": "8c", "nodeFrom": "74c"}, {"data": {"$color": "#FD7E14"}, "nodeTo": "21c", "nodeFrom": "74c"}, {"data": {"$color": "#FD7E14"}, "nodeTo": "53c", "nodeFrom": "74c"}, {"data": {"$color": "#FD7E14"}, "nodeTo": "45c", "nodeFrom": "74c"}, {"data": {"$color": "#FD7E14"}, "nodeTo": "61c", "nodeFrom": "74c"}, {"data": {"$color": "#FD7E14"}, "nodeTo": "34c", "nodeFrom": "74c"}, {"data": {"$color": "#FD7E14"}, "nodeTo": "9c", "nodeFrom": "74c"}, {"data": {"$color": "#FD7E14"}, "nodeTo": "24c", "nodeFrom": "74c"}, {"data": {"$color": "#FD7E14"}, "nodeTo": "14c", "nodeFrom": "74c"}, {"data": {"$color": "#FD7E14"}, "nodeTo": "7c", "nodeFrom": "74c"}, {"data": {"$color": "#FD7E14"}, "nodeTo": "58c", "nodeFrom": "74c"}, {"data": {"$color": "#FD7E14"}, "nodeTo": "31c", "nodeFrom": "74c"}, {"data": {"$color": "#FD7E14"}, "nodeTo": "80c", "nodeFrom": "74c"}, {"data": {"$color": "#FD7E14"}, "nodeTo": "44c", "nodeFrom": "74c"}, {"data": {"$color": "#FD7E14"}, "nodeTo": "41c", "nodeFrom": "74c"}, {"data": {"$color": "#FD7E14"}, "nodeTo": "18c", "nodeFrom": "74c"}, {"data": {"$color": "#FD7E14"}, "nodeTo": "29c", "nodeFrom": "74c"}, {"data": {"$color": "#FD7E14"}, "nodeTo": "39c", "nodeFrom": "74c"}, {"data": {"$color": "#FD7E14"}, "nodeTo": "3c", "nodeFrom": "74c"}, {"data": {"$color": "#FD7E14"}, "nodeTo": "27c", "nodeFrom": "74c"}, {"data": {"$color": "#FD7E14"}, "nodeTo": "38c", "nodeFrom": "74c"}, {"data": {"$color": "#FD7E14"}, "nodeTo": "63c", "nodeFrom": "74c"}, {"data": {"$color": "#FD7E14"}, "nodeTo": "72c", "nodeFrom": "74c"}, {"data": {"$color": "#FD7E14"}, "nodeTo": "1c", "nodeFrom": "74c"}, {"data": {"$color": "#FD7E14"}, "nodeTo": "48c", "nodeFrom": "74c"}, {"data": {"$color": "#FD7E14"}, "nodeTo": "32c", "nodeFrom": "74c"}, {"data": {"$color": "#FD7E14"}, "nodeTo": "42c", "nodeFrom": "74c"}, {"data": {"$color": "#FD7E14"}, "nodeTo": "17c", "nodeFrom": "74c"}, {"data": {"$color": "#FD7E14"}, "nodeTo": "15c", "nodeFrom": "74c"}, {"data": {"$color": "#FD7E14"}, "nodeTo": "56c", "nodeFrom": "74c"}, {"data": {"$color": "#FD7E14"}, "nodeTo": "37c", "nodeFrom": "74c"}, {"data": {"$color": "#FD7E14"}, "nodeTo": "66c", "nodeFrom": "74c"}, {"data": {"$color": "#FD7E14"}, "nodeTo": "33c", "nodeFrom": "74c"}, {"data": {"$color": "#FD7E14"}, "nodeTo": "40c", "nodeFrom": "74c"}, {"data": {"$color": "#FD7E14"}, "nodeTo": "12c", "nodeFrom": "74c"}, {"data": {"$color": "#FD7E14"}, "nodeTo": "77c", "nodeFrom": "74c"}, {"data": {"$color": "#FD7E14"}, "nodeTo": "67c", "nodeFrom": "74c"}, {"data": {"$color": "#FD7E14"}, "nodeTo": "69c", "nodeFrom": "74c"}, {"data": {"$color": "#FD7E14"}, "nodeTo": "16c", "nodeFrom": "74c"}, {"data": {"$color": "#FD7E14"}, "nodeTo": "49c", "nodeFrom": "74c"}, {"data": {"$color": "#FD7E14"}, "nodeTo": "68c", "nodeFrom": "74c"}, {"data": {"$color": "#FD7E14"}, "nodeTo": "13c", "nodeFrom": "74c"}, {"data": {"$color": "#FD7E14"}, "nodeTo": "11c", "nodeFrom": "74c"}, {"data": {"$color": "#FD7E14"}, "nodeTo": "52c", "nodeFrom": "74c"}, {"data": {"$color": "#FD7E14"}, "nodeTo": "50c", "nodeFrom": "74c"}, {"data": {"$color": "#FD7E14"}, "nodeTo": "26c", "nodeFrom": "74c"}, {"data": {"$color": "#FD7E14"}, "nodeTo": "62c", "nodeFrom": "74c"}, {"data": {"$color": "#FD7E14"}, "nodeTo": "70c", "nodeFrom": "74c"}], "data": {"$type": "circle", "$dim": 5, "$color": "#FD7E14"}, "id": "74c", "name": "74c"}, {"adjacencies": [{"data": {"$color": "#FD7E14"}, "nodeTo": "6c", "nodeFrom": "76c"}, {"data": {"$color": "#FD7E14"}, "nodeTo": "47c", "nodeFrom": "76c"}, {"data": {"$color": "#FD7E14"}, "nodeTo": "75c", "nodeFrom": "76c"}, {"data": {"$color": "#FD7E14"}, "nodeTo": "20c", "nodeFrom": "76c"}, {"data": {"$color": "#FD7E14"}, "nodeTo": "36c", "nodeFrom": "76c"}, {"data": {"$color": "#FD7E14"}, "nodeTo": "0c", "nodeFrom": "76c"}, {"data": {"$color": "#FD7E14"}, "nodeTo": "28c", "nodeFrom": "76c"}, {"data": {"$color": "#FD7E14"}, "nodeTo": "46c", "nodeFrom": "76c"}, {"data": {"$color": "#FD7E14"}, "nodeTo": "19c", "nodeFrom": "76c"}, {"data": {"$color": "#FD7E14"}, "nodeTo": "5c", "nodeFrom": "76c"}, {"data": {"$color": "#FD7E14"}, "nodeTo": "73c", "nodeFrom": "76c"}, {"data": {"$color": "#FD7E14"}, "nodeTo": "2c", "nodeFrom": "76c"}, {"data": {"$color": "#FD7E14"}, "nodeTo": "22c", "nodeFrom": "76c"}, {"data": {"$color": "#FD7E14"}, "nodeTo": "23c", "nodeFrom": "76c"}, {"data": {"$color": "#FD7E14"}, "nodeTo": "59c", "nodeFrom": "76c"}, {"data": {"$color": "#FD7E14"}, "nodeTo": "74c", "nodeFrom": "76c"}, {"data": {"$color": "#FD7E14"}, "nodeTo": "57c", "nodeFrom": "76c"}, {"data": {"$color": "#FD7E14"}, "nodeTo": "79c", "nodeFrom": "76c"}, {"data": {"$color": "#FD7E14"}, "nodeTo": "51c", "nodeFrom": "76c"}, {"data": {"$color": "#FD7E14"}, "nodeTo": "10c", "nodeFrom": "76c"}, {"data": {"$color": "#FD7E14"}, "nodeTo": "8c", "nodeFrom": "76c"}, {"data": {"$color": "#FD7E14"}, "nodeTo": "53c", "nodeFrom": "76c"}, {"data": {"$color": "#FD7E14"}, "nodeTo": "34c", "nodeFrom": "76c"}, {"data": {"$color": "#FD7E14"}, "nodeTo": "9c", "nodeFrom": "76c"}, {"data": {"$color": "#FD7E14"}, "nodeTo": "30c", "nodeFrom": "76c"}, {"data": {"$color": "#FD7E14"}, "nodeTo": "24c", "nodeFrom": "76c"}, {"data": {"$color": "#FD7E14"}, "nodeTo": "14c", "nodeFrom": "76c"}, {"data": {"$color": "#FD7E14"}, "nodeTo": "7c", "nodeFrom": "76c"}, {"data": {"$color": "#FD7E14"}, "nodeTo": "58c", "nodeFrom": "76c"}, {"data": {"$color": "#FD7E14"}, "nodeTo": "31c", "nodeFrom": "76c"}, {"data": {"$color": "#FD7E14"}, "nodeTo": "80c", "nodeFrom": "76c"}, {"data": {"$color": "#FD7E14"}, "nodeTo": "44c", "nodeFrom": "76c"}, {"data": {"$color": "#FD7E14"}, "nodeTo": "41c", "nodeFrom": "76c"}, {"data": {"$color": "#FD7E14"}, "nodeTo": "4c", "nodeFrom": "76c"}, {"data": {"$color": "#FD7E14"}, "nodeTo": "18c", "nodeFrom": "76c"}, {"data": {"$color": "#FD7E14"}, "nodeTo": "29c", "nodeFrom": "76c"}, {"data": {"$color": "#FD7E14"}, "nodeTo": "39c", "nodeFrom": "76c"}, {"data": {"$color": "#FD7E14"}, "nodeTo": "3c", "nodeFrom": "76c"}, {"data": {"$color": "#FD7E14"}, "nodeTo": "27c", "nodeFrom": "76c"}, {"data": {"$color": "#FD7E14"}, "nodeTo": "38c", "nodeFrom": "76c"}, {"data": {"$color": "#FD7E14"}, "nodeTo": "63c", "nodeFrom": "76c"}, {"data": {"$color": "#FD7E14"}, "nodeTo": "1c", "nodeFrom": "76c"}, {"data": {"$color": "#FD7E14"}, "nodeTo": "48c", "nodeFrom": "76c"}, {"data": {"$color": "#FD7E14"}, "nodeTo": "32c", "nodeFrom": "76c"}, {"data": {"$color": "#FD7E14"}, "nodeTo": "42c", "nodeFrom": "76c"}, {"data": {"$color": "#FD7E14"}, "nodeTo": "17c", "nodeFrom": "76c"}, {"data": {"$color": "#FD7E14"}, "nodeTo": "56c", "nodeFrom": "76c"}, {"data": {"$color": "#FD7E14"}, "nodeTo": "37c", "nodeFrom": "76c"}, {"data": {"$color": "#FD7E14"}, "nodeTo": "66c", "nodeFrom": "76c"}, {"data": {"$color": "#FD7E14"}, "nodeTo": "33c", "nodeFrom": "76c"}, {"data": {"$color": "#FD7E14"}, "nodeTo": "40c", "nodeFrom": "76c"}, {"data": {"$color": "#FD7E14"}, "nodeTo": "64c", "nodeFrom": "76c"}, {"data": {"$color": "#FD7E14"}, "nodeTo": "12c", "nodeFrom": "76c"}, {"data": {"$color": "#FD7E14"}, "nodeTo": "65c", "nodeFrom": "76c"}, {"data": {"$color": "#FD7E14"}, "nodeTo": "77c", "nodeFrom": "76c"}, {"data": {"$color": "#FD7E14"}, "nodeTo": "67c", "nodeFrom": "76c"}, {"data": {"$color": "#FD7E14"}, "nodeTo": "25c", "nodeFrom": "76c"}, {"data": {"$color": "#FD7E14"}, "nodeTo": "69c", "nodeFrom": "76c"}, {"data": {"$color": "#FD7E14"}, "nodeTo": "16c", "nodeFrom": "76c"}, {"data": {"$color": "#FD7E14"}, "nodeTo": "49c", "nodeFrom": "76c"}, {"data": {"$color": "#FD7E14"}, "nodeTo": "68c", "nodeFrom": "76c"}, {"data": {"$color": "#FD7E14"}, "nodeTo": "43c", "nodeFrom": "76c"}, {"data": {"$color": "#FD7E14"}, "nodeTo": "13c", "nodeFrom": "76c"}, {"data": {"$color": "#FD7E14"}, "nodeTo": "11c", "nodeFrom": "76c"}, {"data": {"$color": "#FD7E14"}, "nodeTo": "52c", "nodeFrom": "76c"}, {"data": {"$color": "#FD7E14"}, "nodeTo": "50c", "nodeFrom": "76c"}, {"data": {"$color": "#FD7E14"}, "nodeTo": "21c", "nodeFrom": "76c"}, {"data": {"$color": "#FD7E14"}, "nodeTo": "26c", "nodeFrom": "76c"}, {"data": {"$color": "#FD7E14"}, "nodeTo": "55c", "nodeFrom": "76c"}, {"data": {"$color": "#FD7E14"}, "nodeTo": "78c", "nodeFrom": "76c"}, {"data": {"$color": "#FD7E14"}, "nodeTo": "62c", "nodeFrom": "76c"}, {"data": {"$color": "#FD7E14"}, "nodeTo": "61c", "nodeFrom": "76c"}], "data": {"$type": "circle", "$dim": 5, "$color": "#FD7E14"}, "id": "76c", "name": "76c"}, {"adjacencies": [{"data": {"$color": "#FD7E14"}, "nodeTo": "6c", "nodeFrom": "34c"}, {"data": {"$color": "#FD7E14"}, "nodeTo": "47c", "nodeFrom": "34c"}, {"data": {"$color": "#FD7E14"}, "nodeTo": "20c", "nodeFrom": "34c"}, {"data": {"$color": "#FD7E14"}, "nodeTo": "36c", "nodeFrom": "34c"}, {"data": {"$color": "#FD7E14"}, "nodeTo": "0c", "nodeFrom": "34c"}, {"data": {"$color": "#FD7E14"}, "nodeTo": "28c", "nodeFrom": "34c"}, {"data": {"$color": "#FD7E14"}, "nodeTo": "46c", "nodeFrom": "34c"}, {"data": {"$color": "#FD7E14"}, "nodeTo": "19c", "nodeFrom": "34c"}, {"data": {"$color": "#FD7E14"}, "nodeTo": "5c", "nodeFrom": "34c"}, {"data": {"$color": "#FD7E14"}, "nodeTo": "73c", "nodeFrom": "34c"}, {"data": {"$color": "#FD7E14"}, "nodeTo": "2c", "nodeFrom": "34c"}, {"data": {"$color": "#FD7E14"}, "nodeTo": "22c", "nodeFrom": "34c"}, {"data": {"$color": "#FD7E14"}, "nodeTo": "23c", "nodeFrom": "34c"}, {"data": {"$color": "#FD7E14"}, "nodeTo": "59c", "nodeFrom": "34c"}, {"data": {"$color": "#FD7E14"}, "nodeTo": "74c", "nodeFrom": "34c"}, {"data": {"$color": "#FD7E14"}, "nodeTo": "76c", "nodeFrom": "34c"}, {"data": {"$color": "#FD7E14"}, "nodeTo": "30c", "nodeFrom": "34c"}, {"data": {"$color": "#FD7E14"}, "nodeTo": "57c", "nodeFrom": "34c"}, {"data": {"$color": "#FD7E14"}, "nodeTo": "4c", "nodeFrom": "34c"}, {"data": {"$color": "#FD7E14"}, "nodeTo": "39c", "nodeFrom": "34c"}, {"data": {"$color": "#FD7E14"}, "nodeTo": "79c", "nodeFrom": "34c"}, {"data": {"$color": "#FD7E14"}, "nodeTo": "71c", "nodeFrom": "34c"}, {"data": {"$color": "#FD7E14"}, "nodeTo": "51c", "nodeFrom": "34c"}, {"data": {"$color": "#FD7E14"}, "nodeTo": "64c", "nodeFrom": "34c"}, {"data": {"$color": "#FD7E14"}, "nodeTo": "65c", "nodeFrom": "34c"}, {"data": {"$color": "#FD7E14"}, "nodeTo": "10c", "nodeFrom": "34c"}, {"data": {"$color": "#FD7E14"}, "nodeTo": "8c", "nodeFrom": "34c"}, {"data": {"$color": "#FD7E14"}, "nodeTo": "21c", "nodeFrom": "34c"}, {"data": {"$color": "#FD7E14"}, "nodeTo": "53c", "nodeFrom": "34c"}, {"data": {"$color": "#FD7E14"}, "nodeTo": "45c", "nodeFrom": "34c"}, {"data": {"$color": "#FD7E14"}, "nodeTo": "61c", "nodeFrom": "34c"}, {"data": {"$color": "#FD7E14"}, "nodeTo": "9c", "nodeFrom": "34c"}, {"data": {"$color": "#FD7E14"}, "nodeTo": "24c", "nodeFrom": "34c"}, {"data": {"$color": "#FD7E14"}, "nodeTo": "14c", "nodeFrom": "34c"}, {"data": {"$color": "#FD7E14"}, "nodeTo": "7c", "nodeFrom": "34c"}, {"data": {"$color": "#FD7E14"}, "nodeTo": "58c", "nodeFrom": "34c"}, {"data": {"$color": "#FD7E14"}, "nodeTo": "31c", "nodeFrom": "34c"}, {"data": {"$color": "#FD7E14"}, "nodeTo": "80c", "nodeFrom": "34c"}, {"data": {"$color": "#FD7E14"}, "nodeTo": "44c", "nodeFrom": "34c"}, {"data": {"$color": "#FD7E14"}, "nodeTo": "41c", "nodeFrom": "34c"}, {"data": {"$color": "#FD7E14"}, "nodeTo": "18c", "nodeFrom": "34c"}, {"data": {"$color": "#FD7E14"}, "nodeTo": "29c", "nodeFrom": "34c"}, {"data": {"$color": "#FD7E14"}, "nodeTo": "3c", "nodeFrom": "34c"}, {"data": {"$color": "#FD7E14"}, "nodeTo": "27c", "nodeFrom": "34c"}, {"data": {"$color": "#FD7E14"}, "nodeTo": "38c", "nodeFrom": "34c"}, {"data": {"$color": "#FD7E14"}, "nodeTo": "63c", "nodeFrom": "34c"}, {"data": {"$color": "#FD7E14"}, "nodeTo": "1c", "nodeFrom": "34c"}, {"data": {"$color": "#FD7E14"}, "nodeTo": "48c", "nodeFrom": "34c"}, {"data": {"$color": "#FD7E14"}, "nodeTo": "32c", "nodeFrom": "34c"}, {"data": {"$color": "#FD7E14"}, "nodeTo": "42c", "nodeFrom": "34c"}, {"data": {"$color": "#FD7E14"}, "nodeTo": "56c", "nodeFrom": "34c"}, {"data": {"$color": "#FD7E14"}, "nodeTo": "37c", "nodeFrom": "34c"}, {"data": {"$color": "#FD7E14"}, "nodeTo": "66c", "nodeFrom": "34c"}, {"data": {"$color": "#FD7E14"}, "nodeTo": "33c", "nodeFrom": "34c"}, {"data": {"$color": "#FD7E14"}, "nodeTo": "40c", "nodeFrom": "34c"}, {"data": {"$color": "#FD7E14"}, "nodeTo": "12c", "nodeFrom": "34c"}, {"data": {"$color": "#FD7E14"}, "nodeTo": "77c", "nodeFrom": "34c"}, {"data": {"$color": "#FD7E14"}, "nodeTo": "67c", "nodeFrom": "34c"}, {"data": {"$color": "#FD7E14"}, "nodeTo": "25c", "nodeFrom": "34c"}, {"data": {"$color": "#FD7E14"}, "nodeTo": "69c", "nodeFrom": "34c"}, {"data": {"$color": "#FD7E14"}, "nodeTo": "16c", "nodeFrom": "34c"}, {"data": {"$color": "#FD7E14"}, "nodeTo": "49c", "nodeFrom": "34c"}, {"data": {"$color": "#FD7E14"}, "nodeTo": "68c", "nodeFrom": "34c"}, {"data": {"$color": "#FD7E14"}, "nodeTo": "13c", "nodeFrom": "34c"}, {"data": {"$color": "#FD7E14"}, "nodeTo": "11c", "nodeFrom": "34c"}, {"data": {"$color": "#FD7E14"}, "nodeTo": "52c", "nodeFrom": "34c"}, {"data": {"$color": "#FD7E14"}, "nodeTo": "50c", "nodeFrom": "34c"}, {"data": {"$color": "#FD7E14"}, "nodeTo": "26c", "nodeFrom": "34c"}, {"data": {"$color": "#FD7E14"}, "nodeTo": "55c", "nodeFrom": "34c"}, {"data": {"$color": "#FD7E14"}, "nodeTo": "78c", "nodeFrom": "34c"}, {"data": {"$color": "#FD7E14"}, "nodeTo": "62c", "nodeFrom": "34c"}, {"data": {"$color": "#FD7E14"}, "nodeTo": "70c", "nodeFrom": "34c"}], "data": {"$type": "circle", "$dim": 5, "$color": "#FD7E14"}, "id": "34c", "name": "34c"}, {"adjacencies": [{"data": {"$color": "#FD7E14"}, "nodeTo": "6c", "nodeFrom": "9c"}, {"data": {"$color": "#FD7E14"}, "nodeTo": "47c", "nodeFrom": "9c"}, {"data": {"$color": "#FD7E14"}, "nodeTo": "75c", "nodeFrom": "9c"}, {"data": {"$color": "#FD7E14"}, "nodeTo": "20c", "nodeFrom": "9c"}, {"data": {"$color": "#FD7E14"}, "nodeTo": "36c", "nodeFrom": "9c"}, {"data": {"$color": "#FD7E14"}, "nodeTo": "0c", "nodeFrom": "9c"}, {"data": {"$color": "#FD7E14"}, "nodeTo": "28c", "nodeFrom": "9c"}, {"data": {"$color": "#FD7E14"}, "nodeTo": "46c", "nodeFrom": "9c"}, {"data": {"$color": "#FD7E14"}, "nodeTo": "19c", "nodeFrom": "9c"}, {"data": {"$color": "#FD7E14"}, "nodeTo": "5c", "nodeFrom": "9c"}, {"data": {"$color": "#FD7E14"}, "nodeTo": "73c", "nodeFrom": "9c"}, {"data": {"$color": "#FD7E14"}, "nodeTo": "2c", "nodeFrom": "9c"}, {"data": {"$color": "#FD7E14"}, "nodeTo": "22c", "nodeFrom": "9c"}, {"data": {"$color": "#FD7E14"}, "nodeTo": "23c", "nodeFrom": "9c"}, {"data": {"$color": "#FD7E14"}, "nodeTo": "59c", "nodeFrom": "9c"}, {"data": {"$color": "#FD7E14"}, "nodeTo": "74c", "nodeFrom": "9c"}, {"data": {"$color": "#FD7E14"}, "nodeTo": "76c", "nodeFrom": "9c"}, {"data": {"$color": "#FD7E14"}, "nodeTo": "34c", "nodeFrom": "9c"}, {"data": {"$color": "#FD7E14"}, "nodeTo": "30c", "nodeFrom": "9c"}, {"data": {"$color": "#FD7E14"}, "nodeTo": "24c", "nodeFrom": "9c"}, {"data": {"$color": "#FD7E14"}, "nodeTo": "14c", "nodeFrom": "9c"}, {"data": {"$color": "#FD7E14"}, "nodeTo": "7c", "nodeFrom": "9c"}, {"data": {"$color": "#FD7E14"}, "nodeTo": "57c", "nodeFrom": "9c"}, {"data": {"$color": "#FD7E14"}, "nodeTo": "31c", "nodeFrom": "9c"}, {"data": {"$color": "#FD7E14"}, "nodeTo": "80c", "nodeFrom": "9c"}, {"data": {"$color": "#FD7E14"}, "nodeTo": "41c", "nodeFrom": "9c"}, {"data": {"$color": "#FD7E14"}, "nodeTo": "4c", "nodeFrom": "9c"}, {"data": {"$color": "#FD7E14"}, "nodeTo": "29c", "nodeFrom": "9c"}, {"data": {"$color": "#FD7E14"}, "nodeTo": "39c", "nodeFrom": "9c"}, {"data": {"$color": "#FD7E14"}, "nodeTo": "27c", "nodeFrom": "9c"}, {"data": {"$color": "#FD7E14"}, "nodeTo": "38c", "nodeFrom": "9c"}, {"data": {"$color": "#FD7E14"}, "nodeTo": "63c", "nodeFrom": "9c"}, {"data": {"$color": "#FD7E14"}, "nodeTo": "1c", "nodeFrom": "9c"}, {"data": {"$color": "#FD7E14"}, "nodeTo": "17c", "nodeFrom": "9c"}, {"data": {"$color": "#FD7E14"}, "nodeTo": "56c", "nodeFrom": "9c"}, {"data": {"$color": "#FD7E14"}, "nodeTo": "37c", "nodeFrom": "9c"}, {"data": {"$color": "#FD7E14"}, "nodeTo": "33c", "nodeFrom": "9c"}, {"data": {"$color": "#FD7E14"}, "nodeTo": "51c", "nodeFrom": "9c"}, {"data": {"$color": "#FD7E14"}, "nodeTo": "64c", "nodeFrom": "9c"}, {"data": {"$color": "#FD7E14"}, "nodeTo": "12c", "nodeFrom": "9c"}, {"data": {"$color": "#FD7E14"}, "nodeTo": "65c", "nodeFrom": "9c"}, {"data": {"$color": "#FD7E14"}, "nodeTo": "77c", "nodeFrom": "9c"}, {"data": {"$color": "#FD7E14"}, "nodeTo": "10c", "nodeFrom": "9c"}, {"data": {"$color": "#FD7E14"}, "nodeTo": "8c", "nodeFrom": "9c"}, {"data": {"$color": "#FD7E14"}, "nodeTo": "69c", "nodeFrom": "9c"}, {"data": {"$color": "#FD7E14"}, "nodeTo": "49c", "nodeFrom": "9c"}, {"data": {"$color": "#FD7E14"}, "nodeTo": "68c", "nodeFrom": "9c"}, {"data": {"$color": "#FD7E14"}, "nodeTo": "13c", "nodeFrom": "9c"}, {"data": {"$color": "#FD7E14"}, "nodeTo": "11c", "nodeFrom": "9c"}, {"data": {"$color": "#FD7E14"}, "nodeTo": "50c", "nodeFrom": "9c"}, {"data": {"$color": "#FD7E14"}, "nodeTo": "21c", "nodeFrom": "9c"}, {"data": {"$color": "#FD7E14"}, "nodeTo": "53c", "nodeFrom": "9c"}, {"data": {"$color": "#FD7E14"}, "nodeTo": "61c", "nodeFrom": "9c"}, {"data": {"$color": "#FD7E14"}, "nodeTo": "70c", "nodeFrom": "9c"}, {"data": {"$color": "#FD7E14"}, "nodeTo": "44c", "nodeFrom": "9c"}, {"data": {"$color": "#FD7E14"}, "nodeTo": "18c", "nodeFrom": "9c"}, {"data": {"$color": "#FD7E14"}, "nodeTo": "3c", "nodeFrom": "9c"}, {"data": {"$color": "#FD7E14"}, "nodeTo": "48c", "nodeFrom": "9c"}, {"data": {"$color": "#FD7E14"}, "nodeTo": "32c", "nodeFrom": "9c"}, {"data": {"$color": "#FD7E14"}, "nodeTo": "42c", "nodeFrom": "9c"}, {"data": {"$color": "#FD7E14"}, "nodeTo": "66c", "nodeFrom": "9c"}, {"data": {"$color": "#FD7E14"}, "nodeTo": "52c", "nodeFrom": "9c"}, {"data": {"$color": "#FD7E14"}, "nodeTo": "26c", "nodeFrom": "9c"}, {"data": {"$color": "#FD7E14"}, "nodeTo": "62c", "nodeFrom": "9c"}], "data": {"$type": "circle", "$dim": 5, "$color": "#FD7E14"}, "id": "9c", "name": "9c"}, {"adjacencies": [{"data": {"$color": "#FD7E14"}, "nodeTo": "6c", "nodeFrom": "30c"}, {"data": {"$color": "#FD7E14"}, "nodeTo": "47c", "nodeFrom": "30c"}, {"data": {"$color": "#FD7E14"}, "nodeTo": "75c", "nodeFrom": "30c"}, {"data": {"$color": "#FD7E14"}, "nodeTo": "20c", "nodeFrom": "30c"}, {"data": {"$color": "#FD7E14"}, "nodeTo": "36c", "nodeFrom": "30c"}, {"data": {"$color": "#FD7E14"}, "nodeTo": "0c", "nodeFrom": "30c"}, {"data": {"$color": "#FD7E14"}, "nodeTo": "28c", "nodeFrom": "30c"}, {"data": {"$color": "#FD7E14"}, "nodeTo": "46c", "nodeFrom": "30c"}, {"data": {"$color": "#FD7E14"}, "nodeTo": "19c", "nodeFrom": "30c"}, {"data": {"$color": "#FD7E14"}, "nodeTo": "5c", "nodeFrom": "30c"}, {"data": {"$color": "#FD7E14"}, "nodeTo": "73c", "nodeFrom": "30c"}, {"data": {"$color": "#FD7E14"}, "nodeTo": "2c", "nodeFrom": "30c"}, {"data": {"$color": "#FD7E14"}, "nodeTo": "22c", "nodeFrom": "30c"}, {"data": {"$color": "#FD7E14"}, "nodeTo": "23c", "nodeFrom": "30c"}, {"data": {"$color": "#FD7E14"}, "nodeTo": "59c", "nodeFrom": "30c"}, {"data": {"$color": "#FD7E14"}, "nodeTo": "74c", "nodeFrom": "30c"}, {"data": {"$color": "#FD7E14"}, "nodeTo": "76c", "nodeFrom": "30c"}, {"data": {"$color": "#FD7E14"}, "nodeTo": "34c", "nodeFrom": "30c"}, {"data": {"$color": "#FD7E14"}, "nodeTo": "9c", "nodeFrom": "30c"}, {"data": {"$color": "#FD7E14"}, "nodeTo": "57c", "nodeFrom": "30c"}, {"data": {"$color": "#FD7E14"}, "nodeTo": "4c", "nodeFrom": "30c"}, {"data": {"$color": "#FD7E14"}, "nodeTo": "79c", "nodeFrom": "30c"}, {"data": {"$color": "#FD7E14"}, "nodeTo": "51c", "nodeFrom": "30c"}, {"data": {"$color": "#FD7E14"}, "nodeTo": "64c", "nodeFrom": "30c"}, {"data": {"$color": "#FD7E14"}, "nodeTo": "65c", "nodeFrom": "30c"}, {"data": {"$color": "#FD7E14"}, "nodeTo": "10c", "nodeFrom": "30c"}, {"data": {"$color": "#FD7E14"}, "nodeTo": "8c", "nodeFrom": "30c"}, {"data": {"$color": "#FD7E14"}, "nodeTo": "21c", "nodeFrom": "30c"}, {"data": {"$color": "#FD7E14"}, "nodeTo": "53c", "nodeFrom": "30c"}, {"data": {"$color": "#FD7E14"}, "nodeTo": "61c", "nodeFrom": "30c"}, {"data": {"$color": "#FD7E14"}, "nodeTo": "24c", "nodeFrom": "30c"}, {"data": {"$color": "#FD7E14"}, "nodeTo": "14c", "nodeFrom": "30c"}, {"data": {"$color": "#FD7E14"}, "nodeTo": "7c", "nodeFrom": "30c"}, {"data": {"$color": "#FD7E14"}, "nodeTo": "58c", "nodeFrom": "30c"}, {"data": {"$color": "#FD7E14"}, "nodeTo": "31c", "nodeFrom": "30c"}, {"data": {"$color": "#FD7E14"}, "nodeTo": "80c", "nodeFrom": "30c"}, {"data": {"$color": "#FD7E14"}, "nodeTo": "44c", "nodeFrom": "30c"}, {"data": {"$color": "#FD7E14"}, "nodeTo": "41c", "nodeFrom": "30c"}, {"data": {"$color": "#FD7E14"}, "nodeTo": "18c", "nodeFrom": "30c"}, {"data": {"$color": "#FD7E14"}, "nodeTo": "29c", "nodeFrom": "30c"}, {"data": {"$color": "#FD7E14"}, "nodeTo": "39c", "nodeFrom": "30c"}, {"data": {"$color": "#FD7E14"}, "nodeTo": "3c", "nodeFrom": "30c"}, {"data": {"$color": "#FD7E14"}, "nodeTo": "27c", "nodeFrom": "30c"}, {"data": {"$color": "#FD7E14"}, "nodeTo": "38c", "nodeFrom": "30c"}, {"data": {"$color": "#FD7E14"}, "nodeTo": "63c", "nodeFrom": "30c"}, {"data": {"$color": "#FD7E14"}, "nodeTo": "72c", "nodeFrom": "30c"}, {"data": {"$color": "#FD7E14"}, "nodeTo": "1c", "nodeFrom": "30c"}, {"data": {"$color": "#FD7E14"}, "nodeTo": "48c", "nodeFrom": "30c"}, {"data": {"$color": "#FD7E14"}, "nodeTo": "32c", "nodeFrom": "30c"}, {"data": {"$color": "#FD7E14"}, "nodeTo": "42c", "nodeFrom": "30c"}, {"data": {"$color": "#FD7E14"}, "nodeTo": "17c", "nodeFrom": "30c"}, {"data": {"$color": "#FD7E14"}, "nodeTo": "56c", "nodeFrom": "30c"}, {"data": {"$color": "#FD7E14"}, "nodeTo": "37c", "nodeFrom": "30c"}, {"data": {"$color": "#FD7E14"}, "nodeTo": "66c", "nodeFrom": "30c"}, {"data": {"$color": "#FD7E14"}, "nodeTo": "33c", "nodeFrom": "30c"}, {"data": {"$color": "#FD7E14"}, "nodeTo": "40c", "nodeFrom": "30c"}, {"data": {"$color": "#FD7E14"}, "nodeTo": "12c", "nodeFrom": "30c"}, {"data": {"$color": "#FD7E14"}, "nodeTo": "77c", "nodeFrom": "30c"}, {"data": {"$color": "#FD7E14"}, "nodeTo": "67c", "nodeFrom": "30c"}, {"data": {"$color": "#FD7E14"}, "nodeTo": "69c", "nodeFrom": "30c"}, {"data": {"$color": "#FD7E14"}, "nodeTo": "16c", "nodeFrom": "30c"}, {"data": {"$color": "#FD7E14"}, "nodeTo": "49c", "nodeFrom": "30c"}, {"data": {"$color": "#FD7E14"}, "nodeTo": "68c", "nodeFrom": "30c"}, {"data": {"$color": "#FD7E14"}, "nodeTo": "13c", "nodeFrom": "30c"}, {"data": {"$color": "#FD7E14"}, "nodeTo": "11c", "nodeFrom": "30c"}, {"data": {"$color": "#FD7E14"}, "nodeTo": "52c", "nodeFrom": "30c"}, {"data": {"$color": "#FD7E14"}, "nodeTo": "50c", "nodeFrom": "30c"}, {"data": {"$color": "#FD7E14"}, "nodeTo": "26c", "nodeFrom": "30c"}, {"data": {"$color": "#FD7E14"}, "nodeTo": "55c", "nodeFrom": "30c"}, {"data": {"$color": "#FD7E14"}, "nodeTo": "62c", "nodeFrom": "30c"}, {"data": {"$color": "#FD7E14"}, "nodeTo": "70c", "nodeFrom": "30c"}], "data": {"$type": "circle", "$dim": 5, "$color": "#FD7E14"}, "id": "30c", "name": "30c"}, {"adjacencies": [{"data": {"$color": "#FD7E14"}, "nodeTo": "6c", "nodeFrom": "24c"}, {"data": {"$color": "#FD7E14"}, "nodeTo": "47c", "nodeFrom": "24c"}, {"data": {"$color": "#FD7E14"}, "nodeTo": "75c", "nodeFrom": "24c"}, {"data": {"$color": "#FD7E14"}, "nodeTo": "20c", "nodeFrom": "24c"}, {"data": {"$color": "#FD7E14"}, "nodeTo": "36c", "nodeFrom": "24c"}, {"data": {"$color": "#FD7E14"}, "nodeTo": "0c", "nodeFrom": "24c"}, {"data": {"$color": "#FD7E14"}, "nodeTo": "28c", "nodeFrom": "24c"}, {"data": {"$color": "#FD7E14"}, "nodeTo": "46c", "nodeFrom": "24c"}, {"data": {"$color": "#FD7E14"}, "nodeTo": "19c", "nodeFrom": "24c"}, {"data": {"$color": "#FD7E14"}, "nodeTo": "5c", "nodeFrom": "24c"}, {"data": {"$color": "#FD7E14"}, "nodeTo": "73c", "nodeFrom": "24c"}, {"data": {"$color": "#FD7E14"}, "nodeTo": "2c", "nodeFrom": "24c"}, {"data": {"$color": "#FD7E14"}, "nodeTo": "22c", "nodeFrom": "24c"}, {"data": {"$color": "#FD7E14"}, "nodeTo": "23c", "nodeFrom": "24c"}, {"data": {"$color": "#FD7E14"}, "nodeTo": "59c", "nodeFrom": "24c"}, {"data": {"$color": "#FD7E14"}, "nodeTo": "74c", "nodeFrom": "24c"}, {"data": {"$color": "#FD7E14"}, "nodeTo": "76c", "nodeFrom": "24c"}, {"data": {"$color": "#FD7E14"}, "nodeTo": "34c", "nodeFrom": "24c"}, {"data": {"$color": "#FD7E14"}, "nodeTo": "9c", "nodeFrom": "24c"}, {"data": {"$color": "#FD7E14"}, "nodeTo": "30c", "nodeFrom": "24c"}, {"data": {"$color": "#FD7E14"}, "nodeTo": "57c", "nodeFrom": "24c"}, {"data": {"$color": "#FD7E14"}, "nodeTo": "58c", "nodeFrom": "24c"}, {"data": {"$color": "#FD7E14"}, "nodeTo": "31c", "nodeFrom": "24c"}, {"data": {"$color": "#FD7E14"}, "nodeTo": "41c", "nodeFrom": "24c"}, {"data": {"$color": "#FD7E14"}, "nodeTo": "29c", "nodeFrom": "24c"}, {"data": {"$color": "#FD7E14"}, "nodeTo": "39c", "nodeFrom": "24c"}, {"data": {"$color": "#FD7E14"}, "nodeTo": "79c", "nodeFrom": "24c"}, {"data": {"$color": "#FD7E14"}, "nodeTo": "1c", "nodeFrom": "24c"}, {"data": {"$color": "#FD7E14"}, "nodeTo": "17c", "nodeFrom": "24c"}, {"data": {"$color": "#FD7E14"}, "nodeTo": "37c", "nodeFrom": "24c"}, {"data": {"$color": "#FD7E14"}, "nodeTo": "33c", "nodeFrom": "24c"}, {"data": {"$color": "#FD7E14"}, "nodeTo": "51c", "nodeFrom": "24c"}, {"data": {"$color": "#FD7E14"}, "nodeTo": "64c", "nodeFrom": "24c"}, {"data": {"$color": "#FD7E14"}, "nodeTo": "12c", "nodeFrom": "24c"}, {"data": {"$color": "#FD7E14"}, "nodeTo": "65c", "nodeFrom": "24c"}, {"data": {"$color": "#FD7E14"}, "nodeTo": "25c", "nodeFrom": "24c"}, {"data": {"$color": "#FD7E14"}, "nodeTo": "10c", "nodeFrom": "24c"}, {"data": {"$color": "#FD7E14"}, "nodeTo": "8c", "nodeFrom": "24c"}, {"data": {"$color": "#FD7E14"}, "nodeTo": "69c", "nodeFrom": "24c"}, {"data": {"$color": "#FD7E14"}, "nodeTo": "16c", "nodeFrom": "24c"}, {"data": {"$color": "#FD7E14"}, "nodeTo": "13c", "nodeFrom": "24c"}, {"data": {"$color": "#FD7E14"}, "nodeTo": "11c", "nodeFrom": "24c"}, {"data": {"$color": "#FD7E14"}, "nodeTo": "50c", "nodeFrom": "24c"}, {"data": {"$color": "#FD7E14"}, "nodeTo": "21c", "nodeFrom": "24c"}, {"data": {"$color": "#FD7E14"}, "nodeTo": "53c", "nodeFrom": "24c"}, {"data": {"$color": "#FD7E14"}, "nodeTo": "45c", "nodeFrom": "24c"}, {"data": {"$color": "#FD7E14"}, "nodeTo": "78c", "nodeFrom": "24c"}, {"data": {"$color": "#FD7E14"}, "nodeTo": "70c", "nodeFrom": "24c"}, {"data": {"$color": "#FD7E14"}, "nodeTo": "14c", "nodeFrom": "24c"}, {"data": {"$color": "#FD7E14"}, "nodeTo": "7c", "nodeFrom": "24c"}, {"data": {"$color": "#FD7E14"}, "nodeTo": "44c", "nodeFrom": "24c"}, {"data": {"$color": "#FD7E14"}, "nodeTo": "18c", "nodeFrom": "24c"}, {"data": {"$color": "#FD7E14"}, "nodeTo": "3c", "nodeFrom": "24c"}, {"data": {"$color": "#FD7E14"}, "nodeTo": "27c", "nodeFrom": "24c"}, {"data": {"$color": "#FD7E14"}, "nodeTo": "38c", "nodeFrom": "24c"}, {"data": {"$color": "#FD7E14"}, "nodeTo": "63c", "nodeFrom": "24c"}, {"data": {"$color": "#FD7E14"}, "nodeTo": "72c", "nodeFrom": "24c"}, {"data": {"$color": "#FD7E14"}, "nodeTo": "48c", "nodeFrom": "24c"}, {"data": {"$color": "#FD7E14"}, "nodeTo": "32c", "nodeFrom": "24c"}, {"data": {"$color": "#FD7E14"}, "nodeTo": "42c", "nodeFrom": "24c"}, {"data": {"$color": "#FD7E14"}, "nodeTo": "56c", "nodeFrom": "24c"}, {"data": {"$color": "#FD7E14"}, "nodeTo": "66c", "nodeFrom": "24c"}, {"data": {"$color": "#FD7E14"}, "nodeTo": "35c", "nodeFrom": "24c"}, {"data": {"$color": "#FD7E14"}, "nodeTo": "77c", "nodeFrom": "24c"}, {"data": {"$color": "#FD7E14"}, "nodeTo": "67c", "nodeFrom": "24c"}, {"data": {"$color": "#FD7E14"}, "nodeTo": "49c", "nodeFrom": "24c"}, {"data": {"$color": "#FD7E14"}, "nodeTo": "68c", "nodeFrom": "24c"}, {"data": {"$color": "#FD7E14"}, "nodeTo": "52c", "nodeFrom": "24c"}, {"data": {"$color": "#FD7E14"}, "nodeTo": "26c", "nodeFrom": "24c"}, {"data": {"$color": "#FD7E14"}, "nodeTo": "55c", "nodeFrom": "24c"}, {"data": {"$color": "#FD7E14"}, "nodeTo": "62c", "nodeFrom": "24c"}], "data": {"$type": "circle", "$dim": 5, "$color": "#FD7E14"}, "id": "24c", "name": "24c"}, {"adjacencies": [{"data": {"$color": "#FD7E14"}, "nodeTo": "47c", "nodeFrom": "14c"}, {"data": {"$color": "#FD7E14"}, "nodeTo": "75c", "nodeFrom": "14c"}, {"data": {"$color": "#FD7E14"}, "nodeTo": "20c", "nodeFrom": "14c"}, {"data": {"$color": "#FD7E14"}, "nodeTo": "36c", "nodeFrom": "14c"}, {"data": {"$color": "#FD7E14"}, "nodeTo": "0c", "nodeFrom": "14c"}, {"data": {"$color": "#FD7E14"}, "nodeTo": "28c", "nodeFrom": "14c"}, {"data": {"$color": "#FD7E14"}, "nodeTo": "46c", "nodeFrom": "14c"}, {"data": {"$color": "#FD7E14"}, "nodeTo": "19c", "nodeFrom": "14c"}, {"data": {"$color": "#FD7E14"}, "nodeTo": "5c", "nodeFrom": "14c"}, {"data": {"$color": "#FD7E14"}, "nodeTo": "73c", "nodeFrom": "14c"}, {"data": {"$color": "#FD7E14"}, "nodeTo": "2c", "nodeFrom": "14c"}, {"data": {"$color": "#FD7E14"}, "nodeTo": "22c", "nodeFrom": "14c"}, {"data": {"$color": "#FD7E14"}, "nodeTo": "23c", "nodeFrom": "14c"}, {"data": {"$color": "#FD7E14"}, "nodeTo": "59c", "nodeFrom": "14c"}, {"data": {"$color": "#FD7E14"}, "nodeTo": "74c", "nodeFrom": "14c"}, {"data": {"$color": "#FD7E14"}, "nodeTo": "76c", "nodeFrom": "14c"}, {"data": {"$color": "#FD7E14"}, "nodeTo": "34c", "nodeFrom": "14c"}, {"data": {"$color": "#FD7E14"}, "nodeTo": "9c", "nodeFrom": "14c"}, {"data": {"$color": "#FD7E14"}, "nodeTo": "30c", "nodeFrom": "14c"}, {"data": {"$color": "#FD7E14"}, "nodeTo": "24c", "nodeFrom": "14c"}, {"data": {"$color": "#FD7E14"}, "nodeTo": "57c", "nodeFrom": "14c"}, {"data": {"$color": "#FD7E14"}, "nodeTo": "31c", "nodeFrom": "14c"}, {"data": {"$color": "#FD7E14"}, "nodeTo": "41c", "nodeFrom": "14c"}, {"data": {"$color": "#FD7E14"}, "nodeTo": "4c", "nodeFrom": "14c"}, {"data": {"$color": "#FD7E14"}, "nodeTo": "29c", "nodeFrom": "14c"}, {"data": {"$color": "#FD7E14"}, "nodeTo": "39c", "nodeFrom": "14c"}, {"data": {"$color": "#FD7E14"}, "nodeTo": "79c", "nodeFrom": "14c"}, {"data": {"$color": "#FD7E14"}, "nodeTo": "1c", "nodeFrom": "14c"}, {"data": {"$color": "#FD7E14"}, "nodeTo": "17c", "nodeFrom": "14c"}, {"data": {"$color": "#FD7E14"}, "nodeTo": "37c", "nodeFrom": "14c"}, {"data": {"$color": "#FD7E14"}, "nodeTo": "33c", "nodeFrom": "14c"}, {"data": {"$color": "#FD7E14"}, "nodeTo": "51c", "nodeFrom": "14c"}, {"data": {"$color": "#FD7E14"}, "nodeTo": "64c", "nodeFrom": "14c"}, {"data": {"$color": "#FD7E14"}, "nodeTo": "12c", "nodeFrom": "14c"}, {"data": {"$color": "#FD7E14"}, "nodeTo": "65c", "nodeFrom": "14c"}, {"data": {"$color": "#FD7E14"}, "nodeTo": "25c", "nodeFrom": "14c"}, {"data": {"$color": "#FD7E14"}, "nodeTo": "10c", "nodeFrom": "14c"}, {"data": {"$color": "#FD7E14"}, "nodeTo": "8c", "nodeFrom": "14c"}, {"data": {"$color": "#FD7E14"}, "nodeTo": "69c", "nodeFrom": "14c"}, {"data": {"$color": "#FD7E14"}, "nodeTo": "16c", "nodeFrom": "14c"}, {"data": {"$color": "#FD7E14"}, "nodeTo": "13c", "nodeFrom": "14c"}, {"data": {"$color": "#FD7E14"}, "nodeTo": "11c", "nodeFrom": "14c"}, {"data": {"$color": "#FD7E14"}, "nodeTo": "50c", "nodeFrom": "14c"}, {"data": {"$color": "#FD7E14"}, "nodeTo": "21c", "nodeFrom": "14c"}, {"data": {"$color": "#FD7E14"}, "nodeTo": "53c", "nodeFrom": "14c"}, {"data": {"$color": "#FD7E14"}, "nodeTo": "61c", "nodeFrom": "14c"}, {"data": {"$color": "#FD7E14"}, "nodeTo": "70c", "nodeFrom": "14c"}, {"data": {"$color": "#FD7E14"}, "nodeTo": "7c", "nodeFrom": "14c"}, {"data": {"$color": "#FD7E14"}, "nodeTo": "80c", "nodeFrom": "14c"}, {"data": {"$color": "#FD7E14"}, "nodeTo": "44c", "nodeFrom": "14c"}, {"data": {"$color": "#FD7E14"}, "nodeTo": "18c", "nodeFrom": "14c"}, {"data": {"$color": "#FD7E14"}, "nodeTo": "3c", "nodeFrom": "14c"}, {"data": {"$color": "#FD7E14"}, "nodeTo": "27c", "nodeFrom": "14c"}, {"data": {"$color": "#FD7E14"}, "nodeTo": "38c", "nodeFrom": "14c"}, {"data": {"$color": "#FD7E14"}, "nodeTo": "63c", "nodeFrom": "14c"}, {"data": {"$color": "#FD7E14"}, "nodeTo": "72c", "nodeFrom": "14c"}, {"data": {"$color": "#FD7E14"}, "nodeTo": "48c", "nodeFrom": "14c"}, {"data": {"$color": "#FD7E14"}, "nodeTo": "32c", "nodeFrom": "14c"}, {"data": {"$color": "#FD7E14"}, "nodeTo": "56c", "nodeFrom": "14c"}, {"data": {"$color": "#FD7E14"}, "nodeTo": "66c", "nodeFrom": "14c"}, {"data": {"$color": "#FD7E14"}, "nodeTo": "40c", "nodeFrom": "14c"}, {"data": {"$color": "#FD7E14"}, "nodeTo": "77c", "nodeFrom": "14c"}, {"data": {"$color": "#FD7E14"}, "nodeTo": "67c", "nodeFrom": "14c"}, {"data": {"$color": "#FD7E14"}, "nodeTo": "49c", "nodeFrom": "14c"}, {"data": {"$color": "#FD7E14"}, "nodeTo": "68c", "nodeFrom": "14c"}, {"data": {"$color": "#FD7E14"}, "nodeTo": "52c", "nodeFrom": "14c"}, {"data": {"$color": "#FD7E14"}, "nodeTo": "26c", "nodeFrom": "14c"}, {"data": {"$color": "#FD7E14"}, "nodeTo": "62c", "nodeFrom": "14c"}], "data": {"$type": "circle", "$dim": 5, "$color": "#FD7E14"}, "id": "14c", "name": "14c"}, {"adjacencies": [{"data": {"$color": "#FD7E14"}, "nodeTo": "6c", "nodeFrom": "7c"}, {"data": {"$color": "#FD7E14"}, "nodeTo": "47c", "nodeFrom": "7c"}, {"data": {"$color": "#FD7E14"}, "nodeTo": "75c", "nodeFrom": "7c"}, {"data": {"$color": "#FD7E14"}, "nodeTo": "20c", "nodeFrom": "7c"}, {"data": {"$color": "#FD7E14"}, "nodeTo": "36c", "nodeFrom": "7c"}, {"data": {"$color": "#FD7E14"}, "nodeTo": "0c", "nodeFrom": "7c"}, {"data": {"$color": "#FD7E14"}, "nodeTo": "28c", "nodeFrom": "7c"}, {"data": {"$color": "#FD7E14"}, "nodeTo": "46c", "nodeFrom": "7c"}, {"data": {"$color": "#FD7E14"}, "nodeTo": "19c", "nodeFrom": "7c"}, {"data": {"$color": "#FD7E14"}, "nodeTo": "5c", "nodeFrom": "7c"}, {"data": {"$color": "#FD7E14"}, "nodeTo": "73c", "nodeFrom": "7c"}, {"data": {"$color": "#FD7E14"}, "nodeTo": "2c", "nodeFrom": "7c"}, {"data": {"$color": "#FD7E14"}, "nodeTo": "22c", "nodeFrom": "7c"}, {"data": {"$color": "#FD7E14"}, "nodeTo": "23c", "nodeFrom": "7c"}, {"data": {"$color": "#FD7E14"}, "nodeTo": "59c", "nodeFrom": "7c"}, {"data": {"$color": "#FD7E14"}, "nodeTo": "74c", "nodeFrom": "7c"}, {"data": {"$color": "#FD7E14"}, "nodeTo": "76c", "nodeFrom": "7c"}, {"data": {"$color": "#FD7E14"}, "nodeTo": "34c", "nodeFrom": "7c"}, {"data": {"$color": "#FD7E14"}, "nodeTo": "9c", "nodeFrom": "7c"}, {"data": {"$color": "#FD7E14"}, "nodeTo": "30c", "nodeFrom": "7c"}, {"data": {"$color": "#FD7E14"}, "nodeTo": "24c", "nodeFrom": "7c"}, {"data": {"$color": "#FD7E14"}, "nodeTo": "14c", "nodeFrom": "7c"}, {"data": {"$color": "#FD7E14"}, "nodeTo": "57c", "nodeFrom": "7c"}, {"data": {"$color": "#FD7E14"}, "nodeTo": "31c", "nodeFrom": "7c"}, {"data": {"$color": "#FD7E14"}, "nodeTo": "41c", "nodeFrom": "7c"}, {"data": {"$color": "#FD7E14"}, "nodeTo": "4c", "nodeFrom": "7c"}, {"data": {"$color": "#FD7E14"}, "nodeTo": "29c", "nodeFrom": "7c"}, {"data": {"$color": "#FD7E14"}, "nodeTo": "39c", "nodeFrom": "7c"}, {"data": {"$color": "#FD7E14"}, "nodeTo": "1c", "nodeFrom": "7c"}, {"data": {"$color": "#FD7E14"}, "nodeTo": "17c", "nodeFrom": "7c"}, {"data": {"$color": "#FD7E14"}, "nodeTo": "37c", "nodeFrom": "7c"}, {"data": {"$color": "#FD7E14"}, "nodeTo": "33c", "nodeFrom": "7c"}, {"data": {"$color": "#FD7E14"}, "nodeTo": "51c", "nodeFrom": "7c"}, {"data": {"$color": "#FD7E14"}, "nodeTo": "64c", "nodeFrom": "7c"}, {"data": {"$color": "#FD7E14"}, "nodeTo": "12c", "nodeFrom": "7c"}, {"data": {"$color": "#FD7E14"}, "nodeTo": "65c", "nodeFrom": "7c"}, {"data": {"$color": "#FD7E14"}, "nodeTo": "25c", "nodeFrom": "7c"}, {"data": {"$color": "#FD7E14"}, "nodeTo": "10c", "nodeFrom": "7c"}, {"data": {"$color": "#FD7E14"}, "nodeTo": "8c", "nodeFrom": "7c"}, {"data": {"$color": "#FD7E14"}, "nodeTo": "13c", "nodeFrom": "7c"}, {"data": {"$color": "#FD7E14"}, "nodeTo": "11c", "nodeFrom": "7c"}, {"data": {"$color": "#FD7E14"}, "nodeTo": "50c", "nodeFrom": "7c"}, {"data": {"$color": "#FD7E14"}, "nodeTo": "21c", "nodeFrom": "7c"}, {"data": {"$color": "#FD7E14"}, "nodeTo": "53c", "nodeFrom": "7c"}, {"data": {"$color": "#FD7E14"}, "nodeTo": "61c", "nodeFrom": "7c"}, {"data": {"$color": "#FD7E14"}, "nodeTo": "44c", "nodeFrom": "7c"}, {"data": {"$color": "#FD7E14"}, "nodeTo": "18c", "nodeFrom": "7c"}, {"data": {"$color": "#FD7E14"}, "nodeTo": "3c", "nodeFrom": "7c"}, {"data": {"$color": "#FD7E14"}, "nodeTo": "27c", "nodeFrom": "7c"}, {"data": {"$color": "#FD7E14"}, "nodeTo": "38c", "nodeFrom": "7c"}, {"data": {"$color": "#FD7E14"}, "nodeTo": "63c", "nodeFrom": "7c"}, {"data": {"$color": "#FD7E14"}, "nodeTo": "72c", "nodeFrom": "7c"}, {"data": {"$color": "#FD7E14"}, "nodeTo": "48c", "nodeFrom": "7c"}, {"data": {"$color": "#FD7E14"}, "nodeTo": "32c", "nodeFrom": "7c"}, {"data": {"$color": "#FD7E14"}, "nodeTo": "56c", "nodeFrom": "7c"}, {"data": {"$color": "#FD7E14"}, "nodeTo": "66c", "nodeFrom": "7c"}, {"data": {"$color": "#FD7E14"}, "nodeTo": "35c", "nodeFrom": "7c"}, {"data": {"$color": "#FD7E14"}, "nodeTo": "77c", "nodeFrom": "7c"}, {"data": {"$color": "#FD7E14"}, "nodeTo": "49c", "nodeFrom": "7c"}, {"data": {"$color": "#FD7E14"}, "nodeTo": "68c", "nodeFrom": "7c"}, {"data": {"$color": "#FD7E14"}, "nodeTo": "52c", "nodeFrom": "7c"}, {"data": {"$color": "#FD7E14"}, "nodeTo": "26c", "nodeFrom": "7c"}, {"data": {"$color": "#FD7E14"}, "nodeTo": "55c", "nodeFrom": "7c"}, {"data": {"$color": "#FD7E14"}, "nodeTo": "62c", "nodeFrom": "7c"}], "data": {"$type": "circle", "$dim": 5, "$color": "#FD7E14"}, "id": "7c", "name": "7c"}, {"adjacencies": [{"data": {"$color": "#FD7E14"}, "nodeTo": "6c", "nodeFrom": "57c"}, {"data": {"$color": "#FD7E14"}, "nodeTo": "47c", "nodeFrom": "57c"}, {"data": {"$color": "#FD7E14"}, "nodeTo": "75c", "nodeFrom": "57c"}, {"data": {"$color": "#FD7E14"}, "nodeTo": "20c", "nodeFrom": "57c"}, {"data": {"$color": "#FD7E14"}, "nodeTo": "36c", "nodeFrom": "57c"}, {"data": {"$color": "#FD7E14"}, "nodeTo": "0c", "nodeFrom": "57c"}, {"data": {"$color": "#FD7E14"}, "nodeTo": "28c", "nodeFrom": "57c"}, {"data": {"$color": "#FD7E14"}, "nodeTo": "46c", "nodeFrom": "57c"}, {"data": {"$color": "#FD7E14"}, "nodeTo": "19c", "nodeFrom": "57c"}, {"data": {"$color": "#FD7E14"}, "nodeTo": "5c", "nodeFrom": "57c"}, {"data": {"$color": "#FD7E14"}, "nodeTo": "73c", "nodeFrom": "57c"}, {"data": {"$color": "#FD7E14"}, "nodeTo": "2c", "nodeFrom": "57c"}, {"data": {"$color": "#FD7E14"}, "nodeTo": "22c", "nodeFrom": "57c"}, {"data": {"$color": "#FD7E14"}, "nodeTo": "23c", "nodeFrom": "57c"}, {"data": {"$color": "#FD7E14"}, "nodeTo": "59c", "nodeFrom": "57c"}, {"data": {"$color": "#FD7E14"}, "nodeTo": "74c", "nodeFrom": "57c"}, {"data": {"$color": "#FD7E14"}, "nodeTo": "76c", "nodeFrom": "57c"}, {"data": {"$color": "#FD7E14"}, "nodeTo": "34c", "nodeFrom": "57c"}, {"data": {"$color": "#FD7E14"}, "nodeTo": "9c", "nodeFrom": "57c"}, {"data": {"$color": "#FD7E14"}, "nodeTo": "30c", "nodeFrom": "57c"}, {"data": {"$color": "#FD7E14"}, "nodeTo": "24c", "nodeFrom": "57c"}, {"data": {"$color": "#FD7E14"}, "nodeTo": "14c", "nodeFrom": "57c"}, {"data": {"$color": "#FD7E14"}, "nodeTo": "7c", "nodeFrom": "57c"}, {"data": {"$color": "#FD7E14"}, "nodeTo": "58c", "nodeFrom": "57c"}, {"data": {"$color": "#FD7E14"}, "nodeTo": "31c", "nodeFrom": "57c"}, {"data": {"$color": "#FD7E14"}, "nodeTo": "80c", "nodeFrom": "57c"}, {"data": {"$color": "#FD7E14"}, "nodeTo": "44c", "nodeFrom": "57c"}, {"data": {"$color": "#FD7E14"}, "nodeTo": "41c", "nodeFrom": "57c"}, {"data": {"$color": "#FD7E14"}, "nodeTo": "4c", "nodeFrom": "57c"}, {"data": {"$color": "#FD7E14"}, "nodeTo": "18c", "nodeFrom": "57c"}, {"data": {"$color": "#FD7E14"}, "nodeTo": "29c", "nodeFrom": "57c"}, {"data": {"$color": "#FD7E14"}, "nodeTo": "3c", "nodeFrom": "57c"}, {"data": {"$color": "#FD7E14"}, "nodeTo": "27c", "nodeFrom": "57c"}, {"data": {"$color": "#FD7E14"}, "nodeTo": "38c", "nodeFrom": "57c"}, {"data": {"$color": "#FD7E14"}, "nodeTo": "63c", "nodeFrom": "57c"}, {"data": {"$color": "#FD7E14"}, "nodeTo": "72c", "nodeFrom": "57c"}, {"data": {"$color": "#FD7E14"}, "nodeTo": "1c", "nodeFrom": "57c"}, {"data": {"$color": "#FD7E14"}, "nodeTo": "48c", "nodeFrom": "57c"}, {"data": {"$color": "#FD7E14"}, "nodeTo": "32c", "nodeFrom": "57c"}, {"data": {"$color": "#FD7E14"}, "nodeTo": "42c", "nodeFrom": "57c"}, {"data": {"$color": "#FD7E14"}, "nodeTo": "17c", "nodeFrom": "57c"}, {"data": {"$color": "#FD7E14"}, "nodeTo": "56c", "nodeFrom": "57c"}, {"data": {"$color": "#FD7E14"}, "nodeTo": "37c", "nodeFrom": "57c"}, {"data": {"$color": "#FD7E14"}, "nodeTo": "66c", "nodeFrom": "57c"}, {"data": {"$color": "#FD7E14"}, "nodeTo": "33c", "nodeFrom": "57c"}, {"data": {"$color": "#FD7E14"}, "nodeTo": "51c", "nodeFrom": "57c"}, {"data": {"$color": "#FD7E14"}, "nodeTo": "64c", "nodeFrom": "57c"}, {"data": {"$color": "#FD7E14"}, "nodeTo": "12c", "nodeFrom": "57c"}, {"data": {"$color": "#FD7E14"}, "nodeTo": "65c", "nodeFrom": "57c"}, {"data": {"$color": "#FD7E14"}, "nodeTo": "77c", "nodeFrom": "57c"}, {"data": {"$color": "#FD7E14"}, "nodeTo": "67c", "nodeFrom": "57c"}, {"data": {"$color": "#FD7E14"}, "nodeTo": "10c", "nodeFrom": "57c"}, {"data": {"$color": "#FD7E14"}, "nodeTo": "8c", "nodeFrom": "57c"}, {"data": {"$color": "#FD7E14"}, "nodeTo": "49c", "nodeFrom": "57c"}, {"data": {"$color": "#FD7E14"}, "nodeTo": "68c", "nodeFrom": "57c"}, {"data": {"$color": "#FD7E14"}, "nodeTo": "13c", "nodeFrom": "57c"}, {"data": {"$color": "#FD7E14"}, "nodeTo": "11c", "nodeFrom": "57c"}, {"data": {"$color": "#FD7E14"}, "nodeTo": "50c", "nodeFrom": "57c"}, {"data": {"$color": "#FD7E14"}, "nodeTo": "21c", "nodeFrom": "57c"}, {"data": {"$color": "#FD7E14"}, "nodeTo": "53c", "nodeFrom": "57c"}, {"data": {"$color": "#FD7E14"}, "nodeTo": "26c", "nodeFrom": "57c"}, {"data": {"$color": "#FD7E14"}, "nodeTo": "62c", "nodeFrom": "57c"}], "data": {"$type": "circle", "$dim": 5, "$color": "#FD7E14"}, "id": "57c", "name": "57c"}, {"adjacencies": [{"data": {"$color": "#FD7E14"}, "nodeTo": "6c", "nodeFrom": "58c"}, {"data": {"$color": "#FD7E14"}, "nodeTo": "75c", "nodeFrom": "58c"}, {"data": {"$color": "#FD7E14"}, "nodeTo": "36c", "nodeFrom": "58c"}, {"data": {"$color": "#FD7E14"}, "nodeTo": "0c", "nodeFrom": "58c"}, {"data": {"$color": "#FD7E14"}, "nodeTo": "28c", "nodeFrom": "58c"}, {"data": {"$color": "#FD7E14"}, "nodeTo": "46c", "nodeFrom": "58c"}, {"data": {"$color": "#FD7E14"}, "nodeTo": "19c", "nodeFrom": "58c"}, {"data": {"$color": "#FD7E14"}, "nodeTo": "5c", "nodeFrom": "58c"}, {"data": {"$color": "#FD7E14"}, "nodeTo": "73c", "nodeFrom": "58c"}, {"data": {"$color": "#FD7E14"}, "nodeTo": "2c", "nodeFrom": "58c"}, {"data": {"$color": "#FD7E14"}, "nodeTo": "22c", "nodeFrom": "58c"}, {"data": {"$color": "#FD7E14"}, "nodeTo": "23c", "nodeFrom": "58c"}, {"data": {"$color": "#FD7E14"}, "nodeTo": "59c", "nodeFrom": "58c"}, {"data": {"$color": "#FD7E14"}, "nodeTo": "74c", "nodeFrom": "58c"}, {"data": {"$color": "#FD7E14"}, "nodeTo": "76c", "nodeFrom": "58c"}, {"data": {"$color": "#FD7E14"}, "nodeTo": "34c", "nodeFrom": "58c"}, {"data": {"$color": "#FD7E14"}, "nodeTo": "30c", "nodeFrom": "58c"}, {"data": {"$color": "#FD7E14"}, "nodeTo": "24c", "nodeFrom": "58c"}, {"data": {"$color": "#FD7E14"}, "nodeTo": "57c", "nodeFrom": "58c"}, {"data": {"$color": "#FD7E14"}, "nodeTo": "31c", "nodeFrom": "58c"}, {"data": {"$color": "#FD7E14"}, "nodeTo": "4c", "nodeFrom": "58c"}, {"data": {"$color": "#FD7E14"}, "nodeTo": "39c", "nodeFrom": "58c"}, {"data": {"$color": "#FD7E14"}, "nodeTo": "79c", "nodeFrom": "58c"}, {"data": {"$color": "#FD7E14"}, "nodeTo": "1c", "nodeFrom": "58c"}, {"data": {"$color": "#FD7E14"}, "nodeTo": "33c", "nodeFrom": "58c"}, {"data": {"$color": "#FD7E14"}, "nodeTo": "51c", "nodeFrom": "58c"}, {"data": {"$color": "#FD7E14"}, "nodeTo": "64c", "nodeFrom": "58c"}, {"data": {"$color": "#FD7E14"}, "nodeTo": "65c", "nodeFrom": "58c"}, {"data": {"$color": "#FD7E14"}, "nodeTo": "10c", "nodeFrom": "58c"}, {"data": {"$color": "#FD7E14"}, "nodeTo": "8c", "nodeFrom": "58c"}, {"data": {"$color": "#FD7E14"}, "nodeTo": "43c", "nodeFrom": "58c"}, {"data": {"$color": "#FD7E14"}, "nodeTo": "21c", "nodeFrom": "58c"}, {"data": {"$color": "#FD7E14"}, "nodeTo": "45c", "nodeFrom": "58c"}, {"data": {"$color": "#FD7E14"}, "nodeTo": "80c", "nodeFrom": "58c"}, {"data": {"$color": "#FD7E14"}, "nodeTo": "44c", "nodeFrom": "58c"}, {"data": {"$color": "#FD7E14"}, "nodeTo": "41c", "nodeFrom": "58c"}, {"data": {"$color": "#FD7E14"}, "nodeTo": "18c", "nodeFrom": "58c"}, {"data": {"$color": "#FD7E14"}, "nodeTo": "29c", "nodeFrom": "58c"}, {"data": {"$color": "#FD7E14"}, "nodeTo": "3c", "nodeFrom": "58c"}, {"data": {"$color": "#FD7E14"}, "nodeTo": "27c", "nodeFrom": "58c"}, {"data": {"$color": "#FD7E14"}, "nodeTo": "38c", "nodeFrom": "58c"}, {"data": {"$color": "#FD7E14"}, "nodeTo": "63c", "nodeFrom": "58c"}, {"data": {"$color": "#FD7E14"}, "nodeTo": "72c", "nodeFrom": "58c"}, {"data": {"$color": "#FD7E14"}, "nodeTo": "48c", "nodeFrom": "58c"}, {"data": {"$color": "#FD7E14"}, "nodeTo": "32c", "nodeFrom": "58c"}, {"data": {"$color": "#FD7E14"}, "nodeTo": "42c", "nodeFrom": "58c"}, {"data": {"$color": "#FD7E14"}, "nodeTo": "15c", "nodeFrom": "58c"}, {"data": {"$color": "#FD7E14"}, "nodeTo": "56c", "nodeFrom": "58c"}, {"data": {"$color": "#FD7E14"}, "nodeTo": "37c", "nodeFrom": "58c"}, {"data": {"$color": "#FD7E14"}, "nodeTo": "40c", "nodeFrom": "58c"}, {"data": {"$color": "#FD7E14"}, "nodeTo": "12c", "nodeFrom": "58c"}, {"data": {"$color": "#FD7E14"}, "nodeTo": "67c", "nodeFrom": "58c"}, {"data": {"$color": "#FD7E14"}, "nodeTo": "25c", "nodeFrom": "58c"}, {"data": {"$color": "#FD7E14"}, "nodeTo": "69c", "nodeFrom": "58c"}, {"data": {"$color": "#FD7E14"}, "nodeTo": "16c", "nodeFrom": "58c"}, {"data": {"$color": "#FD7E14"}, "nodeTo": "49c", "nodeFrom": "58c"}, {"data": {"$color": "#FD7E14"}, "nodeTo": "11c", "nodeFrom": "58c"}, {"data": {"$color": "#FD7E14"}, "nodeTo": "52c", "nodeFrom": "58c"}, {"data": {"$color": "#FD7E14"}, "nodeTo": "50c", "nodeFrom": "58c"}, {"data": {"$color": "#FD7E14"}, "nodeTo": "26c", "nodeFrom": "58c"}, {"data": {"$color": "#FD7E14"}, "nodeTo": "55c", "nodeFrom": "58c"}, {"data": {"$color": "#FD7E14"}, "nodeTo": "78c", "nodeFrom": "58c"}, {"data": {"$color": "#FD7E14"}, "nodeTo": "62c", "nodeFrom": "58c"}, {"data": {"$color": "#FD7E14"}, "nodeTo": "70c", "nodeFrom": "58c"}], "data": {"$type": "circle", "$dim": 5, "$color": "#FD7E14"}, "id": "58c", "name": "58c"}, {"adjacencies": [{"data": {"$color": "#FD7E14"}, "nodeTo": "6c", "nodeFrom": "31c"}, {"data": {"$color": "#FD7E14"}, "nodeTo": "47c", "nodeFrom": "31c"}, {"data": {"$color": "#FD7E14"}, "nodeTo": "75c", "nodeFrom": "31c"}, {"data": {"$color": "#FD7E14"}, "nodeTo": "20c", "nodeFrom": "31c"}, {"data": {"$color": "#FD7E14"}, "nodeTo": "36c", "nodeFrom": "31c"}, {"data": {"$color": "#FD7E14"}, "nodeTo": "0c", "nodeFrom": "31c"}, {"data": {"$color": "#FD7E14"}, "nodeTo": "28c", "nodeFrom": "31c"}, {"data": {"$color": "#FD7E14"}, "nodeTo": "46c", "nodeFrom": "31c"}, {"data": {"$color": "#FD7E14"}, "nodeTo": "19c", "nodeFrom": "31c"}, {"data": {"$color": "#FD7E14"}, "nodeTo": "5c", "nodeFrom": "31c"}, {"data": {"$color": "#FD7E14"}, "nodeTo": "73c", "nodeFrom": "31c"}, {"data": {"$color": "#FD7E14"}, "nodeTo": "2c", "nodeFrom": "31c"}, {"data": {"$color": "#FD7E14"}, "nodeTo": "22c", "nodeFrom": "31c"}, {"data": {"$color": "#FD7E14"}, "nodeTo": "23c", "nodeFrom": "31c"}, {"data": {"$color": "#FD7E14"}, "nodeTo": "59c", "nodeFrom": "31c"}, {"data": {"$color": "#FD7E14"}, "nodeTo": "74c", "nodeFrom": "31c"}, {"data": {"$color": "#FD7E14"}, "nodeTo": "76c", "nodeFrom": "31c"}, {"data": {"$color": "#FD7E14"}, "nodeTo": "34c", "nodeFrom": "31c"}, {"data": {"$color": "#FD7E14"}, "nodeTo": "9c", "nodeFrom": "31c"}, {"data": {"$color": "#FD7E14"}, "nodeTo": "30c", "nodeFrom": "31c"}, {"data": {"$color": "#FD7E14"}, "nodeTo": "24c", "nodeFrom": "31c"}, {"data": {"$color": "#FD7E14"}, "nodeTo": "14c", "nodeFrom": "31c"}, {"data": {"$color": "#FD7E14"}, "nodeTo": "7c", "nodeFrom": "31c"}, {"data": {"$color": "#FD7E14"}, "nodeTo": "57c", "nodeFrom": "31c"}, {"data": {"$color": "#FD7E14"}, "nodeTo": "58c", "nodeFrom": "31c"}, {"data": {"$color": "#FD7E14"}, "nodeTo": "4c", "nodeFrom": "31c"}, {"data": {"$color": "#FD7E14"}, "nodeTo": "39c", "nodeFrom": "31c"}, {"data": {"$color": "#FD7E14"}, "nodeTo": "79c", "nodeFrom": "31c"}, {"data": {"$color": "#FD7E14"}, "nodeTo": "1c", "nodeFrom": "31c"}, {"data": {"$color": "#FD7E14"}, "nodeTo": "33c", "nodeFrom": "31c"}, {"data": {"$color": "#FD7E14"}, "nodeTo": "51c", "nodeFrom": "31c"}, {"data": {"$color": "#FD7E14"}, "nodeTo": "64c", "nodeFrom": "31c"}, {"data": {"$color": "#FD7E14"}, "nodeTo": "65c", "nodeFrom": "31c"}, {"data": {"$color": "#FD7E14"}, "nodeTo": "10c", "nodeFrom": "31c"}, {"data": {"$color": "#FD7E14"}, "nodeTo": "8c", "nodeFrom": "31c"}, {"data": {"$color": "#FD7E14"}, "nodeTo": "13c", "nodeFrom": "31c"}, {"data": {"$color": "#FD7E14"}, "nodeTo": "21c", "nodeFrom": "31c"}, {"data": {"$color": "#FD7E14"}, "nodeTo": "53c", "nodeFrom": "31c"}, {"data": {"$color": "#FD7E14"}, "nodeTo": "45c", "nodeFrom": "31c"}, {"data": {"$color": "#FD7E14"}, "nodeTo": "61c", "nodeFrom": "31c"}, {"data": {"$color": "#FD7E14"}, "nodeTo": "44c", "nodeFrom": "31c"}, {"data": {"$color": "#FD7E14"}, "nodeTo": "41c", "nodeFrom": "31c"}, {"data": {"$color": "#FD7E14"}, "nodeTo": "18c", "nodeFrom": "31c"}, {"data": {"$color": "#FD7E14"}, "nodeTo": "29c", "nodeFrom": "31c"}, {"data": {"$color": "#FD7E14"}, "nodeTo": "3c", "nodeFrom": "31c"}, {"data": {"$color": "#FD7E14"}, "nodeTo": "27c", "nodeFrom": "31c"}, {"data": {"$color": "#FD7E14"}, "nodeTo": "38c", "nodeFrom": "31c"}, {"data": {"$color": "#FD7E14"}, "nodeTo": "63c", "nodeFrom": "31c"}, {"data": {"$color": "#FD7E14"}, "nodeTo": "72c", "nodeFrom": "31c"}, {"data": {"$color": "#FD7E14"}, "nodeTo": "48c", "nodeFrom": "31c"}, {"data": {"$color": "#FD7E14"}, "nodeTo": "32c", "nodeFrom": "31c"}, {"data": {"$color": "#FD7E14"}, "nodeTo": "42c", "nodeFrom": "31c"}, {"data": {"$color": "#FD7E14"}, "nodeTo": "17c", "nodeFrom": "31c"}, {"data": {"$color": "#FD7E14"}, "nodeTo": "56c", "nodeFrom": "31c"}, {"data": {"$color": "#FD7E14"}, "nodeTo": "37c", "nodeFrom": "31c"}, {"data": {"$color": "#FD7E14"}, "nodeTo": "66c", "nodeFrom": "31c"}, {"data": {"$color": "#FD7E14"}, "nodeTo": "40c", "nodeFrom": "31c"}, {"data": {"$color": "#FD7E14"}, "nodeTo": "12c", "nodeFrom": "31c"}, {"data": {"$color": "#FD7E14"}, "nodeTo": "35c", "nodeFrom": "31c"}, {"data": {"$color": "#FD7E14"}, "nodeTo": "77c", "nodeFrom": "31c"}, {"data": {"$color": "#FD7E14"}, "nodeTo": "67c", "nodeFrom": "31c"}, {"data": {"$color": "#FD7E14"}, "nodeTo": "25c", "nodeFrom": "31c"}, {"data": {"$color": "#FD7E14"}, "nodeTo": "69c", "nodeFrom": "31c"}, {"data": {"$color": "#FD7E14"}, "nodeTo": "16c", "nodeFrom": "31c"}, {"data": {"$color": "#FD7E14"}, "nodeTo": "49c", "nodeFrom": "31c"}, {"data": {"$color": "#FD7E14"}, "nodeTo": "68c", "nodeFrom": "31c"}, {"data": {"$color": "#FD7E14"}, "nodeTo": "11c", "nodeFrom": "31c"}, {"data": {"$color": "#FD7E14"}, "nodeTo": "52c", "nodeFrom": "31c"}, {"data": {"$color": "#FD7E14"}, "nodeTo": "50c", "nodeFrom": "31c"}, {"data": {"$color": "#FD7E14"}, "nodeTo": "26c", "nodeFrom": "31c"}, {"data": {"$color": "#FD7E14"}, "nodeTo": "78c", "nodeFrom": "31c"}, {"data": {"$color": "#FD7E14"}, "nodeTo": "62c", "nodeFrom": "31c"}, {"data": {"$color": "#FD7E14"}, "nodeTo": "70c", "nodeFrom": "31c"}], "data": {"$type": "circle", "$dim": 5, "$color": "#FD7E14"}, "id": "31c", "name": "31c"}, {"adjacencies": [{"data": {"$color": "#FD7E14"}, "nodeTo": "6c", "nodeFrom": "80c"}, {"data": {"$color": "#FD7E14"}, "nodeTo": "28c", "nodeFrom": "80c"}, {"data": {"$color": "#FD7E14"}, "nodeTo": "19c", "nodeFrom": "80c"}, {"data": {"$color": "#FD7E14"}, "nodeTo": "2c", "nodeFrom": "80c"}, {"data": {"$color": "#FD7E14"}, "nodeTo": "23c", "nodeFrom": "80c"}, {"data": {"$color": "#FD7E14"}, "nodeTo": "59c", "nodeFrom": "80c"}, {"data": {"$color": "#FD7E14"}, "nodeTo": "74c", "nodeFrom": "80c"}, {"data": {"$color": "#FD7E14"}, "nodeTo": "76c", "nodeFrom": "80c"}, {"data": {"$color": "#FD7E14"}, "nodeTo": "34c", "nodeFrom": "80c"}, {"data": {"$color": "#FD7E14"}, "nodeTo": "9c", "nodeFrom": "80c"}, {"data": {"$color": "#FD7E14"}, "nodeTo": "30c", "nodeFrom": "80c"}, {"data": {"$color": "#FD7E14"}, "nodeTo": "14c", "nodeFrom": "80c"}, {"data": {"$color": "#FD7E14"}, "nodeTo": "57c", "nodeFrom": "80c"}, {"data": {"$color": "#FD7E14"}, "nodeTo": "58c", "nodeFrom": "80c"}, {"data": {"$color": "#FD7E14"}, "nodeTo": "41c", "nodeFrom": "80c"}, {"data": {"$color": "#FD7E14"}, "nodeTo": "4c", "nodeFrom": "80c"}, {"data": {"$color": "#FD7E14"}, "nodeTo": "39c", "nodeFrom": "80c"}, {"data": {"$color": "#FD7E14"}, "nodeTo": "79c", "nodeFrom": "80c"}, {"data": {"$color": "#FD7E14"}, "nodeTo": "37c", "nodeFrom": "80c"}, {"data": {"$color": "#FD7E14"}, "nodeTo": "33c", "nodeFrom": "80c"}, {"data": {"$color": "#FD7E14"}, "nodeTo": "51c", "nodeFrom": "80c"}, {"data": {"$color": "#FD7E14"}, "nodeTo": "64c", "nodeFrom": "80c"}, {"data": {"$color": "#FD7E14"}, "nodeTo": "12c", "nodeFrom": "80c"}, {"data": {"$color": "#FD7E14"}, "nodeTo": "65c", "nodeFrom": "80c"}, {"data": {"$color": "#FD7E14"}, "nodeTo": "25c", "nodeFrom": "80c"}, {"data": {"$color": "#FD7E14"}, "nodeTo": "10c", "nodeFrom": "80c"}, {"data": {"$color": "#FD7E14"}, "nodeTo": "8c", "nodeFrom": "80c"}, {"data": {"$color": "#FD7E14"}, "nodeTo": "69c", "nodeFrom": "80c"}, {"data": {"$color": "#FD7E14"}, "nodeTo": "16c", "nodeFrom": "80c"}, {"data": {"$color": "#FD7E14"}, "nodeTo": "68c", "nodeFrom": "80c"}, {"data": {"$color": "#FD7E14"}, "nodeTo": "43c", "nodeFrom": "80c"}, {"data": {"$color": "#FD7E14"}, "nodeTo": "54c", "nodeFrom": "80c"}, {"data": {"$color": "#FD7E14"}, "nodeTo": "11c", "nodeFrom": "80c"}, {"data": {"$color": "#FD7E14"}, "nodeTo": "50c", "nodeFrom": "80c"}, {"data": {"$color": "#FD7E14"}, "nodeTo": "45c", "nodeFrom": "80c"}, {"data": {"$color": "#FD7E14"}, "nodeTo": "78c", "nodeFrom": "80c"}, {"data": {"$color": "#FD7E14"}, "nodeTo": "44c", "nodeFrom": "80c"}, {"data": {"$color": "#FD7E14"}, "nodeTo": "18c", "nodeFrom": "80c"}, {"data": {"$color": "#FD7E14"}, "nodeTo": "3c", "nodeFrom": "80c"}, {"data": {"$color": "#FD7E14"}, "nodeTo": "27c", "nodeFrom": "80c"}, {"data": {"$color": "#FD7E14"}, "nodeTo": "60c", "nodeFrom": "80c"}, {"data": {"$color": "#FD7E14"}, "nodeTo": "72c", "nodeFrom": "80c"}, {"data": {"$color": "#FD7E14"}, "nodeTo": "42c", "nodeFrom": "80c"}, {"data": {"$color": "#FD7E14"}, "nodeTo": "40c", "nodeFrom": "80c"}, {"data": {"$color": "#FD7E14"}, "nodeTo": "77c", "nodeFrom": "80c"}, {"data": {"$color": "#FD7E14"}, "nodeTo": "49c", "nodeFrom": "80c"}, {"data": {"$color": "#FD7E14"}, "nodeTo": "52c", "nodeFrom": "80c"}, {"data": {"$color": "#FD7E14"}, "nodeTo": "26c", "nodeFrom": "80c"}, {"data": {"$color": "#FD7E14"}, "nodeTo": "55c", "nodeFrom": "80c"}, {"data": {"$color": "#FD7E14"}, "nodeTo": "62c", "nodeFrom": "80c"}], "data": {"$type": "circle", "$dim": 5, "$color": "#FD7E14"}, "id": "80c", "name": "80c"}, {"adjacencies": [{"data": {"$color": "#FD7E14"}, "nodeTo": "6c", "nodeFrom": "44c"}, {"data": {"$color": "#FD7E14"}, "nodeTo": "47c", "nodeFrom": "44c"}, {"data": {"$color": "#FD7E14"}, "nodeTo": "75c", "nodeFrom": "44c"}, {"data": {"$color": "#FD7E14"}, "nodeTo": "20c", "nodeFrom": "44c"}, {"data": {"$color": "#FD7E14"}, "nodeTo": "36c", "nodeFrom": "44c"}, {"data": {"$color": "#FD7E14"}, "nodeTo": "0c", "nodeFrom": "44c"}, {"data": {"$color": "#FD7E14"}, "nodeTo": "28c", "nodeFrom": "44c"}, {"data": {"$color": "#FD7E14"}, "nodeTo": "46c", "nodeFrom": "44c"}, {"data": {"$color": "#FD7E14"}, "nodeTo": "19c", "nodeFrom": "44c"}, {"data": {"$color": "#FD7E14"}, "nodeTo": "5c", "nodeFrom": "44c"}, {"data": {"$color": "#FD7E14"}, "nodeTo": "73c", "nodeFrom": "44c"}, {"data": {"$color": "#FD7E14"}, "nodeTo": "2c", "nodeFrom": "44c"}, {"data": {"$color": "#FD7E14"}, "nodeTo": "22c", "nodeFrom": "44c"}, {"data": {"$color": "#FD7E14"}, "nodeTo": "23c", "nodeFrom": "44c"}, {"data": {"$color": "#FD7E14"}, "nodeTo": "59c", "nodeFrom": "44c"}, {"data": {"$color": "#FD7E14"}, "nodeTo": "74c", "nodeFrom": "44c"}, {"data": {"$color": "#FD7E14"}, "nodeTo": "76c", "nodeFrom": "44c"}, {"data": {"$color": "#FD7E14"}, "nodeTo": "34c", "nodeFrom": "44c"}, {"data": {"$color": "#FD7E14"}, "nodeTo": "9c", "nodeFrom": "44c"}, {"data": {"$color": "#FD7E14"}, "nodeTo": "30c", "nodeFrom": "44c"}, {"data": {"$color": "#FD7E14"}, "nodeTo": "24c", "nodeFrom": "44c"}, {"data": {"$color": "#FD7E14"}, "nodeTo": "14c", "nodeFrom": "44c"}, {"data": {"$color": "#FD7E14"}, "nodeTo": "7c", "nodeFrom": "44c"}, {"data": {"$color": "#FD7E14"}, "nodeTo": "57c", "nodeFrom": "44c"}, {"data": {"$color": "#FD7E14"}, "nodeTo": "58c", "nodeFrom": "44c"}, {"data": {"$color": "#FD7E14"}, "nodeTo": "31c", "nodeFrom": "44c"}, {"data": {"$color": "#FD7E14"}, "nodeTo": "80c", "nodeFrom": "44c"}, {"data": {"$color": "#FD7E14"}, "nodeTo": "41c", "nodeFrom": "44c"}, {"data": {"$color": "#FD7E14"}, "nodeTo": "4c", "nodeFrom": "44c"}, {"data": {"$color": "#FD7E14"}, "nodeTo": "18c", "nodeFrom": "44c"}, {"data": {"$color": "#FD7E14"}, "nodeTo": "29c", "nodeFrom": "44c"}, {"data": {"$color": "#FD7E14"}, "nodeTo": "39c", "nodeFrom": "44c"}, {"data": {"$color": "#FD7E14"}, "nodeTo": "79c", "nodeFrom": "44c"}, {"data": {"$color": "#FD7E14"}, "nodeTo": "27c", "nodeFrom": "44c"}, {"data": {"$color": "#FD7E14"}, "nodeTo": "38c", "nodeFrom": "44c"}, {"data": {"$color": "#FD7E14"}, "nodeTo": "63c", "nodeFrom": "44c"}, {"data": {"$color": "#FD7E14"}, "nodeTo": "72c", "nodeFrom": "44c"}, {"data": {"$color": "#FD7E14"}, "nodeTo": "1c", "nodeFrom": "44c"}, {"data": {"$color": "#FD7E14"}, "nodeTo": "48c", "nodeFrom": "44c"}, {"data": {"$color": "#FD7E14"}, "nodeTo": "32c", "nodeFrom": "44c"}, {"data": {"$color": "#FD7E14"}, "nodeTo": "17c", "nodeFrom": "44c"}, {"data": {"$color": "#FD7E14"}, "nodeTo": "56c", "nodeFrom": "44c"}, {"data": {"$color": "#FD7E14"}, "nodeTo": "37c", "nodeFrom": "44c"}, {"data": {"$color": "#FD7E14"}, "nodeTo": "33c", "nodeFrom": "44c"}, {"data": {"$color": "#FD7E14"}, "nodeTo": "51c", "nodeFrom": "44c"}, {"data": {"$color": "#FD7E14"}, "nodeTo": "64c", "nodeFrom": "44c"}, {"data": {"$color": "#FD7E14"}, "nodeTo": "12c", "nodeFrom": "44c"}, {"data": {"$color": "#FD7E14"}, "nodeTo": "65c", "nodeFrom": "44c"}, {"data": {"$color": "#FD7E14"}, "nodeTo": "77c", "nodeFrom": "44c"}, {"data": {"$color": "#FD7E14"}, "nodeTo": "67c", "nodeFrom": "44c"}, {"data": {"$color": "#FD7E14"}, "nodeTo": "25c", "nodeFrom": "44c"}, {"data": {"$color": "#FD7E14"}, "nodeTo": "10c", "nodeFrom": "44c"}, {"data": {"$color": "#FD7E14"}, "nodeTo": "8c", "nodeFrom": "44c"}, {"data": {"$color": "#FD7E14"}, "nodeTo": "69c", "nodeFrom": "44c"}, {"data": {"$color": "#FD7E14"}, "nodeTo": "16c", "nodeFrom": "44c"}, {"data": {"$color": "#FD7E14"}, "nodeTo": "49c", "nodeFrom": "44c"}, {"data": {"$color": "#FD7E14"}, "nodeTo": "68c", "nodeFrom": "44c"}, {"data": {"$color": "#FD7E14"}, "nodeTo": "13c", "nodeFrom": "44c"}, {"data": {"$color": "#FD7E14"}, "nodeTo": "11c", "nodeFrom": "44c"}, {"data": {"$color": "#FD7E14"}, "nodeTo": "52c", "nodeFrom": "44c"}, {"data": {"$color": "#FD7E14"}, "nodeTo": "50c", "nodeFrom": "44c"}, {"data": {"$color": "#FD7E14"}, "nodeTo": "21c", "nodeFrom": "44c"}, {"data": {"$color": "#FD7E14"}, "nodeTo": "53c", "nodeFrom": "44c"}, {"data": {"$color": "#FD7E14"}, "nodeTo": "26c", "nodeFrom": "44c"}, {"data": {"$color": "#FD7E14"}, "nodeTo": "55c", "nodeFrom": "44c"}, {"data": {"$color": "#FD7E14"}, "nodeTo": "78c", "nodeFrom": "44c"}, {"data": {"$color": "#FD7E14"}, "nodeTo": "61c", "nodeFrom": "44c"}, {"data": {"$color": "#FD7E14"}, "nodeTo": "70c", "nodeFrom": "44c"}, {"data": {"$color": "#FD7E14"}, "nodeTo": "3c", "nodeFrom": "44c"}, {"data": {"$color": "#FD7E14"}, "nodeTo": "42c", "nodeFrom": "44c"}, {"data": {"$color": "#FD7E14"}, "nodeTo": "66c", "nodeFrom": "44c"}, {"data": {"$color": "#FD7E14"}, "nodeTo": "62c", "nodeFrom": "44c"}], "data": {"$type": "circle", "$dim": 5, "$color": "#FD7E14"}, "id": "44c", "name": "44c"}, {"adjacencies": [{"data": {"$color": "#FD7E14"}, "nodeTo": "6c", "nodeFrom": "41c"}, {"data": {"$color": "#FD7E14"}, "nodeTo": "47c", "nodeFrom": "41c"}, {"data": {"$color": "#FD7E14"}, "nodeTo": "75c", "nodeFrom": "41c"}, {"data": {"$color": "#FD7E14"}, "nodeTo": "20c", "nodeFrom": "41c"}, {"data": {"$color": "#FD7E14"}, "nodeTo": "36c", "nodeFrom": "41c"}, {"data": {"$color": "#FD7E14"}, "nodeTo": "0c", "nodeFrom": "41c"}, {"data": {"$color": "#FD7E14"}, "nodeTo": "28c", "nodeFrom": "41c"}, {"data": {"$color": "#FD7E14"}, "nodeTo": "46c", "nodeFrom": "41c"}, {"data": {"$color": "#FD7E14"}, "nodeTo": "19c", "nodeFrom": "41c"}, {"data": {"$color": "#FD7E14"}, "nodeTo": "5c", "nodeFrom": "41c"}, {"data": {"$color": "#FD7E14"}, "nodeTo": "73c", "nodeFrom": "41c"}, {"data": {"$color": "#FD7E14"}, "nodeTo": "2c", "nodeFrom": "41c"}, {"data": {"$color": "#FD7E14"}, "nodeTo": "22c", "nodeFrom": "41c"}, {"data": {"$color": "#FD7E14"}, "nodeTo": "23c", "nodeFrom": "41c"}, {"data": {"$color": "#FD7E14"}, "nodeTo": "59c", "nodeFrom": "41c"}, {"data": {"$color": "#FD7E14"}, "nodeTo": "74c", "nodeFrom": "41c"}, {"data": {"$color": "#FD7E14"}, "nodeTo": "76c", "nodeFrom": "41c"}, {"data": {"$color": "#FD7E14"}, "nodeTo": "34c", "nodeFrom": "41c"}, {"data": {"$color": "#FD7E14"}, "nodeTo": "9c", "nodeFrom": "41c"}, {"data": {"$color": "#FD7E14"}, "nodeTo": "30c", "nodeFrom": "41c"}, {"data": {"$color": "#FD7E14"}, "nodeTo": "24c", "nodeFrom": "41c"}, {"data": {"$color": "#FD7E14"}, "nodeTo": "14c", "nodeFrom": "41c"}, {"data": {"$color": "#FD7E14"}, "nodeTo": "7c", "nodeFrom": "41c"}, {"data": {"$color": "#FD7E14"}, "nodeTo": "57c", "nodeFrom": "41c"}, {"data": {"$color": "#FD7E14"}, "nodeTo": "58c", "nodeFrom": "41c"}, {"data": {"$color": "#FD7E14"}, "nodeTo": "31c", "nodeFrom": "41c"}, {"data": {"$color": "#FD7E14"}, "nodeTo": "80c", "nodeFrom": "41c"}, {"data": {"$color": "#FD7E14"}, "nodeTo": "44c", "nodeFrom": "41c"}, {"data": {"$color": "#FD7E14"}, "nodeTo": "4c", "nodeFrom": "41c"}, {"data": {"$color": "#FD7E14"}, "nodeTo": "29c", "nodeFrom": "41c"}, {"data": {"$color": "#FD7E14"}, "nodeTo": "39c", "nodeFrom": "41c"}, {"data": {"$color": "#FD7E14"}, "nodeTo": "79c", "nodeFrom": "41c"}, {"data": {"$color": "#FD7E14"}, "nodeTo": "1c", "nodeFrom": "41c"}, {"data": {"$color": "#FD7E14"}, "nodeTo": "17c", "nodeFrom": "41c"}, {"data": {"$color": "#FD7E14"}, "nodeTo": "33c", "nodeFrom": "41c"}, {"data": {"$color": "#FD7E14"}, "nodeTo": "51c", "nodeFrom": "41c"}, {"data": {"$color": "#FD7E14"}, "nodeTo": "64c", "nodeFrom": "41c"}, {"data": {"$color": "#FD7E14"}, "nodeTo": "65c", "nodeFrom": "41c"}, {"data": {"$color": "#FD7E14"}, "nodeTo": "25c", "nodeFrom": "41c"}, {"data": {"$color": "#FD7E14"}, "nodeTo": "10c", "nodeFrom": "41c"}, {"data": {"$color": "#FD7E14"}, "nodeTo": "8c", "nodeFrom": "41c"}, {"data": {"$color": "#FD7E14"}, "nodeTo": "13c", "nodeFrom": "41c"}, {"data": {"$color": "#FD7E14"}, "nodeTo": "21c", "nodeFrom": "41c"}, {"data": {"$color": "#FD7E14"}, "nodeTo": "53c", "nodeFrom": "41c"}, {"data": {"$color": "#FD7E14"}, "nodeTo": "45c", "nodeFrom": "41c"}, {"data": {"$color": "#FD7E14"}, "nodeTo": "61c", "nodeFrom": "41c"}, {"data": {"$color": "#FD7E14"}, "nodeTo": "18c", "nodeFrom": "41c"}, {"data": {"$color": "#FD7E14"}, "nodeTo": "3c", "nodeFrom": "41c"}, {"data": {"$color": "#FD7E14"}, "nodeTo": "27c", "nodeFrom": "41c"}, {"data": {"$color": "#FD7E14"}, "nodeTo": "38c", "nodeFrom": "41c"}, {"data": {"$color": "#FD7E14"}, "nodeTo": "63c", "nodeFrom": "41c"}, {"data": {"$color": "#FD7E14"}, "nodeTo": "48c", "nodeFrom": "41c"}, {"data": {"$color": "#FD7E14"}, "nodeTo": "32c", "nodeFrom": "41c"}, {"data": {"$color": "#FD7E14"}, "nodeTo": "42c", "nodeFrom": "41c"}, {"data": {"$color": "#FD7E14"}, "nodeTo": "15c", "nodeFrom": "41c"}, {"data": {"$color": "#FD7E14"}, "nodeTo": "56c", "nodeFrom": "41c"}, {"data": {"$color": "#FD7E14"}, "nodeTo": "37c", "nodeFrom": "41c"}, {"data": {"$color": "#FD7E14"}, "nodeTo": "66c", "nodeFrom": "41c"}, {"data": {"$color": "#FD7E14"}, "nodeTo": "12c", "nodeFrom": "41c"}, {"data": {"$color": "#FD7E14"}, "nodeTo": "77c", "nodeFrom": "41c"}, {"data": {"$color": "#FD7E14"}, "nodeTo": "67c", "nodeFrom": "41c"}, {"data": {"$color": "#FD7E14"}, "nodeTo": "16c", "nodeFrom": "41c"}, {"data": {"$color": "#FD7E14"}, "nodeTo": "49c", "nodeFrom": "41c"}, {"data": {"$color": "#FD7E14"}, "nodeTo": "68c", "nodeFrom": "41c"}, {"data": {"$color": "#FD7E14"}, "nodeTo": "11c", "nodeFrom": "41c"}, {"data": {"$color": "#FD7E14"}, "nodeTo": "52c", "nodeFrom": "41c"}, {"data": {"$color": "#FD7E14"}, "nodeTo": "50c", "nodeFrom": "41c"}, {"data": {"$color": "#FD7E14"}, "nodeTo": "26c", "nodeFrom": "41c"}, {"data": {"$color": "#FD7E14"}, "nodeTo": "55c", "nodeFrom": "41c"}, {"data": {"$color": "#FD7E14"}, "nodeTo": "78c", "nodeFrom": "41c"}, {"data": {"$color": "#FD7E14"}, "nodeTo": "62c", "nodeFrom": "41c"}], "data": {"$type": "circle", "$dim": 5, "$color": "#FD7E14"}, "id": "41c", "name": "41c"}, {"adjacencies": [{"data": {"$color": "#FD7E14"}, "nodeTo": "6c", "nodeFrom": "4c"}, {"data": {"$color": "#FD7E14"}, "nodeTo": "47c", "nodeFrom": "4c"}, {"data": {"$color": "#FD7E14"}, "nodeTo": "75c", "nodeFrom": "4c"}, {"data": {"$color": "#FD7E14"}, "nodeTo": "36c", "nodeFrom": "4c"}, {"data": {"$color": "#FD7E14"}, "nodeTo": "0c", "nodeFrom": "4c"}, {"data": {"$color": "#FD7E14"}, "nodeTo": "28c", "nodeFrom": "4c"}, {"data": {"$color": "#FD7E14"}, "nodeTo": "46c", "nodeFrom": "4c"}, {"data": {"$color": "#FD7E14"}, "nodeTo": "19c", "nodeFrom": "4c"}, {"data": {"$color": "#FD7E14"}, "nodeTo": "5c", "nodeFrom": "4c"}, {"data": {"$color": "#FD7E14"}, "nodeTo": "73c", "nodeFrom": "4c"}, {"data": {"$color": "#FD7E14"}, "nodeTo": "2c", "nodeFrom": "4c"}, {"data": {"$color": "#FD7E14"}, "nodeTo": "22c", "nodeFrom": "4c"}, {"data": {"$color": "#FD7E14"}, "nodeTo": "23c", "nodeFrom": "4c"}, {"data": {"$color": "#FD7E14"}, "nodeTo": "74c", "nodeFrom": "4c"}, {"data": {"$color": "#FD7E14"}, "nodeTo": "76c", "nodeFrom": "4c"}, {"data": {"$color": "#FD7E14"}, "nodeTo": "34c", "nodeFrom": "4c"}, {"data": {"$color": "#FD7E14"}, "nodeTo": "9c", "nodeFrom": "4c"}, {"data": {"$color": "#FD7E14"}, "nodeTo": "30c", "nodeFrom": "4c"}, {"data": {"$color": "#FD7E14"}, "nodeTo": "14c", "nodeFrom": "4c"}, {"data": {"$color": "#FD7E14"}, "nodeTo": "7c", "nodeFrom": "4c"}, {"data": {"$color": "#FD7E14"}, "nodeTo": "57c", "nodeFrom": "4c"}, {"data": {"$color": "#FD7E14"}, "nodeTo": "58c", "nodeFrom": "4c"}, {"data": {"$color": "#FD7E14"}, "nodeTo": "31c", "nodeFrom": "4c"}, {"data": {"$color": "#FD7E14"}, "nodeTo": "80c", "nodeFrom": "4c"}, {"data": {"$color": "#FD7E14"}, "nodeTo": "44c", "nodeFrom": "4c"}, {"data": {"$color": "#FD7E14"}, "nodeTo": "41c", "nodeFrom": "4c"}, {"data": {"$color": "#FD7E14"}, "nodeTo": "51c", "nodeFrom": "4c"}, {"data": {"$color": "#FD7E14"}, "nodeTo": "64c", "nodeFrom": "4c"}, {"data": {"$color": "#FD7E14"}, "nodeTo": "65c", "nodeFrom": "4c"}, {"data": {"$color": "#FD7E14"}, "nodeTo": "10c", "nodeFrom": "4c"}, {"data": {"$color": "#FD7E14"}, "nodeTo": "8c", "nodeFrom": "4c"}, {"data": {"$color": "#FD7E14"}, "nodeTo": "43c", "nodeFrom": "4c"}, {"data": {"$color": "#FD7E14"}, "nodeTo": "21c", "nodeFrom": "4c"}, {"data": {"$color": "#FD7E14"}, "nodeTo": "53c", "nodeFrom": "4c"}, {"data": {"$color": "#FD7E14"}, "nodeTo": "45c", "nodeFrom": "4c"}, {"data": {"$color": "#FD7E14"}, "nodeTo": "61c", "nodeFrom": "4c"}, {"data": {"$color": "#FD7E14"}, "nodeTo": "18c", "nodeFrom": "4c"}, {"data": {"$color": "#FD7E14"}, "nodeTo": "29c", "nodeFrom": "4c"}, {"data": {"$color": "#FD7E14"}, "nodeTo": "39c", "nodeFrom": "4c"}, {"data": {"$color": "#FD7E14"}, "nodeTo": "3c", "nodeFrom": "4c"}, {"data": {"$color": "#FD7E14"}, "nodeTo": "27c", "nodeFrom": "4c"}, {"data": {"$color": "#FD7E14"}, "nodeTo": "38c", "nodeFrom": "4c"}, {"data": {"$color": "#FD7E14"}, "nodeTo": "63c", "nodeFrom": "4c"}, {"data": {"$color": "#FD7E14"}, "nodeTo": "1c", "nodeFrom": "4c"}, {"data": {"$color": "#FD7E14"}, "nodeTo": "48c", "nodeFrom": "4c"}, {"data": {"$color": "#FD7E14"}, "nodeTo": "32c", "nodeFrom": "4c"}, {"data": {"$color": "#FD7E14"}, "nodeTo": "17c", "nodeFrom": "4c"}, {"data": {"$color": "#FD7E14"}, "nodeTo": "56c", "nodeFrom": "4c"}, {"data": {"$color": "#FD7E14"}, "nodeTo": "37c", "nodeFrom": "4c"}, {"data": {"$color": "#FD7E14"}, "nodeTo": "66c", "nodeFrom": "4c"}, {"data": {"$color": "#FD7E14"}, "nodeTo": "33c", "nodeFrom": "4c"}, {"data": {"$color": "#FD7E14"}, "nodeTo": "40c", "nodeFrom": "4c"}, {"data": {"$color": "#FD7E14"}, "nodeTo": "12c", "nodeFrom": "4c"}, {"data": {"$color": "#FD7E14"}, "nodeTo": "77c", "nodeFrom": "4c"}, {"data": {"$color": "#FD7E14"}, "nodeTo": "69c", "nodeFrom": "4c"}, {"data": {"$color": "#FD7E14"}, "nodeTo": "49c", "nodeFrom": "4c"}, {"data": {"$color": "#FD7E14"}, "nodeTo": "68c", "nodeFrom": "4c"}, {"data": {"$color": "#FD7E14"}, "nodeTo": "13c", "nodeFrom": "4c"}, {"data": {"$color": "#FD7E14"}, "nodeTo": "52c", "nodeFrom": "4c"}, {"data": {"$color": "#FD7E14"}, "nodeTo": "50c", "nodeFrom": "4c"}, {"data": {"$color": "#FD7E14"}, "nodeTo": "26c", "nodeFrom": "4c"}, {"data": {"$color": "#FD7E14"}, "nodeTo": "70c", "nodeFrom": "4c"}], "data": {"$type": "circle", "$dim": 5, "$color": "#FD7E14"}, "id": "4c", "name": "4c"}, {"adjacencies": [{"data": {"$color": "#FD7E14"}, "nodeTo": "6c", "nodeFrom": "18c"}, {"data": {"$color": "#FD7E14"}, "nodeTo": "47c", "nodeFrom": "18c"}, {"data": {"$color": "#FD7E14"}, "nodeTo": "75c", "nodeFrom": "18c"}, {"data": {"$color": "#FD7E14"}, "nodeTo": "20c", "nodeFrom": "18c"}, {"data": {"$color": "#FD7E14"}, "nodeTo": "36c", "nodeFrom": "18c"}, {"data": {"$color": "#FD7E14"}, "nodeTo": "0c", "nodeFrom": "18c"}, {"data": {"$color": "#FD7E14"}, "nodeTo": "28c", "nodeFrom": "18c"}, {"data": {"$color": "#FD7E14"}, "nodeTo": "46c", "nodeFrom": "18c"}, {"data": {"$color": "#FD7E14"}, "nodeTo": "19c", "nodeFrom": "18c"}, {"data": {"$color": "#FD7E14"}, "nodeTo": "5c", "nodeFrom": "18c"}, {"data": {"$color": "#FD7E14"}, "nodeTo": "73c", "nodeFrom": "18c"}, {"data": {"$color": "#FD7E14"}, "nodeTo": "2c", "nodeFrom": "18c"}, {"data": {"$color": "#FD7E14"}, "nodeTo": "22c", "nodeFrom": "18c"}, {"data": {"$color": "#FD7E14"}, "nodeTo": "23c", "nodeFrom": "18c"}, {"data": {"$color": "#FD7E14"}, "nodeTo": "59c", "nodeFrom": "18c"}, {"data": {"$color": "#FD7E14"}, "nodeTo": "74c", "nodeFrom": "18c"}, {"data": {"$color": "#FD7E14"}, "nodeTo": "76c", "nodeFrom": "18c"}, {"data": {"$color": "#FD7E14"}, "nodeTo": "34c", "nodeFrom": "18c"}, {"data": {"$color": "#FD7E14"}, "nodeTo": "9c", "nodeFrom": "18c"}, {"data": {"$color": "#FD7E14"}, "nodeTo": "30c", "nodeFrom": "18c"}, {"data": {"$color": "#FD7E14"}, "nodeTo": "24c", "nodeFrom": "18c"}, {"data": {"$color": "#FD7E14"}, "nodeTo": "14c", "nodeFrom": "18c"}, {"data": {"$color": "#FD7E14"}, "nodeTo": "7c", "nodeFrom": "18c"}, {"data": {"$color": "#FD7E14"}, "nodeTo": "57c", "nodeFrom": "18c"}, {"data": {"$color": "#FD7E14"}, "nodeTo": "58c", "nodeFrom": "18c"}, {"data": {"$color": "#FD7E14"}, "nodeTo": "31c", "nodeFrom": "18c"}, {"data": {"$color": "#FD7E14"}, "nodeTo": "80c", "nodeFrom": "18c"}, {"data": {"$color": "#FD7E14"}, "nodeTo": "44c", "nodeFrom": "18c"}, {"data": {"$color": "#FD7E14"}, "nodeTo": "41c", "nodeFrom": "18c"}, {"data": {"$color": "#FD7E14"}, "nodeTo": "4c", "nodeFrom": "18c"}, {"data": {"$color": "#FD7E14"}, "nodeTo": "29c", "nodeFrom": "18c"}, {"data": {"$color": "#FD7E14"}, "nodeTo": "39c", "nodeFrom": "18c"}, {"data": {"$color": "#FD7E14"}, "nodeTo": "79c", "nodeFrom": "18c"}, {"data": {"$color": "#FD7E14"}, "nodeTo": "27c", "nodeFrom": "18c"}, {"data": {"$color": "#FD7E14"}, "nodeTo": "38c", "nodeFrom": "18c"}, {"data": {"$color": "#FD7E14"}, "nodeTo": "63c", "nodeFrom": "18c"}, {"data": {"$color": "#FD7E14"}, "nodeTo": "1c", "nodeFrom": "18c"}, {"data": {"$color": "#FD7E14"}, "nodeTo": "17c", "nodeFrom": "18c"}, {"data": {"$color": "#FD7E14"}, "nodeTo": "56c", "nodeFrom": "18c"}, {"data": {"$color": "#FD7E14"}, "nodeTo": "37c", "nodeFrom": "18c"}, {"data": {"$color": "#FD7E14"}, "nodeTo": "33c", "nodeFrom": "18c"}, {"data": {"$color": "#FD7E14"}, "nodeTo": "51c", "nodeFrom": "18c"}, {"data": {"$color": "#FD7E14"}, "nodeTo": "40c", "nodeFrom": "18c"}, {"data": {"$color": "#FD7E14"}, "nodeTo": "64c", "nodeFrom": "18c"}, {"data": {"$color": "#FD7E14"}, "nodeTo": "12c", "nodeFrom": "18c"}, {"data": {"$color": "#FD7E14"}, "nodeTo": "65c", "nodeFrom": "18c"}, {"data": {"$color": "#FD7E14"}, "nodeTo": "77c", "nodeFrom": "18c"}, {"data": {"$color": "#FD7E14"}, "nodeTo": "67c", "nodeFrom": "18c"}, {"data": {"$color": "#FD7E14"}, "nodeTo": "25c", "nodeFrom": "18c"}, {"data": {"$color": "#FD7E14"}, "nodeTo": "10c", "nodeFrom": "18c"}, {"data": {"$color": "#FD7E14"}, "nodeTo": "8c", "nodeFrom": "18c"}, {"data": {"$color": "#FD7E14"}, "nodeTo": "69c", "nodeFrom": "18c"}, {"data": {"$color": "#FD7E14"}, "nodeTo": "16c", "nodeFrom": "18c"}, {"data": {"$color": "#FD7E14"}, "nodeTo": "49c", "nodeFrom": "18c"}, {"data": {"$color": "#FD7E14"}, "nodeTo": "68c", "nodeFrom": "18c"}, {"data": {"$color": "#FD7E14"}, "nodeTo": "43c", "nodeFrom": "18c"}, {"data": {"$color": "#FD7E14"}, "nodeTo": "13c", "nodeFrom": "18c"}, {"data": {"$color": "#FD7E14"}, "nodeTo": "11c", "nodeFrom": "18c"}, {"data": {"$color": "#FD7E14"}, "nodeTo": "50c", "nodeFrom": "18c"}, {"data": {"$color": "#FD7E14"}, "nodeTo": "21c", "nodeFrom": "18c"}, {"data": {"$color": "#FD7E14"}, "nodeTo": "53c", "nodeFrom": "18c"}, {"data": {"$color": "#FD7E14"}, "nodeTo": "45c", "nodeFrom": "18c"}, {"data": {"$color": "#FD7E14"}, "nodeTo": "78c", "nodeFrom": "18c"}, {"data": {"$color": "#FD7E14"}, "nodeTo": "61c", "nodeFrom": "18c"}, {"data": {"$color": "#FD7E14"}, "nodeTo": "70c", "nodeFrom": "18c"}, {"data": {"$color": "#FD7E14"}, "nodeTo": "3c", "nodeFrom": "18c"}, {"data": {"$color": "#FD7E14"}, "nodeTo": "72c", "nodeFrom": "18c"}, {"data": {"$color": "#FD7E14"}, "nodeTo": "48c", "nodeFrom": "18c"}, {"data": {"$color": "#FD7E14"}, "nodeTo": "32c", "nodeFrom": "18c"}, {"data": {"$color": "#FD7E14"}, "nodeTo": "42c", "nodeFrom": "18c"}, {"data": {"$color": "#FD7E14"}, "nodeTo": "15c", "nodeFrom": "18c"}, {"data": {"$color": "#FD7E14"}, "nodeTo": "66c", "nodeFrom": "18c"}, {"data": {"$color": "#FD7E14"}, "nodeTo": "52c", "nodeFrom": "18c"}, {"data": {"$color": "#FD7E14"}, "nodeTo": "26c", "nodeFrom": "18c"}, {"data": {"$color": "#FD7E14"}, "nodeTo": "62c", "nodeFrom": "18c"}], "data": {"$type": "circle", "$dim": 5, "$color": "#FD7E14"}, "id": "18c", "name": "18c"}, {"adjacencies": [{"data": {"$color": "#FD7E14"}, "nodeTo": "6c", "nodeFrom": "29c"}, {"data": {"$color": "#FD7E14"}, "nodeTo": "47c", "nodeFrom": "29c"}, {"data": {"$color": "#FD7E14"}, "nodeTo": "75c", "nodeFrom": "29c"}, {"data": {"$color": "#FD7E14"}, "nodeTo": "20c", "nodeFrom": "29c"}, {"data": {"$color": "#FD7E14"}, "nodeTo": "36c", "nodeFrom": "29c"}, {"data": {"$color": "#FD7E14"}, "nodeTo": "0c", "nodeFrom": "29c"}, {"data": {"$color": "#FD7E14"}, "nodeTo": "28c", "nodeFrom": "29c"}, {"data": {"$color": "#FD7E14"}, "nodeTo": "46c", "nodeFrom": "29c"}, {"data": {"$color": "#FD7E14"}, "nodeTo": "19c", "nodeFrom": "29c"}, {"data": {"$color": "#FD7E14"}, "nodeTo": "5c", "nodeFrom": "29c"}, {"data": {"$color": "#FD7E14"}, "nodeTo": "73c", "nodeFrom": "29c"}, {"data": {"$color": "#FD7E14"}, "nodeTo": "2c", "nodeFrom": "29c"}, {"data": {"$color": "#FD7E14"}, "nodeTo": "22c", "nodeFrom": "29c"}, {"data": {"$color": "#FD7E14"}, "nodeTo": "23c", "nodeFrom": "29c"}, {"data": {"$color": "#FD7E14"}, "nodeTo": "59c", "nodeFrom": "29c"}, {"data": {"$color": "#FD7E14"}, "nodeTo": "74c", "nodeFrom": "29c"}, {"data": {"$color": "#FD7E14"}, "nodeTo": "76c", "nodeFrom": "29c"}, {"data": {"$color": "#FD7E14"}, "nodeTo": "34c", "nodeFrom": "29c"}, {"data": {"$color": "#FD7E14"}, "nodeTo": "9c", "nodeFrom": "29c"}, {"data": {"$color": "#FD7E14"}, "nodeTo": "30c", "nodeFrom": "29c"}, {"data": {"$color": "#FD7E14"}, "nodeTo": "24c", "nodeFrom": "29c"}, {"data": {"$color": "#FD7E14"}, "nodeTo": "14c", "nodeFrom": "29c"}, {"data": {"$color": "#FD7E14"}, "nodeTo": "7c", "nodeFrom": "29c"}, {"data": {"$color": "#FD7E14"}, "nodeTo": "57c", "nodeFrom": "29c"}, {"data": {"$color": "#FD7E14"}, "nodeTo": "58c", "nodeFrom": "29c"}, {"data": {"$color": "#FD7E14"}, "nodeTo": "31c", "nodeFrom": "29c"}, {"data": {"$color": "#FD7E14"}, "nodeTo": "44c", "nodeFrom": "29c"}, {"data": {"$color": "#FD7E14"}, "nodeTo": "41c", "nodeFrom": "29c"}, {"data": {"$color": "#FD7E14"}, "nodeTo": "4c", "nodeFrom": "29c"}, {"data": {"$color": "#FD7E14"}, "nodeTo": "18c", "nodeFrom": "29c"}, {"data": {"$color": "#FD7E14"}, "nodeTo": "39c", "nodeFrom": "29c"}, {"data": {"$color": "#FD7E14"}, "nodeTo": "1c", "nodeFrom": "29c"}, {"data": {"$color": "#FD7E14"}, "nodeTo": "17c", "nodeFrom": "29c"}, {"data": {"$color": "#FD7E14"}, "nodeTo": "51c", "nodeFrom": "29c"}, {"data": {"$color": "#FD7E14"}, "nodeTo": "64c", "nodeFrom": "29c"}, {"data": {"$color": "#FD7E14"}, "nodeTo": "65c", "nodeFrom": "29c"}, {"data": {"$color": "#FD7E14"}, "nodeTo": "10c", "nodeFrom": "29c"}, {"data": {"$color": "#FD7E14"}, "nodeTo": "8c", "nodeFrom": "29c"}, {"data": {"$color": "#FD7E14"}, "nodeTo": "69c", "nodeFrom": "29c"}, {"data": {"$color": "#FD7E14"}, "nodeTo": "13c", "nodeFrom": "29c"}, {"data": {"$color": "#FD7E14"}, "nodeTo": "21c", "nodeFrom": "29c"}, {"data": {"$color": "#FD7E14"}, "nodeTo": "45c", "nodeFrom": "29c"}, {"data": {"$color": "#FD7E14"}, "nodeTo": "61c", "nodeFrom": "29c"}, {"data": {"$color": "#FD7E14"}, "nodeTo": "3c", "nodeFrom": "29c"}, {"data": {"$color": "#FD7E14"}, "nodeTo": "27c", "nodeFrom": "29c"}, {"data": {"$color": "#FD7E14"}, "nodeTo": "38c", "nodeFrom": "29c"}, {"data": {"$color": "#FD7E14"}, "nodeTo": "63c", "nodeFrom": "29c"}, {"data": {"$color": "#FD7E14"}, "nodeTo": "72c", "nodeFrom": "29c"}, {"data": {"$color": "#FD7E14"}, "nodeTo": "48c", "nodeFrom": "29c"}, {"data": {"$color": "#FD7E14"}, "nodeTo": "32c", "nodeFrom": "29c"}, {"data": {"$color": "#FD7E14"}, "nodeTo": "42c", "nodeFrom": "29c"}, {"data": {"$color": "#FD7E14"}, "nodeTo": "15c", "nodeFrom": "29c"}, {"data": {"$color": "#FD7E14"}, "nodeTo": "56c", "nodeFrom": "29c"}, {"data": {"$color": "#FD7E14"}, "nodeTo": "37c", "nodeFrom": "29c"}, {"data": {"$color": "#FD7E14"}, "nodeTo": "66c", "nodeFrom": "29c"}, {"data": {"$color": "#FD7E14"}, "nodeTo": "40c", "nodeFrom": "29c"}, {"data": {"$color": "#FD7E14"}, "nodeTo": "12c", "nodeFrom": "29c"}, {"data": {"$color": "#FD7E14"}, "nodeTo": "35c", "nodeFrom": "29c"}, {"data": {"$color": "#FD7E14"}, "nodeTo": "77c", "nodeFrom": "29c"}, {"data": {"$color": "#FD7E14"}, "nodeTo": "68c", "nodeFrom": "29c"}, {"data": {"$color": "#FD7E14"}, "nodeTo": "11c", "nodeFrom": "29c"}, {"data": {"$color": "#FD7E14"}, "nodeTo": "50c", "nodeFrom": "29c"}, {"data": {"$color": "#FD7E14"}, "nodeTo": "26c", "nodeFrom": "29c"}, {"data": {"$color": "#FD7E14"}, "nodeTo": "62c", "nodeFrom": "29c"}, {"data": {"$color": "#FD7E14"}, "nodeTo": "70c", "nodeFrom": "29c"}], "data": {"$type": "circle", "$dim": 5, "$color": "#FD7E14"}, "id": "29c", "name": "29c"}, {"adjacencies": [{"data": {"$color": "#FD7E14"}, "nodeTo": "6c", "nodeFrom": "39c"}, {"data": {"$color": "#FD7E14"}, "nodeTo": "47c", "nodeFrom": "39c"}, {"data": {"$color": "#FD7E14"}, "nodeTo": "75c", "nodeFrom": "39c"}, {"data": {"$color": "#FD7E14"}, "nodeTo": "36c", "nodeFrom": "39c"}, {"data": {"$color": "#FD7E14"}, "nodeTo": "0c", "nodeFrom": "39c"}, {"data": {"$color": "#FD7E14"}, "nodeTo": "28c", "nodeFrom": "39c"}, {"data": {"$color": "#FD7E14"}, "nodeTo": "46c", "nodeFrom": "39c"}, {"data": {"$color": "#FD7E14"}, "nodeTo": "19c", "nodeFrom": "39c"}, {"data": {"$color": "#FD7E14"}, "nodeTo": "5c", "nodeFrom": "39c"}, {"data": {"$color": "#FD7E14"}, "nodeTo": "73c", "nodeFrom": "39c"}, {"data": {"$color": "#FD7E14"}, "nodeTo": "2c", "nodeFrom": "39c"}, {"data": {"$color": "#FD7E14"}, "nodeTo": "22c", "nodeFrom": "39c"}, {"data": {"$color": "#FD7E14"}, "nodeTo": "23c", "nodeFrom": "39c"}, {"data": {"$color": "#FD7E14"}, "nodeTo": "74c", "nodeFrom": "39c"}, {"data": {"$color": "#FD7E14"}, "nodeTo": "76c", "nodeFrom": "39c"}, {"data": {"$color": "#FD7E14"}, "nodeTo": "34c", "nodeFrom": "39c"}, {"data": {"$color": "#FD7E14"}, "nodeTo": "9c", "nodeFrom": "39c"}, {"data": {"$color": "#FD7E14"}, "nodeTo": "30c", "nodeFrom": "39c"}, {"data": {"$color": "#FD7E14"}, "nodeTo": "24c", "nodeFrom": "39c"}, {"data": {"$color": "#FD7E14"}, "nodeTo": "14c", "nodeFrom": "39c"}, {"data": {"$color": "#FD7E14"}, "nodeTo": "7c", "nodeFrom": "39c"}, {"data": {"$color": "#FD7E14"}, "nodeTo": "58c", "nodeFrom": "39c"}, {"data": {"$color": "#FD7E14"}, "nodeTo": "31c", "nodeFrom": "39c"}, {"data": {"$color": "#FD7E14"}, "nodeTo": "80c", "nodeFrom": "39c"}, {"data": {"$color": "#FD7E14"}, "nodeTo": "44c", "nodeFrom": "39c"}, {"data": {"$color": "#FD7E14"}, "nodeTo": "41c", "nodeFrom": "39c"}, {"data": {"$color": "#FD7E14"}, "nodeTo": "4c", "nodeFrom": "39c"}, {"data": {"$color": "#FD7E14"}, "nodeTo": "18c", "nodeFrom": "39c"}, {"data": {"$color": "#FD7E14"}, "nodeTo": "29c", "nodeFrom": "39c"}, {"data": {"$color": "#FD7E14"}, "nodeTo": "79c", "nodeFrom": "39c"}, {"data": {"$color": "#FD7E14"}, "nodeTo": "71c", "nodeFrom": "39c"}, {"data": {"$color": "#FD7E14"}, "nodeTo": "51c", "nodeFrom": "39c"}, {"data": {"$color": "#FD7E14"}, "nodeTo": "64c", "nodeFrom": "39c"}, {"data": {"$color": "#FD7E14"}, "nodeTo": "65c", "nodeFrom": "39c"}, {"data": {"$color": "#FD7E14"}, "nodeTo": "10c", "nodeFrom": "39c"}, {"data": {"$color": "#FD7E14"}, "nodeTo": "8c", "nodeFrom": "39c"}, {"data": {"$color": "#FD7E14"}, "nodeTo": "43c", "nodeFrom": "39c"}, {"data": {"$color": "#FD7E14"}, "nodeTo": "21c", "nodeFrom": "39c"}, {"data": {"$color": "#FD7E14"}, "nodeTo": "53c", "nodeFrom": "39c"}, {"data": {"$color": "#FD7E14"}, "nodeTo": "45c", "nodeFrom": "39c"}, {"data": {"$color": "#FD7E14"}, "nodeTo": "61c", "nodeFrom": "39c"}, {"data": {"$color": "#FD7E14"}, "nodeTo": "3c", "nodeFrom": "39c"}, {"data": {"$color": "#FD7E14"}, "nodeTo": "27c", "nodeFrom": "39c"}, {"data": {"$color": "#FD7E14"}, "nodeTo": "38c", "nodeFrom": "39c"}, {"data": {"$color": "#FD7E14"}, "nodeTo": "63c", "nodeFrom": "39c"}, {"data": {"$color": "#FD7E14"}, "nodeTo": "1c", "nodeFrom": "39c"}, {"data": {"$color": "#FD7E14"}, "nodeTo": "48c", "nodeFrom": "39c"}, {"data": {"$color": "#FD7E14"}, "nodeTo": "32c", "nodeFrom": "39c"}, {"data": {"$color": "#FD7E14"}, "nodeTo": "42c", "nodeFrom": "39c"}, {"data": {"$color": "#FD7E14"}, "nodeTo": "15c", "nodeFrom": "39c"}, {"data": {"$color": "#FD7E14"}, "nodeTo": "56c", "nodeFrom": "39c"}, {"data": {"$color": "#FD7E14"}, "nodeTo": "37c", "nodeFrom": "39c"}, {"data": {"$color": "#FD7E14"}, "nodeTo": "66c", "nodeFrom": "39c"}, {"data": {"$color": "#FD7E14"}, "nodeTo": "33c", "nodeFrom": "39c"}, {"data": {"$color": "#FD7E14"}, "nodeTo": "40c", "nodeFrom": "39c"}, {"data": {"$color": "#FD7E14"}, "nodeTo": "12c", "nodeFrom": "39c"}, {"data": {"$color": "#FD7E14"}, "nodeTo": "77c", "nodeFrom": "39c"}, {"data": {"$color": "#FD7E14"}, "nodeTo": "67c", "nodeFrom": "39c"}, {"data": {"$color": "#FD7E14"}, "nodeTo": "25c", "nodeFrom": "39c"}, {"data": {"$color": "#FD7E14"}, "nodeTo": "69c", "nodeFrom": "39c"}, {"data": {"$color": "#FD7E14"}, "nodeTo": "16c", "nodeFrom": "39c"}, {"data": {"$color": "#FD7E14"}, "nodeTo": "49c", "nodeFrom": "39c"}, {"data": {"$color": "#FD7E14"}, "nodeTo": "68c", "nodeFrom": "39c"}, {"data": {"$color": "#FD7E14"}, "nodeTo": "13c", "nodeFrom": "39c"}, {"data": {"$color": "#FD7E14"}, "nodeTo": "11c", "nodeFrom": "39c"}, {"data": {"$color": "#FD7E14"}, "nodeTo": "52c", "nodeFrom": "39c"}, {"data": {"$color": "#FD7E14"}, "nodeTo": "50c", "nodeFrom": "39c"}, {"data": {"$color": "#FD7E14"}, "nodeTo": "26c", "nodeFrom": "39c"}, {"data": {"$color": "#FD7E14"}, "nodeTo": "78c", "nodeFrom": "39c"}, {"data": {"$color": "#FD7E14"}, "nodeTo": "62c", "nodeFrom": "39c"}, {"data": {"$color": "#FD7E14"}, "nodeTo": "70c", "nodeFrom": "39c"}], "data": {"$type": "circle", "$dim": 5, "$color": "#FD7E14"}, "id": "39c", "name": "39c"}, {"adjacencies": [{"data": {"$color": "#FD7E14"}, "nodeTo": "6c", "nodeFrom": "3c"}, {"data": {"$color": "#FD7E14"}, "nodeTo": "47c", "nodeFrom": "3c"}, {"data": {"$color": "#FD7E14"}, "nodeTo": "75c", "nodeFrom": "3c"}, {"data": {"$color": "#FD7E14"}, "nodeTo": "20c", "nodeFrom": "3c"}, {"data": {"$color": "#FD7E14"}, "nodeTo": "36c", "nodeFrom": "3c"}, {"data": {"$color": "#FD7E14"}, "nodeTo": "0c", "nodeFrom": "3c"}, {"data": {"$color": "#FD7E14"}, "nodeTo": "28c", "nodeFrom": "3c"}, {"data": {"$color": "#FD7E14"}, "nodeTo": "46c", "nodeFrom": "3c"}, {"data": {"$color": "#FD7E14"}, "nodeTo": "19c", "nodeFrom": "3c"}, {"data": {"$color": "#FD7E14"}, "nodeTo": "5c", "nodeFrom": "3c"}, {"data": {"$color": "#FD7E14"}, "nodeTo": "73c", "nodeFrom": "3c"}, {"data": {"$color": "#FD7E14"}, "nodeTo": "2c", "nodeFrom": "3c"}, {"data": {"$color": "#FD7E14"}, "nodeTo": "22c", "nodeFrom": "3c"}, {"data": {"$color": "#FD7E14"}, "nodeTo": "23c", "nodeFrom": "3c"}, {"data": {"$color": "#FD7E14"}, "nodeTo": "59c", "nodeFrom": "3c"}, {"data": {"$color": "#FD7E14"}, "nodeTo": "74c", "nodeFrom": "3c"}, {"data": {"$color": "#FD7E14"}, "nodeTo": "76c", "nodeFrom": "3c"}, {"data": {"$color": "#FD7E14"}, "nodeTo": "34c", "nodeFrom": "3c"}, {"data": {"$color": "#FD7E14"}, "nodeTo": "9c", "nodeFrom": "3c"}, {"data": {"$color": "#FD7E14"}, "nodeTo": "30c", "nodeFrom": "3c"}, {"data": {"$color": "#FD7E14"}, "nodeTo": "24c", "nodeFrom": "3c"}, {"data": {"$color": "#FD7E14"}, "nodeTo": "14c", "nodeFrom": "3c"}, {"data": {"$color": "#FD7E14"}, "nodeTo": "7c", "nodeFrom": "3c"}, {"data": {"$color": "#FD7E14"}, "nodeTo": "57c", "nodeFrom": "3c"}, {"data": {"$color": "#FD7E14"}, "nodeTo": "58c", "nodeFrom": "3c"}, {"data": {"$color": "#FD7E14"}, "nodeTo": "31c", "nodeFrom": "3c"}, {"data": {"$color": "#FD7E14"}, "nodeTo": "80c", "nodeFrom": "3c"}, {"data": {"$color": "#FD7E14"}, "nodeTo": "44c", "nodeFrom": "3c"}, {"data": {"$color": "#FD7E14"}, "nodeTo": "41c", "nodeFrom": "3c"}, {"data": {"$color": "#FD7E14"}, "nodeTo": "4c", "nodeFrom": "3c"}, {"data": {"$color": "#FD7E14"}, "nodeTo": "18c", "nodeFrom": "3c"}, {"data": {"$color": "#FD7E14"}, "nodeTo": "29c", "nodeFrom": "3c"}, {"data": {"$color": "#FD7E14"}, "nodeTo": "39c", "nodeFrom": "3c"}, {"data": {"$color": "#FD7E14"}, "nodeTo": "79c", "nodeFrom": "3c"}, {"data": {"$color": "#FD7E14"}, "nodeTo": "27c", "nodeFrom": "3c"}, {"data": {"$color": "#FD7E14"}, "nodeTo": "38c", "nodeFrom": "3c"}, {"data": {"$color": "#FD7E14"}, "nodeTo": "63c", "nodeFrom": "3c"}, {"data": {"$color": "#FD7E14"}, "nodeTo": "72c", "nodeFrom": "3c"}, {"data": {"$color": "#FD7E14"}, "nodeTo": "1c", "nodeFrom": "3c"}, {"data": {"$color": "#FD7E14"}, "nodeTo": "48c", "nodeFrom": "3c"}, {"data": {"$color": "#FD7E14"}, "nodeTo": "32c", "nodeFrom": "3c"}, {"data": {"$color": "#FD7E14"}, "nodeTo": "42c", "nodeFrom": "3c"}, {"data": {"$color": "#FD7E14"}, "nodeTo": "17c", "nodeFrom": "3c"}, {"data": {"$color": "#FD7E14"}, "nodeTo": "56c", "nodeFrom": "3c"}, {"data": {"$color": "#FD7E14"}, "nodeTo": "37c", "nodeFrom": "3c"}, {"data": {"$color": "#FD7E14"}, "nodeTo": "66c", "nodeFrom": "3c"}, {"data": {"$color": "#FD7E14"}, "nodeTo": "33c", "nodeFrom": "3c"}, {"data": {"$color": "#FD7E14"}, "nodeTo": "51c", "nodeFrom": "3c"}, {"data": {"$color": "#FD7E14"}, "nodeTo": "40c", "nodeFrom": "3c"}, {"data": {"$color": "#FD7E14"}, "nodeTo": "64c", "nodeFrom": "3c"}, {"data": {"$color": "#FD7E14"}, "nodeTo": "12c", "nodeFrom": "3c"}, {"data": {"$color": "#FD7E14"}, "nodeTo": "65c", "nodeFrom": "3c"}, {"data": {"$color": "#FD7E14"}, "nodeTo": "77c", "nodeFrom": "3c"}, {"data": {"$color": "#FD7E14"}, "nodeTo": "67c", "nodeFrom": "3c"}, {"data": {"$color": "#FD7E14"}, "nodeTo": "25c", "nodeFrom": "3c"}, {"data": {"$color": "#FD7E14"}, "nodeTo": "10c", "nodeFrom": "3c"}, {"data": {"$color": "#FD7E14"}, "nodeTo": "8c", "nodeFrom": "3c"}, {"data": {"$color": "#FD7E14"}, "nodeTo": "69c", "nodeFrom": "3c"}, {"data": {"$color": "#FD7E14"}, "nodeTo": "16c", "nodeFrom": "3c"}, {"data": {"$color": "#FD7E14"}, "nodeTo": "49c", "nodeFrom": "3c"}, {"data": {"$color": "#FD7E14"}, "nodeTo": "68c", "nodeFrom": "3c"}, {"data": {"$color": "#FD7E14"}, "nodeTo": "13c", "nodeFrom": "3c"}, {"data": {"$color": "#FD7E14"}, "nodeTo": "11c", "nodeFrom": "3c"}, {"data": {"$color": "#FD7E14"}, "nodeTo": "52c", "nodeFrom": "3c"}, {"data": {"$color": "#FD7E14"}, "nodeTo": "50c", "nodeFrom": "3c"}, {"data": {"$color": "#FD7E14"}, "nodeTo": "21c", "nodeFrom": "3c"}, {"data": {"$color": "#FD7E14"}, "nodeTo": "53c", "nodeFrom": "3c"}, {"data": {"$color": "#FD7E14"}, "nodeTo": "26c", "nodeFrom": "3c"}, {"data": {"$color": "#FD7E14"}, "nodeTo": "45c", "nodeFrom": "3c"}, {"data": {"$color": "#FD7E14"}, "nodeTo": "55c", "nodeFrom": "3c"}, {"data": {"$color": "#FD7E14"}, "nodeTo": "78c", "nodeFrom": "3c"}, {"data": {"$color": "#FD7E14"}, "nodeTo": "61c", "nodeFrom": "3c"}, {"data": {"$color": "#FD7E14"}, "nodeTo": "70c", "nodeFrom": "3c"}, {"data": {"$color": "#FD7E14"}, "nodeTo": "15c", "nodeFrom": "3c"}, {"data": {"$color": "#FD7E14"}, "nodeTo": "62c", "nodeFrom": "3c"}], "data": {"$type": "circle", "$dim": 5, "$color": "#FD7E14"}, "id": "3c", "name": "3c"}, {"adjacencies": [{"data": {"$color": "#FD7E14"}, "nodeTo": "36c", "nodeFrom": "79c"}, {"data": {"$color": "#FD7E14"}, "nodeTo": "0c", "nodeFrom": "79c"}, {"data": {"$color": "#FD7E14"}, "nodeTo": "28c", "nodeFrom": "79c"}, {"data": {"$color": "#FD7E14"}, "nodeTo": "46c", "nodeFrom": "79c"}, {"data": {"$color": "#FD7E14"}, "nodeTo": "19c", "nodeFrom": "79c"}, {"data": {"$color": "#FD7E14"}, "nodeTo": "5c", "nodeFrom": "79c"}, {"data": {"$color": "#FD7E14"}, "nodeTo": "73c", "nodeFrom": "79c"}, {"data": {"$color": "#FD7E14"}, "nodeTo": "2c", "nodeFrom": "79c"}, {"data": {"$color": "#FD7E14"}, "nodeTo": "22c", "nodeFrom": "79c"}, {"data": {"$color": "#FD7E14"}, "nodeTo": "23c", "nodeFrom": "79c"}, {"data": {"$color": "#FD7E14"}, "nodeTo": "59c", "nodeFrom": "79c"}, {"data": {"$color": "#FD7E14"}, "nodeTo": "74c", "nodeFrom": "79c"}, {"data": {"$color": "#FD7E14"}, "nodeTo": "76c", "nodeFrom": "79c"}, {"data": {"$color": "#FD7E14"}, "nodeTo": "34c", "nodeFrom": "79c"}, {"data": {"$color": "#FD7E14"}, "nodeTo": "30c", "nodeFrom": "79c"}, {"data": {"$color": "#FD7E14"}, "nodeTo": "24c", "nodeFrom": "79c"}, {"data": {"$color": "#FD7E14"}, "nodeTo": "14c", "nodeFrom": "79c"}, {"data": {"$color": "#FD7E14"}, "nodeTo": "58c", "nodeFrom": "79c"}, {"data": {"$color": "#FD7E14"}, "nodeTo": "31c", "nodeFrom": "79c"}, {"data": {"$color": "#FD7E14"}, "nodeTo": "80c", "nodeFrom": "79c"}, {"data": {"$color": "#FD7E14"}, "nodeTo": "44c", "nodeFrom": "79c"}, {"data": {"$color": "#FD7E14"}, "nodeTo": "41c", "nodeFrom": "79c"}, {"data": {"$color": "#FD7E14"}, "nodeTo": "18c", "nodeFrom": "79c"}, {"data": {"$color": "#FD7E14"}, "nodeTo": "39c", "nodeFrom": "79c"}, {"data": {"$color": "#FD7E14"}, "nodeTo": "3c", "nodeFrom": "79c"}, {"data": {"$color": "#FD7E14"}, "nodeTo": "27c", "nodeFrom": "79c"}, {"data": {"$color": "#FD7E14"}, "nodeTo": "60c", "nodeFrom": "79c"}, {"data": {"$color": "#FD7E14"}, "nodeTo": "38c", "nodeFrom": "79c"}, {"data": {"$color": "#FD7E14"}, "nodeTo": "63c", "nodeFrom": "79c"}, {"data": {"$color": "#FD7E14"}, "nodeTo": "72c", "nodeFrom": "79c"}, {"data": {"$color": "#FD7E14"}, "nodeTo": "1c", "nodeFrom": "79c"}, {"data": {"$color": "#FD7E14"}, "nodeTo": "48c", "nodeFrom": "79c"}, {"data": {"$color": "#FD7E14"}, "nodeTo": "32c", "nodeFrom": "79c"}, {"data": {"$color": "#FD7E14"}, "nodeTo": "42c", "nodeFrom": "79c"}, {"data": {"$color": "#FD7E14"}, "nodeTo": "15c", "nodeFrom": "79c"}, {"data": {"$color": "#FD7E14"}, "nodeTo": "56c", "nodeFrom": "79c"}, {"data": {"$color": "#FD7E14"}, "nodeTo": "37c", "nodeFrom": "79c"}, {"data": {"$color": "#FD7E14"}, "nodeTo": "33c", "nodeFrom": "79c"}, {"data": {"$color": "#FD7E14"}, "nodeTo": "51c", "nodeFrom": "79c"}, {"data": {"$color": "#FD7E14"}, "nodeTo": "40c", "nodeFrom": "79c"}, {"data": {"$color": "#FD7E14"}, "nodeTo": "64c", "nodeFrom": "79c"}, {"data": {"$color": "#FD7E14"}, "nodeTo": "12c", "nodeFrom": "79c"}, {"data": {"$color": "#FD7E14"}, "nodeTo": "65c", "nodeFrom": "79c"}, {"data": {"$color": "#FD7E14"}, "nodeTo": "77c", "nodeFrom": "79c"}, {"data": {"$color": "#FD7E14"}, "nodeTo": "67c", "nodeFrom": "79c"}, {"data": {"$color": "#FD7E14"}, "nodeTo": "25c", "nodeFrom": "79c"}, {"data": {"$color": "#FD7E14"}, "nodeTo": "10c", "nodeFrom": "79c"}, {"data": {"$color": "#FD7E14"}, "nodeTo": "8c", "nodeFrom": "79c"}, {"data": {"$color": "#FD7E14"}, "nodeTo": "69c", "nodeFrom": "79c"}, {"data": {"$color": "#FD7E14"}, "nodeTo": "16c", "nodeFrom": "79c"}, {"data": {"$color": "#FD7E14"}, "nodeTo": "49c", "nodeFrom": "79c"}, {"data": {"$color": "#FD7E14"}, "nodeTo": "43c", "nodeFrom": "79c"}, {"data": {"$color": "#FD7E14"}, "nodeTo": "54c", "nodeFrom": "79c"}, {"data": {"$color": "#FD7E14"}, "nodeTo": "13c", "nodeFrom": "79c"}, {"data": {"$color": "#FD7E14"}, "nodeTo": "11c", "nodeFrom": "79c"}, {"data": {"$color": "#FD7E14"}, "nodeTo": "52c", "nodeFrom": "79c"}, {"data": {"$color": "#FD7E14"}, "nodeTo": "50c", "nodeFrom": "79c"}, {"data": {"$color": "#FD7E14"}, "nodeTo": "53c", "nodeFrom": "79c"}, {"data": {"$color": "#FD7E14"}, "nodeTo": "26c", "nodeFrom": "79c"}, {"data": {"$color": "#FD7E14"}, "nodeTo": "45c", "nodeFrom": "79c"}, {"data": {"$color": "#FD7E14"}, "nodeTo": "55c", "nodeFrom": "79c"}, {"data": {"$color": "#FD7E14"}, "nodeTo": "78c", "nodeFrom": "79c"}, {"data": {"$color": "#FD7E14"}, "nodeTo": "62c", "nodeFrom": "79c"}, {"data": {"$color": "#FD7E14"}, "nodeTo": "70c", "nodeFrom": "79c"}], "data": {"$type": "circle", "$dim": 5, "$color": "#FD7E14"}, "id": "79c", "name": "79c"}, {"adjacencies": [{"data": {"$color": "#FD7E14"}, "nodeTo": "6c", "nodeFrom": "27c"}, {"data": {"$color": "#FD7E14"}, "nodeTo": "47c", "nodeFrom": "27c"}, {"data": {"$color": "#FD7E14"}, "nodeTo": "75c", "nodeFrom": "27c"}, {"data": {"$color": "#FD7E14"}, "nodeTo": "20c", "nodeFrom": "27c"}, {"data": {"$color": "#FD7E14"}, "nodeTo": "36c", "nodeFrom": "27c"}, {"data": {"$color": "#FD7E14"}, "nodeTo": "0c", "nodeFrom": "27c"}, {"data": {"$color": "#FD7E14"}, "nodeTo": "28c", "nodeFrom": "27c"}, {"data": {"$color": "#FD7E14"}, "nodeTo": "46c", "nodeFrom": "27c"}, {"data": {"$color": "#FD7E14"}, "nodeTo": "19c", "nodeFrom": "27c"}, {"data": {"$color": "#FD7E14"}, "nodeTo": "5c", "nodeFrom": "27c"}, {"data": {"$color": "#FD7E14"}, "nodeTo": "73c", "nodeFrom": "27c"}, {"data": {"$color": "#FD7E14"}, "nodeTo": "2c", "nodeFrom": "27c"}, {"data": {"$color": "#FD7E14"}, "nodeTo": "22c", "nodeFrom": "27c"}, {"data": {"$color": "#FD7E14"}, "nodeTo": "23c", "nodeFrom": "27c"}, {"data": {"$color": "#FD7E14"}, "nodeTo": "59c", "nodeFrom": "27c"}, {"data": {"$color": "#FD7E14"}, "nodeTo": "74c", "nodeFrom": "27c"}, {"data": {"$color": "#FD7E14"}, "nodeTo": "76c", "nodeFrom": "27c"}, {"data": {"$color": "#FD7E14"}, "nodeTo": "34c", "nodeFrom": "27c"}, {"data": {"$color": "#FD7E14"}, "nodeTo": "9c", "nodeFrom": "27c"}, {"data": {"$color": "#FD7E14"}, "nodeTo": "30c", "nodeFrom": "27c"}, {"data": {"$color": "#FD7E14"}, "nodeTo": "24c", "nodeFrom": "27c"}, {"data": {"$color": "#FD7E14"}, "nodeTo": "14c", "nodeFrom": "27c"}, {"data": {"$color": "#FD7E14"}, "nodeTo": "7c", "nodeFrom": "27c"}, {"data": {"$color": "#FD7E14"}, "nodeTo": "57c", "nodeFrom": "27c"}, {"data": {"$color": "#FD7E14"}, "nodeTo": "58c", "nodeFrom": "27c"}, {"data": {"$color": "#FD7E14"}, "nodeTo": "31c", "nodeFrom": "27c"}, {"data": {"$color": "#FD7E14"}, "nodeTo": "80c", "nodeFrom": "27c"}, {"data": {"$color": "#FD7E14"}, "nodeTo": "44c", "nodeFrom": "27c"}, {"data": {"$color": "#FD7E14"}, "nodeTo": "41c", "nodeFrom": "27c"}, {"data": {"$color": "#FD7E14"}, "nodeTo": "4c", "nodeFrom": "27c"}, {"data": {"$color": "#FD7E14"}, "nodeTo": "18c", "nodeFrom": "27c"}, {"data": {"$color": "#FD7E14"}, "nodeTo": "29c", "nodeFrom": "27c"}, {"data": {"$color": "#FD7E14"}, "nodeTo": "39c", "nodeFrom": "27c"}, {"data": {"$color": "#FD7E14"}, "nodeTo": "3c", "nodeFrom": "27c"}, {"data": {"$color": "#FD7E14"}, "nodeTo": "79c", "nodeFrom": "27c"}, {"data": {"$color": "#FD7E14"}, "nodeTo": "38c", "nodeFrom": "27c"}, {"data": {"$color": "#FD7E14"}, "nodeTo": "63c", "nodeFrom": "27c"}, {"data": {"$color": "#FD7E14"}, "nodeTo": "1c", "nodeFrom": "27c"}, {"data": {"$color": "#FD7E14"}, "nodeTo": "17c", "nodeFrom": "27c"}, {"data": {"$color": "#FD7E14"}, "nodeTo": "56c", "nodeFrom": "27c"}, {"data": {"$color": "#FD7E14"}, "nodeTo": "37c", "nodeFrom": "27c"}, {"data": {"$color": "#FD7E14"}, "nodeTo": "33c", "nodeFrom": "27c"}, {"data": {"$color": "#FD7E14"}, "nodeTo": "51c", "nodeFrom": "27c"}, {"data": {"$color": "#FD7E14"}, "nodeTo": "64c", "nodeFrom": "27c"}, {"data": {"$color": "#FD7E14"}, "nodeTo": "12c", "nodeFrom": "27c"}, {"data": {"$color": "#FD7E14"}, "nodeTo": "65c", "nodeFrom": "27c"}, {"data": {"$color": "#FD7E14"}, "nodeTo": "25c", "nodeFrom": "27c"}, {"data": {"$color": "#FD7E14"}, "nodeTo": "10c", "nodeFrom": "27c"}, {"data": {"$color": "#FD7E14"}, "nodeTo": "8c", "nodeFrom": "27c"}, {"data": {"$color": "#FD7E14"}, "nodeTo": "69c", "nodeFrom": "27c"}, {"data": {"$color": "#FD7E14"}, "nodeTo": "68c", "nodeFrom": "27c"}, {"data": {"$color": "#FD7E14"}, "nodeTo": "13c", "nodeFrom": "27c"}, {"data": {"$color": "#FD7E14"}, "nodeTo": "11c", "nodeFrom": "27c"}, {"data": {"$color": "#FD7E14"}, "nodeTo": "50c", "nodeFrom": "27c"}, {"data": {"$color": "#FD7E14"}, "nodeTo": "21c", "nodeFrom": "27c"}, {"data": {"$color": "#FD7E14"}, "nodeTo": "53c", "nodeFrom": "27c"}, {"data": {"$color": "#FD7E14"}, "nodeTo": "61c", "nodeFrom": "27c"}, {"data": {"$color": "#FD7E14"}, "nodeTo": "70c", "nodeFrom": "27c"}, {"data": {"$color": "#FD7E14"}, "nodeTo": "48c", "nodeFrom": "27c"}, {"data": {"$color": "#FD7E14"}, "nodeTo": "32c", "nodeFrom": "27c"}, {"data": {"$color": "#FD7E14"}, "nodeTo": "42c", "nodeFrom": "27c"}, {"data": {"$color": "#FD7E14"}, "nodeTo": "66c", "nodeFrom": "27c"}, {"data": {"$color": "#FD7E14"}, "nodeTo": "77c", "nodeFrom": "27c"}, {"data": {"$color": "#FD7E14"}, "nodeTo": "49c", "nodeFrom": "27c"}, {"data": {"$color": "#FD7E14"}, "nodeTo": "26c", "nodeFrom": "27c"}, {"data": {"$color": "#FD7E14"}, "nodeTo": "55c", "nodeFrom": "27c"}, {"data": {"$color": "#FD7E14"}, "nodeTo": "62c", "nodeFrom": "27c"}], "data": {"$type": "circle", "$dim": 5, "$color": "#FD7E14"}, "id": "27c", "name": "27c"}, {"adjacencies": [{"data": {"$color": "#FD7E14"}, "nodeTo": "23c", "nodeFrom": "60c"}, {"data": {"$color": "#FD7E14"}, "nodeTo": "80c", "nodeFrom": "60c"}, {"data": {"$color": "#FD7E14"}, "nodeTo": "79c", "nodeFrom": "60c"}, {"data": {"$color": "#FD7E14"}, "nodeTo": "16c", "nodeFrom": "60c"}, {"data": {"$color": "#FD7E14"}, "nodeTo": "55c", "nodeFrom": "60c"}, {"data": {"$color": "#FD7E14"}, "nodeTo": "78c", "nodeFrom": "60c"}, {"data": {"$color": "#FD7E14"}, "nodeTo": "49c", "nodeFrom": "60c"}, {"data": {"$color": "#FD7E14"}, "nodeTo": "52c", "nodeFrom": "60c"}], "data": {"$type": "circle", "$dim": 5, "$color": "#FD7E14"}, "id": "60c", "name": "60c"}, {"adjacencies": [{"data": {"$color": "#FD7E14"}, "nodeTo": "6c", "nodeFrom": "38c"}, {"data": {"$color": "#FD7E14"}, "nodeTo": "47c", "nodeFrom": "38c"}, {"data": {"$color": "#FD7E14"}, "nodeTo": "75c", "nodeFrom": "38c"}, {"data": {"$color": "#FD7E14"}, "nodeTo": "20c", "nodeFrom": "38c"}, {"data": {"$color": "#FD7E14"}, "nodeTo": "36c", "nodeFrom": "38c"}, {"data": {"$color": "#FD7E14"}, "nodeTo": "0c", "nodeFrom": "38c"}, {"data": {"$color": "#FD7E14"}, "nodeTo": "28c", "nodeFrom": "38c"}, {"data": {"$color": "#FD7E14"}, "nodeTo": "46c", "nodeFrom": "38c"}, {"data": {"$color": "#FD7E14"}, "nodeTo": "19c", "nodeFrom": "38c"}, {"data": {"$color": "#FD7E14"}, "nodeTo": "5c", "nodeFrom": "38c"}, {"data": {"$color": "#FD7E14"}, "nodeTo": "73c", "nodeFrom": "38c"}, {"data": {"$color": "#FD7E14"}, "nodeTo": "22c", "nodeFrom": "38c"}, {"data": {"$color": "#FD7E14"}, "nodeTo": "23c", "nodeFrom": "38c"}, {"data": {"$color": "#FD7E14"}, "nodeTo": "59c", "nodeFrom": "38c"}, {"data": {"$color": "#FD7E14"}, "nodeTo": "74c", "nodeFrom": "38c"}, {"data": {"$color": "#FD7E14"}, "nodeTo": "76c", "nodeFrom": "38c"}, {"data": {"$color": "#FD7E14"}, "nodeTo": "34c", "nodeFrom": "38c"}, {"data": {"$color": "#FD7E14"}, "nodeTo": "9c", "nodeFrom": "38c"}, {"data": {"$color": "#FD7E14"}, "nodeTo": "30c", "nodeFrom": "38c"}, {"data": {"$color": "#FD7E14"}, "nodeTo": "24c", "nodeFrom": "38c"}, {"data": {"$color": "#FD7E14"}, "nodeTo": "14c", "nodeFrom": "38c"}, {"data": {"$color": "#FD7E14"}, "nodeTo": "7c", "nodeFrom": "38c"}, {"data": {"$color": "#FD7E14"}, "nodeTo": "57c", "nodeFrom": "38c"}, {"data": {"$color": "#FD7E14"}, "nodeTo": "58c", "nodeFrom": "38c"}, {"data": {"$color": "#FD7E14"}, "nodeTo": "31c", "nodeFrom": "38c"}, {"data": {"$color": "#FD7E14"}, "nodeTo": "44c", "nodeFrom": "38c"}, {"data": {"$color": "#FD7E14"}, "nodeTo": "41c", "nodeFrom": "38c"}, {"data": {"$color": "#FD7E14"}, "nodeTo": "4c", "nodeFrom": "38c"}, {"data": {"$color": "#FD7E14"}, "nodeTo": "18c", "nodeFrom": "38c"}, {"data": {"$color": "#FD7E14"}, "nodeTo": "29c", "nodeFrom": "38c"}, {"data": {"$color": "#FD7E14"}, "nodeTo": "39c", "nodeFrom": "38c"}, {"data": {"$color": "#FD7E14"}, "nodeTo": "3c", "nodeFrom": "38c"}, {"data": {"$color": "#FD7E14"}, "nodeTo": "79c", "nodeFrom": "38c"}, {"data": {"$color": "#FD7E14"}, "nodeTo": "27c", "nodeFrom": "38c"}, {"data": {"$color": "#FD7E14"}, "nodeTo": "1c", "nodeFrom": "38c"}, {"data": {"$color": "#FD7E14"}, "nodeTo": "17c", "nodeFrom": "38c"}, {"data": {"$color": "#FD7E14"}, "nodeTo": "37c", "nodeFrom": "38c"}, {"data": {"$color": "#FD7E14"}, "nodeTo": "33c", "nodeFrom": "38c"}, {"data": {"$color": "#FD7E14"}, "nodeTo": "51c", "nodeFrom": "38c"}, {"data": {"$color": "#FD7E14"}, "nodeTo": "64c", "nodeFrom": "38c"}, {"data": {"$color": "#FD7E14"}, "nodeTo": "12c", "nodeFrom": "38c"}, {"data": {"$color": "#FD7E14"}, "nodeTo": "65c", "nodeFrom": "38c"}, {"data": {"$color": "#FD7E14"}, "nodeTo": "25c", "nodeFrom": "38c"}, {"data": {"$color": "#FD7E14"}, "nodeTo": "10c", "nodeFrom": "38c"}, {"data": {"$color": "#FD7E14"}, "nodeTo": "8c", "nodeFrom": "38c"}, {"data": {"$color": "#FD7E14"}, "nodeTo": "13c", "nodeFrom": "38c"}, {"data": {"$color": "#FD7E14"}, "nodeTo": "11c", "nodeFrom": "38c"}, {"data": {"$color": "#FD7E14"}, "nodeTo": "50c", "nodeFrom": "38c"}, {"data": {"$color": "#FD7E14"}, "nodeTo": "21c", "nodeFrom": "38c"}, {"data": {"$color": "#FD7E14"}, "nodeTo": "53c", "nodeFrom": "38c"}, {"data": {"$color": "#FD7E14"}, "nodeTo": "78c", "nodeFrom": "38c"}, {"data": {"$color": "#FD7E14"}, "nodeTo": "61c", "nodeFrom": "38c"}, {"data": {"$color": "#FD7E14"}, "nodeTo": "63c", "nodeFrom": "38c"}, {"data": {"$color": "#FD7E14"}, "nodeTo": "72c", "nodeFrom": "38c"}, {"data": {"$color": "#FD7E14"}, "nodeTo": "48c", "nodeFrom": "38c"}, {"data": {"$color": "#FD7E14"}, "nodeTo": "32c", "nodeFrom": "38c"}, {"data": {"$color": "#FD7E14"}, "nodeTo": "42c", "nodeFrom": "38c"}, {"data": {"$color": "#FD7E14"}, "nodeTo": "56c", "nodeFrom": "38c"}, {"data": {"$color": "#FD7E14"}, "nodeTo": "66c", "nodeFrom": "38c"}, {"data": {"$color": "#FD7E14"}, "nodeTo": "77c", "nodeFrom": "38c"}, {"data": {"$color": "#FD7E14"}, "nodeTo": "67c", "nodeFrom": "38c"}, {"data": {"$color": "#FD7E14"}, "nodeTo": "49c", "nodeFrom": "38c"}, {"data": {"$color": "#FD7E14"}, "nodeTo": "68c", "nodeFrom": "38c"}, {"data": {"$color": "#FD7E14"}, "nodeTo": "52c", "nodeFrom": "38c"}, {"data": {"$color": "#FD7E14"}, "nodeTo": "26c", "nodeFrom": "38c"}, {"data": {"$color": "#FD7E14"}, "nodeTo": "55c", "nodeFrom": "38c"}, {"data": {"$color": "#FD7E14"}, "nodeTo": "62c", "nodeFrom": "38c"}], "data": {"$type": "circle", "$dim": 5, "$color": "#FD7E14"}, "id": "38c", "name": "38c"}, {"adjacencies": [{"data": {"$color": "#FD7E14"}, "nodeTo": "6c", "nodeFrom": "63c"}, {"data": {"$color": "#FD7E14"}, "nodeTo": "47c", "nodeFrom": "63c"}, {"data": {"$color": "#FD7E14"}, "nodeTo": "75c", "nodeFrom": "63c"}, {"data": {"$color": "#FD7E14"}, "nodeTo": "20c", "nodeFrom": "63c"}, {"data": {"$color": "#FD7E14"}, "nodeTo": "36c", "nodeFrom": "63c"}, {"data": {"$color": "#FD7E14"}, "nodeTo": "0c", "nodeFrom": "63c"}, {"data": {"$color": "#FD7E14"}, "nodeTo": "28c", "nodeFrom": "63c"}, {"data": {"$color": "#FD7E14"}, "nodeTo": "46c", "nodeFrom": "63c"}, {"data": {"$color": "#FD7E14"}, "nodeTo": "19c", "nodeFrom": "63c"}, {"data": {"$color": "#FD7E14"}, "nodeTo": "5c", "nodeFrom": "63c"}, {"data": {"$color": "#FD7E14"}, "nodeTo": "73c", "nodeFrom": "63c"}, {"data": {"$color": "#FD7E14"}, "nodeTo": "2c", "nodeFrom": "63c"}, {"data": {"$color": "#FD7E14"}, "nodeTo": "22c", "nodeFrom": "63c"}, {"data": {"$color": "#FD7E14"}, "nodeTo": "23c", "nodeFrom": "63c"}, {"data": {"$color": "#FD7E14"}, "nodeTo": "59c", "nodeFrom": "63c"}, {"data": {"$color": "#FD7E14"}, "nodeTo": "74c", "nodeFrom": "63c"}, {"data": {"$color": "#FD7E14"}, "nodeTo": "76c", "nodeFrom": "63c"}, {"data": {"$color": "#FD7E14"}, "nodeTo": "34c", "nodeFrom": "63c"}, {"data": {"$color": "#FD7E14"}, "nodeTo": "9c", "nodeFrom": "63c"}, {"data": {"$color": "#FD7E14"}, "nodeTo": "30c", "nodeFrom": "63c"}, {"data": {"$color": "#FD7E14"}, "nodeTo": "24c", "nodeFrom": "63c"}, {"data": {"$color": "#FD7E14"}, "nodeTo": "14c", "nodeFrom": "63c"}, {"data": {"$color": "#FD7E14"}, "nodeTo": "7c", "nodeFrom": "63c"}, {"data": {"$color": "#FD7E14"}, "nodeTo": "57c", "nodeFrom": "63c"}, {"data": {"$color": "#FD7E14"}, "nodeTo": "58c", "nodeFrom": "63c"}, {"data": {"$color": "#FD7E14"}, "nodeTo": "31c", "nodeFrom": "63c"}, {"data": {"$color": "#FD7E14"}, "nodeTo": "44c", "nodeFrom": "63c"}, {"data": {"$color": "#FD7E14"}, "nodeTo": "41c", "nodeFrom": "63c"}, {"data": {"$color": "#FD7E14"}, "nodeTo": "4c", "nodeFrom": "63c"}, {"data": {"$color": "#FD7E14"}, "nodeTo": "18c", "nodeFrom": "63c"}, {"data": {"$color": "#FD7E14"}, "nodeTo": "29c", "nodeFrom": "63c"}, {"data": {"$color": "#FD7E14"}, "nodeTo": "39c", "nodeFrom": "63c"}, {"data": {"$color": "#FD7E14"}, "nodeTo": "3c", "nodeFrom": "63c"}, {"data": {"$color": "#FD7E14"}, "nodeTo": "79c", "nodeFrom": "63c"}, {"data": {"$color": "#FD7E14"}, "nodeTo": "27c", "nodeFrom": "63c"}, {"data": {"$color": "#FD7E14"}, "nodeTo": "38c", "nodeFrom": "63c"}, {"data": {"$color": "#FD7E14"}, "nodeTo": "1c", "nodeFrom": "63c"}, {"data": {"$color": "#FD7E14"}, "nodeTo": "17c", "nodeFrom": "63c"}, {"data": {"$color": "#FD7E14"}, "nodeTo": "71c", "nodeFrom": "63c"}, {"data": {"$color": "#FD7E14"}, "nodeTo": "56c", "nodeFrom": "63c"}, {"data": {"$color": "#FD7E14"}, "nodeTo": "37c", "nodeFrom": "63c"}, {"data": {"$color": "#FD7E14"}, "nodeTo": "33c", "nodeFrom": "63c"}, {"data": {"$color": "#FD7E14"}, "nodeTo": "51c", "nodeFrom": "63c"}, {"data": {"$color": "#FD7E14"}, "nodeTo": "64c", "nodeFrom": "63c"}, {"data": {"$color": "#FD7E14"}, "nodeTo": "12c", "nodeFrom": "63c"}, {"data": {"$color": "#FD7E14"}, "nodeTo": "65c", "nodeFrom": "63c"}, {"data": {"$color": "#FD7E14"}, "nodeTo": "25c", "nodeFrom": "63c"}, {"data": {"$color": "#FD7E14"}, "nodeTo": "10c", "nodeFrom": "63c"}, {"data": {"$color": "#FD7E14"}, "nodeTo": "8c", "nodeFrom": "63c"}, {"data": {"$color": "#FD7E14"}, "nodeTo": "69c", "nodeFrom": "63c"}, {"data": {"$color": "#FD7E14"}, "nodeTo": "16c", "nodeFrom": "63c"}, {"data": {"$color": "#FD7E14"}, "nodeTo": "68c", "nodeFrom": "63c"}, {"data": {"$color": "#FD7E14"}, "nodeTo": "13c", "nodeFrom": "63c"}, {"data": {"$color": "#FD7E14"}, "nodeTo": "11c", "nodeFrom": "63c"}, {"data": {"$color": "#FD7E14"}, "nodeTo": "50c", "nodeFrom": "63c"}, {"data": {"$color": "#FD7E14"}, "nodeTo": "21c", "nodeFrom": "63c"}, {"data": {"$color": "#FD7E14"}, "nodeTo": "53c", "nodeFrom": "63c"}, {"data": {"$color": "#FD7E14"}, "nodeTo": "45c", "nodeFrom": "63c"}, {"data": {"$color": "#FD7E14"}, "nodeTo": "78c", "nodeFrom": "63c"}, {"data": {"$color": "#FD7E14"}, "nodeTo": "61c", "nodeFrom": "63c"}, {"data": {"$color": "#FD7E14"}, "nodeTo": "70c", "nodeFrom": "63c"}, {"data": {"$color": "#FD7E14"}, "nodeTo": "72c", "nodeFrom": "63c"}, {"data": {"$color": "#FD7E14"}, "nodeTo": "48c", "nodeFrom": "63c"}, {"data": {"$color": "#FD7E14"}, "nodeTo": "32c", "nodeFrom": "63c"}, {"data": {"$color": "#FD7E14"}, "nodeTo": "42c", "nodeFrom": "63c"}, {"data": {"$color": "#FD7E14"}, "nodeTo": "15c", "nodeFrom": "63c"}, {"data": {"$color": "#FD7E14"}, "nodeTo": "66c", "nodeFrom": "63c"}, {"data": {"$color": "#FD7E14"}, "nodeTo": "40c", "nodeFrom": "63c"}, {"data": {"$color": "#FD7E14"}, "nodeTo": "35c", "nodeFrom": "63c"}, {"data": {"$color": "#FD7E14"}, "nodeTo": "77c", "nodeFrom": "63c"}, {"data": {"$color": "#FD7E14"}, "nodeTo": "67c", "nodeFrom": "63c"}, {"data": {"$color": "#FD7E14"}, "nodeTo": "49c", "nodeFrom": "63c"}, {"data": {"$color": "#FD7E14"}, "nodeTo": "52c", "nodeFrom": "63c"}, {"data": {"$color": "#FD7E14"}, "nodeTo": "26c", "nodeFrom": "63c"}, {"data": {"$color": "#FD7E14"}, "nodeTo": "55c", "nodeFrom": "63c"}, {"data": {"$color": "#FD7E14"}, "nodeTo": "62c", "nodeFrom": "63c"}], "data": {"$type": "circle", "$dim": 5, "$color": "#FD7E14"}, "id": "63c", "name": "63c"}, {"adjacencies": [{"data": {"$color": "#FD7E14"}, "nodeTo": "36c", "nodeFrom": "72c"}, {"data": {"$color": "#FD7E14"}, "nodeTo": "28c", "nodeFrom": "72c"}, {"data": {"$color": "#FD7E14"}, "nodeTo": "19c", "nodeFrom": "72c"}, {"data": {"$color": "#FD7E14"}, "nodeTo": "5c", "nodeFrom": "72c"}, {"data": {"$color": "#FD7E14"}, "nodeTo": "73c", "nodeFrom": "72c"}, {"data": {"$color": "#FD7E14"}, "nodeTo": "74c", "nodeFrom": "72c"}, {"data": {"$color": "#FD7E14"}, "nodeTo": "30c", "nodeFrom": "72c"}, {"data": {"$color": "#FD7E14"}, "nodeTo": "24c", "nodeFrom": "72c"}, {"data": {"$color": "#FD7E14"}, "nodeTo": "14c", "nodeFrom": "72c"}, {"data": {"$color": "#FD7E14"}, "nodeTo": "7c", "nodeFrom": "72c"}, {"data": {"$color": "#FD7E14"}, "nodeTo": "57c", "nodeFrom": "72c"}, {"data": {"$color": "#FD7E14"}, "nodeTo": "58c", "nodeFrom": "72c"}, {"data": {"$color": "#FD7E14"}, "nodeTo": "31c", "nodeFrom": "72c"}, {"data": {"$color": "#FD7E14"}, "nodeTo": "80c", "nodeFrom": "72c"}, {"data": {"$color": "#FD7E14"}, "nodeTo": "44c", "nodeFrom": "72c"}, {"data": {"$color": "#FD7E14"}, "nodeTo": "18c", "nodeFrom": "72c"}, {"data": {"$color": "#FD7E14"}, "nodeTo": "29c", "nodeFrom": "72c"}, {"data": {"$color": "#FD7E14"}, "nodeTo": "3c", "nodeFrom": "72c"}, {"data": {"$color": "#FD7E14"}, "nodeTo": "79c", "nodeFrom": "72c"}, {"data": {"$color": "#FD7E14"}, "nodeTo": "38c", "nodeFrom": "72c"}, {"data": {"$color": "#FD7E14"}, "nodeTo": "63c", "nodeFrom": "72c"}, {"data": {"$color": "#FD7E14"}, "nodeTo": "1c", "nodeFrom": "72c"}, {"data": {"$color": "#FD7E14"}, "nodeTo": "17c", "nodeFrom": "72c"}, {"data": {"$color": "#FD7E14"}, "nodeTo": "56c", "nodeFrom": "72c"}, {"data": {"$color": "#FD7E14"}, "nodeTo": "40c", "nodeFrom": "72c"}, {"data": {"$color": "#FD7E14"}, "nodeTo": "64c", "nodeFrom": "72c"}, {"data": {"$color": "#FD7E14"}, "nodeTo": "77c", "nodeFrom": "72c"}, {"data": {"$color": "#FD7E14"}, "nodeTo": "25c", "nodeFrom": "72c"}, {"data": {"$color": "#FD7E14"}, "nodeTo": "10c", "nodeFrom": "72c"}, {"data": {"$color": "#FD7E14"}, "nodeTo": "8c", "nodeFrom": "72c"}, {"data": {"$color": "#FD7E14"}, "nodeTo": "69c", "nodeFrom": "72c"}, {"data": {"$color": "#FD7E14"}, "nodeTo": "16c", "nodeFrom": "72c"}, {"data": {"$color": "#FD7E14"}, "nodeTo": "49c", "nodeFrom": "72c"}, {"data": {"$color": "#FD7E14"}, "nodeTo": "68c", "nodeFrom": "72c"}, {"data": {"$color": "#FD7E14"}, "nodeTo": "43c", "nodeFrom": "72c"}, {"data": {"$color": "#FD7E14"}, "nodeTo": "13c", "nodeFrom": "72c"}, {"data": {"$color": "#FD7E14"}, "nodeTo": "26c", "nodeFrom": "72c"}, {"data": {"$color": "#FD7E14"}, "nodeTo": "61c", "nodeFrom": "72c"}, {"data": {"$color": "#FD7E14"}, "nodeTo": "70c", "nodeFrom": "72c"}, {"data": {"$color": "#FD7E14"}, "nodeTo": "48c", "nodeFrom": "72c"}, {"data": {"$color": "#FD7E14"}, "nodeTo": "42c", "nodeFrom": "72c"}, {"data": {"$color": "#FD7E14"}, "nodeTo": "52c", "nodeFrom": "72c"}], "data": {"$type": "circle", "$dim": 5, "$color": "#FD7E14"}, "id": "72c", "name": "72c"}, {"adjacencies": [{"data": {"$color": "#FD7E14"}, "nodeTo": "6c", "nodeFrom": "1c"}, {"data": {"$color": "#FD7E14"}, "nodeTo": "47c", "nodeFrom": "1c"}, {"data": {"$color": "#FD7E14"}, "nodeTo": "75c", "nodeFrom": "1c"}, {"data": {"$color": "#FD7E14"}, "nodeTo": "20c", "nodeFrom": "1c"}, {"data": {"$color": "#FD7E14"}, "nodeTo": "36c", "nodeFrom": "1c"}, {"data": {"$color": "#FD7E14"}, "nodeTo": "0c", "nodeFrom": "1c"}, {"data": {"$color": "#FD7E14"}, "nodeTo": "28c", "nodeFrom": "1c"}, {"data": {"$color": "#FD7E14"}, "nodeTo": "46c", "nodeFrom": "1c"}, {"data": {"$color": "#FD7E14"}, "nodeTo": "19c", "nodeFrom": "1c"}, {"data": {"$color": "#FD7E14"}, "nodeTo": "5c", "nodeFrom": "1c"}, {"data": {"$color": "#FD7E14"}, "nodeTo": "73c", "nodeFrom": "1c"}, {"data": {"$color": "#FD7E14"}, "nodeTo": "2c", "nodeFrom": "1c"}, {"data": {"$color": "#FD7E14"}, "nodeTo": "22c", "nodeFrom": "1c"}, {"data": {"$color": "#FD7E14"}, "nodeTo": "23c", "nodeFrom": "1c"}, {"data": {"$color": "#FD7E14"}, "nodeTo": "59c", "nodeFrom": "1c"}, {"data": {"$color": "#FD7E14"}, "nodeTo": "74c", "nodeFrom": "1c"}, {"data": {"$color": "#FD7E14"}, "nodeTo": "76c", "nodeFrom": "1c"}, {"data": {"$color": "#FD7E14"}, "nodeTo": "34c", "nodeFrom": "1c"}, {"data": {"$color": "#FD7E14"}, "nodeTo": "9c", "nodeFrom": "1c"}, {"data": {"$color": "#FD7E14"}, "nodeTo": "30c", "nodeFrom": "1c"}, {"data": {"$color": "#FD7E14"}, "nodeTo": "24c", "nodeFrom": "1c"}, {"data": {"$color": "#FD7E14"}, "nodeTo": "14c", "nodeFrom": "1c"}, {"data": {"$color": "#FD7E14"}, "nodeTo": "7c", "nodeFrom": "1c"}, {"data": {"$color": "#FD7E14"}, "nodeTo": "57c", "nodeFrom": "1c"}, {"data": {"$color": "#FD7E14"}, "nodeTo": "58c", "nodeFrom": "1c"}, {"data": {"$color": "#FD7E14"}, "nodeTo": "31c", "nodeFrom": "1c"}, {"data": {"$color": "#FD7E14"}, "nodeTo": "44c", "nodeFrom": "1c"}, {"data": {"$color": "#FD7E14"}, "nodeTo": "41c", "nodeFrom": "1c"}, {"data": {"$color": "#FD7E14"}, "nodeTo": "4c", "nodeFrom": "1c"}, {"data": {"$color": "#FD7E14"}, "nodeTo": "18c", "nodeFrom": "1c"}, {"data": {"$color": "#FD7E14"}, "nodeTo": "29c", "nodeFrom": "1c"}, {"data": {"$color": "#FD7E14"}, "nodeTo": "39c", "nodeFrom": "1c"}, {"data": {"$color": "#FD7E14"}, "nodeTo": "3c", "nodeFrom": "1c"}, {"data": {"$color": "#FD7E14"}, "nodeTo": "79c", "nodeFrom": "1c"}, {"data": {"$color": "#FD7E14"}, "nodeTo": "27c", "nodeFrom": "1c"}, {"data": {"$color": "#FD7E14"}, "nodeTo": "38c", "nodeFrom": "1c"}, {"data": {"$color": "#FD7E14"}, "nodeTo": "63c", "nodeFrom": "1c"}, {"data": {"$color": "#FD7E14"}, "nodeTo": "72c", "nodeFrom": "1c"}, {"data": {"$color": "#FD7E14"}, "nodeTo": "33c", "nodeFrom": "1c"}, {"data": {"$color": "#FD7E14"}, "nodeTo": "51c", "nodeFrom": "1c"}, {"data": {"$color": "#FD7E14"}, "nodeTo": "64c", "nodeFrom": "1c"}, {"data": {"$color": "#FD7E14"}, "nodeTo": "65c", "nodeFrom": "1c"}, {"data": {"$color": "#FD7E14"}, "nodeTo": "10c", "nodeFrom": "1c"}, {"data": {"$color": "#FD7E14"}, "nodeTo": "8c", "nodeFrom": "1c"}, {"data": {"$color": "#FD7E14"}, "nodeTo": "21c", "nodeFrom": "1c"}, {"data": {"$color": "#FD7E14"}, "nodeTo": "53c", "nodeFrom": "1c"}, {"data": {"$color": "#FD7E14"}, "nodeTo": "45c", "nodeFrom": "1c"}, {"data": {"$color": "#FD7E14"}, "nodeTo": "61c", "nodeFrom": "1c"}, {"data": {"$color": "#FD7E14"}, "nodeTo": "48c", "nodeFrom": "1c"}, {"data": {"$color": "#FD7E14"}, "nodeTo": "32c", "nodeFrom": "1c"}, {"data": {"$color": "#FD7E14"}, "nodeTo": "17c", "nodeFrom": "1c"}, {"data": {"$color": "#FD7E14"}, "nodeTo": "15c", "nodeFrom": "1c"}, {"data": {"$color": "#FD7E14"}, "nodeTo": "56c", "nodeFrom": "1c"}, {"data": {"$color": "#FD7E14"}, "nodeTo": "37c", "nodeFrom": "1c"}, {"data": {"$color": "#FD7E14"}, "nodeTo": "66c", "nodeFrom": "1c"}, {"data": {"$color": "#FD7E14"}, "nodeTo": "40c", "nodeFrom": "1c"}, {"data": {"$color": "#FD7E14"}, "nodeTo": "12c", "nodeFrom": "1c"}, {"data": {"$color": "#FD7E14"}, "nodeTo": "35c", "nodeFrom": "1c"}, {"data": {"$color": "#FD7E14"}, "nodeTo": "77c", "nodeFrom": "1c"}, {"data": {"$color": "#FD7E14"}, "nodeTo": "67c", "nodeFrom": "1c"}, {"data": {"$color": "#FD7E14"}, "nodeTo": "25c", "nodeFrom": "1c"}, {"data": {"$color": "#FD7E14"}, "nodeTo": "69c", "nodeFrom": "1c"}, {"data": {"$color": "#FD7E14"}, "nodeTo": "16c", "nodeFrom": "1c"}, {"data": {"$color": "#FD7E14"}, "nodeTo": "49c", "nodeFrom": "1c"}, {"data": {"$color": "#FD7E14"}, "nodeTo": "68c", "nodeFrom": "1c"}, {"data": {"$color": "#FD7E14"}, "nodeTo": "13c", "nodeFrom": "1c"}, {"data": {"$color": "#FD7E14"}, "nodeTo": "11c", "nodeFrom": "1c"}, {"data": {"$color": "#FD7E14"}, "nodeTo": "52c", "nodeFrom": "1c"}, {"data": {"$color": "#FD7E14"}, "nodeTo": "50c", "nodeFrom": "1c"}, {"data": {"$color": "#FD7E14"}, "nodeTo": "26c", "nodeFrom": "1c"}, {"data": {"$color": "#FD7E14"}, "nodeTo": "62c", "nodeFrom": "1c"}, {"data": {"$color": "#FD7E14"}, "nodeTo": "70c", "nodeFrom": "1c"}], "data": {"$type": "circle", "$dim": 5, "$color": "#FD7E14"}, "id": "1c", "name": "1c"}, {"adjacencies": [{"data": {"$color": "#FD7E14"}, "nodeTo": "6c", "nodeFrom": "48c"}, {"data": {"$color": "#FD7E14"}, "nodeTo": "47c", "nodeFrom": "48c"}, {"data": {"$color": "#FD7E14"}, "nodeTo": "75c", "nodeFrom": "48c"}, {"data": {"$color": "#FD7E14"}, "nodeTo": "20c", "nodeFrom": "48c"}, {"data": {"$color": "#FD7E14"}, "nodeTo": "36c", "nodeFrom": "48c"}, {"data": {"$color": "#FD7E14"}, "nodeTo": "0c", "nodeFrom": "48c"}, {"data": {"$color": "#FD7E14"}, "nodeTo": "28c", "nodeFrom": "48c"}, {"data": {"$color": "#FD7E14"}, "nodeTo": "46c", "nodeFrom": "48c"}, {"data": {"$color": "#FD7E14"}, "nodeTo": "19c", "nodeFrom": "48c"}, {"data": {"$color": "#FD7E14"}, "nodeTo": "5c", "nodeFrom": "48c"}, {"data": {"$color": "#FD7E14"}, "nodeTo": "73c", "nodeFrom": "48c"}, {"data": {"$color": "#FD7E14"}, "nodeTo": "2c", "nodeFrom": "48c"}, {"data": {"$color": "#FD7E14"}, "nodeTo": "22c", "nodeFrom": "48c"}, {"data": {"$color": "#FD7E14"}, "nodeTo": "23c", "nodeFrom": "48c"}, {"data": {"$color": "#FD7E14"}, "nodeTo": "59c", "nodeFrom": "48c"}, {"data": {"$color": "#FD7E14"}, "nodeTo": "74c", "nodeFrom": "48c"}, {"data": {"$color": "#FD7E14"}, "nodeTo": "76c", "nodeFrom": "48c"}, {"data": {"$color": "#FD7E14"}, "nodeTo": "34c", "nodeFrom": "48c"}, {"data": {"$color": "#FD7E14"}, "nodeTo": "9c", "nodeFrom": "48c"}, {"data": {"$color": "#FD7E14"}, "nodeTo": "30c", "nodeFrom": "48c"}, {"data": {"$color": "#FD7E14"}, "nodeTo": "24c", "nodeFrom": "48c"}, {"data": {"$color": "#FD7E14"}, "nodeTo": "14c", "nodeFrom": "48c"}, {"data": {"$color": "#FD7E14"}, "nodeTo": "7c", "nodeFrom": "48c"}, {"data": {"$color": "#FD7E14"}, "nodeTo": "57c", "nodeFrom": "48c"}, {"data": {"$color": "#FD7E14"}, "nodeTo": "58c", "nodeFrom": "48c"}, {"data": {"$color": "#FD7E14"}, "nodeTo": "31c", "nodeFrom": "48c"}, {"data": {"$color": "#FD7E14"}, "nodeTo": "44c", "nodeFrom": "48c"}, {"data": {"$color": "#FD7E14"}, "nodeTo": "41c", "nodeFrom": "48c"}, {"data": {"$color": "#FD7E14"}, "nodeTo": "4c", "nodeFrom": "48c"}, {"data": {"$color": "#FD7E14"}, "nodeTo": "18c", "nodeFrom": "48c"}, {"data": {"$color": "#FD7E14"}, "nodeTo": "29c", "nodeFrom": "48c"}, {"data": {"$color": "#FD7E14"}, "nodeTo": "39c", "nodeFrom": "48c"}, {"data": {"$color": "#FD7E14"}, "nodeTo": "3c", "nodeFrom": "48c"}, {"data": {"$color": "#FD7E14"}, "nodeTo": "79c", "nodeFrom": "48c"}, {"data": {"$color": "#FD7E14"}, "nodeTo": "27c", "nodeFrom": "48c"}, {"data": {"$color": "#FD7E14"}, "nodeTo": "38c", "nodeFrom": "48c"}, {"data": {"$color": "#FD7E14"}, "nodeTo": "63c", "nodeFrom": "48c"}, {"data": {"$color": "#FD7E14"}, "nodeTo": "72c", "nodeFrom": "48c"}, {"data": {"$color": "#FD7E14"}, "nodeTo": "1c", "nodeFrom": "48c"}, {"data": {"$color": "#FD7E14"}, "nodeTo": "32c", "nodeFrom": "48c"}, {"data": {"$color": "#FD7E14"}, "nodeTo": "17c", "nodeFrom": "48c"}, {"data": {"$color": "#FD7E14"}, "nodeTo": "56c", "nodeFrom": "48c"}, {"data": {"$color": "#FD7E14"}, "nodeTo": "37c", "nodeFrom": "48c"}, {"data": {"$color": "#FD7E14"}, "nodeTo": "33c", "nodeFrom": "48c"}, {"data": {"$color": "#FD7E14"}, "nodeTo": "51c", "nodeFrom": "48c"}, {"data": {"$color": "#FD7E14"}, "nodeTo": "40c", "nodeFrom": "48c"}, {"data": {"$color": "#FD7E14"}, "nodeTo": "64c", "nodeFrom": "48c"}, {"data": {"$color": "#FD7E14"}, "nodeTo": "12c", "nodeFrom": "48c"}, {"data": {"$color": "#FD7E14"}, "nodeTo": "65c", "nodeFrom": "48c"}, {"data": {"$color": "#FD7E14"}, "nodeTo": "77c", "nodeFrom": "48c"}, {"data": {"$color": "#FD7E14"}, "nodeTo": "25c", "nodeFrom": "48c"}, {"data": {"$color": "#FD7E14"}, "nodeTo": "10c", "nodeFrom": "48c"}, {"data": {"$color": "#FD7E14"}, "nodeTo": "8c", "nodeFrom": "48c"}, {"data": {"$color": "#FD7E14"}, "nodeTo": "69c", "nodeFrom": "48c"}, {"data": {"$color": "#FD7E14"}, "nodeTo": "16c", "nodeFrom": "48c"}, {"data": {"$color": "#FD7E14"}, "nodeTo": "49c", "nodeFrom": "48c"}, {"data": {"$color": "#FD7E14"}, "nodeTo": "68c", "nodeFrom": "48c"}, {"data": {"$color": "#FD7E14"}, "nodeTo": "13c", "nodeFrom": "48c"}, {"data": {"$color": "#FD7E14"}, "nodeTo": "11c", "nodeFrom": "48c"}, {"data": {"$color": "#FD7E14"}, "nodeTo": "50c", "nodeFrom": "48c"}, {"data": {"$color": "#FD7E14"}, "nodeTo": "21c", "nodeFrom": "48c"}, {"data": {"$color": "#FD7E14"}, "nodeTo": "26c", "nodeFrom": "48c"}, {"data": {"$color": "#FD7E14"}, "nodeTo": "55c", "nodeFrom": "48c"}, {"data": {"$color": "#FD7E14"}, "nodeTo": "61c", "nodeFrom": "48c"}, {"data": {"$color": "#FD7E14"}, "nodeTo": "70c", "nodeFrom": "48c"}, {"data": {"$color": "#FD7E14"}, "nodeTo": "42c", "nodeFrom": "48c"}, {"data": {"$color": "#FD7E14"}, "nodeTo": "66c", "nodeFrom": "48c"}, {"data": {"$color": "#FD7E14"}, "nodeTo": "52c", "nodeFrom": "48c"}, {"data": {"$color": "#FD7E14"}, "nodeTo": "62c", "nodeFrom": "48c"}], "data": {"$type": "circle", "$dim": 5, "$color": "#FD7E14"}, "id": "48c", "name": "48c"}, {"adjacencies": [{"data": {"$color": "#FD7E14"}, "nodeTo": "6c", "nodeFrom": "32c"}, {"data": {"$color": "#FD7E14"}, "nodeTo": "47c", "nodeFrom": "32c"}, {"data": {"$color": "#FD7E14"}, "nodeTo": "75c", "nodeFrom": "32c"}, {"data": {"$color": "#FD7E14"}, "nodeTo": "20c", "nodeFrom": "32c"}, {"data": {"$color": "#FD7E14"}, "nodeTo": "36c", "nodeFrom": "32c"}, {"data": {"$color": "#FD7E14"}, "nodeTo": "0c", "nodeFrom": "32c"}, {"data": {"$color": "#FD7E14"}, "nodeTo": "28c", "nodeFrom": "32c"}, {"data": {"$color": "#FD7E14"}, "nodeTo": "46c", "nodeFrom": "32c"}, {"data": {"$color": "#FD7E14"}, "nodeTo": "19c", "nodeFrom": "32c"}, {"data": {"$color": "#FD7E14"}, "nodeTo": "5c", "nodeFrom": "32c"}, {"data": {"$color": "#FD7E14"}, "nodeTo": "73c", "nodeFrom": "32c"}, {"data": {"$color": "#FD7E14"}, "nodeTo": "2c", "nodeFrom": "32c"}, {"data": {"$color": "#FD7E14"}, "nodeTo": "22c", "nodeFrom": "32c"}, {"data": {"$color": "#FD7E14"}, "nodeTo": "23c", "nodeFrom": "32c"}, {"data": {"$color": "#FD7E14"}, "nodeTo": "59c", "nodeFrom": "32c"}, {"data": {"$color": "#FD7E14"}, "nodeTo": "74c", "nodeFrom": "32c"}, {"data": {"$color": "#FD7E14"}, "nodeTo": "76c", "nodeFrom": "32c"}, {"data": {"$color": "#FD7E14"}, "nodeTo": "34c", "nodeFrom": "32c"}, {"data": {"$color": "#FD7E14"}, "nodeTo": "9c", "nodeFrom": "32c"}, {"data": {"$color": "#FD7E14"}, "nodeTo": "30c", "nodeFrom": "32c"}, {"data": {"$color": "#FD7E14"}, "nodeTo": "24c", "nodeFrom": "32c"}, {"data": {"$color": "#FD7E14"}, "nodeTo": "14c", "nodeFrom": "32c"}, {"data": {"$color": "#FD7E14"}, "nodeTo": "7c", "nodeFrom": "32c"}, {"data": {"$color": "#FD7E14"}, "nodeTo": "57c", "nodeFrom": "32c"}, {"data": {"$color": "#FD7E14"}, "nodeTo": "58c", "nodeFrom": "32c"}, {"data": {"$color": "#FD7E14"}, "nodeTo": "31c", "nodeFrom": "32c"}, {"data": {"$color": "#FD7E14"}, "nodeTo": "44c", "nodeFrom": "32c"}, {"data": {"$color": "#FD7E14"}, "nodeTo": "41c", "nodeFrom": "32c"}, {"data": {"$color": "#FD7E14"}, "nodeTo": "4c", "nodeFrom": "32c"}, {"data": {"$color": "#FD7E14"}, "nodeTo": "18c", "nodeFrom": "32c"}, {"data": {"$color": "#FD7E14"}, "nodeTo": "29c", "nodeFrom": "32c"}, {"data": {"$color": "#FD7E14"}, "nodeTo": "39c", "nodeFrom": "32c"}, {"data": {"$color": "#FD7E14"}, "nodeTo": "3c", "nodeFrom": "32c"}, {"data": {"$color": "#FD7E14"}, "nodeTo": "79c", "nodeFrom": "32c"}, {"data": {"$color": "#FD7E14"}, "nodeTo": "27c", "nodeFrom": "32c"}, {"data": {"$color": "#FD7E14"}, "nodeTo": "38c", "nodeFrom": "32c"}, {"data": {"$color": "#FD7E14"}, "nodeTo": "63c", "nodeFrom": "32c"}, {"data": {"$color": "#FD7E14"}, "nodeTo": "1c", "nodeFrom": "32c"}, {"data": {"$color": "#FD7E14"}, "nodeTo": "48c", "nodeFrom": "32c"}, {"data": {"$color": "#FD7E14"}, "nodeTo": "17c", "nodeFrom": "32c"}, {"data": {"$color": "#FD7E14"}, "nodeTo": "56c", "nodeFrom": "32c"}, {"data": {"$color": "#FD7E14"}, "nodeTo": "37c", "nodeFrom": "32c"}, {"data": {"$color": "#FD7E14"}, "nodeTo": "33c", "nodeFrom": "32c"}, {"data": {"$color": "#FD7E14"}, "nodeTo": "51c", "nodeFrom": "32c"}, {"data": {"$color": "#FD7E14"}, "nodeTo": "40c", "nodeFrom": "32c"}, {"data": {"$color": "#FD7E14"}, "nodeTo": "64c", "nodeFrom": "32c"}, {"data": {"$color": "#FD7E14"}, "nodeTo": "12c", "nodeFrom": "32c"}, {"data": {"$color": "#FD7E14"}, "nodeTo": "65c", "nodeFrom": "32c"}, {"data": {"$color": "#FD7E14"}, "nodeTo": "77c", "nodeFrom": "32c"}, {"data": {"$color": "#FD7E14"}, "nodeTo": "10c", "nodeFrom": "32c"}, {"data": {"$color": "#FD7E14"}, "nodeTo": "8c", "nodeFrom": "32c"}, {"data": {"$color": "#FD7E14"}, "nodeTo": "69c", "nodeFrom": "32c"}, {"data": {"$color": "#FD7E14"}, "nodeTo": "16c", "nodeFrom": "32c"}, {"data": {"$color": "#FD7E14"}, "nodeTo": "49c", "nodeFrom": "32c"}, {"data": {"$color": "#FD7E14"}, "nodeTo": "68c", "nodeFrom": "32c"}, {"data": {"$color": "#FD7E14"}, "nodeTo": "13c", "nodeFrom": "32c"}, {"data": {"$color": "#FD7E14"}, "nodeTo": "11c", "nodeFrom": "32c"}, {"data": {"$color": "#FD7E14"}, "nodeTo": "50c", "nodeFrom": "32c"}, {"data": {"$color": "#FD7E14"}, "nodeTo": "21c", "nodeFrom": "32c"}, {"data": {"$color": "#FD7E14"}, "nodeTo": "61c", "nodeFrom": "32c"}, {"data": {"$color": "#FD7E14"}, "nodeTo": "70c", "nodeFrom": "32c"}, {"data": {"$color": "#FD7E14"}, "nodeTo": "42c", "nodeFrom": "32c"}, {"data": {"$color": "#FD7E14"}, "nodeTo": "66c", "nodeFrom": "32c"}, {"data": {"$color": "#FD7E14"}, "nodeTo": "52c", "nodeFrom": "32c"}, {"data": {"$color": "#FD7E14"}, "nodeTo": "26c", "nodeFrom": "32c"}, {"data": {"$color": "#FD7E14"}, "nodeTo": "62c", "nodeFrom": "32c"}], "data": {"$type": "circle", "$dim": 5, "$color": "#FD7E14"}, "id": "32c", "name": "32c"}, {"adjacencies": [{"data": {"$color": "#FD7E14"}, "nodeTo": "6c", "nodeFrom": "42c"}, {"data": {"$color": "#FD7E14"}, "nodeTo": "36c", "nodeFrom": "42c"}, {"data": {"$color": "#FD7E14"}, "nodeTo": "28c", "nodeFrom": "42c"}, {"data": {"$color": "#FD7E14"}, "nodeTo": "19c", "nodeFrom": "42c"}, {"data": {"$color": "#FD7E14"}, "nodeTo": "5c", "nodeFrom": "42c"}, {"data": {"$color": "#FD7E14"}, "nodeTo": "73c", "nodeFrom": "42c"}, {"data": {"$color": "#FD7E14"}, "nodeTo": "22c", "nodeFrom": "42c"}, {"data": {"$color": "#FD7E14"}, "nodeTo": "74c", "nodeFrom": "42c"}, {"data": {"$color": "#FD7E14"}, "nodeTo": "76c", "nodeFrom": "42c"}, {"data": {"$color": "#FD7E14"}, "nodeTo": "34c", "nodeFrom": "42c"}, {"data": {"$color": "#FD7E14"}, "nodeTo": "9c", "nodeFrom": "42c"}, {"data": {"$color": "#FD7E14"}, "nodeTo": "30c", "nodeFrom": "42c"}, {"data": {"$color": "#FD7E14"}, "nodeTo": "24c", "nodeFrom": "42c"}, {"data": {"$color": "#FD7E14"}, "nodeTo": "57c", "nodeFrom": "42c"}, {"data": {"$color": "#FD7E14"}, "nodeTo": "58c", "nodeFrom": "42c"}, {"data": {"$color": "#FD7E14"}, "nodeTo": "31c", "nodeFrom": "42c"}, {"data": {"$color": "#FD7E14"}, "nodeTo": "80c", "nodeFrom": "42c"}, {"data": {"$color": "#FD7E14"}, "nodeTo": "44c", "nodeFrom": "42c"}, {"data": {"$color": "#FD7E14"}, "nodeTo": "41c", "nodeFrom": "42c"}, {"data": {"$color": "#FD7E14"}, "nodeTo": "18c", "nodeFrom": "42c"}, {"data": {"$color": "#FD7E14"}, "nodeTo": "29c", "nodeFrom": "42c"}, {"data": {"$color": "#FD7E14"}, "nodeTo": "39c", "nodeFrom": "42c"}, {"data": {"$color": "#FD7E14"}, "nodeTo": "3c", "nodeFrom": "42c"}, {"data": {"$color": "#FD7E14"}, "nodeTo": "79c", "nodeFrom": "42c"}, {"data": {"$color": "#FD7E14"}, "nodeTo": "27c", "nodeFrom": "42c"}, {"data": {"$color": "#FD7E14"}, "nodeTo": "38c", "nodeFrom": "42c"}, {"data": {"$color": "#FD7E14"}, "nodeTo": "63c", "nodeFrom": "42c"}, {"data": {"$color": "#FD7E14"}, "nodeTo": "72c", "nodeFrom": "42c"}, {"data": {"$color": "#FD7E14"}, "nodeTo": "48c", "nodeFrom": "42c"}, {"data": {"$color": "#FD7E14"}, "nodeTo": "32c", "nodeFrom": "42c"}, {"data": {"$color": "#FD7E14"}, "nodeTo": "17c", "nodeFrom": "42c"}, {"data": {"$color": "#FD7E14"}, "nodeTo": "56c", "nodeFrom": "42c"}, {"data": {"$color": "#FD7E14"}, "nodeTo": "33c", "nodeFrom": "42c"}, {"data": {"$color": "#FD7E14"}, "nodeTo": "51c", "nodeFrom": "42c"}, {"data": {"$color": "#FD7E14"}, "nodeTo": "64c", "nodeFrom": "42c"}, {"data": {"$color": "#FD7E14"}, "nodeTo": "12c", "nodeFrom": "42c"}, {"data": {"$color": "#FD7E14"}, "nodeTo": "65c", "nodeFrom": "42c"}, {"data": {"$color": "#FD7E14"}, "nodeTo": "77c", "nodeFrom": "42c"}, {"data": {"$color": "#FD7E14"}, "nodeTo": "8c", "nodeFrom": "42c"}, {"data": {"$color": "#FD7E14"}, "nodeTo": "11c", "nodeFrom": "42c"}, {"data": {"$color": "#FD7E14"}, "nodeTo": "52c", "nodeFrom": "42c"}, {"data": {"$color": "#FD7E14"}, "nodeTo": "50c", "nodeFrom": "42c"}, {"data": {"$color": "#FD7E14"}, "nodeTo": "53c", "nodeFrom": "42c"}, {"data": {"$color": "#FD7E14"}, "nodeTo": "26c", "nodeFrom": "42c"}, {"data": {"$color": "#FD7E14"}, "nodeTo": "55c", "nodeFrom": "42c"}, {"data": {"$color": "#FD7E14"}, "nodeTo": "70c", "nodeFrom": "42c"}, {"data": {"$color": "#FD7E14"}, "nodeTo": "15c", "nodeFrom": "42c"}, {"data": {"$color": "#FD7E14"}, "nodeTo": "62c", "nodeFrom": "42c"}], "data": {"$type": "circle", "$dim": 5, "$color": "#FD7E14"}, "id": "42c", "name": "42c"}, {"adjacencies": [{"data": {"$color": "#FD7E14"}, "nodeTo": "6c", "nodeFrom": "17c"}, {"data": {"$color": "#FD7E14"}, "nodeTo": "47c", "nodeFrom": "17c"}, {"data": {"$color": "#FD7E14"}, "nodeTo": "75c", "nodeFrom": "17c"}, {"data": {"$color": "#FD7E14"}, "nodeTo": "20c", "nodeFrom": "17c"}, {"data": {"$color": "#FD7E14"}, "nodeTo": "36c", "nodeFrom": "17c"}, {"data": {"$color": "#FD7E14"}, "nodeTo": "0c", "nodeFrom": "17c"}, {"data": {"$color": "#FD7E14"}, "nodeTo": "28c", "nodeFrom": "17c"}, {"data": {"$color": "#FD7E14"}, "nodeTo": "46c", "nodeFrom": "17c"}, {"data": {"$color": "#FD7E14"}, "nodeTo": "19c", "nodeFrom": "17c"}, {"data": {"$color": "#FD7E14"}, "nodeTo": "5c", "nodeFrom": "17c"}, {"data": {"$color": "#FD7E14"}, "nodeTo": "73c", "nodeFrom": "17c"}, {"data": {"$color": "#FD7E14"}, "nodeTo": "22c", "nodeFrom": "17c"}, {"data": {"$color": "#FD7E14"}, "nodeTo": "23c", "nodeFrom": "17c"}, {"data": {"$color": "#FD7E14"}, "nodeTo": "59c", "nodeFrom": "17c"}, {"data": {"$color": "#FD7E14"}, "nodeTo": "74c", "nodeFrom": "17c"}, {"data": {"$color": "#FD7E14"}, "nodeTo": "76c", "nodeFrom": "17c"}, {"data": {"$color": "#FD7E14"}, "nodeTo": "9c", "nodeFrom": "17c"}, {"data": {"$color": "#FD7E14"}, "nodeTo": "30c", "nodeFrom": "17c"}, {"data": {"$color": "#FD7E14"}, "nodeTo": "24c", "nodeFrom": "17c"}, {"data": {"$color": "#FD7E14"}, "nodeTo": "14c", "nodeFrom": "17c"}, {"data": {"$color": "#FD7E14"}, "nodeTo": "7c", "nodeFrom": "17c"}, {"data": {"$color": "#FD7E14"}, "nodeTo": "57c", "nodeFrom": "17c"}, {"data": {"$color": "#FD7E14"}, "nodeTo": "31c", "nodeFrom": "17c"}, {"data": {"$color": "#FD7E14"}, "nodeTo": "44c", "nodeFrom": "17c"}, {"data": {"$color": "#FD7E14"}, "nodeTo": "41c", "nodeFrom": "17c"}, {"data": {"$color": "#FD7E14"}, "nodeTo": "4c", "nodeFrom": "17c"}, {"data": {"$color": "#FD7E14"}, "nodeTo": "18c", "nodeFrom": "17c"}, {"data": {"$color": "#FD7E14"}, "nodeTo": "29c", "nodeFrom": "17c"}, {"data": {"$color": "#FD7E14"}, "nodeTo": "3c", "nodeFrom": "17c"}, {"data": {"$color": "#FD7E14"}, "nodeTo": "27c", "nodeFrom": "17c"}, {"data": {"$color": "#FD7E14"}, "nodeTo": "38c", "nodeFrom": "17c"}, {"data": {"$color": "#FD7E14"}, "nodeTo": "63c", "nodeFrom": "17c"}, {"data": {"$color": "#FD7E14"}, "nodeTo": "72c", "nodeFrom": "17c"}, {"data": {"$color": "#FD7E14"}, "nodeTo": "1c", "nodeFrom": "17c"}, {"data": {"$color": "#FD7E14"}, "nodeTo": "48c", "nodeFrom": "17c"}, {"data": {"$color": "#FD7E14"}, "nodeTo": "32c", "nodeFrom": "17c"}, {"data": {"$color": "#FD7E14"}, "nodeTo": "42c", "nodeFrom": "17c"}, {"data": {"$color": "#FD7E14"}, "nodeTo": "33c", "nodeFrom": "17c"}, {"data": {"$color": "#FD7E14"}, "nodeTo": "51c", "nodeFrom": "17c"}, {"data": {"$color": "#FD7E14"}, "nodeTo": "64c", "nodeFrom": "17c"}, {"data": {"$color": "#FD7E14"}, "nodeTo": "65c", "nodeFrom": "17c"}, {"data": {"$color": "#FD7E14"}, "nodeTo": "10c", "nodeFrom": "17c"}, {"data": {"$color": "#FD7E14"}, "nodeTo": "8c", "nodeFrom": "17c"}, {"data": {"$color": "#FD7E14"}, "nodeTo": "13c", "nodeFrom": "17c"}, {"data": {"$color": "#FD7E14"}, "nodeTo": "21c", "nodeFrom": "17c"}, {"data": {"$color": "#FD7E14"}, "nodeTo": "53c", "nodeFrom": "17c"}, {"data": {"$color": "#FD7E14"}, "nodeTo": "61c", "nodeFrom": "17c"}, {"data": {"$color": "#FD7E14"}, "nodeTo": "56c", "nodeFrom": "17c"}, {"data": {"$color": "#FD7E14"}, "nodeTo": "37c", "nodeFrom": "17c"}, {"data": {"$color": "#FD7E14"}, "nodeTo": "66c", "nodeFrom": "17c"}, {"data": {"$color": "#FD7E14"}, "nodeTo": "12c", "nodeFrom": "17c"}, {"data": {"$color": "#FD7E14"}, "nodeTo": "77c", "nodeFrom": "17c"}, {"data": {"$color": "#FD7E14"}, "nodeTo": "49c", "nodeFrom": "17c"}, {"data": {"$color": "#FD7E14"}, "nodeTo": "68c", "nodeFrom": "17c"}, {"data": {"$color": "#FD7E14"}, "nodeTo": "11c", "nodeFrom": "17c"}, {"data": {"$color": "#FD7E14"}, "nodeTo": "50c", "nodeFrom": "17c"}, {"data": {"$color": "#FD7E14"}, "nodeTo": "62c", "nodeFrom": "17c"}], "data": {"$type": "circle", "$dim": 5, "$color": "#FD7E14"}, "id": "17c", "name": "17c"}, {"adjacencies": [{"data": {"$color": "#FD7E14"}, "nodeTo": "23c", "nodeFrom": "71c"}, {"data": {"$color": "#FD7E14"}, "nodeTo": "34c", "nodeFrom": "71c"}, {"data": {"$color": "#FD7E14"}, "nodeTo": "39c", "nodeFrom": "71c"}, {"data": {"$color": "#FD7E14"}, "nodeTo": "63c", "nodeFrom": "71c"}, {"data": {"$color": "#FD7E14"}, "nodeTo": "65c", "nodeFrom": "71c"}, {"data": {"$color": "#FD7E14"}, "nodeTo": "10c", "nodeFrom": "71c"}, {"data": {"$color": "#FD7E14"}, "nodeTo": "43c", "nodeFrom": "71c"}, {"data": {"$color": "#FD7E14"}, "nodeTo": "33c", "nodeFrom": "71c"}, {"data": {"$color": "#FD7E14"}, "nodeTo": "67c", "nodeFrom": "71c"}, {"data": {"$color": "#FD7E14"}, "nodeTo": "25c", "nodeFrom": "71c"}, {"data": {"$color": "#FD7E14"}, "nodeTo": "49c", "nodeFrom": "71c"}, {"data": {"$color": "#FD7E14"}, "nodeTo": "78c", "nodeFrom": "71c"}], "data": {"$type": "circle", "$dim": 5, "$color": "#FD7E14"}, "id": "71c", "name": "71c"}, {"adjacencies": [{"data": {"$color": "#FD7E14"}, "nodeTo": "36c", "nodeFrom": "15c"}, {"data": {"$color": "#FD7E14"}, "nodeTo": "0c", "nodeFrom": "15c"}, {"data": {"$color": "#FD7E14"}, "nodeTo": "28c", "nodeFrom": "15c"}, {"data": {"$color": "#FD7E14"}, "nodeTo": "46c", "nodeFrom": "15c"}, {"data": {"$color": "#FD7E14"}, "nodeTo": "19c", "nodeFrom": "15c"}, {"data": {"$color": "#FD7E14"}, "nodeTo": "5c", "nodeFrom": "15c"}, {"data": {"$color": "#FD7E14"}, "nodeTo": "22c", "nodeFrom": "15c"}, {"data": {"$color": "#FD7E14"}, "nodeTo": "74c", "nodeFrom": "15c"}, {"data": {"$color": "#FD7E14"}, "nodeTo": "58c", "nodeFrom": "15c"}, {"data": {"$color": "#FD7E14"}, "nodeTo": "41c", "nodeFrom": "15c"}, {"data": {"$color": "#FD7E14"}, "nodeTo": "18c", "nodeFrom": "15c"}, {"data": {"$color": "#FD7E14"}, "nodeTo": "29c", "nodeFrom": "15c"}, {"data": {"$color": "#FD7E14"}, "nodeTo": "39c", "nodeFrom": "15c"}, {"data": {"$color": "#FD7E14"}, "nodeTo": "3c", "nodeFrom": "15c"}, {"data": {"$color": "#FD7E14"}, "nodeTo": "79c", "nodeFrom": "15c"}, {"data": {"$color": "#FD7E14"}, "nodeTo": "63c", "nodeFrom": "15c"}, {"data": {"$color": "#FD7E14"}, "nodeTo": "1c", "nodeFrom": "15c"}, {"data": {"$color": "#FD7E14"}, "nodeTo": "42c", "nodeFrom": "15c"}, {"data": {"$color": "#FD7E14"}, "nodeTo": "56c", "nodeFrom": "15c"}, {"data": {"$color": "#FD7E14"}, "nodeTo": "33c", "nodeFrom": "15c"}, {"data": {"$color": "#FD7E14"}, "nodeTo": "51c", "nodeFrom": "15c"}, {"data": {"$color": "#FD7E14"}, "nodeTo": "12c", "nodeFrom": "15c"}, {"data": {"$color": "#FD7E14"}, "nodeTo": "65c", "nodeFrom": "15c"}, {"data": {"$color": "#FD7E14"}, "nodeTo": "35c", "nodeFrom": "15c"}, {"data": {"$color": "#FD7E14"}, "nodeTo": "77c", "nodeFrom": "15c"}, {"data": {"$color": "#FD7E14"}, "nodeTo": "67c", "nodeFrom": "15c"}, {"data": {"$color": "#FD7E14"}, "nodeTo": "49c", "nodeFrom": "15c"}, {"data": {"$color": "#FD7E14"}, "nodeTo": "52c", "nodeFrom": "15c"}, {"data": {"$color": "#FD7E14"}, "nodeTo": "50c", "nodeFrom": "15c"}, {"data": {"$color": "#FD7E14"}, "nodeTo": "53c", "nodeFrom": "15c"}, {"data": {"$color": "#FD7E14"}, "nodeTo": "26c", "nodeFrom": "15c"}, {"data": {"$color": "#FD7E14"}, "nodeTo": "45c", "nodeFrom": "15c"}], "data": {"$type": "circle", "$dim": 5, "$color": "#FD7E14"}, "id": "15c", "name": "15c"}, {"adjacencies": [{"data": {"$color": "#FD7E14"}, "nodeTo": "6c", "nodeFrom": "56c"}, {"data": {"$color": "#FD7E14"}, "nodeTo": "47c", "nodeFrom": "56c"}, {"data": {"$color": "#FD7E14"}, "nodeTo": "75c", "nodeFrom": "56c"}, {"data": {"$color": "#FD7E14"}, "nodeTo": "20c", "nodeFrom": "56c"}, {"data": {"$color": "#FD7E14"}, "nodeTo": "36c", "nodeFrom": "56c"}, {"data": {"$color": "#FD7E14"}, "nodeTo": "0c", "nodeFrom": "56c"}, {"data": {"$color": "#FD7E14"}, "nodeTo": "28c", "nodeFrom": "56c"}, {"data": {"$color": "#FD7E14"}, "nodeTo": "46c", "nodeFrom": "56c"}, {"data": {"$color": "#FD7E14"}, "nodeTo": "19c", "nodeFrom": "56c"}, {"data": {"$color": "#FD7E14"}, "nodeTo": "5c", "nodeFrom": "56c"}, {"data": {"$color": "#FD7E14"}, "nodeTo": "73c", "nodeFrom": "56c"}, {"data": {"$color": "#FD7E14"}, "nodeTo": "2c", "nodeFrom": "56c"}, {"data": {"$color": "#FD7E14"}, "nodeTo": "22c", "nodeFrom": "56c"}, {"data": {"$color": "#FD7E14"}, "nodeTo": "23c", "nodeFrom": "56c"}, {"data": {"$color": "#FD7E14"}, "nodeTo": "59c", "nodeFrom": "56c"}, {"data": {"$color": "#FD7E14"}, "nodeTo": "74c", "nodeFrom": "56c"}, {"data": {"$color": "#FD7E14"}, "nodeTo": "76c", "nodeFrom": "56c"}, {"data": {"$color": "#FD7E14"}, "nodeTo": "34c", "nodeFrom": "56c"}, {"data": {"$color": "#FD7E14"}, "nodeTo": "9c", "nodeFrom": "56c"}, {"data": {"$color": "#FD7E14"}, "nodeTo": "30c", "nodeFrom": "56c"}, {"data": {"$color": "#FD7E14"}, "nodeTo": "24c", "nodeFrom": "56c"}, {"data": {"$color": "#FD7E14"}, "nodeTo": "14c", "nodeFrom": "56c"}, {"data": {"$color": "#FD7E14"}, "nodeTo": "7c", "nodeFrom": "56c"}, {"data": {"$color": "#FD7E14"}, "nodeTo": "57c", "nodeFrom": "56c"}, {"data": {"$color": "#FD7E14"}, "nodeTo": "58c", "nodeFrom": "56c"}, {"data": {"$color": "#FD7E14"}, "nodeTo": "31c", "nodeFrom": "56c"}, {"data": {"$color": "#FD7E14"}, "nodeTo": "44c", "nodeFrom": "56c"}, {"data": {"$color": "#FD7E14"}, "nodeTo": "41c", "nodeFrom": "56c"}, {"data": {"$color": "#FD7E14"}, "nodeTo": "4c", "nodeFrom": "56c"}, {"data": {"$color": "#FD7E14"}, "nodeTo": "18c", "nodeFrom": "56c"}, {"data": {"$color": "#FD7E14"}, "nodeTo": "29c", "nodeFrom": "56c"}, {"data": {"$color": "#FD7E14"}, "nodeTo": "39c", "nodeFrom": "56c"}, {"data": {"$color": "#FD7E14"}, "nodeTo": "3c", "nodeFrom": "56c"}, {"data": {"$color": "#FD7E14"}, "nodeTo": "79c", "nodeFrom": "56c"}, {"data": {"$color": "#FD7E14"}, "nodeTo": "27c", "nodeFrom": "56c"}, {"data": {"$color": "#FD7E14"}, "nodeTo": "38c", "nodeFrom": "56c"}, {"data": {"$color": "#FD7E14"}, "nodeTo": "63c", "nodeFrom": "56c"}, {"data": {"$color": "#FD7E14"}, "nodeTo": "72c", "nodeFrom": "56c"}, {"data": {"$color": "#FD7E14"}, "nodeTo": "1c", "nodeFrom": "56c"}, {"data": {"$color": "#FD7E14"}, "nodeTo": "48c", "nodeFrom": "56c"}, {"data": {"$color": "#FD7E14"}, "nodeTo": "32c", "nodeFrom": "56c"}, {"data": {"$color": "#FD7E14"}, "nodeTo": "42c", "nodeFrom": "56c"}, {"data": {"$color": "#FD7E14"}, "nodeTo": "17c", "nodeFrom": "56c"}, {"data": {"$color": "#FD7E14"}, "nodeTo": "15c", "nodeFrom": "56c"}, {"data": {"$color": "#FD7E14"}, "nodeTo": "37c", "nodeFrom": "56c"}, {"data": {"$color": "#FD7E14"}, "nodeTo": "33c", "nodeFrom": "56c"}, {"data": {"$color": "#FD7E14"}, "nodeTo": "51c", "nodeFrom": "56c"}, {"data": {"$color": "#FD7E14"}, "nodeTo": "64c", "nodeFrom": "56c"}, {"data": {"$color": "#FD7E14"}, "nodeTo": "12c", "nodeFrom": "56c"}, {"data": {"$color": "#FD7E14"}, "nodeTo": "65c", "nodeFrom": "56c"}, {"data": {"$color": "#FD7E14"}, "nodeTo": "25c", "nodeFrom": "56c"}, {"data": {"$color": "#FD7E14"}, "nodeTo": "10c", "nodeFrom": "56c"}, {"data": {"$color": "#FD7E14"}, "nodeTo": "8c", "nodeFrom": "56c"}, {"data": {"$color": "#FD7E14"}, "nodeTo": "69c", "nodeFrom": "56c"}, {"data": {"$color": "#FD7E14"}, "nodeTo": "16c", "nodeFrom": "56c"}, {"data": {"$color": "#FD7E14"}, "nodeTo": "68c", "nodeFrom": "56c"}, {"data": {"$color": "#FD7E14"}, "nodeTo": "13c", "nodeFrom": "56c"}, {"data": {"$color": "#FD7E14"}, "nodeTo": "11c", "nodeFrom": "56c"}, {"data": {"$color": "#FD7E14"}, "nodeTo": "50c", "nodeFrom": "56c"}, {"data": {"$color": "#FD7E14"}, "nodeTo": "21c", "nodeFrom": "56c"}, {"data": {"$color": "#FD7E14"}, "nodeTo": "53c", "nodeFrom": "56c"}, {"data": {"$color": "#FD7E14"}, "nodeTo": "45c", "nodeFrom": "56c"}, {"data": {"$color": "#FD7E14"}, "nodeTo": "61c", "nodeFrom": "56c"}, {"data": {"$color": "#FD7E14"}, "nodeTo": "70c", "nodeFrom": "56c"}, {"data": {"$color": "#FD7E14"}, "nodeTo": "66c", "nodeFrom": "56c"}, {"data": {"$color": "#FD7E14"}, "nodeTo": "40c", "nodeFrom": "56c"}, {"data": {"$color": "#FD7E14"}, "nodeTo": "77c", "nodeFrom": "56c"}, {"data": {"$color": "#FD7E14"}, "nodeTo": "49c", "nodeFrom": "56c"}, {"data": {"$color": "#FD7E14"}, "nodeTo": "52c", "nodeFrom": "56c"}, {"data": {"$color": "#FD7E14"}, "nodeTo": "26c", "nodeFrom": "56c"}, {"data": {"$color": "#FD7E14"}, "nodeTo": "55c", "nodeFrom": "56c"}, {"data": {"$color": "#FD7E14"}, "nodeTo": "62c", "nodeFrom": "56c"}], "data": {"$type": "circle", "$dim": 5, "$color": "#FD7E14"}, "id": "56c", "name": "56c"}, {"adjacencies": [{"data": {"$color": "#FD7E14"}, "nodeTo": "6c", "nodeFrom": "37c"}, {"data": {"$color": "#FD7E14"}, "nodeTo": "47c", "nodeFrom": "37c"}, {"data": {"$color": "#FD7E14"}, "nodeTo": "75c", "nodeFrom": "37c"}, {"data": {"$color": "#FD7E14"}, "nodeTo": "20c", "nodeFrom": "37c"}, {"data": {"$color": "#FD7E14"}, "nodeTo": "36c", "nodeFrom": "37c"}, {"data": {"$color": "#FD7E14"}, "nodeTo": "0c", "nodeFrom": "37c"}, {"data": {"$color": "#FD7E14"}, "nodeTo": "28c", "nodeFrom": "37c"}, {"data": {"$color": "#FD7E14"}, "nodeTo": "46c", "nodeFrom": "37c"}, {"data": {"$color": "#FD7E14"}, "nodeTo": "19c", "nodeFrom": "37c"}, {"data": {"$color": "#FD7E14"}, "nodeTo": "5c", "nodeFrom": "37c"}, {"data": {"$color": "#FD7E14"}, "nodeTo": "73c", "nodeFrom": "37c"}, {"data": {"$color": "#FD7E14"}, "nodeTo": "2c", "nodeFrom": "37c"}, {"data": {"$color": "#FD7E14"}, "nodeTo": "22c", "nodeFrom": "37c"}, {"data": {"$color": "#FD7E14"}, "nodeTo": "23c", "nodeFrom": "37c"}, {"data": {"$color": "#FD7E14"}, "nodeTo": "59c", "nodeFrom": "37c"}, {"data": {"$color": "#FD7E14"}, "nodeTo": "74c", "nodeFrom": "37c"}, {"data": {"$color": "#FD7E14"}, "nodeTo": "76c", "nodeFrom": "37c"}, {"data": {"$color": "#FD7E14"}, "nodeTo": "34c", "nodeFrom": "37c"}, {"data": {"$color": "#FD7E14"}, "nodeTo": "9c", "nodeFrom": "37c"}, {"data": {"$color": "#FD7E14"}, "nodeTo": "30c", "nodeFrom": "37c"}, {"data": {"$color": "#FD7E14"}, "nodeTo": "24c", "nodeFrom": "37c"}, {"data": {"$color": "#FD7E14"}, "nodeTo": "14c", "nodeFrom": "37c"}, {"data": {"$color": "#FD7E14"}, "nodeTo": "7c", "nodeFrom": "37c"}, {"data": {"$color": "#FD7E14"}, "nodeTo": "57c", "nodeFrom": "37c"}, {"data": {"$color": "#FD7E14"}, "nodeTo": "58c", "nodeFrom": "37c"}, {"data": {"$color": "#FD7E14"}, "nodeTo": "31c", "nodeFrom": "37c"}, {"data": {"$color": "#FD7E14"}, "nodeTo": "80c", "nodeFrom": "37c"}, {"data": {"$color": "#FD7E14"}, "nodeTo": "44c", "nodeFrom": "37c"}, {"data": {"$color": "#FD7E14"}, "nodeTo": "41c", "nodeFrom": "37c"}, {"data": {"$color": "#FD7E14"}, "nodeTo": "4c", "nodeFrom": "37c"}, {"data": {"$color": "#FD7E14"}, "nodeTo": "18c", "nodeFrom": "37c"}, {"data": {"$color": "#FD7E14"}, "nodeTo": "29c", "nodeFrom": "37c"}, {"data": {"$color": "#FD7E14"}, "nodeTo": "39c", "nodeFrom": "37c"}, {"data": {"$color": "#FD7E14"}, "nodeTo": "3c", "nodeFrom": "37c"}, {"data": {"$color": "#FD7E14"}, "nodeTo": "79c", "nodeFrom": "37c"}, {"data": {"$color": "#FD7E14"}, "nodeTo": "27c", "nodeFrom": "37c"}, {"data": {"$color": "#FD7E14"}, "nodeTo": "38c", "nodeFrom": "37c"}, {"data": {"$color": "#FD7E14"}, "nodeTo": "63c", "nodeFrom": "37c"}, {"data": {"$color": "#FD7E14"}, "nodeTo": "1c", "nodeFrom": "37c"}, {"data": {"$color": "#FD7E14"}, "nodeTo": "48c", "nodeFrom": "37c"}, {"data": {"$color": "#FD7E14"}, "nodeTo": "32c", "nodeFrom": "37c"}, {"data": {"$color": "#FD7E14"}, "nodeTo": "17c", "nodeFrom": "37c"}, {"data": {"$color": "#FD7E14"}, "nodeTo": "56c", "nodeFrom": "37c"}, {"data": {"$color": "#FD7E14"}, "nodeTo": "33c", "nodeFrom": "37c"}, {"data": {"$color": "#FD7E14"}, "nodeTo": "51c", "nodeFrom": "37c"}, {"data": {"$color": "#FD7E14"}, "nodeTo": "64c", "nodeFrom": "37c"}, {"data": {"$color": "#FD7E14"}, "nodeTo": "65c", "nodeFrom": "37c"}, {"data": {"$color": "#FD7E14"}, "nodeTo": "25c", "nodeFrom": "37c"}, {"data": {"$color": "#FD7E14"}, "nodeTo": "10c", "nodeFrom": "37c"}, {"data": {"$color": "#FD7E14"}, "nodeTo": "8c", "nodeFrom": "37c"}, {"data": {"$color": "#FD7E14"}, "nodeTo": "69c", "nodeFrom": "37c"}, {"data": {"$color": "#FD7E14"}, "nodeTo": "13c", "nodeFrom": "37c"}, {"data": {"$color": "#FD7E14"}, "nodeTo": "11c", "nodeFrom": "37c"}, {"data": {"$color": "#FD7E14"}, "nodeTo": "50c", "nodeFrom": "37c"}, {"data": {"$color": "#FD7E14"}, "nodeTo": "21c", "nodeFrom": "37c"}, {"data": {"$color": "#FD7E14"}, "nodeTo": "53c", "nodeFrom": "37c"}, {"data": {"$color": "#FD7E14"}, "nodeTo": "61c", "nodeFrom": "37c"}, {"data": {"$color": "#FD7E14"}, "nodeTo": "66c", "nodeFrom": "37c"}, {"data": {"$color": "#FD7E14"}, "nodeTo": "12c", "nodeFrom": "37c"}, {"data": {"$color": "#FD7E14"}, "nodeTo": "35c", "nodeFrom": "37c"}, {"data": {"$color": "#FD7E14"}, "nodeTo": "77c", "nodeFrom": "37c"}, {"data": {"$color": "#FD7E14"}, "nodeTo": "16c", "nodeFrom": "37c"}, {"data": {"$color": "#FD7E14"}, "nodeTo": "49c", "nodeFrom": "37c"}, {"data": {"$color": "#FD7E14"}, "nodeTo": "68c", "nodeFrom": "37c"}, {"data": {"$color": "#FD7E14"}, "nodeTo": "52c", "nodeFrom": "37c"}, {"data": {"$color": "#FD7E14"}, "nodeTo": "26c", "nodeFrom": "37c"}, {"data": {"$color": "#FD7E14"}, "nodeTo": "55c", "nodeFrom": "37c"}, {"data": {"$color": "#FD7E14"}, "nodeTo": "62c", "nodeFrom": "37c"}, {"data": {"$color": "#FD7E14"}, "nodeTo": "70c", "nodeFrom": "37c"}], "data": {"$type": "circle", "$dim": 5, "$color": "#FD7E14"}, "id": "37c", "name": "37c"}, {"adjacencies": [{"data": {"$color": "#FD7E14"}, "nodeTo": "6c", "nodeFrom": "66c"}, {"data": {"$color": "#FD7E14"}, "nodeTo": "47c", "nodeFrom": "66c"}, {"data": {"$color": "#FD7E14"}, "nodeTo": "75c", "nodeFrom": "66c"}, {"data": {"$color": "#FD7E14"}, "nodeTo": "20c", "nodeFrom": "66c"}, {"data": {"$color": "#FD7E14"}, "nodeTo": "36c", "nodeFrom": "66c"}, {"data": {"$color": "#FD7E14"}, "nodeTo": "0c", "nodeFrom": "66c"}, {"data": {"$color": "#FD7E14"}, "nodeTo": "28c", "nodeFrom": "66c"}, {"data": {"$color": "#FD7E14"}, "nodeTo": "46c", "nodeFrom": "66c"}, {"data": {"$color": "#FD7E14"}, "nodeTo": "19c", "nodeFrom": "66c"}, {"data": {"$color": "#FD7E14"}, "nodeTo": "5c", "nodeFrom": "66c"}, {"data": {"$color": "#FD7E14"}, "nodeTo": "73c", "nodeFrom": "66c"}, {"data": {"$color": "#FD7E14"}, "nodeTo": "2c", "nodeFrom": "66c"}, {"data": {"$color": "#FD7E14"}, "nodeTo": "22c", "nodeFrom": "66c"}, {"data": {"$color": "#FD7E14"}, "nodeTo": "23c", "nodeFrom": "66c"}, {"data": {"$color": "#FD7E14"}, "nodeTo": "59c", "nodeFrom": "66c"}, {"data": {"$color": "#FD7E14"}, "nodeTo": "74c", "nodeFrom": "66c"}, {"data": {"$color": "#FD7E14"}, "nodeTo": "76c", "nodeFrom": "66c"}, {"data": {"$color": "#FD7E14"}, "nodeTo": "34c", "nodeFrom": "66c"}, {"data": {"$color": "#FD7E14"}, "nodeTo": "9c", "nodeFrom": "66c"}, {"data": {"$color": "#FD7E14"}, "nodeTo": "30c", "nodeFrom": "66c"}, {"data": {"$color": "#FD7E14"}, "nodeTo": "24c", "nodeFrom": "66c"}, {"data": {"$color": "#FD7E14"}, "nodeTo": "14c", "nodeFrom": "66c"}, {"data": {"$color": "#FD7E14"}, "nodeTo": "7c", "nodeFrom": "66c"}, {"data": {"$color": "#FD7E14"}, "nodeTo": "57c", "nodeFrom": "66c"}, {"data": {"$color": "#FD7E14"}, "nodeTo": "31c", "nodeFrom": "66c"}, {"data": {"$color": "#FD7E14"}, "nodeTo": "44c", "nodeFrom": "66c"}, {"data": {"$color": "#FD7E14"}, "nodeTo": "41c", "nodeFrom": "66c"}, {"data": {"$color": "#FD7E14"}, "nodeTo": "4c", "nodeFrom": "66c"}, {"data": {"$color": "#FD7E14"}, "nodeTo": "18c", "nodeFrom": "66c"}, {"data": {"$color": "#FD7E14"}, "nodeTo": "29c", "nodeFrom": "66c"}, {"data": {"$color": "#FD7E14"}, "nodeTo": "39c", "nodeFrom": "66c"}, {"data": {"$color": "#FD7E14"}, "nodeTo": "3c", "nodeFrom": "66c"}, {"data": {"$color": "#FD7E14"}, "nodeTo": "27c", "nodeFrom": "66c"}, {"data": {"$color": "#FD7E14"}, "nodeTo": "38c", "nodeFrom": "66c"}, {"data": {"$color": "#FD7E14"}, "nodeTo": "63c", "nodeFrom": "66c"}, {"data": {"$color": "#FD7E14"}, "nodeTo": "1c", "nodeFrom": "66c"}, {"data": {"$color": "#FD7E14"}, "nodeTo": "48c", "nodeFrom": "66c"}, {"data": {"$color": "#FD7E14"}, "nodeTo": "32c", "nodeFrom": "66c"}, {"data": {"$color": "#FD7E14"}, "nodeTo": "17c", "nodeFrom": "66c"}, {"data": {"$color": "#FD7E14"}, "nodeTo": "56c", "nodeFrom": "66c"}, {"data": {"$color": "#FD7E14"}, "nodeTo": "37c", "nodeFrom": "66c"}, {"data": {"$color": "#FD7E14"}, "nodeTo": "33c", "nodeFrom": "66c"}, {"data": {"$color": "#FD7E14"}, "nodeTo": "51c", "nodeFrom": "66c"}, {"data": {"$color": "#FD7E14"}, "nodeTo": "64c", "nodeFrom": "66c"}, {"data": {"$color": "#FD7E14"}, "nodeTo": "12c", "nodeFrom": "66c"}, {"data": {"$color": "#FD7E14"}, "nodeTo": "65c", "nodeFrom": "66c"}, {"data": {"$color": "#FD7E14"}, "nodeTo": "77c", "nodeFrom": "66c"}, {"data": {"$color": "#FD7E14"}, "nodeTo": "67c", "nodeFrom": "66c"}, {"data": {"$color": "#FD7E14"}, "nodeTo": "10c", "nodeFrom": "66c"}, {"data": {"$color": "#FD7E14"}, "nodeTo": "8c", "nodeFrom": "66c"}, {"data": {"$color": "#FD7E14"}, "nodeTo": "49c", "nodeFrom": "66c"}, {"data": {"$color": "#FD7E14"}, "nodeTo": "68c", "nodeFrom": "66c"}, {"data": {"$color": "#FD7E14"}, "nodeTo": "13c", "nodeFrom": "66c"}, {"data": {"$color": "#FD7E14"}, "nodeTo": "11c", "nodeFrom": "66c"}, {"data": {"$color": "#FD7E14"}, "nodeTo": "50c", "nodeFrom": "66c"}, {"data": {"$color": "#FD7E14"}, "nodeTo": "21c", "nodeFrom": "66c"}, {"data": {"$color": "#FD7E14"}, "nodeTo": "53c", "nodeFrom": "66c"}, {"data": {"$color": "#FD7E14"}, "nodeTo": "26c", "nodeFrom": "66c"}, {"data": {"$color": "#FD7E14"}, "nodeTo": "55c", "nodeFrom": "66c"}, {"data": {"$color": "#FD7E14"}, "nodeTo": "61c", "nodeFrom": "66c"}, {"data": {"$color": "#FD7E14"}, "nodeTo": "70c", "nodeFrom": "66c"}, {"data": {"$color": "#FD7E14"}, "nodeTo": "62c", "nodeFrom": "66c"}], "data": {"$type": "circle", "$dim": 5, "$color": "#FD7E14"}, "id": "66c", "name": "66c"}, {"adjacencies": [{"data": {"$color": "#FD7E14"}, "nodeTo": "6c", "nodeFrom": "33c"}, {"data": {"$color": "#FD7E14"}, "nodeTo": "47c", "nodeFrom": "33c"}, {"data": {"$color": "#FD7E14"}, "nodeTo": "75c", "nodeFrom": "33c"}, {"data": {"$color": "#FD7E14"}, "nodeTo": "20c", "nodeFrom": "33c"}, {"data": {"$color": "#FD7E14"}, "nodeTo": "36c", "nodeFrom": "33c"}, {"data": {"$color": "#FD7E14"}, "nodeTo": "0c", "nodeFrom": "33c"}, {"data": {"$color": "#FD7E14"}, "nodeTo": "28c", "nodeFrom": "33c"}, {"data": {"$color": "#FD7E14"}, "nodeTo": "46c", "nodeFrom": "33c"}, {"data": {"$color": "#FD7E14"}, "nodeTo": "19c", "nodeFrom": "33c"}, {"data": {"$color": "#FD7E14"}, "nodeTo": "5c", "nodeFrom": "33c"}, {"data": {"$color": "#FD7E14"}, "nodeTo": "73c", "nodeFrom": "33c"}, {"data": {"$color": "#FD7E14"}, "nodeTo": "2c", "nodeFrom": "33c"}, {"data": {"$color": "#FD7E14"}, "nodeTo": "22c", "nodeFrom": "33c"}, {"data": {"$color": "#FD7E14"}, "nodeTo": "23c", "nodeFrom": "33c"}, {"data": {"$color": "#FD7E14"}, "nodeTo": "59c", "nodeFrom": "33c"}, {"data": {"$color": "#FD7E14"}, "nodeTo": "74c", "nodeFrom": "33c"}, {"data": {"$color": "#FD7E14"}, "nodeTo": "76c", "nodeFrom": "33c"}, {"data": {"$color": "#FD7E14"}, "nodeTo": "34c", "nodeFrom": "33c"}, {"data": {"$color": "#FD7E14"}, "nodeTo": "9c", "nodeFrom": "33c"}, {"data": {"$color": "#FD7E14"}, "nodeTo": "30c", "nodeFrom": "33c"}, {"data": {"$color": "#FD7E14"}, "nodeTo": "24c", "nodeFrom": "33c"}, {"data": {"$color": "#FD7E14"}, "nodeTo": "14c", "nodeFrom": "33c"}, {"data": {"$color": "#FD7E14"}, "nodeTo": "7c", "nodeFrom": "33c"}, {"data": {"$color": "#FD7E14"}, "nodeTo": "57c", "nodeFrom": "33c"}, {"data": {"$color": "#FD7E14"}, "nodeTo": "58c", "nodeFrom": "33c"}, {"data": {"$color": "#FD7E14"}, "nodeTo": "31c", "nodeFrom": "33c"}, {"data": {"$color": "#FD7E14"}, "nodeTo": "80c", "nodeFrom": "33c"}, {"data": {"$color": "#FD7E14"}, "nodeTo": "44c", "nodeFrom": "33c"}, {"data": {"$color": "#FD7E14"}, "nodeTo": "41c", "nodeFrom": "33c"}, {"data": {"$color": "#FD7E14"}, "nodeTo": "4c", "nodeFrom": "33c"}, {"data": {"$color": "#FD7E14"}, "nodeTo": "18c", "nodeFrom": "33c"}, {"data": {"$color": "#FD7E14"}, "nodeTo": "39c", "nodeFrom": "33c"}, {"data": {"$color": "#FD7E14"}, "nodeTo": "3c", "nodeFrom": "33c"}, {"data": {"$color": "#FD7E14"}, "nodeTo": "79c", "nodeFrom": "33c"}, {"data": {"$color": "#FD7E14"}, "nodeTo": "27c", "nodeFrom": "33c"}, {"data": {"$color": "#FD7E14"}, "nodeTo": "38c", "nodeFrom": "33c"}, {"data": {"$color": "#FD7E14"}, "nodeTo": "63c", "nodeFrom": "33c"}, {"data": {"$color": "#FD7E14"}, "nodeTo": "1c", "nodeFrom": "33c"}, {"data": {"$color": "#FD7E14"}, "nodeTo": "48c", "nodeFrom": "33c"}, {"data": {"$color": "#FD7E14"}, "nodeTo": "32c", "nodeFrom": "33c"}, {"data": {"$color": "#FD7E14"}, "nodeTo": "42c", "nodeFrom": "33c"}, {"data": {"$color": "#FD7E14"}, "nodeTo": "17c", "nodeFrom": "33c"}, {"data": {"$color": "#FD7E14"}, "nodeTo": "71c", "nodeFrom": "33c"}, {"data": {"$color": "#FD7E14"}, "nodeTo": "15c", "nodeFrom": "33c"}, {"data": {"$color": "#FD7E14"}, "nodeTo": "56c", "nodeFrom": "33c"}, {"data": {"$color": "#FD7E14"}, "nodeTo": "37c", "nodeFrom": "33c"}, {"data": {"$color": "#FD7E14"}, "nodeTo": "66c", "nodeFrom": "33c"}, {"data": {"$color": "#FD7E14"}, "nodeTo": "51c", "nodeFrom": "33c"}, {"data": {"$color": "#FD7E14"}, "nodeTo": "64c", "nodeFrom": "33c"}, {"data": {"$color": "#FD7E14"}, "nodeTo": "65c", "nodeFrom": "33c"}, {"data": {"$color": "#FD7E14"}, "nodeTo": "10c", "nodeFrom": "33c"}, {"data": {"$color": "#FD7E14"}, "nodeTo": "8c", "nodeFrom": "33c"}, {"data": {"$color": "#FD7E14"}, "nodeTo": "21c", "nodeFrom": "33c"}, {"data": {"$color": "#FD7E14"}, "nodeTo": "53c", "nodeFrom": "33c"}, {"data": {"$color": "#FD7E14"}, "nodeTo": "45c", "nodeFrom": "33c"}, {"data": {"$color": "#FD7E14"}, "nodeTo": "61c", "nodeFrom": "33c"}, {"data": {"$color": "#FD7E14"}, "nodeTo": "40c", "nodeFrom": "33c"}, {"data": {"$color": "#FD7E14"}, "nodeTo": "12c", "nodeFrom": "33c"}, {"data": {"$color": "#FD7E14"}, "nodeTo": "77c", "nodeFrom": "33c"}, {"data": {"$color": "#FD7E14"}, "nodeTo": "67c", "nodeFrom": "33c"}, {"data": {"$color": "#FD7E14"}, "nodeTo": "25c", "nodeFrom": "33c"}, {"data": {"$color": "#FD7E14"}, "nodeTo": "16c", "nodeFrom": "33c"}, {"data": {"$color": "#FD7E14"}, "nodeTo": "49c", "nodeFrom": "33c"}, {"data": {"$color": "#FD7E14"}, "nodeTo": "68c", "nodeFrom": "33c"}, {"data": {"$color": "#FD7E14"}, "nodeTo": "13c", "nodeFrom": "33c"}, {"data": {"$color": "#FD7E14"}, "nodeTo": "11c", "nodeFrom": "33c"}, {"data": {"$color": "#FD7E14"}, "nodeTo": "52c", "nodeFrom": "33c"}, {"data": {"$color": "#FD7E14"}, "nodeTo": "50c", "nodeFrom": "33c"}, {"data": {"$color": "#FD7E14"}, "nodeTo": "26c", "nodeFrom": "33c"}, {"data": {"$color": "#FD7E14"}, "nodeTo": "55c", "nodeFrom": "33c"}, {"data": {"$color": "#FD7E14"}, "nodeTo": "78c", "nodeFrom": "33c"}, {"data": {"$color": "#FD7E14"}, "nodeTo": "62c", "nodeFrom": "33c"}, {"data": {"$color": "#FD7E14"}, "nodeTo": "70c", "nodeFrom": "33c"}], "data": {"$type": "circle", "$dim": 5, "$color": "#FD7E14"}, "id": "33c", "name": "33c"}, {"adjacencies": [{"data": {"$color": "#FD7E14"}, "nodeTo": "6c", "nodeFrom": "51c"}, {"data": {"$color": "#FD7E14"}, "nodeTo": "47c", "nodeFrom": "51c"}, {"data": {"$color": "#FD7E14"}, "nodeTo": "75c", "nodeFrom": "51c"}, {"data": {"$color": "#FD7E14"}, "nodeTo": "20c", "nodeFrom": "51c"}, {"data": {"$color": "#FD7E14"}, "nodeTo": "36c", "nodeFrom": "51c"}, {"data": {"$color": "#FD7E14"}, "nodeTo": "0c", "nodeFrom": "51c"}, {"data": {"$color": "#FD7E14"}, "nodeTo": "28c", "nodeFrom": "51c"}, {"data": {"$color": "#FD7E14"}, "nodeTo": "46c", "nodeFrom": "51c"}, {"data": {"$color": "#FD7E14"}, "nodeTo": "19c", "nodeFrom": "51c"}, {"data": {"$color": "#FD7E14"}, "nodeTo": "5c", "nodeFrom": "51c"}, {"data": {"$color": "#FD7E14"}, "nodeTo": "73c", "nodeFrom": "51c"}, {"data": {"$color": "#FD7E14"}, "nodeTo": "2c", "nodeFrom": "51c"}, {"data": {"$color": "#FD7E14"}, "nodeTo": "22c", "nodeFrom": "51c"}, {"data": {"$color": "#FD7E14"}, "nodeTo": "23c", "nodeFrom": "51c"}, {"data": {"$color": "#FD7E14"}, "nodeTo": "59c", "nodeFrom": "51c"}, {"data": {"$color": "#FD7E14"}, "nodeTo": "74c", "nodeFrom": "51c"}, {"data": {"$color": "#FD7E14"}, "nodeTo": "76c", "nodeFrom": "51c"}, {"data": {"$color": "#FD7E14"}, "nodeTo": "34c", "nodeFrom": "51c"}, {"data": {"$color": "#FD7E14"}, "nodeTo": "9c", "nodeFrom": "51c"}, {"data": {"$color": "#FD7E14"}, "nodeTo": "30c", "nodeFrom": "51c"}, {"data": {"$color": "#FD7E14"}, "nodeTo": "24c", "nodeFrom": "51c"}, {"data": {"$color": "#FD7E14"}, "nodeTo": "14c", "nodeFrom": "51c"}, {"data": {"$color": "#FD7E14"}, "nodeTo": "7c", "nodeFrom": "51c"}, {"data": {"$color": "#FD7E14"}, "nodeTo": "57c", "nodeFrom": "51c"}, {"data": {"$color": "#FD7E14"}, "nodeTo": "58c", "nodeFrom": "51c"}, {"data": {"$color": "#FD7E14"}, "nodeTo": "31c", "nodeFrom": "51c"}, {"data": {"$color": "#FD7E14"}, "nodeTo": "80c", "nodeFrom": "51c"}, {"data": {"$color": "#FD7E14"}, "nodeTo": "44c", "nodeFrom": "51c"}, {"data": {"$color": "#FD7E14"}, "nodeTo": "41c", "nodeFrom": "51c"}, {"data": {"$color": "#FD7E14"}, "nodeTo": "4c", "nodeFrom": "51c"}, {"data": {"$color": "#FD7E14"}, "nodeTo": "18c", "nodeFrom": "51c"}, {"data": {"$color": "#FD7E14"}, "nodeTo": "29c", "nodeFrom": "51c"}, {"data": {"$color": "#FD7E14"}, "nodeTo": "39c", "nodeFrom": "51c"}, {"data": {"$color": "#FD7E14"}, "nodeTo": "3c", "nodeFrom": "51c"}, {"data": {"$color": "#FD7E14"}, "nodeTo": "79c", "nodeFrom": "51c"}, {"data": {"$color": "#FD7E14"}, "nodeTo": "27c", "nodeFrom": "51c"}, {"data": {"$color": "#FD7E14"}, "nodeTo": "38c", "nodeFrom": "51c"}, {"data": {"$color": "#FD7E14"}, "nodeTo": "63c", "nodeFrom": "51c"}, {"data": {"$color": "#FD7E14"}, "nodeTo": "1c", "nodeFrom": "51c"}, {"data": {"$color": "#FD7E14"}, "nodeTo": "48c", "nodeFrom": "51c"}, {"data": {"$color": "#FD7E14"}, "nodeTo": "32c", "nodeFrom": "51c"}, {"data": {"$color": "#FD7E14"}, "nodeTo": "42c", "nodeFrom": "51c"}, {"data": {"$color": "#FD7E14"}, "nodeTo": "17c", "nodeFrom": "51c"}, {"data": {"$color": "#FD7E14"}, "nodeTo": "15c", "nodeFrom": "51c"}, {"data": {"$color": "#FD7E14"}, "nodeTo": "56c", "nodeFrom": "51c"}, {"data": {"$color": "#FD7E14"}, "nodeTo": "37c", "nodeFrom": "51c"}, {"data": {"$color": "#FD7E14"}, "nodeTo": "66c", "nodeFrom": "51c"}, {"data": {"$color": "#FD7E14"}, "nodeTo": "33c", "nodeFrom": "51c"}, {"data": {"$color": "#FD7E14"}, "nodeTo": "10c", "nodeFrom": "51c"}, {"data": {"$color": "#FD7E14"}, "nodeTo": "8c", "nodeFrom": "51c"}, {"data": {"$color": "#FD7E14"}, "nodeTo": "64c", "nodeFrom": "51c"}, {"data": {"$color": "#FD7E14"}, "nodeTo": "12c", "nodeFrom": "51c"}, {"data": {"$color": "#FD7E14"}, "nodeTo": "65c", "nodeFrom": "51c"}, {"data": {"$color": "#FD7E14"}, "nodeTo": "77c", "nodeFrom": "51c"}, {"data": {"$color": "#FD7E14"}, "nodeTo": "67c", "nodeFrom": "51c"}, {"data": {"$color": "#FD7E14"}, "nodeTo": "25c", "nodeFrom": "51c"}, {"data": {"$color": "#FD7E14"}, "nodeTo": "69c", "nodeFrom": "51c"}, {"data": {"$color": "#FD7E14"}, "nodeTo": "49c", "nodeFrom": "51c"}, {"data": {"$color": "#FD7E14"}, "nodeTo": "68c", "nodeFrom": "51c"}, {"data": {"$color": "#FD7E14"}, "nodeTo": "13c", "nodeFrom": "51c"}, {"data": {"$color": "#FD7E14"}, "nodeTo": "11c", "nodeFrom": "51c"}, {"data": {"$color": "#FD7E14"}, "nodeTo": "52c", "nodeFrom": "51c"}, {"data": {"$color": "#FD7E14"}, "nodeTo": "50c", "nodeFrom": "51c"}, {"data": {"$color": "#FD7E14"}, "nodeTo": "21c", "nodeFrom": "51c"}, {"data": {"$color": "#FD7E14"}, "nodeTo": "53c", "nodeFrom": "51c"}, {"data": {"$color": "#FD7E14"}, "nodeTo": "26c", "nodeFrom": "51c"}, {"data": {"$color": "#FD7E14"}, "nodeTo": "45c", "nodeFrom": "51c"}, {"data": {"$color": "#FD7E14"}, "nodeTo": "55c", "nodeFrom": "51c"}, {"data": {"$color": "#FD7E14"}, "nodeTo": "78c", "nodeFrom": "51c"}, {"data": {"$color": "#FD7E14"}, "nodeTo": "62c", "nodeFrom": "51c"}, {"data": {"$color": "#FD7E14"}, "nodeTo": "61c", "nodeFrom": "51c"}, {"data": {"$color": "#FD7E14"}, "nodeTo": "70c", "nodeFrom": "51c"}], "data": {"$type": "circle", "$dim": 5, "$color": "#FD7E14"}, "id": "51c", "name": "51c"}, {"adjacencies": [{"data": {"$color": "#FD7E14"}, "nodeTo": "36c", "nodeFrom": "40c"}, {"data": {"$color": "#FD7E14"}, "nodeTo": "28c", "nodeFrom": "40c"}, {"data": {"$color": "#FD7E14"}, "nodeTo": "19c", "nodeFrom": "40c"}, {"data": {"$color": "#FD7E14"}, "nodeTo": "2c", "nodeFrom": "40c"}, {"data": {"$color": "#FD7E14"}, "nodeTo": "22c", "nodeFrom": "40c"}, {"data": {"$color": "#FD7E14"}, "nodeTo": "23c", "nodeFrom": "40c"}, {"data": {"$color": "#FD7E14"}, "nodeTo": "74c", "nodeFrom": "40c"}, {"data": {"$color": "#FD7E14"}, "nodeTo": "76c", "nodeFrom": "40c"}, {"data": {"$color": "#FD7E14"}, "nodeTo": "34c", "nodeFrom": "40c"}, {"data": {"$color": "#FD7E14"}, "nodeTo": "30c", "nodeFrom": "40c"}, {"data": {"$color": "#FD7E14"}, "nodeTo": "14c", "nodeFrom": "40c"}, {"data": {"$color": "#FD7E14"}, "nodeTo": "58c", "nodeFrom": "40c"}, {"data": {"$color": "#FD7E14"}, "nodeTo": "31c", "nodeFrom": "40c"}, {"data": {"$color": "#FD7E14"}, "nodeTo": "80c", "nodeFrom": "40c"}, {"data": {"$color": "#FD7E14"}, "nodeTo": "4c", "nodeFrom": "40c"}, {"data": {"$color": "#FD7E14"}, "nodeTo": "18c", "nodeFrom": "40c"}, {"data": {"$color": "#FD7E14"}, "nodeTo": "29c", "nodeFrom": "40c"}, {"data": {"$color": "#FD7E14"}, "nodeTo": "39c", "nodeFrom": "40c"}, {"data": {"$color": "#FD7E14"}, "nodeTo": "3c", "nodeFrom": "40c"}, {"data": {"$color": "#FD7E14"}, "nodeTo": "79c", "nodeFrom": "40c"}, {"data": {"$color": "#FD7E14"}, "nodeTo": "63c", "nodeFrom": "40c"}, {"data": {"$color": "#FD7E14"}, "nodeTo": "72c", "nodeFrom": "40c"}, {"data": {"$color": "#FD7E14"}, "nodeTo": "1c", "nodeFrom": "40c"}, {"data": {"$color": "#FD7E14"}, "nodeTo": "48c", "nodeFrom": "40c"}, {"data": {"$color": "#FD7E14"}, "nodeTo": "32c", "nodeFrom": "40c"}, {"data": {"$color": "#FD7E14"}, "nodeTo": "56c", "nodeFrom": "40c"}, {"data": {"$color": "#FD7E14"}, "nodeTo": "33c", "nodeFrom": "40c"}, {"data": {"$color": "#FD7E14"}, "nodeTo": "64c", "nodeFrom": "40c"}, {"data": {"$color": "#FD7E14"}, "nodeTo": "12c", "nodeFrom": "40c"}, {"data": {"$color": "#FD7E14"}, "nodeTo": "35c", "nodeFrom": "40c"}, {"data": {"$color": "#FD7E14"}, "nodeTo": "77c", "nodeFrom": "40c"}, {"data": {"$color": "#FD7E14"}, "nodeTo": "67c", "nodeFrom": "40c"}, {"data": {"$color": "#FD7E14"}, "nodeTo": "10c", "nodeFrom": "40c"}, {"data": {"$color": "#FD7E14"}, "nodeTo": "69c", "nodeFrom": "40c"}, {"data": {"$color": "#FD7E14"}, "nodeTo": "16c", "nodeFrom": "40c"}, {"data": {"$color": "#FD7E14"}, "nodeTo": "49c", "nodeFrom": "40c"}, {"data": {"$color": "#FD7E14"}, "nodeTo": "43c", "nodeFrom": "40c"}, {"data": {"$color": "#FD7E14"}, "nodeTo": "50c", "nodeFrom": "40c"}, {"data": {"$color": "#FD7E14"}, "nodeTo": "78c", "nodeFrom": "40c"}, {"data": {"$color": "#FD7E14"}, "nodeTo": "61c", "nodeFrom": "40c"}, {"data": {"$color": "#FD7E14"}, "nodeTo": "70c", "nodeFrom": "40c"}, {"data": {"$color": "#FD7E14"}, "nodeTo": "52c", "nodeFrom": "40c"}, {"data": {"$color": "#FD7E14"}, "nodeTo": "26c", "nodeFrom": "40c"}], "data": {"$type": "circle", "$dim": 5, "$color": "#FD7E14"}, "id": "40c", "name": "40c"}, {"adjacencies": [{"data": {"$color": "#FD7E14"}, "nodeTo": "6c", "nodeFrom": "64c"}, {"data": {"$color": "#FD7E14"}, "nodeTo": "47c", "nodeFrom": "64c"}, {"data": {"$color": "#FD7E14"}, "nodeTo": "75c", "nodeFrom": "64c"}, {"data": {"$color": "#FD7E14"}, "nodeTo": "20c", "nodeFrom": "64c"}, {"data": {"$color": "#FD7E14"}, "nodeTo": "36c", "nodeFrom": "64c"}, {"data": {"$color": "#FD7E14"}, "nodeTo": "0c", "nodeFrom": "64c"}, {"data": {"$color": "#FD7E14"}, "nodeTo": "28c", "nodeFrom": "64c"}, {"data": {"$color": "#FD7E14"}, "nodeTo": "46c", "nodeFrom": "64c"}, {"data": {"$color": "#FD7E14"}, "nodeTo": "19c", "nodeFrom": "64c"}, {"data": {"$color": "#FD7E14"}, "nodeTo": "5c", "nodeFrom": "64c"}, {"data": {"$color": "#FD7E14"}, "nodeTo": "73c", "nodeFrom": "64c"}, {"data": {"$color": "#FD7E14"}, "nodeTo": "2c", "nodeFrom": "64c"}, {"data": {"$color": "#FD7E14"}, "nodeTo": "22c", "nodeFrom": "64c"}, {"data": {"$color": "#FD7E14"}, "nodeTo": "23c", "nodeFrom": "64c"}, {"data": {"$color": "#FD7E14"}, "nodeTo": "59c", "nodeFrom": "64c"}, {"data": {"$color": "#FD7E14"}, "nodeTo": "74c", "nodeFrom": "64c"}, {"data": {"$color": "#FD7E14"}, "nodeTo": "76c", "nodeFrom": "64c"}, {"data": {"$color": "#FD7E14"}, "nodeTo": "34c", "nodeFrom": "64c"}, {"data": {"$color": "#FD7E14"}, "nodeTo": "9c", "nodeFrom": "64c"}, {"data": {"$color": "#FD7E14"}, "nodeTo": "30c", "nodeFrom": "64c"}, {"data": {"$color": "#FD7E14"}, "nodeTo": "24c", "nodeFrom": "64c"}, {"data": {"$color": "#FD7E14"}, "nodeTo": "14c", "nodeFrom": "64c"}, {"data": {"$color": "#FD7E14"}, "nodeTo": "7c", "nodeFrom": "64c"}, {"data": {"$color": "#FD7E14"}, "nodeTo": "57c", "nodeFrom": "64c"}, {"data": {"$color": "#FD7E14"}, "nodeTo": "58c", "nodeFrom": "64c"}, {"data": {"$color": "#FD7E14"}, "nodeTo": "31c", "nodeFrom": "64c"}, {"data": {"$color": "#FD7E14"}, "nodeTo": "80c", "nodeFrom": "64c"}, {"data": {"$color": "#FD7E14"}, "nodeTo": "44c", "nodeFrom": "64c"}, {"data": {"$color": "#FD7E14"}, "nodeTo": "41c", "nodeFrom": "64c"}, {"data": {"$color": "#FD7E14"}, "nodeTo": "4c", "nodeFrom": "64c"}, {"data": {"$color": "#FD7E14"}, "nodeTo": "18c", "nodeFrom": "64c"}, {"data": {"$color": "#FD7E14"}, "nodeTo": "29c", "nodeFrom": "64c"}, {"data": {"$color": "#FD7E14"}, "nodeTo": "39c", "nodeFrom": "64c"}, {"data": {"$color": "#FD7E14"}, "nodeTo": "3c", "nodeFrom": "64c"}, {"data": {"$color": "#FD7E14"}, "nodeTo": "79c", "nodeFrom": "64c"}, {"data": {"$color": "#FD7E14"}, "nodeTo": "27c", "nodeFrom": "64c"}, {"data": {"$color": "#FD7E14"}, "nodeTo": "38c", "nodeFrom": "64c"}, {"data": {"$color": "#FD7E14"}, "nodeTo": "63c", "nodeFrom": "64c"}, {"data": {"$color": "#FD7E14"}, "nodeTo": "72c", "nodeFrom": "64c"}, {"data": {"$color": "#FD7E14"}, "nodeTo": "1c", "nodeFrom": "64c"}, {"data": {"$color": "#FD7E14"}, "nodeTo": "48c", "nodeFrom": "64c"}, {"data": {"$color": "#FD7E14"}, "nodeTo": "32c", "nodeFrom": "64c"}, {"data": {"$color": "#FD7E14"}, "nodeTo": "42c", "nodeFrom": "64c"}, {"data": {"$color": "#FD7E14"}, "nodeTo": "17c", "nodeFrom": "64c"}, {"data": {"$color": "#FD7E14"}, "nodeTo": "56c", "nodeFrom": "64c"}, {"data": {"$color": "#FD7E14"}, "nodeTo": "37c", "nodeFrom": "64c"}, {"data": {"$color": "#FD7E14"}, "nodeTo": "66c", "nodeFrom": "64c"}, {"data": {"$color": "#FD7E14"}, "nodeTo": "33c", "nodeFrom": "64c"}, {"data": {"$color": "#FD7E14"}, "nodeTo": "51c", "nodeFrom": "64c"}, {"data": {"$color": "#FD7E14"}, "nodeTo": "40c", "nodeFrom": "64c"}, {"data": {"$color": "#FD7E14"}, "nodeTo": "65c", "nodeFrom": "64c"}, {"data": {"$color": "#FD7E14"}, "nodeTo": "10c", "nodeFrom": "64c"}, {"data": {"$color": "#FD7E14"}, "nodeTo": "8c", "nodeFrom": "64c"}, {"data": {"$color": "#FD7E14"}, "nodeTo": "43c", "nodeFrom": "64c"}, {"data": {"$color": "#FD7E14"}, "nodeTo": "21c", "nodeFrom": "64c"}, {"data": {"$color": "#FD7E14"}, "nodeTo": "53c", "nodeFrom": "64c"}, {"data": {"$color": "#FD7E14"}, "nodeTo": "45c", "nodeFrom": "64c"}, {"data": {"$color": "#FD7E14"}, "nodeTo": "61c", "nodeFrom": "64c"}, {"data": {"$color": "#FD7E14"}, "nodeTo": "12c", "nodeFrom": "64c"}, {"data": {"$color": "#FD7E14"}, "nodeTo": "77c", "nodeFrom": "64c"}, {"data": {"$color": "#FD7E14"}, "nodeTo": "67c", "nodeFrom": "64c"}, {"data": {"$color": "#FD7E14"}, "nodeTo": "25c", "nodeFrom": "64c"}, {"data": {"$color": "#FD7E14"}, "nodeTo": "69c", "nodeFrom": "64c"}, {"data": {"$color": "#FD7E14"}, "nodeTo": "16c", "nodeFrom": "64c"}, {"data": {"$color": "#FD7E14"}, "nodeTo": "49c", "nodeFrom": "64c"}, {"data": {"$color": "#FD7E14"}, "nodeTo": "68c", "nodeFrom": "64c"}, {"data": {"$color": "#FD7E14"}, "nodeTo": "13c", "nodeFrom": "64c"}, {"data": {"$color": "#FD7E14"}, "nodeTo": "11c", "nodeFrom": "64c"}, {"data": {"$color": "#FD7E14"}, "nodeTo": "52c", "nodeFrom": "64c"}, {"data": {"$color": "#FD7E14"}, "nodeTo": "50c", "nodeFrom": "64c"}, {"data": {"$color": "#FD7E14"}, "nodeTo": "26c", "nodeFrom": "64c"}, {"data": {"$color": "#FD7E14"}, "nodeTo": "55c", "nodeFrom": "64c"}, {"data": {"$color": "#FD7E14"}, "nodeTo": "78c", "nodeFrom": "64c"}, {"data": {"$color": "#FD7E14"}, "nodeTo": "62c", "nodeFrom": "64c"}, {"data": {"$color": "#FD7E14"}, "nodeTo": "70c", "nodeFrom": "64c"}], "data": {"$type": "circle", "$dim": 5, "$color": "#FD7E14"}, "id": "64c", "name": "64c"}, {"adjacencies": [{"data": {"$color": "#FD7E14"}, "nodeTo": "6c", "nodeFrom": "12c"}, {"data": {"$color": "#FD7E14"}, "nodeTo": "47c", "nodeFrom": "12c"}, {"data": {"$color": "#FD7E14"}, "nodeTo": "75c", "nodeFrom": "12c"}, {"data": {"$color": "#FD7E14"}, "nodeTo": "20c", "nodeFrom": "12c"}, {"data": {"$color": "#FD7E14"}, "nodeTo": "36c", "nodeFrom": "12c"}, {"data": {"$color": "#FD7E14"}, "nodeTo": "0c", "nodeFrom": "12c"}, {"data": {"$color": "#FD7E14"}, "nodeTo": "28c", "nodeFrom": "12c"}, {"data": {"$color": "#FD7E14"}, "nodeTo": "46c", "nodeFrom": "12c"}, {"data": {"$color": "#FD7E14"}, "nodeTo": "19c", "nodeFrom": "12c"}, {"data": {"$color": "#FD7E14"}, "nodeTo": "5c", "nodeFrom": "12c"}, {"data": {"$color": "#FD7E14"}, "nodeTo": "73c", "nodeFrom": "12c"}, {"data": {"$color": "#FD7E14"}, "nodeTo": "2c", "nodeFrom": "12c"}, {"data": {"$color": "#FD7E14"}, "nodeTo": "22c", "nodeFrom": "12c"}, {"data": {"$color": "#FD7E14"}, "nodeTo": "23c", "nodeFrom": "12c"}, {"data": {"$color": "#FD7E14"}, "nodeTo": "59c", "nodeFrom": "12c"}, {"data": {"$color": "#FD7E14"}, "nodeTo": "74c", "nodeFrom": "12c"}, {"data": {"$color": "#FD7E14"}, "nodeTo": "76c", "nodeFrom": "12c"}, {"data": {"$color": "#FD7E14"}, "nodeTo": "34c", "nodeFrom": "12c"}, {"data": {"$color": "#FD7E14"}, "nodeTo": "9c", "nodeFrom": "12c"}, {"data": {"$color": "#FD7E14"}, "nodeTo": "30c", "nodeFrom": "12c"}, {"data": {"$color": "#FD7E14"}, "nodeTo": "24c", "nodeFrom": "12c"}, {"data": {"$color": "#FD7E14"}, "nodeTo": "14c", "nodeFrom": "12c"}, {"data": {"$color": "#FD7E14"}, "nodeTo": "7c", "nodeFrom": "12c"}, {"data": {"$color": "#FD7E14"}, "nodeTo": "57c", "nodeFrom": "12c"}, {"data": {"$color": "#FD7E14"}, "nodeTo": "58c", "nodeFrom": "12c"}, {"data": {"$color": "#FD7E14"}, "nodeTo": "31c", "nodeFrom": "12c"}, {"data": {"$color": "#FD7E14"}, "nodeTo": "80c", "nodeFrom": "12c"}, {"data": {"$color": "#FD7E14"}, "nodeTo": "44c", "nodeFrom": "12c"}, {"data": {"$color": "#FD7E14"}, "nodeTo": "41c", "nodeFrom": "12c"}, {"data": {"$color": "#FD7E14"}, "nodeTo": "4c", "nodeFrom": "12c"}, {"data": {"$color": "#FD7E14"}, "nodeTo": "18c", "nodeFrom": "12c"}, {"data": {"$color": "#FD7E14"}, "nodeTo": "29c", "nodeFrom": "12c"}, {"data": {"$color": "#FD7E14"}, "nodeTo": "39c", "nodeFrom": "12c"}, {"data": {"$color": "#FD7E14"}, "nodeTo": "3c", "nodeFrom": "12c"}, {"data": {"$color": "#FD7E14"}, "nodeTo": "79c", "nodeFrom": "12c"}, {"data": {"$color": "#FD7E14"}, "nodeTo": "27c", "nodeFrom": "12c"}, {"data": {"$color": "#FD7E14"}, "nodeTo": "38c", "nodeFrom": "12c"}, {"data": {"$color": "#FD7E14"}, "nodeTo": "63c", "nodeFrom": "12c"}, {"data": {"$color": "#FD7E14"}, "nodeTo": "1c", "nodeFrom": "12c"}, {"data": {"$color": "#FD7E14"}, "nodeTo": "48c", "nodeFrom": "12c"}, {"data": {"$color": "#FD7E14"}, "nodeTo": "32c", "nodeFrom": "12c"}, {"data": {"$color": "#FD7E14"}, "nodeTo": "42c", "nodeFrom": "12c"}, {"data": {"$color": "#FD7E14"}, "nodeTo": "17c", "nodeFrom": "12c"}, {"data": {"$color": "#FD7E14"}, "nodeTo": "15c", "nodeFrom": "12c"}, {"data": {"$color": "#FD7E14"}, "nodeTo": "56c", "nodeFrom": "12c"}, {"data": {"$color": "#FD7E14"}, "nodeTo": "37c", "nodeFrom": "12c"}, {"data": {"$color": "#FD7E14"}, "nodeTo": "66c", "nodeFrom": "12c"}, {"data": {"$color": "#FD7E14"}, "nodeTo": "33c", "nodeFrom": "12c"}, {"data": {"$color": "#FD7E14"}, "nodeTo": "51c", "nodeFrom": "12c"}, {"data": {"$color": "#FD7E14"}, "nodeTo": "40c", "nodeFrom": "12c"}, {"data": {"$color": "#FD7E14"}, "nodeTo": "64c", "nodeFrom": "12c"}, {"data": {"$color": "#FD7E14"}, "nodeTo": "65c", "nodeFrom": "12c"}, {"data": {"$color": "#FD7E14"}, "nodeTo": "25c", "nodeFrom": "12c"}, {"data": {"$color": "#FD7E14"}, "nodeTo": "10c", "nodeFrom": "12c"}, {"data": {"$color": "#FD7E14"}, "nodeTo": "8c", "nodeFrom": "12c"}, {"data": {"$color": "#FD7E14"}, "nodeTo": "69c", "nodeFrom": "12c"}, {"data": {"$color": "#FD7E14"}, "nodeTo": "13c", "nodeFrom": "12c"}, {"data": {"$color": "#FD7E14"}, "nodeTo": "11c", "nodeFrom": "12c"}, {"data": {"$color": "#FD7E14"}, "nodeTo": "50c", "nodeFrom": "12c"}, {"data": {"$color": "#FD7E14"}, "nodeTo": "21c", "nodeFrom": "12c"}, {"data": {"$color": "#FD7E14"}, "nodeTo": "53c", "nodeFrom": "12c"}, {"data": {"$color": "#FD7E14"}, "nodeTo": "45c", "nodeFrom": "12c"}, {"data": {"$color": "#FD7E14"}, "nodeTo": "78c", "nodeFrom": "12c"}, {"data": {"$color": "#FD7E14"}, "nodeTo": "61c", "nodeFrom": "12c"}, {"data": {"$color": "#FD7E14"}, "nodeTo": "70c", "nodeFrom": "12c"}, {"data": {"$color": "#FD7E14"}, "nodeTo": "77c", "nodeFrom": "12c"}, {"data": {"$color": "#FD7E14"}, "nodeTo": "67c", "nodeFrom": "12c"}, {"data": {"$color": "#FD7E14"}, "nodeTo": "16c", "nodeFrom": "12c"}, {"data": {"$color": "#FD7E14"}, "nodeTo": "49c", "nodeFrom": "12c"}, {"data": {"$color": "#FD7E14"}, "nodeTo": "68c", "nodeFrom": "12c"}, {"data": {"$color": "#FD7E14"}, "nodeTo": "52c", "nodeFrom": "12c"}, {"data": {"$color": "#FD7E14"}, "nodeTo": "26c", "nodeFrom": "12c"}, {"data": {"$color": "#FD7E14"}, "nodeTo": "55c", "nodeFrom": "12c"}, {"data": {"$color": "#FD7E14"}, "nodeTo": "62c", "nodeFrom": "12c"}], "data": {"$type": "circle", "$dim": 5, "$color": "#FD7E14"}, "id": "12c", "name": "12c"}, {"adjacencies": [{"data": {"$color": "#FD7E14"}, "nodeTo": "6c", "nodeFrom": "65c"}, {"data": {"$color": "#FD7E14"}, "nodeTo": "47c", "nodeFrom": "65c"}, {"data": {"$color": "#FD7E14"}, "nodeTo": "75c", "nodeFrom": "65c"}, {"data": {"$color": "#FD7E14"}, "nodeTo": "20c", "nodeFrom": "65c"}, {"data": {"$color": "#FD7E14"}, "nodeTo": "36c", "nodeFrom": "65c"}, {"data": {"$color": "#FD7E14"}, "nodeTo": "0c", "nodeFrom": "65c"}, {"data": {"$color": "#FD7E14"}, "nodeTo": "28c", "nodeFrom": "65c"}, {"data": {"$color": "#FD7E14"}, "nodeTo": "46c", "nodeFrom": "65c"}, {"data": {"$color": "#FD7E14"}, "nodeTo": "19c", "nodeFrom": "65c"}, {"data": {"$color": "#FD7E14"}, "nodeTo": "5c", "nodeFrom": "65c"}, {"data": {"$color": "#FD7E14"}, "nodeTo": "73c", "nodeFrom": "65c"}, {"data": {"$color": "#FD7E14"}, "nodeTo": "2c", "nodeFrom": "65c"}, {"data": {"$color": "#FD7E14"}, "nodeTo": "22c", "nodeFrom": "65c"}, {"data": {"$color": "#FD7E14"}, "nodeTo": "23c", "nodeFrom": "65c"}, {"data": {"$color": "#FD7E14"}, "nodeTo": "59c", "nodeFrom": "65c"}, {"data": {"$color": "#FD7E14"}, "nodeTo": "74c", "nodeFrom": "65c"}, {"data": {"$color": "#FD7E14"}, "nodeTo": "76c", "nodeFrom": "65c"}, {"data": {"$color": "#FD7E14"}, "nodeTo": "34c", "nodeFrom": "65c"}, {"data": {"$color": "#FD7E14"}, "nodeTo": "9c", "nodeFrom": "65c"}, {"data": {"$color": "#FD7E14"}, "nodeTo": "30c", "nodeFrom": "65c"}, {"data": {"$color": "#FD7E14"}, "nodeTo": "24c", "nodeFrom": "65c"}, {"data": {"$color": "#FD7E14"}, "nodeTo": "14c", "nodeFrom": "65c"}, {"data": {"$color": "#FD7E14"}, "nodeTo": "7c", "nodeFrom": "65c"}, {"data": {"$color": "#FD7E14"}, "nodeTo": "57c", "nodeFrom": "65c"}, {"data": {"$color": "#FD7E14"}, "nodeTo": "58c", "nodeFrom": "65c"}, {"data": {"$color": "#FD7E14"}, "nodeTo": "31c", "nodeFrom": "65c"}, {"data": {"$color": "#FD7E14"}, "nodeTo": "80c", "nodeFrom": "65c"}, {"data": {"$color": "#FD7E14"}, "nodeTo": "44c", "nodeFrom": "65c"}, {"data": {"$color": "#FD7E14"}, "nodeTo": "41c", "nodeFrom": "65c"}, {"data": {"$color": "#FD7E14"}, "nodeTo": "4c", "nodeFrom": "65c"}, {"data": {"$color": "#FD7E14"}, "nodeTo": "18c", "nodeFrom": "65c"}, {"data": {"$color": "#FD7E14"}, "nodeTo": "29c", "nodeFrom": "65c"}, {"data": {"$color": "#FD7E14"}, "nodeTo": "39c", "nodeFrom": "65c"}, {"data": {"$color": "#FD7E14"}, "nodeTo": "3c", "nodeFrom": "65c"}, {"data": {"$color": "#FD7E14"}, "nodeTo": "79c", "nodeFrom": "65c"}, {"data": {"$color": "#FD7E14"}, "nodeTo": "27c", "nodeFrom": "65c"}, {"data": {"$color": "#FD7E14"}, "nodeTo": "38c", "nodeFrom": "65c"}, {"data": {"$color": "#FD7E14"}, "nodeTo": "63c", "nodeFrom": "65c"}, {"data": {"$color": "#FD7E14"}, "nodeTo": "1c", "nodeFrom": "65c"}, {"data": {"$color": "#FD7E14"}, "nodeTo": "48c", "nodeFrom": "65c"}, {"data": {"$color": "#FD7E14"}, "nodeTo": "32c", "nodeFrom": "65c"}, {"data": {"$color": "#FD7E14"}, "nodeTo": "42c", "nodeFrom": "65c"}, {"data": {"$color": "#FD7E14"}, "nodeTo": "17c", "nodeFrom": "65c"}, {"data": {"$color": "#FD7E14"}, "nodeTo": "71c", "nodeFrom": "65c"}, {"data": {"$color": "#FD7E14"}, "nodeTo": "15c", "nodeFrom": "65c"}, {"data": {"$color": "#FD7E14"}, "nodeTo": "56c", "nodeFrom": "65c"}, {"data": {"$color": "#FD7E14"}, "nodeTo": "37c", "nodeFrom": "65c"}, {"data": {"$color": "#FD7E14"}, "nodeTo": "66c", "nodeFrom": "65c"}, {"data": {"$color": "#FD7E14"}, "nodeTo": "33c", "nodeFrom": "65c"}, {"data": {"$color": "#FD7E14"}, "nodeTo": "51c", "nodeFrom": "65c"}, {"data": {"$color": "#FD7E14"}, "nodeTo": "64c", "nodeFrom": "65c"}, {"data": {"$color": "#FD7E14"}, "nodeTo": "12c", "nodeFrom": "65c"}, {"data": {"$color": "#FD7E14"}, "nodeTo": "10c", "nodeFrom": "65c"}, {"data": {"$color": "#FD7E14"}, "nodeTo": "8c", "nodeFrom": "65c"}, {"data": {"$color": "#FD7E14"}, "nodeTo": "43c", "nodeFrom": "65c"}, {"data": {"$color": "#FD7E14"}, "nodeTo": "53c", "nodeFrom": "65c"}, {"data": {"$color": "#FD7E14"}, "nodeTo": "61c", "nodeFrom": "65c"}, {"data": {"$color": "#FD7E14"}, "nodeTo": "35c", "nodeFrom": "65c"}, {"data": {"$color": "#FD7E14"}, "nodeTo": "77c", "nodeFrom": "65c"}, {"data": {"$color": "#FD7E14"}, "nodeTo": "67c", "nodeFrom": "65c"}, {"data": {"$color": "#FD7E14"}, "nodeTo": "25c", "nodeFrom": "65c"}, {"data": {"$color": "#FD7E14"}, "nodeTo": "69c", "nodeFrom": "65c"}, {"data": {"$color": "#FD7E14"}, "nodeTo": "16c", "nodeFrom": "65c"}, {"data": {"$color": "#FD7E14"}, "nodeTo": "49c", "nodeFrom": "65c"}, {"data": {"$color": "#FD7E14"}, "nodeTo": "68c", "nodeFrom": "65c"}, {"data": {"$color": "#FD7E14"}, "nodeTo": "13c", "nodeFrom": "65c"}, {"data": {"$color": "#FD7E14"}, "nodeTo": "11c", "nodeFrom": "65c"}, {"data": {"$color": "#FD7E14"}, "nodeTo": "52c", "nodeFrom": "65c"}, {"data": {"$color": "#FD7E14"}, "nodeTo": "50c", "nodeFrom": "65c"}, {"data": {"$color": "#FD7E14"}, "nodeTo": "21c", "nodeFrom": "65c"}, {"data": {"$color": "#FD7E14"}, "nodeTo": "26c", "nodeFrom": "65c"}, {"data": {"$color": "#FD7E14"}, "nodeTo": "45c", "nodeFrom": "65c"}, {"data": {"$color": "#FD7E14"}, "nodeTo": "55c", "nodeFrom": "65c"}, {"data": {"$color": "#FD7E14"}, "nodeTo": "78c", "nodeFrom": "65c"}, {"data": {"$color": "#FD7E14"}, "nodeTo": "62c", "nodeFrom": "65c"}, {"data": {"$color": "#FD7E14"}, "nodeTo": "70c", "nodeFrom": "65c"}], "data": {"$type": "circle", "$dim": 5, "$color": "#FD7E14"}, "id": "65c", "name": "65c"}, {"adjacencies": [{"data": {"$color": "#FD7E14"}, "nodeTo": "36c", "nodeFrom": "35c"}, {"data": {"$color": "#FD7E14"}, "nodeTo": "28c", "nodeFrom": "35c"}, {"data": {"$color": "#FD7E14"}, "nodeTo": "22c", "nodeFrom": "35c"}, {"data": {"$color": "#FD7E14"}, "nodeTo": "24c", "nodeFrom": "35c"}, {"data": {"$color": "#FD7E14"}, "nodeTo": "7c", "nodeFrom": "35c"}, {"data": {"$color": "#FD7E14"}, "nodeTo": "31c", "nodeFrom": "35c"}, {"data": {"$color": "#FD7E14"}, "nodeTo": "29c", "nodeFrom": "35c"}, {"data": {"$color": "#FD7E14"}, "nodeTo": "63c", "nodeFrom": "35c"}, {"data": {"$color": "#FD7E14"}, "nodeTo": "1c", "nodeFrom": "35c"}, {"data": {"$color": "#FD7E14"}, "nodeTo": "15c", "nodeFrom": "35c"}, {"data": {"$color": "#FD7E14"}, "nodeTo": "37c", "nodeFrom": "35c"}, {"data": {"$color": "#FD7E14"}, "nodeTo": "40c", "nodeFrom": "35c"}, {"data": {"$color": "#FD7E14"}, "nodeTo": "65c", "nodeFrom": "35c"}, {"data": {"$color": "#FD7E14"}, "nodeTo": "16c", "nodeFrom": "35c"}, {"data": {"$color": "#FD7E14"}, "nodeTo": "53c", "nodeFrom": "35c"}, {"data": {"$color": "#FD7E14"}, "nodeTo": "55c", "nodeFrom": "35c"}, {"data": {"$color": "#FD7E14"}, "nodeTo": "70c", "nodeFrom": "35c"}, {"data": {"$color": "#FD7E14"}, "nodeTo": "77c", "nodeFrom": "35c"}, {"data": {"$color": "#FD7E14"}, "nodeTo": "67c", "nodeFrom": "35c"}], "data": {"$type": "circle", "$dim": 5, "$color": "#FD7E14"}, "id": "35c", "name": "35c"}, {"adjacencies": [{"data": {"$color": "#FD7E14"}, "nodeTo": "6c", "nodeFrom": "77c"}, {"data": {"$color": "#FD7E14"}, "nodeTo": "47c", "nodeFrom": "77c"}, {"data": {"$color": "#FD7E14"}, "nodeTo": "75c", "nodeFrom": "77c"}, {"data": {"$color": "#FD7E14"}, "nodeTo": "20c", "nodeFrom": "77c"}, {"data": {"$color": "#FD7E14"}, "nodeTo": "36c", "nodeFrom": "77c"}, {"data": {"$color": "#FD7E14"}, "nodeTo": "0c", "nodeFrom": "77c"}, {"data": {"$color": "#FD7E14"}, "nodeTo": "28c", "nodeFrom": "77c"}, {"data": {"$color": "#FD7E14"}, "nodeTo": "46c", "nodeFrom": "77c"}, {"data": {"$color": "#FD7E14"}, "nodeTo": "19c", "nodeFrom": "77c"}, {"data": {"$color": "#FD7E14"}, "nodeTo": "5c", "nodeFrom": "77c"}, {"data": {"$color": "#FD7E14"}, "nodeTo": "73c", "nodeFrom": "77c"}, {"data": {"$color": "#FD7E14"}, "nodeTo": "2c", "nodeFrom": "77c"}, {"data": {"$color": "#FD7E14"}, "nodeTo": "22c", "nodeFrom": "77c"}, {"data": {"$color": "#FD7E14"}, "nodeTo": "23c", "nodeFrom": "77c"}, {"data": {"$color": "#FD7E14"}, "nodeTo": "59c", "nodeFrom": "77c"}, {"data": {"$color": "#FD7E14"}, "nodeTo": "74c", "nodeFrom": "77c"}, {"data": {"$color": "#FD7E14"}, "nodeTo": "76c", "nodeFrom": "77c"}, {"data": {"$color": "#FD7E14"}, "nodeTo": "34c", "nodeFrom": "77c"}, {"data": {"$color": "#FD7E14"}, "nodeTo": "9c", "nodeFrom": "77c"}, {"data": {"$color": "#FD7E14"}, "nodeTo": "30c", "nodeFrom": "77c"}, {"data": {"$color": "#FD7E14"}, "nodeTo": "24c", "nodeFrom": "77c"}, {"data": {"$color": "#FD7E14"}, "nodeTo": "14c", "nodeFrom": "77c"}, {"data": {"$color": "#FD7E14"}, "nodeTo": "7c", "nodeFrom": "77c"}, {"data": {"$color": "#FD7E14"}, "nodeTo": "57c", "nodeFrom": "77c"}, {"data": {"$color": "#FD7E14"}, "nodeTo": "31c", "nodeFrom": "77c"}, {"data": {"$color": "#FD7E14"}, "nodeTo": "80c", "nodeFrom": "77c"}, {"data": {"$color": "#FD7E14"}, "nodeTo": "44c", "nodeFrom": "77c"}, {"data": {"$color": "#FD7E14"}, "nodeTo": "41c", "nodeFrom": "77c"}, {"data": {"$color": "#FD7E14"}, "nodeTo": "4c", "nodeFrom": "77c"}, {"data": {"$color": "#FD7E14"}, "nodeTo": "18c", "nodeFrom": "77c"}, {"data": {"$color": "#FD7E14"}, "nodeTo": "29c", "nodeFrom": "77c"}, {"data": {"$color": "#FD7E14"}, "nodeTo": "39c", "nodeFrom": "77c"}, {"data": {"$color": "#FD7E14"}, "nodeTo": "3c", "nodeFrom": "77c"}, {"data": {"$color": "#FD7E14"}, "nodeTo": "79c", "nodeFrom": "77c"}, {"data": {"$color": "#FD7E14"}, "nodeTo": "27c", "nodeFrom": "77c"}, {"data": {"$color": "#FD7E14"}, "nodeTo": "38c", "nodeFrom": "77c"}, {"data": {"$color": "#FD7E14"}, "nodeTo": "63c", "nodeFrom": "77c"}, {"data": {"$color": "#FD7E14"}, "nodeTo": "72c", "nodeFrom": "77c"}, {"data": {"$color": "#FD7E14"}, "nodeTo": "1c", "nodeFrom": "77c"}, {"data": {"$color": "#FD7E14"}, "nodeTo": "48c", "nodeFrom": "77c"}, {"data": {"$color": "#FD7E14"}, "nodeTo": "32c", "nodeFrom": "77c"}, {"data": {"$color": "#FD7E14"}, "nodeTo": "42c", "nodeFrom": "77c"}, {"data": {"$color": "#FD7E14"}, "nodeTo": "17c", "nodeFrom": "77c"}, {"data": {"$color": "#FD7E14"}, "nodeTo": "15c", "nodeFrom": "77c"}, {"data": {"$color": "#FD7E14"}, "nodeTo": "56c", "nodeFrom": "77c"}, {"data": {"$color": "#FD7E14"}, "nodeTo": "37c", "nodeFrom": "77c"}, {"data": {"$color": "#FD7E14"}, "nodeTo": "66c", "nodeFrom": "77c"}, {"data": {"$color": "#FD7E14"}, "nodeTo": "33c", "nodeFrom": "77c"}, {"data": {"$color": "#FD7E14"}, "nodeTo": "51c", "nodeFrom": "77c"}, {"data": {"$color": "#FD7E14"}, "nodeTo": "40c", "nodeFrom": "77c"}, {"data": {"$color": "#FD7E14"}, "nodeTo": "64c", "nodeFrom": "77c"}, {"data": {"$color": "#FD7E14"}, "nodeTo": "12c", "nodeFrom": "77c"}, {"data": {"$color": "#FD7E14"}, "nodeTo": "65c", "nodeFrom": "77c"}, {"data": {"$color": "#FD7E14"}, "nodeTo": "35c", "nodeFrom": "77c"}, {"data": {"$color": "#FD7E14"}, "nodeTo": "67c", "nodeFrom": "77c"}, {"data": {"$color": "#FD7E14"}, "nodeTo": "25c", "nodeFrom": "77c"}, {"data": {"$color": "#FD7E14"}, "nodeTo": "10c", "nodeFrom": "77c"}, {"data": {"$color": "#FD7E14"}, "nodeTo": "8c", "nodeFrom": "77c"}, {"data": {"$color": "#FD7E14"}, "nodeTo": "69c", "nodeFrom": "77c"}, {"data": {"$color": "#FD7E14"}, "nodeTo": "16c", "nodeFrom": "77c"}, {"data": {"$color": "#FD7E14"}, "nodeTo": "68c", "nodeFrom": "77c"}, {"data": {"$color": "#FD7E14"}, "nodeTo": "13c", "nodeFrom": "77c"}, {"data": {"$color": "#FD7E14"}, "nodeTo": "11c", "nodeFrom": "77c"}, {"data": {"$color": "#FD7E14"}, "nodeTo": "50c", "nodeFrom": "77c"}, {"data": {"$color": "#FD7E14"}, "nodeTo": "21c", "nodeFrom": "77c"}, {"data": {"$color": "#FD7E14"}, "nodeTo": "53c", "nodeFrom": "77c"}, {"data": {"$color": "#FD7E14"}, "nodeTo": "55c", "nodeFrom": "77c"}, {"data": {"$color": "#FD7E14"}, "nodeTo": "61c", "nodeFrom": "77c"}, {"data": {"$color": "#FD7E14"}, "nodeTo": "70c", "nodeFrom": "77c"}, {"data": {"$color": "#FD7E14"}, "nodeTo": "49c", "nodeFrom": "77c"}, {"data": {"$color": "#FD7E14"}, "nodeTo": "52c", "nodeFrom": "77c"}, {"data": {"$color": "#FD7E14"}, "nodeTo": "26c", "nodeFrom": "77c"}, {"data": {"$color": "#FD7E14"}, "nodeTo": "62c", "nodeFrom": "77c"}], "data": {"$type": "circle", "$dim": 5, "$color": "#FD7E14"}, "id": "77c", "name": "77c"}, {"adjacencies": [{"data": {"$color": "#FD7E14"}, "nodeTo": "47c", "nodeFrom": "67c"}, {"data": {"$color": "#FD7E14"}, "nodeTo": "36c", "nodeFrom": "67c"}, {"data": {"$color": "#FD7E14"}, "nodeTo": "28c", "nodeFrom": "67c"}, {"data": {"$color": "#FD7E14"}, "nodeTo": "46c", "nodeFrom": "67c"}, {"data": {"$color": "#FD7E14"}, "nodeTo": "19c", "nodeFrom": "67c"}, {"data": {"$color": "#FD7E14"}, "nodeTo": "22c", "nodeFrom": "67c"}, {"data": {"$color": "#FD7E14"}, "nodeTo": "23c", "nodeFrom": "67c"}, {"data": {"$color": "#FD7E14"}, "nodeTo": "59c", "nodeFrom": "67c"}, {"data": {"$color": "#FD7E14"}, "nodeTo": "74c", "nodeFrom": "67c"}, {"data": {"$color": "#FD7E14"}, "nodeTo": "76c", "nodeFrom": "67c"}, {"data": {"$color": "#FD7E14"}, "nodeTo": "34c", "nodeFrom": "67c"}, {"data": {"$color": "#FD7E14"}, "nodeTo": "30c", "nodeFrom": "67c"}, {"data": {"$color": "#FD7E14"}, "nodeTo": "24c", "nodeFrom": "67c"}, {"data": {"$color": "#FD7E14"}, "nodeTo": "14c", "nodeFrom": "67c"}, {"data": {"$color": "#FD7E14"}, "nodeTo": "57c", "nodeFrom": "67c"}, {"data": {"$color": "#FD7E14"}, "nodeTo": "58c", "nodeFrom": "67c"}, {"data": {"$color": "#FD7E14"}, "nodeTo": "31c", "nodeFrom": "67c"}, {"data": {"$color": "#FD7E14"}, "nodeTo": "44c", "nodeFrom": "67c"}, {"data": {"$color": "#FD7E14"}, "nodeTo": "41c", "nodeFrom": "67c"}, {"data": {"$color": "#FD7E14"}, "nodeTo": "18c", "nodeFrom": "67c"}, {"data": {"$color": "#FD7E14"}, "nodeTo": "39c", "nodeFrom": "67c"}, {"data": {"$color": "#FD7E14"}, "nodeTo": "3c", "nodeFrom": "67c"}, {"data": {"$color": "#FD7E14"}, "nodeTo": "79c", "nodeFrom": "67c"}, {"data": {"$color": "#FD7E14"}, "nodeTo": "38c", "nodeFrom": "67c"}, {"data": {"$color": "#FD7E14"}, "nodeTo": "63c", "nodeFrom": "67c"}, {"data": {"$color": "#FD7E14"}, "nodeTo": "1c", "nodeFrom": "67c"}, {"data": {"$color": "#FD7E14"}, "nodeTo": "71c", "nodeFrom": "67c"}, {"data": {"$color": "#FD7E14"}, "nodeTo": "15c", "nodeFrom": "67c"}, {"data": {"$color": "#FD7E14"}, "nodeTo": "66c", "nodeFrom": "67c"}, {"data": {"$color": "#FD7E14"}, "nodeTo": "33c", "nodeFrom": "67c"}, {"data": {"$color": "#FD7E14"}, "nodeTo": "51c", "nodeFrom": "67c"}, {"data": {"$color": "#FD7E14"}, "nodeTo": "40c", "nodeFrom": "67c"}, {"data": {"$color": "#FD7E14"}, "nodeTo": "64c", "nodeFrom": "67c"}, {"data": {"$color": "#FD7E14"}, "nodeTo": "12c", "nodeFrom": "67c"}, {"data": {"$color": "#FD7E14"}, "nodeTo": "65c", "nodeFrom": "67c"}, {"data": {"$color": "#FD7E14"}, "nodeTo": "35c", "nodeFrom": "67c"}, {"data": {"$color": "#FD7E14"}, "nodeTo": "77c", "nodeFrom": "67c"}, {"data": {"$color": "#FD7E14"}, "nodeTo": "25c", "nodeFrom": "67c"}, {"data": {"$color": "#FD7E14"}, "nodeTo": "10c", "nodeFrom": "67c"}, {"data": {"$color": "#FD7E14"}, "nodeTo": "8c", "nodeFrom": "67c"}, {"data": {"$color": "#FD7E14"}, "nodeTo": "16c", "nodeFrom": "67c"}, {"data": {"$color": "#FD7E14"}, "nodeTo": "43c", "nodeFrom": "67c"}, {"data": {"$color": "#FD7E14"}, "nodeTo": "54c", "nodeFrom": "67c"}, {"data": {"$color": "#FD7E14"}, "nodeTo": "11c", "nodeFrom": "67c"}, {"data": {"$color": "#FD7E14"}, "nodeTo": "53c", "nodeFrom": "67c"}, {"data": {"$color": "#FD7E14"}, "nodeTo": "45c", "nodeFrom": "67c"}, {"data": {"$color": "#FD7E14"}, "nodeTo": "55c", "nodeFrom": "67c"}, {"data": {"$color": "#FD7E14"}, "nodeTo": "78c", "nodeFrom": "67c"}, {"data": {"$color": "#FD7E14"}, "nodeTo": "70c", "nodeFrom": "67c"}, {"data": {"$color": "#FD7E14"}, "nodeTo": "49c", "nodeFrom": "67c"}, {"data": {"$color": "#FD7E14"}, "nodeTo": "52c", "nodeFrom": "67c"}, {"data": {"$color": "#FD7E14"}, "nodeTo": "26c", "nodeFrom": "67c"}, {"data": {"$color": "#FD7E14"}, "nodeTo": "62c", "nodeFrom": "67c"}], "data": {"$type": "circle", "$dim": 5, "$color": "#FD7E14"}, "id": "67c", "name": "67c"}, {"adjacencies": [{"data": {"$color": "#FD7E14"}, "nodeTo": "47c", "nodeFrom": "25c"}, {"data": {"$color": "#FD7E14"}, "nodeTo": "75c", "nodeFrom": "25c"}, {"data": {"$color": "#FD7E14"}, "nodeTo": "36c", "nodeFrom": "25c"}, {"data": {"$color": "#FD7E14"}, "nodeTo": "0c", "nodeFrom": "25c"}, {"data": {"$color": "#FD7E14"}, "nodeTo": "28c", "nodeFrom": "25c"}, {"data": {"$color": "#FD7E14"}, "nodeTo": "46c", "nodeFrom": "25c"}, {"data": {"$color": "#FD7E14"}, "nodeTo": "19c", "nodeFrom": "25c"}, {"data": {"$color": "#FD7E14"}, "nodeTo": "5c", "nodeFrom": "25c"}, {"data": {"$color": "#FD7E14"}, "nodeTo": "2c", "nodeFrom": "25c"}, {"data": {"$color": "#FD7E14"}, "nodeTo": "23c", "nodeFrom": "25c"}, {"data": {"$color": "#FD7E14"}, "nodeTo": "59c", "nodeFrom": "25c"}, {"data": {"$color": "#FD7E14"}, "nodeTo": "76c", "nodeFrom": "25c"}, {"data": {"$color": "#FD7E14"}, "nodeTo": "34c", "nodeFrom": "25c"}, {"data": {"$color": "#FD7E14"}, "nodeTo": "24c", "nodeFrom": "25c"}, {"data": {"$color": "#FD7E14"}, "nodeTo": "14c", "nodeFrom": "25c"}, {"data": {"$color": "#FD7E14"}, "nodeTo": "7c", "nodeFrom": "25c"}, {"data": {"$color": "#FD7E14"}, "nodeTo": "58c", "nodeFrom": "25c"}, {"data": {"$color": "#FD7E14"}, "nodeTo": "31c", "nodeFrom": "25c"}, {"data": {"$color": "#FD7E14"}, "nodeTo": "80c", "nodeFrom": "25c"}, {"data": {"$color": "#FD7E14"}, "nodeTo": "44c", "nodeFrom": "25c"}, {"data": {"$color": "#FD7E14"}, "nodeTo": "41c", "nodeFrom": "25c"}, {"data": {"$color": "#FD7E14"}, "nodeTo": "18c", "nodeFrom": "25c"}, {"data": {"$color": "#FD7E14"}, "nodeTo": "39c", "nodeFrom": "25c"}, {"data": {"$color": "#FD7E14"}, "nodeTo": "3c", "nodeFrom": "25c"}, {"data": {"$color": "#FD7E14"}, "nodeTo": "79c", "nodeFrom": "25c"}, {"data": {"$color": "#FD7E14"}, "nodeTo": "27c", "nodeFrom": "25c"}, {"data": {"$color": "#FD7E14"}, "nodeTo": "38c", "nodeFrom": "25c"}, {"data": {"$color": "#FD7E14"}, "nodeTo": "63c", "nodeFrom": "25c"}, {"data": {"$color": "#FD7E14"}, "nodeTo": "72c", "nodeFrom": "25c"}, {"data": {"$color": "#FD7E14"}, "nodeTo": "1c", "nodeFrom": "25c"}, {"data": {"$color": "#FD7E14"}, "nodeTo": "48c", "nodeFrom": "25c"}, {"data": {"$color": "#FD7E14"}, "nodeTo": "71c", "nodeFrom": "25c"}, {"data": {"$color": "#FD7E14"}, "nodeTo": "56c", "nodeFrom": "25c"}, {"data": {"$color": "#FD7E14"}, "nodeTo": "37c", "nodeFrom": "25c"}, {"data": {"$color": "#FD7E14"}, "nodeTo": "33c", "nodeFrom": "25c"}, {"data": {"$color": "#FD7E14"}, "nodeTo": "51c", "nodeFrom": "25c"}, {"data": {"$color": "#FD7E14"}, "nodeTo": "64c", "nodeFrom": "25c"}, {"data": {"$color": "#FD7E14"}, "nodeTo": "12c", "nodeFrom": "25c"}, {"data": {"$color": "#FD7E14"}, "nodeTo": "65c", "nodeFrom": "25c"}, {"data": {"$color": "#FD7E14"}, "nodeTo": "77c", "nodeFrom": "25c"}, {"data": {"$color": "#FD7E14"}, "nodeTo": "67c", "nodeFrom": "25c"}, {"data": {"$color": "#FD7E14"}, "nodeTo": "10c", "nodeFrom": "25c"}, {"data": {"$color": "#FD7E14"}, "nodeTo": "8c", "nodeFrom": "25c"}, {"data": {"$color": "#FD7E14"}, "nodeTo": "69c", "nodeFrom": "25c"}, {"data": {"$color": "#FD7E14"}, "nodeTo": "43c", "nodeFrom": "25c"}, {"data": {"$color": "#FD7E14"}, "nodeTo": "54c", "nodeFrom": "25c"}, {"data": {"$color": "#FD7E14"}, "nodeTo": "45c", "nodeFrom": "25c"}, {"data": {"$color": "#FD7E14"}, "nodeTo": "61c", "nodeFrom": "25c"}, {"data": {"$color": "#FD7E14"}, "nodeTo": "16c", "nodeFrom": "25c"}, {"data": {"$color": "#FD7E14"}, "nodeTo": "49c", "nodeFrom": "25c"}, {"data": {"$color": "#FD7E14"}, "nodeTo": "68c", "nodeFrom": "25c"}, {"data": {"$color": "#FD7E14"}, "nodeTo": "11c", "nodeFrom": "25c"}, {"data": {"$color": "#FD7E14"}, "nodeTo": "52c", "nodeFrom": "25c"}, {"data": {"$color": "#FD7E14"}, "nodeTo": "50c", "nodeFrom": "25c"}, {"data": {"$color": "#FD7E14"}, "nodeTo": "78c", "nodeFrom": "25c"}, {"data": {"$color": "#FD7E14"}, "nodeTo": "62c", "nodeFrom": "25c"}], "data": {"$type": "circle", "$dim": 5, "$color": "#FD7E14"}, "id": "25c", "name": "25c"}, {"adjacencies": [{"data": {"$color": "#FD7E14"}, "nodeTo": "6c", "nodeFrom": "10c"}, {"data": {"$color": "#FD7E14"}, "nodeTo": "47c", "nodeFrom": "10c"}, {"data": {"$color": "#FD7E14"}, "nodeTo": "75c", "nodeFrom": "10c"}, {"data": {"$color": "#FD7E14"}, "nodeTo": "20c", "nodeFrom": "10c"}, {"data": {"$color": "#FD7E14"}, "nodeTo": "36c", "nodeFrom": "10c"}, {"data": {"$color": "#FD7E14"}, "nodeTo": "0c", "nodeFrom": "10c"}, {"data": {"$color": "#FD7E14"}, "nodeTo": "28c", "nodeFrom": "10c"}, {"data": {"$color": "#FD7E14"}, "nodeTo": "46c", "nodeFrom": "10c"}, {"data": {"$color": "#FD7E14"}, "nodeTo": "19c", "nodeFrom": "10c"}, {"data": {"$color": "#FD7E14"}, "nodeTo": "5c", "nodeFrom": "10c"}, {"data": {"$color": "#FD7E14"}, "nodeTo": "73c", "nodeFrom": "10c"}, {"data": {"$color": "#FD7E14"}, "nodeTo": "2c", "nodeFrom": "10c"}, {"data": {"$color": "#FD7E14"}, "nodeTo": "22c", "nodeFrom": "10c"}, {"data": {"$color": "#FD7E14"}, "nodeTo": "23c", "nodeFrom": "10c"}, {"data": {"$color": "#FD7E14"}, "nodeTo": "59c", "nodeFrom": "10c"}, {"data": {"$color": "#FD7E14"}, "nodeTo": "74c", "nodeFrom": "10c"}, {"data": {"$color": "#FD7E14"}, "nodeTo": "76c", "nodeFrom": "10c"}, {"data": {"$color": "#FD7E14"}, "nodeTo": "34c", "nodeFrom": "10c"}, {"data": {"$color": "#FD7E14"}, "nodeTo": "9c", "nodeFrom": "10c"}, {"data": {"$color": "#FD7E14"}, "nodeTo": "30c", "nodeFrom": "10c"}, {"data": {"$color": "#FD7E14"}, "nodeTo": "24c", "nodeFrom": "10c"}, {"data": {"$color": "#FD7E14"}, "nodeTo": "14c", "nodeFrom": "10c"}, {"data": {"$color": "#FD7E14"}, "nodeTo": "7c", "nodeFrom": "10c"}, {"data": {"$color": "#FD7E14"}, "nodeTo": "57c", "nodeFrom": "10c"}, {"data": {"$color": "#FD7E14"}, "nodeTo": "58c", "nodeFrom": "10c"}, {"data": {"$color": "#FD7E14"}, "nodeTo": "31c", "nodeFrom": "10c"}, {"data": {"$color": "#FD7E14"}, "nodeTo": "80c", "nodeFrom": "10c"}, {"data": {"$color": "#FD7E14"}, "nodeTo": "44c", "nodeFrom": "10c"}, {"data": {"$color": "#FD7E14"}, "nodeTo": "41c", "nodeFrom": "10c"}, {"data": {"$color": "#FD7E14"}, "nodeTo": "4c", "nodeFrom": "10c"}, {"data": {"$color": "#FD7E14"}, "nodeTo": "18c", "nodeFrom": "10c"}, {"data": {"$color": "#FD7E14"}, "nodeTo": "29c", "nodeFrom": "10c"}, {"data": {"$color": "#FD7E14"}, "nodeTo": "39c", "nodeFrom": "10c"}, {"data": {"$color": "#FD7E14"}, "nodeTo": "3c", "nodeFrom": "10c"}, {"data": {"$color": "#FD7E14"}, "nodeTo": "79c", "nodeFrom": "10c"}, {"data": {"$color": "#FD7E14"}, "nodeTo": "27c", "nodeFrom": "10c"}, {"data": {"$color": "#FD7E14"}, "nodeTo": "38c", "nodeFrom": "10c"}, {"data": {"$color": "#FD7E14"}, "nodeTo": "63c", "nodeFrom": "10c"}, {"data": {"$color": "#FD7E14"}, "nodeTo": "72c", "nodeFrom": "10c"}, {"data": {"$color": "#FD7E14"}, "nodeTo": "1c", "nodeFrom": "10c"}, {"data": {"$color": "#FD7E14"}, "nodeTo": "48c", "nodeFrom": "10c"}, {"data": {"$color": "#FD7E14"}, "nodeTo": "32c", "nodeFrom": "10c"}, {"data": {"$color": "#FD7E14"}, "nodeTo": "17c", "nodeFrom": "10c"}, {"data": {"$color": "#FD7E14"}, "nodeTo": "71c", "nodeFrom": "10c"}, {"data": {"$color": "#FD7E14"}, "nodeTo": "56c", "nodeFrom": "10c"}, {"data": {"$color": "#FD7E14"}, "nodeTo": "37c", "nodeFrom": "10c"}, {"data": {"$color": "#FD7E14"}, "nodeTo": "66c", "nodeFrom": "10c"}, {"data": {"$color": "#FD7E14"}, "nodeTo": "33c", "nodeFrom": "10c"}, {"data": {"$color": "#FD7E14"}, "nodeTo": "51c", "nodeFrom": "10c"}, {"data": {"$color": "#FD7E14"}, "nodeTo": "40c", "nodeFrom": "10c"}, {"data": {"$color": "#FD7E14"}, "nodeTo": "64c", "nodeFrom": "10c"}, {"data": {"$color": "#FD7E14"}, "nodeTo": "12c", "nodeFrom": "10c"}, {"data": {"$color": "#FD7E14"}, "nodeTo": "65c", "nodeFrom": "10c"}, {"data": {"$color": "#FD7E14"}, "nodeTo": "77c", "nodeFrom": "10c"}, {"data": {"$color": "#FD7E14"}, "nodeTo": "67c", "nodeFrom": "10c"}, {"data": {"$color": "#FD7E14"}, "nodeTo": "25c", "nodeFrom": "10c"}, {"data": {"$color": "#FD7E14"}, "nodeTo": "8c", "nodeFrom": "10c"}, {"data": {"$color": "#FD7E14"}, "nodeTo": "69c", "nodeFrom": "10c"}, {"data": {"$color": "#FD7E14"}, "nodeTo": "16c", "nodeFrom": "10c"}, {"data": {"$color": "#FD7E14"}, "nodeTo": "49c", "nodeFrom": "10c"}, {"data": {"$color": "#FD7E14"}, "nodeTo": "68c", "nodeFrom": "10c"}, {"data": {"$color": "#FD7E14"}, "nodeTo": "13c", "nodeFrom": "10c"}, {"data": {"$color": "#FD7E14"}, "nodeTo": "11c", "nodeFrom": "10c"}, {"data": {"$color": "#FD7E14"}, "nodeTo": "52c", "nodeFrom": "10c"}, {"data": {"$color": "#FD7E14"}, "nodeTo": "50c", "nodeFrom": "10c"}, {"data": {"$color": "#FD7E14"}, "nodeTo": "21c", "nodeFrom": "10c"}, {"data": {"$color": "#FD7E14"}, "nodeTo": "53c", "nodeFrom": "10c"}, {"data": {"$color": "#FD7E14"}, "nodeTo": "26c", "nodeFrom": "10c"}, {"data": {"$color": "#FD7E14"}, "nodeTo": "45c", "nodeFrom": "10c"}, {"data": {"$color": "#FD7E14"}, "nodeTo": "78c", "nodeFrom": "10c"}, {"data": {"$color": "#FD7E14"}, "nodeTo": "62c", "nodeFrom": "10c"}, {"data": {"$color": "#FD7E14"}, "nodeTo": "61c", "nodeFrom": "10c"}, {"data": {"$color": "#FD7E14"}, "nodeTo": "70c", "nodeFrom": "10c"}], "data": {"$type": "circle", "$dim": 5, "$color": "#FD7E14"}, "id": "10c", "name": "10c"}, {"adjacencies": [{"data": {"$color": "#FD7E14"}, "nodeTo": "6c", "nodeFrom": "8c"}, {"data": {"$color": "#FD7E14"}, "nodeTo": "47c", "nodeFrom": "8c"}, {"data": {"$color": "#FD7E14"}, "nodeTo": "75c", "nodeFrom": "8c"}, {"data": {"$color": "#FD7E14"}, "nodeTo": "20c", "nodeFrom": "8c"}, {"data": {"$color": "#FD7E14"}, "nodeTo": "36c", "nodeFrom": "8c"}, {"data": {"$color": "#FD7E14"}, "nodeTo": "0c", "nodeFrom": "8c"}, {"data": {"$color": "#FD7E14"}, "nodeTo": "28c", "nodeFrom": "8c"}, {"data": {"$color": "#FD7E14"}, "nodeTo": "46c", "nodeFrom": "8c"}, {"data": {"$color": "#FD7E14"}, "nodeTo": "19c", "nodeFrom": "8c"}, {"data": {"$color": "#FD7E14"}, "nodeTo": "5c", "nodeFrom": "8c"}, {"data": {"$color": "#FD7E14"}, "nodeTo": "73c", "nodeFrom": "8c"}, {"data": {"$color": "#FD7E14"}, "nodeTo": "2c", "nodeFrom": "8c"}, {"data": {"$color": "#FD7E14"}, "nodeTo": "22c", "nodeFrom": "8c"}, {"data": {"$color": "#FD7E14"}, "nodeTo": "23c", "nodeFrom": "8c"}, {"data": {"$color": "#FD7E14"}, "nodeTo": "59c", "nodeFrom": "8c"}, {"data": {"$color": "#FD7E14"}, "nodeTo": "74c", "nodeFrom": "8c"}, {"data": {"$color": "#FD7E14"}, "nodeTo": "76c", "nodeFrom": "8c"}, {"data": {"$color": "#FD7E14"}, "nodeTo": "34c", "nodeFrom": "8c"}, {"data": {"$color": "#FD7E14"}, "nodeTo": "9c", "nodeFrom": "8c"}, {"data": {"$color": "#FD7E14"}, "nodeTo": "30c", "nodeFrom": "8c"}, {"data": {"$color": "#FD7E14"}, "nodeTo": "24c", "nodeFrom": "8c"}, {"data": {"$color": "#FD7E14"}, "nodeTo": "14c", "nodeFrom": "8c"}, {"data": {"$color": "#FD7E14"}, "nodeTo": "7c", "nodeFrom": "8c"}, {"data": {"$color": "#FD7E14"}, "nodeTo": "57c", "nodeFrom": "8c"}, {"data": {"$color": "#FD7E14"}, "nodeTo": "58c", "nodeFrom": "8c"}, {"data": {"$color": "#FD7E14"}, "nodeTo": "31c", "nodeFrom": "8c"}, {"data": {"$color": "#FD7E14"}, "nodeTo": "80c", "nodeFrom": "8c"}, {"data": {"$color": "#FD7E14"}, "nodeTo": "44c", "nodeFrom": "8c"}, {"data": {"$color": "#FD7E14"}, "nodeTo": "41c", "nodeFrom": "8c"}, {"data": {"$color": "#FD7E14"}, "nodeTo": "4c", "nodeFrom": "8c"}, {"data": {"$color": "#FD7E14"}, "nodeTo": "18c", "nodeFrom": "8c"}, {"data": {"$color": "#FD7E14"}, "nodeTo": "29c", "nodeFrom": "8c"}, {"data": {"$color": "#FD7E14"}, "nodeTo": "39c", "nodeFrom": "8c"}, {"data": {"$color": "#FD7E14"}, "nodeTo": "3c", "nodeFrom": "8c"}, {"data": {"$color": "#FD7E14"}, "nodeTo": "79c", "nodeFrom": "8c"}, {"data": {"$color": "#FD7E14"}, "nodeTo": "27c", "nodeFrom": "8c"}, {"data": {"$color": "#FD7E14"}, "nodeTo": "38c", "nodeFrom": "8c"}, {"data": {"$color": "#FD7E14"}, "nodeTo": "63c", "nodeFrom": "8c"}, {"data": {"$color": "#FD7E14"}, "nodeTo": "72c", "nodeFrom": "8c"}, {"data": {"$color": "#FD7E14"}, "nodeTo": "1c", "nodeFrom": "8c"}, {"data": {"$color": "#FD7E14"}, "nodeTo": "48c", "nodeFrom": "8c"}, {"data": {"$color": "#FD7E14"}, "nodeTo": "32c", "nodeFrom": "8c"}, {"data": {"$color": "#FD7E14"}, "nodeTo": "42c", "nodeFrom": "8c"}, {"data": {"$color": "#FD7E14"}, "nodeTo": "17c", "nodeFrom": "8c"}, {"data": {"$color": "#FD7E14"}, "nodeTo": "56c", "nodeFrom": "8c"}, {"data": {"$color": "#FD7E14"}, "nodeTo": "37c", "nodeFrom": "8c"}, {"data": {"$color": "#FD7E14"}, "nodeTo": "66c", "nodeFrom": "8c"}, {"data": {"$color": "#FD7E14"}, "nodeTo": "33c", "nodeFrom": "8c"}, {"data": {"$color": "#FD7E14"}, "nodeTo": "51c", "nodeFrom": "8c"}, {"data": {"$color": "#FD7E14"}, "nodeTo": "64c", "nodeFrom": "8c"}, {"data": {"$color": "#FD7E14"}, "nodeTo": "12c", "nodeFrom": "8c"}, {"data": {"$color": "#FD7E14"}, "nodeTo": "65c", "nodeFrom": "8c"}, {"data": {"$color": "#FD7E14"}, "nodeTo": "77c", "nodeFrom": "8c"}, {"data": {"$color": "#FD7E14"}, "nodeTo": "67c", "nodeFrom": "8c"}, {"data": {"$color": "#FD7E14"}, "nodeTo": "25c", "nodeFrom": "8c"}, {"data": {"$color": "#FD7E14"}, "nodeTo": "10c", "nodeFrom": "8c"}, {"data": {"$color": "#FD7E14"}, "nodeTo": "69c", "nodeFrom": "8c"}, {"data": {"$color": "#FD7E14"}, "nodeTo": "16c", "nodeFrom": "8c"}, {"data": {"$color": "#FD7E14"}, "nodeTo": "49c", "nodeFrom": "8c"}, {"data": {"$color": "#FD7E14"}, "nodeTo": "68c", "nodeFrom": "8c"}, {"data": {"$color": "#FD7E14"}, "nodeTo": "13c", "nodeFrom": "8c"}, {"data": {"$color": "#FD7E14"}, "nodeTo": "11c", "nodeFrom": "8c"}, {"data": {"$color": "#FD7E14"}, "nodeTo": "52c", "nodeFrom": "8c"}, {"data": {"$color": "#FD7E14"}, "nodeTo": "50c", "nodeFrom": "8c"}, {"data": {"$color": "#FD7E14"}, "nodeTo": "21c", "nodeFrom": "8c"}, {"data": {"$color": "#FD7E14"}, "nodeTo": "53c", "nodeFrom": "8c"}, {"data": {"$color": "#FD7E14"}, "nodeTo": "26c", "nodeFrom": "8c"}, {"data": {"$color": "#FD7E14"}, "nodeTo": "45c", "nodeFrom": "8c"}, {"data": {"$color": "#FD7E14"}, "nodeTo": "55c", "nodeFrom": "8c"}, {"data": {"$color": "#FD7E14"}, "nodeTo": "78c", "nodeFrom": "8c"}, {"data": {"$color": "#FD7E14"}, "nodeTo": "62c", "nodeFrom": "8c"}, {"data": {"$color": "#FD7E14"}, "nodeTo": "61c", "nodeFrom": "8c"}], "data": {"$type": "circle", "$dim": 5, "$color": "#FD7E14"}, "id": "8c", "name": "8c"}, {"adjacencies": [{"data": {"$color": "#FD7E14"}, "nodeTo": "36c", "nodeFrom": "69c"}, {"data": {"$color": "#FD7E14"}, "nodeTo": "0c", "nodeFrom": "69c"}, {"data": {"$color": "#FD7E14"}, "nodeTo": "28c", "nodeFrom": "69c"}, {"data": {"$color": "#FD7E14"}, "nodeTo": "19c", "nodeFrom": "69c"}, {"data": {"$color": "#FD7E14"}, "nodeTo": "5c", "nodeFrom": "69c"}, {"data": {"$color": "#FD7E14"}, "nodeTo": "73c", "nodeFrom": "69c"}, {"data": {"$color": "#FD7E14"}, "nodeTo": "2c", "nodeFrom": "69c"}, {"data": {"$color": "#FD7E14"}, "nodeTo": "22c", "nodeFrom": "69c"}, {"data": {"$color": "#FD7E14"}, "nodeTo": "23c", "nodeFrom": "69c"}, {"data": {"$color": "#FD7E14"}, "nodeTo": "74c", "nodeFrom": "69c"}, {"data": {"$color": "#FD7E14"}, "nodeTo": "76c", "nodeFrom": "69c"}, {"data": {"$color": "#FD7E14"}, "nodeTo": "34c", "nodeFrom": "69c"}, {"data": {"$color": "#FD7E14"}, "nodeTo": "9c", "nodeFrom": "69c"}, {"data": {"$color": "#FD7E14"}, "nodeTo": "30c", "nodeFrom": "69c"}, {"data": {"$color": "#FD7E14"}, "nodeTo": "24c", "nodeFrom": "69c"}, {"data": {"$color": "#FD7E14"}, "nodeTo": "14c", "nodeFrom": "69c"}, {"data": {"$color": "#FD7E14"}, "nodeTo": "58c", "nodeFrom": "69c"}, {"data": {"$color": "#FD7E14"}, "nodeTo": "31c", "nodeFrom": "69c"}, {"data": {"$color": "#FD7E14"}, "nodeTo": "80c", "nodeFrom": "69c"}, {"data": {"$color": "#FD7E14"}, "nodeTo": "44c", "nodeFrom": "69c"}, {"data": {"$color": "#FD7E14"}, "nodeTo": "4c", "nodeFrom": "69c"}, {"data": {"$color": "#FD7E14"}, "nodeTo": "18c", "nodeFrom": "69c"}, {"data": {"$color": "#FD7E14"}, "nodeTo": "29c", "nodeFrom": "69c"}, {"data": {"$color": "#FD7E14"}, "nodeTo": "39c", "nodeFrom": "69c"}, {"data": {"$color": "#FD7E14"}, "nodeTo": "3c", "nodeFrom": "69c"}, {"data": {"$color": "#FD7E14"}, "nodeTo": "79c", "nodeFrom": "69c"}, {"data": {"$color": "#FD7E14"}, "nodeTo": "27c", "nodeFrom": "69c"}, {"data": {"$color": "#FD7E14"}, "nodeTo": "63c", "nodeFrom": "69c"}, {"data": {"$color": "#FD7E14"}, "nodeTo": "72c", "nodeFrom": "69c"}, {"data": {"$color": "#FD7E14"}, "nodeTo": "1c", "nodeFrom": "69c"}, {"data": {"$color": "#FD7E14"}, "nodeTo": "48c", "nodeFrom": "69c"}, {"data": {"$color": "#FD7E14"}, "nodeTo": "32c", "nodeFrom": "69c"}, {"data": {"$color": "#FD7E14"}, "nodeTo": "56c", "nodeFrom": "69c"}, {"data": {"$color": "#FD7E14"}, "nodeTo": "37c", "nodeFrom": "69c"}, {"data": {"$color": "#FD7E14"}, "nodeTo": "51c", "nodeFrom": "69c"}, {"data": {"$color": "#FD7E14"}, "nodeTo": "40c", "nodeFrom": "69c"}, {"data": {"$color": "#FD7E14"}, "nodeTo": "64c", "nodeFrom": "69c"}, {"data": {"$color": "#FD7E14"}, "nodeTo": "12c", "nodeFrom": "69c"}, {"data": {"$color": "#FD7E14"}, "nodeTo": "65c", "nodeFrom": "69c"}, {"data": {"$color": "#FD7E14"}, "nodeTo": "77c", "nodeFrom": "69c"}, {"data": {"$color": "#FD7E14"}, "nodeTo": "25c", "nodeFrom": "69c"}, {"data": {"$color": "#FD7E14"}, "nodeTo": "10c", "nodeFrom": "69c"}, {"data": {"$color": "#FD7E14"}, "nodeTo": "8c", "nodeFrom": "69c"}, {"data": {"$color": "#FD7E14"}, "nodeTo": "43c", "nodeFrom": "69c"}, {"data": {"$color": "#FD7E14"}, "nodeTo": "54c", "nodeFrom": "69c"}, {"data": {"$color": "#FD7E14"}, "nodeTo": "21c", "nodeFrom": "69c"}, {"data": {"$color": "#FD7E14"}, "nodeTo": "53c", "nodeFrom": "69c"}, {"data": {"$color": "#FD7E14"}, "nodeTo": "45c", "nodeFrom": "69c"}, {"data": {"$color": "#FD7E14"}, "nodeTo": "61c", "nodeFrom": "69c"}, {"data": {"$color": "#FD7E14"}, "nodeTo": "16c", "nodeFrom": "69c"}, {"data": {"$color": "#FD7E14"}, "nodeTo": "49c", "nodeFrom": "69c"}, {"data": {"$color": "#FD7E14"}, "nodeTo": "68c", "nodeFrom": "69c"}, {"data": {"$color": "#FD7E14"}, "nodeTo": "52c", "nodeFrom": "69c"}, {"data": {"$color": "#FD7E14"}, "nodeTo": "50c", "nodeFrom": "69c"}, {"data": {"$color": "#FD7E14"}, "nodeTo": "78c", "nodeFrom": "69c"}, {"data": {"$color": "#FD7E14"}, "nodeTo": "62c", "nodeFrom": "69c"}, {"data": {"$color": "#FD7E14"}, "nodeTo": "70c", "nodeFrom": "69c"}], "data": {"$type": "circle", "$dim": 5, "$color": "#FD7E14"}, "id": "69c", "name": "69c"}, {"adjacencies": [{"data": {"$color": "#FD7E14"}, "nodeTo": "36c", "nodeFrom": "16c"}, {"data": {"$color": "#FD7E14"}, "nodeTo": "28c", "nodeFrom": "16c"}, {"data": {"$color": "#FD7E14"}, "nodeTo": "46c", "nodeFrom": "16c"}, {"data": {"$color": "#FD7E14"}, "nodeTo": "19c", "nodeFrom": "16c"}, {"data": {"$color": "#FD7E14"}, "nodeTo": "2c", "nodeFrom": "16c"}, {"data": {"$color": "#FD7E14"}, "nodeTo": "22c", "nodeFrom": "16c"}, {"data": {"$color": "#FD7E14"}, "nodeTo": "23c", "nodeFrom": "16c"}, {"data": {"$color": "#FD7E14"}, "nodeTo": "59c", "nodeFrom": "16c"}, {"data": {"$color": "#FD7E14"}, "nodeTo": "74c", "nodeFrom": "16c"}, {"data": {"$color": "#FD7E14"}, "nodeTo": "76c", "nodeFrom": "16c"}, {"data": {"$color": "#FD7E14"}, "nodeTo": "34c", "nodeFrom": "16c"}, {"data": {"$color": "#FD7E14"}, "nodeTo": "30c", "nodeFrom": "16c"}, {"data": {"$color": "#FD7E14"}, "nodeTo": "24c", "nodeFrom": "16c"}, {"data": {"$color": "#FD7E14"}, "nodeTo": "14c", "nodeFrom": "16c"}, {"data": {"$color": "#FD7E14"}, "nodeTo": "58c", "nodeFrom": "16c"}, {"data": {"$color": "#FD7E14"}, "nodeTo": "31c", "nodeFrom": "16c"}, {"data": {"$color": "#FD7E14"}, "nodeTo": "80c", "nodeFrom": "16c"}, {"data": {"$color": "#FD7E14"}, "nodeTo": "44c", "nodeFrom": "16c"}, {"data": {"$color": "#FD7E14"}, "nodeTo": "41c", "nodeFrom": "16c"}, {"data": {"$color": "#FD7E14"}, "nodeTo": "18c", "nodeFrom": "16c"}, {"data": {"$color": "#FD7E14"}, "nodeTo": "39c", "nodeFrom": "16c"}, {"data": {"$color": "#FD7E14"}, "nodeTo": "3c", "nodeFrom": "16c"}, {"data": {"$color": "#FD7E14"}, "nodeTo": "79c", "nodeFrom": "16c"}, {"data": {"$color": "#FD7E14"}, "nodeTo": "60c", "nodeFrom": "16c"}, {"data": {"$color": "#FD7E14"}, "nodeTo": "63c", "nodeFrom": "16c"}, {"data": {"$color": "#FD7E14"}, "nodeTo": "72c", "nodeFrom": "16c"}, {"data": {"$color": "#FD7E14"}, "nodeTo": "1c", "nodeFrom": "16c"}, {"data": {"$color": "#FD7E14"}, "nodeTo": "48c", "nodeFrom": "16c"}, {"data": {"$color": "#FD7E14"}, "nodeTo": "32c", "nodeFrom": "16c"}, {"data": {"$color": "#FD7E14"}, "nodeTo": "56c", "nodeFrom": "16c"}, {"data": {"$color": "#FD7E14"}, "nodeTo": "37c", "nodeFrom": "16c"}, {"data": {"$color": "#FD7E14"}, "nodeTo": "33c", "nodeFrom": "16c"}, {"data": {"$color": "#FD7E14"}, "nodeTo": "40c", "nodeFrom": "16c"}, {"data": {"$color": "#FD7E14"}, "nodeTo": "64c", "nodeFrom": "16c"}, {"data": {"$color": "#FD7E14"}, "nodeTo": "12c", "nodeFrom": "16c"}, {"data": {"$color": "#FD7E14"}, "nodeTo": "65c", "nodeFrom": "16c"}, {"data": {"$color": "#FD7E14"}, "nodeTo": "35c", "nodeFrom": "16c"}, {"data": {"$color": "#FD7E14"}, "nodeTo": "77c", "nodeFrom": "16c"}, {"data": {"$color": "#FD7E14"}, "nodeTo": "67c", "nodeFrom": "16c"}, {"data": {"$color": "#FD7E14"}, "nodeTo": "25c", "nodeFrom": "16c"}, {"data": {"$color": "#FD7E14"}, "nodeTo": "10c", "nodeFrom": "16c"}, {"data": {"$color": "#FD7E14"}, "nodeTo": "8c", "nodeFrom": "16c"}, {"data": {"$color": "#FD7E14"}, "nodeTo": "69c", "nodeFrom": "16c"}, {"data": {"$color": "#FD7E14"}, "nodeTo": "43c", "nodeFrom": "16c"}, {"data": {"$color": "#FD7E14"}, "nodeTo": "13c", "nodeFrom": "16c"}, {"data": {"$color": "#FD7E14"}, "nodeTo": "53c", "nodeFrom": "16c"}, {"data": {"$color": "#FD7E14"}, "nodeTo": "45c", "nodeFrom": "16c"}, {"data": {"$color": "#FD7E14"}, "nodeTo": "78c", "nodeFrom": "16c"}, {"data": {"$color": "#FD7E14"}, "nodeTo": "70c", "nodeFrom": "16c"}, {"data": {"$color": "#FD7E14"}, "nodeTo": "49c", "nodeFrom": "16c"}, {"data": {"$color": "#FD7E14"}, "nodeTo": "52c", "nodeFrom": "16c"}, {"data": {"$color": "#FD7E14"}, "nodeTo": "26c", "nodeFrom": "16c"}, {"data": {"$color": "#FD7E14"}, "nodeTo": "55c", "nodeFrom": "16c"}, {"data": {"$color": "#FD7E14"}, "nodeTo": "62c", "nodeFrom": "16c"}], "data": {"$type": "circle", "$dim": 5, "$color": "#FD7E14"}, "id": "16c", "name": "16c"}, {"adjacencies": [{"data": {"$color": "#FD7E14"}, "nodeTo": "6c", "nodeFrom": "49c"}, {"data": {"$color": "#FD7E14"}, "nodeTo": "47c", "nodeFrom": "49c"}, {"data": {"$color": "#FD7E14"}, "nodeTo": "75c", "nodeFrom": "49c"}, {"data": {"$color": "#FD7E14"}, "nodeTo": "20c", "nodeFrom": "49c"}, {"data": {"$color": "#FD7E14"}, "nodeTo": "36c", "nodeFrom": "49c"}, {"data": {"$color": "#FD7E14"}, "nodeTo": "0c", "nodeFrom": "49c"}, {"data": {"$color": "#FD7E14"}, "nodeTo": "28c", "nodeFrom": "49c"}, {"data": {"$color": "#FD7E14"}, "nodeTo": "46c", "nodeFrom": "49c"}, {"data": {"$color": "#FD7E14"}, "nodeTo": "19c", "nodeFrom": "49c"}, {"data": {"$color": "#FD7E14"}, "nodeTo": "5c", "nodeFrom": "49c"}, {"data": {"$color": "#FD7E14"}, "nodeTo": "73c", "nodeFrom": "49c"}, {"data": {"$color": "#FD7E14"}, "nodeTo": "2c", "nodeFrom": "49c"}, {"data": {"$color": "#FD7E14"}, "nodeTo": "22c", "nodeFrom": "49c"}, {"data": {"$color": "#FD7E14"}, "nodeTo": "23c", "nodeFrom": "49c"}, {"data": {"$color": "#FD7E14"}, "nodeTo": "59c", "nodeFrom": "49c"}, {"data": {"$color": "#FD7E14"}, "nodeTo": "74c", "nodeFrom": "49c"}, {"data": {"$color": "#FD7E14"}, "nodeTo": "76c", "nodeFrom": "49c"}, {"data": {"$color": "#FD7E14"}, "nodeTo": "34c", "nodeFrom": "49c"}, {"data": {"$color": "#FD7E14"}, "nodeTo": "9c", "nodeFrom": "49c"}, {"data": {"$color": "#FD7E14"}, "nodeTo": "30c", "nodeFrom": "49c"}, {"data": {"$color": "#FD7E14"}, "nodeTo": "24c", "nodeFrom": "49c"}, {"data": {"$color": "#FD7E14"}, "nodeTo": "14c", "nodeFrom": "49c"}, {"data": {"$color": "#FD7E14"}, "nodeTo": "7c", "nodeFrom": "49c"}, {"data": {"$color": "#FD7E14"}, "nodeTo": "57c", "nodeFrom": "49c"}, {"data": {"$color": "#FD7E14"}, "nodeTo": "58c", "nodeFrom": "49c"}, {"data": {"$color": "#FD7E14"}, "nodeTo": "31c", "nodeFrom": "49c"}, {"data": {"$color": "#FD7E14"}, "nodeTo": "80c", "nodeFrom": "49c"}, {"data": {"$color": "#FD7E14"}, "nodeTo": "44c", "nodeFrom": "49c"}, {"data": {"$color": "#FD7E14"}, "nodeTo": "41c", "nodeFrom": "49c"}, {"data": {"$color": "#FD7E14"}, "nodeTo": "4c", "nodeFrom": "49c"}, {"data": {"$color": "#FD7E14"}, "nodeTo": "18c", "nodeFrom": "49c"}, {"data": {"$color": "#FD7E14"}, "nodeTo": "39c", "nodeFrom": "49c"}, {"data": {"$color": "#FD7E14"}, "nodeTo": "3c", "nodeFrom": "49c"}, {"data": {"$color": "#FD7E14"}, "nodeTo": "79c", "nodeFrom": "49c"}, {"data": {"$color": "#FD7E14"}, "nodeTo": "27c", "nodeFrom": "49c"}, {"data": {"$color": "#FD7E14"}, "nodeTo": "60c", "nodeFrom": "49c"}, {"data": {"$color": "#FD7E14"}, "nodeTo": "38c", "nodeFrom": "49c"}, {"data": {"$color": "#FD7E14"}, "nodeTo": "63c", "nodeFrom": "49c"}, {"data": {"$color": "#FD7E14"}, "nodeTo": "72c", "nodeFrom": "49c"}, {"data": {"$color": "#FD7E14"}, "nodeTo": "1c", "nodeFrom": "49c"}, {"data": {"$color": "#FD7E14"}, "nodeTo": "48c", "nodeFrom": "49c"}, {"data": {"$color": "#FD7E14"}, "nodeTo": "32c", "nodeFrom": "49c"}, {"data": {"$color": "#FD7E14"}, "nodeTo": "17c", "nodeFrom": "49c"}, {"data": {"$color": "#FD7E14"}, "nodeTo": "71c", "nodeFrom": "49c"}, {"data": {"$color": "#FD7E14"}, "nodeTo": "15c", "nodeFrom": "49c"}, {"data": {"$color": "#FD7E14"}, "nodeTo": "56c", "nodeFrom": "49c"}, {"data": {"$color": "#FD7E14"}, "nodeTo": "37c", "nodeFrom": "49c"}, {"data": {"$color": "#FD7E14"}, "nodeTo": "66c", "nodeFrom": "49c"}, {"data": {"$color": "#FD7E14"}, "nodeTo": "33c", "nodeFrom": "49c"}, {"data": {"$color": "#FD7E14"}, "nodeTo": "51c", "nodeFrom": "49c"}, {"data": {"$color": "#FD7E14"}, "nodeTo": "40c", "nodeFrom": "49c"}, {"data": {"$color": "#FD7E14"}, "nodeTo": "64c", "nodeFrom": "49c"}, {"data": {"$color": "#FD7E14"}, "nodeTo": "12c", "nodeFrom": "49c"}, {"data": {"$color": "#FD7E14"}, "nodeTo": "65c", "nodeFrom": "49c"}, {"data": {"$color": "#FD7E14"}, "nodeTo": "77c", "nodeFrom": "49c"}, {"data": {"$color": "#FD7E14"}, "nodeTo": "67c", "nodeFrom": "49c"}, {"data": {"$color": "#FD7E14"}, "nodeTo": "25c", "nodeFrom": "49c"}, {"data": {"$color": "#FD7E14"}, "nodeTo": "10c", "nodeFrom": "49c"}, {"data": {"$color": "#FD7E14"}, "nodeTo": "8c", "nodeFrom": "49c"}, {"data": {"$color": "#FD7E14"}, "nodeTo": "69c", "nodeFrom": "49c"}, {"data": {"$color": "#FD7E14"}, "nodeTo": "16c", "nodeFrom": "49c"}, {"data": {"$color": "#FD7E14"}, "nodeTo": "68c", "nodeFrom": "49c"}, {"data": {"$color": "#FD7E14"}, "nodeTo": "43c", "nodeFrom": "49c"}, {"data": {"$color": "#FD7E14"}, "nodeTo": "13c", "nodeFrom": "49c"}, {"data": {"$color": "#FD7E14"}, "nodeTo": "11c", "nodeFrom": "49c"}, {"data": {"$color": "#FD7E14"}, "nodeTo": "50c", "nodeFrom": "49c"}, {"data": {"$color": "#FD7E14"}, "nodeTo": "21c", "nodeFrom": "49c"}, {"data": {"$color": "#FD7E14"}, "nodeTo": "53c", "nodeFrom": "49c"}, {"data": {"$color": "#FD7E14"}, "nodeTo": "45c", "nodeFrom": "49c"}, {"data": {"$color": "#FD7E14"}, "nodeTo": "55c", "nodeFrom": "49c"}, {"data": {"$color": "#FD7E14"}, "nodeTo": "78c", "nodeFrom": "49c"}, {"data": {"$color": "#FD7E14"}, "nodeTo": "61c", "nodeFrom": "49c"}, {"data": {"$color": "#FD7E14"}, "nodeTo": "70c", "nodeFrom": "49c"}, {"data": {"$color": "#FD7E14"}, "nodeTo": "52c", "nodeFrom": "49c"}, {"data": {"$color": "#FD7E14"}, "nodeTo": "26c", "nodeFrom": "49c"}, {"data": {"$color": "#FD7E14"}, "nodeTo": "62c", "nodeFrom": "49c"}], "data": {"$type": "circle", "$dim": 5, "$color": "#FD7E14"}, "id": "49c", "name": "49c"}, {"adjacencies": [{"data": {"$color": "#FD7E14"}, "nodeTo": "6c", "nodeFrom": "68c"}, {"data": {"$color": "#FD7E14"}, "nodeTo": "47c", "nodeFrom": "68c"}, {"data": {"$color": "#FD7E14"}, "nodeTo": "75c", "nodeFrom": "68c"}, {"data": {"$color": "#FD7E14"}, "nodeTo": "20c", "nodeFrom": "68c"}, {"data": {"$color": "#FD7E14"}, "nodeTo": "36c", "nodeFrom": "68c"}, {"data": {"$color": "#FD7E14"}, "nodeTo": "0c", "nodeFrom": "68c"}, {"data": {"$color": "#FD7E14"}, "nodeTo": "28c", "nodeFrom": "68c"}, {"data": {"$color": "#FD7E14"}, "nodeTo": "46c", "nodeFrom": "68c"}, {"data": {"$color": "#FD7E14"}, "nodeTo": "19c", "nodeFrom": "68c"}, {"data": {"$color": "#FD7E14"}, "nodeTo": "5c", "nodeFrom": "68c"}, {"data": {"$color": "#FD7E14"}, "nodeTo": "73c", "nodeFrom": "68c"}, {"data": {"$color": "#FD7E14"}, "nodeTo": "2c", "nodeFrom": "68c"}, {"data": {"$color": "#FD7E14"}, "nodeTo": "22c", "nodeFrom": "68c"}, {"data": {"$color": "#FD7E14"}, "nodeTo": "23c", "nodeFrom": "68c"}, {"data": {"$color": "#FD7E14"}, "nodeTo": "59c", "nodeFrom": "68c"}, {"data": {"$color": "#FD7E14"}, "nodeTo": "74c", "nodeFrom": "68c"}, {"data": {"$color": "#FD7E14"}, "nodeTo": "76c", "nodeFrom": "68c"}, {"data": {"$color": "#FD7E14"}, "nodeTo": "34c", "nodeFrom": "68c"}, {"data": {"$color": "#FD7E14"}, "nodeTo": "9c", "nodeFrom": "68c"}, {"data": {"$color": "#FD7E14"}, "nodeTo": "30c", "nodeFrom": "68c"}, {"data": {"$color": "#FD7E14"}, "nodeTo": "24c", "nodeFrom": "68c"}, {"data": {"$color": "#FD7E14"}, "nodeTo": "14c", "nodeFrom": "68c"}, {"data": {"$color": "#FD7E14"}, "nodeTo": "7c", "nodeFrom": "68c"}, {"data": {"$color": "#FD7E14"}, "nodeTo": "57c", "nodeFrom": "68c"}, {"data": {"$color": "#FD7E14"}, "nodeTo": "31c", "nodeFrom": "68c"}, {"data": {"$color": "#FD7E14"}, "nodeTo": "80c", "nodeFrom": "68c"}, {"data": {"$color": "#FD7E14"}, "nodeTo": "44c", "nodeFrom": "68c"}, {"data": {"$color": "#FD7E14"}, "nodeTo": "41c", "nodeFrom": "68c"}, {"data": {"$color": "#FD7E14"}, "nodeTo": "4c", "nodeFrom": "68c"}, {"data": {"$color": "#FD7E14"}, "nodeTo": "18c", "nodeFrom": "68c"}, {"data": {"$color": "#FD7E14"}, "nodeTo": "29c", "nodeFrom": "68c"}, {"data": {"$color": "#FD7E14"}, "nodeTo": "39c", "nodeFrom": "68c"}, {"data": {"$color": "#FD7E14"}, "nodeTo": "3c", "nodeFrom": "68c"}, {"data": {"$color": "#FD7E14"}, "nodeTo": "27c", "nodeFrom": "68c"}, {"data": {"$color": "#FD7E14"}, "nodeTo": "38c", "nodeFrom": "68c"}, {"data": {"$color": "#FD7E14"}, "nodeTo": "63c", "nodeFrom": "68c"}, {"data": {"$color": "#FD7E14"}, "nodeTo": "72c", "nodeFrom": "68c"}, {"data": {"$color": "#FD7E14"}, "nodeTo": "1c", "nodeFrom": "68c"}, {"data": {"$color": "#FD7E14"}, "nodeTo": "48c", "nodeFrom": "68c"}, {"data": {"$color": "#FD7E14"}, "nodeTo": "32c", "nodeFrom": "68c"}, {"data": {"$color": "#FD7E14"}, "nodeTo": "17c", "nodeFrom": "68c"}, {"data": {"$color": "#FD7E14"}, "nodeTo": "56c", "nodeFrom": "68c"}, {"data": {"$color": "#FD7E14"}, "nodeTo": "37c", "nodeFrom": "68c"}, {"data": {"$color": "#FD7E14"}, "nodeTo": "66c", "nodeFrom": "68c"}, {"data": {"$color": "#FD7E14"}, "nodeTo": "33c", "nodeFrom": "68c"}, {"data": {"$color": "#FD7E14"}, "nodeTo": "51c", "nodeFrom": "68c"}, {"data": {"$color": "#FD7E14"}, "nodeTo": "64c", "nodeFrom": "68c"}, {"data": {"$color": "#FD7E14"}, "nodeTo": "12c", "nodeFrom": "68c"}, {"data": {"$color": "#FD7E14"}, "nodeTo": "65c", "nodeFrom": "68c"}, {"data": {"$color": "#FD7E14"}, "nodeTo": "77c", "nodeFrom": "68c"}, {"data": {"$color": "#FD7E14"}, "nodeTo": "25c", "nodeFrom": "68c"}, {"data": {"$color": "#FD7E14"}, "nodeTo": "10c", "nodeFrom": "68c"}, {"data": {"$color": "#FD7E14"}, "nodeTo": "8c", "nodeFrom": "68c"}, {"data": {"$color": "#FD7E14"}, "nodeTo": "69c", "nodeFrom": "68c"}, {"data": {"$color": "#FD7E14"}, "nodeTo": "49c", "nodeFrom": "68c"}, {"data": {"$color": "#FD7E14"}, "nodeTo": "13c", "nodeFrom": "68c"}, {"data": {"$color": "#FD7E14"}, "nodeTo": "11c", "nodeFrom": "68c"}, {"data": {"$color": "#FD7E14"}, "nodeTo": "50c", "nodeFrom": "68c"}, {"data": {"$color": "#FD7E14"}, "nodeTo": "21c", "nodeFrom": "68c"}, {"data": {"$color": "#FD7E14"}, "nodeTo": "53c", "nodeFrom": "68c"}, {"data": {"$color": "#FD7E14"}, "nodeTo": "45c", "nodeFrom": "68c"}, {"data": {"$color": "#FD7E14"}, "nodeTo": "61c", "nodeFrom": "68c"}, {"data": {"$color": "#FD7E14"}, "nodeTo": "70c", "nodeFrom": "68c"}, {"data": {"$color": "#FD7E14"}, "nodeTo": "52c", "nodeFrom": "68c"}, {"data": {"$color": "#FD7E14"}, "nodeTo": "26c", "nodeFrom": "68c"}, {"data": {"$color": "#FD7E14"}, "nodeTo": "62c", "nodeFrom": "68c"}], "data": {"$type": "circle", "$dim": 5, "$color": "#FD7E14"}, "id": "68c", "name": "68c"}, {"adjacencies": [{"data": {"$color": "#FD7E14"}, "nodeTo": "36c", "nodeFrom": "43c"}, {"data": {"$color": "#FD7E14"}, "nodeTo": "28c", "nodeFrom": "43c"}, {"data": {"$color": "#FD7E14"}, "nodeTo": "19c", "nodeFrom": "43c"}, {"data": {"$color": "#FD7E14"}, "nodeTo": "5c", "nodeFrom": "43c"}, {"data": {"$color": "#FD7E14"}, "nodeTo": "2c", "nodeFrom": "43c"}, {"data": {"$color": "#FD7E14"}, "nodeTo": "23c", "nodeFrom": "43c"}, {"data": {"$color": "#FD7E14"}, "nodeTo": "76c", "nodeFrom": "43c"}, {"data": {"$color": "#FD7E14"}, "nodeTo": "58c", "nodeFrom": "43c"}, {"data": {"$color": "#FD7E14"}, "nodeTo": "80c", "nodeFrom": "43c"}, {"data": {"$color": "#FD7E14"}, "nodeTo": "4c", "nodeFrom": "43c"}, {"data": {"$color": "#FD7E14"}, "nodeTo": "18c", "nodeFrom": "43c"}, {"data": {"$color": "#FD7E14"}, "nodeTo": "39c", "nodeFrom": "43c"}, {"data": {"$color": "#FD7E14"}, "nodeTo": "79c", "nodeFrom": "43c"}, {"data": {"$color": "#FD7E14"}, "nodeTo": "72c", "nodeFrom": "43c"}, {"data": {"$color": "#FD7E14"}, "nodeTo": "71c", "nodeFrom": "43c"}, {"data": {"$color": "#FD7E14"}, "nodeTo": "40c", "nodeFrom": "43c"}, {"data": {"$color": "#FD7E14"}, "nodeTo": "64c", "nodeFrom": "43c"}, {"data": {"$color": "#FD7E14"}, "nodeTo": "65c", "nodeFrom": "43c"}, {"data": {"$color": "#FD7E14"}, "nodeTo": "67c", "nodeFrom": "43c"}, {"data": {"$color": "#FD7E14"}, "nodeTo": "25c", "nodeFrom": "43c"}, {"data": {"$color": "#FD7E14"}, "nodeTo": "69c", "nodeFrom": "43c"}, {"data": {"$color": "#FD7E14"}, "nodeTo": "16c", "nodeFrom": "43c"}, {"data": {"$color": "#FD7E14"}, "nodeTo": "49c", "nodeFrom": "43c"}, {"data": {"$color": "#FD7E14"}, "nodeTo": "54c", "nodeFrom": "43c"}, {"data": {"$color": "#FD7E14"}, "nodeTo": "53c", "nodeFrom": "43c"}, {"data": {"$color": "#FD7E14"}, "nodeTo": "61c", "nodeFrom": "43c"}, {"data": {"$color": "#FD7E14"}, "nodeTo": "52c", "nodeFrom": "43c"}, {"data": {"$color": "#FD7E14"}, "nodeTo": "26c", "nodeFrom": "43c"}, {"data": {"$color": "#FD7E14"}, "nodeTo": "45c", "nodeFrom": "43c"}, {"data": {"$color": "#FD7E14"}, "nodeTo": "55c", "nodeFrom": "43c"}, {"data": {"$color": "#FD7E14"}, "nodeTo": "78c", "nodeFrom": "43c"}, {"data": {"$color": "#FD7E14"}, "nodeTo": "70c", "nodeFrom": "43c"}], "data": {"$type": "circle", "$dim": 5, "$color": "#FD7E14"}, "id": "43c", "name": "43c"}, {"adjacencies": [{"data": {"$color": "#FD7E14"}, "nodeTo": "80c", "nodeFrom": "54c"}, {"data": {"$color": "#FD7E14"}, "nodeTo": "79c", "nodeFrom": "54c"}, {"data": {"$color": "#FD7E14"}, "nodeTo": "67c", "nodeFrom": "54c"}, {"data": {"$color": "#FD7E14"}, "nodeTo": "25c", "nodeFrom": "54c"}, {"data": {"$color": "#FD7E14"}, "nodeTo": "69c", "nodeFrom": "54c"}, {"data": {"$color": "#FD7E14"}, "nodeTo": "43c", "nodeFrom": "54c"}, {"data": {"$color": "#FD7E14"}, "nodeTo": "52c", "nodeFrom": "54c"}, {"data": {"$color": "#FD7E14"}, "nodeTo": "45c", "nodeFrom": "54c"}, {"data": {"$color": "#FD7E14"}, "nodeTo": "78c", "nodeFrom": "54c"}], "data": {"$type": "circle", "$dim": 5, "$color": "#FD7E14"}, "id": "54c", "name": "54c"}, {"adjacencies": [{"data": {"$color": "#FD7E14"}, "nodeTo": "6c", "nodeFrom": "13c"}, {"data": {"$color": "#FD7E14"}, "nodeTo": "47c", "nodeFrom": "13c"}, {"data": {"$color": "#FD7E14"}, "nodeTo": "75c", "nodeFrom": "13c"}, {"data": {"$color": "#FD7E14"}, "nodeTo": "20c", "nodeFrom": "13c"}, {"data": {"$color": "#FD7E14"}, "nodeTo": "36c", "nodeFrom": "13c"}, {"data": {"$color": "#FD7E14"}, "nodeTo": "0c", "nodeFrom": "13c"}, {"data": {"$color": "#FD7E14"}, "nodeTo": "28c", "nodeFrom": "13c"}, {"data": {"$color": "#FD7E14"}, "nodeTo": "46c", "nodeFrom": "13c"}, {"data": {"$color": "#FD7E14"}, "nodeTo": "19c", "nodeFrom": "13c"}, {"data": {"$color": "#FD7E14"}, "nodeTo": "5c", "nodeFrom": "13c"}, {"data": {"$color": "#FD7E14"}, "nodeTo": "73c", "nodeFrom": "13c"}, {"data": {"$color": "#FD7E14"}, "nodeTo": "2c", "nodeFrom": "13c"}, {"data": {"$color": "#FD7E14"}, "nodeTo": "22c", "nodeFrom": "13c"}, {"data": {"$color": "#FD7E14"}, "nodeTo": "23c", "nodeFrom": "13c"}, {"data": {"$color": "#FD7E14"}, "nodeTo": "59c", "nodeFrom": "13c"}, {"data": {"$color": "#FD7E14"}, "nodeTo": "74c", "nodeFrom": "13c"}, {"data": {"$color": "#FD7E14"}, "nodeTo": "76c", "nodeFrom": "13c"}, {"data": {"$color": "#FD7E14"}, "nodeTo": "34c", "nodeFrom": "13c"}, {"data": {"$color": "#FD7E14"}, "nodeTo": "9c", "nodeFrom": "13c"}, {"data": {"$color": "#FD7E14"}, "nodeTo": "30c", "nodeFrom": "13c"}, {"data": {"$color": "#FD7E14"}, "nodeTo": "24c", "nodeFrom": "13c"}, {"data": {"$color": "#FD7E14"}, "nodeTo": "14c", "nodeFrom": "13c"}, {"data": {"$color": "#FD7E14"}, "nodeTo": "7c", "nodeFrom": "13c"}, {"data": {"$color": "#FD7E14"}, "nodeTo": "57c", "nodeFrom": "13c"}, {"data": {"$color": "#FD7E14"}, "nodeTo": "31c", "nodeFrom": "13c"}, {"data": {"$color": "#FD7E14"}, "nodeTo": "44c", "nodeFrom": "13c"}, {"data": {"$color": "#FD7E14"}, "nodeTo": "41c", "nodeFrom": "13c"}, {"data": {"$color": "#FD7E14"}, "nodeTo": "4c", "nodeFrom": "13c"}, {"data": {"$color": "#FD7E14"}, "nodeTo": "18c", "nodeFrom": "13c"}, {"data": {"$color": "#FD7E14"}, "nodeTo": "29c", "nodeFrom": "13c"}, {"data": {"$color": "#FD7E14"}, "nodeTo": "39c", "nodeFrom": "13c"}, {"data": {"$color": "#FD7E14"}, "nodeTo": "3c", "nodeFrom": "13c"}, {"data": {"$color": "#FD7E14"}, "nodeTo": "79c", "nodeFrom": "13c"}, {"data": {"$color": "#FD7E14"}, "nodeTo": "27c", "nodeFrom": "13c"}, {"data": {"$color": "#FD7E14"}, "nodeTo": "38c", "nodeFrom": "13c"}, {"data": {"$color": "#FD7E14"}, "nodeTo": "63c", "nodeFrom": "13c"}, {"data": {"$color": "#FD7E14"}, "nodeTo": "72c", "nodeFrom": "13c"}, {"data": {"$color": "#FD7E14"}, "nodeTo": "1c", "nodeFrom": "13c"}, {"data": {"$color": "#FD7E14"}, "nodeTo": "48c", "nodeFrom": "13c"}, {"data": {"$color": "#FD7E14"}, "nodeTo": "32c", "nodeFrom": "13c"}, {"data": {"$color": "#FD7E14"}, "nodeTo": "17c", "nodeFrom": "13c"}, {"data": {"$color": "#FD7E14"}, "nodeTo": "56c", "nodeFrom": "13c"}, {"data": {"$color": "#FD7E14"}, "nodeTo": "37c", "nodeFrom": "13c"}, {"data": {"$color": "#FD7E14"}, "nodeTo": "66c", "nodeFrom": "13c"}, {"data": {"$color": "#FD7E14"}, "nodeTo": "33c", "nodeFrom": "13c"}, {"data": {"$color": "#FD7E14"}, "nodeTo": "51c", "nodeFrom": "13c"}, {"data": {"$color": "#FD7E14"}, "nodeTo": "64c", "nodeFrom": "13c"}, {"data": {"$color": "#FD7E14"}, "nodeTo": "12c", "nodeFrom": "13c"}, {"data": {"$color": "#FD7E14"}, "nodeTo": "65c", "nodeFrom": "13c"}, {"data": {"$color": "#FD7E14"}, "nodeTo": "77c", "nodeFrom": "13c"}, {"data": {"$color": "#FD7E14"}, "nodeTo": "10c", "nodeFrom": "13c"}, {"data": {"$color": "#FD7E14"}, "nodeTo": "8c", "nodeFrom": "13c"}, {"data": {"$color": "#FD7E14"}, "nodeTo": "16c", "nodeFrom": "13c"}, {"data": {"$color": "#FD7E14"}, "nodeTo": "49c", "nodeFrom": "13c"}, {"data": {"$color": "#FD7E14"}, "nodeTo": "68c", "nodeFrom": "13c"}, {"data": {"$color": "#FD7E14"}, "nodeTo": "21c", "nodeFrom": "13c"}, {"data": {"$color": "#FD7E14"}, "nodeTo": "61c", "nodeFrom": "13c"}, {"data": {"$color": "#FD7E14"}, "nodeTo": "11c", "nodeFrom": "13c"}, {"data": {"$color": "#FD7E14"}, "nodeTo": "52c", "nodeFrom": "13c"}, {"data": {"$color": "#FD7E14"}, "nodeTo": "50c", "nodeFrom": "13c"}, {"data": {"$color": "#FD7E14"}, "nodeTo": "26c", "nodeFrom": "13c"}, {"data": {"$color": "#FD7E14"}, "nodeTo": "62c", "nodeFrom": "13c"}], "data": {"$type": "circle", "$dim": 5, "$color": "#FD7E14"}, "id": "13c", "name": "13c"}, {"adjacencies": [{"data": {"$color": "#FD7E14"}, "nodeTo": "6c", "nodeFrom": "11c"}, {"data": {"$color": "#FD7E14"}, "nodeTo": "47c", "nodeFrom": "11c"}, {"data": {"$color": "#FD7E14"}, "nodeTo": "75c", "nodeFrom": "11c"}, {"data": {"$color": "#FD7E14"}, "nodeTo": "20c", "nodeFrom": "11c"}, {"data": {"$color": "#FD7E14"}, "nodeTo": "36c", "nodeFrom": "11c"}, {"data": {"$color": "#FD7E14"}, "nodeTo": "0c", "nodeFrom": "11c"}, {"data": {"$color": "#FD7E14"}, "nodeTo": "28c", "nodeFrom": "11c"}, {"data": {"$color": "#FD7E14"}, "nodeTo": "46c", "nodeFrom": "11c"}, {"data": {"$color": "#FD7E14"}, "nodeTo": "19c", "nodeFrom": "11c"}, {"data": {"$color": "#FD7E14"}, "nodeTo": "5c", "nodeFrom": "11c"}, {"data": {"$color": "#FD7E14"}, "nodeTo": "73c", "nodeFrom": "11c"}, {"data": {"$color": "#FD7E14"}, "nodeTo": "2c", "nodeFrom": "11c"}, {"data": {"$color": "#FD7E14"}, "nodeTo": "22c", "nodeFrom": "11c"}, {"data": {"$color": "#FD7E14"}, "nodeTo": "23c", "nodeFrom": "11c"}, {"data": {"$color": "#FD7E14"}, "nodeTo": "59c", "nodeFrom": "11c"}, {"data": {"$color": "#FD7E14"}, "nodeTo": "74c", "nodeFrom": "11c"}, {"data": {"$color": "#FD7E14"}, "nodeTo": "76c", "nodeFrom": "11c"}, {"data": {"$color": "#FD7E14"}, "nodeTo": "34c", "nodeFrom": "11c"}, {"data": {"$color": "#FD7E14"}, "nodeTo": "9c", "nodeFrom": "11c"}, {"data": {"$color": "#FD7E14"}, "nodeTo": "30c", "nodeFrom": "11c"}, {"data": {"$color": "#FD7E14"}, "nodeTo": "24c", "nodeFrom": "11c"}, {"data": {"$color": "#FD7E14"}, "nodeTo": "14c", "nodeFrom": "11c"}, {"data": {"$color": "#FD7E14"}, "nodeTo": "7c", "nodeFrom": "11c"}, {"data": {"$color": "#FD7E14"}, "nodeTo": "57c", "nodeFrom": "11c"}, {"data": {"$color": "#FD7E14"}, "nodeTo": "58c", "nodeFrom": "11c"}, {"data": {"$color": "#FD7E14"}, "nodeTo": "31c", "nodeFrom": "11c"}, {"data": {"$color": "#FD7E14"}, "nodeTo": "80c", "nodeFrom": "11c"}, {"data": {"$color": "#FD7E14"}, "nodeTo": "44c", "nodeFrom": "11c"}, {"data": {"$color": "#FD7E14"}, "nodeTo": "41c", "nodeFrom": "11c"}, {"data": {"$color": "#FD7E14"}, "nodeTo": "18c", "nodeFrom": "11c"}, {"data": {"$color": "#FD7E14"}, "nodeTo": "29c", "nodeFrom": "11c"}, {"data": {"$color": "#FD7E14"}, "nodeTo": "39c", "nodeFrom": "11c"}, {"data": {"$color": "#FD7E14"}, "nodeTo": "3c", "nodeFrom": "11c"}, {"data": {"$color": "#FD7E14"}, "nodeTo": "79c", "nodeFrom": "11c"}, {"data": {"$color": "#FD7E14"}, "nodeTo": "27c", "nodeFrom": "11c"}, {"data": {"$color": "#FD7E14"}, "nodeTo": "38c", "nodeFrom": "11c"}, {"data": {"$color": "#FD7E14"}, "nodeTo": "63c", "nodeFrom": "11c"}, {"data": {"$color": "#FD7E14"}, "nodeTo": "1c", "nodeFrom": "11c"}, {"data": {"$color": "#FD7E14"}, "nodeTo": "48c", "nodeFrom": "11c"}, {"data": {"$color": "#FD7E14"}, "nodeTo": "32c", "nodeFrom": "11c"}, {"data": {"$color": "#FD7E14"}, "nodeTo": "42c", "nodeFrom": "11c"}, {"data": {"$color": "#FD7E14"}, "nodeTo": "17c", "nodeFrom": "11c"}, {"data": {"$color": "#FD7E14"}, "nodeTo": "56c", "nodeFrom": "11c"}, {"data": {"$color": "#FD7E14"}, "nodeTo": "37c", "nodeFrom": "11c"}, {"data": {"$color": "#FD7E14"}, "nodeTo": "66c", "nodeFrom": "11c"}, {"data": {"$color": "#FD7E14"}, "nodeTo": "33c", "nodeFrom": "11c"}, {"data": {"$color": "#FD7E14"}, "nodeTo": "51c", "nodeFrom": "11c"}, {"data": {"$color": "#FD7E14"}, "nodeTo": "64c", "nodeFrom": "11c"}, {"data": {"$color": "#FD7E14"}, "nodeTo": "12c", "nodeFrom": "11c"}, {"data": {"$color": "#FD7E14"}, "nodeTo": "65c", "nodeFrom": "11c"}, {"data": {"$color": "#FD7E14"}, "nodeTo": "77c", "nodeFrom": "11c"}, {"data": {"$color": "#FD7E14"}, "nodeTo": "67c", "nodeFrom": "11c"}, {"data": {"$color": "#FD7E14"}, "nodeTo": "25c", "nodeFrom": "11c"}, {"data": {"$color": "#FD7E14"}, "nodeTo": "10c", "nodeFrom": "11c"}, {"data": {"$color": "#FD7E14"}, "nodeTo": "8c", "nodeFrom": "11c"}, {"data": {"$color": "#FD7E14"}, "nodeTo": "49c", "nodeFrom": "11c"}, {"data": {"$color": "#FD7E14"}, "nodeTo": "68c", "nodeFrom": "11c"}, {"data": {"$color": "#FD7E14"}, "nodeTo": "13c", "nodeFrom": "11c"}, {"data": {"$color": "#FD7E14"}, "nodeTo": "21c", "nodeFrom": "11c"}, {"data": {"$color": "#FD7E14"}, "nodeTo": "45c", "nodeFrom": "11c"}, {"data": {"$color": "#FD7E14"}, "nodeTo": "78c", "nodeFrom": "11c"}, {"data": {"$color": "#FD7E14"}, "nodeTo": "52c", "nodeFrom": "11c"}, {"data": {"$color": "#FD7E14"}, "nodeTo": "50c", "nodeFrom": "11c"}, {"data": {"$color": "#FD7E14"}, "nodeTo": "26c", "nodeFrom": "11c"}, {"data": {"$color": "#FD7E14"}, "nodeTo": "55c", "nodeFrom": "11c"}, {"data": {"$color": "#FD7E14"}, "nodeTo": "62c", "nodeFrom": "11c"}], "data": {"$type": "circle", "$dim": 5, "$color": "#FD7E14"}, "id": "11c", "name": "11c"}, {"adjacencies": [{"data": {"$color": "#FD7E14"}, "nodeTo": "6c", "nodeFrom": "52c"}, {"data": {"$color": "#FD7E14"}, "nodeTo": "75c", "nodeFrom": "52c"}, {"data": {"$color": "#FD7E14"}, "nodeTo": "36c", "nodeFrom": "52c"}, {"data": {"$color": "#FD7E14"}, "nodeTo": "0c", "nodeFrom": "52c"}, {"data": {"$color": "#FD7E14"}, "nodeTo": "28c", "nodeFrom": "52c"}, {"data": {"$color": "#FD7E14"}, "nodeTo": "19c", "nodeFrom": "52c"}, {"data": {"$color": "#FD7E14"}, "nodeTo": "5c", "nodeFrom": "52c"}, {"data": {"$color": "#FD7E14"}, "nodeTo": "2c", "nodeFrom": "52c"}, {"data": {"$color": "#FD7E14"}, "nodeTo": "22c", "nodeFrom": "52c"}, {"data": {"$color": "#FD7E14"}, "nodeTo": "23c", "nodeFrom": "52c"}, {"data": {"$color": "#FD7E14"}, "nodeTo": "74c", "nodeFrom": "52c"}, {"data": {"$color": "#FD7E14"}, "nodeTo": "76c", "nodeFrom": "52c"}, {"data": {"$color": "#FD7E14"}, "nodeTo": "34c", "nodeFrom": "52c"}, {"data": {"$color": "#FD7E14"}, "nodeTo": "9c", "nodeFrom": "52c"}, {"data": {"$color": "#FD7E14"}, "nodeTo": "30c", "nodeFrom": "52c"}, {"data": {"$color": "#FD7E14"}, "nodeTo": "24c", "nodeFrom": "52c"}, {"data": {"$color": "#FD7E14"}, "nodeTo": "14c", "nodeFrom": "52c"}, {"data": {"$color": "#FD7E14"}, "nodeTo": "7c", "nodeFrom": "52c"}, {"data": {"$color": "#FD7E14"}, "nodeTo": "58c", "nodeFrom": "52c"}, {"data": {"$color": "#FD7E14"}, "nodeTo": "31c", "nodeFrom": "52c"}, {"data": {"$color": "#FD7E14"}, "nodeTo": "80c", "nodeFrom": "52c"}, {"data": {"$color": "#FD7E14"}, "nodeTo": "44c", "nodeFrom": "52c"}, {"data": {"$color": "#FD7E14"}, "nodeTo": "41c", "nodeFrom": "52c"}, {"data": {"$color": "#FD7E14"}, "nodeTo": "4c", "nodeFrom": "52c"}, {"data": {"$color": "#FD7E14"}, "nodeTo": "18c", "nodeFrom": "52c"}, {"data": {"$color": "#FD7E14"}, "nodeTo": "39c", "nodeFrom": "52c"}, {"data": {"$color": "#FD7E14"}, "nodeTo": "3c", "nodeFrom": "52c"}, {"data": {"$color": "#FD7E14"}, "nodeTo": "79c", "nodeFrom": "52c"}, {"data": {"$color": "#FD7E14"}, "nodeTo": "60c", "nodeFrom": "52c"}, {"data": {"$color": "#FD7E14"}, "nodeTo": "38c", "nodeFrom": "52c"}, {"data": {"$color": "#FD7E14"}, "nodeTo": "63c", "nodeFrom": "52c"}, {"data": {"$color": "#FD7E14"}, "nodeTo": "72c", "nodeFrom": "52c"}, {"data": {"$color": "#FD7E14"}, "nodeTo": "1c", "nodeFrom": "52c"}, {"data": {"$color": "#FD7E14"}, "nodeTo": "48c", "nodeFrom": "52c"}, {"data": {"$color": "#FD7E14"}, "nodeTo": "32c", "nodeFrom": "52c"}, {"data": {"$color": "#FD7E14"}, "nodeTo": "42c", "nodeFrom": "52c"}, {"data": {"$color": "#FD7E14"}, "nodeTo": "15c", "nodeFrom": "52c"}, {"data": {"$color": "#FD7E14"}, "nodeTo": "56c", "nodeFrom": "52c"}, {"data": {"$color": "#FD7E14"}, "nodeTo": "37c", "nodeFrom": "52c"}, {"data": {"$color": "#FD7E14"}, "nodeTo": "33c", "nodeFrom": "52c"}, {"data": {"$color": "#FD7E14"}, "nodeTo": "51c", "nodeFrom": "52c"}, {"data": {"$color": "#FD7E14"}, "nodeTo": "40c", "nodeFrom": "52c"}, {"data": {"$color": "#FD7E14"}, "nodeTo": "64c", "nodeFrom": "52c"}, {"data": {"$color": "#FD7E14"}, "nodeTo": "12c", "nodeFrom": "52c"}, {"data": {"$color": "#FD7E14"}, "nodeTo": "65c", "nodeFrom": "52c"}, {"data": {"$color": "#FD7E14"}, "nodeTo": "77c", "nodeFrom": "52c"}, {"data": {"$color": "#FD7E14"}, "nodeTo": "67c", "nodeFrom": "52c"}, {"data": {"$color": "#FD7E14"}, "nodeTo": "25c", "nodeFrom": "52c"}, {"data": {"$color": "#FD7E14"}, "nodeTo": "10c", "nodeFrom": "52c"}, {"data": {"$color": "#FD7E14"}, "nodeTo": "8c", "nodeFrom": "52c"}, {"data": {"$color": "#FD7E14"}, "nodeTo": "69c", "nodeFrom": "52c"}, {"data": {"$color": "#FD7E14"}, "nodeTo": "16c", "nodeFrom": "52c"}, {"data": {"$color": "#FD7E14"}, "nodeTo": "49c", "nodeFrom": "52c"}, {"data": {"$color": "#FD7E14"}, "nodeTo": "68c", "nodeFrom": "52c"}, {"data": {"$color": "#FD7E14"}, "nodeTo": "43c", "nodeFrom": "52c"}, {"data": {"$color": "#FD7E14"}, "nodeTo": "54c", "nodeFrom": "52c"}, {"data": {"$color": "#FD7E14"}, "nodeTo": "13c", "nodeFrom": "52c"}, {"data": {"$color": "#FD7E14"}, "nodeTo": "11c", "nodeFrom": "52c"}, {"data": {"$color": "#FD7E14"}, "nodeTo": "50c", "nodeFrom": "52c"}, {"data": {"$color": "#FD7E14"}, "nodeTo": "26c", "nodeFrom": "52c"}, {"data": {"$color": "#FD7E14"}, "nodeTo": "45c", "nodeFrom": "52c"}, {"data": {"$color": "#FD7E14"}, "nodeTo": "78c", "nodeFrom": "52c"}, {"data": {"$color": "#FD7E14"}, "nodeTo": "61c", "nodeFrom": "52c"}, {"data": {"$color": "#FD7E14"}, "nodeTo": "70c", "nodeFrom": "52c"}, {"data": {"$color": "#FD7E14"}, "nodeTo": "62c", "nodeFrom": "52c"}], "data": {"$type": "circle", "$dim": 5, "$color": "#FD7E14"}, "id": "52c", "name": "52c"}, {"adjacencies": [{"data": {"$color": "#FD7E14"}, "nodeTo": "6c", "nodeFrom": "50c"}, {"data": {"$color": "#FD7E14"}, "nodeTo": "47c", "nodeFrom": "50c"}, {"data": {"$color": "#FD7E14"}, "nodeTo": "75c", "nodeFrom": "50c"}, {"data": {"$color": "#FD7E14"}, "nodeTo": "20c", "nodeFrom": "50c"}, {"data": {"$color": "#FD7E14"}, "nodeTo": "36c", "nodeFrom": "50c"}, {"data": {"$color": "#FD7E14"}, "nodeTo": "0c", "nodeFrom": "50c"}, {"data": {"$color": "#FD7E14"}, "nodeTo": "28c", "nodeFrom": "50c"}, {"data": {"$color": "#FD7E14"}, "nodeTo": "46c", "nodeFrom": "50c"}, {"data": {"$color": "#FD7E14"}, "nodeTo": "19c", "nodeFrom": "50c"}, {"data": {"$color": "#FD7E14"}, "nodeTo": "5c", "nodeFrom": "50c"}, {"data": {"$color": "#FD7E14"}, "nodeTo": "73c", "nodeFrom": "50c"}, {"data": {"$color": "#FD7E14"}, "nodeTo": "2c", "nodeFrom": "50c"}, {"data": {"$color": "#FD7E14"}, "nodeTo": "22c", "nodeFrom": "50c"}, {"data": {"$color": "#FD7E14"}, "nodeTo": "23c", "nodeFrom": "50c"}, {"data": {"$color": "#FD7E14"}, "nodeTo": "59c", "nodeFrom": "50c"}, {"data": {"$color": "#FD7E14"}, "nodeTo": "74c", "nodeFrom": "50c"}, {"data": {"$color": "#FD7E14"}, "nodeTo": "76c", "nodeFrom": "50c"}, {"data": {"$color": "#FD7E14"}, "nodeTo": "34c", "nodeFrom": "50c"}, {"data": {"$color": "#FD7E14"}, "nodeTo": "9c", "nodeFrom": "50c"}, {"data": {"$color": "#FD7E14"}, "nodeTo": "30c", "nodeFrom": "50c"}, {"data": {"$color": "#FD7E14"}, "nodeTo": "24c", "nodeFrom": "50c"}, {"data": {"$color": "#FD7E14"}, "nodeTo": "14c", "nodeFrom": "50c"}, {"data": {"$color": "#FD7E14"}, "nodeTo": "7c", "nodeFrom": "50c"}, {"data": {"$color": "#FD7E14"}, "nodeTo": "57c", "nodeFrom": "50c"}, {"data": {"$color": "#FD7E14"}, "nodeTo": "58c", "nodeFrom": "50c"}, {"data": {"$color": "#FD7E14"}, "nodeTo": "31c", "nodeFrom": "50c"}, {"data": {"$color": "#FD7E14"}, "nodeTo": "80c", "nodeFrom": "50c"}, {"data": {"$color": "#FD7E14"}, "nodeTo": "44c", "nodeFrom": "50c"}, {"data": {"$color": "#FD7E14"}, "nodeTo": "41c", "nodeFrom": "50c"}, {"data": {"$color": "#FD7E14"}, "nodeTo": "4c", "nodeFrom": "50c"}, {"data": {"$color": "#FD7E14"}, "nodeTo": "18c", "nodeFrom": "50c"}, {"data": {"$color": "#FD7E14"}, "nodeTo": "29c", "nodeFrom": "50c"}, {"data": {"$color": "#FD7E14"}, "nodeTo": "39c", "nodeFrom": "50c"}, {"data": {"$color": "#FD7E14"}, "nodeTo": "3c", "nodeFrom": "50c"}, {"data": {"$color": "#FD7E14"}, "nodeTo": "79c", "nodeFrom": "50c"}, {"data": {"$color": "#FD7E14"}, "nodeTo": "27c", "nodeFrom": "50c"}, {"data": {"$color": "#FD7E14"}, "nodeTo": "38c", "nodeFrom": "50c"}, {"data": {"$color": "#FD7E14"}, "nodeTo": "63c", "nodeFrom": "50c"}, {"data": {"$color": "#FD7E14"}, "nodeTo": "1c", "nodeFrom": "50c"}, {"data": {"$color": "#FD7E14"}, "nodeTo": "48c", "nodeFrom": "50c"}, {"data": {"$color": "#FD7E14"}, "nodeTo": "32c", "nodeFrom": "50c"}, {"data": {"$color": "#FD7E14"}, "nodeTo": "42c", "nodeFrom": "50c"}, {"data": {"$color": "#FD7E14"}, "nodeTo": "17c", "nodeFrom": "50c"}, {"data": {"$color": "#FD7E14"}, "nodeTo": "15c", "nodeFrom": "50c"}, {"data": {"$color": "#FD7E14"}, "nodeTo": "56c", "nodeFrom": "50c"}, {"data": {"$color": "#FD7E14"}, "nodeTo": "37c", "nodeFrom": "50c"}, {"data": {"$color": "#FD7E14"}, "nodeTo": "66c", "nodeFrom": "50c"}, {"data": {"$color": "#FD7E14"}, "nodeTo": "33c", "nodeFrom": "50c"}, {"data": {"$color": "#FD7E14"}, "nodeTo": "51c", "nodeFrom": "50c"}, {"data": {"$color": "#FD7E14"}, "nodeTo": "40c", "nodeFrom": "50c"}, {"data": {"$color": "#FD7E14"}, "nodeTo": "64c", "nodeFrom": "50c"}, {"data": {"$color": "#FD7E14"}, "nodeTo": "12c", "nodeFrom": "50c"}, {"data": {"$color": "#FD7E14"}, "nodeTo": "65c", "nodeFrom": "50c"}, {"data": {"$color": "#FD7E14"}, "nodeTo": "77c", "nodeFrom": "50c"}, {"data": {"$color": "#FD7E14"}, "nodeTo": "25c", "nodeFrom": "50c"}, {"data": {"$color": "#FD7E14"}, "nodeTo": "10c", "nodeFrom": "50c"}, {"data": {"$color": "#FD7E14"}, "nodeTo": "8c", "nodeFrom": "50c"}, {"data": {"$color": "#FD7E14"}, "nodeTo": "69c", "nodeFrom": "50c"}, {"data": {"$color": "#FD7E14"}, "nodeTo": "49c", "nodeFrom": "50c"}, {"data": {"$color": "#FD7E14"}, "nodeTo": "68c", "nodeFrom": "50c"}, {"data": {"$color": "#FD7E14"}, "nodeTo": "13c", "nodeFrom": "50c"}, {"data": {"$color": "#FD7E14"}, "nodeTo": "11c", "nodeFrom": "50c"}, {"data": {"$color": "#FD7E14"}, "nodeTo": "52c", "nodeFrom": "50c"}, {"data": {"$color": "#FD7E14"}, "nodeTo": "21c", "nodeFrom": "50c"}, {"data": {"$color": "#FD7E14"}, "nodeTo": "53c", "nodeFrom": "50c"}, {"data": {"$color": "#FD7E14"}, "nodeTo": "45c", "nodeFrom": "50c"}, {"data": {"$color": "#FD7E14"}, "nodeTo": "78c", "nodeFrom": "50c"}, {"data": {"$color": "#FD7E14"}, "nodeTo": "61c", "nodeFrom": "50c"}, {"data": {"$color": "#FD7E14"}, "nodeTo": "26c", "nodeFrom": "50c"}, {"data": {"$color": "#FD7E14"}, "nodeTo": "55c", "nodeFrom": "50c"}, {"data": {"$color": "#FD7E14"}, "nodeTo": "62c", "nodeFrom": "50c"}], "data": {"$type": "circle", "$dim": 5, "$color": "#FD7E14"}, "id": "50c", "name": "50c"}, {"adjacencies": [{"data": {"$color": "#FD7E14"}, "nodeTo": "6c", "nodeFrom": "21c"}, {"data": {"$color": "#FD7E14"}, "nodeTo": "47c", "nodeFrom": "21c"}, {"data": {"$color": "#FD7E14"}, "nodeTo": "75c", "nodeFrom": "21c"}, {"data": {"$color": "#FD7E14"}, "nodeTo": "20c", "nodeFrom": "21c"}, {"data": {"$color": "#FD7E14"}, "nodeTo": "36c", "nodeFrom": "21c"}, {"data": {"$color": "#FD7E14"}, "nodeTo": "0c", "nodeFrom": "21c"}, {"data": {"$color": "#FD7E14"}, "nodeTo": "28c", "nodeFrom": "21c"}, {"data": {"$color": "#FD7E14"}, "nodeTo": "46c", "nodeFrom": "21c"}, {"data": {"$color": "#FD7E14"}, "nodeTo": "19c", "nodeFrom": "21c"}, {"data": {"$color": "#FD7E14"}, "nodeTo": "5c", "nodeFrom": "21c"}, {"data": {"$color": "#FD7E14"}, "nodeTo": "73c", "nodeFrom": "21c"}, {"data": {"$color": "#FD7E14"}, "nodeTo": "2c", "nodeFrom": "21c"}, {"data": {"$color": "#FD7E14"}, "nodeTo": "22c", "nodeFrom": "21c"}, {"data": {"$color": "#FD7E14"}, "nodeTo": "23c", "nodeFrom": "21c"}, {"data": {"$color": "#FD7E14"}, "nodeTo": "59c", "nodeFrom": "21c"}, {"data": {"$color": "#FD7E14"}, "nodeTo": "74c", "nodeFrom": "21c"}, {"data": {"$color": "#FD7E14"}, "nodeTo": "76c", "nodeFrom": "21c"}, {"data": {"$color": "#FD7E14"}, "nodeTo": "34c", "nodeFrom": "21c"}, {"data": {"$color": "#FD7E14"}, "nodeTo": "9c", "nodeFrom": "21c"}, {"data": {"$color": "#FD7E14"}, "nodeTo": "30c", "nodeFrom": "21c"}, {"data": {"$color": "#FD7E14"}, "nodeTo": "24c", "nodeFrom": "21c"}, {"data": {"$color": "#FD7E14"}, "nodeTo": "14c", "nodeFrom": "21c"}, {"data": {"$color": "#FD7E14"}, "nodeTo": "7c", "nodeFrom": "21c"}, {"data": {"$color": "#FD7E14"}, "nodeTo": "57c", "nodeFrom": "21c"}, {"data": {"$color": "#FD7E14"}, "nodeTo": "58c", "nodeFrom": "21c"}, {"data": {"$color": "#FD7E14"}, "nodeTo": "31c", "nodeFrom": "21c"}, {"data": {"$color": "#FD7E14"}, "nodeTo": "44c", "nodeFrom": "21c"}, {"data": {"$color": "#FD7E14"}, "nodeTo": "41c", "nodeFrom": "21c"}, {"data": {"$color": "#FD7E14"}, "nodeTo": "4c", "nodeFrom": "21c"}, {"data": {"$color": "#FD7E14"}, "nodeTo": "18c", "nodeFrom": "21c"}, {"data": {"$color": "#FD7E14"}, "nodeTo": "29c", "nodeFrom": "21c"}, {"data": {"$color": "#FD7E14"}, "nodeTo": "39c", "nodeFrom": "21c"}, {"data": {"$color": "#FD7E14"}, "nodeTo": "3c", "nodeFrom": "21c"}, {"data": {"$color": "#FD7E14"}, "nodeTo": "27c", "nodeFrom": "21c"}, {"data": {"$color": "#FD7E14"}, "nodeTo": "38c", "nodeFrom": "21c"}, {"data": {"$color": "#FD7E14"}, "nodeTo": "63c", "nodeFrom": "21c"}, {"data": {"$color": "#FD7E14"}, "nodeTo": "1c", "nodeFrom": "21c"}, {"data": {"$color": "#FD7E14"}, "nodeTo": "48c", "nodeFrom": "21c"}, {"data": {"$color": "#FD7E14"}, "nodeTo": "32c", "nodeFrom": "21c"}, {"data": {"$color": "#FD7E14"}, "nodeTo": "17c", "nodeFrom": "21c"}, {"data": {"$color": "#FD7E14"}, "nodeTo": "56c", "nodeFrom": "21c"}, {"data": {"$color": "#FD7E14"}, "nodeTo": "37c", "nodeFrom": "21c"}, {"data": {"$color": "#FD7E14"}, "nodeTo": "66c", "nodeFrom": "21c"}, {"data": {"$color": "#FD7E14"}, "nodeTo": "33c", "nodeFrom": "21c"}, {"data": {"$color": "#FD7E14"}, "nodeTo": "51c", "nodeFrom": "21c"}, {"data": {"$color": "#FD7E14"}, "nodeTo": "64c", "nodeFrom": "21c"}, {"data": {"$color": "#FD7E14"}, "nodeTo": "12c", "nodeFrom": "21c"}, {"data": {"$color": "#FD7E14"}, "nodeTo": "65c", "nodeFrom": "21c"}, {"data": {"$color": "#FD7E14"}, "nodeTo": "77c", "nodeFrom": "21c"}, {"data": {"$color": "#FD7E14"}, "nodeTo": "10c", "nodeFrom": "21c"}, {"data": {"$color": "#FD7E14"}, "nodeTo": "8c", "nodeFrom": "21c"}, {"data": {"$color": "#FD7E14"}, "nodeTo": "69c", "nodeFrom": "21c"}, {"data": {"$color": "#FD7E14"}, "nodeTo": "49c", "nodeFrom": "21c"}, {"data": {"$color": "#FD7E14"}, "nodeTo": "68c", "nodeFrom": "21c"}, {"data": {"$color": "#FD7E14"}, "nodeTo": "13c", "nodeFrom": "21c"}, {"data": {"$color": "#FD7E14"}, "nodeTo": "11c", "nodeFrom": "21c"}, {"data": {"$color": "#FD7E14"}, "nodeTo": "50c", "nodeFrom": "21c"}, {"data": {"$color": "#FD7E14"}, "nodeTo": "53c", "nodeFrom": "21c"}, {"data": {"$color": "#FD7E14"}, "nodeTo": "61c", "nodeFrom": "21c"}, {"data": {"$color": "#FD7E14"}, "nodeTo": "26c", "nodeFrom": "21c"}, {"data": {"$color": "#FD7E14"}, "nodeTo": "55c", "nodeFrom": "21c"}, {"data": {"$color": "#FD7E14"}, "nodeTo": "62c", "nodeFrom": "21c"}, {"data": {"$color": "#FD7E14"}, "nodeTo": "70c", "nodeFrom": "21c"}], "data": {"$type": "circle", "$dim": 5, "$color": "#FD7E14"}, "id": "21c", "name": "21c"}, {"adjacencies": [{"data": {"$color": "#FD7E14"}, "nodeTo": "47c", "nodeFrom": "53c"}, {"data": {"$color": "#FD7E14"}, "nodeTo": "36c", "nodeFrom": "53c"}, {"data": {"$color": "#FD7E14"}, "nodeTo": "0c", "nodeFrom": "53c"}, {"data": {"$color": "#FD7E14"}, "nodeTo": "28c", "nodeFrom": "53c"}, {"data": {"$color": "#FD7E14"}, "nodeTo": "46c", "nodeFrom": "53c"}, {"data": {"$color": "#FD7E14"}, "nodeTo": "19c", "nodeFrom": "53c"}, {"data": {"$color": "#FD7E14"}, "nodeTo": "5c", "nodeFrom": "53c"}, {"data": {"$color": "#FD7E14"}, "nodeTo": "73c", "nodeFrom": "53c"}, {"data": {"$color": "#FD7E14"}, "nodeTo": "22c", "nodeFrom": "53c"}, {"data": {"$color": "#FD7E14"}, "nodeTo": "23c", "nodeFrom": "53c"}, {"data": {"$color": "#FD7E14"}, "nodeTo": "74c", "nodeFrom": "53c"}, {"data": {"$color": "#FD7E14"}, "nodeTo": "76c", "nodeFrom": "53c"}, {"data": {"$color": "#FD7E14"}, "nodeTo": "34c", "nodeFrom": "53c"}, {"data": {"$color": "#FD7E14"}, "nodeTo": "9c", "nodeFrom": "53c"}, {"data": {"$color": "#FD7E14"}, "nodeTo": "30c", "nodeFrom": "53c"}, {"data": {"$color": "#FD7E14"}, "nodeTo": "24c", "nodeFrom": "53c"}, {"data": {"$color": "#FD7E14"}, "nodeTo": "14c", "nodeFrom": "53c"}, {"data": {"$color": "#FD7E14"}, "nodeTo": "7c", "nodeFrom": "53c"}, {"data": {"$color": "#FD7E14"}, "nodeTo": "57c", "nodeFrom": "53c"}, {"data": {"$color": "#FD7E14"}, "nodeTo": "31c", "nodeFrom": "53c"}, {"data": {"$color": "#FD7E14"}, "nodeTo": "44c", "nodeFrom": "53c"}, {"data": {"$color": "#FD7E14"}, "nodeTo": "41c", "nodeFrom": "53c"}, {"data": {"$color": "#FD7E14"}, "nodeTo": "4c", "nodeFrom": "53c"}, {"data": {"$color": "#FD7E14"}, "nodeTo": "18c", "nodeFrom": "53c"}, {"data": {"$color": "#FD7E14"}, "nodeTo": "39c", "nodeFrom": "53c"}, {"data": {"$color": "#FD7E14"}, "nodeTo": "3c", "nodeFrom": "53c"}, {"data": {"$color": "#FD7E14"}, "nodeTo": "79c", "nodeFrom": "53c"}, {"data": {"$color": "#FD7E14"}, "nodeTo": "27c", "nodeFrom": "53c"}, {"data": {"$color": "#FD7E14"}, "nodeTo": "38c", "nodeFrom": "53c"}, {"data": {"$color": "#FD7E14"}, "nodeTo": "63c", "nodeFrom": "53c"}, {"data": {"$color": "#FD7E14"}, "nodeTo": "1c", "nodeFrom": "53c"}, {"data": {"$color": "#FD7E14"}, "nodeTo": "42c", "nodeFrom": "53c"}, {"data": {"$color": "#FD7E14"}, "nodeTo": "17c", "nodeFrom": "53c"}, {"data": {"$color": "#FD7E14"}, "nodeTo": "15c", "nodeFrom": "53c"}, {"data": {"$color": "#FD7E14"}, "nodeTo": "56c", "nodeFrom": "53c"}, {"data": {"$color": "#FD7E14"}, "nodeTo": "37c", "nodeFrom": "53c"}, {"data": {"$color": "#FD7E14"}, "nodeTo": "66c", "nodeFrom": "53c"}, {"data": {"$color": "#FD7E14"}, "nodeTo": "33c", "nodeFrom": "53c"}, {"data": {"$color": "#FD7E14"}, "nodeTo": "51c", "nodeFrom": "53c"}, {"data": {"$color": "#FD7E14"}, "nodeTo": "64c", "nodeFrom": "53c"}, {"data": {"$color": "#FD7E14"}, "nodeTo": "12c", "nodeFrom": "53c"}, {"data": {"$color": "#FD7E14"}, "nodeTo": "65c", "nodeFrom": "53c"}, {"data": {"$color": "#FD7E14"}, "nodeTo": "35c", "nodeFrom": "53c"}, {"data": {"$color": "#FD7E14"}, "nodeTo": "77c", "nodeFrom": "53c"}, {"data": {"$color": "#FD7E14"}, "nodeTo": "67c", "nodeFrom": "53c"}, {"data": {"$color": "#FD7E14"}, "nodeTo": "10c", "nodeFrom": "53c"}, {"data": {"$color": "#FD7E14"}, "nodeTo": "8c", "nodeFrom": "53c"}, {"data": {"$color": "#FD7E14"}, "nodeTo": "69c", "nodeFrom": "53c"}, {"data": {"$color": "#FD7E14"}, "nodeTo": "16c", "nodeFrom": "53c"}, {"data": {"$color": "#FD7E14"}, "nodeTo": "49c", "nodeFrom": "53c"}, {"data": {"$color": "#FD7E14"}, "nodeTo": "68c", "nodeFrom": "53c"}, {"data": {"$color": "#FD7E14"}, "nodeTo": "43c", "nodeFrom": "53c"}, {"data": {"$color": "#FD7E14"}, "nodeTo": "50c", "nodeFrom": "53c"}, {"data": {"$color": "#FD7E14"}, "nodeTo": "21c", "nodeFrom": "53c"}, {"data": {"$color": "#FD7E14"}, "nodeTo": "26c", "nodeFrom": "53c"}, {"data": {"$color": "#FD7E14"}, "nodeTo": "45c", "nodeFrom": "53c"}, {"data": {"$color": "#FD7E14"}, "nodeTo": "55c", "nodeFrom": "53c"}, {"data": {"$color": "#FD7E14"}, "nodeTo": "78c", "nodeFrom": "53c"}, {"data": {"$color": "#FD7E14"}, "nodeTo": "62c", "nodeFrom": "53c"}, {"data": {"$color": "#FD7E14"}, "nodeTo": "61c", "nodeFrom": "53c"}, {"data": {"$color": "#FD7E14"}, "nodeTo": "70c", "nodeFrom": "53c"}], "data": {"$type": "circle", "$dim": 5, "$color": "#FD7E14"}, "id": "53c", "name": "53c"}, {"adjacencies": [{"data": {"$color": "#FD7E14"}, "nodeTo": "6c", "nodeFrom": "26c"}, {"data": {"$color": "#FD7E14"}, "nodeTo": "47c", "nodeFrom": "26c"}, {"data": {"$color": "#FD7E14"}, "nodeTo": "75c", "nodeFrom": "26c"}, {"data": {"$color": "#FD7E14"}, "nodeTo": "20c", "nodeFrom": "26c"}, {"data": {"$color": "#FD7E14"}, "nodeTo": "36c", "nodeFrom": "26c"}, {"data": {"$color": "#FD7E14"}, "nodeTo": "0c", "nodeFrom": "26c"}, {"data": {"$color": "#FD7E14"}, "nodeTo": "28c", "nodeFrom": "26c"}, {"data": {"$color": "#FD7E14"}, "nodeTo": "46c", "nodeFrom": "26c"}, {"data": {"$color": "#FD7E14"}, "nodeTo": "19c", "nodeFrom": "26c"}, {"data": {"$color": "#FD7E14"}, "nodeTo": "5c", "nodeFrom": "26c"}, {"data": {"$color": "#FD7E14"}, "nodeTo": "73c", "nodeFrom": "26c"}, {"data": {"$color": "#FD7E14"}, "nodeTo": "2c", "nodeFrom": "26c"}, {"data": {"$color": "#FD7E14"}, "nodeTo": "22c", "nodeFrom": "26c"}, {"data": {"$color": "#FD7E14"}, "nodeTo": "23c", "nodeFrom": "26c"}, {"data": {"$color": "#FD7E14"}, "nodeTo": "59c", "nodeFrom": "26c"}, {"data": {"$color": "#FD7E14"}, "nodeTo": "74c", "nodeFrom": "26c"}, {"data": {"$color": "#FD7E14"}, "nodeTo": "76c", "nodeFrom": "26c"}, {"data": {"$color": "#FD7E14"}, "nodeTo": "34c", "nodeFrom": "26c"}, {"data": {"$color": "#FD7E14"}, "nodeTo": "9c", "nodeFrom": "26c"}, {"data": {"$color": "#FD7E14"}, "nodeTo": "30c", "nodeFrom": "26c"}, {"data": {"$color": "#FD7E14"}, "nodeTo": "24c", "nodeFrom": "26c"}, {"data": {"$color": "#FD7E14"}, "nodeTo": "14c", "nodeFrom": "26c"}, {"data": {"$color": "#FD7E14"}, "nodeTo": "7c", "nodeFrom": "26c"}, {"data": {"$color": "#FD7E14"}, "nodeTo": "57c", "nodeFrom": "26c"}, {"data": {"$color": "#FD7E14"}, "nodeTo": "58c", "nodeFrom": "26c"}, {"data": {"$color": "#FD7E14"}, "nodeTo": "31c", "nodeFrom": "26c"}, {"data": {"$color": "#FD7E14"}, "nodeTo": "80c", "nodeFrom": "26c"}, {"data": {"$color": "#FD7E14"}, "nodeTo": "44c", "nodeFrom": "26c"}, {"data": {"$color": "#FD7E14"}, "nodeTo": "41c", "nodeFrom": "26c"}, {"data": {"$color": "#FD7E14"}, "nodeTo": "4c", "nodeFrom": "26c"}, {"data": {"$color": "#FD7E14"}, "nodeTo": "18c", "nodeFrom": "26c"}, {"data": {"$color": "#FD7E14"}, "nodeTo": "29c", "nodeFrom": "26c"}, {"data": {"$color": "#FD7E14"}, "nodeTo": "39c", "nodeFrom": "26c"}, {"data": {"$color": "#FD7E14"}, "nodeTo": "3c", "nodeFrom": "26c"}, {"data": {"$color": "#FD7E14"}, "nodeTo": "79c", "nodeFrom": "26c"}, {"data": {"$color": "#FD7E14"}, "nodeTo": "27c", "nodeFrom": "26c"}, {"data": {"$color": "#FD7E14"}, "nodeTo": "38c", "nodeFrom": "26c"}, {"data": {"$color": "#FD7E14"}, "nodeTo": "63c", "nodeFrom": "26c"}, {"data": {"$color": "#FD7E14"}, "nodeTo": "72c", "nodeFrom": "26c"}, {"data": {"$color": "#FD7E14"}, "nodeTo": "1c", "nodeFrom": "26c"}, {"data": {"$color": "#FD7E14"}, "nodeTo": "48c", "nodeFrom": "26c"}, {"data": {"$color": "#FD7E14"}, "nodeTo": "32c", "nodeFrom": "26c"}, {"data": {"$color": "#FD7E14"}, "nodeTo": "42c", "nodeFrom": "26c"}, {"data": {"$color": "#FD7E14"}, "nodeTo": "15c", "nodeFrom": "26c"}, {"data": {"$color": "#FD7E14"}, "nodeTo": "56c", "nodeFrom": "26c"}, {"data": {"$color": "#FD7E14"}, "nodeTo": "37c", "nodeFrom": "26c"}, {"data": {"$color": "#FD7E14"}, "nodeTo": "66c", "nodeFrom": "26c"}, {"data": {"$color": "#FD7E14"}, "nodeTo": "33c", "nodeFrom": "26c"}, {"data": {"$color": "#FD7E14"}, "nodeTo": "51c", "nodeFrom": "26c"}, {"data": {"$color": "#FD7E14"}, "nodeTo": "40c", "nodeFrom": "26c"}, {"data": {"$color": "#FD7E14"}, "nodeTo": "64c", "nodeFrom": "26c"}, {"data": {"$color": "#FD7E14"}, "nodeTo": "12c", "nodeFrom": "26c"}, {"data": {"$color": "#FD7E14"}, "nodeTo": "65c", "nodeFrom": "26c"}, {"data": {"$color": "#FD7E14"}, "nodeTo": "77c", "nodeFrom": "26c"}, {"data": {"$color": "#FD7E14"}, "nodeTo": "67c", "nodeFrom": "26c"}, {"data": {"$color": "#FD7E14"}, "nodeTo": "10c", "nodeFrom": "26c"}, {"data": {"$color": "#FD7E14"}, "nodeTo": "8c", "nodeFrom": "26c"}, {"data": {"$color": "#FD7E14"}, "nodeTo": "16c", "nodeFrom": "26c"}, {"data": {"$color": "#FD7E14"}, "nodeTo": "49c", "nodeFrom": "26c"}, {"data": {"$color": "#FD7E14"}, "nodeTo": "68c", "nodeFrom": "26c"}, {"data": {"$color": "#FD7E14"}, "nodeTo": "43c", "nodeFrom": "26c"}, {"data": {"$color": "#FD7E14"}, "nodeTo": "13c", "nodeFrom": "26c"}, {"data": {"$color": "#FD7E14"}, "nodeTo": "11c", "nodeFrom": "26c"}, {"data": {"$color": "#FD7E14"}, "nodeTo": "52c", "nodeFrom": "26c"}, {"data": {"$color": "#FD7E14"}, "nodeTo": "50c", "nodeFrom": "26c"}, {"data": {"$color": "#FD7E14"}, "nodeTo": "21c", "nodeFrom": "26c"}, {"data": {"$color": "#FD7E14"}, "nodeTo": "53c", "nodeFrom": "26c"}, {"data": {"$color": "#FD7E14"}, "nodeTo": "45c", "nodeFrom": "26c"}, {"data": {"$color": "#FD7E14"}, "nodeTo": "61c", "nodeFrom": "26c"}, {"data": {"$color": "#FD7E14"}, "nodeTo": "62c", "nodeFrom": "26c"}], "data": {"$type": "circle", "$dim": 5, "$color": "#FD7E14"}, "id": "26c", "name": "26c"}, {"adjacencies": [{"data": {"$color": "#FD7E14"}, "nodeTo": "6c", "nodeFrom": "45c"}, {"data": {"$color": "#FD7E14"}, "nodeTo": "75c", "nodeFrom": "45c"}, {"data": {"$color": "#FD7E14"}, "nodeTo": "36c", "nodeFrom": "45c"}, {"data": {"$color": "#FD7E14"}, "nodeTo": "0c", "nodeFrom": "45c"}, {"data": {"$color": "#FD7E14"}, "nodeTo": "28c", "nodeFrom": "45c"}, {"data": {"$color": "#FD7E14"}, "nodeTo": "46c", "nodeFrom": "45c"}, {"data": {"$color": "#FD7E14"}, "nodeTo": "19c", "nodeFrom": "45c"}, {"data": {"$color": "#FD7E14"}, "nodeTo": "5c", "nodeFrom": "45c"}, {"data": {"$color": "#FD7E14"}, "nodeTo": "73c", "nodeFrom": "45c"}, {"data": {"$color": "#FD7E14"}, "nodeTo": "2c", "nodeFrom": "45c"}, {"data": {"$color": "#FD7E14"}, "nodeTo": "23c", "nodeFrom": "45c"}, {"data": {"$color": "#FD7E14"}, "nodeTo": "74c", "nodeFrom": "45c"}, {"data": {"$color": "#FD7E14"}, "nodeTo": "34c", "nodeFrom": "45c"}, {"data": {"$color": "#FD7E14"}, "nodeTo": "24c", "nodeFrom": "45c"}, {"data": {"$color": "#FD7E14"}, "nodeTo": "58c", "nodeFrom": "45c"}, {"data": {"$color": "#FD7E14"}, "nodeTo": "31c", "nodeFrom": "45c"}, {"data": {"$color": "#FD7E14"}, "nodeTo": "80c", "nodeFrom": "45c"}, {"data": {"$color": "#FD7E14"}, "nodeTo": "41c", "nodeFrom": "45c"}, {"data": {"$color": "#FD7E14"}, "nodeTo": "4c", "nodeFrom": "45c"}, {"data": {"$color": "#FD7E14"}, "nodeTo": "18c", "nodeFrom": "45c"}, {"data": {"$color": "#FD7E14"}, "nodeTo": "29c", "nodeFrom": "45c"}, {"data": {"$color": "#FD7E14"}, "nodeTo": "39c", "nodeFrom": "45c"}, {"data": {"$color": "#FD7E14"}, "nodeTo": "3c", "nodeFrom": "45c"}, {"data": {"$color": "#FD7E14"}, "nodeTo": "79c", "nodeFrom": "45c"}, {"data": {"$color": "#FD7E14"}, "nodeTo": "63c", "nodeFrom": "45c"}, {"data": {"$color": "#FD7E14"}, "nodeTo": "1c", "nodeFrom": "45c"}, {"data": {"$color": "#FD7E14"}, "nodeTo": "15c", "nodeFrom": "45c"}, {"data": {"$color": "#FD7E14"}, "nodeTo": "56c", "nodeFrom": "45c"}, {"data": {"$color": "#FD7E14"}, "nodeTo": "33c", "nodeFrom": "45c"}, {"data": {"$color": "#FD7E14"}, "nodeTo": "51c", "nodeFrom": "45c"}, {"data": {"$color": "#FD7E14"}, "nodeTo": "64c", "nodeFrom": "45c"}, {"data": {"$color": "#FD7E14"}, "nodeTo": "12c", "nodeFrom": "45c"}, {"data": {"$color": "#FD7E14"}, "nodeTo": "65c", "nodeFrom": "45c"}, {"data": {"$color": "#FD7E14"}, "nodeTo": "67c", "nodeFrom": "45c"}, {"data": {"$color": "#FD7E14"}, "nodeTo": "25c", "nodeFrom": "45c"}, {"data": {"$color": "#FD7E14"}, "nodeTo": "10c", "nodeFrom": "45c"}, {"data": {"$color": "#FD7E14"}, "nodeTo": "8c", "nodeFrom": "45c"}, {"data": {"$color": "#FD7E14"}, "nodeTo": "69c", "nodeFrom": "45c"}, {"data": {"$color": "#FD7E14"}, "nodeTo": "16c", "nodeFrom": "45c"}, {"data": {"$color": "#FD7E14"}, "nodeTo": "49c", "nodeFrom": "45c"}, {"data": {"$color": "#FD7E14"}, "nodeTo": "68c", "nodeFrom": "45c"}, {"data": {"$color": "#FD7E14"}, "nodeTo": "43c", "nodeFrom": "45c"}, {"data": {"$color": "#FD7E14"}, "nodeTo": "54c", "nodeFrom": "45c"}, {"data": {"$color": "#FD7E14"}, "nodeTo": "11c", "nodeFrom": "45c"}, {"data": {"$color": "#FD7E14"}, "nodeTo": "52c", "nodeFrom": "45c"}, {"data": {"$color": "#FD7E14"}, "nodeTo": "50c", "nodeFrom": "45c"}, {"data": {"$color": "#FD7E14"}, "nodeTo": "53c", "nodeFrom": "45c"}, {"data": {"$color": "#FD7E14"}, "nodeTo": "26c", "nodeFrom": "45c"}, {"data": {"$color": "#FD7E14"}, "nodeTo": "78c", "nodeFrom": "45c"}, {"data": {"$color": "#FD7E14"}, "nodeTo": "62c", "nodeFrom": "45c"}, {"data": {"$color": "#FD7E14"}, "nodeTo": "70c", "nodeFrom": "45c"}], "data": {"$type": "circle", "$dim": 5, "$color": "#FD7E14"}, "id": "45c", "name": "45c"}, {"adjacencies": [{"data": {"$color": "#FD7E14"}, "nodeTo": "20c", "nodeFrom": "55c"}, {"data": {"$color": "#FD7E14"}, "nodeTo": "36c", "nodeFrom": "55c"}, {"data": {"$color": "#FD7E14"}, "nodeTo": "19c", "nodeFrom": "55c"}, {"data": {"$color": "#FD7E14"}, "nodeTo": "73c", "nodeFrom": "55c"}, {"data": {"$color": "#FD7E14"}, "nodeTo": "22c", "nodeFrom": "55c"}, {"data": {"$color": "#FD7E14"}, "nodeTo": "23c", "nodeFrom": "55c"}, {"data": {"$color": "#FD7E14"}, "nodeTo": "59c", "nodeFrom": "55c"}, {"data": {"$color": "#FD7E14"}, "nodeTo": "76c", "nodeFrom": "55c"}, {"data": {"$color": "#FD7E14"}, "nodeTo": "34c", "nodeFrom": "55c"}, {"data": {"$color": "#FD7E14"}, "nodeTo": "30c", "nodeFrom": "55c"}, {"data": {"$color": "#FD7E14"}, "nodeTo": "24c", "nodeFrom": "55c"}, {"data": {"$color": "#FD7E14"}, "nodeTo": "7c", "nodeFrom": "55c"}, {"data": {"$color": "#FD7E14"}, "nodeTo": "58c", "nodeFrom": "55c"}, {"data": {"$color": "#FD7E14"}, "nodeTo": "80c", "nodeFrom": "55c"}, {"data": {"$color": "#FD7E14"}, "nodeTo": "44c", "nodeFrom": "55c"}, {"data": {"$color": "#FD7E14"}, "nodeTo": "41c", "nodeFrom": "55c"}, {"data": {"$color": "#FD7E14"}, "nodeTo": "3c", "nodeFrom": "55c"}, {"data": {"$color": "#FD7E14"}, "nodeTo": "79c", "nodeFrom": "55c"}, {"data": {"$color": "#FD7E14"}, "nodeTo": "27c", "nodeFrom": "55c"}, {"data": {"$color": "#FD7E14"}, "nodeTo": "60c", "nodeFrom": "55c"}, {"data": {"$color": "#FD7E14"}, "nodeTo": "38c", "nodeFrom": "55c"}, {"data": {"$color": "#FD7E14"}, "nodeTo": "63c", "nodeFrom": "55c"}, {"data": {"$color": "#FD7E14"}, "nodeTo": "48c", "nodeFrom": "55c"}, {"data": {"$color": "#FD7E14"}, "nodeTo": "42c", "nodeFrom": "55c"}, {"data": {"$color": "#FD7E14"}, "nodeTo": "56c", "nodeFrom": "55c"}, {"data": {"$color": "#FD7E14"}, "nodeTo": "37c", "nodeFrom": "55c"}, {"data": {"$color": "#FD7E14"}, "nodeTo": "66c", "nodeFrom": "55c"}, {"data": {"$color": "#FD7E14"}, "nodeTo": "33c", "nodeFrom": "55c"}, {"data": {"$color": "#FD7E14"}, "nodeTo": "51c", "nodeFrom": "55c"}, {"data": {"$color": "#FD7E14"}, "nodeTo": "64c", "nodeFrom": "55c"}, {"data": {"$color": "#FD7E14"}, "nodeTo": "12c", "nodeFrom": "55c"}, {"data": {"$color": "#FD7E14"}, "nodeTo": "65c", "nodeFrom": "55c"}, {"data": {"$color": "#FD7E14"}, "nodeTo": "35c", "nodeFrom": "55c"}, {"data": {"$color": "#FD7E14"}, "nodeTo": "77c", "nodeFrom": "55c"}, {"data": {"$color": "#FD7E14"}, "nodeTo": "67c", "nodeFrom": "55c"}, {"data": {"$color": "#FD7E14"}, "nodeTo": "8c", "nodeFrom": "55c"}, {"data": {"$color": "#FD7E14"}, "nodeTo": "16c", "nodeFrom": "55c"}, {"data": {"$color": "#FD7E14"}, "nodeTo": "49c", "nodeFrom": "55c"}, {"data": {"$color": "#FD7E14"}, "nodeTo": "43c", "nodeFrom": "55c"}, {"data": {"$color": "#FD7E14"}, "nodeTo": "11c", "nodeFrom": "55c"}, {"data": {"$color": "#FD7E14"}, "nodeTo": "50c", "nodeFrom": "55c"}, {"data": {"$color": "#FD7E14"}, "nodeTo": "21c", "nodeFrom": "55c"}, {"data": {"$color": "#FD7E14"}, "nodeTo": "53c", "nodeFrom": "55c"}, {"data": {"$color": "#FD7E14"}, "nodeTo": "78c", "nodeFrom": "55c"}, {"data": {"$color": "#FD7E14"}, "nodeTo": "62c", "nodeFrom": "55c"}], "data": {"$type": "circle", "$dim": 5, "$color": "#FD7E14"}, "id": "55c", "name": "55c"}, {"adjacencies": [{"data": {"$color": "#FD7E14"}, "nodeTo": "36c", "nodeFrom": "78c"}, {"data": {"$color": "#FD7E14"}, "nodeTo": "19c", "nodeFrom": "78c"}, {"data": {"$color": "#FD7E14"}, "nodeTo": "23c", "nodeFrom": "78c"}, {"data": {"$color": "#FD7E14"}, "nodeTo": "76c", "nodeFrom": "78c"}, {"data": {"$color": "#FD7E14"}, "nodeTo": "34c", "nodeFrom": "78c"}, {"data": {"$color": "#FD7E14"}, "nodeTo": "24c", "nodeFrom": "78c"}, {"data": {"$color": "#FD7E14"}, "nodeTo": "58c", "nodeFrom": "78c"}, {"data": {"$color": "#FD7E14"}, "nodeTo": "31c", "nodeFrom": "78c"}, {"data": {"$color": "#FD7E14"}, "nodeTo": "80c", "nodeFrom": "78c"}, {"data": {"$color": "#FD7E14"}, "nodeTo": "44c", "nodeFrom": "78c"}, {"data": {"$color": "#FD7E14"}, "nodeTo": "41c", "nodeFrom": "78c"}, {"data": {"$color": "#FD7E14"}, "nodeTo": "18c", "nodeFrom": "78c"}, {"data": {"$color": "#FD7E14"}, "nodeTo": "39c", "nodeFrom": "78c"}, {"data": {"$color": "#FD7E14"}, "nodeTo": "3c", "nodeFrom": "78c"}, {"data": {"$color": "#FD7E14"}, "nodeTo": "79c", "nodeFrom": "78c"}, {"data": {"$color": "#FD7E14"}, "nodeTo": "60c", "nodeFrom": "78c"}, {"data": {"$color": "#FD7E14"}, "nodeTo": "38c", "nodeFrom": "78c"}, {"data": {"$color": "#FD7E14"}, "nodeTo": "63c", "nodeFrom": "78c"}, {"data": {"$color": "#FD7E14"}, "nodeTo": "71c", "nodeFrom": "78c"}, {"data": {"$color": "#FD7E14"}, "nodeTo": "33c", "nodeFrom": "78c"}, {"data": {"$color": "#FD7E14"}, "nodeTo": "51c", "nodeFrom": "78c"}, {"data": {"$color": "#FD7E14"}, "nodeTo": "40c", "nodeFrom": "78c"}, {"data": {"$color": "#FD7E14"}, "nodeTo": "64c", "nodeFrom": "78c"}, {"data": {"$color": "#FD7E14"}, "nodeTo": "12c", "nodeFrom": "78c"}, {"data": {"$color": "#FD7E14"}, "nodeTo": "65c", "nodeFrom": "78c"}, {"data": {"$color": "#FD7E14"}, "nodeTo": "67c", "nodeFrom": "78c"}, {"data": {"$color": "#FD7E14"}, "nodeTo": "25c", "nodeFrom": "78c"}, {"data": {"$color": "#FD7E14"}, "nodeTo": "10c", "nodeFrom": "78c"}, {"data": {"$color": "#FD7E14"}, "nodeTo": "8c", "nodeFrom": "78c"}, {"data": {"$color": "#FD7E14"}, "nodeTo": "69c", "nodeFrom": "78c"}, {"data": {"$color": "#FD7E14"}, "nodeTo": "16c", "nodeFrom": "78c"}, {"data": {"$color": "#FD7E14"}, "nodeTo": "49c", "nodeFrom": "78c"}, {"data": {"$color": "#FD7E14"}, "nodeTo": "43c", "nodeFrom": "78c"}, {"data": {"$color": "#FD7E14"}, "nodeTo": "54c", "nodeFrom": "78c"}, {"data": {"$color": "#FD7E14"}, "nodeTo": "11c", "nodeFrom": "78c"}, {"data": {"$color": "#FD7E14"}, "nodeTo": "52c", "nodeFrom": "78c"}, {"data": {"$color": "#FD7E14"}, "nodeTo": "50c", "nodeFrom": "78c"}, {"data": {"$color": "#FD7E14"}, "nodeTo": "53c", "nodeFrom": "78c"}, {"data": {"$color": "#FD7E14"}, "nodeTo": "45c", "nodeFrom": "78c"}, {"data": {"$color": "#FD7E14"}, "nodeTo": "55c", "nodeFrom": "78c"}, {"data": {"$color": "#FD7E14"}, "nodeTo": "62c", "nodeFrom": "78c"}], "data": {"$type": "circle", "$dim": 5, "$color": "#FD7E14"}, "id": "78c", "name": "78c"}, {"adjacencies": [{"data": {"$color": "#FD7E14"}, "nodeTo": "6c", "nodeFrom": "62c"}, {"data": {"$color": "#FD7E14"}, "nodeTo": "47c", "nodeFrom": "62c"}, {"data": {"$color": "#FD7E14"}, "nodeTo": "75c", "nodeFrom": "62c"}, {"data": {"$color": "#FD7E14"}, "nodeTo": "20c", "nodeFrom": "62c"}, {"data": {"$color": "#FD7E14"}, "nodeTo": "36c", "nodeFrom": "62c"}, {"data": {"$color": "#FD7E14"}, "nodeTo": "28c", "nodeFrom": "62c"}, {"data": {"$color": "#FD7E14"}, "nodeTo": "46c", "nodeFrom": "62c"}, {"data": {"$color": "#FD7E14"}, "nodeTo": "19c", "nodeFrom": "62c"}, {"data": {"$color": "#FD7E14"}, "nodeTo": "5c", "nodeFrom": "62c"}, {"data": {"$color": "#FD7E14"}, "nodeTo": "73c", "nodeFrom": "62c"}, {"data": {"$color": "#FD7E14"}, "nodeTo": "2c", "nodeFrom": "62c"}, {"data": {"$color": "#FD7E14"}, "nodeTo": "22c", "nodeFrom": "62c"}, {"data": {"$color": "#FD7E14"}, "nodeTo": "23c", "nodeFrom": "62c"}, {"data": {"$color": "#FD7E14"}, "nodeTo": "59c", "nodeFrom": "62c"}, {"data": {"$color": "#FD7E14"}, "nodeTo": "74c", "nodeFrom": "62c"}, {"data": {"$color": "#FD7E14"}, "nodeTo": "76c", "nodeFrom": "62c"}, {"data": {"$color": "#FD7E14"}, "nodeTo": "34c", "nodeFrom": "62c"}, {"data": {"$color": "#FD7E14"}, "nodeTo": "9c", "nodeFrom": "62c"}, {"data": {"$color": "#FD7E14"}, "nodeTo": "30c", "nodeFrom": "62c"}, {"data": {"$color": "#FD7E14"}, "nodeTo": "24c", "nodeFrom": "62c"}, {"data": {"$color": "#FD7E14"}, "nodeTo": "14c", "nodeFrom": "62c"}, {"data": {"$color": "#FD7E14"}, "nodeTo": "7c", "nodeFrom": "62c"}, {"data": {"$color": "#FD7E14"}, "nodeTo": "57c", "nodeFrom": "62c"}, {"data": {"$color": "#FD7E14"}, "nodeTo": "58c", "nodeFrom": "62c"}, {"data": {"$color": "#FD7E14"}, "nodeTo": "31c", "nodeFrom": "62c"}, {"data": {"$color": "#FD7E14"}, "nodeTo": "80c", "nodeFrom": "62c"}, {"data": {"$color": "#FD7E14"}, "nodeTo": "44c", "nodeFrom": "62c"}, {"data": {"$color": "#FD7E14"}, "nodeTo": "41c", "nodeFrom": "62c"}, {"data": {"$color": "#FD7E14"}, "nodeTo": "18c", "nodeFrom": "62c"}, {"data": {"$color": "#FD7E14"}, "nodeTo": "29c", "nodeFrom": "62c"}, {"data": {"$color": "#FD7E14"}, "nodeTo": "39c", "nodeFrom": "62c"}, {"data": {"$color": "#FD7E14"}, "nodeTo": "3c", "nodeFrom": "62c"}, {"data": {"$color": "#FD7E14"}, "nodeTo": "79c", "nodeFrom": "62c"}, {"data": {"$color": "#FD7E14"}, "nodeTo": "27c", "nodeFrom": "62c"}, {"data": {"$color": "#FD7E14"}, "nodeTo": "38c", "nodeFrom": "62c"}, {"data": {"$color": "#FD7E14"}, "nodeTo": "63c", "nodeFrom": "62c"}, {"data": {"$color": "#FD7E14"}, "nodeTo": "1c", "nodeFrom": "62c"}, {"data": {"$color": "#FD7E14"}, "nodeTo": "48c", "nodeFrom": "62c"}, {"data": {"$color": "#FD7E14"}, "nodeTo": "32c", "nodeFrom": "62c"}, {"data": {"$color": "#FD7E14"}, "nodeTo": "42c", "nodeFrom": "62c"}, {"data": {"$color": "#FD7E14"}, "nodeTo": "17c", "nodeFrom": "62c"}, {"data": {"$color": "#FD7E14"}, "nodeTo": "56c", "nodeFrom": "62c"}, {"data": {"$color": "#FD7E14"}, "nodeTo": "37c", "nodeFrom": "62c"}, {"data": {"$color": "#FD7E14"}, "nodeTo": "66c", "nodeFrom": "62c"}, {"data": {"$color": "#FD7E14"}, "nodeTo": "33c", "nodeFrom": "62c"}, {"data": {"$color": "#FD7E14"}, "nodeTo": "51c", "nodeFrom": "62c"}, {"data": {"$color": "#FD7E14"}, "nodeTo": "64c", "nodeFrom": "62c"}, {"data": {"$color": "#FD7E14"}, "nodeTo": "12c", "nodeFrom": "62c"}, {"data": {"$color": "#FD7E14"}, "nodeTo": "65c", "nodeFrom": "62c"}, {"data": {"$color": "#FD7E14"}, "nodeTo": "77c", "nodeFrom": "62c"}, {"data": {"$color": "#FD7E14"}, "nodeTo": "67c", "nodeFrom": "62c"}, {"data": {"$color": "#FD7E14"}, "nodeTo": "25c", "nodeFrom": "62c"}, {"data": {"$color": "#FD7E14"}, "nodeTo": "10c", "nodeFrom": "62c"}, {"data": {"$color": "#FD7E14"}, "nodeTo": "8c", "nodeFrom": "62c"}, {"data": {"$color": "#FD7E14"}, "nodeTo": "69c", "nodeFrom": "62c"}, {"data": {"$color": "#FD7E14"}, "nodeTo": "16c", "nodeFrom": "62c"}, {"data": {"$color": "#FD7E14"}, "nodeTo": "49c", "nodeFrom": "62c"}, {"data": {"$color": "#FD7E14"}, "nodeTo": "68c", "nodeFrom": "62c"}, {"data": {"$color": "#FD7E14"}, "nodeTo": "13c", "nodeFrom": "62c"}, {"data": {"$color": "#FD7E14"}, "nodeTo": "11c", "nodeFrom": "62c"}, {"data": {"$color": "#FD7E14"}, "nodeTo": "52c", "nodeFrom": "62c"}, {"data": {"$color": "#FD7E14"}, "nodeTo": "50c", "nodeFrom": "62c"}, {"data": {"$color": "#FD7E14"}, "nodeTo": "21c", "nodeFrom": "62c"}, {"data": {"$color": "#FD7E14"}, "nodeTo": "53c", "nodeFrom": "62c"}, {"data": {"$color": "#FD7E14"}, "nodeTo": "26c", "nodeFrom": "62c"}, {"data": {"$color": "#FD7E14"}, "nodeTo": "45c", "nodeFrom": "62c"}, {"data": {"$color": "#FD7E14"}, "nodeTo": "55c", "nodeFrom": "62c"}, {"data": {"$color": "#FD7E14"}, "nodeTo": "78c", "nodeFrom": "62c"}, {"data": {"$color": "#FD7E14"}, "nodeTo": "61c", "nodeFrom": "62c"}], "data": {"$type": "circle", "$dim": 5, "$color": "#FD7E14"}, "id": "62c", "name": "62c"}, {"adjacencies": [{"data": {"$color": "#FD7E14"}, "nodeTo": "47c", "nodeFrom": "61c"}, {"data": {"$color": "#FD7E14"}, "nodeTo": "20c", "nodeFrom": "61c"}, {"data": {"$color": "#FD7E14"}, "nodeTo": "36c", "nodeFrom": "61c"}, {"data": {"$color": "#FD7E14"}, "nodeTo": "0c", "nodeFrom": "61c"}, {"data": {"$color": "#FD7E14"}, "nodeTo": "28c", "nodeFrom": "61c"}, {"data": {"$color": "#FD7E14"}, "nodeTo": "46c", "nodeFrom": "61c"}, {"data": {"$color": "#FD7E14"}, "nodeTo": "19c", "nodeFrom": "61c"}, {"data": {"$color": "#FD7E14"}, "nodeTo": "5c", "nodeFrom": "61c"}, {"data": {"$color": "#FD7E14"}, "nodeTo": "73c", "nodeFrom": "61c"}, {"data": {"$color": "#FD7E14"}, "nodeTo": "2c", "nodeFrom": "61c"}, {"data": {"$color": "#FD7E14"}, "nodeTo": "22c", "nodeFrom": "61c"}, {"data": {"$color": "#FD7E14"}, "nodeTo": "23c", "nodeFrom": "61c"}, {"data": {"$color": "#FD7E14"}, "nodeTo": "74c", "nodeFrom": "61c"}, {"data": {"$color": "#FD7E14"}, "nodeTo": "76c", "nodeFrom": "61c"}, {"data": {"$color": "#FD7E14"}, "nodeTo": "34c", "nodeFrom": "61c"}, {"data": {"$color": "#FD7E14"}, "nodeTo": "9c", "nodeFrom": "61c"}, {"data": {"$color": "#FD7E14"}, "nodeTo": "30c", "nodeFrom": "61c"}, {"data": {"$color": "#FD7E14"}, "nodeTo": "14c", "nodeFrom": "61c"}, {"data": {"$color": "#FD7E14"}, "nodeTo": "7c", "nodeFrom": "61c"}, {"data": {"$color": "#FD7E14"}, "nodeTo": "31c", "nodeFrom": "61c"}, {"data": {"$color": "#FD7E14"}, "nodeTo": "44c", "nodeFrom": "61c"}, {"data": {"$color": "#FD7E14"}, "nodeTo": "41c", "nodeFrom": "61c"}, {"data": {"$color": "#FD7E14"}, "nodeTo": "4c", "nodeFrom": "61c"}, {"data": {"$color": "#FD7E14"}, "nodeTo": "18c", "nodeFrom": "61c"}, {"data": {"$color": "#FD7E14"}, "nodeTo": "29c", "nodeFrom": "61c"}, {"data": {"$color": "#FD7E14"}, "nodeTo": "39c", "nodeFrom": "61c"}, {"data": {"$color": "#FD7E14"}, "nodeTo": "3c", "nodeFrom": "61c"}, {"data": {"$color": "#FD7E14"}, "nodeTo": "27c", "nodeFrom": "61c"}, {"data": {"$color": "#FD7E14"}, "nodeTo": "38c", "nodeFrom": "61c"}, {"data": {"$color": "#FD7E14"}, "nodeTo": "63c", "nodeFrom": "61c"}, {"data": {"$color": "#FD7E14"}, "nodeTo": "72c", "nodeFrom": "61c"}, {"data": {"$color": "#FD7E14"}, "nodeTo": "1c", "nodeFrom": "61c"}, {"data": {"$color": "#FD7E14"}, "nodeTo": "48c", "nodeFrom": "61c"}, {"data": {"$color": "#FD7E14"}, "nodeTo": "32c", "nodeFrom": "61c"}, {"data": {"$color": "#FD7E14"}, "nodeTo": "17c", "nodeFrom": "61c"}, {"data": {"$color": "#FD7E14"}, "nodeTo": "56c", "nodeFrom": "61c"}, {"data": {"$color": "#FD7E14"}, "nodeTo": "37c", "nodeFrom": "61c"}, {"data": {"$color": "#FD7E14"}, "nodeTo": "66c", "nodeFrom": "61c"}, {"data": {"$color": "#FD7E14"}, "nodeTo": "33c", "nodeFrom": "61c"}, {"data": {"$color": "#FD7E14"}, "nodeTo": "51c", "nodeFrom": "61c"}, {"data": {"$color": "#FD7E14"}, "nodeTo": "40c", "nodeFrom": "61c"}, {"data": {"$color": "#FD7E14"}, "nodeTo": "64c", "nodeFrom": "61c"}, {"data": {"$color": "#FD7E14"}, "nodeTo": "12c", "nodeFrom": "61c"}, {"data": {"$color": "#FD7E14"}, "nodeTo": "65c", "nodeFrom": "61c"}, {"data": {"$color": "#FD7E14"}, "nodeTo": "77c", "nodeFrom": "61c"}, {"data": {"$color": "#FD7E14"}, "nodeTo": "25c", "nodeFrom": "61c"}, {"data": {"$color": "#FD7E14"}, "nodeTo": "10c", "nodeFrom": "61c"}, {"data": {"$color": "#FD7E14"}, "nodeTo": "8c", "nodeFrom": "61c"}, {"data": {"$color": "#FD7E14"}, "nodeTo": "69c", "nodeFrom": "61c"}, {"data": {"$color": "#FD7E14"}, "nodeTo": "49c", "nodeFrom": "61c"}, {"data": {"$color": "#FD7E14"}, "nodeTo": "68c", "nodeFrom": "61c"}, {"data": {"$color": "#FD7E14"}, "nodeTo": "43c", "nodeFrom": "61c"}, {"data": {"$color": "#FD7E14"}, "nodeTo": "13c", "nodeFrom": "61c"}, {"data": {"$color": "#FD7E14"}, "nodeTo": "52c", "nodeFrom": "61c"}, {"data": {"$color": "#FD7E14"}, "nodeTo": "50c", "nodeFrom": "61c"}, {"data": {"$color": "#FD7E14"}, "nodeTo": "21c", "nodeFrom": "61c"}, {"data": {"$color": "#FD7E14"}, "nodeTo": "53c", "nodeFrom": "61c"}, {"data": {"$color": "#FD7E14"}, "nodeTo": "26c", "nodeFrom": "61c"}, {"data": {"$color": "#FD7E14"}, "nodeTo": "62c", "nodeFrom": "61c"}, {"data": {"$color": "#FD7E14"}, "nodeTo": "70c", "nodeFrom": "61c"}], "data": {"$type": "circle", "$dim": 5, "$color": "#FD7E14"}, "id": "61c", "name": "61c"}, {"adjacencies": [{"data": {"$color": "#FD7E14"}, "nodeTo": "36c", "nodeFrom": "70c"}, {"data": {"$color": "#FD7E14"}, "nodeTo": "0c", "nodeFrom": "70c"}, {"data": {"$color": "#FD7E14"}, "nodeTo": "28c", "nodeFrom": "70c"}, {"data": {"$color": "#FD7E14"}, "nodeTo": "19c", "nodeFrom": "70c"}, {"data": {"$color": "#FD7E14"}, "nodeTo": "73c", "nodeFrom": "70c"}, {"data": {"$color": "#FD7E14"}, "nodeTo": "2c", "nodeFrom": "70c"}, {"data": {"$color": "#FD7E14"}, "nodeTo": "22c", "nodeFrom": "70c"}, {"data": {"$color": "#FD7E14"}, "nodeTo": "74c", "nodeFrom": "70c"}, {"data": {"$color": "#FD7E14"}, "nodeTo": "34c", "nodeFrom": "70c"}, {"data": {"$color": "#FD7E14"}, "nodeTo": "9c", "nodeFrom": "70c"}, {"data": {"$color": "#FD7E14"}, "nodeTo": "30c", "nodeFrom": "70c"}, {"data": {"$color": "#FD7E14"}, "nodeTo": "24c", "nodeFrom": "70c"}, {"data": {"$color": "#FD7E14"}, "nodeTo": "14c", "nodeFrom": "70c"}, {"data": {"$color": "#FD7E14"}, "nodeTo": "58c", "nodeFrom": "70c"}, {"data": {"$color": "#FD7E14"}, "nodeTo": "31c", "nodeFrom": "70c"}, {"data": {"$color": "#FD7E14"}, "nodeTo": "44c", "nodeFrom": "70c"}, {"data": {"$color": "#FD7E14"}, "nodeTo": "4c", "nodeFrom": "70c"}, {"data": {"$color": "#FD7E14"}, "nodeTo": "18c", "nodeFrom": "70c"}, {"data": {"$color": "#FD7E14"}, "nodeTo": "29c", "nodeFrom": "70c"}, {"data": {"$color": "#FD7E14"}, "nodeTo": "39c", "nodeFrom": "70c"}, {"data": {"$color": "#FD7E14"}, "nodeTo": "3c", "nodeFrom": "70c"}, {"data": {"$color": "#FD7E14"}, "nodeTo": "79c", "nodeFrom": "70c"}, {"data": {"$color": "#FD7E14"}, "nodeTo": "27c", "nodeFrom": "70c"}, {"data": {"$color": "#FD7E14"}, "nodeTo": "63c", "nodeFrom": "70c"}, {"data": {"$color": "#FD7E14"}, "nodeTo": "72c", "nodeFrom": "70c"}, {"data": {"$color": "#FD7E14"}, "nodeTo": "1c", "nodeFrom": "70c"}, {"data": {"$color": "#FD7E14"}, "nodeTo": "48c", "nodeFrom": "70c"}, {"data": {"$color": "#FD7E14"}, "nodeTo": "32c", "nodeFrom": "70c"}, {"data": {"$color": "#FD7E14"}, "nodeTo": "42c", "nodeFrom": "70c"}, {"data": {"$color": "#FD7E14"}, "nodeTo": "56c", "nodeFrom": "70c"}, {"data": {"$color": "#FD7E14"}, "nodeTo": "37c", "nodeFrom": "70c"}, {"data": {"$color": "#FD7E14"}, "nodeTo": "66c", "nodeFrom": "70c"}, {"data": {"$color": "#FD7E14"}, "nodeTo": "33c", "nodeFrom": "70c"}, {"data": {"$color": "#FD7E14"}, "nodeTo": "51c", "nodeFrom": "70c"}, {"data": {"$color": "#FD7E14"}, "nodeTo": "40c", "nodeFrom": "70c"}, {"data": {"$color": "#FD7E14"}, "nodeTo": "64c", "nodeFrom": "70c"}, {"data": {"$color": "#FD7E14"}, "nodeTo": "12c", "nodeFrom": "70c"}, {"data": {"$color": "#FD7E14"}, "nodeTo": "65c", "nodeFrom": "70c"}, {"data": {"$color": "#FD7E14"}, "nodeTo": "35c", "nodeFrom": "70c"}, {"data": {"$color": "#FD7E14"}, "nodeTo": "77c", "nodeFrom": "70c"}, {"data": {"$color": "#FD7E14"}, "nodeTo": "67c", "nodeFrom": "70c"}, {"data": {"$color": "#FD7E14"}, "nodeTo": "10c", "nodeFrom": "70c"}, {"data": {"$color": "#FD7E14"}, "nodeTo": "69c", "nodeFrom": "70c"}, {"data": {"$color": "#FD7E14"}, "nodeTo": "16c", "nodeFrom": "70c"}, {"data": {"$color": "#FD7E14"}, "nodeTo": "49c", "nodeFrom": "70c"}, {"data": {"$color": "#FD7E14"}, "nodeTo": "68c", "nodeFrom": "70c"}, {"data": {"$color": "#FD7E14"}, "nodeTo": "43c", "nodeFrom": "70c"}, {"data": {"$color": "#FD7E14"}, "nodeTo": "52c", "nodeFrom": "70c"}, {"data": {"$color": "#FD7E14"}, "nodeTo": "21c", "nodeFrom": "70c"}, {"data": {"$color": "#FD7E14"}, "nodeTo": "53c", "nodeFrom": "70c"}, {"data": {"$color": "#FD7E14"}, "nodeTo": "45c", "nodeFrom": "70c"}, {"data": {"$color": "#FD7E14"}, "nodeTo": "61c", "nodeFrom": "70c"}], "data": {"$type": "circle", "$dim": 5, "$color": "#FD7E14"}, "id": "70c", "name": "70c"}]
