# Supplementary material for: An architecture for non-linear discovery of aggregated multimedia document web search results
Source: PeerJ Comput Sci. 2021 Apr 21;7:e449. doi: 10.7717/peerj-cs.449 (PMC8080422; doi:10.7717/peerj-cs.449)
Supplement: Supplemental Information 1 — We used each query cached file as the single experimental run. We calculated the mean from 5 iterations and again calculated the mean average of 5 iterations in the end. [file peerj-cs-07-449-s001.zip › myutils/Preprocess.py]

import nltk
import re
from nltk.corpus import stopwords
from nltk.stem import SnowballStemmer
from nltk.stem import WordNetLemmatizer
from string import punctuation
from autocorrect import spell

snowball_stemmer = SnowballStemmer('english')
wordnet_lemmatizer = WordNetLemmatizer()

class Preprocess:
    def __int__(self):
        pass

    def autospell(self,text):
        """
        correct the spelling of the word.
        """
        spells = [spell(w) for w in (nltk.word_tokenize(text))]
        return " ".join(spells)

    def to_lower(self,text):
        """
        :param text:
        :return:
            Converted text to lower case as in, converting "Hello" to "hello" or "HELLO" to "hello".
        """
        return text.lower()

    def remove_numbers(self,text):
        """
        take string input and return a clean text without numbers.
        Use regex to discard the numbers.
        """
        output = ''.join(c for c in text if not c.isdigit())
        return output

    def remove_punct(self,text):
        """
        take string input and clean string without punctuations.
        use regex to remove the punctuations.
        """
        return ''.join(c for c in text if c not in punctuation)

    def remove_Tags(self,text):
        """
        take string input and clean string without tags.
        use regex to remove the html tags.
        """
        cleaned_text = re.sub('<[^<]+?>', '', text)
        return cleaned_text

    def sentence_tokenize(self,text):
        """
        take string input and return list of sentences.
        use nltk.sent_tokenize() to split the sentences.
        """
        sent_list = []
        for w in nltk.sent_tokenize(text):
            sent_list.append(w)
        return sent_list

    def word_tokenize(self,text):
        """
        :param text:
        :return: list of words
        """
        return [w for sent in nltk.sent_tokenize(text) for w in nltk.word_tokenize(sent)]

    def remove_stopwords(self,sentence):
        """
        removes all the stop words like "is,the,a, etc."
        """
        stop_words = stopwords.words('english')
        return ' '.join([w for w in nltk.word_tokenize(sentence) if not w in stop_words])

    def stem(self,text):
        """
        :param word_tokens:
        :return: list of words
        """
        stemmed_word = [snowball_stemmer.stem(word) for sent in nltk.sent_tokenize(text)for word in nltk.word_tokenize(sent)]
        return " ".join(stemmed_word)

    def lemmatize(self,text):
        lemmatized_word = [wordnet_lemmatizer.lemmatize(word)for sent in nltk.sent_tokenize(text)for word in nltk.word_tokenize(sent)]
        return " ".join(lemmatized_word)


    def preprocess(self,text):
        lower_text = self.to_lower(text)
        sentence_tokens = lower_text.split(" ")
        word_list = []
        for each_sent in sentence_tokens:
            lemmatizzed_sent = self.lemmatize(each_sent)
            clean_text = self.remove_numbers(lemmatizzed_sent)
            clean_text = self.remove_punct(clean_text)
            clean_text = self.remove_Tags(clean_text)
            clean_text = self.remove_stopwords(clean_text)
            word_tokens = self.word_tokenize(clean_text)
            for i in word_tokens:
                word_list.append(i)
        return word_list
