# Supplementary material for: An architecture for non-linear discovery of aggregated multimedia document web search results
Source: PeerJ Comput Sci. 2021 Apr 21;7:e449. doi: 10.7717/peerj-cs.449 (PMC8080422; doi:10.7717/peerj-cs.449)
Supplement: Supplemental Information 1 — We used each query cached file as the single experimental run. We calculated the mean from 5 iterations and again calculated the mean average of 5 iterations in the end. [file peerj-cs-07-449-s001.zip › myutils/print_output.py]

from nltk import word_tokenize, PorterStemmer
from nltk.corpus import stopwords

from research.text_summarizer import summarizer_nltp


def printClustercontents(dict_of_clusters):
    for k, v in dict_of_clusters.items():
        print("Cluster: ", k)
        for i in range(len(v)):
            print(v[i])
