# Supplementary material for: An architecture for non-linear discovery of aggregated multimedia document web search results
Source: PeerJ Comput Sci. 2021 Apr 21;7:e449. doi: 10.7717/peerj-cs.449 (PMC8080422; doi:10.7717/peerj-cs.449)
Supplement: Supplemental Information 1 — We used each query cached file as the single experimental run. We calculated the mean from 5 iterations and again calculated the mean average of 5 iterations in the end. [file peerj-cs-07-449-s001.zip › myutils/process_utils.py]

# Search the query for snip view
import multiprocessing


# def get_snip_view(func, query, embeddings, search_results):
#     p1 = multiprocessing.Process(target=func, args=(query, embeddings, search_results,))
#     if __name__ == "__main__":
#         print("Snip process start")
#         # creating processes
#
#         # starting process 1
#         p1.start()
#         # wait until process 1 is finished
#         print("Snip process end")
#     return p1
        # p1.join()
