# Supplementary material for: An architecture for non-linear discovery of aggregated multimedia document web search results
Source: PeerJ Comput Sci. 2021 Apr 21;7:e449. doi: 10.7717/peerj-cs.449 (PMC8080422; doi:10.7717/peerj-cs.449)
Supplement: Supplemental Information 1 — We used each query cached file as the single experimental run. We calculated the mean from 5 iterations and again calculated the mean average of 5 iterations in the end. [file peerj-cs-07-449-s001.zip › myutils/qwaunt]

{"status": "success", "data": {"query": {"locale": "en_us", "query": "Pakistan", "offset": 0}, "cache": {"key": "8e7bf62e2ee06e4c1b54c4025ded97813", "created": 1593463950, "expiration": 604800, "status": "hits", "age": 238316, "version": 1, "system": "R", "mode": 3}, "result": {"total": 45, "items": [{"title": "<b>Pakistan</b> - Wikipedia", "favicon": "//s.qwant.com/fav/w/i/en_wikipedia_org.ico", "url": "https://en.wikipedia.org/wiki/Pakistan", "source": "https://en.wikipedia.org/wiki/<b>Pakistan</b>", "desc": "Pakistan, officially the Islamic Republic of Pakistan, is a country in South Asia.It is the world's fifth-most populous country with a population exceeding 212.2 million. By area, it is the 33rd-largest country, spanning 881,913 square kilometres (340,509 square miles).Pakistan has a 1,046-kilometre (650-mile) coastline along the Arabian Sea and Gulf of Oman in the south and is bordered by ...", "_id": "fa1b2ea983e325c4603be971cbb4be33", "score": 0, "position": 1}, {"title": "<b>Pakistan</b> | History - Geography | Britannica", "favicon": "//s.qwant.com/fav/b/r/www_britannica_com.ico", "url": "https://www.britannica.com/place/Pakistan", "source": "https://www.britannica.com/place/<b>Pakistan</b>", "desc": "Pakistan, populous and multiethnic country of South Asia. Having a predominately Indo-Iranian speaking population, Pakistan has historically and culturally been associated with its neighbours Iran, Afghanistan, and India. Since Pakistan and India achieved independence in 1947, Pakistan has been", "_id": "9b995d95dfd96255d8fba67093bed062", "score": 0, "position": 2}, {"title": "<b>Pakistan</b>: 4 killed in attack on Karachi stock exchange ...", "favicon": "//s.qwant.com/fav/a/l/www_aljazeera_com.ico", "url": "https://www.aljazeera.com/news/2020/06/gunmen-attack-pakistan-stock-exchange-building-karachi-200629060634288.html", "source": "https://www.aljazeera.com/news/2020/06/gunmen-attack-<b>pakistan</b>-stock-exchange-building...", "desc": "\"Pakistan's economy is based on the exploitation and genocide of the Baloch nation and the Karachi Stock Exchange is a foundation and symbol of this exploitative economy,\" it said.", "_id": "add18cc4be8456cef2bbbb2ce64f966c", "score": 0, "position": 3}, {"title": "Attack on <b>Pakistan</b> Exchange Leaves Four Dead; Gunmen ...", "favicon": "//s.qwant.com/fav/b/l/www_bloomberg_com.ico", "url": "https://www.bloomberg.com/news/articles/2020-06-29/pakistan-stock-exchange-says-building-under-attack-by-gunmen", "source": "https://www.bloomberg.com/news/articles/2020-06-29/<b>pakistan</b>-stock-exchange-says...", "desc": "Pakistan\u2019s government says BLA militants had attempted to takeover China\u2019s consulate in Karachi in 2018. Last year, it raided Pearl Continental hotel in Gwadar that is a nerve center for ...", "_id": "0fa9f8b3d7274a69e82c7af3030343e8", "score": 0, "position": 4}, {"title": "This Is How <b>Pakistan</b> Can Fulfill Its Promises to Afghanistan", "favicon": "//s.qwant.com/fav/y/a/news_yahoo_com.ico", "url": "https://news.yahoo.com/pakistan-fulfill-promises-afghanistan-000700147.html", "source": "https://news.yahoo.com/<b>pakistan</b>-fulfill-promises-afghanistan-000700147.html", "desc": "Pakistan\u2019s protectionism, however, is undercutting the ability of Afghanistan\u2019s agricultural and manufacturing sectors to grow. Pakistan today allows only fifty trucks daily of Afghan produce across its border. This is a pittance for Pakistan, a country of more than two hundred million people, and it undercuts the ability of Afghan farmers ...", "_id": "20e35bae4b395433f0e85c6bc362c28c", "score": 0, "position": 5}, {"title": "Dawn", "favicon": "//s.qwant.com/fav/d/a/www_dawn_com.ico", "url": "https://www.dawn.com/", "source": "https://www.dawn.com", "desc": "Healthcare workers in Pakistan are on the front lines of the battle against the rising numbers of coronavirus cases across the country. Shazia Hasan Updated Jun 24, 2020 04:17pm Facebook Count", "_id": "6536182115f7e8188f38d864bab0e1c6", "score": 0, "position": 6}, {"title": "<b>Pakistan</b>is - Wikipedia", "favicon": "//s.qwant.com/fav/w/i/en_wikipedia_org.ico", "url": "https://en.wikipedia.org/wiki/Pakistanis", "source": "https://en.wikipedia.org/wiki/<b>Pakistan</b>is", "desc": "Pakistanis (Urdu: \u067e\u0627\u0643\u0650\u0633\u062a\u0627\u0646\u0649 \u0642\u0648\u0645 \u200e, Pakistani Qaum) citizens of the Islamic Republic of Pakistan.Pakistan is a multi-ethnic and multilingual state: the majority of its people speak languages of the Indo-Aryan and Iranian language groups. According to the 2017 Census, the estimated population of Pakistan was over 212,000,000 making it the world's fifth most-populous country.", "_id": "90461b5aa990e648d9775ef3f1641f33", "score": 0, "position": 7}, {"title": "<b>Pakistan</b> Coronavirus: 188,926 Cases and 3,755 Deaths ...", "favicon": "//s.qwant.com/fav/w/o/www_worldometers_info.ico", "url": "https://www.worldometers.info/coronavirus/country/pakistan/", "source": "https://www.worldometers.info/coronavirus/country/<b>pakistan</b>", "desc": "Pakistan Coronavirus update with statistics and graphs: total and new cases, deaths per day, mortality and recovery rates, current active cases, recoveries, trends and timeline.", "_id": "09bb66389820fce2d20524b51cd8f3f1", "score": 0, "position": 8}, {"title": "<b>Pakistan</b> News Headlines, Latest <b>Pakistan</b> News and Live ...", "favicon": "//s.qwant.com/fav/i/n/timesofindia_indiatimes_com.ico", "url": "https://timesofindia.indiatimes.com/world/pakistan", "source": "https://timesofindia.indiatimes.com/world/<b>pakistan</b>", "desc": "Pakistan News: TOI brings the latest Pakistan news headlines, breaking Pakistan news and Live Updates. Catch all the Top Latest and Daily news updates from Islamabad, Lahore &amp; other Pakistan ...", "_id": "6e393697686336c29c9b14ab6abccec2", "score": 0, "position": 9}, {"title": "P\u00e1kist\u00e1n \u2013 Wikipedie", "favicon": "//s.qwant.com/fav/w/i/cs_wikipedia_org.ico", "url": "https://cs.wikipedia.org/wiki/P%C3%A1kist%C3%A1n", "source": "https://cs.wikipedia.org/wiki/P\u00e1kist\u00e1n", "desc": "Etymologie. Ozna\u010den\u00ed tehdej\u0161\u00ed severoz\u00e1padn\u00ed \u010d\u00e1sti britsk\u00e9 Indie ob\u00fdvan\u00e9 muslimsk\u00fdm obyvatelstvem jako P\u00e1kist\u00e1n bylo vytvo\u0159eno v roce 1933 Choudharym Rahmatem Alim, muslimsk\u00fdm aktivistou.Jedn\u00e1 se o akronym Pakstan z po\u010d\u00e1te\u010dn\u00edch slov tehdej\u0161\u00edch provinci\u00ed, kter\u00e9 zahrnovaly pozd\u011bj\u0161\u00ed P\u00e1kist\u00e1n. Pa\u0148d\u017e\u00e1b, Afgh\u00e1nsk\u00e1 provincie, Ka\u0161m\u00edr, Sindh a Bal\u00fa\u010dist\u00e1n.", "_id": "3405b2154e28afe38af12f8416ff669b", "score": 0, "position": 10}], "filters": {"freshness": {"label": "Freshness", "name": "freshness", "type": "dropdown", "selected": "all", "values": [{"value": "all", "label": "All time", "translate": true}, {"value": "day", "label": "Past 24 hours", "translate": true}, {"value": "week", "label": "Past week", "translate": true}, {"value": "month", "label": "Past month", "translate": true}]}}, "ads": [{"title": "Places to stay in <b><b>Pakistan</b></b> - Best Price Guarantee.", "favicon": "//s.qwant.com/fav/b/o/www_booking_com.ico", "url": "https://www.bing.com/aclick?ld=e81_7dUuIunA4kK9Tb8Z_29zVUCUxd816nGdIr5urO6Y2_HEV6mNqsEpReHLTf-qugpOW3wO77uemGzyMC_6mhgMhyZmCF75EwmX14p5dM9vGn5RnSYiCzYQ0yI19jJCpjdq5H44vLDqPlkht-BWSO03lmhaw&u=aHR0cCUzYSUyZiUyZnd3dy5ib29raW5nLmNvbSUyZmNvdW50cnklMmZway5lbi5odG1sJTNmYWlkJTNkMzQ3MzQ5JTI2bGFiZWwlM2Rtc24tLTgwMzMzMTU5NTk5Mjk4JTNhdGlrd2QtODAzMzMwODM1ODgzNjMlM2FuZXMlM2FtdGUlM2FkZWMlM2Fxc1Bha2lzdGFuJTI2dXRtX2NhbXBhaWduJTNkUGFraXN0YW4lMjZ1dG1fbWVkaXVtJTNkY3BjJTI2dXRtX3NvdXJjZSUzZGJpbmclMjZ1dG1fdGVybSUzZCUyNm1zY2xraWQlM2RhZTQwOGQ2YzhjYTAxOWI1MzhlMWQzOTE3YmRhNGQ4ZA&rlid=ae408d6c8ca019b538e1d3917bda4d8d", "source": "www.booking.com/<b><b>Pakistan</b></b>/Hotels", "desc": "Book your Hotel in <b><b>Pakistan</b></b> online. No Reservation Costs. Great Rates.", "date": 1593702266, "_id": "2d41506f574de862383e2496725747c5", "_type": "web", "position": 1, "ad_type": "b", "links": [{"text": "Luxury Hotels", "link": "https://www.bing.com/aclick?ld=e8_Y4XEM6IDFxz8TUHhHnpsjVUCUy7sEstwbnQ1-LZEWUQ3ldb6HkrKRjlTbgiPmeu1e0uOmS-sw3Gsd5lHGxkfCVinEsjD8K19gR4UqNDFLpnaIvWUlADCYbWvl1M80E-_wK31nJBFfYVIJHPGNDOsnjfdRIkaNeehdXSAhwaSNTveSGa&u=aHR0cCUzYSUyZiUyZnd3dy5ib29raW5nLmNvbSUyZmdvLmh0bWwlM2ZzbGMlM2RsdSUzYmFpZCUzZDM0NzM0OSUyNmxhYmVsJTNkbXNuLS04MDMzMzE1OTU5OTI5OCUzYXRpa3dkLTgwMzMzMDgzNTg4MzYzJTNhbmVzJTNhbXRlJTNhZGVjJTNhcXNQYWtpc3RhbiUyNnV0bV9jYW1wYWlnbiUzZFBha2lzdGFuJTI2dXRtX21lZGl1bSUzZGNwYyUyNnV0bV9zb3VyY2UlM2RiaW5nJTI2dXRtX3Rlcm0lM2QlMjZtc2Nsa2lkJTNkMzA4NjZjN2VjYzhiMTEyZGI2NTEzMjgzM2JmMWNkMTc&rlid=30866c7ecc8b112db65132833bf1cd17", "desc1": "", "desc2": ""}, {"text": "Budget Hotels", "link": "https://www.bing.com/aclick?ld=e8Jsp_Fv0Y4md2qPRxzUoe1TVUCUzTyrr-5pizpzq5PZIfNL1IEd6wryOHMKSMWiQbB3ySgl-G-SKhKMBL-VbIsbJSMGG0jSIxd251I2AvbS0V50bRNzZJ36Hu7ejErsOm15VfWIp6YwtqG8GHqoB0EbLdUpYx6s_HgJdxBhxeRX-32AYm&u=aHR0cCUzYSUyZiUyZnd3dy5ib29raW5nLmNvbSUyZmdvLmh0bWwlM2ZzbGMlM2RidSUzYmFpZCUzZDM0NzM0OSUyNmxhYmVsJTNkbXNuLS04MDMzMzE1OTU5OTI5OCUzYXRpa3dkLTgwMzMzMDgzNTg4MzYzJTNhbmVzJTNhbXRlJTNhZGVjJTNhcXNQYWtpc3RhbiUyNnV0bV9jYW1wYWlnbiUzZFBha2lzdGFuJTI2dXRtX21lZGl1bSUzZGNwYyUyNnV0bV9zb3VyY2UlM2RiaW5nJTI2dXRtX3Rlcm0lM2QlMjZtc2Nsa2lkJTNkN2I2OTY0MzdhMzQ2MTBkNGM3YjUzYWNhNTQzY2EzYjc&rlid=7b696437a34610d4c7b53aca543ca3b7", "desc1": "", "desc2": ""}, {"text": "Book for Tomorrow", "link": "https://www.bing.com/aclick?ld=e8_fgJz5dGGeJ3fAIuLSDy8zVUCUzqXyh62mjrewnvPgEF1EenjabbS6hi91w2zFT0hn73Q_F0RdvidVq_FNHiRLrPMcBPSFLTYfuqpjyExsH5USGPu_Ouolz9WwGObuOVPzTQxVpNdRBFJQB1_RSS6GQePm3NoGPrReqfPUulR7-az_9H&u=aHR0cCUzYSUyZiUyZnd3dy5ib29raW5nLmNvbSUyZmdvLmh0bWwlM2ZzbGMlM2RiMiUzYmFpZCUzZDM0NzM0OSUyNmxhYmVsJTNkbXNuLS04MDMzMzE1OTU5OTI5OCUzYXRpa3dkLTgwMzMzMDgzNTg4MzYzJTNhbmVzJTNhbXRlJTNhZGVjJTNhcXNQYWtpc3RhbiUyNnV0bV9jYW1wYWlnbiUzZFBha2lzdGFuJTI2dXRtX21lZGl1bSUzZGNwYyUyNnV0bV9zb3VyY2UlM2RiaW5nJTI2dXRtX3Rlcm0lM2QlMjZtc2Nsa2lkJTNkYjMzNWI3MTE5YjZjMTU3ODA2NjZlOWVjNmMxNjUxMjQ&rlid=b335b7119b6c15780666e9ec6c165124", "desc1": "", "desc2": ""}, {"text": "Book for Tonight", "link": "https://www.bing.com/aclick?ld=e8FrYDEDlokS41vo4ayiNZrjVUCUz_3vqS0bpdOfT8C3VgRBnwriMbKJ0twXsU6ynq2GwIBp9uWQton7iX3yW3eLzaY3KCWdgef3Be-f8-31eplKw9q8XQXeETSlAcH7Z5fSMMPQehHZZySif_nuTQjXaIKJMBcTJalePST_WQRBrPPIXf&u=aHR0cCUzYSUyZiUyZnd3dy5ib29raW5nLmNvbSUyZmdvLmh0bWwlM2ZzbGMlM2RiMSUzYmFpZCUzZDM0NzM0OSUyNmxhYmVsJTNkbXNuLS04MDMzMzE1OTU5OTI5OCUzYXRpa3dkLTgwMzMzMDgzNTg4MzYzJTNhbmVzJTNhbXRlJTNhZGVjJTNhcXNQYWtpc3RhbiUyNnV0bV9jYW1wYWlnbiUzZFBha2lzdGFuJTI2dXRtX21lZGl1bSUzZGNwYyUyNnV0bV9zb3VyY2UlM2RiaW5nJTI2dXRtX3Rlcm0lM2QlMjZtc2Nsa2lkJTNkYTYxZjEyNGQyZjllMWJhMzE0M2Y0Y2IwZDhlNDg4NDM&rlid=a61f124d2f9e1ba3143f4cb0d8e48843", "desc1": "", "desc2": ""}, {"text": "Book Now", "link": "https://www.bing.com/aclick?ld=e8Q9K_ImizZIqfXLT0D80swjVUCUy3ceBKhPgCIz-0qu0orHAaW-SyROX73GxTXYNWoqV1h3yOna8WL8bJ7oQnRptxfqtdOEUeTDEk4LKbG1EmqFm1Kre1dRKYigfqTjpwZOtQvK41-YNJFGc1B3lzLiZL1E8N3dyoLfK49EOONBPtUmTN&u=aHR0cCUzYSUyZiUyZnd3dy5ib29raW5nLmNvbSUyZmdvLmh0bWwlM2ZzbGMlM2RibiUzYmFpZCUzZDM0NzM0OSUyNmxhYmVsJTNkbXNuLS04MDMzMzE1OTU5OTI5OCUzYXRpa3dkLTgwMzMzMDgzNTg4MzYzJTNhbmVzJTNhbXRlJTNhZGVjJTNhcXNQYWtpc3RhbiUyNnV0bV9jYW1wYWlnbiUzZFBha2lzdGFuJTI2dXRtX21lZGl1bSUzZGNwYyUyNnV0bV9zb3VyY2UlM2RiaW5nJTI2dXRtX3Rlcm0lM2QlMjZtc2Nsa2lkJTNkMjMzYjhiZGIzODg1MTkzMzhkNDlkNTI2Y2ZmZmNlYTM&rlid=233b8bdb388519338d49d526cfffcea3", "desc1": "", "desc2": ""}, {"text": "No Booking Fees", "link": "https://www.bing.com/aclick?ld=e8NQF3ehzil8r0goBf-DRS2zVUCUwJDe2l-RhdEtW0RBpy3hheASW5nyDuzKJ6tuMnJLTEyWESJD7mOeJlm0YhBK4B6wwwLpWyaV1sx6BDISj9Ro7RHrzPR-3_vpwiXUpvmznWI23lrLIDp4Qtsau1tEbLc90zVViRsiHdP8t5gl50zIJF&u=aHR0cCUzYSUyZiUyZnd3dy5ib29raW5nLmNvbSUyZmdvLmh0bWwlM2ZzbGMlM2RuYiUzYmFpZCUzZDM0NzM0OSUyNmxhYmVsJTNkbXNuLS04MDMzMzE1OTU5OTI5OCUzYXRpa3dkLTgwMzMzMDgzNTg4MzYzJTNhbmVzJTNhbXRlJTNhZGVjJTNhcXNQYWtpc3RhbiUyNnV0bV9jYW1wYWlnbiUzZFBha2lzdGFuJTI2dXRtX21lZGl1bSUzZGNwYyUyNnV0bV9zb3VyY2UlM2RiaW5nJTI2dXRtX3Rlcm0lM2QlMjZtc2Nsa2lkJTNkMzVhZWM3NjU0NGY2MWZiNWEzN2U5OTk4YjM4Y2NjOTc&rlid=35aec76544f61fb5a37e9998b38ccc97", "desc1": "", "desc2": ""}]}, {"title": "Find Top Products On eBay - Free Shipping On Many Items", "favicon": "//s.qwant.com/fav/e/b/www_ebay_com.ico", "url": "https://www.bing.com/aclick?ld=e8VI_TO1Kke09ohAHEWYEPtDVUCUxdgntI8KlQGacl77mh9JxFhcl7GffYIqczDuNRlZBKZFB7l9MfgNq-TRkLPYg-d7vkNJexuowBMZHR5imadcPRWbQ2plJJ4IHa_NMsS7uaNnY8B7haYDnAM6VBYKKGCVY&u=aHR0cCUzYSUyZiUyZnd3dy5lYmF5LmNvbSUyZnVsayUyZnNjaCUyZiUzZl9ua3clM2RwYWtpc3RhbiUyNTIwaW50ZXJuYXRpb25hbCUyNTIwYWlybGluZXMlMjZub3JvdmVyJTNkMSUyNm1rZXZ0JTNkMSUyNm1rcmlkJTNkNzExLTM0MDAwLTEzMDc4LTAlMjZta2NpZCUzZDIlMjZrZXl3b3JkJTNkcGFraXN0YW4lMjUyMGludGVybmF0aW9uYWwlMjUyMGFpcmxpbmVzJTI2Y3JscCUzZF8lMjZNVF9JRCUzZCUyNmdlb19pZCUzZCUyNnJsc2F0YXJnZXQlM2Rrd2QtNzcwMzQ2NjUyNDM4MzMlM2Fsb2MtNjYlMjZhZHBvcyUzZCUyNmRldmljZSUzZGMlMjZta3R5cGUlM2QlMjZsb2MlM2QxMjY4MTclMjZwb2klM2QxNDQlMjZhYmNJZCUzZCUyNmNtcGduJTNkMzI5ODQ4NDk2JTI2c2l0ZWxuayUzZCUyNmFkZ3JvdXBpZCUzZDEyMzI1NTI2ODY1NTQzNzUlMjZuZXR3b3JrJTNkcyUyNm1hdGNodHlwZSUzZGIlMjZtc2Nsa2lkJTNkNDUxOGU2Y2NkNDM0MTQzMGY0NzJiODMxMjM0ZTQwYTY&rlid=4518e6ccd4341430f472b831234e40a6", "source": "www.ebay.com", "desc": "Over 70% New &amp; Buy It Now; This Is The New eBay. Find Great Deals Now!", "date": 1593702266, "_id": "e6a2f83e55d0666713945e5c3e07fbe7", "_type": "web", "position": 2, "ad_type": "b"}, {"title": "<b><b>Pakistan</b></b> Airlines - Search Now - answersite.com", "favicon": "//s.qwant.com/fav/a/n/www_answersite_com.ico", "url": "https://www.bing.com/aclick?ld=e8wBZADBRqE-QLwXmlHxqroTVUCUzDRP9iqmbEBHNDLS2fZs-nPezAQ4lzFAUWzUWqgAn301-zps4YTgUp3dB0xkuQ2ezZeXnnUnq0Xz07yJyR-Bp6EdTBWF2VcwhAw1cAGkFZucwXEBht3r7LPj4CzifpfAk&u=aHR0cCUzYSUyZiUyZmNsaWNrc2VydmUuZGFydHNlYXJjaC5uZXQlMmZsaW5rJTJmY2xpY2slM2ZsaWQlM2Q0MzcwMDA0NTgzMDY5NTc3MCUyNmRzX3Nfa3dnaWQlM2Q1ODcwMDAwNTE5MzUzODc0NCUyNiUyNmRzX2VfYWRpZCUzZDc2MjEwMDExNzcwOTcwJTI2ZHNfZV90YXJnZXRfaWQlM2Rrd2QtNzYyMTAxMzkxNTI3MTYlM2Fsb2MtNjYlMjYlMjZkc191cmxfdiUzZDIlMjZkc19kZXN0X3VybCUzZGh0dHBzJTNhJTJmJTJmd3d3LmFuc3dlcnNpdGUuY29tJTJmc2VhcmNoJTNmcSUzZHBha2lzdGFuJTI1MjBhaXJsaW5lcyUyNnNyYyUzZGl2JTI2dHMlM2RiJTI2YWdpZCUzZDEyMTkzNTg3NDUzODAyMzUlMjZrd2lkJTNka3dkLTc2MjEwMTM5MTUyNzE2JTNhbG9jLTY2JTI2cXNyYyUzZDAlMjZtJTNkYiUyNmRldiUzZGMlMjZjYW1wYWlnbiUzZFVTJTI1MjAtJTI1MjBEU0slMjUyMC0lMjUyMFNTUCUyNTIwLSUyNTIwVHJhdmVsVG91cmlzbSUyNTIwJTI1N0MlMjUyMEFyYiUyNTIwMSUyNmFnJTNkR1JPVVAxOF8zJTI2Y2xpY2tpZCUzZGQ3NTUyYmEyOTdmMDFlMDc2OWI0NzU1ZjYwOGExNTFjJTI2biUzZHMlMjZnY2glM2RUMDAwMDA2OCUyNmF1JTNkMTE2OTA5OTMlMjZ0dCUzZFQwMDAwMDY4JTI2bXNjbGtpZCUzZGQ3NTUyYmEyOTdmMDFlMDc2OWI0NzU1ZjYwOGExNTFj&rlid=d7552ba297f01e0769b4755f608a151c", "source": "www.answersite.com", "desc": "1000s of Results for <b><b>Pakistan</b></b> Airlines", "date": 1593702266, "_id": "29dd1ae088eaeaa21d48db26c1dc9414", "_type": "web", "position": 3, "ad_type": "b", "links": [{"text": "Trending on Answersite", "link": "https://www.bing.com/aclick?ld=e8e4oJujKjQgcBVc2BmK2DXjVUCUwOZ-MRfcm8VBIkZP51oy_D-bKbJ2LzcyfcXAyqFS5fDHnnIiTGBAPhM3bC4LDuO2Fib16gTL6BYgbckrE0NH96_elupST_xq0RPuajrMUwnNx7Q8FZ922UBbKy9zQy37Tzmeht1_4m3QXPFdajyMCr&u=aHR0cCUzYSUyZiUyZmNsaWNrc2VydmUuZGFydHNlYXJjaC5uZXQlMmZsaW5rJTJmY2xpY2slM2ZsaWQlM2Q0MzcwMDA0NTgzMDY5NTc3MCUyNmRzX3Nfa3dnaWQlM2Q1ODcwMDAwNTE5MzUzODc0NCUyNmRzX3hfYWR4aWQlM2Q4MzcwMDAwNDQ5NDUwODIxMCUyNmRzX3hfYWR4dHlwZSUzZDElMjZkc19lX2FkaWQlM2Q3NjIxMDAxMTc3MDk3MCUyNmRzX2VfdGFyZ2V0X2lkJTNka3dkLTc2MjEwMTM5MTUyNzE2JTNhbG9jLTY2JTI2JTI2ZHNfdXJsX3YlM2QyJTI2ZHNfZGVzdF91cmwlM2RodHRwcyUzYSUyZiUyZnd3dy5hbnN3ZXJzaXRlLmNvbSUyZnNlYXJjaCUzZnElM2RwYWtpc3RhbiUyNTIwYWlybGluZXMlMjZzcmMlM2RpdiUyNnRzJTNkYiUyNmFnaWQlM2QxMjE5MzU4NzQ1MzgwMjM1JTI2a3dpZCUzZGt3ZC03NjIxMDEzOTE1MjcxNiUzYWxvYy02NiUyNnFzcmMlM2QwJTI2bSUzZGIlMjZkZXYlM2RjJTI2Y2FtcGFpZ24lM2RVUyUyNTIwLSUyNTIwRFNLJTI1MjAtJTI1MjBTU1AlMjUyMC0lMjUyMFRyYXZlbFRvdXJpc20lMjUyMCUyNTdDJTI1MjBBcmIlMjUyMDElMjZhZyUzZEdST1VQMThfMyUyNmNsaWNraWQlM2Q5ODhlY2E1MzYzYzcxMjc5MzhjOTk0YWU5NGJkMThjYyUyNm4lM2RzJTI2Z2NoJTNkVDAwMDAwNjglMjZhdSUzZDExNjkwOTkzJTI2dHQlM2RUMDAwMDA2OCUyNm1zY2xraWQlM2Q5ODhlY2E1MzYzYzcxMjc5MzhjOTk0YWU5NGJkMThjYw&rlid=988eca5363c7127938c994ae94bd18cc", "desc1": "", "desc2": ""}, {"text": "Find Answers", "link": "https://www.bing.com/aclick?ld=e8kVOrJ0jLt0EYZ5QUnvPGgTVUCUwZT6_GA1CzIlCMkJusQ3yt116p6P51lRKrzNkPC19S9LjcxW1zi1hFhSeN785PGygwL6sx5sQRYXBRUoZ-2lQ8_SLTRbOB4R-QjNiG_q2KPnMXsQVi1VOj3JJ1X7npFl8gKpoEsaN8sAw5XAwbEsQp&u=aHR0cCUzYSUyZiUyZmNsaWNrc2VydmUuZGFydHNlYXJjaC5uZXQlMmZsaW5rJTJmY2xpY2slM2ZsaWQlM2Q0MzcwMDA0NTgzMDY5NTc3MCUyNmRzX3Nfa3dnaWQlM2Q1ODcwMDAwNTE5MzUzODc0NCUyNmRzX3hfYWR4aWQlM2Q4MzcwMDAwNDQ5NDUwODIxMyUyNmRzX3hfYWR4dHlwZSUzZDElMjZkc19lX2FkaWQlM2Q3NjIxMDAxMTc3MDk3MCUyNmRzX2VfdGFyZ2V0X2lkJTNka3dkLTc2MjEwMTM5MTUyNzE2JTNhbG9jLTY2JTI2JTI2ZHNfdXJsX3YlM2QyJTI2ZHNfZGVzdF91cmwlM2RodHRwcyUzYSUyZiUyZnd3dy5hbnN3ZXJzaXRlLmNvbSUyZnNlYXJjaCUzZnElM2RwYWtpc3RhbiUyNTIwYWlybGluZXMlMjZzcmMlM2RpdiUyNnRzJTNkYiUyNmFnaWQlM2QxMjE5MzU4NzQ1MzgwMjM1JTI2a3dpZCUzZGt3ZC03NjIxMDEzOTE1MjcxNiUzYWxvYy02NiUyNnFzcmMlM2QwJTI2bSUzZGIlMjZkZXYlM2RjJTI2Y2FtcGFpZ24lM2RVUyUyNTIwLSUyNTIwRFNLJTI1MjAtJTI1MjBTU1AlMjUyMC0lMjUyMFRyYXZlbFRvdXJpc20lMjUyMCUyNTdDJTI1MjBBcmIlMjUyMDElMjZhZyUzZEdST1VQMThfMyUyNmNsaWNraWQlM2Q4MjJiZjNjNWI5ZmQxNmJkMWRkMWFkMzg0ZTg3NTUyYiUyNm4lM2RzJTI2Z2NoJTNkVDAwMDAwNjglMjZhdSUzZDExNjkwOTkzJTI2dHQlM2RUMDAwMDA2OCUyNm1zY2xraWQlM2Q4MjJiZjNjNWI5ZmQxNmJkMWRkMWFkMzg0ZTg3NTUyYg&rlid=822bf3c5b9fd16bd1dd1ad384e87552b", "desc1": "", "desc2": ""}, {"text": "Best Deals", "link": "https://www.bing.com/aclick?ld=e8V_EcJ06NiMnC5OAcJNUYKTVUCUzycMHJ9ERBKqs41duOg4Ljif0KTnbWyVqr4rm8JMlLzX6Tb-6bpPkgtiuDmBoyXVgMyVjamHlTUC9Ab9sypAP6UYo98Q5L5n8DyQ63kG7DUQ5VhjtjjKkMN1AdctTbe65jyBPzwE7QZjb8i0OV3EX7&u=aHR0cCUzYSUyZiUyZmNsaWNrc2VydmUuZGFydHNlYXJjaC5uZXQlMmZsaW5rJTJmY2xpY2slM2ZsaWQlM2Q0MzcwMDA0NTgzMDY5NTc3MCUyNmRzX3Nfa3dnaWQlM2Q1ODcwMDAwNTE5MzUzODc0NCUyNmRzX3hfYWR4aWQlM2Q4MzcwMDAwNDQ5NDUwODIxNiUyNmRzX3hfYWR4dHlwZSUzZDElMjZkc19lX2FkaWQlM2Q3NjIxMDAxMTc3MDk3MCUyNmRzX2VfdGFyZ2V0X2lkJTNka3dkLTc2MjEwMTM5MTUyNzE2JTNhbG9jLTY2JTI2JTI2ZHNfdXJsX3YlM2QyJTI2ZHNfZGVzdF91cmwlM2RodHRwcyUzYSUyZiUyZnd3dy5hbnN3ZXJzaXRlLmNvbSUyZnNlYXJjaCUzZnElM2RwYWtpc3RhbiUyNTIwYWlybGluZXMlMjZzcmMlM2RpdiUyNnRzJTNkYiUyNmFnaWQlM2QxMjE5MzU4NzQ1MzgwMjM1JTI2a3dpZCUzZGt3ZC03NjIxMDEzOTE1MjcxNiUzYWxvYy02NiUyNnFzcmMlM2QwJTI2bSUzZGIlMjZkZXYlM2RjJTI2Y2FtcGFpZ24lM2RVUyUyNTIwLSUyNTIwRFNLJTI1MjAtJTI1MjBTU1AlMjUyMC0lMjUyMFRyYXZlbFRvdXJpc20lMjUyMCUyNTdDJTI1MjBBcmIlMjUyMDElMjZhZyUzZEdST1VQMThfMyUyNmNsaWNraWQlM2RjMDQ0MWJmODMwNDMxZDc3Njc4MzQ1MDVjNzM5MTQxNiUyNm4lM2RzJTI2Z2NoJTNkVDAwMDAwNjglMjZhdSUzZDExNjkwOTkzJTI2dHQlM2RUMDAwMDA2OCUyNm1zY2xraWQlM2RjMDQ0MWJmODMwNDMxZDc3Njc4MzQ1MDVjNzM5MTQxNg&rlid=c0441bf830431d7767834505c7391416", "desc1": "", "desc2": ""}, {"text": "100s of Topics", "link": "https://www.bing.com/aclick?ld=e8DsWyxrh-CgSTQ_Jo5ah5SzVUCUynXB62uKKasL16g16nK2L0c_1lyMI_pn1uGI4Hc5uSLzEgLRfLcTh0sEnYTWQvWFTeyFGsdfVOGwnj5gACXMvO7hfLo0qejrfHG_cIsbvY5IQmr03cBTWIf0d0vNGkq04Okz3raRpWbM3zzsu2ou63&u=aHR0cCUzYSUyZiUyZmNsaWNrc2VydmUuZGFydHNlYXJjaC5uZXQlMmZsaW5rJTJmY2xpY2slM2ZsaWQlM2Q0MzcwMDA0NTgzMDY5NTc3MCUyNmRzX3Nfa3dnaWQlM2Q1ODcwMDAwNTE5MzUzODc0NCUyNmRzX3hfYWR4aWQlM2Q4MzcwMDAwNDQ5NDUwODIxOSUyNmRzX3hfYWR4dHlwZSUzZDElMjZkc19lX2FkaWQlM2Q3NjIxMDAxMTc3MDk3MCUyNmRzX2VfdGFyZ2V0X2lkJTNka3dkLTc2MjEwMTM5MTUyNzE2JTNhbG9jLTY2JTI2JTI2ZHNfdXJsX3YlM2QyJTI2ZHNfZGVzdF91cmwlM2RodHRwcyUzYSUyZiUyZnd3dy5hbnN3ZXJzaXRlLmNvbSUyZnNlYXJjaCUzZnElM2RwYWtpc3RhbiUyNTIwYWlybGluZXMlMjZzcmMlM2RpdiUyNnRzJTNkYiUyNmFnaWQlM2QxMjE5MzU4NzQ1MzgwMjM1JTI2a3dpZCUzZGt3ZC03NjIxMDEzOTE1MjcxNiUzYWxvYy02NiUyNnFzcmMlM2QwJTI2bSUzZGIlMjZkZXYlM2RjJTI2Y2FtcGFpZ24lM2RVUyUyNTIwLSUyNTIwRFNLJTI1MjAtJTI1MjBTU1AlMjUyMC0lMjUyMFRyYXZlbFRvdXJpc20lMjUyMCUyNTdDJTI1MjBBcmIlMjUyMDElMjZhZyUzZEdST1VQMThfMyUyNmNsaWNraWQlM2Q5NzEzODc5NzI4ZjkxNjUwMGU0NWQ5NmFkZjgzMDc0YiUyNm4lM2RzJTI2Z2NoJTNkVDAwMDAwNjglMjZhdSUzZDExNjkwOTkzJTI2dHQlM2RUMDAwMDA2OCUyNm1zY2xraWQlM2Q5NzEzODc5NzI4ZjkxNjUwMGU0NWQ5NmFkZjgzMDc0Yg&rlid=9713879728f916500e45d96adf83074b", "desc1": "", "desc2": ""}, {"text": "Discover Answersite", "link": "https://www.bing.com/aclick?ld=e8w-uWLgqUS_sqgDlftKIrbDVUCUxbFLJyI0aW7zF7_oOH9iDL6TcuU7EkuLM4tcyZj8HjpkSMhqkrouCnbttyKVHVuXQV2DDXTGenKMdjfPwktpvlh9mj0ZAg0llQSaka9SQlyOzK-d8cJTCdLvwmTZEDZ4-2DoZoREW18xxfro5TyUsK&u=aHR0cCUzYSUyZiUyZmNsaWNrc2VydmUuZGFydHNlYXJjaC5uZXQlMmZsaW5rJTJmY2xpY2slM2ZsaWQlM2Q0MzcwMDA0NTgzMDY5NTc3MCUyNmRzX3Nfa3dnaWQlM2Q1ODcwMDAwNTE5MzUzODc0NCUyNmRzX3hfYWR4aWQlM2Q4MzcwMDAwNDQ5NDUwODIyMiUyNmRzX3hfYWR4dHlwZSUzZDElMjZkc19lX2FkaWQlM2Q3NjIxMDAxMTc3MDk3MCUyNmRzX2VfdGFyZ2V0X2lkJTNka3dkLTc2MjEwMTM5MTUyNzE2JTNhbG9jLTY2JTI2JTI2ZHNfdXJsX3YlM2QyJTI2ZHNfZGVzdF91cmwlM2RodHRwcyUzYSUyZiUyZnd3dy5hbnN3ZXJzaXRlLmNvbSUyZnNlYXJjaCUzZnElM2RwYWtpc3RhbiUyNTIwYWlybGluZXMlMjZzcmMlM2RpdiUyNnRzJTNkYiUyNmFnaWQlM2QxMjE5MzU4NzQ1MzgwMjM1JTI2a3dpZCUzZGt3ZC03NjIxMDEzOTE1MjcxNiUzYWxvYy02NiUyNnFzcmMlM2QwJTI2bSUzZGIlMjZkZXYlM2RjJTI2Y2FtcGFpZ24lM2RVUyUyNTIwLSUyNTIwRFNLJTI1MjAtJTI1MjBTU1AlMjUyMC0lMjUyMFRyYXZlbFRvdXJpc20lMjUyMCUyNTdDJTI1MjBBcmIlMjUyMDElMjZhZyUzZEdST1VQMThfMyUyNmNsaWNraWQlM2RhNWQyMjE1NGI3ZTExN2QwMzY0ODdmYTk0MDliMjY0NSUyNm4lM2RzJTI2Z2NoJTNkVDAwMDAwNjglMjZhdSUzZDExNjkwOTkzJTI2dHQlM2RUMDAwMDA2OCUyNm1zY2xraWQlM2RhNWQyMjE1NGI3ZTExN2QwMzY0ODdmYTk0MDliMjY0NQ&rlid=a5d22154b7e117d036487fa9409b2645", "desc1": "", "desc2": ""}, {"text": "Explore", "link": "https://www.bing.com/aclick?ld=e8jFOsUJmMSHmXhY1g4I2qIDVUCUzrGZ1a3nWwd3aKcyJi-lmcKqYEqvxXGYk8GEuJNmEM9UudL9oTlaNsTH48eoEFNzMwBvtz9lsG2thNtIM1mmvFJQw_cqfqomPYKXybmSd6jFTyPSKi107HBd8v2609d1rYEjoXg_BGADL-gr0agTKN&u=aHR0cCUzYSUyZiUyZmNsaWNrc2VydmUuZGFydHNlYXJjaC5uZXQlMmZsaW5rJTJmY2xpY2slM2ZsaWQlM2Q0MzcwMDA0NTgzMDY5NTc3MCUyNmRzX3Nfa3dnaWQlM2Q1ODcwMDAwNTE5MzUzODc0NCUyNmRzX3hfYWR4aWQlM2Q4MzcwMDAwNDQ5NDUwODIyNSUyNmRzX3hfYWR4dHlwZSUzZDElMjZkc19lX2FkaWQlM2Q3NjIxMDAxMTc3MDk3MCUyNmRzX2VfdGFyZ2V0X2lkJTNka3dkLTc2MjEwMTM5MTUyNzE2JTNhbG9jLTY2JTI2JTI2ZHNfdXJsX3YlM2QyJTI2ZHNfZGVzdF91cmwlM2RodHRwcyUzYSUyZiUyZnd3dy5hbnN3ZXJzaXRlLmNvbSUyZnNlYXJjaCUzZnElM2RwYWtpc3RhbiUyNTIwYWlybGluZXMlMjZzcmMlM2RpdiUyNnRzJTNkYiUyNmFnaWQlM2QxMjE5MzU4NzQ1MzgwMjM1JTI2a3dpZCUzZGt3ZC03NjIxMDEzOTE1MjcxNiUzYWxvYy02NiUyNnFzcmMlM2QwJTI2bSUzZGIlMjZkZXYlM2RjJTI2Y2FtcGFpZ24lM2RVUyUyNTIwLSUyNTIwRFNLJTI1MjAtJTI1MjBTU1AlMjUyMC0lMjUyMFRyYXZlbFRvdXJpc20lMjUyMCUyNTdDJTI1MjBBcmIlMjUyMDElMjZhZyUzZEdST1VQMThfMyUyNmNsaWNraWQlM2QwZDUwZDdhOGU1NmMxZjI0YjFkMDg5NTUxMjE2NzlmYSUyNm4lM2RzJTI2Z2NoJTNkVDAwMDAwNjglMjZhdSUzZDExNjkwOTkzJTI2dHQlM2RUMDAwMDA2OCUyNm1zY2xraWQlM2QwZDUwZDdhOGU1NmMxZjI0YjFkMDg5NTUxMjE2NzlmYQ&rlid=0d50d7a8e56c1f24b1d08955121679fa", "desc1": "", "desc2": ""}]}, {"title": "<b><b>Pakistan</b></b> Charity - Search <b><b>Pakistan</b></b> Charity - zapmeta.ws", "favicon": "//s.qwant.com/fav/z/a/www_zapmeta_ws.ico", "url": "https://www.bing.com/aclick?ld=e89fl6lgqTH2XCfBDtgAJCmDVUCUwPJGHMY4jXV-rC9_LAs_dTVbUcmOpEUnVwgsLvusULUZeelWhkhX23FTUq16i73jtn1Q7Jsx8OL-l-kYsR7PyWtz0VsgK5ev2uzBH3VIkQlNPaTSMVSQaPwCQglfN5DbU&u=aHR0cHMlM2ElMmYlMmZ3d3cuemFwbWV0YS53cyUyZndzJTNmcSUzZHBha2lzdGFuJTI1MjBjaGFyaXR5JTI2YXNpZCUzZHdzX2JhX2djNl8wNSUyNmRlJTNkYyUyNmFjJTNkNTgwMSUyNm1zY2xraWQlM2QyNDJiZTlhMmZmZDYxNWY3YmQ0YWI3NWYwOGFjNWYzYw&rlid=242be9a2ffd615f7bd4ab75f08ac5f3c", "source": "www.zapmeta.ws/<b><b>Pakistan</b></b> Charity", "desc": "Search For Relevant Info &amp; Results. Get Results from 6 Engines", "date": 1593702266, "_id": "232c1e6eefe046543e116f399a00cc35", "_type": "web", "position": 4, "ad_type": "b", "links": [{"text": "Related Info", "link": "https://www.bing.com/aclick?ld=e8vlg0ZlFIzo1XPeBQOk_yPDVUCUzoRx62MiC7B4eO0rmj-SAvgdXYe93IueoNcNsNgee_t48yrpWWIOFMPT9NEu9lyTUwGGGhKVE4tCz3hYlHntkCHfmAAlDz5GBXc5HupY5OzPwKRWweHU_h6O0diadJe8nB3x0mAPn0QqdeE7gDEocl&u=aHR0cHMlM2ElMmYlMmZ3d3cuemFwbWV0YS53cyUyZndzJTNmMTY0OSUyNnElM2RwYWtpc3RhbiUyNTIwY2hhcml0eSUyNmRlJTNkYyUyNmFzaWQlM2R3c19iYV9nYzZfMDUlMjZhYyUzZDU4MDElMjZtc2Nsa2lkJTNkMGVhMjYwYmQ5NDAxMWQ5Mjg4ZWQzZTQwNjM3YmYyMzM&rlid=0ea260bd94011d9288ed3e40637bf233", "desc1": "", "desc2": ""}, {"text": "Multi Search", "link": "https://www.bing.com/aclick?ld=e81DbESwG-DZi7hsUrmyCp3jVUCUyxijrbEQ9WAHeOI2ggfVFdw1ekcnxfWNsy_g8dLwpJbBMk1i8Ao9INifOO03EWrCq1nQFuVXpQQmnIaecN4u-4NU88amtfQJxMLw9DP8tSdGkfxH-J_pX5O1QOpFt2tOF32_cEdjyPzNWB68bHFcEr&u=aHR0cHMlM2ElMmYlMmZ3d3cuemFwbWV0YS53cyUyZndzJTNmMTY1MyUyNnElM2RwYWtpc3RhbiUyNTIwY2hhcml0eSUyNmRlJTNkYyUyNmFzaWQlM2R3c19iYV9nYzZfMDUlMjZhYyUzZDU4MDElMjZtc2Nsa2lkJTNkZTJlMzA1NGI1YzkzMThjNjRmYWI1YmI2YWJlOTQ5MzI&rlid=e2e3054b5c9318c64fab5bb6abe94932", "desc1": "", "desc2": ""}, {"text": "Search &amp; Find Now", "link": "https://www.bing.com/aclick?ld=e8MQS63kFW8YGhBOBlaHMq_jVUCUwkil1jqBhJdTPk3gMcq7yoQ3dMtKj2sx7hRTZETAAXy8M4Ybw07QKB8NpWssrQiY5Ti-BZdHUXF_pjaAcbZJi0ps3i1tjwCdXVtmA75oFSCPXfOi9-ml3OJUzeB51i01umGC4gOOGJSdrh6W5VrAFT&u=aHR0cHMlM2ElMmYlMmZ3d3cuemFwbWV0YS53cyUyZndzJTNmMTY1NyUyNnElM2RwYWtpc3RhbiUyNTIwY2hhcml0eSUyNmRlJTNkYyUyNmFzaWQlM2R3c19iYV9nYzZfMDUlMjZhYyUzZDU4MDElMjZtc2Nsa2lkJTNkZjMxZDZiNjAzZmRiMTQzNTc2YTIzNTlkYzhhMWMwMTc&rlid=f31d6b603fdb143576a2359dc8a1c017", "desc1": "", "desc2": ""}, {"text": "Find More", "link": "https://www.bing.com/aclick?ld=e80CS-oHQHGqy6HYXMTO_abDVUCUzBqVsdCtlQHGKO7xUjZSiotilMuf9r_mmpzAyykqzrM6uWOXSoMwRcPMTmFFQ0IZTMHGBpj5fc9QwyPa-Kh9joAE7B2Tzqo2J_l7svm0VdpAg09VrMUUIEzwMZrnuRf5N0P53GauAmnmmgNWdqJbPW&u=aHR0cHMlM2ElMmYlMmZ3d3cuemFwbWV0YS53cyUyZndzJTNmMTY2MSUyNnElM2RwYWtpc3RhbiUyNTIwY2hhcml0eSUyNmRlJTNkYyUyNmFzaWQlM2R3c19iYV9nYzZfMDUlMjZhYyUzZDU4MDElMjZtc2Nsa2lkJTNkZDYzMjA5YWU4MzZlMTA1ZDVjYzg1NzUzNzQxNDUxZjM&rlid=d63209ae836e105d5cc85753741451f3", "desc1": "", "desc2": ""}, {"text": "#1 results", "link": "https://www.bing.com/aclick?ld=e8fBobjs4CI6oWuMwhbudqIDVUCUxknFjxRvyW56LsQAoAUeJoAzqMGTGiwkxWafkUYQrvIyL4vSus_uXL1hF9TWmVp8vqR3tDB6Oars--J4H6278Lm7mNmvPWAHB_IDe__uifYSLAFPhAJcRShHfQiW6kgcTmaluNuGy5U8bj0-R0__Ol&u=aHR0cHMlM2ElMmYlMmZ3d3cuemFwbWV0YS53cyUyZndzJTNmMzUxMyUyNnElM2RwYWtpc3RhbiUyNTIwY2hhcml0eSUyNmRlJTNkYyUyNmFzaWQlM2R3c19iYV9nYzZfMDUlMjZhYyUzZDU4MDElMjZtc2Nsa2lkJTNkODQyNjlhZjEzMjRiMTNlZjA2NmJjNDBjYzUzMWE5ZTY&rlid=84269af1324b13ef066bc40cc531a9e6", "desc1": "", "desc2": ""}, {"text": "Top 10 answers", "link": "https://www.bing.com/aclick?ld=e8ijzRRF8dPbwbWT7I064ICDVUCUzwzam_R8UyfLhCK-I8uh4w0bee2z71k4HsvnIDGtv_KVWilt-VMTlmOrJK87I9v2ADsCcepAqCPfrhOl5o24QptgyGwu0nJN4pRlCki16kc9pfP6qF-GvKxXg03OVRlwyD1XWDvr56HuX9itlCHlkv&u=aHR0cHMlM2ElMmYlMmZ3d3cuemFwbWV0YS53cyUyZndzJTNmMzUxNyUyNnElM2RwYWtpc3RhbiUyNTIwY2hhcml0eSUyNmRlJTNkYyUyNmFzaWQlM2R3c19iYV9nYzZfMDUlMjZhYyUzZDU4MDElMjZtc2Nsa2lkJTNkYzM1ODhmNjE0Y2NlMWRiNzU1Y2RkMTljYmJiNGU3NWQ&rlid=c3588f614cce1db755cdd19cbbb4e75d", "desc1": "", "desc2": ""}]}]}}}
