# Supplementary material for: An architecture for non-linear discovery of aggregated multimedia document web search results
Source: PeerJ Comput Sci. 2021 Apr 21;7:e449. doi: 10.7717/peerj-cs.449 (PMC8080422; doi:10.7717/peerj-cs.449)
Supplement: Supplemental Information 1 — We used each query cached file as the single experimental run. We calculated the mean from 5 iterations and again calculated the mean average of 5 iterations in the end. [file peerj-cs-07-449-s001.zip › myutils/sim.py]

"""
Created on Fri Apr 12 15:10:40 2019

@author: nihitsaxena
"""

import nltk
from pywsd.lesk import simple_lesk
import numpy as np
from nltk.corpus import wordnet as wn

# import nltk
#
# nltk.download('averaged_perceptron_tagger')

class SentenceSimilarity:

    def __init__(self):
        self.word_order = False

    def identifyWordsForComparison(self, sentence):
        # Taking out Noun and Verb for comparison word based
        tokens = nltk.word_tokenize(sentence)
        pos = nltk.pos_tag(tokens)
        pos = [p for p in pos if p[1].startswith('N') or p[1].startswith('V')]
        return pos

    def wordSenseDisambiguation(self, sentence):
        # removing the disambiguity by getting the context
        pos = self.identifyWordsForComparison(sentence)
        sense = []
        for p in pos:
            sense.append(simple_lesk(sentence, p[0], pos=p[1][0].lower()))
        return set(sense)

    def getSimilarity(self, arr1, arr2, vector_len):
        # cross multilping all domains
        vector = [0.0] * vector_len
        count = 0
        for i, a1 in enumerate(arr1):
            all_similarityIndex = []
            for a2 in arr2:
                similarity = wn.synset(a1.name()).wup_similarity(wn.synset(a2.name()))
                if similarity != None:
                    all_similarityIndex.append(similarity)
                else:
                    all_similarityIndex.append(0.0)
            all_similarityIndex = sorted(all_similarityIndex, reverse=True)
            vector[i] = all_similarityIndex[0]
            if vector[i] >= 0.804:
                count += 1
        return vector, count

    def shortestPathDistance(self, sense1, sense2):
        # getting the shortest path to get the similarity
        if len(sense1) >= len(sense2):
            grt_Sense = len(sense1)
            v1, c1 = self.getSimilarity(sense1, sense2, grt_Sense)
            v2, c2 = self.getSimilarity(sense2, sense1, grt_Sense)
        if len(sense2) > len(sense1):
            grt_Sense = len(sense2)
            v1, c1 = self.getSimilarity(sense2, sense1, grt_Sense)
            v2, c2 = self.getSimilarity(sense1, sense2, grt_Sense)
        return np.array(v1), np.array(v2), c1, c2

    def main(self, sentence1, sentence2):
        sense1 = self.wordSenseDisambiguation(sentence1)
        sense2 = self.wordSenseDisambiguation(sentence2)
        v1, v2, c1, c2 = self.shortestPathDistance(sense1, sense2)
        dot = np.dot(v1, v2)
        print("dot", dot)  # getting the dot product
        tow = (c1 + c2) / 1.8
        final_similarity = dot / tow
        print("similarity", final_similarity)


# obj = SentenceSimilarity()
# a = 'A jewel is a precious stone used to decorate valuable things that you wear, such as rings or necklaces.'
# b = 'A gem is a jewel or stone that is used in jewellery.'
# print(obj.main(a, b))
