# Supplementary material for: An architecture for non-linear discovery of aggregated multimedia document web search results
Source: PeerJ Comput Sci. 2021 Apr 21;7:e449. doi: 10.7717/peerj-cs.449 (PMC8080422; doi:10.7717/peerj-cs.449)
Supplement: Supplemental Information 1 — We used each query cached file as the single experimental run. We calculated the mean from 5 iterations and again calculated the mean average of 5 iterations in the end. [file peerj-cs-07-449-s001.zip › myutils/sim_text_processor.py]

import re
import unicodedata
import inflect

from bs4 import BeautifulSoup
from nltk import LancasterStemmer, WordNetLemmatizer
from nltk.corpus import stopwords
import contractions


def strip_html(text):
    soup = BeautifulSoup(text, "html.parser")
    return soup.get_text()


def remove_between_square_brackets(text):
    return re.sub('\[[^]]*\]', '', text)


def denoise_text(text):
    text = strip_html(text)
    text = remove_between_square_brackets(text)
    return text


def remove_non_ascii(words):
    """Remove non-ASCII characters from list of tokenized words"""
    new_words = []
    for word in words:
        new_word = unicodedata.normalize('NFKD', word).encode('ascii', 'ignore').decode('utf-8', 'ignore')
        new_words.append(new_word)
    return new_words


def to_lowercase(words):
    """Convert all characters to lowercase from list of tokenized words"""
    new_words = []
    for word in words:
        new_word = word.lower()
        new_words.append(new_word)
    return new_words


def remove_punctuation(words):
    """Remove punctuation from list of tokenized words"""
    new_words = []
    for word in words:
        new_word = re.sub(r'[^\w\s]', '', word)
        if new_word != '':
            new_words.append(new_word)
    return new_words


def replace_numbers(words):
    """Replace all interger occurrences in list of tokenized words with textual representation"""
    p = inflect.engine()
    new_words = []
    for word in words:
        if word.isdigit():
            new_word = p.number_to_words(word)
            new_words.append(new_word)
        else:
            new_words.append(word)
    return new_words


def remove_stopwords(words):
    """Remove stop words from list of tokenized words"""
    new_words = []
    for word in words:
        if word not in stopwords.words('english'):
            new_words.append(word)
    return new_words


def stem_words(words):
    """Stem words in list of tokenized words"""
    stemmer = LancasterStemmer()
    stems = []
    for word in words:
        stem = stemmer.stem(word)
        stems.append(stem)
    return stems


def lemmatize_verbs(words):
    """Lemmatize verbs in list of tokenized words"""
    lemmatizer = WordNetLemmatizer()
    lemmas = []
    for word in words:
        lemma = lemmatizer.lemmatize(word, pos='v')
        lemmas.append(lemma)
    return lemmas


def replace_contractions(text):
    """Replace contractions in string of text"""
    return contractions.fix(text)


def normalize(words):
    words = denoise_text(words)
    words = replace_contractions(words)
    words = remove_non_ascii(words.split(" "))
    words = to_lowercase(words)
    words = remove_punctuation(words)
    words = replace_numbers(words)
    words = remove_stopwords(words)
    words = stem_words(words)
    words = list(dict.fromkeys(words))
    return words


def normalize_soft(words):
    words = denoise_text(words)
    words = replace_contractions(words)
    words = remove_non_ascii(words.split(" "))
    words = to_lowercase(words)
    words = remove_punctuation(words)
    words = replace_numbers(words)
    return ' '.join(words)

# words = normalize("<i>Hello</i> My name is abdur rehman and this is jngles of the paradise and more words to remove")
#
# print(words)
