# Supplementary material for: An architecture for non-linear discovery of aggregated multimedia document web search results
Source: PeerJ Comput Sci. 2021 Apr 21;7:e449. doi: 10.7717/peerj-cs.449 (PMC8080422; doi:10.7717/peerj-cs.449)
Supplement: Supplemental Information 1 — We used each query cached file as the single experimental run. We calculated the mean from 5 iterations and again calculated the mean average of 5 iterations in the end. [file peerj-cs-07-449-s001.zip › myutils/Testtest.py]

# queries = [('new york city', 1801), ('apple cider vinegar', 1106), ('social security benefit', 1011),
#            ('air force base', 765), ('national weather service', 660), ('chinese new year', 645),
#            ('salt lake city', 641), ('window 10 microsoft', 638), ('hot water heater', 614), ('bath body work', 613),
#            ('big bang theory', 608), ('social security administration', 607), ('adobe flash player', 607),
#            ('customer service', 15086), ('credit card', 14277), ('high school', 7062), ('real estate', 6903),
#            ('home depot', 5110), ('weight loss', 4357), ('north carolina', 4346), (
#            'health insurance', 39), ('cell phone', 3928), ('national park', 3911), ('star war', 3044),
#            ('mental health', 2977)]
#
# for i in range(len(queries)):
#     print(queries[i][0] + " ", i)
# from myutils.my_files_utils import save_json
# i = 0
# save_json("C:\\Users\\abdur\\Downloads\\QDS\\snip_view" + str(i), {'search_results': 'test'})

# pairs = (('a', 'b'), ('c', 'd'), ('e', 'f'))
# scorred_pair = set()
# i = 0
# for pair in pairs:
#     print(pair)
#     i += 1
#     scorred_pair.add((pair, i))
#
# print(scorred_pair)
#
# print(sorted(scorred_pair, key=lambda x: x[1]))
# myList = (1,2,3,4)
# unorderedPairGenerator = ((x, y) for x in myList for y in myList if y > x)
#
# for pair in unorderedPairGenerator:
#     print(pair)
# print(unorderedPairGenerator)

# Program to measure the similarity between
# two sentences using cosine similarity.
from nltk.corpus import stopwords
from nltk.tokenize import word_tokenize

# X = input("Enter first string: ").lower()
# Y = input("Enter second string: ").lower()

# X_set = ['pilot', 'record', 'selfy', 'video', 'plan', 'crash', 'pac', 'oc', 'watch', 'smal', 'nbc', 'new']
# Y_set = ['pac', 'oc', 'park', 'ris', 'fal', 'los', 'angel', 'spac', 'ag', 'naut', 'pleas', 'pier', 'merrit', 'christopher', 'pri', 'dom', 'wilson', 'bri', 'amazoncom', 'anim', 'sea', 'surfac', 'height', 'nas']
#
# from collections import Counter
# import math
#
# counterA = Counter(X_set)
# counterB = Counter(Y_set)
#
#
# def counter_cosine_similarity(c1, c2):
#     terms = set(c1).union(c2)
#     dotprod = sum(c1.get(k, 0) * c2.get(k, 0) for k in terms)
#     magA = math.sqrt(sum(c1.get(k, 0)**2 for k in terms))
#     magB = math.sqrt(sum(c2.get(k, 0)**2 for k in terms))
#     return dotprod / (magA * magB)
#
# print(counter_cosine_similarity(counterA, counterB) * 100)
#
# test = [["111c", "2c", 4], ["20c", "35c", 5]]
#
# test.sort(reverse=True)
#
# ttt = sorted(test,key=lambda x : x[0])
#
#
# print(list)


from semantic_text_similarity.models import WebBertSimilarity
from semantic_text_similarity.models import ClinicalBertSimilarity

web_model = WebBertSimilarity(device='cuda', batch_size=10) #defaults to GPU prediction

# clinical_model = ClinicalBertSimilarity(device='cuda', batch_size=10) #defaults to GPU prediction

test = web_model.predict([("ocean water sea","She won an olympic gold medal"), ("She won an olympic gold medal","She won an olympic gold medal"), ("ocean water sea","She won an olympic gold medal")])

avg = sum(test)

print(avg)
print(test)
