# Supplementary material for: An architecture for non-linear discovery of aggregated multimedia document web search results
Source: PeerJ Comput Sci. 2021 Apr 21;7:e449. doi: 10.7717/peerj-cs.449 (PMC8080422; doi:10.7717/peerj-cs.449)
Supplement: Supplemental Information 1 — We used each query cached file as the single experimental run. We calculated the mean from 5 iterations and again calculated the mean average of 5 iterations in the end. [file peerj-cs-07-449-s001.zip › myutils/tree.json]

{"id": "query", "name": "Pakistan and India", "children": [{"id": "6c", "name": "Pilot Records Selfie..", "children": [{"id": "0d", "name": "Conservation news on..", "data": {"band": "NA", "relation": "NA"}, "children": [{"id": "1", "name": "Conservation news on Pacific Ocean - Mongabay", "data": {"band": "NA", "relation": "NA"}, "children": []}, {"id": "6", "name": "Tahoe Area Attorney, Wrecked Plane Recovered From Ocean Floor Off Southern California Coast", "data": {"band": "NA", "relation": "NA"}, "children": []}, {"id": "47d", "name": "Pedaling through the coronavirus pandemic Local News Matteo Schlitz stopped in Baker City on Sept during his solo bicycle ride from Washington DC to the Pacific Ocean He started July and . California rower nears Hawaii on monthslong solo trip across Pacific Ocean California rower nears Hawaii on monthslong solo trip across Pacific Ocean Some days I am haunted by visions from the capsizes she", "data": {"band": "NA", "relation": "NA"}, "children": []}, {"id": "78d", "name": "Paraplegic rower Angela Madsen found dead on solo Pacific Ocean trek to Tahiti after she was found lifeless in the Pacific Ocean over the weekend the US Coast Guard said Thursday A friend of Angela Madsen . Long Beach Paralympian Angela Madsen dies rowing alone across Pacific Ocean Angela Madsen dies rowing alone across Pacific Ocean oldest woman to row across the Pacific Ocean her wife said Tuesday June", "data": {"band": "NA", "relation": "NA"}, "children": []}, {"id": "83d", "name": "Pilot Records Selfie Video After Plane Crashes in Pacific Ocean . WATCH Small Plane Crashes Into Pacific Ocean \u2013 NBC New", "data": {"band": "NA", "relation": "NA"}, "children": []}]}, {"id": "78d", "name": "Paraplegic rower Ang..", "data": {"band": "NA", "relation": "NA"}, "children": [{"id": "0d", "name": "Conservation news on Pacific Ocean Mongabay In Charles Moore was sailing a catamaran from Hawaii to California when he and his crew got stuck in windless waters in the North Pacific Ocean As they . Tahoe Area Attorney Wrecked Plane Recovered From Ocean Floor Off Southern California Coast SANTA BARBARA CBS \u2014 A plane that crashed into the Pacific Ocean and its pilot a Lake Tahoe area attorney were recovered from the", "data": {"band": "NA", "relation": "NA"}, "children": []}, {"id": "3", "name": "Paraplegic rower Angela Madsen found dead on solo Pacific Ocean trek", "data": {"band": "NA", "relation": "NA"}, "children": []}, {"id": "9", "name": "Long Beach Paralympian Angela Madsen dies rowing alone across Pacific Ocean", "data": {"band": "NA", "relation": "NA"}, "children": []}, {"id": "47d", "name": "Pedaling through the coronavirus pandemic Local News Matteo Schlitz stopped in Baker City on Sept during his solo bicycle ride from Washington DC to the Pacific Ocean He started July and . California rower nears Hawaii on monthslong solo trip across Pacific Ocean California rower nears Hawaii on monthslong solo trip across Pacific Ocean Some days I am haunted by visions from the capsizes she", "data": {"band": "NA", "relation": "NA"}, "children": []}, {"id": "83d", "name": "Pilot Records Selfie Video After Plane Crashes in Pacific Ocean . WATCH Small Plane Crashes Into Pacific Ocean \u2013 NBC New", "data": {"band": "NA", "relation": "NA"}, "children": []}]}, {"id": "47d", "name": "Pedaling through the..", "data": {"band": "NA", "relation": "NA"}, "children": [{"id": "0d", "name": "Conservation news on Pacific Ocean Mongabay In Charles Moore was sailing a catamaran from Hawaii to California when he and his crew got stuck in windless waters in the North Pacific Ocean As they . Tahoe Area Attorney Wrecked Plane Recovered From Ocean Floor Off Southern California Coast SANTA BARBARA CBS \u2014 A plane that crashed into the Pacific Ocean and its pilot a Lake Tahoe area attorney were recovered from the", "data": {"band": "NA", "relation": "NA"}, "children": []}, {"id": "78d", "name": "Paraplegic rower Angela Madsen found dead on solo Pacific Ocean trek to Tahiti after she was found lifeless in the Pacific Ocean over the weekend the US Coast Guard said Thursday A friend of Angela Madsen . Long Beach Paralympian Angela Madsen dies rowing alone across Pacific Ocean Angela Madsen dies rowing alone across Pacific Ocean oldest woman to row across the Pacific Ocean her wife said Tuesday June", "data": {"band": "NA", "relation": "NA"}, "children": []}, {"id": "11", "name": "Pedaling through the coronavirus pandemic | Local News", "data": {"band": "NA", "relation": "NA"}, "children": []}, {"id": "14", "name": "California rower, 40, nears Hawaii on monthslong solo trip across Pacific Ocean", "data": {"band": "NA", "relation": "NA"}, "children": []}, {"id": "83d", "name": "Pilot Records Selfie Video After Plane Crashes in Pacific Ocean . WATCH Small Plane Crashes Into Pacific Ocean \u2013 NBC New", "data": {"band": "NA", "relation": "NA"}, "children": []}]}, {"id": "83d", "name": "Pilot Records Selfie..", "data": {"band": "NA", "relation": "NA"}, "children": [{"id": "0d", "name": "Conservation news on Pacific Ocean Mongabay In Charles Moore was sailing a catamaran from Hawaii to California when he and his crew got stuck in windless waters in the North Pacific Ocean As they . Tahoe Area Attorney Wrecked Plane Recovered From Ocean Floor Off Southern California Coast SANTA BARBARA CBS \u2014 A plane that crashed into the Pacific Ocean and its pilot a Lake Tahoe area attorney were recovered from the", "data": {"band": "NA", "relation": "NA"}, "children": []}, {"id": "78d", "name": "Paraplegic rower Angela Madsen found dead on solo Pacific Ocean trek to Tahiti after she was found lifeless in the Pacific Ocean over the weekend the US Coast Guard said Thursday A friend of Angela Madsen . Long Beach Paralympian Angela Madsen dies rowing alone across Pacific Ocean Angela Madsen dies rowing alone across Pacific Ocean oldest woman to row across the Pacific Ocean her wife said Tuesday June", "data": {"band": "NA", "relation": "NA"}, "children": []}, {"id": "47d", "name": "Pedaling through the coronavirus pandemic Local News Matteo Schlitz stopped in Baker City on Sept during his solo bicycle ride from Washington DC to the Pacific Ocean He started July and . California rower nears Hawaii on monthslong solo trip across Pacific Ocean California rower nears Hawaii on monthslong solo trip across Pacific Ocean Some days I am haunted by visions from the capsizes she", "data": {"band": "NA", "relation": "NA"}, "children": []}, {"id": "13", "name": "Pilot Records Selfie Video After Plane Crashes in Pacific Ocean", "data": {"band": "NA", "relation": "NA"}, "children": []}, {"id": "118", "name": "WATCH: Small Plane Crashes Into Pacific Ocean \u2013 NBC New ...", "data": {"band": "NA", "relation": "NA"}, "children": []}]}, {"id": "0c", "name": {}, "data": {"band": "NA", "relation": "NA"}, "children": []}, {"id": "46c", "name": {}, "data": {"band": "NA", "relation": "NA"}, "children": []}, {"id": "19c", "name": {}, "data": {"band": "NA", "relation": "NA"}, "children": []}, {"id": "5c", "name": {}, "data": {"band": "NA", "relation": "NA"}, "children": []}, {"id": "74c", "name": {}, "data": {"band": "NA", "relation": "NA"}, "children": []}, {"id": "76c", "name": {}, "data": {"band": "NA", "relation": "NA"}, "children": []}, {"id": "34c", "name": {}, "data": {"band": "NA", "relation": "NA"}, "children": []}, {"id": "30c", "name": {}, "data": {"band": "NA", "relation": "NA"}, "children": []}, {"id": "57c", "name": {}, "data": {"band": "NA", "relation": "NA"}, "children": []}, {"id": "58c", "name": {}, "data": {"band": "NA", "relation": "NA"}, "children": []}, {"id": "31c", "name": {}, "data": {"band": "NA", "relation": "NA"}, "children": []}, {"id": "41c", "name": {}, "data": {"band": "NA", "relation": "NA"}, "children": []}, {"id": "4c", "name": {}, "data": {"band": "NA", "relation": "NA"}, "children": []}, {"id": "29c", "name": {}, "data": {"band": "NA", "relation": "NA"}, "children": []}, {"id": "39c", "name": {}, "data": {"band": "NA", "relation": "NA"}, "children": []}, {"id": "1c", "name": {}, "data": {"band": "NA", "relation": "NA"}, "children": []}, {"id": "17c", "name": {}, "data": {"band": "NA", "relation": "NA"}, "children": []}, {"id": "37c", "name": {}, "data": {"band": "NA", "relation": "NA"}, "children": []}, {"id": "33c", "name": {}, "data": {"band": "NA", "relation": "NA"}, "children": []}, {"id": "51c", "name": {}, "data": {"band": "NA", "relation": "NA"}, "children": []}, {"id": "64c", "name": {}, "data": {"band": "NA", "relation": "NA"}, "children": []}, {"id": "65c", "name": {}, "data": {"band": "NA", "relation": "NA"}, "children": []}, {"id": "10c", "name": {}, "data": {"band": "NA", "relation": "NA"}, "children": []}, {"id": "8c", "name": {}, "data": {"band": "NA", "relation": "NA"}, "children": []}, {"id": "13c", "name": {}, "data": {"band": "NA", "relation": "NA"}, "children": []}, {"id": "11c", "name": {}, "data": {"band": "NA", "relation": "NA"}, "children": []}, {"id": "50c", "name": {}, "data": {"band": "NA", "relation": "NA"}, "children": []}, {"id": "21c", "name": {}, "data": {"band": "NA", "relation": "NA"}, "children": []}, {"id": "45c", "name": {}, "data": {"band": "NA", "relation": "NA"}, "children": []}, {"id": "47c", "name": {}, "data": {"band": "NA", "relation": "NA"}, "children": []}, {"id": "75c", "name": {}, "data": {"band": "NA", "relation": "NA"}, "children": []}, {"id": "20c", "name": {}, "data": {"band": "NA", "relation": "NA"}, "children": []}, {"id": "36c", "name": {}, "data": {"band": "NA", "relation": "NA"}, "children": []}, {"id": "73c", "name": {}, "data": {"band": "NA", "relation": "NA"}, "children": []}, {"id": "2c", "name": {}, "data": {"band": "NA", "relation": "NA"}, "children": []}, {"id": "22c", "name": {}, "data": {"band": "NA", "relation": "NA"}, "children": []}, {"id": "23c", "name": {}, "data": {"band": "NA", "relation": "NA"}, "children": []}, {"id": "59c", "name": {}, "data": {"band": "NA", "relation": "NA"}, "children": []}, {"id": "9c", "name": {}, "data": {"band": "NA", "relation": "NA"}, "children": []}, {"id": "24c", "name": {}, "data": {"band": "NA", "relation": "NA"}, "children": []}, {"id": "7c", "name": {}, "data": {"band": "NA", "relation": "NA"}, "children": []}, {"id": "80c", "name": {}, "data": {"band": "NA", "relation": "NA"}, "children": []}, {"id": "44c", "name": {}, "data": {"band": "NA", "relation": "NA"}, "children": []}, {"id": "18c", "name": {}, "data": {"band": "NA", "relation": "NA"}, "children": []}, {"id": "3c", "name": {}, "data": {"band": "NA", "relation": "NA"}, "children": []}, {"id": "27c", "name": {}, "data": {"band": "NA", "relation": "NA"}, "children": []}, {"id": "38c", "name": {}, "data": {"band": "NA", "relation": "NA"}, "children": []}, {"id": "63c", "name": {}, "data": {"band": "NA", "relation": "NA"}, "children": []}, {"id": "48c", "name": {}, "data": {"band": "NA", "relation": "NA"}, "children": []}, {"id": "32c", "name": {}, "data": {"band": "NA", "relation": "NA"}, "children": []}, {"id": "42c", "name": {}, "data": {"band": "NA", "relation": "NA"}, "children": []}, {"id": "56c", "name": {}, "data": {"band": "NA", "relation": "NA"}, "children": []}, {"id": "66c", "name": {}, "data": {"band": "NA", "relation": "NA"}, "children": []}, {"id": "12c", "name": {}, "data": {"band": "NA", "relation": "NA"}, "children": []}, {"id": "77c", "name": {}, "data": {"band": "NA", "relation": "NA"}, "children": []}, {"id": "49c", "name": {}, "data": {"band": "NA", "relation": "NA"}, "children": []}, {"id": "68c", "name": {}, "data": {"band": "NA", "relation": "NA"}, "children": []}, {"id": "52c", "name": {}, "data": {"band": "NA", "relation": "NA"}, "children": []}, {"id": "26c", "name": {}, "data": {"band": "NA", "relation": "NA"}, "children": []}, {"id": "62c", "name": {}, "data": {"band": "NA", "relation": "NA"}, "children": []}]}, {"id": "47c", "name": "E \u2013 Eastern Pacific ..", "children": [{"id": "60d", "name": "Karina \u2013 Eastern Pac..", "data": {"band": "NA", "relation": "NA"}, "children": [{"id": "133", "name": "Karina \u2013 Eastern Pacific \u2013 Hurricane And Typhoon Updates", "data": {"band": "NA", "relation": "NA"}, "children": []}, {"id": "144", "name": "Douglas \u2013 Eastern Pacific Ocean \u2013 Hurricane And Typhoon ...", "data": {"band": "NA", "relation": "NA"}, "children": []}, {"id": "204", "name": "Dolphin \u2013 Northwestern Pacific Ocean \u2013 Hurricane And ...", "data": {"band": "NA", "relation": "NA"}, "children": []}, {"id": "250", "name": "Boris \u2013 Eastern Pacific Ocean \u2013 Hurricane And Typhoon ...", "data": {"band": "NA", "relation": "NA"}, "children": []}, {"id": "37d", "name": "E \u2013 Eastern Pacific Ocean \u2013 Hurricane And Typhoon Updates The seventh tropical depression of the Eastern Pacific Ocean has formed NASAs Terra satellite used infrared light to identify the area of . E \u2013 Eastern Pacific Ocean \u2013 Hurricane And Typhoon Updates E \u2013 Eastern Pacific Ocean July \u2013 NASA Infrared View Finds Small Areas of Strength in New Depression E NASAs Aqua satellite .", "data": {"band": "NA", "relation": "NA"}, "children": []}, {"id": "1d", "name": "Marie \u2013 Eastern Pacific Ocean \u2013 Hurricane And Typhoon  Tropical Storm Marie has formed in the Eastern Pacific Ocean and NASA \nsatellite data helped confirm the strengthening of the storm", "data": {"band": "NA", "relation": "NA"}, "children": []}, {"id": "26d", "name": "W \u2013 Northwestern Pacific Ocean \u2013 Hurricane And Typhoon W \u2013 Northwestern Pacific Ocean Aug \u2013 NASA Finds a Wispy WindSheared Tropical Depression W NASAs Terra satellite . Higos \u2013 Northwestern Pacific Ocean \u2013 Hurricane And Higos \u2013 Northwestern Pacific Ocean Aug \u2013 NASANOAA Satellite Snaps Image of Tropical Storm Higos in South China Sea .", "data": {"band": "NA", "relation": "NA"}, "children": []}]}, {"id": "1d", "name": "Marie \u2013 Eastern Paci..", "data": {"band": "NA", "relation": "NA"}, "children": [{"id": "60d", "name": "Karina \u2013 Eastern Pacific \u2013 Hurricane And Typhoon Updates When NASAs Aqua satellite passed over the Eastern Pacific Ocean it gathered water vapor data on Tropical Storm Karina The data showed . Douglas \u2013 Eastern Pacific Ocean \u2013 Hurricane And Typhoon Douglas \u2013 Eastern Pacific Ocean July \u2013 NASA Sees Hurricane Douglas Brush Hawaii Imagery from NASAs Terra satellite was used to .", "data": {"band": "NA", "relation": "NA"}, "children": []}, {"id": "181", "name": "Marie \u2013 Eastern Pacific Ocean \u2013 Hurricane And Typhoon ...", "data": {"band": "NA", "relation": "NA"}, "children": []}, {"id": "292", "name": "Hurricane Season 2012: Tropical Storm Gilma (Eastern Pacific ...", "data": {"band": "NA", "relation": "NA"}, "children": []}, {"id": "26d", "name": "W \u2013 Northwestern Pacific Ocean \u2013 Hurricane And Typhoon W \u2013 Northwestern Pacific Ocean Aug \u2013 NASA Finds a Wispy WindSheared Tropical Depression W NASAs Terra satellite . Higos \u2013 Northwestern Pacific Ocean \u2013 Hurricane And Higos \u2013 Northwestern Pacific Ocean Aug \u2013 NASANOAA Satellite Snaps Image of Tropical Storm Higos in South China Sea .", "data": {"band": "NA", "relation": "NA"}, "children": []}, {"id": "37d", "name": "E \u2013 Eastern Pacific Ocean \u2013 Hurricane And Typhoon Updates The seventh tropical depression of the Eastern Pacific Ocean has formed NASAs Terra satellite used infrared light to identify the area of . E \u2013 Eastern Pacific Ocean \u2013 Hurricane And Typhoon Updates E \u2013 Eastern Pacific Ocean July \u2013 NASA Infrared View Finds Small Areas of Strength in New Depression E NASAs Aqua satellite .", "data": {"band": "NA", "relation": "NA"}, "children": []}]}, {"id": "26d", "name": "W \u2013 Northwestern Pac..", "data": {"band": "NA", "relation": "NA"}, "children": [{"id": "60d", "name": "Karina \u2013 Eastern Pacific \u2013 Hurricane And Typhoon Updates When NASAs Aqua satellite passed over the Eastern Pacific Ocean it gathered water vapor data on Tropical Storm Karina The data showed . Douglas \u2013 Eastern Pacific Ocean \u2013 Hurricane And Typhoon Douglas \u2013 Eastern Pacific Ocean July \u2013 NASA Sees Hurricane Douglas Brush Hawaii Imagery from NASAs Terra satellite was used to .", "data": {"band": "NA", "relation": "NA"}, "children": []}, {"id": "1d", "name": "Marie \u2013 Eastern Pacific Ocean \u2013 Hurricane And Typhoon  Tropical Storm Marie has formed in the Eastern Pacific Ocean and NASA \nsatellite data helped confirm the strengthening of the storm", "data": {"band": "NA", "relation": "NA"}, "children": []}, {"id": "235", "name": "06W \u2013 Northwestern Pacific Ocean \u2013 Hurricane And Typhoon ...", "data": {"band": "NA", "relation": "NA"}, "children": []}, {"id": "248", "name": "Hernan \u2013 Eastern Pacific Ocean \u2013 Hurricane And Typhoon ...", "data": {"band": "NA", "relation": "NA"}, "children": []}, {"id": "252", "name": "Higos \u2013 Northwestern Pacific Ocean \u2013 Hurricane And ...", "data": {"band": "NA", "relation": "NA"}, "children": []}, {"id": "257", "name": "Haishen \u2013 Northwestern Pacific Ocean \u2013 Hurricane And ...", "data": {"band": "NA", "relation": "NA"}, "children": []}, {"id": "321", "name": "Noul \u2013 Northwestern Pacific Ocean \u2013 Hurricane And Typhoon ...", "data": {"band": "NA", "relation": "NA"}, "children": []}, {"id": "322", "name": "Yutu (Northwestern Pacific Ocean) \u2013 Hurricane And Typhoon ...", "data": {"band": "NA", "relation": "NA"}, "children": []}, {"id": "363", "name": "10E \u2013 Eastern Pacific Ocean \u2013 2020 \u2013 Hurricane And ...", "data": {"band": "NA", "relation": "NA"}, "children": []}, {"id": "379", "name": "Chan-hom \u2013 Northwestern Pacific Ocean \u2013 Hurricane And ...", "data": {"band": "NA", "relation": "NA"}, "children": []}, {"id": "37d", "name": "E \u2013 Eastern Pacific Ocean \u2013 Hurricane And Typhoon Updates The seventh tropical depression of the Eastern Pacific Ocean has formed NASAs Terra satellite used infrared light to identify the area of . E \u2013 Eastern Pacific Ocean \u2013 Hurricane And Typhoon Updates E \u2013 Eastern Pacific Ocean July \u2013 NASA Infrared View Finds Small Areas of Strength in New Depression E NASAs Aqua satellite .", "data": {"band": "NA", "relation": "NA"}, "children": []}]}, {"id": "37d", "name": "E \u2013 Eastern Pacific ..", "data": {"band": "NA", "relation": "NA"}, "children": [{"id": "60d", "name": "Karina \u2013 Eastern Pacific \u2013 Hurricane And Typhoon Updates When NASAs Aqua satellite passed over the Eastern Pacific Ocean it gathered water vapor data on Tropical Storm Karina The data showed . Douglas \u2013 Eastern Pacific Ocean \u2013 Hurricane And Typhoon Douglas \u2013 Eastern Pacific Ocean July \u2013 NASA Sees Hurricane Douglas Brush Hawaii Imagery from NASAs Terra satellite was used to .", "data": {"band": "NA", "relation": "NA"}, "children": []}, {"id": "1d", "name": "Marie \u2013 Eastern Pacific Ocean \u2013 Hurricane And Typhoon  Tropical Storm Marie has formed in the Eastern Pacific Ocean and NASA \nsatellite data helped confirm the strengthening of the storm", "data": {"band": "NA", "relation": "NA"}, "children": []}, {"id": "26d", "name": "W \u2013 Northwestern Pacific Ocean \u2013 Hurricane And Typhoon W \u2013 Northwestern Pacific Ocean Aug \u2013 NASA Finds a Wispy WindSheared Tropical Depression W NASAs Terra satellite . Higos \u2013 Northwestern Pacific Ocean \u2013 Hurricane And Higos \u2013 Northwestern Pacific Ocean Aug \u2013 NASANOAA Satellite Snaps Image of Tropical Storm Higos in South China Sea .", "data": {"band": "NA", "relation": "NA"}, "children": []}, {"id": "306", "name": "07E \u2013 Eastern Pacific Ocean \u2013 Hurricane And Typhoon Updates", "data": {"band": "NA", "relation": "NA"}, "children": []}, {"id": "330", "name": "06E \u2013 Eastern Pacific Ocean \u2013 Hurricane And Typhoon Updates", "data": {"band": "NA", "relation": "NA"}, "children": []}, {"id": "333", "name": "Maysak \u2013 Northwestern Pacific Ocean \u2013 Hurricane And ...", "data": {"band": "NA", "relation": "NA"}, "children": []}, {"id": "355", "name": "Elida \u2013 Eastern Pacific Ocean \u2013 Hurricane And Typhoon ...", "data": {"band": "NA", "relation": "NA"}, "children": []}, {"id": "372", "name": "04E \u2013 Eastern Pacific Ocean \u2013 Hurricane And Typhoon Updates", "data": {"band": "NA", "relation": "NA"}, "children": []}]}, {"id": "6c", "name": {}, "data": {"band": "NA", "relation": "NA"}, "children": []}, {"id": "75c", "name": {}, "data": {"band": "NA", "relation": "NA"}, "children": []}, {"id": "20c", "name": {}, "data": {"band": "NA", "relation": "NA"}, "children": []}, {"id": "0c", "name": {}, "data": {"band": "NA", "relation": "NA"}, "children": []}, {"id": "28c", "name": {}, "data": {"band": "NA", "relation": "NA"}, "children": []}, {"id": "46c", "name": {}, "data": {"band": "NA", "relation": "NA"}, "children": []}, {"id": "19c", "name": {}, "data": {"band": "NA", "relation": "NA"}, "children": []}, {"id": "5c", "name": {}, "data": {"band": "NA", "relation": "NA"}, "children": []}, {"id": "73c", "name": {}, "data": {"band": "NA", "relation": "NA"}, "children": []}, {"id": "2c", "name": {}, "data": {"band": "NA", "relation": "NA"}, "children": []}, {"id": "22c", "name": {}, "data": {"band": "NA", "relation": "NA"}, "children": []}, {"id": "23c", "name": {}, "data": {"band": "NA", "relation": "NA"}, "children": []}, {"id": "74c", "name": {}, "data": {"band": "NA", "relation": "NA"}, "children": []}, {"id": "76c", "name": {}, "data": {"band": "NA", "relation": "NA"}, "children": []}, {"id": "34c", "name": {}, "data": {"band": "NA", "relation": "NA"}, "children": []}, {"id": "9c", "name": {}, "data": {"band": "NA", "relation": "NA"}, "children": []}, {"id": "30c", "name": {}, "data": {"band": "NA", "relation": "NA"}, "children": []}, {"id": "24c", "name": {}, "data": {"band": "NA", "relation": "NA"}, "children": []}, {"id": "14c", "name": {}, "data": {"band": "NA", "relation": "NA"}, "children": []}, {"id": "7c", "name": {}, "data": {"band": "NA", "relation": "NA"}, "children": []}, {"id": "57c", "name": {}, "data": {"band": "NA", "relation": "NA"}, "children": []}, {"id": "31c", "name": {}, "data": {"band": "NA", "relation": "NA"}, "children": []}, {"id": "41c", "name": {}, "data": {"band": "NA", "relation": "NA"}, "children": []}, {"id": "4c", "name": {}, "data": {"band": "NA", "relation": "NA"}, "children": []}, {"id": "18c", "name": {}, "data": {"band": "NA", "relation": "NA"}, "children": []}, {"id": "29c", "name": {}, "data": {"band": "NA", "relation": "NA"}, "children": []}, {"id": "39c", "name": {}, "data": {"band": "NA", "relation": "NA"}, "children": []}, {"id": "27c", "name": {}, "data": {"band": "NA", "relation": "NA"}, "children": []}, {"id": "38c", "name": {}, "data": {"band": "NA", "relation": "NA"}, "children": []}, {"id": "63c", "name": {}, "data": {"band": "NA", "relation": "NA"}, "children": []}, {"id": "1c", "name": {}, "data": {"band": "NA", "relation": "NA"}, "children": []}, {"id": "17c", "name": {}, "data": {"band": "NA", "relation": "NA"}, "children": []}, {"id": "56c", "name": {}, "data": {"band": "NA", "relation": "NA"}, "children": []}, {"id": "37c", "name": {}, "data": {"band": "NA", "relation": "NA"}, "children": []}, {"id": "33c", "name": {}, "data": {"band": "NA", "relation": "NA"}, "children": []}, {"id": "51c", "name": {}, "data": {"band": "NA", "relation": "NA"}, "children": []}, {"id": "64c", "name": {}, "data": {"band": "NA", "relation": "NA"}, "children": []}, {"id": "12c", "name": {}, "data": {"band": "NA", "relation": "NA"}, "children": []}, {"id": "65c", "name": {}, "data": {"band": "NA", "relation": "NA"}, "children": []}, {"id": "77c", "name": {}, "data": {"band": "NA", "relation": "NA"}, "children": []}, {"id": "67c", "name": {}, "data": {"band": "NA", "relation": "NA"}, "children": []}, {"id": "25c", "name": {}, "data": {"band": "NA", "relation": "NA"}, "children": []}, {"id": "10c", "name": {}, "data": {"band": "NA", "relation": "NA"}, "children": []}, {"id": "8c", "name": {}, "data": {"band": "NA", "relation": "NA"}, "children": []}, {"id": "49c", "name": {}, "data": {"band": "NA", "relation": "NA"}, "children": []}, {"id": "68c", "name": {}, "data": {"band": "NA", "relation": "NA"}, "children": []}, {"id": "13c", "name": {}, "data": {"band": "NA", "relation": "NA"}, "children": []}, {"id": "11c", "name": {}, "data": {"band": "NA", "relation": "NA"}, "children": []}, {"id": "50c", "name": {}, "data": {"band": "NA", "relation": "NA"}, "children": []}, {"id": "21c", "name": {}, "data": {"band": "NA", "relation": "NA"}, "children": []}, {"id": "53c", "name": {}, "data": {"band": "NA", "relation": "NA"}, "children": []}, {"id": "61c", "name": {}, "data": {"band": "NA", "relation": "NA"}, "children": []}, {"id": "36c", "name": {}, "data": {"band": "NA", "relation": "NA"}, "children": []}, {"id": "59c", "name": {}, "data": {"band": "NA", "relation": "NA"}, "children": []}, {"id": "44c", "name": {}, "data": {"band": "NA", "relation": "NA"}, "children": []}, {"id": "3c", "name": {}, "data": {"band": "NA", "relation": "NA"}, "children": []}, {"id": "48c", "name": {}, "data": {"band": "NA", "relation": "NA"}, "children": []}, {"id": "32c", "name": {}, "data": {"band": "NA", "relation": "NA"}, "children": []}, {"id": "66c", "name": {}, "data": {"band": "NA", "relation": "NA"}, "children": []}, {"id": "26c", "name": {}, "data": {"band": "NA", "relation": "NA"}, "children": []}, {"id": "62c", "name": {}, "data": {"band": "NA", "relation": "NA"}, "children": []}]}, {"id": "75c", "name": "Lowell \u2013 Eastern Pac..", "children": [{"id": "2d", "name": "Weather Quiz Pacific..", "data": {"band": "NA", "relation": "NA"}, "children": [{"id": "53", "name": "Weather Quiz: Pacific Ocean Water Temperatures", "data": {"band": "NA", "relation": "NA"}, "children": []}, {"id": "102", "name": "How Much Snow Should Denver Expect This Winter?", "data": {"band": "NA", "relation": "NA"}, "children": []}, {"id": "43d", "name": "Lowell \u2013 Eastern Pacific Ocean \u2013 Hurricane And Typhoon Lowell \u2013 Eastern Pacific Ocean Sep \u2013 NASA Analyzes Tropical Storm Lowells Very Cold Cloud Tops NASA analyzed the cloud top . Kujira \u2013 Northwestern Pacific Ocean \u2013 Hurricane And Kujira \u2013 Northwestern Pacific Ocean Sep \u2013 NASA Casts an Infrared Eye on Tropical Storm Kujiras Very Cold Cloud Tops NASA .", "data": {"band": "NA", "relation": "NA"}, "children": []}, {"id": "115d", "name": "Oceans hidden heat measured with earthquake sounds It was a promising way to monitor Earths warming oceans but  in the \nPacific Ocean called Acoustic Thermometry of Ocean Climate ATOC", "data": {"band": "NA", "relation": "NA"}, "children": []}]}, {"id": "115d", "name": "Oceans hidden heat m..", "data": {"band": "NA", "relation": "NA"}, "children": [{"id": "2d", "name": "Weather Quiz Pacific Ocean Water Temperatures NBC Chief Meteorologist Rick Mitchell asks when cooling of the Pacific Ocean water temperatures near the equator what type of weather . How Much Snow Should Denver Expect This Winter ENSO or El Ni\u00f1o Southern Oscillation is a climate pattern based on the water temperatures of the equatorial Pacific Ocean There are three", "data": {"band": "NA", "relation": "NA"}, "children": []}, {"id": "60", "name": "Ocean's hidden heat measured with earthquake sounds", "data": {"band": "NA", "relation": "NA"}, "children": []}, {"id": "194", "name": "Ocean's hidden heat measured with earthquake sounds ...", "data": {"band": "NA", "relation": "NA"}, "children": []}, {"id": "43d", "name": "Lowell \u2013 Eastern Pacific Ocean \u2013 Hurricane And Typhoon Lowell \u2013 Eastern Pacific Ocean Sep \u2013 NASA Analyzes Tropical Storm Lowells Very Cold Cloud Tops NASA analyzed the cloud top . Kujira \u2013 Northwestern Pacific Ocean \u2013 Hurricane And Kujira \u2013 Northwestern Pacific Ocean Sep \u2013 NASA Casts an Infrared Eye on Tropical Storm Kujiras Very Cold Cloud Tops NASA .", "data": {"band": "NA", "relation": "NA"}, "children": []}]}, {"id": "43d", "name": "Lowell \u2013 Eastern Pac..", "data": {"band": "NA", "relation": "NA"}, "children": [{"id": "2d", "name": "Weather Quiz Pacific Ocean Water Temperatures NBC Chief Meteorologist Rick Mitchell asks when cooling of the Pacific Ocean water temperatures near the equator what type of weather . How Much Snow Should Denver Expect This Winter ENSO or El Ni\u00f1o Southern Oscillation is a climate pattern based on the water temperatures of the equatorial Pacific Ocean There are three", "data": {"band": "NA", "relation": "NA"}, "children": []}, {"id": "115d", "name": "Oceans hidden heat measured with earthquake sounds It was a promising way to monitor Earths warming oceans but  in the \nPacific Ocean called Acoustic Thermometry of Ocean Climate ATOC", "data": {"band": "NA", "relation": "NA"}, "children": []}, {"id": "156", "name": "Lowell \u2013 Eastern Pacific Ocean \u2013 Hurricane And Typhoon ...", "data": {"band": "NA", "relation": "NA"}, "children": []}, {"id": "215", "name": "Kujira \u2013 Northwestern Pacific Ocean \u2013 Hurricane And ...", "data": {"band": "NA", "relation": "NA"}, "children": []}, {"id": "315", "name": "Cristina \u2013 Eastern Pacific Ocean \u2013 Hurricane And Typhoon ...", "data": {"band": "NA", "relation": "NA"}, "children": []}]}, {"id": "6c", "name": {}, "data": {"band": "NA", "relation": "NA"}, "children": []}, {"id": "47c", "name": {}, "data": {"band": "NA", "relation": "NA"}, "children": []}, {"id": "20c", "name": {}, "data": {"band": "NA", "relation": "NA"}, "children": []}, {"id": "0c", "name": {}, "data": {"band": "NA", "relation": "NA"}, "children": []}, {"id": "46c", "name": {}, "data": {"band": "NA", "relation": "NA"}, "children": []}, {"id": "19c", "name": {}, "data": {"band": "NA", "relation": "NA"}, "children": []}, {"id": "5c", "name": {}, "data": {"band": "NA", "relation": "NA"}, "children": []}, {"id": "73c", "name": {}, "data": {"band": "NA", "relation": "NA"}, "children": []}, {"id": "22c", "name": {}, "data": {"band": "NA", "relation": "NA"}, "children": []}, {"id": "74c", "name": {}, "data": {"band": "NA", "relation": "NA"}, "children": []}, {"id": "76c", "name": {}, "data": {"band": "NA", "relation": "NA"}, "children": []}, {"id": "30c", "name": {}, "data": {"band": "NA", "relation": "NA"}, "children": []}, {"id": "24c", "name": {}, "data": {"band": "NA", "relation": "NA"}, "children": []}, {"id": "14c", "name": {}, "data": {"band": "NA", "relation": "NA"}, "children": []}, {"id": "7c", "name": {}, "data": {"band": "NA", "relation": "NA"}, "children": []}, {"id": "57c", "name": {}, "data": {"band": "NA", "relation": "NA"}, "children": []}, {"id": "58c", "name": {}, "data": {"band": "NA", "relation": "NA"}, "children": []}, {"id": "31c", "name": {}, "data": {"band": "NA", "relation": "NA"}, "children": []}, {"id": "41c", "name": {}, "data": {"band": "NA", "relation": "NA"}, "children": []}, {"id": "4c", "name": {}, "data": {"band": "NA", "relation": "NA"}, "children": []}, {"id": "29c", "name": {}, "data": {"band": "NA", "relation": "NA"}, "children": []}, {"id": "39c", "name": {}, "data": {"band": "NA", "relation": "NA"}, "children": []}, {"id": "27c", "name": {}, "data": {"band": "NA", "relation": "NA"}, "children": []}, {"id": "38c", "name": {}, "data": {"band": "NA", "relation": "NA"}, "children": []}, {"id": "63c", "name": {}, "data": {"band": "NA", "relation": "NA"}, "children": []}, {"id": "1c", "name": {}, "data": {"band": "NA", "relation": "NA"}, "children": []}, {"id": "17c", "name": {}, "data": {"band": "NA", "relation": "NA"}, "children": []}, {"id": "56c", "name": {}, "data": {"band": "NA", "relation": "NA"}, "children": []}, {"id": "37c", "name": {}, "data": {"band": "NA", "relation": "NA"}, "children": []}, {"id": "33c", "name": {}, "data": {"band": "NA", "relation": "NA"}, "children": []}, {"id": "51c", "name": {}, "data": {"band": "NA", "relation": "NA"}, "children": []}, {"id": "64c", "name": {}, "data": {"band": "NA", "relation": "NA"}, "children": []}, {"id": "12c", "name": {}, "data": {"band": "NA", "relation": "NA"}, "children": []}, {"id": "65c", "name": {}, "data": {"band": "NA", "relation": "NA"}, "children": []}, {"id": "25c", "name": {}, "data": {"band": "NA", "relation": "NA"}, "children": []}, {"id": "10c", "name": {}, "data": {"band": "NA", "relation": "NA"}, "children": []}, {"id": "8c", "name": {}, "data": {"band": "NA", "relation": "NA"}, "children": []}, {"id": "68c", "name": {}, "data": {"band": "NA", "relation": "NA"}, "children": []}, {"id": "13c", "name": {}, "data": {"band": "NA", "relation": "NA"}, "children": []}, {"id": "11c", "name": {}, "data": {"band": "NA", "relation": "NA"}, "children": []}, {"id": "50c", "name": {}, "data": {"band": "NA", "relation": "NA"}, "children": []}, {"id": "21c", "name": {}, "data": {"band": "NA", "relation": "NA"}, "children": []}, {"id": "45c", "name": {}, "data": {"band": "NA", "relation": "NA"}, "children": []}, {"id": "36c", "name": {}, "data": {"band": "NA", "relation": "NA"}, "children": []}, {"id": "28c", "name": {}, "data": {"band": "NA", "relation": "NA"}, "children": []}, {"id": "2c", "name": {}, "data": {"band": "NA", "relation": "NA"}, "children": []}, {"id": "23c", "name": {}, "data": {"band": "NA", "relation": "NA"}, "children": []}, {"id": "59c", "name": {}, "data": {"band": "NA", "relation": "NA"}, "children": []}, {"id": "9c", "name": {}, "data": {"band": "NA", "relation": "NA"}, "children": []}, {"id": "44c", "name": {}, "data": {"band": "NA", "relation": "NA"}, "children": []}, {"id": "18c", "name": {}, "data": {"band": "NA", "relation": "NA"}, "children": []}, {"id": "3c", "name": {}, "data": {"band": "NA", "relation": "NA"}, "children": []}, {"id": "48c", "name": {}, "data": {"band": "NA", "relation": "NA"}, "children": []}, {"id": "32c", "name": {}, "data": {"band": "NA", "relation": "NA"}, "children": []}, {"id": "66c", "name": {}, "data": {"band": "NA", "relation": "NA"}, "children": []}, {"id": "77c", "name": {}, "data": {"band": "NA", "relation": "NA"}, "children": []}, {"id": "49c", "name": {}, "data": {"band": "NA", "relation": "NA"}, "children": []}, {"id": "52c", "name": {}, "data": {"band": "NA", "relation": "NA"}, "children": []}, {"id": "26c", "name": {}, "data": {"band": "NA", "relation": "NA"}, "children": []}, {"id": "62c", "name": {}, "data": {"band": "NA", "relation": "NA"}, "children": []}]}, {"id": "20c", "name": "Malibu Beach Inn Rec..", "children": [{"id": "154d", "name": "DoubleTree by Hilton..", "data": {"band": "NA", "relation": "NA"}, "children": [{"id": "31", "name": "DoubleTree by Hilton Opens Beachfront Property in Mazatl\u00e1n, Mexico", "data": {"band": "NA", "relation": "NA"}, "children": []}, {"id": "145d", "name": " Stunning Pacific Ocean Beaches You Wont Want to Miss The water is fairly cold Enjoy a picnic on the beach with wine and cheese sourced from local shops catch the sun set over the Pacific Ocean or walk to the\u00a0", "data": {"band": "NA", "relation": "NA"}, "children": []}, {"id": "3d", "name": "Malibu Beach Inn Recognized with Cond\u00e9 Nast Travelers Readers Choice Award \u201c Hotel in Southern California \u201d Nestled between the Pacific Ocean and Southern Californias Pacific Coast Highway the fivestar boutique hotel is set on the exclusive sands of . The Pacific Ocean and California Coast Visit California Given its miles of beautiful coastline Californias relationship with the Pacific Ocean is deep and abiding And if you ask SeaWorld San Diegos Jody .", "data": {"band": "NA", "relation": "NA"}, "children": []}, {"id": "128d", "name": "Four EyePopping Inns of Central Oregon Coast You Likely Ocean Breeze Hotel and Inn at Lincoln City sit paired together \u2013 two adorable Sitting right on a cliff over the Pacific Ocean this resort is the . Waldorf Astoria Comes to Dana Point California of Dana Point and offers panoramic views of the Pacific Ocean Equal parts sophisticated approachable and intimate Monarch Beach Resort", "data": {"band": "NA", "relation": "NA"}, "children": []}]}, {"id": "145d", "name": " Stunning Pacific Oc..", "data": {"band": "NA", "relation": "NA"}, "children": [{"id": "154d", "name": "DoubleTree by Hilton Opens Beachfront Property in Mazatl\u00e1n Mexico At the Pool Bar guests enjoy a lengthy menu of lunches and snacks or watch \nthe astounding Pacific Ocean sunsets with specialty drinks and ", "data": {"band": "NA", "relation": "NA"}, "children": []}, {"id": "38", "name": "5 Stunning Pacific Ocean Beaches You Won't Want to Miss", "data": {"band": "NA", "relation": "NA"}, "children": []}, {"id": "3d", "name": "Malibu Beach Inn Recognized with Cond\u00e9 Nast Travelers Readers Choice Award \u201c Hotel in Southern California \u201d Nestled between the Pacific Ocean and Southern Californias Pacific Coast Highway the fivestar boutique hotel is set on the exclusive sands of . The Pacific Ocean and California Coast Visit California Given its miles of beautiful coastline Californias relationship with the Pacific Ocean is deep and abiding And if you ask SeaWorld San Diegos Jody .", "data": {"band": "NA", "relation": "NA"}, "children": []}, {"id": "128d", "name": "Four EyePopping Inns of Central Oregon Coast You Likely Ocean Breeze Hotel and Inn at Lincoln City sit paired together \u2013 two adorable Sitting right on a cliff over the Pacific Ocean this resort is the . Waldorf Astoria Comes to Dana Point California of Dana Point and offers panoramic views of the Pacific Ocean Equal parts sophisticated approachable and intimate Monarch Beach Resort", "data": {"band": "NA", "relation": "NA"}, "children": []}]}, {"id": "3d", "name": "Malibu Beach Inn Rec..", "data": {"band": "NA", "relation": "NA"}, "children": [{"id": "154d", "name": "DoubleTree by Hilton Opens Beachfront Property in Mazatl\u00e1n Mexico At the Pool Bar guests enjoy a lengthy menu of lunches and snacks or watch \nthe astounding Pacific Ocean sunsets with specialty drinks and ", "data": {"band": "NA", "relation": "NA"}, "children": []}, {"id": "145d", "name": " Stunning Pacific Ocean Beaches You Wont Want to Miss The water is fairly cold Enjoy a picnic on the beach with wine and cheese sourced from local shops catch the sun set over the Pacific Ocean or walk to the\u00a0", "data": {"band": "NA", "relation": "NA"}, "children": []}, {"id": "69", "name": "Malibu Beach Inn Recognized with Cond\u00e9 Nast Traveler's 2020 Readers' Choice Award \u201c#1 Hotel in Southern California\u201d", "data": {"band": "NA", "relation": "NA"}, "children": []}, {"id": "116", "name": "The Pacific Ocean and California Coast | Visit California", "data": {"band": "NA", "relation": "NA"}, "children": []}, {"id": "124", "name": "The sun king: Morgan Plus 4 on California's Pacific Coast Highway", "data": {"band": "NA", "relation": "NA"}, "children": []}, {"id": "128d", "name": "Four EyePopping Inns of Central Oregon Coast You Likely Ocean Breeze Hotel and Inn at Lincoln City sit paired together \u2013 two adorable Sitting right on a cliff over the Pacific Ocean this resort is the . Waldorf Astoria Comes to Dana Point California of Dana Point and offers panoramic views of the Pacific Ocean Equal parts sophisticated approachable and intimate Monarch Beach Resort", "data": {"band": "NA", "relation": "NA"}, "children": []}]}, {"id": "128d", "name": "Four EyePopping Inns..", "data": {"band": "NA", "relation": "NA"}, "children": [{"id": "154d", "name": "DoubleTree by Hilton Opens Beachfront Property in Mazatl\u00e1n Mexico At the Pool Bar guests enjoy a lengthy menu of lunches and snacks or watch \nthe astounding Pacific Ocean sunsets with specialty drinks and ", "data": {"band": "NA", "relation": "NA"}, "children": []}, {"id": "145d", "name": " Stunning Pacific Ocean Beaches You Wont Want to Miss The water is fairly cold Enjoy a picnic on the beach with wine and cheese sourced from local shops catch the sun set over the Pacific Ocean or walk to the\u00a0", "data": {"band": "NA", "relation": "NA"}, "children": []}, {"id": "3d", "name": "Malibu Beach Inn Recognized with Cond\u00e9 Nast Travelers Readers Choice Award \u201c Hotel in Southern California \u201d Nestled between the Pacific Ocean and Southern Californias Pacific Coast Highway the fivestar boutique hotel is set on the exclusive sands of . The Pacific Ocean and California Coast Visit California Given its miles of beautiful coastline Californias relationship with the Pacific Ocean is deep and abiding And if you ask SeaWorld San Diegos Jody .", "data": {"band": "NA", "relation": "NA"}, "children": []}, {"id": "71", "name": "Four Eye-Popping Inns of Central Oregon Coast You Likely ...", "data": {"band": "NA", "relation": "NA"}, "children": []}, {"id": "150", "name": "Waldorf Astoria Comes to Dana Point, California", "data": {"band": "NA", "relation": "NA"}, "children": []}]}, {"id": "6c", "name": {}, "data": {"band": "NA", "relation": "NA"}, "children": []}, {"id": "47c", "name": {}, "data": {"band": "NA", "relation": "NA"}, "children": []}, {"id": "75c", "name": {}, "data": {"band": "NA", "relation": "NA"}, "children": []}, {"id": "0c", "name": {}, "data": {"band": "NA", "relation": "NA"}, "children": []}, {"id": "46c", "name": {}, "data": {"band": "NA", "relation": "NA"}, "children": []}, {"id": "19c", "name": {}, "data": {"band": "NA", "relation": "NA"}, "children": []}, {"id": "5c", "name": {}, "data": {"band": "NA", "relation": "NA"}, "children": []}, {"id": "73c", "name": {}, "data": {"band": "NA", "relation": "NA"}, "children": []}, {"id": "22c", "name": {}, "data": {"band": "NA", "relation": "NA"}, "children": []}, {"id": "74c", "name": {}, "data": {"band": "NA", "relation": "NA"}, "children": []}, {"id": "76c", "name": {}, "data": {"band": "NA", "relation": "NA"}, "children": []}, {"id": "34c", "name": {}, "data": {"band": "NA", "relation": "NA"}, "children": []}, {"id": "30c", "name": {}, "data": {"band": "NA", "relation": "NA"}, "children": []}, {"id": "24c", "name": {}, "data": {"band": "NA", "relation": "NA"}, "children": []}, {"id": "14c", "name": {}, "data": {"band": "NA", "relation": "NA"}, "children": []}, {"id": "7c", "name": {}, "data": {"band": "NA", "relation": "NA"}, "children": []}, {"id": "57c", "name": {}, "data": {"band": "NA", "relation": "NA"}, "children": []}, {"id": "31c", "name": {}, "data": {"band": "NA", "relation": "NA"}, "children": []}, {"id": "41c", "name": {}, "data": {"band": "NA", "relation": "NA"}, "children": []}, {"id": "29c", "name": {}, "data": {"band": "NA", "relation": "NA"}, "children": []}, {"id": "38c", "name": {}, "data": {"band": "NA", "relation": "NA"}, "children": []}, {"id": "63c", "name": {}, "data": {"band": "NA", "relation": "NA"}, "children": []}, {"id": "1c", "name": {}, "data": {"band": "NA", "relation": "NA"}, "children": []}, {"id": "17c", "name": {}, "data": {"band": "NA", "relation": "NA"}, "children": []}, {"id": "56c", "name": {}, "data": {"band": "NA", "relation": "NA"}, "children": []}, {"id": "37c", "name": {}, "data": {"band": "NA", "relation": "NA"}, "children": []}, {"id": "33c", "name": {}, "data": {"band": "NA", "relation": "NA"}, "children": []}, {"id": "51c", "name": {}, "data": {"band": "NA", "relation": "NA"}, "children": []}, {"id": "64c", "name": {}, "data": {"band": "NA", "relation": "NA"}, "children": []}, {"id": "12c", "name": {}, "data": {"band": "NA", "relation": "NA"}, "children": []}, {"id": "65c", "name": {}, "data": {"band": "NA", "relation": "NA"}, "children": []}, {"id": "10c", "name": {}, "data": {"band": "NA", "relation": "NA"}, "children": []}, {"id": "8c", "name": {}, "data": {"band": "NA", "relation": "NA"}, "children": []}, {"id": "68c", "name": {}, "data": {"band": "NA", "relation": "NA"}, "children": []}, {"id": "13c", "name": {}, "data": {"band": "NA", "relation": "NA"}, "children": []}, {"id": "11c", "name": {}, "data": {"band": "NA", "relation": "NA"}, "children": []}, {"id": "50c", "name": {}, "data": {"band": "NA", "relation": "NA"}, "children": []}, {"id": "21c", "name": {}, "data": {"band": "NA", "relation": "NA"}, "children": []}, {"id": "61c", "name": {}, "data": {"band": "NA", "relation": "NA"}, "children": []}, {"id": "36c", "name": {}, "data": {"band": "NA", "relation": "NA"}, "children": []}, {"id": "2c", "name": {}, "data": {"band": "NA", "relation": "NA"}, "children": []}, {"id": "23c", "name": {}, "data": {"band": "NA", "relation": "NA"}, "children": []}, {"id": "59c", "name": {}, "data": {"band": "NA", "relation": "NA"}, "children": []}, {"id": "9c", "name": {}, "data": {"band": "NA", "relation": "NA"}, "children": []}, {"id": "44c", "name": {}, "data": {"band": "NA", "relation": "NA"}, "children": []}, {"id": "18c", "name": {}, "data": {"band": "NA", "relation": "NA"}, "children": []}, {"id": "3c", "name": {}, "data": {"band": "NA", "relation": "NA"}, "children": []}, {"id": "27c", "name": {}, "data": {"band": "NA", "relation": "NA"}, "children": []}, {"id": "48c", "name": {}, "data": {"band": "NA", "relation": "NA"}, "children": []}, {"id": "32c", "name": {}, "data": {"band": "NA", "relation": "NA"}, "children": []}, {"id": "66c", "name": {}, "data": {"band": "NA", "relation": "NA"}, "children": []}, {"id": "77c", "name": {}, "data": {"band": "NA", "relation": "NA"}, "children": []}, {"id": "49c", "name": {}, "data": {"band": "NA", "relation": "NA"}, "children": []}, {"id": "26c", "name": {}, "data": {"band": "NA", "relation": "NA"}, "children": []}, {"id": "55c", "name": {}, "data": {"band": "NA", "relation": "NA"}, "children": []}, {"id": "62c", "name": {}, "data": {"band": "NA", "relation": "NA"}, "children": []}]}, {"id": "36c", "name": "A Changing Ocean War..", "children": [{"id": "52d", "name": "La Nina weather cond..", "data": {"band": "NA", "relation": "NA"}, "children": [{"id": "121", "name": "La Nina weather condition forms in the Pacific Ocean", "data": {"band": "NA", "relation": "NA"}, "children": []}, {"id": "122", "name": "La Ni\u00f1a conditions strengthen in Pacific, what that might mean for West Michigan winter", "data": {"band": "NA", "relation": "NA"}, "children": []}, {"id": "173", "name": "La Ni\u00f1a forms in Pacific Ocean, likely to cause dangerous rain and cyclones in Australia", "data": {"band": "NA", "relation": "NA"}, "children": []}, {"id": "193", "name": "La Ni\u00f1a develops in Pacific; forecast for colder, snowier winter ...", "data": {"band": "NA", "relation": "NA"}, "children": []}, {"id": "4d", "name": "A Changing Ocean Warm Pacific Temperatures Could Signal . El Ni\u00f1o Pacific Wind and Current Changes Bring Warm Wild", "data": {"band": "NA", "relation": "NA"}, "children": []}, {"id": "50d", "name": "La Nina develops in Pacific Ocean likely to last until at least La Nina is associated with cooler than average sea surface temperatures SSTs in the central and eastern tropical Pacific Ocean Currently . Behind the Forecast How cooler Pacific Ocean temperatures", "data": {"band": "NA", "relation": "NA"}, "children": []}, {"id": "21d", "name": "Pacific Ocean Patterns Processes and Productivity POP Pacific Ocean Patterns Processes and Productivity POP Impacts of ancient warming on marine ecosystems and western North America . La Ni\u00f1a climate pattern strengthens in the Pacific Ocean La Ni\u00f1a conditions were observed in the Pacific Ocean last month and there is a chance the weather pattern will persist through the .", "data": {"band": "NA", "relation": "NA"}, "children": []}, {"id": "28d", "name": "More heat Secondlargest Pacific Ocean heat wave now  ", "data": {"band": "NA", "relation": "NA"}, "children": []}]}, {"id": "50d", "name": "La Nina develops in ..", "data": {"band": "NA", "relation": "NA"}, "children": [{"id": "52d", "name": "La Nina weather condition forms in the Pacific Ocean And it could be bad news for Californias fire season next year La Nina is the natural cooling of parts of the equatorial Pacific and it causes . La Ni\u00f1a develops in Pacific forecast for colder snowier winter \u201c We already see the signal developing in the equatorial Pacific Ocean Theres already a cooling trend thats existing across almost all of the", "data": {"band": "NA", "relation": "NA"}, "children": []}, {"id": "184", "name": "Global climate trend since Dec. 1 1978: +0.14 \u00b0C (+0.25 \u00b0F) per decade", "data": {"band": "NA", "relation": "NA"}, "children": []}, {"id": "249", "name": "La Nina develops in Pacific Ocean, likely to last until at least ...", "data": {"band": "NA", "relation": "NA"}, "children": []}, {"id": "331", "name": "Behind the Forecast: How cooler Pacific Ocean temperatures ...", "data": {"band": "NA", "relation": "NA"}, "children": []}, {"id": "4d", "name": "A Changing Ocean Warm Pacific Temperatures Could Signal . El Ni\u00f1o Pacific Wind and Current Changes Bring Warm Wild", "data": {"band": "NA", "relation": "NA"}, "children": []}, {"id": "21d", "name": "Pacific Ocean Patterns Processes and Productivity POP Pacific Ocean Patterns Processes and Productivity POP Impacts of ancient warming on marine ecosystems and western North America . La Ni\u00f1a climate pattern strengthens in the Pacific Ocean La Ni\u00f1a conditions were observed in the Pacific Ocean last month and there is a chance the weather pattern will persist through the .", "data": {"band": "NA", "relation": "NA"}, "children": []}, {"id": "28d", "name": "More heat Secondlargest Pacific Ocean heat wave now  ", "data": {"band": "NA", "relation": "NA"}, "children": []}]}, {"id": "21d", "name": "Pacific Ocean Patter..", "data": {"band": "NA", "relation": "NA"}, "children": [{"id": "52d", "name": "La Nina weather condition forms in the Pacific Ocean And it could be bad news for Californias fire season next year La Nina is the natural cooling of parts of the equatorial Pacific and it causes . La Ni\u00f1a develops in Pacific forecast for colder snowier winter \u201c We already see the signal developing in the equatorial Pacific Ocean Theres already a cooling trend thats existing across almost all of the", "data": {"band": "NA", "relation": "NA"}, "children": []}, {"id": "50d", "name": "La Nina develops in Pacific Ocean likely to last until at least La Nina is associated with cooler than average sea surface temperatures SSTs in the central and eastern tropical Pacific Ocean Currently . Behind the Forecast How cooler Pacific Ocean temperatures", "data": {"band": "NA", "relation": "NA"}, "children": []}, {"id": "189", "name": "Pacific Ocean Patterns, Processes, and Productivity (POP3 ...", "data": {"band": "NA", "relation": "NA"}, "children": []}, {"id": "192", "name": "La Ni\u00f1a climate pattern strengthens in the Pacific Ocean", "data": {"band": "NA", "relation": "NA"}, "children": []}, {"id": "231", "name": "Pacific Ocean's response to greenhouse gases could extend ...", "data": {"band": "NA", "relation": "NA"}, "children": []}, {"id": "272", "name": "La Nina Settles In", "data": {"band": "NA", "relation": "NA"}, "children": []}, {"id": "4d", "name": "A Changing Ocean Warm Pacific Temperatures Could Signal . El Ni\u00f1o Pacific Wind and Current Changes Bring Warm Wild", "data": {"band": "NA", "relation": "NA"}, "children": []}, {"id": "28d", "name": "More heat Secondlargest Pacific Ocean heat wave now  ", "data": {"band": "NA", "relation": "NA"}, "children": []}]}, {"id": "4d", "name": "A Changing Ocean War..", "data": {"band": "NA", "relation": "NA"}, "children": [{"id": "52d", "name": "La Nina weather condition forms in the Pacific Ocean And it could be bad news for Californias fire season next year La Nina is the natural cooling of parts of the equatorial Pacific and it causes . La Ni\u00f1a develops in Pacific forecast for colder snowier winter \u201c We already see the signal developing in the equatorial Pacific Ocean Theres already a cooling trend thats existing across almost all of the", "data": {"band": "NA", "relation": "NA"}, "children": []}, {"id": "50d", "name": "La Nina develops in Pacific Ocean likely to last until at least La Nina is associated with cooler than average sea surface temperatures SSTs in the central and eastern tropical Pacific Ocean Currently . Behind the Forecast How cooler Pacific Ocean temperatures", "data": {"band": "NA", "relation": "NA"}, "children": []}, {"id": "21d", "name": "Pacific Ocean Patterns Processes and Productivity POP Pacific Ocean Patterns Processes and Productivity POP Impacts of ancient warming on marine ecosystems and western North America . La Ni\u00f1a climate pattern strengthens in the Pacific Ocean La Ni\u00f1a conditions were observed in the Pacific Ocean last month and there is a chance the weather pattern will persist through the .", "data": {"band": "NA", "relation": "NA"}, "children": []}, {"id": "206", "name": "Ocean Heat Waves Are Directly Linked to Climate Change", "data": {"band": "NA", "relation": "NA"}, "children": []}, {"id": "258", "name": "A Changing Ocean: Warm Pacific Temperatures Could Signal ...", "data": {"band": "NA", "relation": "NA"}, "children": []}, {"id": "269", "name": "El Ni\u00f1o: Pacific Wind and Current Changes Bring Warm, Wild ...", "data": {"band": "NA", "relation": "NA"}, "children": []}, {"id": "28d", "name": "More heat Secondlargest Pacific Ocean heat wave now  ", "data": {"band": "NA", "relation": "NA"}, "children": []}]}, {"id": "28d", "name": "More heat Secondlarg..", "data": {"band": "NA", "relation": "NA"}, "children": [{"id": "52d", "name": "La Nina weather condition forms in the Pacific Ocean And it could be bad news for Californias fire season next year La Nina is the natural cooling of parts of the equatorial Pacific and it causes . La Ni\u00f1a develops in Pacific forecast for colder snowier winter \u201c We already see the signal developing in the equatorial Pacific Ocean Theres already a cooling trend thats existing across almost all of the", "data": {"band": "NA", "relation": "NA"}, "children": []}, {"id": "50d", "name": "La Nina develops in Pacific Ocean likely to last until at least La Nina is associated with cooler than average sea surface temperatures SSTs in the central and eastern tropical Pacific Ocean Currently . Behind the Forecast How cooler Pacific Ocean temperatures", "data": {"band": "NA", "relation": "NA"}, "children": []}, {"id": "21d", "name": "Pacific Ocean Patterns Processes and Productivity POP Pacific Ocean Patterns Processes and Productivity POP Impacts of ancient warming on marine ecosystems and western North America . La Ni\u00f1a climate pattern strengthens in the Pacific Ocean La Ni\u00f1a conditions were observed in the Pacific Ocean last month and there is a chance the weather pattern will persist through the .", "data": {"band": "NA", "relation": "NA"}, "children": []}, {"id": "4d", "name": "A Changing Ocean Warm Pacific Temperatures Could Signal . El Ni\u00f1o Pacific Wind and Current Changes Bring Warm Wild", "data": {"band": "NA", "relation": "NA"}, "children": []}, {"id": "314", "name": "More heat? Second-largest Pacific Ocean heat wave now ...", "data": {"band": "NA", "relation": "NA"}, "children": []}, {"id": "375", "name": "Pacific Ocean Sea Temperaturesseatemperature.org", "data": {"band": "NA", "relation": "NA"}, "children": []}, {"id": "391", "name": "12 Seas Surrounding the Pacific Oceanthoughtco.com", "data": {"band": "NA", "relation": "NA"}, "children": []}]}, {"id": "6c", "name": {}, "data": {"band": "NA", "relation": "NA"}, "children": []}, {"id": "47c", "name": {}, "data": {"band": "NA", "relation": "NA"}, "children": []}, {"id": "75c", "name": {}, "data": {"band": "NA", "relation": "NA"}, "children": []}, {"id": "20c", "name": {}, "data": {"band": "NA", "relation": "NA"}, "children": []}, {"id": "0c", "name": {}, "data": {"band": "NA", "relation": "NA"}, "children": []}, {"id": "28c", "name": {}, "data": {"band": "NA", "relation": "NA"}, "children": []}, {"id": "46c", "name": {}, "data": {"band": "NA", "relation": "NA"}, "children": []}, {"id": "19c", "name": {}, "data": {"band": "NA", "relation": "NA"}, "children": []}, {"id": "5c", "name": {}, "data": {"band": "NA", "relation": "NA"}, "children": []}, {"id": "73c", "name": {}, "data": {"band": "NA", "relation": "NA"}, "children": []}, {"id": "2c", "name": {}, "data": {"band": "NA", "relation": "NA"}, "children": []}, {"id": "22c", "name": {}, "data": {"band": "NA", "relation": "NA"}, "children": []}, {"id": "23c", "name": {}, "data": {"band": "NA", "relation": "NA"}, "children": []}, {"id": "59c", "name": {}, "data": {"band": "NA", "relation": "NA"}, "children": []}, {"id": "74c", "name": {}, "data": {"band": "NA", "relation": "NA"}, "children": []}, {"id": "76c", "name": {}, "data": {"band": "NA", "relation": "NA"}, "children": []}, {"id": "34c", "name": {}, "data": {"band": "NA", "relation": "NA"}, "children": []}, {"id": "9c", "name": {}, "data": {"band": "NA", "relation": "NA"}, "children": []}, {"id": "30c", "name": {}, "data": {"band": "NA", "relation": "NA"}, "children": []}, {"id": "24c", "name": {}, "data": {"band": "NA", "relation": "NA"}, "children": []}, {"id": "14c", "name": {}, "data": {"band": "NA", "relation": "NA"}, "children": []}, {"id": "7c", "name": {}, "data": {"band": "NA", "relation": "NA"}, "children": []}, {"id": "57c", "name": {}, "data": {"band": "NA", "relation": "NA"}, "children": []}, {"id": "58c", "name": {}, "data": {"band": "NA", "relation": "NA"}, "children": []}, {"id": "31c", "name": {}, "data": {"band": "NA", "relation": "NA"}, "children": []}, {"id": "44c", "name": {}, "data": {"band": "NA", "relation": "NA"}, "children": []}, {"id": "41c", "name": {}, "data": {"band": "NA", "relation": "NA"}, "children": []}, {"id": "4c", "name": {}, "data": {"band": "NA", "relation": "NA"}, "children": []}, {"id": "18c", "name": {}, "data": {"band": "NA", "relation": "NA"}, "children": []}, {"id": "29c", "name": {}, "data": {"band": "NA", "relation": "NA"}, "children": []}, {"id": "39c", "name": {}, "data": {"band": "NA", "relation": "NA"}, "children": []}, {"id": "3c", "name": {}, "data": {"band": "NA", "relation": "NA"}, "children": []}, {"id": "79c", "name": {}, "data": {"band": "NA", "relation": "NA"}, "children": []}, {"id": "27c", "name": {}, "data": {"band": "NA", "relation": "NA"}, "children": []}, {"id": "38c", "name": {}, "data": {"band": "NA", "relation": "NA"}, "children": []}, {"id": "63c", "name": {}, "data": {"band": "NA", "relation": "NA"}, "children": []}, {"id": "72c", "name": {}, "data": {"band": "NA", "relation": "NA"}, "children": []}, {"id": "1c", "name": {}, "data": {"band": "NA", "relation": "NA"}, "children": []}, {"id": "48c", "name": {}, "data": {"band": "NA", "relation": "NA"}, "children": []}, {"id": "32c", "name": {}, "data": {"band": "NA", "relation": "NA"}, "children": []}, {"id": "42c", "name": {}, "data": {"band": "NA", "relation": "NA"}, "children": []}, {"id": "17c", "name": {}, "data": {"band": "NA", "relation": "NA"}, "children": []}, {"id": "56c", "name": {}, "data": {"band": "NA", "relation": "NA"}, "children": []}, {"id": "37c", "name": {}, "data": {"band": "NA", "relation": "NA"}, "children": []}, {"id": "66c", "name": {}, "data": {"band": "NA", "relation": "NA"}, "children": []}, {"id": "33c", "name": {}, "data": {"band": "NA", "relation": "NA"}, "children": []}, {"id": "51c", "name": {}, "data": {"band": "NA", "relation": "NA"}, "children": []}, {"id": "40c", "name": {}, "data": {"band": "NA", "relation": "NA"}, "children": []}, {"id": "64c", "name": {}, "data": {"band": "NA", "relation": "NA"}, "children": []}, {"id": "12c", "name": {}, "data": {"band": "NA", "relation": "NA"}, "children": []}, {"id": "65c", "name": {}, "data": {"band": "NA", "relation": "NA"}, "children": []}, {"id": "35c", "name": {}, "data": {"band": "NA", "relation": "NA"}, "children": []}, {"id": "77c", "name": {}, "data": {"band": "NA", "relation": "NA"}, "children": []}, {"id": "67c", "name": {}, "data": {"band": "NA", "relation": "NA"}, "children": []}, {"id": "25c", "name": {}, "data": {"band": "NA", "relation": "NA"}, "children": []}, {"id": "10c", "name": {}, "data": {"band": "NA", "relation": "NA"}, "children": []}, {"id": "8c", "name": {}, "data": {"band": "NA", "relation": "NA"}, "children": []}, {"id": "69c", "name": {}, "data": {"band": "NA", "relation": "NA"}, "children": []}, {"id": "16c", "name": {}, "data": {"band": "NA", "relation": "NA"}, "children": []}, {"id": "49c", "name": {}, "data": {"band": "NA", "relation": "NA"}, "children": []}, {"id": "68c", "name": {}, "data": {"band": "NA", "relation": "NA"}, "children": []}, {"id": "43c", "name": {}, "data": {"band": "NA", "relation": "NA"}, "children": []}, {"id": "13c", "name": {}, "data": {"band": "NA", "relation": "NA"}, "children": []}, {"id": "11c", "name": {}, "data": {"band": "NA", "relation": "NA"}, "children": []}, {"id": "52c", "name": {}, "data": {"band": "NA", "relation": "NA"}, "children": []}, {"id": "50c", "name": {}, "data": {"band": "NA", "relation": "NA"}, "children": []}, {"id": "21c", "name": {}, "data": {"band": "NA", "relation": "NA"}, "children": []}, {"id": "53c", "name": {}, "data": {"band": "NA", "relation": "NA"}, "children": []}, {"id": "26c", "name": {}, "data": {"band": "NA", "relation": "NA"}, "children": []}, {"id": "45c", "name": {}, "data": {"band": "NA", "relation": "NA"}, "children": []}, {"id": "55c", "name": {}, "data": {"band": "NA", "relation": "NA"}, "children": []}, {"id": "78c", "name": {}, "data": {"band": "NA", "relation": "NA"}, "children": []}, {"id": "62c", "name": {}, "data": {"band": "NA", "relation": "NA"}, "children": []}, {"id": "61c", "name": {}, "data": {"band": "NA", "relation": "NA"}, "children": []}, {"id": "70c", "name": {}, "data": {"band": "NA", "relation": "NA"}, "children": []}, {"id": "15c", "name": {}, "data": {"band": "NA", "relation": "NA"}, "children": []}]}, {"id": "0c", "name": "The Pacific Ocean ex..", "children": [{"id": "58d", "name": "Pacific Ocean World ..", "data": {"band": "NA", "relation": "NA"}, "children": [{"id": "85", "name": "Pacific Ocean | World Factbook", "data": {"band": "NA", "relation": "NA"}, "children": []}, {"id": "131", "name": "THE PACIFIC OCEAN - BLUEBIRD MARINE SYSTEMS LTD", "data": {"band": "NA", "relation": "NA"}, "children": []}, {"id": "143", "name": "Oceans :: Pacific Ocean \u2014 The World Factbook - Central ... - CIA", "data": {"band": "NA", "relation": "NA"}, "children": []}, {"id": "196", "name": "Pacific Ocean - Introduction to US-History.com", "data": {"band": "NA", "relation": "NA"}, "children": []}, {"id": "9d", "name": "Largest Ocean Pacific Ocean Facts DK Find Out Pacific Ocean Toggle text The Pacific is by far the worlds largest ocean It covers more than a third of the . How big is the Pacific Ocean Ocean oceanexplorernoaagov .", "data": {"band": "NA", "relation": "NA"}, "children": []}, {"id": "53d", "name": "Pacific Ocean APRU Pacific Ocean Linking five continents and countries and territories the Pacific Ocean is a foundation of . Notes from the Field The Pacific or \u201c Peaceful \u201d Ocean Apr \u2014 The Pacific or \u201c Peaceful \u201d Ocean April th by Aimee Neeley The global ocean is made up of five major ocean basins the Pacific Atlantic", "data": {"band": "NA", "relation": "NA"}, "children": []}, {"id": "54d", "name": " Pacific Ocean Photos and Premium High Res Pictures Find the perfect Pacific Ocean stock photos and editorial news pictures from Getty Images Select from  premium Pacific Ocean of the highest quality", "data": {"band": "NA", "relation": "NA"}, "children": []}, {"id": "5d", "name": "The Pacific Ocean explained National Geographic The Pacific Ocean is the largest and deepest ocean on Earth It spans million square miles from California to China and in certain regions extends tens of . The Pacific Ocean\u2014facts and information National Geographic Mar \u2014 The Pacific Ocean is the largest and deepest ocean on Earth It spans million square miles from California to China and in certain regions .", "data": {"band": "NA", "relation": "NA"}, "children": []}, {"id": "6d", "name": "Violent confluence of Columbia River and Pacific Ocean make than the length of six kingsized beds stacked endtoend feet can meet the Columbia River as it makes its way out to the Pacific Ocean . On the total geostrophic circulation of the pacific ocean flow The largescale circulation of the Pacific Ocean consists of two great anticyclonic gyres that contract poleward at increasing depth two highlatitude cyclonic", "data": {"band": "NA", "relation": "NA"}, "children": []}, {"id": "80d", "name": "Bullets bombs cans and plastic litter the bottom of the Pacific The Pacific Ocean is vast covering some of the Earths surface Its central and western regions contain not only the worlds deepest point . Bullets bombs cans and plastic litter the bottom of the Pacific Jun \u2014 The Pacific Ocean is vast covering some of the Earths surface Its central and western regions contain not only the worlds deepest point", "data": {"band": "NA", "relation": "NA"}, "children": []}]}, {"id": "54d", "name": " Pacific Ocean Photo..", "data": {"band": "NA", "relation": "NA"}, "children": [{"id": "58d", "name": "Pacific Ocean World Factbook The Pacific Ocean is the largest of the worlds five oceans followed by the Atlantic Ocean Indian Ocean Southern Ocean and Arctic Ocean Strategically . Oceans Pacific Ocean \u2014 The World Factbook Central CIA The Pacific Ocean is the largest of the worlds five oceans followed by the Atlantic Ocean Indian Ocean Southern Ocean and Arctic Ocean Strategically .", "data": {"band": "NA", "relation": "NA"}, "children": []}, {"id": "89", "name": "411410 Pacific Ocean Photos and Premium High Res Pictures", "data": {"band": "NA", "relation": "NA"}, "children": []}, {"id": "240", "name": "Pacific Ocean Images, Stock Photos ...shutterstock.com", "data": {"band": "NA", "relation": "NA"}, "children": []}, {"id": "5d", "name": "The Pacific Ocean explained National Geographic The Pacific Ocean is the largest and deepest ocean on Earth It spans million square miles from California to China and in certain regions extends tens of . The Pacific Ocean\u2014facts and information National Geographic Mar \u2014 The Pacific Ocean is the largest and deepest ocean on Earth It spans million square miles from California to China and in certain regions .", "data": {"band": "NA", "relation": "NA"}, "children": []}, {"id": "6d", "name": "Violent confluence of Columbia River and Pacific Ocean make than the length of six kingsized beds stacked endtoend feet can meet the Columbia River as it makes its way out to the Pacific Ocean . On the total geostrophic circulation of the pacific ocean flow The largescale circulation of the Pacific Ocean consists of two great anticyclonic gyres that contract poleward at increasing depth two highlatitude cyclonic", "data": {"band": "NA", "relation": "NA"}, "children": []}, {"id": "9d", "name": "Largest Ocean Pacific Ocean Facts DK Find Out Pacific Ocean Toggle text The Pacific is by far the worlds largest ocean It covers more than a third of the . How big is the Pacific Ocean Ocean oceanexplorernoaagov .", "data": {"band": "NA", "relation": "NA"}, "children": []}, {"id": "53d", "name": "Pacific Ocean APRU Pacific Ocean Linking five continents and countries and territories the Pacific Ocean is a foundation of . Notes from the Field The Pacific or \u201c Peaceful \u201d Ocean Apr \u2014 The Pacific or \u201c Peaceful \u201d Ocean April th by Aimee Neeley The global ocean is made up of five major ocean basins the Pacific Atlantic", "data": {"band": "NA", "relation": "NA"}, "children": []}, {"id": "80d", "name": "Bullets bombs cans and plastic litter the bottom of the Pacific The Pacific Ocean is vast covering some of the Earths surface Its central and western regions contain not only the worlds deepest point . Bullets bombs cans and plastic litter the bottom of the Pacific Jun \u2014 The Pacific Ocean is vast covering some of the Earths surface Its central and western regions contain not only the worlds deepest point", "data": {"band": "NA", "relation": "NA"}, "children": []}]}, {"id": "80d", "name": "Bullets bombs cans a..", "data": {"band": "NA", "relation": "NA"}, "children": [{"id": "58d", "name": "Pacific Ocean World Factbook The Pacific Ocean is the largest of the worlds five oceans followed by the Atlantic Ocean Indian Ocean Southern Ocean and Arctic Ocean Strategically . Oceans Pacific Ocean \u2014 The World Factbook Central CIA The Pacific Ocean is the largest of the worlds five oceans followed by the Atlantic Ocean Indian Ocean Southern Ocean and Arctic Ocean Strategically .", "data": {"band": "NA", "relation": "NA"}, "children": []}, {"id": "54d", "name": " Pacific Ocean Photos and Premium High Res Pictures Find the perfect Pacific Ocean stock photos and editorial news pictures from Getty Images Select from  premium Pacific Ocean of the highest quality", "data": {"band": "NA", "relation": "NA"}, "children": []}, {"id": "98", "name": "Bullets, bombs, cans and plastic litter the bottom of the Pacific ...", "data": {"band": "NA", "relation": "NA"}, "children": []}, {"id": "127", "name": "Bullets, bombs, cans and plastic litter the bottom of the Pacific ...", "data": {"band": "NA", "relation": "NA"}, "children": []}, {"id": "5d", "name": "The Pacific Ocean explained National Geographic The Pacific Ocean is the largest and deepest ocean on Earth It spans million square miles from California to China and in certain regions extends tens of . The Pacific Ocean\u2014facts and information National Geographic Mar \u2014 The Pacific Ocean is the largest and deepest ocean on Earth It spans million square miles from California to China and in certain regions .", "data": {"band": "NA", "relation": "NA"}, "children": []}, {"id": "6d", "name": "Violent confluence of Columbia River and Pacific Ocean make than the length of six kingsized beds stacked endtoend feet can meet the Columbia River as it makes its way out to the Pacific Ocean . On the total geostrophic circulation of the pacific ocean flow The largescale circulation of the Pacific Ocean consists of two great anticyclonic gyres that contract poleward at increasing depth two highlatitude cyclonic", "data": {"band": "NA", "relation": "NA"}, "children": []}, {"id": "9d", "name": "Largest Ocean Pacific Ocean Facts DK Find Out Pacific Ocean Toggle text The Pacific is by far the worlds largest ocean It covers more than a third of the . How big is the Pacific Ocean Ocean oceanexplorernoaagov .", "data": {"band": "NA", "relation": "NA"}, "children": []}, {"id": "53d", "name": "Pacific Ocean APRU Pacific Ocean Linking five continents and countries and territories the Pacific Ocean is a foundation of . Notes from the Field The Pacific or \u201c Peaceful \u201d Ocean Apr \u2014 The Pacific or \u201c Peaceful \u201d Ocean April th by Aimee Neeley The global ocean is made up of five major ocean basins the Pacific Atlantic", "data": {"band": "NA", "relation": "NA"}, "children": []}]}, {"id": "6d", "name": "Violent confluence o..", "data": {"band": "NA", "relation": "NA"}, "children": [{"id": "58d", "name": "Pacific Ocean World Factbook The Pacific Ocean is the largest of the worlds five oceans followed by the Atlantic Ocean Indian Ocean Southern Ocean and Arctic Ocean Strategically . Oceans Pacific Ocean \u2014 The World Factbook Central CIA The Pacific Ocean is the largest of the worlds five oceans followed by the Atlantic Ocean Indian Ocean Southern Ocean and Arctic Ocean Strategically .", "data": {"band": "NA", "relation": "NA"}, "children": []}, {"id": "54d", "name": " Pacific Ocean Photos and Premium High Res Pictures Find the perfect Pacific Ocean stock photos and editorial news pictures from Getty Images Select from  premium Pacific Ocean of the highest quality", "data": {"band": "NA", "relation": "NA"}, "children": []}, {"id": "80d", "name": "Bullets bombs cans and plastic litter the bottom of the Pacific The Pacific Ocean is vast covering some of the Earths surface Its central and western regions contain not only the worlds deepest point . Bullets bombs cans and plastic litter the bottom of the Pacific Jun \u2014 The Pacific Ocean is vast covering some of the Earths surface Its central and western regions contain not only the worlds deepest point", "data": {"band": "NA", "relation": "NA"}, "children": []}, {"id": "108", "name": "Winds of Change Move 963,269 Square Mile Smoke Cloud Over Pacific Ocean", "data": {"band": "NA", "relation": "NA"}, "children": []}, {"id": "165", "name": "Violent confluence of Columbia River and Pacific Ocean make ...", "data": {"band": "NA", "relation": "NA"}, "children": []}, {"id": "183", "name": "On the total geostrophic circulation of the pacific ocean: flow ...", "data": {"band": "NA", "relation": "NA"}, "children": []}, {"id": "5d", "name": "The Pacific Ocean explained National Geographic The Pacific Ocean is the largest and deepest ocean on Earth It spans million square miles from California to China and in certain regions extends tens of . The Pacific Ocean\u2014facts and information National Geographic Mar \u2014 The Pacific Ocean is the largest and deepest ocean on Earth It spans million square miles from California to China and in certain regions .", "data": {"band": "NA", "relation": "NA"}, "children": []}, {"id": "9d", "name": "Largest Ocean Pacific Ocean Facts DK Find Out Pacific Ocean Toggle text The Pacific is by far the worlds largest ocean It covers more than a third of the . How big is the Pacific Ocean Ocean oceanexplorernoaagov .", "data": {"band": "NA", "relation": "NA"}, "children": []}, {"id": "53d", "name": "Pacific Ocean APRU Pacific Ocean Linking five continents and countries and territories the Pacific Ocean is a foundation of . Notes from the Field The Pacific or \u201c Peaceful \u201d Ocean Apr \u2014 The Pacific or \u201c Peaceful \u201d Ocean April th by Aimee Neeley The global ocean is made up of five major ocean basins the Pacific Atlantic", "data": {"band": "NA", "relation": "NA"}, "children": []}]}, {"id": "5d", "name": "The Pacific Ocean ex..", "data": {"band": "NA", "relation": "NA"}, "children": [{"id": "58d", "name": "Pacific Ocean World Factbook The Pacific Ocean is the largest of the worlds five oceans followed by the Atlantic Ocean Indian Ocean Southern Ocean and Arctic Ocean Strategically . Oceans Pacific Ocean \u2014 The World Factbook Central CIA The Pacific Ocean is the largest of the worlds five oceans followed by the Atlantic Ocean Indian Ocean Southern Ocean and Arctic Ocean Strategically .", "data": {"band": "NA", "relation": "NA"}, "children": []}, {"id": "54d", "name": " Pacific Ocean Photos and Premium High Res Pictures Find the perfect Pacific Ocean stock photos and editorial news pictures from Getty Images Select from  premium Pacific Ocean of the highest quality", "data": {"band": "NA", "relation": "NA"}, "children": []}, {"id": "80d", "name": "Bullets bombs cans and plastic litter the bottom of the Pacific The Pacific Ocean is vast covering some of the Earths surface Its central and western regions contain not only the worlds deepest point . Bullets bombs cans and plastic litter the bottom of the Pacific Jun \u2014 The Pacific Ocean is vast covering some of the Earths surface Its central and western regions contain not only the worlds deepest point", "data": {"band": "NA", "relation": "NA"}, "children": []}, {"id": "6d", "name": "Violent confluence of Columbia River and Pacific Ocean make than the length of six kingsized beds stacked endtoend feet can meet the Columbia River as it makes its way out to the Pacific Ocean . On the total geostrophic circulation of the pacific ocean flow The largescale circulation of the Pacific Ocean consists of two great anticyclonic gyres that contract poleward at increasing depth two highlatitude cyclonic", "data": {"band": "NA", "relation": "NA"}, "children": []}, {"id": "109", "name": "Pacific Ocean in California - See California", "data": {"band": "NA", "relation": "NA"}, "children": []}, {"id": "136", "name": "How big is the Pacific Ocean?: Ocean Exploration Facts ...", "data": {"band": "NA", "relation": "NA"}, "children": []}, {"id": "140", "name": "Pacific Ocean Overview: Formation, Topography, and More", "data": {"band": "NA", "relation": "NA"}, "children": []}, {"id": "147", "name": "The Pacific Ocean, explained | National Geographic", "data": {"band": "NA", "relation": "NA"}, "children": []}, {"id": "149", "name": "Pacific Ocean - Wikipedia", "data": {"band": "NA", "relation": "NA"}, "children": []}, {"id": "169", "name": "The Pacific Ocean\u2014facts and information - National Geographic", "data": {"band": "NA", "relation": "NA"}, "children": []}, {"id": "186", "name": "Pacific Ocean - New World Encyclopedia", "data": {"band": "NA", "relation": "NA"}, "children": []}, {"id": "241", "name": "Pacific Ocean | Infoplease", "data": {"band": "NA", "relation": "NA"}, "children": []}, {"id": "9d", "name": "Largest Ocean Pacific Ocean Facts DK Find Out Pacific Ocean Toggle text The Pacific is by far the worlds largest ocean It covers more than a third of the . How big is the Pacific Ocean Ocean oceanexplorernoaagov .", "data": {"band": "NA", "relation": "NA"}, "children": []}, {"id": "53d", "name": "Pacific Ocean APRU Pacific Ocean Linking five continents and countries and territories the Pacific Ocean is a foundation of . Notes from the Field The Pacific or \u201c Peaceful \u201d Ocean Apr \u2014 The Pacific or \u201c Peaceful \u201d Ocean April th by Aimee Neeley The global ocean is made up of five major ocean basins the Pacific Atlantic", "data": {"band": "NA", "relation": "NA"}, "children": []}]}, {"id": "9d", "name": "Largest Ocean Pacifi..", "data": {"band": "NA", "relation": "NA"}, "children": [{"id": "58d", "name": "Pacific Ocean World Factbook The Pacific Ocean is the largest of the worlds five oceans followed by the Atlantic Ocean Indian Ocean Southern Ocean and Arctic Ocean Strategically . Oceans Pacific Ocean \u2014 The World Factbook Central CIA The Pacific Ocean is the largest of the worlds five oceans followed by the Atlantic Ocean Indian Ocean Southern Ocean and Arctic Ocean Strategically .", "data": {"band": "NA", "relation": "NA"}, "children": []}, {"id": "54d", "name": " Pacific Ocean Photos and Premium High Res Pictures Find the perfect Pacific Ocean stock photos and editorial news pictures from Getty Images Select from  premium Pacific Ocean of the highest quality", "data": {"band": "NA", "relation": "NA"}, "children": []}, {"id": "80d", "name": "Bullets bombs cans and plastic litter the bottom of the Pacific The Pacific Ocean is vast covering some of the Earths surface Its central and western regions contain not only the worlds deepest point . Bullets bombs cans and plastic litter the bottom of the Pacific Jun \u2014 The Pacific Ocean is vast covering some of the Earths surface Its central and western regions contain not only the worlds deepest point", "data": {"band": "NA", "relation": "NA"}, "children": []}, {"id": "6d", "name": "Violent confluence of Columbia River and Pacific Ocean make than the length of six kingsized beds stacked endtoend feet can meet the Columbia River as it makes its way out to the Pacific Ocean . On the total geostrophic circulation of the pacific ocean flow The largescale circulation of the Pacific Ocean consists of two great anticyclonic gyres that contract poleward at increasing depth two highlatitude cyclonic", "data": {"band": "NA", "relation": "NA"}, "children": []}, {"id": "5d", "name": "The Pacific Ocean explained National Geographic The Pacific Ocean is the largest and deepest ocean on Earth It spans million square miles from California to China and in certain regions extends tens of . The Pacific Ocean\u2014facts and information National Geographic Mar \u2014 The Pacific Ocean is the largest and deepest ocean on Earth It spans million square miles from California to China and in certain regions .", "data": {"band": "NA", "relation": "NA"}, "children": []}, {"id": "111", "name": "Pacific Ocean | Encyclopedia.com", "data": {"band": "NA", "relation": "NA"}, "children": []}, {"id": "152", "name": "Geography Facts About the Pacific Ocean - Geography Realm", "data": {"band": "NA", "relation": "NA"}, "children": []}, {"id": "178", "name": "Largest Ocean | Pacific Ocean Facts | DK Find Out", "data": {"band": "NA", "relation": "NA"}, "children": []}, {"id": "212", "name": "The Pacific Ocean - Cassi Barrera's Portfolio - Google Sites", "data": {"band": "NA", "relation": "NA"}, "children": []}, {"id": "279", "name": "Pacific Ocean - Geography", "data": {"band": "NA", "relation": "NA"}, "children": []}, {"id": "293", "name": "Pacific Ocean | The 7 Continents of the ...whatarethe7continents.com", "data": {"band": "NA", "relation": "NA"}, "children": []}, {"id": "299", "name": "How big is the Pacific Ocean?: Ocean ...oceanexplorer.noaa.gov", "data": {"band": "NA", "relation": "NA"}, "children": []}, {"id": "324", "name": "Pacific Ocean", "data": {"band": "NA", "relation": "NA"}, "children": []}, {"id": "388", "name": "Largest Ocean | Pacific Ocean Facts ...dkfindout.com", "data": {"band": "NA", "relation": "NA"}, "children": []}, {"id": "53d", "name": "Pacific Ocean APRU Pacific Ocean Linking five continents and countries and territories the Pacific Ocean is a foundation of . Notes from the Field The Pacific or \u201c Peaceful \u201d Ocean Apr \u2014 The Pacific or \u201c Peaceful \u201d Ocean April th by Aimee Neeley The global ocean is made up of five major ocean basins the Pacific Atlantic", "data": {"band": "NA", "relation": "NA"}, "children": []}]}, {"id": "53d", "name": "Pacific Ocean APRU P..", "data": {"band": "NA", "relation": "NA"}, "children": [{"id": "58d", "name": "Pacific Ocean World Factbook The Pacific Ocean is the largest of the worlds five oceans followed by the Atlantic Ocean Indian Ocean Southern Ocean and Arctic Ocean Strategically . Oceans Pacific Ocean \u2014 The World Factbook Central CIA The Pacific Ocean is the largest of the worlds five oceans followed by the Atlantic Ocean Indian Ocean Southern Ocean and Arctic Ocean Strategically .", "data": {"band": "NA", "relation": "NA"}, "children": []}, {"id": "54d", "name": " Pacific Ocean Photos and Premium High Res Pictures Find the perfect Pacific Ocean stock photos and editorial news pictures from Getty Images Select from  premium Pacific Ocean of the highest quality", "data": {"band": "NA", "relation": "NA"}, "children": []}, {"id": "80d", "name": "Bullets bombs cans and plastic litter the bottom of the Pacific The Pacific Ocean is vast covering some of the Earths surface Its central and western regions contain not only the worlds deepest point . Bullets bombs cans and plastic litter the bottom of the Pacific Jun \u2014 The Pacific Ocean is vast covering some of the Earths surface Its central and western regions contain not only the worlds deepest point", "data": {"band": "NA", "relation": "NA"}, "children": []}, {"id": "6d", "name": "Violent confluence of Columbia River and Pacific Ocean make than the length of six kingsized beds stacked endtoend feet can meet the Columbia River as it makes its way out to the Pacific Ocean . On the total geostrophic circulation of the pacific ocean flow The largescale circulation of the Pacific Ocean consists of two great anticyclonic gyres that contract poleward at increasing depth two highlatitude cyclonic", "data": {"band": "NA", "relation": "NA"}, "children": []}, {"id": "5d", "name": "The Pacific Ocean explained National Geographic The Pacific Ocean is the largest and deepest ocean on Earth It spans million square miles from California to China and in certain regions extends tens of . The Pacific Ocean\u2014facts and information National Geographic Mar \u2014 The Pacific Ocean is the largest and deepest ocean on Earth It spans million square miles from California to China and in certain regions .", "data": {"band": "NA", "relation": "NA"}, "children": []}, {"id": "9d", "name": "Largest Ocean Pacific Ocean Facts DK Find Out Pacific Ocean Toggle text The Pacific is by far the worlds largest ocean It covers more than a third of the . How big is the Pacific Ocean Ocean oceanexplorernoaagov .", "data": {"band": "NA", "relation": "NA"}, "children": []}, {"id": "270", "name": "Pacific Ocean - APRU", "data": {"band": "NA", "relation": "NA"}, "children": []}, {"id": "350", "name": "Notes from the Field - The Pacific or \u201cPeaceful\u201d Ocean", "data": {"band": "NA", "relation": "NA"}, "children": []}]}, {"id": "6c", "name": {}, "data": {"band": "NA", "relation": "NA"}, "children": []}, {"id": "47c", "name": {}, "data": {"band": "NA", "relation": "NA"}, "children": []}, {"id": "75c", "name": {}, "data": {"band": "NA", "relation": "NA"}, "children": []}, {"id": "20c", "name": {}, "data": {"band": "NA", "relation": "NA"}, "children": []}, {"id": "36c", "name": {}, "data": {"band": "NA", "relation": "NA"}, "children": []}, {"id": "46c", "name": {}, "data": {"band": "NA", "relation": "NA"}, "children": []}, {"id": "5c", "name": {}, "data": {"band": "NA", "relation": "NA"}, "children": []}, {"id": "74c", "name": {}, "data": {"band": "NA", "relation": "NA"}, "children": []}, {"id": "76c", "name": {}, "data": {"band": "NA", "relation": "NA"}, "children": []}, {"id": "34c", "name": {}, "data": {"band": "NA", "relation": "NA"}, "children": []}, {"id": "30c", "name": {}, "data": {"band": "NA", "relation": "NA"}, "children": []}, {"id": "57c", "name": {}, "data": {"band": "NA", "relation": "NA"}, "children": []}, {"id": "4c", "name": {}, "data": {"band": "NA", "relation": "NA"}, "children": []}, {"id": "39c", "name": {}, "data": {"band": "NA", "relation": "NA"}, "children": []}, {"id": "79c", "name": {}, "data": {"band": "NA", "relation": "NA"}, "children": []}, {"id": "1c", "name": {}, "data": {"band": "NA", "relation": "NA"}, "children": []}, {"id": "33c", "name": {}, "data": {"band": "NA", "relation": "NA"}, "children": []}, {"id": "51c", "name": {}, "data": {"band": "NA", "relation": "NA"}, "children": []}, {"id": "64c", "name": {}, "data": {"band": "NA", "relation": "NA"}, "children": []}, {"id": "65c", "name": {}, "data": {"band": "NA", "relation": "NA"}, "children": []}, {"id": "10c", "name": {}, "data": {"band": "NA", "relation": "NA"}, "children": []}, {"id": "8c", "name": {}, "data": {"band": "NA", "relation": "NA"}, "children": []}, {"id": "21c", "name": {}, "data": {"band": "NA", "relation": "NA"}, "children": []}, {"id": "53c", "name": {}, "data": {"band": "NA", "relation": "NA"}, "children": []}, {"id": "45c", "name": {}, "data": {"band": "NA", "relation": "NA"}, "children": []}, {"id": "61c", "name": {}, "data": {"band": "NA", "relation": "NA"}, "children": []}, {"id": "28c", "name": {}, "data": {"band": "NA", "relation": "NA"}, "children": []}, {"id": "19c", "name": {}, "data": {"band": "NA", "relation": "NA"}, "children": []}, {"id": "73c", "name": {}, "data": {"band": "NA", "relation": "NA"}, "children": []}, {"id": "2c", "name": {}, "data": {"band": "NA", "relation": "NA"}, "children": []}, {"id": "22c", "name": {}, "data": {"band": "NA", "relation": "NA"}, "children": []}, {"id": "23c", "name": {}, "data": {"band": "NA", "relation": "NA"}, "children": []}, {"id": "59c", "name": {}, "data": {"band": "NA", "relation": "NA"}, "children": []}, {"id": "9c", "name": {}, "data": {"band": "NA", "relation": "NA"}, "children": []}, {"id": "24c", "name": {}, "data": {"band": "NA", "relation": "NA"}, "children": []}, {"id": "14c", "name": {}, "data": {"band": "NA", "relation": "NA"}, "children": []}, {"id": "7c", "name": {}, "data": {"band": "NA", "relation": "NA"}, "children": []}, {"id": "58c", "name": {}, "data": {"band": "NA", "relation": "NA"}, "children": []}, {"id": "31c", "name": {}, "data": {"band": "NA", "relation": "NA"}, "children": []}, {"id": "44c", "name": {}, "data": {"band": "NA", "relation": "NA"}, "children": []}, {"id": "41c", "name": {}, "data": {"band": "NA", "relation": "NA"}, "children": []}, {"id": "18c", "name": {}, "data": {"band": "NA", "relation": "NA"}, "children": []}, {"id": "29c", "name": {}, "data": {"band": "NA", "relation": "NA"}, "children": []}, {"id": "3c", "name": {}, "data": {"band": "NA", "relation": "NA"}, "children": []}, {"id": "27c", "name": {}, "data": {"band": "NA", "relation": "NA"}, "children": []}, {"id": "38c", "name": {}, "data": {"band": "NA", "relation": "NA"}, "children": []}, {"id": "63c", "name": {}, "data": {"band": "NA", "relation": "NA"}, "children": []}, {"id": "48c", "name": {}, "data": {"band": "NA", "relation": "NA"}, "children": []}, {"id": "32c", "name": {}, "data": {"band": "NA", "relation": "NA"}, "children": []}, {"id": "17c", "name": {}, "data": {"band": "NA", "relation": "NA"}, "children": []}, {"id": "15c", "name": {}, "data": {"band": "NA", "relation": "NA"}, "children": []}, {"id": "56c", "name": {}, "data": {"band": "NA", "relation": "NA"}, "children": []}, {"id": "37c", "name": {}, "data": {"band": "NA", "relation": "NA"}, "children": []}, {"id": "66c", "name": {}, "data": {"band": "NA", "relation": "NA"}, "children": []}, {"id": "12c", "name": {}, "data": {"band": "NA", "relation": "NA"}, "children": []}, {"id": "77c", "name": {}, "data": {"band": "NA", "relation": "NA"}, "children": []}, {"id": "25c", "name": {}, "data": {"band": "NA", "relation": "NA"}, "children": []}, {"id": "69c", "name": {}, "data": {"band": "NA", "relation": "NA"}, "children": []}, {"id": "49c", "name": {}, "data": {"band": "NA", "relation": "NA"}, "children": []}, {"id": "68c", "name": {}, "data": {"band": "NA", "relation": "NA"}, "children": []}, {"id": "13c", "name": {}, "data": {"band": "NA", "relation": "NA"}, "children": []}, {"id": "11c", "name": {}, "data": {"band": "NA", "relation": "NA"}, "children": []}, {"id": "52c", "name": {}, "data": {"band": "NA", "relation": "NA"}, "children": []}, {"id": "50c", "name": {}, "data": {"band": "NA", "relation": "NA"}, "children": []}, {"id": "26c", "name": {}, "data": {"band": "NA", "relation": "NA"}, "children": []}, {"id": "70c", "name": {}, "data": {"band": "NA", "relation": "NA"}, "children": []}]}, {"id": "28c", "name": "Geography Facts Abou..", "children": [{"id": "36d", "name": "Geography Facts Abou..", "data": {"band": "NA", "relation": "NA"}, "children": [{"id": "198", "name": "Maps of the Pacific Oceanfreeworldmaps.net", "data": {"band": "NA", "relation": "NA"}, "children": []}, {"id": "199", "name": "Maps of the Pacific Oceanfreeworldmaps.net", "data": {"band": "NA", "relation": "NA"}, "children": []}, {"id": "207", "name": "Pacific Ocean - Google Earth", "data": {"band": "NA", "relation": "NA"}, "children": []}, {"id": "220", "name": "Geography Facts About the Pacific Ocean ...geographyrealm.com", "data": {"band": "NA", "relation": "NA"}, "children": []}, {"id": "221", "name": "Geography Facts About the Pacific Ocean ...geographyrealm.com", "data": {"band": "NA", "relation": "NA"}, "children": []}, {"id": "302", "name": "The Pacific Ocean | National Geographic Society", "data": {"band": "NA", "relation": "NA"}, "children": []}, {"id": "362", "name": "Pacific Ocean ...explore.org", "data": {"band": "NA", "relation": "NA"}, "children": []}, {"id": "34d", "name": "How did Pacific Ocean get its name mapsofworldcom . How did the Pacific Ocean get its nameoceanservicenoaagov", "data": {"band": "NA", "relation": "NA"}, "children": []}, {"id": "104d", "name": "Vector Map of the Pacific Ocean onestopmapcom \u00b7 In stock . Pacific Ocean Maps Maps of Pacific Oceanontheworldmapcom .", "data": {"band": "NA", "relation": "NA"}, "children": []}, {"id": "108d", "name": "Pacific Ocean  Description Location Map  Facts  Britannica ", "data": {"band": "NA", "relation": "NA"}, "children": []}, {"id": "166d", "name": "Western and Central Pacific Ocean WCPO researchgatenet", "data": {"band": "NA", "relation": "NA"}, "children": []}]}, {"id": "34d", "name": "How did Pacific Ocea..", "data": {"band": "NA", "relation": "NA"}, "children": [{"id": "36d", "name": "Geography Facts About the Pacific Ocean geographyrealmcom . Geography Facts About the Pacific Ocean geographyrealmcom .", "data": {"band": "NA", "relation": "NA"}, "children": []}, {"id": "230", "name": "How did Pacific Ocean get its name ...mapsofworld.com", "data": {"band": "NA", "relation": "NA"}, "children": []}, {"id": "262", "name": "How did the Pacific Ocean get its name?", "data": {"band": "NA", "relation": "NA"}, "children": []}, {"id": "364", "name": "How did the Pacific Ocean get its name?oceanservice.noaa.gov", "data": {"band": "NA", "relation": "NA"}, "children": []}, {"id": "104d", "name": "Vector Map of the Pacific Ocean onestopmapcom \u00b7 In stock . Pacific Ocean Maps Maps of Pacific Oceanontheworldmapcom .", "data": {"band": "NA", "relation": "NA"}, "children": []}, {"id": "166d", "name": "Western and Central Pacific Ocean WCPO researchgatenet", "data": {"band": "NA", "relation": "NA"}, "children": []}]}, {"id": "7d", "name": "PACIFIC OCEAN  UN Ne..", "data": {"band": "NA", "relation": "NA"}, "children": [{"id": "253", "name": "PACIFIC OCEAN | UN News", "data": {"band": "NA", "relation": "NA"}, "children": []}, {"id": "254", "name": "PACIFIC OCEAN | UN News", "data": {"band": "NA", "relation": "NA"}, "children": []}, {"id": "360", "name": "Across the Pacific - WTVP", "data": {"band": "NA", "relation": "NA"}, "children": []}, {"id": "392", "name": "Pacific Ocean - APRU", "data": {"band": "NA", "relation": "NA"}, "children": []}]}, {"id": "104d", "name": "Vector Map of the Pa..", "data": {"band": "NA", "relation": "NA"}, "children": [{"id": "36d", "name": "Geography Facts About the Pacific Ocean geographyrealmcom . Geography Facts About the Pacific Ocean geographyrealmcom .", "data": {"band": "NA", "relation": "NA"}, "children": []}, {"id": "34d", "name": "How did Pacific Ocean get its name mapsofworldcom . How did the Pacific Ocean get its nameoceanservicenoaagov", "data": {"band": "NA", "relation": "NA"}, "children": []}, {"id": "274", "name": "Vector Map of the Pacific Ocean ...onestopmap.com \u00b7 In stock", "data": {"band": "NA", "relation": "NA"}, "children": []}, {"id": "278", "name": "Pacific Ocean Maps | Maps of Pacific Oceanontheworldmap.com", "data": {"band": "NA", "relation": "NA"}, "children": []}, {"id": "335", "name": "Pacific Ocean political mapontheworldmap.com", "data": {"band": "NA", "relation": "NA"}, "children": []}, {"id": "349", "name": "Map of Pacific Ocean with citiesontheworldmap.com", "data": {"band": "NA", "relation": "NA"}, "children": []}, {"id": "166d", "name": "Western and Central Pacific Ocean WCPO researchgatenet", "data": {"band": "NA", "relation": "NA"}, "children": []}, {"id": "108d", "name": "Pacific Ocean  Description Location Map  Facts  Britannica ", "data": {"band": "NA", "relation": "NA"}, "children": []}]}, {"id": "108d", "name": "Pacific Ocean  Descr..", "data": {"band": "NA", "relation": "NA"}, "children": [{"id": "36d", "name": "Geography Facts About the Pacific Ocean geographyrealmcom . Geography Facts About the Pacific Ocean geographyrealmcom .", "data": {"band": "NA", "relation": "NA"}, "children": []}, {"id": "104d", "name": "Vector Map of the Pacific Ocean onestopmapcom \u00b7 In stock . Pacific Ocean Maps Maps of Pacific Oceanontheworldmapcom .", "data": {"band": "NA", "relation": "NA"}, "children": []}, {"id": "300", "name": "Pacific Ocean | Description, Location, Map, & Facts | Britannica", "data": {"band": "NA", "relation": "NA"}, "children": []}, {"id": "370", "name": "Pacific Ocean | Description, Location ...britannica.com", "data": {"band": "NA", "relation": "NA"}, "children": []}, {"id": "371", "name": "Pacific Ocean | Description, Location ...britannica.com", "data": {"band": "NA", "relation": "NA"}, "children": []}]}, {"id": "166d", "name": "Western and Central ..", "data": {"band": "NA", "relation": "NA"}, "children": [{"id": "36d", "name": "Geography Facts About the Pacific Ocean geographyrealmcom . Geography Facts About the Pacific Ocean geographyrealmcom .", "data": {"band": "NA", "relation": "NA"}, "children": []}, {"id": "34d", "name": "How did Pacific Ocean get its name mapsofworldcom . How did the Pacific Ocean get its nameoceanservicenoaagov", "data": {"band": "NA", "relation": "NA"}, "children": []}, {"id": "104d", "name": "Vector Map of the Pacific Ocean onestopmapcom \u00b7 In stock . Pacific Ocean Maps Maps of Pacific Oceanontheworldmapcom .", "data": {"band": "NA", "relation": "NA"}, "children": []}, {"id": "319", "name": "Western and Central Pacific Ocean (WCPO ...researchgate.net", "data": {"band": "NA", "relation": "NA"}, "children": []}]}, {"id": "47c", "name": {}, "data": {"band": "NA", "relation": "NA"}, "children": []}, {"id": "75c", "name": {}, "data": {"band": "NA", "relation": "NA"}, "children": []}, {"id": "36c", "name": {}, "data": {"band": "NA", "relation": "NA"}, "children": []}, {"id": "0c", "name": {}, "data": {"band": "NA", "relation": "NA"}, "children": []}, {"id": "46c", "name": {}, "data": {"band": "NA", "relation": "NA"}, "children": []}, {"id": "19c", "name": {}, "data": {"band": "NA", "relation": "NA"}, "children": []}, {"id": "5c", "name": {}, "data": {"band": "NA", "relation": "NA"}, "children": []}, {"id": "73c", "name": {}, "data": {"band": "NA", "relation": "NA"}, "children": []}, {"id": "2c", "name": {}, "data": {"band": "NA", "relation": "NA"}, "children": []}, {"id": "22c", "name": {}, "data": {"band": "NA", "relation": "NA"}, "children": []}, {"id": "23c", "name": {}, "data": {"band": "NA", "relation": "NA"}, "children": []}, {"id": "74c", "name": {}, "data": {"band": "NA", "relation": "NA"}, "children": []}, {"id": "76c", "name": {}, "data": {"band": "NA", "relation": "NA"}, "children": []}, {"id": "34c", "name": {}, "data": {"band": "NA", "relation": "NA"}, "children": []}, {"id": "9c", "name": {}, "data": {"band": "NA", "relation": "NA"}, "children": []}, {"id": "30c", "name": {}, "data": {"band": "NA", "relation": "NA"}, "children": []}, {"id": "24c", "name": {}, "data": {"band": "NA", "relation": "NA"}, "children": []}, {"id": "14c", "name": {}, "data": {"band": "NA", "relation": "NA"}, "children": []}, {"id": "7c", "name": {}, "data": {"band": "NA", "relation": "NA"}, "children": []}, {"id": "57c", "name": {}, "data": {"band": "NA", "relation": "NA"}, "children": []}, {"id": "58c", "name": {}, "data": {"band": "NA", "relation": "NA"}, "children": []}, {"id": "31c", "name": {}, "data": {"band": "NA", "relation": "NA"}, "children": []}, {"id": "80c", "name": {}, "data": {"band": "NA", "relation": "NA"}, "children": []}, {"id": "41c", "name": {}, "data": {"band": "NA", "relation": "NA"}, "children": []}, {"id": "4c", "name": {}, "data": {"band": "NA", "relation": "NA"}, "children": []}, {"id": "29c", "name": {}, "data": {"band": "NA", "relation": "NA"}, "children": []}, {"id": "39c", "name": {}, "data": {"band": "NA", "relation": "NA"}, "children": []}, {"id": "79c", "name": {}, "data": {"band": "NA", "relation": "NA"}, "children": []}, {"id": "27c", "name": {}, "data": {"band": "NA", "relation": "NA"}, "children": []}, {"id": "38c", "name": {}, "data": {"band": "NA", "relation": "NA"}, "children": []}, {"id": "63c", "name": {}, "data": {"band": "NA", "relation": "NA"}, "children": []}, {"id": "1c", "name": {}, "data": {"band": "NA", "relation": "NA"}, "children": []}, {"id": "17c", "name": {}, "data": {"band": "NA", "relation": "NA"}, "children": []}, {"id": "56c", "name": {}, "data": {"band": "NA", "relation": "NA"}, "children": []}, {"id": "37c", "name": {}, "data": {"band": "NA", "relation": "NA"}, "children": []}, {"id": "33c", "name": {}, "data": {"band": "NA", "relation": "NA"}, "children": []}, {"id": "51c", "name": {}, "data": {"band": "NA", "relation": "NA"}, "children": []}, {"id": "64c", "name": {}, "data": {"band": "NA", "relation": "NA"}, "children": []}, {"id": "12c", "name": {}, "data": {"band": "NA", "relation": "NA"}, "children": []}, {"id": "65c", "name": {}, "data": {"band": "NA", "relation": "NA"}, "children": []}, {"id": "35c", "name": {}, "data": {"band": "NA", "relation": "NA"}, "children": []}, {"id": "77c", "name": {}, "data": {"band": "NA", "relation": "NA"}, "children": []}, {"id": "67c", "name": {}, "data": {"band": "NA", "relation": "NA"}, "children": []}, {"id": "25c", "name": {}, "data": {"band": "NA", "relation": "NA"}, "children": []}, {"id": "10c", "name": {}, "data": {"band": "NA", "relation": "NA"}, "children": []}, {"id": "8c", "name": {}, "data": {"band": "NA", "relation": "NA"}, "children": []}, {"id": "69c", "name": {}, "data": {"band": "NA", "relation": "NA"}, "children": []}, {"id": "16c", "name": {}, "data": {"band": "NA", "relation": "NA"}, "children": []}, {"id": "49c", "name": {}, "data": {"band": "NA", "relation": "NA"}, "children": []}, {"id": "68c", "name": {}, "data": {"band": "NA", "relation": "NA"}, "children": []}, {"id": "43c", "name": {}, "data": {"band": "NA", "relation": "NA"}, "children": []}, {"id": "13c", "name": {}, "data": {"band": "NA", "relation": "NA"}, "children": []}, {"id": "11c", "name": {}, "data": {"band": "NA", "relation": "NA"}, "children": []}, {"id": "50c", "name": {}, "data": {"band": "NA", "relation": "NA"}, "children": []}, {"id": "21c", "name": {}, "data": {"band": "NA", "relation": "NA"}, "children": []}, {"id": "53c", "name": {}, "data": {"band": "NA", "relation": "NA"}, "children": []}, {"id": "45c", "name": {}, "data": {"band": "NA", "relation": "NA"}, "children": []}, {"id": "61c", "name": {}, "data": {"band": "NA", "relation": "NA"}, "children": []}, {"id": "70c", "name": {}, "data": {"band": "NA", "relation": "NA"}, "children": []}, {"id": "59c", "name": {}, "data": {"band": "NA", "relation": "NA"}, "children": []}, {"id": "44c", "name": {}, "data": {"band": "NA", "relation": "NA"}, "children": []}, {"id": "18c", "name": {}, "data": {"band": "NA", "relation": "NA"}, "children": []}, {"id": "3c", "name": {}, "data": {"band": "NA", "relation": "NA"}, "children": []}, {"id": "72c", "name": {}, "data": {"band": "NA", "relation": "NA"}, "children": []}, {"id": "48c", "name": {}, "data": {"band": "NA", "relation": "NA"}, "children": []}, {"id": "32c", "name": {}, "data": {"band": "NA", "relation": "NA"}, "children": []}, {"id": "42c", "name": {}, "data": {"band": "NA", "relation": "NA"}, "children": []}, {"id": "15c", "name": {}, "data": {"band": "NA", "relation": "NA"}, "children": []}, {"id": "66c", "name": {}, "data": {"band": "NA", "relation": "NA"}, "children": []}, {"id": "40c", "name": {}, "data": {"band": "NA", "relation": "NA"}, "children": []}, {"id": "52c", "name": {}, "data": {"band": "NA", "relation": "NA"}, "children": []}, {"id": "26c", "name": {}, "data": {"band": "NA", "relation": "NA"}, "children": []}, {"id": "62c", "name": {}, "data": {"band": "NA", "relation": "NA"}, "children": []}]}, {"id": "46c", "name": "Volcanoes of the Pac..", "children": [{"id": "8d", "name": "Pacific Ocean News A..", "data": {"band": "NA", "relation": "NA"}, "children": [{"id": "33", "name": "Pacific Ocean News, Articles | The Scientist Magazine\u00ae", "data": {"band": "NA", "relation": "NA"}, "children": []}, {"id": "39", "name": "New Report Highlights Deep Sea Nodule Mining Danger to ...", "data": {"band": "NA", "relation": "NA"}, "children": []}, {"id": "45", "name": "After an asteroid wiped out the dinosaurs, ocean microbes ...", "data": {"band": "NA", "relation": "NA"}, "children": []}, {"id": "14d", "name": "Volcanoes of the Pacific Ocean VolcanoDiscovery During the past week the Hawaiian Volcano Observatory HVO recorded smallmagnitude earthquakes on the volcanos summit and upperelevation flanks . Volcanic islands merge in Pacific Ocean BBC News A volcanic island in the Pacific Ocean has merged with its neighbour to form one landmass the US space agency says .", "data": {"band": "NA", "relation": "NA"}, "children": []}, {"id": "79d", "name": "The Pacific Ocean Neutrino Experiment Nature Astronomy Sep \u2014 The Pacific Ocean Neutrino Experiment is a new initiative towards constructing a multicubickilometre neutrino telescope to expand our . Astronomers plan huge neutrino observatory in the Pacific The Pacific Ocean Neutrino Experiment PONE is designed to snare veryhighenergy neutrinos generated by extreme events from beyond .", "data": {"band": "NA", "relation": "NA"}, "children": []}, {"id": "188d", "name": "We Now Have Proof a Supernova Exploded Perilously Close to Earth  Million Years Ago  locations in the Pacific Ocean Two were from the Midway Atoll one was \nfrom the Donizetti Ridge and the fourth was from the Central Pacific", "data": {"band": "NA", "relation": "NA"}, "children": []}]}, {"id": "79d", "name": "The Pacific Ocean Ne..", "data": {"band": "NA", "relation": "NA"}, "children": [{"id": "8d", "name": "Pacific Ocean News Articles The Scientist Magazine\u00ae Catherine Offord Oct The discovery of ancient clades of brittle stars at the bottom of the Pacific Ocean adds to concerns that commercial exploitation of . After an asteroid wiped out the dinosaurs ocean microbes In Bralower and his colleagues had spotted micrite in rocks from the western Pacific Ocean that dated to the time of the impact \u201c When we", "data": {"band": "NA", "relation": "NA"}, "children": []}, {"id": "75", "name": "The Pacific Ocean Neutrino Experiment | Nature Astronomy", "data": {"band": "NA", "relation": "NA"}, "children": []}, {"id": "86", "name": "Astronomers plan huge neutrino observatory in the Pacific ...", "data": {"band": "NA", "relation": "NA"}, "children": []}, {"id": "128", "name": "Scientists: Pacific Ocean heating up ...america.aljazeera.com", "data": {"band": "NA", "relation": "NA"}, "children": []}, {"id": "14d", "name": "Volcanoes of the Pacific Ocean VolcanoDiscovery During the past week the Hawaiian Volcano Observatory HVO recorded smallmagnitude earthquakes on the volcanos summit and upperelevation flanks . Volcanic islands merge in Pacific Ocean BBC News A volcanic island in the Pacific Ocean has merged with its neighbour to form one landmass the US space agency says .", "data": {"band": "NA", "relation": "NA"}, "children": []}, {"id": "188d", "name": "We Now Have Proof a Supernova Exploded Perilously Close to Earth  Million Years Ago  locations in the Pacific Ocean Two were from the Midway Atoll one was \nfrom the Donizetti Ridge and the fourth was from the Central Pacific", "data": {"band": "NA", "relation": "NA"}, "children": []}]}, {"id": "188d", "name": "We Now Have Proof a ..", "data": {"band": "NA", "relation": "NA"}, "children": [{"id": "8d", "name": "Pacific Ocean News Articles The Scientist Magazine\u00ae Catherine Offord Oct The discovery of ancient clades of brittle stars at the bottom of the Pacific Ocean adds to concerns that commercial exploitation of . After an asteroid wiped out the dinosaurs ocean microbes In Bralower and his colleagues had spotted micrite in rocks from the western Pacific Ocean that dated to the time of the impact \u201c When we", "data": {"band": "NA", "relation": "NA"}, "children": []}, {"id": "79d", "name": "The Pacific Ocean Neutrino Experiment Nature Astronomy Sep \u2014 The Pacific Ocean Neutrino Experiment is a new initiative towards constructing a multicubickilometre neutrino telescope to expand our . Astronomers plan huge neutrino observatory in the Pacific The Pacific Ocean Neutrino Experiment PONE is designed to snare veryhighenergy neutrinos generated by extreme events from beyond .", "data": {"band": "NA", "relation": "NA"}, "children": []}, {"id": "141", "name": "We Now Have Proof a Supernova Exploded Perilously Close to Earth 2.5 Million Years Ago", "data": {"band": "NA", "relation": "NA"}, "children": []}, {"id": "14d", "name": "Volcanoes of the Pacific Ocean VolcanoDiscovery During the past week the Hawaiian Volcano Observatory HVO recorded smallmagnitude earthquakes on the volcanos summit and upperelevation flanks . Volcanic islands merge in Pacific Ocean BBC News A volcanic island in the Pacific Ocean has merged with its neighbour to form one landmass the US space agency says .", "data": {"band": "NA", "relation": "NA"}, "children": []}]}, {"id": "14d", "name": "Volcanoes of the Pac..", "data": {"band": "NA", "relation": "NA"}, "children": [{"id": "8d", "name": "Pacific Ocean News Articles The Scientist Magazine\u00ae Catherine Offord Oct The discovery of ancient clades of brittle stars at the bottom of the Pacific Ocean adds to concerns that commercial exploitation of . After an asteroid wiped out the dinosaurs ocean microbes In Bralower and his colleagues had spotted micrite in rocks from the western Pacific Ocean that dated to the time of the impact \u201c When we", "data": {"band": "NA", "relation": "NA"}, "children": []}, {"id": "79d", "name": "The Pacific Ocean Neutrino Experiment Nature Astronomy Sep \u2014 The Pacific Ocean Neutrino Experiment is a new initiative towards constructing a multicubickilometre neutrino telescope to expand our . Astronomers plan huge neutrino observatory in the Pacific The Pacific Ocean Neutrino Experiment PONE is designed to snare veryhighenergy neutrinos generated by extreme events from beyond .", "data": {"band": "NA", "relation": "NA"}, "children": []}, {"id": "188d", "name": "We Now Have Proof a Supernova Exploded Perilously Close to Earth  Million Years Ago  locations in the Pacific Ocean Two were from the Midway Atoll one was \nfrom the Donizetti Ridge and the fourth was from the Central Pacific", "data": {"band": "NA", "relation": "NA"}, "children": []}, {"id": "159", "name": "Volcanoes of the Pacific Ocean / VolcanoDiscovery", "data": {"band": "NA", "relation": "NA"}, "children": []}, {"id": "168", "name": "Volcanic islands merge in Pacific Ocean - BBC News", "data": {"band": "NA", "relation": "NA"}, "children": []}, {"id": "352", "name": "Volcanic island in Pacific Ocean is ...dailymail.co.uk", "data": {"band": "NA", "relation": "NA"}, "children": []}]}, {"id": "6c", "name": {}, "data": {"band": "NA", "relation": "NA"}, "children": []}, {"id": "47c", "name": {}, "data": {"band": "NA", "relation": "NA"}, "children": []}, {"id": "75c", "name": {}, "data": {"band": "NA", "relation": "NA"}, "children": []}, {"id": "20c", "name": {}, "data": {"band": "NA", "relation": "NA"}, "children": []}, {"id": "36c", "name": {}, "data": {"band": "NA", "relation": "NA"}, "children": []}, {"id": "0c", "name": {}, "data": {"band": "NA", "relation": "NA"}, "children": []}, {"id": "28c", "name": {}, "data": {"band": "NA", "relation": "NA"}, "children": []}, {"id": "76c", "name": {}, "data": {"band": "NA", "relation": "NA"}, "children": []}, {"id": "57c", "name": {}, "data": {"band": "NA", "relation": "NA"}, "children": []}, {"id": "79c", "name": {}, "data": {"band": "NA", "relation": "NA"}, "children": []}, {"id": "51c", "name": {}, "data": {"band": "NA", "relation": "NA"}, "children": []}, {"id": "65c", "name": {}, "data": {"band": "NA", "relation": "NA"}, "children": []}, {"id": "10c", "name": {}, "data": {"band": "NA", "relation": "NA"}, "children": []}, {"id": "8c", "name": {}, "data": {"band": "NA", "relation": "NA"}, "children": []}, {"id": "53c", "name": {}, "data": {"band": "NA", "relation": "NA"}, "children": []}, {"id": "61c", "name": {}, "data": {"band": "NA", "relation": "NA"}, "children": []}, {"id": "19c", "name": {}, "data": {"band": "NA", "relation": "NA"}, "children": []}, {"id": "5c", "name": {}, "data": {"band": "NA", "relation": "NA"}, "children": []}, {"id": "73c", "name": {}, "data": {"band": "NA", "relation": "NA"}, "children": []}, {"id": "2c", "name": {}, "data": {"band": "NA", "relation": "NA"}, "children": []}, {"id": "22c", "name": {}, "data": {"band": "NA", "relation": "NA"}, "children": []}, {"id": "23c", "name": {}, "data": {"band": "NA", "relation": "NA"}, "children": []}, {"id": "59c", "name": {}, "data": {"band": "NA", "relation": "NA"}, "children": []}, {"id": "74c", "name": {}, "data": {"band": "NA", "relation": "NA"}, "children": []}, {"id": "34c", "name": {}, "data": {"band": "NA", "relation": "NA"}, "children": []}, {"id": "9c", "name": {}, "data": {"band": "NA", "relation": "NA"}, "children": []}, {"id": "30c", "name": {}, "data": {"band": "NA", "relation": "NA"}, "children": []}, {"id": "24c", "name": {}, "data": {"band": "NA", "relation": "NA"}, "children": []}, {"id": "14c", "name": {}, "data": {"band": "NA", "relation": "NA"}, "children": []}, {"id": "7c", "name": {}, "data": {"band": "NA", "relation": "NA"}, "children": []}, {"id": "58c", "name": {}, "data": {"band": "NA", "relation": "NA"}, "children": []}, {"id": "31c", "name": {}, "data": {"band": "NA", "relation": "NA"}, "children": []}, {"id": "44c", "name": {}, "data": {"band": "NA", "relation": "NA"}, "children": []}, {"id": "41c", "name": {}, "data": {"band": "NA", "relation": "NA"}, "children": []}, {"id": "4c", "name": {}, "data": {"band": "NA", "relation": "NA"}, "children": []}, {"id": "18c", "name": {}, "data": {"band": "NA", "relation": "NA"}, "children": []}, {"id": "29c", "name": {}, "data": {"band": "NA", "relation": "NA"}, "children": []}, {"id": "39c", "name": {}, "data": {"band": "NA", "relation": "NA"}, "children": []}, {"id": "3c", "name": {}, "data": {"band": "NA", "relation": "NA"}, "children": []}, {"id": "27c", "name": {}, "data": {"band": "NA", "relation": "NA"}, "children": []}, {"id": "38c", "name": {}, "data": {"band": "NA", "relation": "NA"}, "children": []}, {"id": "63c", "name": {}, "data": {"band": "NA", "relation": "NA"}, "children": []}, {"id": "1c", "name": {}, "data": {"band": "NA", "relation": "NA"}, "children": []}, {"id": "48c", "name": {}, "data": {"band": "NA", "relation": "NA"}, "children": []}, {"id": "32c", "name": {}, "data": {"band": "NA", "relation": "NA"}, "children": []}, {"id": "17c", "name": {}, "data": {"band": "NA", "relation": "NA"}, "children": []}, {"id": "15c", "name": {}, "data": {"band": "NA", "relation": "NA"}, "children": []}, {"id": "56c", "name": {}, "data": {"band": "NA", "relation": "NA"}, "children": []}, {"id": "37c", "name": {}, "data": {"band": "NA", "relation": "NA"}, "children": []}, {"id": "66c", "name": {}, "data": {"band": "NA", "relation": "NA"}, "children": []}, {"id": "33c", "name": {}, "data": {"band": "NA", "relation": "NA"}, "children": []}, {"id": "64c", "name": {}, "data": {"band": "NA", "relation": "NA"}, "children": []}, {"id": "12c", "name": {}, "data": {"band": "NA", "relation": "NA"}, "children": []}, {"id": "77c", "name": {}, "data": {"band": "NA", "relation": "NA"}, "children": []}, {"id": "67c", "name": {}, "data": {"band": "NA", "relation": "NA"}, "children": []}, {"id": "25c", "name": {}, "data": {"band": "NA", "relation": "NA"}, "children": []}, {"id": "16c", "name": {}, "data": {"band": "NA", "relation": "NA"}, "children": []}, {"id": "49c", "name": {}, "data": {"band": "NA", "relation": "NA"}, "children": []}, {"id": "68c", "name": {}, "data": {"band": "NA", "relation": "NA"}, "children": []}, {"id": "13c", "name": {}, "data": {"band": "NA", "relation": "NA"}, "children": []}, {"id": "11c", "name": {}, "data": {"band": "NA", "relation": "NA"}, "children": []}, {"id": "50c", "name": {}, "data": {"band": "NA", "relation": "NA"}, "children": []}, {"id": "21c", "name": {}, "data": {"band": "NA", "relation": "NA"}, "children": []}, {"id": "26c", "name": {}, "data": {"band": "NA", "relation": "NA"}, "children": []}, {"id": "45c", "name": {}, "data": {"band": "NA", "relation": "NA"}, "children": []}, {"id": "62c", "name": {}, "data": {"band": "NA", "relation": "NA"}, "children": []}]}, {"id": "19c", "name": "South Pacific Ocean ..", "children": [{"id": "15d", "name": "South Pacific Ocean ..", "data": {"band": "NA", "relation": "NA"}, "children": [{"id": "84", "name": "South Pacific Ocean - Google My Maps", "data": {"band": "NA", "relation": "NA"}, "children": []}, {"id": "203", "name": "World: Atlantic Ocean and Pacific Ocean: The Luso-Hispanic ...", "data": {"band": "NA", "relation": "NA"}, "children": []}, {"id": "10d", "name": "Western Pacific Region WHO Western Pacific Region WPR A Australia Brunei Darussalam Japan New Zealand Singapore WPR B Cambodia China Cook Islands Fiji Kiribati Lao . Pacific Ocean \u2013 AOSIS Alliance of Small Island States Click to begin Click to begin Click to begin Many nations one voice Click to begin Pacific Ocean Welcome to AOSIS English French Spanish Pacific Ocean", "data": {"band": "NA", "relation": "NA"}, "children": []}, {"id": "16d", "name": "South Sea bubble a voyage across the Pacific Ocean South Sea bubble a voyage across the Pacific Ocean A smallship voyage between Tahiti and Easter Island feels like a journey through time . After the Pacific Ocean swallows villages and five Solomon", "data": {"band": "NA", "relation": "NA"}, "children": []}, {"id": "76d", "name": "Fiji  History Map Flag Points of Interest  Facts  Britannica ", "data": {"band": "NA", "relation": "NA"}, "children": []}]}, {"id": "16d", "name": "South Sea bubble a v..", "data": {"band": "NA", "relation": "NA"}, "children": [{"id": "15d", "name": "South Pacific Ocean Google My Maps Sailing from Brazil to Australia . World Atlantic Ocean and Pacific Ocean The LusoHispanic This elaborate elegant Portuguese portolan chart depicts the Atlantic Ocean the southeast Pacific Ocean the southwest Indian Ocean as well as the continents", "data": {"band": "NA", "relation": "NA"}, "children": []}, {"id": "190", "name": "South Sea bubble: a voyage across the Pacific Ocean", "data": {"band": "NA", "relation": "NA"}, "children": []}, {"id": "348", "name": "After the Pacific Ocean swallows villages and five Solomon ...", "data": {"band": "NA", "relation": "NA"}, "children": []}, {"id": "10d", "name": "Western Pacific Region WHO Western Pacific Region WPR A Australia Brunei Darussalam Japan New Zealand Singapore WPR B Cambodia China Cook Islands Fiji Kiribati Lao . Pacific Ocean \u2013 AOSIS Alliance of Small Island States Click to begin Click to begin Click to begin Many nations one voice Click to begin Pacific Ocean Welcome to AOSIS English French Spanish Pacific Ocean", "data": {"band": "NA", "relation": "NA"}, "children": []}]}, {"id": "76d", "name": "Fiji  History Map Fl..", "data": {"band": "NA", "relation": "NA"}, "children": [{"id": "15d", "name": "South Pacific Ocean Google My Maps Sailing from Brazil to Australia . World Atlantic Ocean and Pacific Ocean The LusoHispanic This elaborate elegant Portuguese portolan chart depicts the Atlantic Ocean the southeast Pacific Ocean the southwest Indian Ocean as well as the continents", "data": {"band": "NA", "relation": "NA"}, "children": []}, {"id": "195", "name": "Fiji | History, Map, Flag, Points of Interest, & Facts | Britannica", "data": {"band": "NA", "relation": "NA"}, "children": []}]}, {"id": "10d", "name": "Western Pacific Regi..", "data": {"band": "NA", "relation": "NA"}, "children": [{"id": "15d", "name": "South Pacific Ocean Google My Maps Sailing from Brazil to Australia . World Atlantic Ocean and Pacific Ocean The LusoHispanic This elaborate elegant Portuguese portolan chart depicts the Atlantic Ocean the southeast Pacific Ocean the southwest Indian Ocean as well as the continents", "data": {"band": "NA", "relation": "NA"}, "children": []}, {"id": "16d", "name": "South Sea bubble a voyage across the Pacific Ocean South Sea bubble a voyage across the Pacific Ocean A smallship voyage between Tahiti and Easter Island feels like a journey through time . After the Pacific Ocean swallows villages and five Solomon", "data": {"band": "NA", "relation": "NA"}, "children": []}, {"id": "202", "name": "Western Pacific Region - WHO", "data": {"band": "NA", "relation": "NA"}, "children": []}, {"id": "343", "name": "Pacific Ocean \u2013 AOSIS (Alliance of Small Island States)", "data": {"band": "NA", "relation": "NA"}, "children": []}]}, {"id": "6c", "name": {}, "data": {"band": "NA", "relation": "NA"}, "children": []}, {"id": "47c", "name": {}, "data": {"band": "NA", "relation": "NA"}, "children": []}, {"id": "75c", "name": {}, "data": {"band": "NA", "relation": "NA"}, "children": []}, {"id": "20c", "name": {}, "data": {"band": "NA", "relation": "NA"}, "children": []}, {"id": "36c", "name": {}, "data": {"band": "NA", "relation": "NA"}, "children": []}, {"id": "0c", "name": {}, "data": {"band": "NA", "relation": "NA"}, "children": []}, {"id": "28c", "name": {}, "data": {"band": "NA", "relation": "NA"}, "children": []}, {"id": "46c", "name": {}, "data": {"band": "NA", "relation": "NA"}, "children": []}, {"id": "5c", "name": {}, "data": {"band": "NA", "relation": "NA"}, "children": []}, {"id": "74c", "name": {}, "data": {"band": "NA", "relation": "NA"}, "children": []}, {"id": "76c", "name": {}, "data": {"band": "NA", "relation": "NA"}, "children": []}, {"id": "34c", "name": {}, "data": {"band": "NA", "relation": "NA"}, "children": []}, {"id": "30c", "name": {}, "data": {"band": "NA", "relation": "NA"}, "children": []}, {"id": "57c", "name": {}, "data": {"band": "NA", "relation": "NA"}, "children": []}, {"id": "58c", "name": {}, "data": {"band": "NA", "relation": "NA"}, "children": []}, {"id": "31c", "name": {}, "data": {"band": "NA", "relation": "NA"}, "children": []}, {"id": "4c", "name": {}, "data": {"band": "NA", "relation": "NA"}, "children": []}, {"id": "39c", "name": {}, "data": {"band": "NA", "relation": "NA"}, "children": []}, {"id": "79c", "name": {}, "data": {"band": "NA", "relation": "NA"}, "children": []}, {"id": "1c", "name": {}, "data": {"band": "NA", "relation": "NA"}, "children": []}, {"id": "17c", "name": {}, "data": {"band": "NA", "relation": "NA"}, "children": []}, {"id": "33c", "name": {}, "data": {"band": "NA", "relation": "NA"}, "children": []}, {"id": "51c", "name": {}, "data": {"band": "NA", "relation": "NA"}, "children": []}, {"id": "64c", "name": {}, "data": {"band": "NA", "relation": "NA"}, "children": []}, {"id": "65c", "name": {}, "data": {"band": "NA", "relation": "NA"}, "children": []}, {"id": "10c", "name": {}, "data": {"band": "NA", "relation": "NA"}, "children": []}, {"id": "8c", "name": {}, "data": {"band": "NA", "relation": "NA"}, "children": []}, {"id": "43c", "name": {}, "data": {"band": "NA", "relation": "NA"}, "children": []}, {"id": "13c", "name": {}, "data": {"band": "NA", "relation": "NA"}, "children": []}, {"id": "21c", "name": {}, "data": {"band": "NA", "relation": "NA"}, "children": []}, {"id": "53c", "name": {}, "data": {"band": "NA", "relation": "NA"}, "children": []}, {"id": "45c", "name": {}, "data": {"band": "NA", "relation": "NA"}, "children": []}, {"id": "61c", "name": {}, "data": {"band": "NA", "relation": "NA"}, "children": []}, {"id": "73c", "name": {}, "data": {"band": "NA", "relation": "NA"}, "children": []}, {"id": "2c", "name": {}, "data": {"band": "NA", "relation": "NA"}, "children": []}, {"id": "22c", "name": {}, "data": {"band": "NA", "relation": "NA"}, "children": []}, {"id": "23c", "name": {}, "data": {"band": "NA", "relation": "NA"}, "children": []}, {"id": "59c", "name": {}, "data": {"band": "NA", "relation": "NA"}, "children": []}, {"id": "9c", "name": {}, "data": {"band": "NA", "relation": "NA"}, "children": []}, {"id": "24c", "name": {}, "data": {"band": "NA", "relation": "NA"}, "children": []}, {"id": "14c", "name": {}, "data": {"band": "NA", "relation": "NA"}, "children": []}, {"id": "7c", "name": {}, "data": {"band": "NA", "relation": "NA"}, "children": []}, {"id": "80c", "name": {}, "data": {"band": "NA", "relation": "NA"}, "children": []}, {"id": "44c", "name": {}, "data": {"band": "NA", "relation": "NA"}, "children": []}, {"id": "41c", "name": {}, "data": {"band": "NA", "relation": "NA"}, "children": []}, {"id": "18c", "name": {}, "data": {"band": "NA", "relation": "NA"}, "children": []}, {"id": "29c", "name": {}, "data": {"band": "NA", "relation": "NA"}, "children": []}, {"id": "3c", "name": {}, "data": {"band": "NA", "relation": "NA"}, "children": []}, {"id": "27c", "name": {}, "data": {"band": "NA", "relation": "NA"}, "children": []}, {"id": "38c", "name": {}, "data": {"band": "NA", "relation": "NA"}, "children": []}, {"id": "63c", "name": {}, "data": {"band": "NA", "relation": "NA"}, "children": []}, {"id": "72c", "name": {}, "data": {"band": "NA", "relation": "NA"}, "children": []}, {"id": "48c", "name": {}, "data": {"band": "NA", "relation": "NA"}, "children": []}, {"id": "32c", "name": {}, "data": {"band": "NA", "relation": "NA"}, "children": []}, {"id": "42c", "name": {}, "data": {"band": "NA", "relation": "NA"}, "children": []}, {"id": "15c", "name": {}, "data": {"band": "NA", "relation": "NA"}, "children": []}, {"id": "56c", "name": {}, "data": {"band": "NA", "relation": "NA"}, "children": []}, {"id": "37c", "name": {}, "data": {"band": "NA", "relation": "NA"}, "children": []}, {"id": "66c", "name": {}, "data": {"band": "NA", "relation": "NA"}, "children": []}, {"id": "40c", "name": {}, "data": {"band": "NA", "relation": "NA"}, "children": []}, {"id": "12c", "name": {}, "data": {"band": "NA", "relation": "NA"}, "children": []}, {"id": "77c", "name": {}, "data": {"band": "NA", "relation": "NA"}, "children": []}, {"id": "67c", "name": {}, "data": {"band": "NA", "relation": "NA"}, "children": []}, {"id": "25c", "name": {}, "data": {"band": "NA", "relation": "NA"}, "children": []}, {"id": "69c", "name": {}, "data": {"band": "NA", "relation": "NA"}, "children": []}, {"id": "16c", "name": {}, "data": {"band": "NA", "relation": "NA"}, "children": []}, {"id": "49c", "name": {}, "data": {"band": "NA", "relation": "NA"}, "children": []}, {"id": "68c", "name": {}, "data": {"band": "NA", "relation": "NA"}, "children": []}, {"id": "11c", "name": {}, "data": {"band": "NA", "relation": "NA"}, "children": []}, {"id": "52c", "name": {}, "data": {"band": "NA", "relation": "NA"}, "children": []}, {"id": "50c", "name": {}, "data": {"band": "NA", "relation": "NA"}, "children": []}, {"id": "26c", "name": {}, "data": {"band": "NA", "relation": "NA"}, "children": []}, {"id": "55c", "name": {}, "data": {"band": "NA", "relation": "NA"}, "children": []}, {"id": "78c", "name": {}, "data": {"band": "NA", "relation": "NA"}, "children": []}, {"id": "62c", "name": {}, "data": {"band": "NA", "relation": "NA"}, "children": []}, {"id": "70c", "name": {}, "data": {"band": "NA", "relation": "NA"}, "children": []}]}, {"id": "5c", "name": "This Is the Engineer..", "children": [{"id": "90d", "name": "This Is the Engineer..", "data": {"band": "NA", "relation": "NA"}, "children": [{"id": "91", "name": "This Is the Engineering You'd Need to Cross the Pacific Ocean ...", "data": {"band": "NA", "relation": "NA"}, "children": []}, {"id": "95", "name": "Pacific Ocean Division, U.S. Army Corps of Engineers", "data": {"band": "NA", "relation": "NA"}, "children": []}, {"id": "32d", "name": "Pacific Ocean influence What is coastal upwelling Pacific Ocean influence What is coastal upwelling KOIN Weather Kids by Joseph Dames Posted Jul PM PDT Updated Jul . Pacific Ocean meets the Tasman Sea localguidesconnectcom .", "data": {"band": "NA", "relation": "NA"}, "children": []}, {"id": "77d", "name": "The Pacific Ocean  Cassi Barreras Portfolio  Google Sites ", "data": {"band": "NA", "relation": "NA"}, "children": []}, {"id": "11d", "name": "pacificocean hashtag on Instagram \u2022 Photos and Videos m Posts  See Instagram photos and videos from pacificocean hashtag", "data": {"band": "NA", "relation": "NA"}, "children": []}, {"id": "138d", "name": "In Pacific Ocean Expanded Protections pewtrustsorg", "data": {"band": "NA", "relation": "NA"}, "children": []}, {"id": "164d", "name": "Pacific Ocean Division holds Change of Command   Armymil ", "data": {"band": "NA", "relation": "NA"}, "children": []}]}, {"id": "11d", "name": "pacificocean hashtag..", "data": {"band": "NA", "relation": "NA"}, "children": [{"id": "90d", "name": "This Is the Engineering Youd Need to Cross the Pacific Ocean . Pacific Ocean Division US Army Corps of Engineers The official website of the Pacific Ocean Division US Army Corps of Engineers", "data": {"band": "NA", "relation": "NA"}, "children": []}, {"id": "219", "name": "#pacificocean hashtag on Instagram \u2022 Photos and Videos", "data": {"band": "NA", "relation": "NA"}, "children": []}, {"id": "341", "name": "Pacific Ocean | The Chronicles of ...narnia.fandom.com", "data": {"band": "NA", "relation": "NA"}, "children": []}, {"id": "386", "name": "Pacific Ocean - Wikiwandwikiwand.com", "data": {"band": "NA", "relation": "NA"}, "children": []}, {"id": "394", "name": "Example: Pacific Ocean | Division 11's ...blogs.ubc.ca", "data": {"band": "NA", "relation": "NA"}, "children": []}, {"id": "32d", "name": "Pacific Ocean influence What is coastal upwelling Pacific Ocean influence What is coastal upwelling KOIN Weather Kids by Joseph Dames Posted Jul PM PDT Updated Jul . Pacific Ocean meets the Tasman Sea localguidesconnectcom .", "data": {"band": "NA", "relation": "NA"}, "children": []}, {"id": "77d", "name": "The Pacific Ocean  Cassi Barreras Portfolio  Google Sites ", "data": {"band": "NA", "relation": "NA"}, "children": []}, {"id": "138d", "name": "In Pacific Ocean Expanded Protections pewtrustsorg", "data": {"band": "NA", "relation": "NA"}, "children": []}, {"id": "164d", "name": "Pacific Ocean Division holds Change of Command   Armymil ", "data": {"band": "NA", "relation": "NA"}, "children": []}]}, {"id": "32d", "name": "Pacific Ocean influe..", "data": {"band": "NA", "relation": "NA"}, "children": [{"id": "90d", "name": "This Is the Engineering Youd Need to Cross the Pacific Ocean . Pacific Ocean Division US Army Corps of Engineers The official website of the Pacific Ocean Division US Army Corps of Engineers", "data": {"band": "NA", "relation": "NA"}, "children": []}, {"id": "11d", "name": "pacificocean hashtag on Instagram \u2022 Photos and Videos m Posts  See Instagram photos and videos from pacificocean hashtag", "data": {"band": "NA", "relation": "NA"}, "children": []}, {"id": "286", "name": "Pacific Ocean influence: What is coastal upwelling", "data": {"band": "NA", "relation": "NA"}, "children": []}, {"id": "312", "name": "the Pacific Ocean ...dailymail.co.uk", "data": {"band": "NA", "relation": "NA"}, "children": []}, {"id": "325", "name": "line crossing the Pacific Ocean ...earthscience.stackexchange.com", "data": {"band": "NA", "relation": "NA"}, "children": []}, {"id": "326", "name": "Pacific Marine - Ocean Prediction Center", "data": {"band": "NA", "relation": "NA"}, "children": []}, {"id": "382", "name": "The Pacific Ocean, explained | National ...nationalgeographic.co.uk", "data": {"band": "NA", "relation": "NA"}, "children": []}, {"id": "387", "name": "Pacific Ocean meets the Tasman Sea ...localguidesconnect.com", "data": {"band": "NA", "relation": "NA"}, "children": []}, {"id": "393", "name": "Pacific Ocean Overview: Formation ...thoughtco.com", "data": {"band": "NA", "relation": "NA"}, "children": []}, {"id": "138d", "name": "In Pacific Ocean Expanded Protections pewtrustsorg", "data": {"band": "NA", "relation": "NA"}, "children": []}, {"id": "164d", "name": "Pacific Ocean Division holds Change of Command   Armymil ", "data": {"band": "NA", "relation": "NA"}, "children": []}]}, {"id": "186d", "name": "Pacific Ocean Wall M..", "data": {"band": "NA", "relation": "NA"}, "children": [{"id": "337", "name": "Pacific Ocean Wall Map - 34\" x 27.75 ...amazon.co.uk", "data": {"band": "NA", "relation": "NA"}, "children": []}]}, {"id": "138d", "name": "In Pacific Ocean Exp..", "data": {"band": "NA", "relation": "NA"}, "children": [{"id": "90d", "name": "This Is the Engineering Youd Need to Cross the Pacific Ocean . Pacific Ocean Division US Army Corps of Engineers The official website of the Pacific Ocean Division US Army Corps of Engineers", "data": {"band": "NA", "relation": "NA"}, "children": []}, {"id": "11d", "name": "pacificocean hashtag on Instagram \u2022 Photos and Videos m Posts  See Instagram photos and videos from pacificocean hashtag", "data": {"band": "NA", "relation": "NA"}, "children": []}, {"id": "32d", "name": "Pacific Ocean influence What is coastal upwelling Pacific Ocean influence What is coastal upwelling KOIN Weather Kids by Joseph Dames Posted Jul PM PDT Updated Jul . Pacific Ocean meets the Tasman Sea localguidesconnectcom .", "data": {"band": "NA", "relation": "NA"}, "children": []}, {"id": "358", "name": "In Pacific Ocean, Expanded Protections ...pewtrusts.org", "data": {"band": "NA", "relation": "NA"}, "children": []}]}, {"id": "77d", "name": "The Pacific Ocean  C..", "data": {"band": "NA", "relation": "NA"}, "children": [{"id": "90d", "name": "This Is the Engineering Youd Need to Cross the Pacific Ocean . Pacific Ocean Division US Army Corps of Engineers The official website of the Pacific Ocean Division US Army Corps of Engineers", "data": {"band": "NA", "relation": "NA"}, "children": []}, {"id": "11d", "name": "pacificocean hashtag on Instagram \u2022 Photos and Videos m Posts  See Instagram photos and videos from pacificocean hashtag", "data": {"band": "NA", "relation": "NA"}, "children": []}, {"id": "380", "name": "The Pacific Ocean - Cassi Barrera's Portfolio - Google Sites", "data": {"band": "NA", "relation": "NA"}, "children": []}, {"id": "396", "name": "The Pacific Ocean - Cassi Barrera's ...sites.google.com", "data": {"band": "NA", "relation": "NA"}, "children": []}, {"id": "164d", "name": "Pacific Ocean Division holds Change of Command   Armymil ", "data": {"band": "NA", "relation": "NA"}, "children": []}]}, {"id": "164d", "name": "Pacific Ocean Divisi..", "data": {"band": "NA", "relation": "NA"}, "children": [{"id": "90d", "name": "This Is the Engineering Youd Need to Cross the Pacific Ocean . Pacific Ocean Division US Army Corps of Engineers The official website of the Pacific Ocean Division US Army Corps of Engineers", "data": {"band": "NA", "relation": "NA"}, "children": []}, {"id": "11d", "name": "pacificocean hashtag on Instagram \u2022 Photos and Videos m Posts  See Instagram photos and videos from pacificocean hashtag", "data": {"band": "NA", "relation": "NA"}, "children": []}, {"id": "32d", "name": "Pacific Ocean influence What is coastal upwelling Pacific Ocean influence What is coastal upwelling KOIN Weather Kids by Joseph Dames Posted Jul PM PDT Updated Jul . Pacific Ocean meets the Tasman Sea localguidesconnectcom .", "data": {"band": "NA", "relation": "NA"}, "children": []}, {"id": "77d", "name": "The Pacific Ocean  Cassi Barreras Portfolio  Google Sites ", "data": {"band": "NA", "relation": "NA"}, "children": []}, {"id": "384", "name": "Pacific Ocean Division holds Change of Command ... - Army.mil", "data": {"band": "NA", "relation": "NA"}, "children": []}]}, {"id": "6c", "name": {}, "data": {"band": "NA", "relation": "NA"}, "children": []}, {"id": "47c", "name": {}, "data": {"band": "NA", "relation": "NA"}, "children": []}, {"id": "75c", "name": {}, "data": {"band": "NA", "relation": "NA"}, "children": []}, {"id": "20c", "name": {}, "data": {"band": "NA", "relation": "NA"}, "children": []}, {"id": "36c", "name": {}, "data": {"band": "NA", "relation": "NA"}, "children": []}, {"id": "0c", "name": {}, "data": {"band": "NA", "relation": "NA"}, "children": []}, {"id": "28c", "name": {}, "data": {"band": "NA", "relation": "NA"}, "children": []}, {"id": "46c", "name": {}, "data": {"band": "NA", "relation": "NA"}, "children": []}, {"id": "19c", "name": {}, "data": {"band": "NA", "relation": "NA"}, "children": []}, {"id": "76c", "name": {}, "data": {"band": "NA", "relation": "NA"}, "children": []}, {"id": "57c", "name": {}, "data": {"band": "NA", "relation": "NA"}, "children": []}, {"id": "79c", "name": {}, "data": {"band": "NA", "relation": "NA"}, "children": []}, {"id": "51c", "name": {}, "data": {"band": "NA", "relation": "NA"}, "children": []}, {"id": "64c", "name": {}, "data": {"band": "NA", "relation": "NA"}, "children": []}, {"id": "65c", "name": {}, "data": {"band": "NA", "relation": "NA"}, "children": []}, {"id": "10c", "name": {}, "data": {"band": "NA", "relation": "NA"}, "children": []}, {"id": "8c", "name": {}, "data": {"band": "NA", "relation": "NA"}, "children": []}, {"id": "43c", "name": {}, "data": {"band": "NA", "relation": "NA"}, "children": []}, {"id": "21c", "name": {}, "data": {"band": "NA", "relation": "NA"}, "children": []}, {"id": "53c", "name": {}, "data": {"band": "NA", "relation": "NA"}, "children": []}, {"id": "45c", "name": {}, "data": {"band": "NA", "relation": "NA"}, "children": []}, {"id": "61c", "name": {}, "data": {"band": "NA", "relation": "NA"}, "children": []}, {"id": "73c", "name": {}, "data": {"band": "NA", "relation": "NA"}, "children": []}, {"id": "2c", "name": {}, "data": {"band": "NA", "relation": "NA"}, "children": []}, {"id": "22c", "name": {}, "data": {"band": "NA", "relation": "NA"}, "children": []}, {"id": "23c", "name": {}, "data": {"band": "NA", "relation": "NA"}, "children": []}, {"id": "59c", "name": {}, "data": {"band": "NA", "relation": "NA"}, "children": []}, {"id": "74c", "name": {}, "data": {"band": "NA", "relation": "NA"}, "children": []}, {"id": "34c", "name": {}, "data": {"band": "NA", "relation": "NA"}, "children": []}, {"id": "9c", "name": {}, "data": {"band": "NA", "relation": "NA"}, "children": []}, {"id": "30c", "name": {}, "data": {"band": "NA", "relation": "NA"}, "children": []}, {"id": "24c", "name": {}, "data": {"band": "NA", "relation": "NA"}, "children": []}, {"id": "14c", "name": {}, "data": {"band": "NA", "relation": "NA"}, "children": []}, {"id": "7c", "name": {}, "data": {"band": "NA", "relation": "NA"}, "children": []}, {"id": "58c", "name": {}, "data": {"band": "NA", "relation": "NA"}, "children": []}, {"id": "31c", "name": {}, "data": {"band": "NA", "relation": "NA"}, "children": []}, {"id": "44c", "name": {}, "data": {"band": "NA", "relation": "NA"}, "children": []}, {"id": "41c", "name": {}, "data": {"band": "NA", "relation": "NA"}, "children": []}, {"id": "4c", "name": {}, "data": {"band": "NA", "relation": "NA"}, "children": []}, {"id": "18c", "name": {}, "data": {"band": "NA", "relation": "NA"}, "children": []}, {"id": "29c", "name": {}, "data": {"band": "NA", "relation": "NA"}, "children": []}, {"id": "39c", "name": {}, "data": {"band": "NA", "relation": "NA"}, "children": []}, {"id": "3c", "name": {}, "data": {"band": "NA", "relation": "NA"}, "children": []}, {"id": "27c", "name": {}, "data": {"band": "NA", "relation": "NA"}, "children": []}, {"id": "38c", "name": {}, "data": {"band": "NA", "relation": "NA"}, "children": []}, {"id": "63c", "name": {}, "data": {"band": "NA", "relation": "NA"}, "children": []}, {"id": "72c", "name": {}, "data": {"band": "NA", "relation": "NA"}, "children": []}, {"id": "1c", "name": {}, "data": {"band": "NA", "relation": "NA"}, "children": []}, {"id": "48c", "name": {}, "data": {"band": "NA", "relation": "NA"}, "children": []}, {"id": "32c", "name": {}, "data": {"band": "NA", "relation": "NA"}, "children": []}, {"id": "42c", "name": {}, "data": {"band": "NA", "relation": "NA"}, "children": []}, {"id": "17c", "name": {}, "data": {"band": "NA", "relation": "NA"}, "children": []}, {"id": "15c", "name": {}, "data": {"band": "NA", "relation": "NA"}, "children": []}, {"id": "56c", "name": {}, "data": {"band": "NA", "relation": "NA"}, "children": []}, {"id": "37c", "name": {}, "data": {"band": "NA", "relation": "NA"}, "children": []}, {"id": "66c", "name": {}, "data": {"band": "NA", "relation": "NA"}, "children": []}, {"id": "33c", "name": {}, "data": {"band": "NA", "relation": "NA"}, "children": []}, {"id": "12c", "name": {}, "data": {"band": "NA", "relation": "NA"}, "children": []}, {"id": "77c", "name": {}, "data": {"band": "NA", "relation": "NA"}, "children": []}, {"id": "25c", "name": {}, "data": {"band": "NA", "relation": "NA"}, "children": []}, {"id": "69c", "name": {}, "data": {"band": "NA", "relation": "NA"}, "children": []}, {"id": "49c", "name": {}, "data": {"band": "NA", "relation": "NA"}, "children": []}, {"id": "68c", "name": {}, "data": {"band": "NA", "relation": "NA"}, "children": []}, {"id": "13c", "name": {}, "data": {"band": "NA", "relation": "NA"}, "children": []}, {"id": "11c", "name": {}, "data": {"band": "NA", "relation": "NA"}, "children": []}, {"id": "52c", "name": {}, "data": {"band": "NA", "relation": "NA"}, "children": []}, {"id": "50c", "name": {}, "data": {"band": "NA", "relation": "NA"}, "children": []}, {"id": "26c", "name": {}, "data": {"band": "NA", "relation": "NA"}, "children": []}, {"id": "62c", "name": {}, "data": {"band": "NA", "relation": "NA"}, "children": []}]}, {"id": "73c", "name": "Pacific Ocean Park T..", "children": [{"id": "12d", "name": "Pacific Ocean Park T..", "data": {"band": "NA", "relation": "NA"}, "children": [{"id": "162", "name": "Pacific Ocean Park: The Rise and Fall of Los Angeles' Space ...", "data": {"band": "NA", "relation": "NA"}, "children": []}, {"id": "222", "name": "Animation of Pacific Ocean Sea Surface Heights ... - NASA", "data": {"band": "NA", "relation": "NA"}, "children": []}, {"id": "334", "name": "The Pacific Ocean Los Angeles Magazinelamag.com", "data": {"band": "NA", "relation": "NA"}, "children": []}, {"id": "340", "name": "Pacific Ocean - Basic Planetbasicplanet.com", "data": {"band": "NA", "relation": "NA"}, "children": []}]}, {"id": "178d", "name": "Pam Southern Pacific..", "data": {"band": "NA", "relation": "NA"}, "children": [{"id": "283", "name": "Pam (Southern Pacific Ocean) | NASA", "data": {"band": "NA", "relation": "NA"}, "children": []}, {"id": "105d", "name": "Ian Southern Pacific Ocean  NASA ", "data": {"band": "NA", "relation": "NA"}, "children": []}]}, {"id": "105d", "name": "Ian Southern Pacific..", "data": {"band": "NA", "relation": "NA"}, "children": [{"id": "178d", "name": "Pam Southern Pacific Ocean  NASA ", "data": {"band": "NA", "relation": "NA"}, "children": []}, {"id": "290", "name": "Ian (Southern Pacific Ocean) | NASA", "data": {"band": "NA", "relation": "NA"}, "children": []}, {"id": "347", "name": "pictured in the South Pacific Ocean ...nasa.gov", "data": {"band": "NA", "relation": "NA"}, "children": []}]}, {"id": "6c", "name": {}, "data": {"band": "NA", "relation": "NA"}, "children": []}, {"id": "47c", "name": {}, "data": {"band": "NA", "relation": "NA"}, "children": []}, {"id": "75c", "name": {}, "data": {"band": "NA", "relation": "NA"}, "children": []}, {"id": "20c", "name": {}, "data": {"band": "NA", "relation": "NA"}, "children": []}, {"id": "36c", "name": {}, "data": {"band": "NA", "relation": "NA"}, "children": []}, {"id": "0c", "name": {}, "data": {"band": "NA", "relation": "NA"}, "children": []}, {"id": "28c", "name": {}, "data": {"band": "NA", "relation": "NA"}, "children": []}, {"id": "46c", "name": {}, "data": {"band": "NA", "relation": "NA"}, "children": []}, {"id": "19c", "name": {}, "data": {"band": "NA", "relation": "NA"}, "children": []}, {"id": "5c", "name": {}, "data": {"band": "NA", "relation": "NA"}, "children": []}, {"id": "74c", "name": {}, "data": {"band": "NA", "relation": "NA"}, "children": []}, {"id": "76c", "name": {}, "data": {"band": "NA", "relation": "NA"}, "children": []}, {"id": "34c", "name": {}, "data": {"band": "NA", "relation": "NA"}, "children": []}, {"id": "30c", "name": {}, "data": {"band": "NA", "relation": "NA"}, "children": []}, {"id": "57c", "name": {}, "data": {"band": "NA", "relation": "NA"}, "children": []}, {"id": "58c", "name": {}, "data": {"band": "NA", "relation": "NA"}, "children": []}, {"id": "31c", "name": {}, "data": {"band": "NA", "relation": "NA"}, "children": []}, {"id": "41c", "name": {}, "data": {"band": "NA", "relation": "NA"}, "children": []}, {"id": "4c", "name": {}, "data": {"band": "NA", "relation": "NA"}, "children": []}, {"id": "29c", "name": {}, "data": {"band": "NA", "relation": "NA"}, "children": []}, {"id": "39c", "name": {}, "data": {"band": "NA", "relation": "NA"}, "children": []}, {"id": "79c", "name": {}, "data": {"band": "NA", "relation": "NA"}, "children": []}, {"id": "1c", "name": {}, "data": {"band": "NA", "relation": "NA"}, "children": []}, {"id": "17c", "name": {}, "data": {"band": "NA", "relation": "NA"}, "children": []}, {"id": "37c", "name": {}, "data": {"band": "NA", "relation": "NA"}, "children": []}, {"id": "33c", "name": {}, "data": {"band": "NA", "relation": "NA"}, "children": []}, {"id": "51c", "name": {}, "data": {"band": "NA", "relation": "NA"}, "children": []}, {"id": "64c", "name": {}, "data": {"band": "NA", "relation": "NA"}, "children": []}, {"id": "12c", "name": {}, "data": {"band": "NA", "relation": "NA"}, "children": []}, {"id": "65c", "name": {}, "data": {"band": "NA", "relation": "NA"}, "children": []}, {"id": "10c", "name": {}, "data": {"band": "NA", "relation": "NA"}, "children": []}, {"id": "8c", "name": {}, "data": {"band": "NA", "relation": "NA"}, "children": []}, {"id": "69c", "name": {}, "data": {"band": "NA", "relation": "NA"}, "children": []}, {"id": "13c", "name": {}, "data": {"band": "NA", "relation": "NA"}, "children": []}, {"id": "11c", "name": {}, "data": {"band": "NA", "relation": "NA"}, "children": []}, {"id": "50c", "name": {}, "data": {"band": "NA", "relation": "NA"}, "children": []}, {"id": "21c", "name": {}, "data": {"band": "NA", "relation": "NA"}, "children": []}, {"id": "53c", "name": {}, "data": {"band": "NA", "relation": "NA"}, "children": []}, {"id": "45c", "name": {}, "data": {"band": "NA", "relation": "NA"}, "children": []}, {"id": "61c", "name": {}, "data": {"band": "NA", "relation": "NA"}, "children": []}, {"id": "70c", "name": {}, "data": {"band": "NA", "relation": "NA"}, "children": []}, {"id": "2c", "name": {}, "data": {"band": "NA", "relation": "NA"}, "children": []}, {"id": "22c", "name": {}, "data": {"band": "NA", "relation": "NA"}, "children": []}, {"id": "23c", "name": {}, "data": {"band": "NA", "relation": "NA"}, "children": []}, {"id": "59c", "name": {}, "data": {"band": "NA", "relation": "NA"}, "children": []}, {"id": "9c", "name": {}, "data": {"band": "NA", "relation": "NA"}, "children": []}, {"id": "24c", "name": {}, "data": {"band": "NA", "relation": "NA"}, "children": []}, {"id": "14c", "name": {}, "data": {"band": "NA", "relation": "NA"}, "children": []}, {"id": "7c", "name": {}, "data": {"band": "NA", "relation": "NA"}, "children": []}, {"id": "44c", "name": {}, "data": {"band": "NA", "relation": "NA"}, "children": []}, {"id": "18c", "name": {}, "data": {"band": "NA", "relation": "NA"}, "children": []}, {"id": "3c", "name": {}, "data": {"band": "NA", "relation": "NA"}, "children": []}, {"id": "27c", "name": {}, "data": {"band": "NA", "relation": "NA"}, "children": []}, {"id": "38c", "name": {}, "data": {"band": "NA", "relation": "NA"}, "children": []}, {"id": "63c", "name": {}, "data": {"band": "NA", "relation": "NA"}, "children": []}, {"id": "72c", "name": {}, "data": {"band": "NA", "relation": "NA"}, "children": []}, {"id": "48c", "name": {}, "data": {"band": "NA", "relation": "NA"}, "children": []}, {"id": "32c", "name": {}, "data": {"band": "NA", "relation": "NA"}, "children": []}, {"id": "42c", "name": {}, "data": {"band": "NA", "relation": "NA"}, "children": []}, {"id": "56c", "name": {}, "data": {"band": "NA", "relation": "NA"}, "children": []}, {"id": "66c", "name": {}, "data": {"band": "NA", "relation": "NA"}, "children": []}, {"id": "77c", "name": {}, "data": {"band": "NA", "relation": "NA"}, "children": []}, {"id": "49c", "name": {}, "data": {"band": "NA", "relation": "NA"}, "children": []}, {"id": "68c", "name": {}, "data": {"band": "NA", "relation": "NA"}, "children": []}, {"id": "26c", "name": {}, "data": {"band": "NA", "relation": "NA"}, "children": []}, {"id": "55c", "name": {}, "data": {"band": "NA", "relation": "NA"}, "children": []}, {"id": "62c", "name": {}, "data": {"band": "NA", "relation": "NA"}, "children": []}]}, {"id": "2c", "name": "How the Pacific Ocea..", "children": [{"id": "13d", "name": "pacific ocean Archiv..", "data": {"band": "NA", "relation": "NA"}, "children": [{"id": "205", "name": "pacific ocean Archives - Oregon Coast Aquarium", "data": {"band": "NA", "relation": "NA"}, "children": []}, {"id": "217", "name": "Coast Guard: Submarine found in Pacific Ocean with $165 ...", "data": {"band": "NA", "relation": "NA"}, "children": []}, {"id": "273", "name": "Pacific Ocean bathymetry and locations ...researchgate.net", "data": {"band": "NA", "relation": "NA"}, "children": []}, {"id": "288", "name": "Tropical Pacific Observing System | Marine Science - Frontiers", "data": {"band": "NA", "relation": "NA"}, "children": []}, {"id": "73d", "name": "Pacific Ocean  Pearls of the Planet  YouTube ", "data": {"band": "NA", "relation": "NA"}, "children": []}, {"id": "174d", "name": "Diving To The Bottom Of The Pacific Ocean  Wonders of the  ", "data": {"band": "NA", "relation": "NA"}, "children": []}]}, {"id": "174d", "name": "Diving To The Bottom..", "data": {"band": "NA", "relation": "NA"}, "children": [{"id": "13d", "name": "pacific ocean Archives  Oregon Coast Aquarium ", "data": {"band": "NA", "relation": "NA"}, "children": []}, {"id": "210", "name": "Diving To The Bottom Of The Pacific Ocean - Wonders of the ...", "data": {"band": "NA", "relation": "NA"}, "children": []}, {"id": "73d", "name": "Pacific Ocean  Pearls of the Planet  YouTube ", "data": {"band": "NA", "relation": "NA"}, "children": []}]}, {"id": "73d", "name": "Pacific Ocean  Pearl..", "data": {"band": "NA", "relation": "NA"}, "children": [{"id": "13d", "name": "pacific ocean Archives  Oregon Coast Aquarium ", "data": {"band": "NA", "relation": "NA"}, "children": []}, {"id": "174d", "name": "Diving To The Bottom Of The Pacific Ocean  Wonders of the  ", "data": {"band": "NA", "relation": "NA"}, "children": []}, {"id": "216", "name": "Pacific Ocean | Pearls of the Planet - YouTube", "data": {"band": "NA", "relation": "NA"}, "children": []}, {"id": "328", "name": "Pacific Ocean | Pearls of the Planet ...m.youtube.com", "data": {"band": "NA", "relation": "NA"}, "children": []}, {"id": "17d", "name": "How the Pacific Ocean Got its Name YouTube . The last frontier of history The Pacific Ocean YouTube .", "data": {"band": "NA", "relation": "NA"}, "children": []}]}, {"id": "17d", "name": "How the Pacific Ocea..", "data": {"band": "NA", "relation": "NA"}, "children": [{"id": "73d", "name": "Pacific Ocean  Pearls of the Planet  YouTube ", "data": {"band": "NA", "relation": "NA"}, "children": []}, {"id": "234", "name": "Where's the Catch? - Pacific Ocean - YouTube", "data": {"band": "NA", "relation": "NA"}, "children": []}, {"id": "246", "name": "Microplastics in the Pacific Ocean - YouTube", "data": {"band": "NA", "relation": "NA"}, "children": []}, {"id": "261", "name": "PACIFIC OCEAN ADVENTURES PART 2 - YouTube", "data": {"band": "NA", "relation": "NA"}, "children": []}, {"id": "266", "name": "How the Pacific Ocean Got its Name - YouTube", "data": {"band": "NA", "relation": "NA"}, "children": []}, {"id": "291", "name": "The last frontier of history: The Pacific Ocean - YouTube", "data": {"band": "NA", "relation": "NA"}, "children": []}, {"id": "361", "name": "APRU Pacific Oceans - YouTube", "data": {"band": "NA", "relation": "NA"}, "children": []}, {"id": "374", "name": "Almanac: Pacific Ocean discovered - YouTube", "data": {"band": "NA", "relation": "NA"}, "children": []}, {"id": "389", "name": "Young Dolph - Pacific Ocean (Audio) - YouTube", "data": {"band": "NA", "relation": "NA"}, "children": []}]}, {"id": "6c", "name": {}, "data": {"band": "NA", "relation": "NA"}, "children": []}, {"id": "47c", "name": {}, "data": {"band": "NA", "relation": "NA"}, "children": []}, {"id": "75c", "name": {}, "data": {"band": "NA", "relation": "NA"}, "children": []}, {"id": "20c", "name": {}, "data": {"band": "NA", "relation": "NA"}, "children": []}, {"id": "36c", "name": {}, "data": {"band": "NA", "relation": "NA"}, "children": []}, {"id": "0c", "name": {}, "data": {"band": "NA", "relation": "NA"}, "children": []}, {"id": "28c", "name": {}, "data": {"band": "NA", "relation": "NA"}, "children": []}, {"id": "46c", "name": {}, "data": {"band": "NA", "relation": "NA"}, "children": []}, {"id": "19c", "name": {}, "data": {"band": "NA", "relation": "NA"}, "children": []}, {"id": "5c", "name": {}, "data": {"band": "NA", "relation": "NA"}, "children": []}, {"id": "73c", "name": {}, "data": {"band": "NA", "relation": "NA"}, "children": []}, {"id": "22c", "name": {}, "data": {"band": "NA", "relation": "NA"}, "children": []}, {"id": "23c", "name": {}, "data": {"band": "NA", "relation": "NA"}, "children": []}, {"id": "74c", "name": {}, "data": {"band": "NA", "relation": "NA"}, "children": []}, {"id": "76c", "name": {}, "data": {"band": "NA", "relation": "NA"}, "children": []}, {"id": "34c", "name": {}, "data": {"band": "NA", "relation": "NA"}, "children": []}, {"id": "30c", "name": {}, "data": {"band": "NA", "relation": "NA"}, "children": []}, {"id": "24c", "name": {}, "data": {"band": "NA", "relation": "NA"}, "children": []}, {"id": "14c", "name": {}, "data": {"band": "NA", "relation": "NA"}, "children": []}, {"id": "7c", "name": {}, "data": {"band": "NA", "relation": "NA"}, "children": []}, {"id": "57c", "name": {}, "data": {"band": "NA", "relation": "NA"}, "children": []}, {"id": "58c", "name": {}, "data": {"band": "NA", "relation": "NA"}, "children": []}, {"id": "31c", "name": {}, "data": {"band": "NA", "relation": "NA"}, "children": []}, {"id": "80c", "name": {}, "data": {"band": "NA", "relation": "NA"}, "children": []}, {"id": "41c", "name": {}, "data": {"band": "NA", "relation": "NA"}, "children": []}, {"id": "4c", "name": {}, "data": {"band": "NA", "relation": "NA"}, "children": []}, {"id": "29c", "name": {}, "data": {"band": "NA", "relation": "NA"}, "children": []}, {"id": "39c", "name": {}, "data": {"band": "NA", "relation": "NA"}, "children": []}, {"id": "79c", "name": {}, "data": {"band": "NA", "relation": "NA"}, "children": []}, {"id": "27c", "name": {}, "data": {"band": "NA", "relation": "NA"}, "children": []}, {"id": "63c", "name": {}, "data": {"band": "NA", "relation": "NA"}, "children": []}, {"id": "1c", "name": {}, "data": {"band": "NA", "relation": "NA"}, "children": []}, {"id": "56c", "name": {}, "data": {"band": "NA", "relation": "NA"}, "children": []}, {"id": "37c", "name": {}, "data": {"band": "NA", "relation": "NA"}, "children": []}, {"id": "33c", "name": {}, "data": {"band": "NA", "relation": "NA"}, "children": []}, {"id": "51c", "name": {}, "data": {"band": "NA", "relation": "NA"}, "children": []}, {"id": "64c", "name": {}, "data": {"band": "NA", "relation": "NA"}, "children": []}, {"id": "12c", "name": {}, "data": {"band": "NA", "relation": "NA"}, "children": []}, {"id": "65c", "name": {}, "data": {"band": "NA", "relation": "NA"}, "children": []}, {"id": "77c", "name": {}, "data": {"band": "NA", "relation": "NA"}, "children": []}, {"id": "25c", "name": {}, "data": {"band": "NA", "relation": "NA"}, "children": []}, {"id": "10c", "name": {}, "data": {"band": "NA", "relation": "NA"}, "children": []}, {"id": "8c", "name": {}, "data": {"band": "NA", "relation": "NA"}, "children": []}, {"id": "69c", "name": {}, "data": {"band": "NA", "relation": "NA"}, "children": []}, {"id": "16c", "name": {}, "data": {"band": "NA", "relation": "NA"}, "children": []}, {"id": "49c", "name": {}, "data": {"band": "NA", "relation": "NA"}, "children": []}, {"id": "68c", "name": {}, "data": {"band": "NA", "relation": "NA"}, "children": []}, {"id": "43c", "name": {}, "data": {"band": "NA", "relation": "NA"}, "children": []}, {"id": "13c", "name": {}, "data": {"band": "NA", "relation": "NA"}, "children": []}, {"id": "11c", "name": {}, "data": {"band": "NA", "relation": "NA"}, "children": []}, {"id": "50c", "name": {}, "data": {"band": "NA", "relation": "NA"}, "children": []}, {"id": "21c", "name": {}, "data": {"band": "NA", "relation": "NA"}, "children": []}, {"id": "45c", "name": {}, "data": {"band": "NA", "relation": "NA"}, "children": []}, {"id": "61c", "name": {}, "data": {"band": "NA", "relation": "NA"}, "children": []}, {"id": "70c", "name": {}, "data": {"band": "NA", "relation": "NA"}, "children": []}, {"id": "59c", "name": {}, "data": {"band": "NA", "relation": "NA"}, "children": []}, {"id": "9c", "name": {}, "data": {"band": "NA", "relation": "NA"}, "children": []}, {"id": "44c", "name": {}, "data": {"band": "NA", "relation": "NA"}, "children": []}, {"id": "18c", "name": {}, "data": {"band": "NA", "relation": "NA"}, "children": []}, {"id": "3c", "name": {}, "data": {"band": "NA", "relation": "NA"}, "children": []}, {"id": "48c", "name": {}, "data": {"band": "NA", "relation": "NA"}, "children": []}, {"id": "32c", "name": {}, "data": {"band": "NA", "relation": "NA"}, "children": []}, {"id": "66c", "name": {}, "data": {"band": "NA", "relation": "NA"}, "children": []}, {"id": "40c", "name": {}, "data": {"band": "NA", "relation": "NA"}, "children": []}, {"id": "52c", "name": {}, "data": {"band": "NA", "relation": "NA"}, "children": []}, {"id": "26c", "name": {}, "data": {"band": "NA", "relation": "NA"}, "children": []}, {"id": "62c", "name": {}, "data": {"band": "NA", "relation": "NA"}, "children": []}]}, {"id": "22c", "name": "Pacific Ocean Descri..", "children": [{"id": "48d", "name": "Pacific Ocean Descri..", "data": {"band": "NA", "relation": "NA"}, "children": [{"id": "229", "name": "Pacific Ocean | Description, Location, Map, & Facts | Britannica", "data": {"band": "NA", "relation": "NA"}, "children": []}, {"id": "236", "name": "Pacific ocean | Definition of Pacific ocean at Dictionary.com", "data": {"band": "NA", "relation": "NA"}, "children": []}, {"id": "263", "name": "Pacific Ocean - Wikimedia Commons", "data": {"band": "NA", "relation": "NA"}, "children": []}, {"id": "368", "name": "State of the Pacific Ocean - DFO-MPO", "data": {"band": "NA", "relation": "NA"}, "children": []}]}, {"id": "158d", "name": "What are El Ni\u00f1o and..", "data": {"band": "NA", "relation": "NA"}, "children": [{"id": "367", "name": "What are El Ni\u00f1o and La Ni\u00f1a? - NOAA's National Ocean ...", "data": {"band": "NA", "relation": "NA"}, "children": []}]}, {"id": "18d", "name": "Bering Sea and Strai..", "data": {"band": "NA", "relation": "NA"}, "children": [{"id": "383", "name": "Bering Sea and Strait | sea, Pacific Ocean | Britannica", "data": {"band": "NA", "relation": "NA"}, "children": []}, {"id": "397", "name": "If Atlantic and Pacific Sea Worlds ...smithsonianmag.com", "data": {"band": "NA", "relation": "NA"}, "children": []}]}, {"id": "6c", "name": {}, "data": {"band": "NA", "relation": "NA"}, "children": []}, {"id": "47c", "name": {}, "data": {"band": "NA", "relation": "NA"}, "children": []}, {"id": "75c", "name": {}, "data": {"band": "NA", "relation": "NA"}, "children": []}, {"id": "20c", "name": {}, "data": {"band": "NA", "relation": "NA"}, "children": []}, {"id": "36c", "name": {}, "data": {"band": "NA", "relation": "NA"}, "children": []}, {"id": "0c", "name": {}, "data": {"band": "NA", "relation": "NA"}, "children": []}, {"id": "28c", "name": {}, "data": {"band": "NA", "relation": "NA"}, "children": []}, {"id": "46c", "name": {}, "data": {"band": "NA", "relation": "NA"}, "children": []}, {"id": "19c", "name": {}, "data": {"band": "NA", "relation": "NA"}, "children": []}, {"id": "5c", "name": {}, "data": {"band": "NA", "relation": "NA"}, "children": []}, {"id": "73c", "name": {}, "data": {"band": "NA", "relation": "NA"}, "children": []}, {"id": "2c", "name": {}, "data": {"band": "NA", "relation": "NA"}, "children": []}, {"id": "74c", "name": {}, "data": {"band": "NA", "relation": "NA"}, "children": []}, {"id": "76c", "name": {}, "data": {"band": "NA", "relation": "NA"}, "children": []}, {"id": "34c", "name": {}, "data": {"band": "NA", "relation": "NA"}, "children": []}, {"id": "30c", "name": {}, "data": {"band": "NA", "relation": "NA"}, "children": []}, {"id": "24c", "name": {}, "data": {"band": "NA", "relation": "NA"}, "children": []}, {"id": "14c", "name": {}, "data": {"band": "NA", "relation": "NA"}, "children": []}, {"id": "7c", "name": {}, "data": {"band": "NA", "relation": "NA"}, "children": []}, {"id": "57c", "name": {}, "data": {"band": "NA", "relation": "NA"}, "children": []}, {"id": "58c", "name": {}, "data": {"band": "NA", "relation": "NA"}, "children": []}, {"id": "31c", "name": {}, "data": {"band": "NA", "relation": "NA"}, "children": []}, {"id": "41c", "name": {}, "data": {"band": "NA", "relation": "NA"}, "children": []}, {"id": "4c", "name": {}, "data": {"band": "NA", "relation": "NA"}, "children": []}, {"id": "29c", "name": {}, "data": {"band": "NA", "relation": "NA"}, "children": []}, {"id": "39c", "name": {}, "data": {"band": "NA", "relation": "NA"}, "children": []}, {"id": "79c", "name": {}, "data": {"band": "NA", "relation": "NA"}, "children": []}, {"id": "1c", "name": {}, "data": {"band": "NA", "relation": "NA"}, "children": []}, {"id": "17c", "name": {}, "data": {"band": "NA", "relation": "NA"}, "children": []}, {"id": "37c", "name": {}, "data": {"band": "NA", "relation": "NA"}, "children": []}, {"id": "33c", "name": {}, "data": {"band": "NA", "relation": "NA"}, "children": []}, {"id": "51c", "name": {}, "data": {"band": "NA", "relation": "NA"}, "children": []}, {"id": "64c", "name": {}, "data": {"band": "NA", "relation": "NA"}, "children": []}, {"id": "12c", "name": {}, "data": {"band": "NA", "relation": "NA"}, "children": []}, {"id": "65c", "name": {}, "data": {"band": "NA", "relation": "NA"}, "children": []}, {"id": "10c", "name": {}, "data": {"band": "NA", "relation": "NA"}, "children": []}, {"id": "8c", "name": {}, "data": {"band": "NA", "relation": "NA"}, "children": []}, {"id": "69c", "name": {}, "data": {"band": "NA", "relation": "NA"}, "children": []}, {"id": "16c", "name": {}, "data": {"band": "NA", "relation": "NA"}, "children": []}, {"id": "13c", "name": {}, "data": {"band": "NA", "relation": "NA"}, "children": []}, {"id": "11c", "name": {}, "data": {"band": "NA", "relation": "NA"}, "children": []}, {"id": "50c", "name": {}, "data": {"band": "NA", "relation": "NA"}, "children": []}, {"id": "21c", "name": {}, "data": {"band": "NA", "relation": "NA"}, "children": []}, {"id": "53c", "name": {}, "data": {"band": "NA", "relation": "NA"}, "children": []}, {"id": "61c", "name": {}, "data": {"band": "NA", "relation": "NA"}, "children": []}, {"id": "70c", "name": {}, "data": {"band": "NA", "relation": "NA"}, "children": []}, {"id": "23c", "name": {}, "data": {"band": "NA", "relation": "NA"}, "children": []}, {"id": "59c", "name": {}, "data": {"band": "NA", "relation": "NA"}, "children": []}, {"id": "9c", "name": {}, "data": {"band": "NA", "relation": "NA"}, "children": []}, {"id": "44c", "name": {}, "data": {"band": "NA", "relation": "NA"}, "children": []}, {"id": "18c", "name": {}, "data": {"band": "NA", "relation": "NA"}, "children": []}, {"id": "3c", "name": {}, "data": {"band": "NA", "relation": "NA"}, "children": []}, {"id": "27c", "name": {}, "data": {"band": "NA", "relation": "NA"}, "children": []}, {"id": "38c", "name": {}, "data": {"band": "NA", "relation": "NA"}, "children": []}, {"id": "63c", "name": {}, "data": {"band": "NA", "relation": "NA"}, "children": []}, {"id": "48c", "name": {}, "data": {"band": "NA", "relation": "NA"}, "children": []}, {"id": "32c", "name": {}, "data": {"band": "NA", "relation": "NA"}, "children": []}, {"id": "42c", "name": {}, "data": {"band": "NA", "relation": "NA"}, "children": []}, {"id": "15c", "name": {}, "data": {"band": "NA", "relation": "NA"}, "children": []}, {"id": "56c", "name": {}, "data": {"band": "NA", "relation": "NA"}, "children": []}, {"id": "66c", "name": {}, "data": {"band": "NA", "relation": "NA"}, "children": []}, {"id": "40c", "name": {}, "data": {"band": "NA", "relation": "NA"}, "children": []}, {"id": "35c", "name": {}, "data": {"band": "NA", "relation": "NA"}, "children": []}, {"id": "77c", "name": {}, "data": {"band": "NA", "relation": "NA"}, "children": []}, {"id": "67c", "name": {}, "data": {"band": "NA", "relation": "NA"}, "children": []}, {"id": "49c", "name": {}, "data": {"band": "NA", "relation": "NA"}, "children": []}, {"id": "68c", "name": {}, "data": {"band": "NA", "relation": "NA"}, "children": []}, {"id": "52c", "name": {}, "data": {"band": "NA", "relation": "NA"}, "children": []}, {"id": "26c", "name": {}, "data": {"band": "NA", "relation": "NA"}, "children": []}, {"id": "55c", "name": {}, "data": {"band": "NA", "relation": "NA"}, "children": []}, {"id": "62c", "name": {}, "data": {"band": "NA", "relation": "NA"}, "children": []}]}, {"id": "23c", "name": "India US will work f..", "children": [{"id": "19d", "name": "Working on common ap..", "data": {"band": "NA", "relation": "NA"}, "children": [{"id": "166", "name": "Working on 'common approaches' with India in Pacific, Indian Ocean: Russian Envoy", "data": {"band": "NA", "relation": "NA"}, "children": []}, {"id": "218", "name": "India, US will work for Indian Pacific 'stability, prosperity'", "data": {"band": "NA", "relation": "NA"}, "children": []}]}, {"id": "140d", "name": "Why do Indian ocean ..", "data": {"band": "NA", "relation": "NA"}, "children": [{"id": "373", "name": "Why do Indian ocean and pacific ocean ...quora.com", "data": {"band": "NA", "relation": "NA"}, "children": []}]}, {"id": "6c", "name": {}, "data": {"band": "NA", "relation": "NA"}, "children": []}, {"id": "47c", "name": {}, "data": {"band": "NA", "relation": "NA"}, "children": []}, {"id": "75c", "name": {}, "data": {"band": "NA", "relation": "NA"}, "children": []}, {"id": "20c", "name": {}, "data": {"band": "NA", "relation": "NA"}, "children": []}, {"id": "36c", "name": {}, "data": {"band": "NA", "relation": "NA"}, "children": []}, {"id": "0c", "name": {}, "data": {"band": "NA", "relation": "NA"}, "children": []}, {"id": "28c", "name": {}, "data": {"band": "NA", "relation": "NA"}, "children": []}, {"id": "46c", "name": {}, "data": {"band": "NA", "relation": "NA"}, "children": []}, {"id": "19c", "name": {}, "data": {"band": "NA", "relation": "NA"}, "children": []}, {"id": "5c", "name": {}, "data": {"band": "NA", "relation": "NA"}, "children": []}, {"id": "73c", "name": {}, "data": {"band": "NA", "relation": "NA"}, "children": []}, {"id": "2c", "name": {}, "data": {"band": "NA", "relation": "NA"}, "children": []}, {"id": "22c", "name": {}, "data": {"band": "NA", "relation": "NA"}, "children": []}, {"id": "74c", "name": {}, "data": {"band": "NA", "relation": "NA"}, "children": []}, {"id": "76c", "name": {}, "data": {"band": "NA", "relation": "NA"}, "children": []}, {"id": "34c", "name": {}, "data": {"band": "NA", "relation": "NA"}, "children": []}, {"id": "30c", "name": {}, "data": {"band": "NA", "relation": "NA"}, "children": []}, {"id": "24c", "name": {}, "data": {"band": "NA", "relation": "NA"}, "children": []}, {"id": "14c", "name": {}, "data": {"band": "NA", "relation": "NA"}, "children": []}, {"id": "7c", "name": {}, "data": {"band": "NA", "relation": "NA"}, "children": []}, {"id": "57c", "name": {}, "data": {"band": "NA", "relation": "NA"}, "children": []}, {"id": "58c", "name": {}, "data": {"band": "NA", "relation": "NA"}, "children": []}, {"id": "31c", "name": {}, "data": {"band": "NA", "relation": "NA"}, "children": []}, {"id": "80c", "name": {}, "data": {"band": "NA", "relation": "NA"}, "children": []}, {"id": "41c", "name": {}, "data": {"band": "NA", "relation": "NA"}, "children": []}, {"id": "4c", "name": {}, "data": {"band": "NA", "relation": "NA"}, "children": []}, {"id": "29c", "name": {}, "data": {"band": "NA", "relation": "NA"}, "children": []}, {"id": "39c", "name": {}, "data": {"band": "NA", "relation": "NA"}, "children": []}, {"id": "79c", "name": {}, "data": {"band": "NA", "relation": "NA"}, "children": []}, {"id": "27c", "name": {}, "data": {"band": "NA", "relation": "NA"}, "children": []}, {"id": "60c", "name": {}, "data": {"band": "NA", "relation": "NA"}, "children": []}, {"id": "38c", "name": {}, "data": {"band": "NA", "relation": "NA"}, "children": []}, {"id": "63c", "name": {}, "data": {"band": "NA", "relation": "NA"}, "children": []}, {"id": "1c", "name": {}, "data": {"band": "NA", "relation": "NA"}, "children": []}, {"id": "17c", "name": {}, "data": {"band": "NA", "relation": "NA"}, "children": []}, {"id": "71c", "name": {}, "data": {"band": "NA", "relation": "NA"}, "children": []}, {"id": "56c", "name": {}, "data": {"band": "NA", "relation": "NA"}, "children": []}, {"id": "37c", "name": {}, "data": {"band": "NA", "relation": "NA"}, "children": []}, {"id": "33c", "name": {}, "data": {"band": "NA", "relation": "NA"}, "children": []}, {"id": "51c", "name": {}, "data": {"band": "NA", "relation": "NA"}, "children": []}, {"id": "64c", "name": {}, "data": {"band": "NA", "relation": "NA"}, "children": []}, {"id": "12c", "name": {}, "data": {"band": "NA", "relation": "NA"}, "children": []}, {"id": "65c", "name": {}, "data": {"band": "NA", "relation": "NA"}, "children": []}, {"id": "67c", "name": {}, "data": {"band": "NA", "relation": "NA"}, "children": []}, {"id": "25c", "name": {}, "data": {"band": "NA", "relation": "NA"}, "children": []}, {"id": "10c", "name": {}, "data": {"band": "NA", "relation": "NA"}, "children": []}, {"id": "8c", "name": {}, "data": {"band": "NA", "relation": "NA"}, "children": []}, {"id": "69c", "name": {}, "data": {"band": "NA", "relation": "NA"}, "children": []}, {"id": "16c", "name": {}, "data": {"band": "NA", "relation": "NA"}, "children": []}, {"id": "68c", "name": {}, "data": {"band": "NA", "relation": "NA"}, "children": []}, {"id": "43c", "name": {}, "data": {"band": "NA", "relation": "NA"}, "children": []}, {"id": "13c", "name": {}, "data": {"band": "NA", "relation": "NA"}, "children": []}, {"id": "11c", "name": {}, "data": {"band": "NA", "relation": "NA"}, "children": []}, {"id": "50c", "name": {}, "data": {"band": "NA", "relation": "NA"}, "children": []}, {"id": "21c", "name": {}, "data": {"band": "NA", "relation": "NA"}, "children": []}, {"id": "53c", "name": {}, "data": {"band": "NA", "relation": "NA"}, "children": []}, {"id": "45c", "name": {}, "data": {"band": "NA", "relation": "NA"}, "children": []}, {"id": "55c", "name": {}, "data": {"band": "NA", "relation": "NA"}, "children": []}, {"id": "78c", "name": {}, "data": {"band": "NA", "relation": "NA"}, "children": []}, {"id": "61c", "name": {}, "data": {"band": "NA", "relation": "NA"}, "children": []}, {"id": "59c", "name": {}, "data": {"band": "NA", "relation": "NA"}, "children": []}, {"id": "9c", "name": {}, "data": {"band": "NA", "relation": "NA"}, "children": []}, {"id": "44c", "name": {}, "data": {"band": "NA", "relation": "NA"}, "children": []}, {"id": "18c", "name": {}, "data": {"band": "NA", "relation": "NA"}, "children": []}, {"id": "3c", "name": {}, "data": {"band": "NA", "relation": "NA"}, "children": []}, {"id": "48c", "name": {}, "data": {"band": "NA", "relation": "NA"}, "children": []}, {"id": "32c", "name": {}, "data": {"band": "NA", "relation": "NA"}, "children": []}, {"id": "66c", "name": {}, "data": {"band": "NA", "relation": "NA"}, "children": []}, {"id": "40c", "name": {}, "data": {"band": "NA", "relation": "NA"}, "children": []}, {"id": "77c", "name": {}, "data": {"band": "NA", "relation": "NA"}, "children": []}, {"id": "49c", "name": {}, "data": {"band": "NA", "relation": "NA"}, "children": []}, {"id": "52c", "name": {}, "data": {"band": "NA", "relation": "NA"}, "children": []}, {"id": "26c", "name": {}, "data": {"band": "NA", "relation": "NA"}, "children": []}, {"id": "62c", "name": {}, "data": {"band": "NA", "relation": "NA"}, "children": []}]}, {"id": "59c", "name": "After months strande..", "children": [{"id": "173d", "name": "Pacific Ocean  US Ne..", "data": {"band": "NA", "relation": "NA"}, "children": [{"id": "88", "name": "Pacific Ocean | US News", "data": {"band": "NA", "relation": "NA"}, "children": []}, {"id": "20d", "name": "After  months stranded Easter Islanders will return home Home to about  people Easter Island is a tiny speck in the vast \nPacific Ocean renowned for its imposing moai \u2014 giant heads carved from ", "data": {"band": "NA", "relation": "NA"}, "children": []}]}, {"id": "20d", "name": "After  months strand..", "data": {"band": "NA", "relation": "NA"}, "children": [{"id": "173d", "name": "Pacific Ocean  US News Pacific Island Aspires for Independence A copper quarry helps fuel Bougainvilles hopes for separation from Papua New Guinea a move that would resonate\u00a0", "data": {"band": "NA", "relation": "NA"}, "children": []}, {"id": "94", "name": "After 6 months stranded, Easter Islanders will return home", "data": {"band": "NA", "relation": "NA"}, "children": []}, {"id": "120", "name": "Pacific Ocean - Wiktionary", "data": {"band": "NA", "relation": "NA"}, "children": []}, {"id": "327", "name": "Beautiful Pacific Ocean Islands ...besthotelshome.com", "data": {"band": "NA", "relation": "NA"}, "children": []}]}, {"id": "6c", "name": {}, "data": {"band": "NA", "relation": "NA"}, "children": []}, {"id": "47c", "name": {}, "data": {"band": "NA", "relation": "NA"}, "children": []}, {"id": "75c", "name": {}, "data": {"band": "NA", "relation": "NA"}, "children": []}, {"id": "20c", "name": {}, "data": {"band": "NA", "relation": "NA"}, "children": []}, {"id": "36c", "name": {}, "data": {"band": "NA", "relation": "NA"}, "children": []}, {"id": "0c", "name": {}, "data": {"band": "NA", "relation": "NA"}, "children": []}, {"id": "28c", "name": {}, "data": {"band": "NA", "relation": "NA"}, "children": []}, {"id": "46c", "name": {}, "data": {"band": "NA", "relation": "NA"}, "children": []}, {"id": "19c", "name": {}, "data": {"band": "NA", "relation": "NA"}, "children": []}, {"id": "5c", "name": {}, "data": {"band": "NA", "relation": "NA"}, "children": []}, {"id": "73c", "name": {}, "data": {"band": "NA", "relation": "NA"}, "children": []}, {"id": "2c", "name": {}, "data": {"band": "NA", "relation": "NA"}, "children": []}, {"id": "22c", "name": {}, "data": {"band": "NA", "relation": "NA"}, "children": []}, {"id": "23c", "name": {}, "data": {"band": "NA", "relation": "NA"}, "children": []}, {"id": "74c", "name": {}, "data": {"band": "NA", "relation": "NA"}, "children": []}, {"id": "76c", "name": {}, "data": {"band": "NA", "relation": "NA"}, "children": []}, {"id": "34c", "name": {}, "data": {"band": "NA", "relation": "NA"}, "children": []}, {"id": "9c", "name": {}, "data": {"band": "NA", "relation": "NA"}, "children": []}, {"id": "30c", "name": {}, "data": {"band": "NA", "relation": "NA"}, "children": []}, {"id": "24c", "name": {}, "data": {"band": "NA", "relation": "NA"}, "children": []}, {"id": "14c", "name": {}, "data": {"band": "NA", "relation": "NA"}, "children": []}, {"id": "7c", "name": {}, "data": {"band": "NA", "relation": "NA"}, "children": []}, {"id": "57c", "name": {}, "data": {"band": "NA", "relation": "NA"}, "children": []}, {"id": "58c", "name": {}, "data": {"band": "NA", "relation": "NA"}, "children": []}, {"id": "31c", "name": {}, "data": {"band": "NA", "relation": "NA"}, "children": []}, {"id": "80c", "name": {}, "data": {"band": "NA", "relation": "NA"}, "children": []}, {"id": "44c", "name": {}, "data": {"band": "NA", "relation": "NA"}, "children": []}, {"id": "41c", "name": {}, "data": {"band": "NA", "relation": "NA"}, "children": []}, {"id": "18c", "name": {}, "data": {"band": "NA", "relation": "NA"}, "children": []}, {"id": "29c", "name": {}, "data": {"band": "NA", "relation": "NA"}, "children": []}, {"id": "3c", "name": {}, "data": {"band": "NA", "relation": "NA"}, "children": []}, {"id": "79c", "name": {}, "data": {"band": "NA", "relation": "NA"}, "children": []}, {"id": "27c", "name": {}, "data": {"band": "NA", "relation": "NA"}, "children": []}, {"id": "38c", "name": {}, "data": {"band": "NA", "relation": "NA"}, "children": []}, {"id": "63c", "name": {}, "data": {"band": "NA", "relation": "NA"}, "children": []}, {"id": "1c", "name": {}, "data": {"band": "NA", "relation": "NA"}, "children": []}, {"id": "48c", "name": {}, "data": {"band": "NA", "relation": "NA"}, "children": []}, {"id": "32c", "name": {}, "data": {"band": "NA", "relation": "NA"}, "children": []}, {"id": "17c", "name": {}, "data": {"band": "NA", "relation": "NA"}, "children": []}, {"id": "56c", "name": {}, "data": {"band": "NA", "relation": "NA"}, "children": []}, {"id": "37c", "name": {}, "data": {"band": "NA", "relation": "NA"}, "children": []}, {"id": "66c", "name": {}, "data": {"band": "NA", "relation": "NA"}, "children": []}, {"id": "33c", "name": {}, "data": {"band": "NA", "relation": "NA"}, "children": []}, {"id": "51c", "name": {}, "data": {"band": "NA", "relation": "NA"}, "children": []}, {"id": "64c", "name": {}, "data": {"band": "NA", "relation": "NA"}, "children": []}, {"id": "12c", "name": {}, "data": {"band": "NA", "relation": "NA"}, "children": []}, {"id": "65c", "name": {}, "data": {"band": "NA", "relation": "NA"}, "children": []}, {"id": "77c", "name": {}, "data": {"band": "NA", "relation": "NA"}, "children": []}, {"id": "67c", "name": {}, "data": {"band": "NA", "relation": "NA"}, "children": []}, {"id": "25c", "name": {}, "data": {"band": "NA", "relation": "NA"}, "children": []}, {"id": "10c", "name": {}, "data": {"band": "NA", "relation": "NA"}, "children": []}, {"id": "8c", "name": {}, "data": {"band": "NA", "relation": "NA"}, "children": []}, {"id": "16c", "name": {}, "data": {"band": "NA", "relation": "NA"}, "children": []}, {"id": "49c", "name": {}, "data": {"band": "NA", "relation": "NA"}, "children": []}, {"id": "68c", "name": {}, "data": {"band": "NA", "relation": "NA"}, "children": []}, {"id": "13c", "name": {}, "data": {"band": "NA", "relation": "NA"}, "children": []}, {"id": "11c", "name": {}, "data": {"band": "NA", "relation": "NA"}, "children": []}, {"id": "50c", "name": {}, "data": {"band": "NA", "relation": "NA"}, "children": []}, {"id": "21c", "name": {}, "data": {"band": "NA", "relation": "NA"}, "children": []}, {"id": "26c", "name": {}, "data": {"band": "NA", "relation": "NA"}, "children": []}, {"id": "55c", "name": {}, "data": {"band": "NA", "relation": "NA"}, "children": []}, {"id": "62c", "name": {}, "data": {"band": "NA", "relation": "NA"}, "children": []}]}, {"id": "74c", "name": "The blob Pacific Oce..", "children": [{"id": "56d", "name": "A vast heat wave is ..", "data": {"band": "NA", "relation": "NA"}, "children": [{"id": "19", "name": "Eco disaster at Kamchatka peninsula with mass death of sea ...", "data": {"band": "NA", "relation": "NA"}, "children": []}, {"id": "21", "name": "A vast heat wave is endangering sea life in the Pacific Ocean ...", "data": {"band": "NA", "relation": "NA"}, "children": []}, {"id": "36", "name": "Pacific Oceanscape - Conservation International", "data": {"band": "NA", "relation": "NA"}, "children": []}, {"id": "22d", "name": "Seeing Red Across the North Pacific Ocean NOAA Climategov Oct \u2014 The Pacific Ocean is throwing a bit of a temper tantrum these days but its not where you think it might be Often we focus on the tropical Pacific . Pacific small islands and Big Ocean nations at UN Assembly The lowlying island nation Tuvalu in the Pacific Ocean is particularly susceptible to higher sea levels caused by climate change September", "data": {"band": "NA", "relation": "NA"}, "children": []}, {"id": "70d", "name": "The blob Pacific Ocean Pacific Ocean blob harming marine Pacific Ocean blob harming marine life made worse by climate change By Jonathan Vigliotti September PM CBS News . The blob Pacific Ocean Pacific Ocean blob harming marine", "data": {"band": "NA", "relation": "NA"}, "children": []}]}, {"id": "70d", "name": "The blob Pacific Oce..", "data": {"band": "NA", "relation": "NA"}, "children": [{"id": "56d", "name": "A vast heat wave is endangering sea life in the Pacific Ocean Oct \u2014 A huge marine heat wave has formed in the Pacific Ocean and scientists are worried that it could devastate sea life and trigger harmful algal . Pacific Oceanscape Conservation International The Pacific Oceanscapes islands and islets face rising sea levels ocean acidification and depleted fish stocks Conservation International is working to", "data": {"band": "NA", "relation": "NA"}, "children": []}, {"id": "126", "name": "The blob Pacific Ocean: Pacific Ocean \"blob\" harming marine ...", "data": {"band": "NA", "relation": "NA"}, "children": []}, {"id": "172", "name": "The blob Pacific Ocean: Pacific Ocean \"blob\" harming marine ...", "data": {"band": "NA", "relation": "NA"}, "children": []}, {"id": "22d", "name": "Seeing Red Across the North Pacific Ocean NOAA Climategov Oct \u2014 The Pacific Ocean is throwing a bit of a temper tantrum these days but its not where you think it might be Often we focus on the tropical Pacific . Pacific small islands and Big Ocean nations at UN Assembly The lowlying island nation Tuvalu in the Pacific Ocean is particularly susceptible to higher sea levels caused by climate change September", "data": {"band": "NA", "relation": "NA"}, "children": []}]}, {"id": "22d", "name": "Seeing Red Across th..", "data": {"band": "NA", "relation": "NA"}, "children": [{"id": "56d", "name": "A vast heat wave is endangering sea life in the Pacific Ocean Oct \u2014 A huge marine heat wave has formed in the Pacific Ocean and scientists are worried that it could devastate sea life and trigger harmful algal . Pacific Oceanscape Conservation International The Pacific Oceanscapes islands and islets face rising sea levels ocean acidification and depleted fish stocks Conservation International is working to", "data": {"band": "NA", "relation": "NA"}, "children": []}, {"id": "70d", "name": "The blob Pacific Ocean Pacific Ocean blob harming marine Pacific Ocean blob harming marine life made worse by climate change By Jonathan Vigliotti September PM CBS News . The blob Pacific Ocean Pacific Ocean blob harming marine", "data": {"band": "NA", "relation": "NA"}, "children": []}, {"id": "138", "name": "This seems very 2020: Watch as smoke gets sucked into Pacific storm", "data": {"band": "NA", "relation": "NA"}, "children": []}, {"id": "148", "name": "Seeing Red Across the North Pacific Ocean | NOAA Climate.gov", "data": {"band": "NA", "relation": "NA"}, "children": []}, {"id": "197", "name": "Pacific small islands and 'Big Ocean' nations at UN Assembly ...", "data": {"band": "NA", "relation": "NA"}, "children": []}]}, {"id": "6c", "name": {}, "data": {"band": "NA", "relation": "NA"}, "children": []}, {"id": "47c", "name": {}, "data": {"band": "NA", "relation": "NA"}, "children": []}, {"id": "75c", "name": {}, "data": {"band": "NA", "relation": "NA"}, "children": []}, {"id": "20c", "name": {}, "data": {"band": "NA", "relation": "NA"}, "children": []}, {"id": "36c", "name": {}, "data": {"band": "NA", "relation": "NA"}, "children": []}, {"id": "0c", "name": {}, "data": {"band": "NA", "relation": "NA"}, "children": []}, {"id": "28c", "name": {}, "data": {"band": "NA", "relation": "NA"}, "children": []}, {"id": "46c", "name": {}, "data": {"band": "NA", "relation": "NA"}, "children": []}, {"id": "19c", "name": {}, "data": {"band": "NA", "relation": "NA"}, "children": []}, {"id": "5c", "name": {}, "data": {"band": "NA", "relation": "NA"}, "children": []}, {"id": "73c", "name": {}, "data": {"band": "NA", "relation": "NA"}, "children": []}, {"id": "2c", "name": {}, "data": {"band": "NA", "relation": "NA"}, "children": []}, {"id": "22c", "name": {}, "data": {"band": "NA", "relation": "NA"}, "children": []}, {"id": "23c", "name": {}, "data": {"band": "NA", "relation": "NA"}, "children": []}, {"id": "59c", "name": {}, "data": {"band": "NA", "relation": "NA"}, "children": []}, {"id": "76c", "name": {}, "data": {"band": "NA", "relation": "NA"}, "children": []}, {"id": "30c", "name": {}, "data": {"band": "NA", "relation": "NA"}, "children": []}, {"id": "57c", "name": {}, "data": {"band": "NA", "relation": "NA"}, "children": []}, {"id": "4c", "name": {}, "data": {"band": "NA", "relation": "NA"}, "children": []}, {"id": "79c", "name": {}, "data": {"band": "NA", "relation": "NA"}, "children": []}, {"id": "51c", "name": {}, "data": {"band": "NA", "relation": "NA"}, "children": []}, {"id": "64c", "name": {}, "data": {"band": "NA", "relation": "NA"}, "children": []}, {"id": "65c", "name": {}, "data": {"band": "NA", "relation": "NA"}, "children": []}, {"id": "10c", "name": {}, "data": {"band": "NA", "relation": "NA"}, "children": []}, {"id": "8c", "name": {}, "data": {"band": "NA", "relation": "NA"}, "children": []}, {"id": "21c", "name": {}, "data": {"band": "NA", "relation": "NA"}, "children": []}, {"id": "53c", "name": {}, "data": {"band": "NA", "relation": "NA"}, "children": []}, {"id": "45c", "name": {}, "data": {"band": "NA", "relation": "NA"}, "children": []}, {"id": "61c", "name": {}, "data": {"band": "NA", "relation": "NA"}, "children": []}, {"id": "34c", "name": {}, "data": {"band": "NA", "relation": "NA"}, "children": []}, {"id": "9c", "name": {}, "data": {"band": "NA", "relation": "NA"}, "children": []}, {"id": "24c", "name": {}, "data": {"band": "NA", "relation": "NA"}, "children": []}, {"id": "14c", "name": {}, "data": {"band": "NA", "relation": "NA"}, "children": []}, {"id": "7c", "name": {}, "data": {"band": "NA", "relation": "NA"}, "children": []}, {"id": "58c", "name": {}, "data": {"band": "NA", "relation": "NA"}, "children": []}, {"id": "31c", "name": {}, "data": {"band": "NA", "relation": "NA"}, "children": []}, {"id": "80c", "name": {}, "data": {"band": "NA", "relation": "NA"}, "children": []}, {"id": "44c", "name": {}, "data": {"band": "NA", "relation": "NA"}, "children": []}, {"id": "41c", "name": {}, "data": {"band": "NA", "relation": "NA"}, "children": []}, {"id": "18c", "name": {}, "data": {"band": "NA", "relation": "NA"}, "children": []}, {"id": "29c", "name": {}, "data": {"band": "NA", "relation": "NA"}, "children": []}, {"id": "39c", "name": {}, "data": {"band": "NA", "relation": "NA"}, "children": []}, {"id": "3c", "name": {}, "data": {"band": "NA", "relation": "NA"}, "children": []}, {"id": "27c", "name": {}, "data": {"band": "NA", "relation": "NA"}, "children": []}, {"id": "38c", "name": {}, "data": {"band": "NA", "relation": "NA"}, "children": []}, {"id": "63c", "name": {}, "data": {"band": "NA", "relation": "NA"}, "children": []}, {"id": "72c", "name": {}, "data": {"band": "NA", "relation": "NA"}, "children": []}, {"id": "1c", "name": {}, "data": {"band": "NA", "relation": "NA"}, "children": []}, {"id": "48c", "name": {}, "data": {"band": "NA", "relation": "NA"}, "children": []}, {"id": "32c", "name": {}, "data": {"band": "NA", "relation": "NA"}, "children": []}, {"id": "42c", "name": {}, "data": {"band": "NA", "relation": "NA"}, "children": []}, {"id": "17c", "name": {}, "data": {"band": "NA", "relation": "NA"}, "children": []}, {"id": "15c", "name": {}, "data": {"band": "NA", "relation": "NA"}, "children": []}, {"id": "56c", "name": {}, "data": {"band": "NA", "relation": "NA"}, "children": []}, {"id": "37c", "name": {}, "data": {"band": "NA", "relation": "NA"}, "children": []}, {"id": "66c", "name": {}, "data": {"band": "NA", "relation": "NA"}, "children": []}, {"id": "33c", "name": {}, "data": {"band": "NA", "relation": "NA"}, "children": []}, {"id": "40c", "name": {}, "data": {"band": "NA", "relation": "NA"}, "children": []}, {"id": "12c", "name": {}, "data": {"band": "NA", "relation": "NA"}, "children": []}, {"id": "77c", "name": {}, "data": {"band": "NA", "relation": "NA"}, "children": []}, {"id": "67c", "name": {}, "data": {"band": "NA", "relation": "NA"}, "children": []}, {"id": "69c", "name": {}, "data": {"band": "NA", "relation": "NA"}, "children": []}, {"id": "16c", "name": {}, "data": {"band": "NA", "relation": "NA"}, "children": []}, {"id": "49c", "name": {}, "data": {"band": "NA", "relation": "NA"}, "children": []}, {"id": "68c", "name": {}, "data": {"band": "NA", "relation": "NA"}, "children": []}, {"id": "13c", "name": {}, "data": {"band": "NA", "relation": "NA"}, "children": []}, {"id": "11c", "name": {}, "data": {"band": "NA", "relation": "NA"}, "children": []}, {"id": "52c", "name": {}, "data": {"band": "NA", "relation": "NA"}, "children": []}, {"id": "50c", "name": {}, "data": {"band": "NA", "relation": "NA"}, "children": []}, {"id": "26c", "name": {}, "data": {"band": "NA", "relation": "NA"}, "children": []}, {"id": "62c", "name": {}, "data": {"band": "NA", "relation": "NA"}, "children": []}, {"id": "70c", "name": {}, "data": {"band": "NA", "relation": "NA"}, "children": []}]}, {"id": "76c", "name": "athletes just comple..", "children": [{"id": "57d", "name": "athletes just comple..", "data": {"band": "NA", "relation": "NA"}, "children": [{"id": "15", "name": "2 athletes just completed intense solo rows across the Pacific Ocean", "data": {"band": "NA", "relation": "NA"}, "children": []}, {"id": "63", "name": "2 athletes just completed intense solo rows across the Pacific ...", "data": {"band": "NA", "relation": "NA"}, "children": []}, {"id": "23d", "name": "Clint Frazier hits a moonshot to the Pacific Ocean off Blake Snell Video If we had to guess wed say the ball definitely landed in the Pacific Ocean Which has more buzz in Tap or slide to vote . Six Really Big Facts About the Equally Big Pacific Ocean A Apr \u2014 Everything is BIGGER Sorry Texas\u2014the Pacific Ocean has you beat in the size department In fact in addition to being the worlds largest ocean", "data": {"band": "NA", "relation": "NA"}, "children": []}]}, {"id": "23d", "name": "Clint Frazier hits a..", "data": {"band": "NA", "relation": "NA"}, "children": [{"id": "57d", "name": "athletes just completed intense solo rows across the Pacific Ocean \u201c I just reminded myself to look for the beauty to find the beauty because theres so much beauty in the ocean And so even if its dark theres still . athletes just completed intense solo rows across the Pacific", "data": {"band": "NA", "relation": "NA"}, "children": []}, {"id": "64", "name": "Clint Frazier hits a moonshot to the Pacific Ocean off Blake Snell (Video)", "data": {"band": "NA", "relation": "NA"}, "children": []}, {"id": "67", "name": "Six Really Big Facts About the Equally Big Pacific Ocean - 30A", "data": {"band": "NA", "relation": "NA"}, "children": []}]}, {"id": "6c", "name": {}, "data": {"band": "NA", "relation": "NA"}, "children": []}, {"id": "47c", "name": {}, "data": {"band": "NA", "relation": "NA"}, "children": []}, {"id": "75c", "name": {}, "data": {"band": "NA", "relation": "NA"}, "children": []}, {"id": "20c", "name": {}, "data": {"band": "NA", "relation": "NA"}, "children": []}, {"id": "36c", "name": {}, "data": {"band": "NA", "relation": "NA"}, "children": []}, {"id": "0c", "name": {}, "data": {"band": "NA", "relation": "NA"}, "children": []}, {"id": "28c", "name": {}, "data": {"band": "NA", "relation": "NA"}, "children": []}, {"id": "46c", "name": {}, "data": {"band": "NA", "relation": "NA"}, "children": []}, {"id": "19c", "name": {}, "data": {"band": "NA", "relation": "NA"}, "children": []}, {"id": "5c", "name": {}, "data": {"band": "NA", "relation": "NA"}, "children": []}, {"id": "73c", "name": {}, "data": {"band": "NA", "relation": "NA"}, "children": []}, {"id": "2c", "name": {}, "data": {"band": "NA", "relation": "NA"}, "children": []}, {"id": "22c", "name": {}, "data": {"band": "NA", "relation": "NA"}, "children": []}, {"id": "23c", "name": {}, "data": {"band": "NA", "relation": "NA"}, "children": []}, {"id": "59c", "name": {}, "data": {"band": "NA", "relation": "NA"}, "children": []}, {"id": "74c", "name": {}, "data": {"band": "NA", "relation": "NA"}, "children": []}, {"id": "57c", "name": {}, "data": {"band": "NA", "relation": "NA"}, "children": []}, {"id": "79c", "name": {}, "data": {"band": "NA", "relation": "NA"}, "children": []}, {"id": "51c", "name": {}, "data": {"band": "NA", "relation": "NA"}, "children": []}, {"id": "10c", "name": {}, "data": {"band": "NA", "relation": "NA"}, "children": []}, {"id": "8c", "name": {}, "data": {"band": "NA", "relation": "NA"}, "children": []}, {"id": "53c", "name": {}, "data": {"band": "NA", "relation": "NA"}, "children": []}, {"id": "34c", "name": {}, "data": {"band": "NA", "relation": "NA"}, "children": []}, {"id": "9c", "name": {}, "data": {"band": "NA", "relation": "NA"}, "children": []}, {"id": "30c", "name": {}, "data": {"band": "NA", "relation": "NA"}, "children": []}, {"id": "24c", "name": {}, "data": {"band": "NA", "relation": "NA"}, "children": []}, {"id": "14c", "name": {}, "data": {"band": "NA", "relation": "NA"}, "children": []}, {"id": "7c", "name": {}, "data": {"band": "NA", "relation": "NA"}, "children": []}, {"id": "58c", "name": {}, "data": {"band": "NA", "relation": "NA"}, "children": []}, {"id": "31c", "name": {}, "data": {"band": "NA", "relation": "NA"}, "children": []}, {"id": "80c", "name": {}, "data": {"band": "NA", "relation": "NA"}, "children": []}, {"id": "44c", "name": {}, "data": {"band": "NA", "relation": "NA"}, "children": []}, {"id": "41c", "name": {}, "data": {"band": "NA", "relation": "NA"}, "children": []}, {"id": "4c", "name": {}, "data": {"band": "NA", "relation": "NA"}, "children": []}, {"id": "18c", "name": {}, "data": {"band": "NA", "relation": "NA"}, "children": []}, {"id": "29c", "name": {}, "data": {"band": "NA", "relation": "NA"}, "children": []}, {"id": "39c", "name": {}, "data": {"band": "NA", "relation": "NA"}, "children": []}, {"id": "3c", "name": {}, "data": {"band": "NA", "relation": "NA"}, "children": []}, {"id": "27c", "name": {}, "data": {"band": "NA", "relation": "NA"}, "children": []}, {"id": "38c", "name": {}, "data": {"band": "NA", "relation": "NA"}, "children": []}, {"id": "63c", "name": {}, "data": {"band": "NA", "relation": "NA"}, "children": []}, {"id": "1c", "name": {}, "data": {"band": "NA", "relation": "NA"}, "children": []}, {"id": "48c", "name": {}, "data": {"band": "NA", "relation": "NA"}, "children": []}, {"id": "32c", "name": {}, "data": {"band": "NA", "relation": "NA"}, "children": []}, {"id": "42c", "name": {}, "data": {"band": "NA", "relation": "NA"}, "children": []}, {"id": "17c", "name": {}, "data": {"band": "NA", "relation": "NA"}, "children": []}, {"id": "56c", "name": {}, "data": {"band": "NA", "relation": "NA"}, "children": []}, {"id": "37c", "name": {}, "data": {"band": "NA", "relation": "NA"}, "children": []}, {"id": "66c", "name": {}, "data": {"band": "NA", "relation": "NA"}, "children": []}, {"id": "33c", "name": {}, "data": {"band": "NA", "relation": "NA"}, "children": []}, {"id": "40c", "name": {}, "data": {"band": "NA", "relation": "NA"}, "children": []}, {"id": "64c", "name": {}, "data": {"band": "NA", "relation": "NA"}, "children": []}, {"id": "12c", "name": {}, "data": {"band": "NA", "relation": "NA"}, "children": []}, {"id": "65c", "name": {}, "data": {"band": "NA", "relation": "NA"}, "children": []}, {"id": "77c", "name": {}, "data": {"band": "NA", "relation": "NA"}, "children": []}, {"id": "67c", "name": {}, "data": {"band": "NA", "relation": "NA"}, "children": []}, {"id": "25c", "name": {}, "data": {"band": "NA", "relation": "NA"}, "children": []}, {"id": "69c", "name": {}, "data": {"band": "NA", "relation": "NA"}, "children": []}, {"id": "16c", "name": {}, "data": {"band": "NA", "relation": "NA"}, "children": []}, {"id": "49c", "name": {}, "data": {"band": "NA", "relation": "NA"}, "children": []}, {"id": "68c", "name": {}, "data": {"band": "NA", "relation": "NA"}, "children": []}, {"id": "43c", "name": {}, "data": {"band": "NA", "relation": "NA"}, "children": []}, {"id": "13c", "name": {}, "data": {"band": "NA", "relation": "NA"}, "children": []}, {"id": "11c", "name": {}, "data": {"band": "NA", "relation": "NA"}, "children": []}, {"id": "52c", "name": {}, "data": {"band": "NA", "relation": "NA"}, "children": []}, {"id": "50c", "name": {}, "data": {"band": "NA", "relation": "NA"}, "children": []}, {"id": "21c", "name": {}, "data": {"band": "NA", "relation": "NA"}, "children": []}, {"id": "26c", "name": {}, "data": {"band": "NA", "relation": "NA"}, "children": []}, {"id": "55c", "name": {}, "data": {"band": "NA", "relation": "NA"}, "children": []}, {"id": "78c", "name": {}, "data": {"band": "NA", "relation": "NA"}, "children": []}, {"id": "62c", "name": {}, "data": {"band": "NA", "relation": "NA"}, "children": []}, {"id": "61c", "name": {}, "data": {"band": "NA", "relation": "NA"}, "children": []}]}, {"id": "34c", "name": "The Pacific Ocean is..", "children": [{"id": "126d", "name": "Pacific ocean blob o..", "data": {"band": "NA", "relation": "NA"}, "children": [{"id": "27", "name": "Pacific ocean blob of warm water killed 1 million seabirds ...", "data": {"band": "NA", "relation": "NA"}, "children": []}, {"id": "34", "name": "A Hot Blob in the Pacific Ocean Caused 1 Million Seabirds to ...", "data": {"band": "NA", "relation": "NA"}, "children": []}, {"id": "24d", "name": "Ocean heat waves like the Pacifics deadly Blob could  Jan   \u2014 How else could more than  million Pacific cod suddenly vanish from the waters off of southern Alaska Within hours however Barbeauxs\u00a0", "data": {"band": "NA", "relation": "NA"}, "children": []}, {"id": "84d", "name": "The Pacific Ocean is so acidic that its dissolving Dungeness crabs shells The Pacific Ocean is acidifying at such a rate that Dungeness crabs some of the most valuable crustaceans in the Pacific Northwest are suffering . The Pacific Ocean is so acidic that its dissolving Dungeness Jan \u2014 The Pacific Ocean is becoming more acidic and the cashcrabs that live in its coastal waters are some of its first inhabitants to feel its effects", "data": {"band": "NA", "relation": "NA"}, "children": []}]}, {"id": "84d", "name": "The Pacific Ocean is..", "data": {"band": "NA", "relation": "NA"}, "children": [{"id": "126d", "name": "Pacific ocean blob of warm water killed million seabirds . A Hot Blob in the Pacific Ocean Caused Million Seabirds to Jan \u2014 Five years ago tens of thousands of emaciated seabirds washed ashore on the Pacific Coast", "data": {"band": "NA", "relation": "NA"}, "children": []}, {"id": "40", "name": "The Pacific Ocean is so acidic that it's dissolving Dungeness crabs' shells", "data": {"band": "NA", "relation": "NA"}, "children": []}, {"id": "123", "name": "The Pacific Ocean is so acidic that it's dissolving Dungeness ...", "data": {"band": "NA", "relation": "NA"}, "children": []}, {"id": "24d", "name": "Ocean heat waves like the Pacifics deadly Blob could  Jan   \u2014 How else could more than  million Pacific cod suddenly vanish from the waters off of southern Alaska Within hours however Barbeauxs\u00a0", "data": {"band": "NA", "relation": "NA"}, "children": []}]}, {"id": "24d", "name": "Ocean heat waves lik..", "data": {"band": "NA", "relation": "NA"}, "children": [{"id": "126d", "name": "Pacific ocean blob of warm water killed million seabirds . A Hot Blob in the Pacific Ocean Caused Million Seabirds to Jan \u2014 Five years ago tens of thousands of emaciated seabirds washed ashore on the Pacific Coast", "data": {"band": "NA", "relation": "NA"}, "children": []}, {"id": "84d", "name": "The Pacific Ocean is so acidic that its dissolving Dungeness crabs shells The Pacific Ocean is acidifying at such a rate that Dungeness crabs some of the most valuable crustaceans in the Pacific Northwest are suffering . The Pacific Ocean is so acidic that its dissolving Dungeness Jan \u2014 The Pacific Ocean is becoming more acidic and the cashcrabs that live in its coastal waters are some of its first inhabitants to feel its effects", "data": {"band": "NA", "relation": "NA"}, "children": []}, {"id": "59", "name": "Ocean heat waves like the Pacific's deadly 'Blob' could ...", "data": {"band": "NA", "relation": "NA"}, "children": []}, {"id": "92", "name": "Massive, rare fish caught in Ocean City and Lewes", "data": {"band": "NA", "relation": "NA"}, "children": []}]}, {"id": "6c", "name": {}, "data": {"band": "NA", "relation": "NA"}, "children": []}, {"id": "47c", "name": {}, "data": {"band": "NA", "relation": "NA"}, "children": []}, {"id": "20c", "name": {}, "data": {"band": "NA", "relation": "NA"}, "children": []}, {"id": "36c", "name": {}, "data": {"band": "NA", "relation": "NA"}, "children": []}, {"id": "0c", "name": {}, "data": {"band": "NA", "relation": "NA"}, "children": []}, {"id": "28c", "name": {}, "data": {"band": "NA", "relation": "NA"}, "children": []}, {"id": "46c", "name": {}, "data": {"band": "NA", "relation": "NA"}, "children": []}, {"id": "19c", "name": {}, "data": {"band": "NA", "relation": "NA"}, "children": []}, {"id": "5c", "name": {}, "data": {"band": "NA", "relation": "NA"}, "children": []}, {"id": "73c", "name": {}, "data": {"band": "NA", "relation": "NA"}, "children": []}, {"id": "2c", "name": {}, "data": {"band": "NA", "relation": "NA"}, "children": []}, {"id": "22c", "name": {}, "data": {"band": "NA", "relation": "NA"}, "children": []}, {"id": "23c", "name": {}, "data": {"band": "NA", "relation": "NA"}, "children": []}, {"id": "59c", "name": {}, "data": {"band": "NA", "relation": "NA"}, "children": []}, {"id": "74c", "name": {}, "data": {"band": "NA", "relation": "NA"}, "children": []}, {"id": "76c", "name": {}, "data": {"band": "NA", "relation": "NA"}, "children": []}, {"id": "30c", "name": {}, "data": {"band": "NA", "relation": "NA"}, "children": []}, {"id": "57c", "name": {}, "data": {"band": "NA", "relation": "NA"}, "children": []}, {"id": "4c", "name": {}, "data": {"band": "NA", "relation": "NA"}, "children": []}, {"id": "39c", "name": {}, "data": {"band": "NA", "relation": "NA"}, "children": []}, {"id": "79c", "name": {}, "data": {"band": "NA", "relation": "NA"}, "children": []}, {"id": "71c", "name": {}, "data": {"band": "NA", "relation": "NA"}, "children": []}, {"id": "51c", "name": {}, "data": {"band": "NA", "relation": "NA"}, "children": []}, {"id": "64c", "name": {}, "data": {"band": "NA", "relation": "NA"}, "children": []}, {"id": "65c", "name": {}, "data": {"band": "NA", "relation": "NA"}, "children": []}, {"id": "10c", "name": {}, "data": {"band": "NA", "relation": "NA"}, "children": []}, {"id": "8c", "name": {}, "data": {"band": "NA", "relation": "NA"}, "children": []}, {"id": "21c", "name": {}, "data": {"band": "NA", "relation": "NA"}, "children": []}, {"id": "53c", "name": {}, "data": {"band": "NA", "relation": "NA"}, "children": []}, {"id": "45c", "name": {}, "data": {"band": "NA", "relation": "NA"}, "children": []}, {"id": "61c", "name": {}, "data": {"band": "NA", "relation": "NA"}, "children": []}, {"id": "9c", "name": {}, "data": {"band": "NA", "relation": "NA"}, "children": []}, {"id": "24c", "name": {}, "data": {"band": "NA", "relation": "NA"}, "children": []}, {"id": "14c", "name": {}, "data": {"band": "NA", "relation": "NA"}, "children": []}, {"id": "7c", "name": {}, "data": {"band": "NA", "relation": "NA"}, "children": []}, {"id": "58c", "name": {}, "data": {"band": "NA", "relation": "NA"}, "children": []}, {"id": "31c", "name": {}, "data": {"band": "NA", "relation": "NA"}, "children": []}, {"id": "80c", "name": {}, "data": {"band": "NA", "relation": "NA"}, "children": []}, {"id": "44c", "name": {}, "data": {"band": "NA", "relation": "NA"}, "children": []}, {"id": "41c", "name": {}, "data": {"band": "NA", "relation": "NA"}, "children": []}, {"id": "18c", "name": {}, "data": {"band": "NA", "relation": "NA"}, "children": []}, {"id": "29c", "name": {}, "data": {"band": "NA", "relation": "NA"}, "children": []}, {"id": "3c", "name": {}, "data": {"band": "NA", "relation": "NA"}, "children": []}, {"id": "27c", "name": {}, "data": {"band": "NA", "relation": "NA"}, "children": []}, {"id": "38c", "name": {}, "data": {"band": "NA", "relation": "NA"}, "children": []}, {"id": "63c", "name": {}, "data": {"band": "NA", "relation": "NA"}, "children": []}, {"id": "1c", "name": {}, "data": {"band": "NA", "relation": "NA"}, "children": []}, {"id": "48c", "name": {}, "data": {"band": "NA", "relation": "NA"}, "children": []}, {"id": "32c", "name": {}, "data": {"band": "NA", "relation": "NA"}, "children": []}, {"id": "42c", "name": {}, "data": {"band": "NA", "relation": "NA"}, "children": []}, {"id": "56c", "name": {}, "data": {"band": "NA", "relation": "NA"}, "children": []}, {"id": "37c", "name": {}, "data": {"band": "NA", "relation": "NA"}, "children": []}, {"id": "66c", "name": {}, "data": {"band": "NA", "relation": "NA"}, "children": []}, {"id": "33c", "name": {}, "data": {"band": "NA", "relation": "NA"}, "children": []}, {"id": "40c", "name": {}, "data": {"band": "NA", "relation": "NA"}, "children": []}, {"id": "12c", "name": {}, "data": {"band": "NA", "relation": "NA"}, "children": []}, {"id": "77c", "name": {}, "data": {"band": "NA", "relation": "NA"}, "children": []}, {"id": "67c", "name": {}, "data": {"band": "NA", "relation": "NA"}, "children": []}, {"id": "25c", "name": {}, "data": {"band": "NA", "relation": "NA"}, "children": []}, {"id": "69c", "name": {}, "data": {"band": "NA", "relation": "NA"}, "children": []}, {"id": "16c", "name": {}, "data": {"band": "NA", "relation": "NA"}, "children": []}, {"id": "49c", "name": {}, "data": {"band": "NA", "relation": "NA"}, "children": []}, {"id": "68c", "name": {}, "data": {"band": "NA", "relation": "NA"}, "children": []}, {"id": "13c", "name": {}, "data": {"band": "NA", "relation": "NA"}, "children": []}, {"id": "11c", "name": {}, "data": {"band": "NA", "relation": "NA"}, "children": []}, {"id": "52c", "name": {}, "data": {"band": "NA", "relation": "NA"}, "children": []}, {"id": "50c", "name": {}, "data": {"band": "NA", "relation": "NA"}, "children": []}, {"id": "26c", "name": {}, "data": {"band": "NA", "relation": "NA"}, "children": []}, {"id": "55c", "name": {}, "data": {"band": "NA", "relation": "NA"}, "children": []}, {"id": "78c", "name": {}, "data": {"band": "NA", "relation": "NA"}, "children": []}, {"id": "62c", "name": {}, "data": {"band": "NA", "relation": "NA"}, "children": []}, {"id": "70c", "name": {}, "data": {"band": "NA", "relation": "NA"}, "children": []}]}, {"id": "9c", "name": "Great white shark la..", "children": [{"id": "25d", "name": "Pacific Ocean BBC Ne..", "data": {"band": "NA", "relation": "NA"}, "children": [{"id": "41", "name": "Meet the giants of the Pacific Ocean | Magazine Articles | WWF", "data": {"band": "NA", "relation": "NA"}, "children": []}, {"id": "44", "name": "Video: Coast Guard fires on shark by Pacific Ocean swimmers ...", "data": {"band": "NA", "relation": "NA"}, "children": []}, {"id": "101", "name": "Pacific Ocean - BBC News", "data": {"band": "NA", "relation": "NA"}, "children": []}, {"id": "182", "name": "U.S. Coast Guard describes \u2018shark attack\u2019 during crew\u2019s Pacific Ocean swim", "data": {"band": "NA", "relation": "NA"}, "children": []}, {"id": "45d", "name": "Pacific Ocean and Beaches  Los Angeles  United States  The Pacific Ocean is a force that calls to some to jump in and join the dolphins that frequent its waters Temperatures are warmest in August and September but\u00a0", "data": {"band": "NA", "relation": "NA"}, "children": []}, {"id": "82d", "name": "Strange New Species Discovered in Abyss at The Bottom of The Pacific Ocean This part of the Pacific Ocean is clearly a hotspot of xenophyophore diversity Among the new discoveries is the new genus Abyssalia named . UH discovers new species in deep Pacific Ocean seabed singlecelled xenophyophores protozoans belonging to a group called the Foraminifera were discovered in the deep Pacific Ocean during", "data": {"band": "NA", "relation": "NA"}, "children": []}, {"id": "65d", "name": "Aquarium of the Pacific Take a journey of discovery through the worlds largest ocean at the Aquarium of the Pacific in Long Beach California . Life in the MIDDLE of the PACIFIC OCEAN Adventure", "data": {"band": "NA", "relation": "NA"}, "children": []}, {"id": "88d", "name": "Great white shark lair found in Pacific Ocean CNN Video . WATCH White Shark Caf\u00e9 Found in Middle of Pacific Ocean", "data": {"band": "NA", "relation": "NA"}, "children": []}]}, {"id": "88d", "name": "Great white shark la..", "data": {"band": "NA", "relation": "NA"}, "children": [{"id": "25d", "name": "Pacific Ocean BBC News Video caption US coast guard crew have nearmiss with shark in Pacific OceanUS coast guard crew have nearmiss with shark in Pacific Ocean An officer on . US Coast Guard describes \u2018 shark attack \u2019 during crew \u2019 s Pacific Ocean swim Coasties were swimming in the Pacific Ocean on Aug when a to foot shark appeared near their ship the US Coast Guard Cutter", "data": {"band": "NA", "relation": "NA"}, "children": []}, {"id": "42", "name": "Great white shark lair found in Pacific Ocean - CNN Video", "data": {"band": "NA", "relation": "NA"}, "children": []}, {"id": "157", "name": "WATCH: \"White Shark Caf\u00e9\" Found in Middle of Pacific Ocean ...", "data": {"band": "NA", "relation": "NA"}, "children": []}, {"id": "65d", "name": "Aquarium of the Pacific Take a journey of discovery through the worlds largest ocean at the Aquarium of the Pacific in Long Beach California . Life in the MIDDLE of the PACIFIC OCEAN Adventure", "data": {"band": "NA", "relation": "NA"}, "children": []}, {"id": "82d", "name": "Strange New Species Discovered in Abyss at The Bottom of The Pacific Ocean This part of the Pacific Ocean is clearly a hotspot of xenophyophore diversity Among the new discoveries is the new genus Abyssalia named . UH discovers new species in deep Pacific Ocean seabed singlecelled xenophyophores protozoans belonging to a group called the Foraminifera were discovered in the deep Pacific Ocean during", "data": {"band": "NA", "relation": "NA"}, "children": []}]}, {"id": "45d", "name": "Pacific Ocean and Be..", "data": {"band": "NA", "relation": "NA"}, "children": [{"id": "25d", "name": "Pacific Ocean BBC News Video caption US coast guard crew have nearmiss with shark in Pacific OceanUS coast guard crew have nearmiss with shark in Pacific Ocean An officer on . US Coast Guard describes \u2018 shark attack \u2019 during crew \u2019 s Pacific Ocean swim Coasties were swimming in the Pacific Ocean on Aug when a to foot shark appeared near their ship the US Coast Guard Cutter", "data": {"band": "NA", "relation": "NA"}, "children": []}, {"id": "50", "name": "Pacific Ocean and Beaches | Los Angeles | United States ...", "data": {"band": "NA", "relation": "NA"}, "children": []}, {"id": "200", "name": "South Pacific Ocean benefits your skinfijiresort.com", "data": {"band": "NA", "relation": "NA"}, "children": []}, {"id": "82d", "name": "Strange New Species Discovered in Abyss at The Bottom of The Pacific Ocean This part of the Pacific Ocean is clearly a hotspot of xenophyophore diversity Among the new discoveries is the new genus Abyssalia named . UH discovers new species in deep Pacific Ocean seabed singlecelled xenophyophores protozoans belonging to a group called the Foraminifera were discovered in the deep Pacific Ocean during", "data": {"band": "NA", "relation": "NA"}, "children": []}, {"id": "65d", "name": "Aquarium of the Pacific Take a journey of discovery through the worlds largest ocean at the Aquarium of the Pacific in Long Beach California . Life in the MIDDLE of the PACIFIC OCEAN Adventure", "data": {"band": "NA", "relation": "NA"}, "children": []}]}, {"id": "65d", "name": "Aquarium of the Paci..", "data": {"band": "NA", "relation": "NA"}, "children": [{"id": "25d", "name": "Pacific Ocean BBC News Video caption US coast guard crew have nearmiss with shark in Pacific OceanUS coast guard crew have nearmiss with shark in Pacific Ocean An officer on . US Coast Guard describes \u2018 shark attack \u2019 during crew \u2019 s Pacific Ocean swim Coasties were swimming in the Pacific Ocean on Aug when a to foot shark appeared near their ship the US Coast Guard Cutter", "data": {"band": "NA", "relation": "NA"}, "children": []}, {"id": "88d", "name": "Great white shark lair found in Pacific Ocean CNN Video . WATCH White Shark Caf\u00e9 Found in Middle of Pacific Ocean", "data": {"band": "NA", "relation": "NA"}, "children": []}, {"id": "45d", "name": "Pacific Ocean and Beaches  Los Angeles  United States  The Pacific Ocean is a force that calls to some to jump in and join the dolphins that frequent its waters Temperatures are warmest in August and September but\u00a0", "data": {"band": "NA", "relation": "NA"}, "children": []}, {"id": "72", "name": "Aquarium of the Pacific", "data": {"band": "NA", "relation": "NA"}, "children": []}, {"id": "185", "name": "Life in the MIDDLE of the PACIFIC OCEAN [Adventure #180 ...", "data": {"band": "NA", "relation": "NA"}, "children": []}, {"id": "82d", "name": "Strange New Species Discovered in Abyss at The Bottom of The Pacific Ocean This part of the Pacific Ocean is clearly a hotspot of xenophyophore diversity Among the new discoveries is the new genus Abyssalia named . UH discovers new species in deep Pacific Ocean seabed singlecelled xenophyophores protozoans belonging to a group called the Foraminifera were discovered in the deep Pacific Ocean during", "data": {"band": "NA", "relation": "NA"}, "children": []}]}, {"id": "82d", "name": "Strange New Species ..", "data": {"band": "NA", "relation": "NA"}, "children": [{"id": "25d", "name": "Pacific Ocean BBC News Video caption US coast guard crew have nearmiss with shark in Pacific OceanUS coast guard crew have nearmiss with shark in Pacific Ocean An officer on . US Coast Guard describes \u2018 shark attack \u2019 during crew \u2019 s Pacific Ocean swim Coasties were swimming in the Pacific Ocean on Aug when a to foot shark appeared near their ship the US Coast Guard Cutter", "data": {"band": "NA", "relation": "NA"}, "children": []}, {"id": "88d", "name": "Great white shark lair found in Pacific Ocean CNN Video . WATCH White Shark Caf\u00e9 Found in Middle of Pacific Ocean", "data": {"band": "NA", "relation": "NA"}, "children": []}, {"id": "45d", "name": "Pacific Ocean and Beaches  Los Angeles  United States  The Pacific Ocean is a force that calls to some to jump in and join the dolphins that frequent its waters Temperatures are warmest in August and September but\u00a0", "data": {"band": "NA", "relation": "NA"}, "children": []}, {"id": "65d", "name": "Aquarium of the Pacific Take a journey of discovery through the worlds largest ocean at the Aquarium of the Pacific in Long Beach California . Life in the MIDDLE of the PACIFIC OCEAN Adventure", "data": {"band": "NA", "relation": "NA"}, "children": []}, {"id": "161", "name": "Strange New Species Discovered in Abyss at The Bottom of The Pacific Ocean", "data": {"band": "NA", "relation": "NA"}, "children": []}, {"id": "191", "name": "UH discovers 4 new species in deep Pacific Ocean seabed", "data": {"band": "NA", "relation": "NA"}, "children": []}]}, {"id": "6c", "name": {}, "data": {"band": "NA", "relation": "NA"}, "children": []}, {"id": "47c", "name": {}, "data": {"band": "NA", "relation": "NA"}, "children": []}, {"id": "75c", "name": {}, "data": {"band": "NA", "relation": "NA"}, "children": []}, {"id": "20c", "name": {}, "data": {"band": "NA", "relation": "NA"}, "children": []}, {"id": "36c", "name": {}, "data": {"band": "NA", "relation": "NA"}, "children": []}, {"id": "0c", "name": {}, "data": {"band": "NA", "relation": "NA"}, "children": []}, {"id": "28c", "name": {}, "data": {"band": "NA", "relation": "NA"}, "children": []}, {"id": "46c", "name": {}, "data": {"band": "NA", "relation": "NA"}, "children": []}, {"id": "19c", "name": {}, "data": {"band": "NA", "relation": "NA"}, "children": []}, {"id": "5c", "name": {}, "data": {"band": "NA", "relation": "NA"}, "children": []}, {"id": "73c", "name": {}, "data": {"band": "NA", "relation": "NA"}, "children": []}, {"id": "2c", "name": {}, "data": {"band": "NA", "relation": "NA"}, "children": []}, {"id": "22c", "name": {}, "data": {"band": "NA", "relation": "NA"}, "children": []}, {"id": "23c", "name": {}, "data": {"band": "NA", "relation": "NA"}, "children": []}, {"id": "59c", "name": {}, "data": {"band": "NA", "relation": "NA"}, "children": []}, {"id": "74c", "name": {}, "data": {"band": "NA", "relation": "NA"}, "children": []}, {"id": "76c", "name": {}, "data": {"band": "NA", "relation": "NA"}, "children": []}, {"id": "34c", "name": {}, "data": {"band": "NA", "relation": "NA"}, "children": []}, {"id": "30c", "name": {}, "data": {"band": "NA", "relation": "NA"}, "children": []}, {"id": "24c", "name": {}, "data": {"band": "NA", "relation": "NA"}, "children": []}, {"id": "14c", "name": {}, "data": {"band": "NA", "relation": "NA"}, "children": []}, {"id": "7c", "name": {}, "data": {"band": "NA", "relation": "NA"}, "children": []}, {"id": "57c", "name": {}, "data": {"band": "NA", "relation": "NA"}, "children": []}, {"id": "31c", "name": {}, "data": {"band": "NA", "relation": "NA"}, "children": []}, {"id": "80c", "name": {}, "data": {"band": "NA", "relation": "NA"}, "children": []}, {"id": "41c", "name": {}, "data": {"band": "NA", "relation": "NA"}, "children": []}, {"id": "4c", "name": {}, "data": {"band": "NA", "relation": "NA"}, "children": []}, {"id": "29c", "name": {}, "data": {"band": "NA", "relation": "NA"}, "children": []}, {"id": "39c", "name": {}, "data": {"band": "NA", "relation": "NA"}, "children": []}, {"id": "27c", "name": {}, "data": {"band": "NA", "relation": "NA"}, "children": []}, {"id": "38c", "name": {}, "data": {"band": "NA", "relation": "NA"}, "children": []}, {"id": "63c", "name": {}, "data": {"band": "NA", "relation": "NA"}, "children": []}, {"id": "1c", "name": {}, "data": {"band": "NA", "relation": "NA"}, "children": []}, {"id": "17c", "name": {}, "data": {"band": "NA", "relation": "NA"}, "children": []}, {"id": "56c", "name": {}, "data": {"band": "NA", "relation": "NA"}, "children": []}, {"id": "37c", "name": {}, "data": {"band": "NA", "relation": "NA"}, "children": []}, {"id": "33c", "name": {}, "data": {"band": "NA", "relation": "NA"}, "children": []}, {"id": "51c", "name": {}, "data": {"band": "NA", "relation": "NA"}, "children": []}, {"id": "64c", "name": {}, "data": {"band": "NA", "relation": "NA"}, "children": []}, {"id": "12c", "name": {}, "data": {"band": "NA", "relation": "NA"}, "children": []}, {"id": "65c", "name": {}, "data": {"band": "NA", "relation": "NA"}, "children": []}, {"id": "77c", "name": {}, "data": {"band": "NA", "relation": "NA"}, "children": []}, {"id": "10c", "name": {}, "data": {"band": "NA", "relation": "NA"}, "children": []}, {"id": "8c", "name": {}, "data": {"band": "NA", "relation": "NA"}, "children": []}, {"id": "69c", "name": {}, "data": {"band": "NA", "relation": "NA"}, "children": []}, {"id": "49c", "name": {}, "data": {"band": "NA", "relation": "NA"}, "children": []}, {"id": "68c", "name": {}, "data": {"band": "NA", "relation": "NA"}, "children": []}, {"id": "13c", "name": {}, "data": {"band": "NA", "relation": "NA"}, "children": []}, {"id": "11c", "name": {}, "data": {"band": "NA", "relation": "NA"}, "children": []}, {"id": "50c", "name": {}, "data": {"band": "NA", "relation": "NA"}, "children": []}, {"id": "21c", "name": {}, "data": {"band": "NA", "relation": "NA"}, "children": []}, {"id": "53c", "name": {}, "data": {"band": "NA", "relation": "NA"}, "children": []}, {"id": "61c", "name": {}, "data": {"band": "NA", "relation": "NA"}, "children": []}, {"id": "70c", "name": {}, "data": {"band": "NA", "relation": "NA"}, "children": []}, {"id": "44c", "name": {}, "data": {"band": "NA", "relation": "NA"}, "children": []}, {"id": "18c", "name": {}, "data": {"band": "NA", "relation": "NA"}, "children": []}, {"id": "3c", "name": {}, "data": {"band": "NA", "relation": "NA"}, "children": []}, {"id": "48c", "name": {}, "data": {"band": "NA", "relation": "NA"}, "children": []}, {"id": "32c", "name": {}, "data": {"band": "NA", "relation": "NA"}, "children": []}, {"id": "42c", "name": {}, "data": {"band": "NA", "relation": "NA"}, "children": []}, {"id": "66c", "name": {}, "data": {"band": "NA", "relation": "NA"}, "children": []}, {"id": "52c", "name": {}, "data": {"band": "NA", "relation": "NA"}, "children": []}, {"id": "26c", "name": {}, "data": {"band": "NA", "relation": "NA"}, "children": []}, {"id": "62c", "name": {}, "data": {"band": "NA", "relation": "NA"}, "children": []}]}, {"id": "30c", "name": "The long memory of t..", "children": [{"id": "93d", "name": "Oceans  Pacific Ocea..", "data": {"band": "NA", "relation": "NA"}, "children": [{"id": "113", "name": "Oceans :: Pacific Ocean \u2014 The World Factbook - Central ... - CIA", "data": {"band": "NA", "relation": "NA"}, "children": []}, {"id": "339", "name": "Oceans :: Pacific Ocean \u2014 The World ...cia.gov", "data": {"band": "NA", "relation": "NA"}, "children": []}, {"id": "27d", "name": "Pacific Islands GlobalChangegov Various forces over thousands of years have shaped the landscape of the Pacific Ocean which contains more islands and reefs than all the other oceans and . The long memory of the Pacific Ocean whoiedu", "data": {"band": "NA", "relation": "NA"}, "children": []}, {"id": "193d", "name": "The Power of Shared Information for the Pacific Ocean  Esri The Pacific Ocean Accounting Portal brings attention to this body of water in ways that decisionmakers can quickly understand", "data": {"band": "NA", "relation": "NA"}, "children": []}]}, {"id": "193d", "name": "The Power of Shared ..", "data": {"band": "NA", "relation": "NA"}, "children": [{"id": "93d", "name": "Oceans  Pacific Ocean \u2014 The World Factbook  Central   CIA Sep   \u2014 A combination of datasets from different satellites makes possible this beautiful Blue Marble view of the Pacific Ocean The string of islands\u00a0", "data": {"band": "NA", "relation": "NA"}, "children": []}, {"id": "146", "name": "The Power of Shared Information for the Pacific Ocean - Esri", "data": {"band": "NA", "relation": "NA"}, "children": []}, {"id": "27d", "name": "Pacific Islands GlobalChangegov Various forces over thousands of years have shaped the landscape of the Pacific Ocean which contains more islands and reefs than all the other oceans and . The long memory of the Pacific Ocean whoiedu", "data": {"band": "NA", "relation": "NA"}, "children": []}]}, {"id": "94d", "name": "Top  Pacific Ocean F..", "data": {"band": "NA", "relation": "NA"}, "children": [{"id": "160", "name": "Top 15 Pacific Ocean Facts - Nature ...facts.net", "data": {"band": "NA", "relation": "NA"}, "children": []}, {"id": "307", "name": "Pacific Ocean Facts: 50 Facts For Your ...factslegend.org", "data": {"band": "NA", "relation": "NA"}, "children": []}]}, {"id": "27d", "name": "Pacific Islands Glob..", "data": {"band": "NA", "relation": "NA"}, "children": [{"id": "93d", "name": "Oceans  Pacific Ocean \u2014 The World Factbook  Central   CIA Sep   \u2014 A combination of datasets from different satellites makes possible this beautiful Blue Marble view of the Pacific Ocean The string of islands\u00a0", "data": {"band": "NA", "relation": "NA"}, "children": []}, {"id": "193d", "name": "The Power of Shared Information for the Pacific Ocean  Esri The Pacific Ocean Accounting Portal brings attention to this body of water in ways that decisionmakers can quickly understand", "data": {"band": "NA", "relation": "NA"}, "children": []}, {"id": "175", "name": "Pacific Islands | GlobalChange.gov", "data": {"band": "NA", "relation": "NA"}, "children": []}, {"id": "304", "name": "Equally Big Pacific Ocean - 30A30a.com", "data": {"band": "NA", "relation": "NA"}, "children": []}, {"id": "305", "name": "Equally Big Pacific Ocean - 30A30a.com", "data": {"band": "NA", "relation": "NA"}, "children": []}, {"id": "376", "name": "The long memory of the Pacific Ocean ...whoi.edu", "data": {"band": "NA", "relation": "NA"}, "children": []}]}, {"id": "6c", "name": {}, "data": {"band": "NA", "relation": "NA"}, "children": []}, {"id": "47c", "name": {}, "data": {"band": "NA", "relation": "NA"}, "children": []}, {"id": "75c", "name": {}, "data": {"band": "NA", "relation": "NA"}, "children": []}, {"id": "20c", "name": {}, "data": {"band": "NA", "relation": "NA"}, "children": []}, {"id": "36c", "name": {}, "data": {"band": "NA", "relation": "NA"}, "children": []}, {"id": "0c", "name": {}, "data": {"band": "NA", "relation": "NA"}, "children": []}, {"id": "28c", "name": {}, "data": {"band": "NA", "relation": "NA"}, "children": []}, {"id": "46c", "name": {}, "data": {"band": "NA", "relation": "NA"}, "children": []}, {"id": "19c", "name": {}, "data": {"band": "NA", "relation": "NA"}, "children": []}, {"id": "5c", "name": {}, "data": {"band": "NA", "relation": "NA"}, "children": []}, {"id": "73c", "name": {}, "data": {"band": "NA", "relation": "NA"}, "children": []}, {"id": "2c", "name": {}, "data": {"band": "NA", "relation": "NA"}, "children": []}, {"id": "22c", "name": {}, "data": {"band": "NA", "relation": "NA"}, "children": []}, {"id": "23c", "name": {}, "data": {"band": "NA", "relation": "NA"}, "children": []}, {"id": "59c", "name": {}, "data": {"band": "NA", "relation": "NA"}, "children": []}, {"id": "74c", "name": {}, "data": {"band": "NA", "relation": "NA"}, "children": []}, {"id": "76c", "name": {}, "data": {"band": "NA", "relation": "NA"}, "children": []}, {"id": "34c", "name": {}, "data": {"band": "NA", "relation": "NA"}, "children": []}, {"id": "9c", "name": {}, "data": {"band": "NA", "relation": "NA"}, "children": []}, {"id": "57c", "name": {}, "data": {"band": "NA", "relation": "NA"}, "children": []}, {"id": "4c", "name": {}, "data": {"band": "NA", "relation": "NA"}, "children": []}, {"id": "79c", "name": {}, "data": {"band": "NA", "relation": "NA"}, "children": []}, {"id": "51c", "name": {}, "data": {"band": "NA", "relation": "NA"}, "children": []}, {"id": "64c", "name": {}, "data": {"band": "NA", "relation": "NA"}, "children": []}, {"id": "65c", "name": {}, "data": {"band": "NA", "relation": "NA"}, "children": []}, {"id": "10c", "name": {}, "data": {"band": "NA", "relation": "NA"}, "children": []}, {"id": "8c", "name": {}, "data": {"band": "NA", "relation": "NA"}, "children": []}, {"id": "21c", "name": {}, "data": {"band": "NA", "relation": "NA"}, "children": []}, {"id": "53c", "name": {}, "data": {"band": "NA", "relation": "NA"}, "children": []}, {"id": "61c", "name": {}, "data": {"band": "NA", "relation": "NA"}, "children": []}, {"id": "24c", "name": {}, "data": {"band": "NA", "relation": "NA"}, "children": []}, {"id": "14c", "name": {}, "data": {"band": "NA", "relation": "NA"}, "children": []}, {"id": "7c", "name": {}, "data": {"band": "NA", "relation": "NA"}, "children": []}, {"id": "58c", "name": {}, "data": {"band": "NA", "relation": "NA"}, "children": []}, {"id": "31c", "name": {}, "data": {"band": "NA", "relation": "NA"}, "children": []}, {"id": "80c", "name": {}, "data": {"band": "NA", "relation": "NA"}, "children": []}, {"id": "44c", "name": {}, "data": {"band": "NA", "relation": "NA"}, "children": []}, {"id": "41c", "name": {}, "data": {"band": "NA", "relation": "NA"}, "children": []}, {"id": "18c", "name": {}, "data": {"band": "NA", "relation": "NA"}, "children": []}, {"id": "29c", "name": {}, "data": {"band": "NA", "relation": "NA"}, "children": []}, {"id": "39c", "name": {}, "data": {"band": "NA", "relation": "NA"}, "children": []}, {"id": "3c", "name": {}, "data": {"band": "NA", "relation": "NA"}, "children": []}, {"id": "27c", "name": {}, "data": {"band": "NA", "relation": "NA"}, "children": []}, {"id": "38c", "name": {}, "data": {"band": "NA", "relation": "NA"}, "children": []}, {"id": "63c", "name": {}, "data": {"band": "NA", "relation": "NA"}, "children": []}, {"id": "72c", "name": {}, "data": {"band": "NA", "relation": "NA"}, "children": []}, {"id": "1c", "name": {}, "data": {"band": "NA", "relation": "NA"}, "children": []}, {"id": "48c", "name": {}, "data": {"band": "NA", "relation": "NA"}, "children": []}, {"id": "32c", "name": {}, "data": {"band": "NA", "relation": "NA"}, "children": []}, {"id": "42c", "name": {}, "data": {"band": "NA", "relation": "NA"}, "children": []}, {"id": "17c", "name": {}, "data": {"band": "NA", "relation": "NA"}, "children": []}, {"id": "56c", "name": {}, "data": {"band": "NA", "relation": "NA"}, "children": []}, {"id": "37c", "name": {}, "data": {"band": "NA", "relation": "NA"}, "children": []}, {"id": "66c", "name": {}, "data": {"band": "NA", "relation": "NA"}, "children": []}, {"id": "33c", "name": {}, "data": {"band": "NA", "relation": "NA"}, "children": []}, {"id": "40c", "name": {}, "data": {"band": "NA", "relation": "NA"}, "children": []}, {"id": "12c", "name": {}, "data": {"band": "NA", "relation": "NA"}, "children": []}, {"id": "77c", "name": {}, "data": {"band": "NA", "relation": "NA"}, "children": []}, {"id": "67c", "name": {}, "data": {"band": "NA", "relation": "NA"}, "children": []}, {"id": "69c", "name": {}, "data": {"band": "NA", "relation": "NA"}, "children": []}, {"id": "16c", "name": {}, "data": {"band": "NA", "relation": "NA"}, "children": []}, {"id": "49c", "name": {}, "data": {"band": "NA", "relation": "NA"}, "children": []}, {"id": "68c", "name": {}, "data": {"band": "NA", "relation": "NA"}, "children": []}, {"id": "13c", "name": {}, "data": {"band": "NA", "relation": "NA"}, "children": []}, {"id": "11c", "name": {}, "data": {"band": "NA", "relation": "NA"}, "children": []}, {"id": "52c", "name": {}, "data": {"band": "NA", "relation": "NA"}, "children": []}, {"id": "50c", "name": {}, "data": {"band": "NA", "relation": "NA"}, "children": []}, {"id": "26c", "name": {}, "data": {"band": "NA", "relation": "NA"}, "children": []}, {"id": "55c", "name": {}, "data": {"band": "NA", "relation": "NA"}, "children": []}, {"id": "62c", "name": {}, "data": {"band": "NA", "relation": "NA"}, "children": []}, {"id": "70c", "name": {}, "data": {"band": "NA", "relation": "NA"}, "children": []}]}, {"id": "24c", "name": "Pacific Ocean Latest..", "children": [{"id": "29d", "name": "Pacific Ocean Latest..", "data": {"band": "NA", "relation": "NA"}, "children": [{"id": "103", "name": "Pacific Ocean: Latest News & Videos, Photos about Pacific ...", "data": {"band": "NA", "relation": "NA"}, "children": []}, {"id": "179", "name": "Pacific Ocean: Latest News & Videos ...economictimes.indiatimes.com", "data": {"band": "NA", "relation": "NA"}, "children": []}, {"id": "357", "name": "Pacific Ocean - latest news, breaking ...independent.co.uk", "data": {"band": "NA", "relation": "NA"}, "children": []}]}, {"id": "42d", "name": "Pacific Ocean full o..", "data": {"band": "NA", "relation": "NA"}, "children": [{"id": "223", "name": "Pacific Ocean full of storms - YouTube", "data": {"band": "NA", "relation": "NA"}, "children": []}, {"id": "239", "name": "South Pacific Ocean Storm Drake Passage ...youtube.com", "data": {"band": "NA", "relation": "NA"}, "children": []}, {"id": "30d", "name": "Opinion Pacific nations lead sea cnncom", "data": {"band": "NA", "relation": "NA"}, "children": []}]}, {"id": "30d", "name": "Opinion Pacific nati..", "data": {"band": "NA", "relation": "NA"}, "children": [{"id": "42d", "name": "Pacific Ocean full of storms  YouTube ", "data": {"band": "NA", "relation": "NA"}, "children": []}, {"id": "316", "name": "Opinion: Pacific nations lead sea ...cnn.com", "data": {"band": "NA", "relation": "NA"}, "children": []}, {"id": "354", "name": "Pacific Ocean \u2013 News, Research and Analysis \u2013 The ...", "data": {"band": "NA", "relation": "NA"}, "children": []}]}, {"id": "6c", "name": {}, "data": {"band": "NA", "relation": "NA"}, "children": []}, {"id": "47c", "name": {}, "data": {"band": "NA", "relation": "NA"}, "children": []}, {"id": "75c", "name": {}, "data": {"band": "NA", "relation": "NA"}, "children": []}, {"id": "20c", "name": {}, "data": {"band": "NA", "relation": "NA"}, "children": []}, {"id": "36c", "name": {}, "data": {"band": "NA", "relation": "NA"}, "children": []}, {"id": "0c", "name": {}, "data": {"band": "NA", "relation": "NA"}, "children": []}, {"id": "28c", "name": {}, "data": {"band": "NA", "relation": "NA"}, "children": []}, {"id": "46c", "name": {}, "data": {"band": "NA", "relation": "NA"}, "children": []}, {"id": "19c", "name": {}, "data": {"band": "NA", "relation": "NA"}, "children": []}, {"id": "5c", "name": {}, "data": {"band": "NA", "relation": "NA"}, "children": []}, {"id": "73c", "name": {}, "data": {"band": "NA", "relation": "NA"}, "children": []}, {"id": "2c", "name": {}, "data": {"band": "NA", "relation": "NA"}, "children": []}, {"id": "22c", "name": {}, "data": {"band": "NA", "relation": "NA"}, "children": []}, {"id": "23c", "name": {}, "data": {"band": "NA", "relation": "NA"}, "children": []}, {"id": "59c", "name": {}, "data": {"band": "NA", "relation": "NA"}, "children": []}, {"id": "74c", "name": {}, "data": {"band": "NA", "relation": "NA"}, "children": []}, {"id": "76c", "name": {}, "data": {"band": "NA", "relation": "NA"}, "children": []}, {"id": "34c", "name": {}, "data": {"band": "NA", "relation": "NA"}, "children": []}, {"id": "9c", "name": {}, "data": {"band": "NA", "relation": "NA"}, "children": []}, {"id": "30c", "name": {}, "data": {"band": "NA", "relation": "NA"}, "children": []}, {"id": "57c", "name": {}, "data": {"band": "NA", "relation": "NA"}, "children": []}, {"id": "58c", "name": {}, "data": {"band": "NA", "relation": "NA"}, "children": []}, {"id": "31c", "name": {}, "data": {"band": "NA", "relation": "NA"}, "children": []}, {"id": "41c", "name": {}, "data": {"band": "NA", "relation": "NA"}, "children": []}, {"id": "29c", "name": {}, "data": {"band": "NA", "relation": "NA"}, "children": []}, {"id": "39c", "name": {}, "data": {"band": "NA", "relation": "NA"}, "children": []}, {"id": "79c", "name": {}, "data": {"band": "NA", "relation": "NA"}, "children": []}, {"id": "1c", "name": {}, "data": {"band": "NA", "relation": "NA"}, "children": []}, {"id": "17c", "name": {}, "data": {"band": "NA", "relation": "NA"}, "children": []}, {"id": "37c", "name": {}, "data": {"band": "NA", "relation": "NA"}, "children": []}, {"id": "33c", "name": {}, "data": {"band": "NA", "relation": "NA"}, "children": []}, {"id": "51c", "name": {}, "data": {"band": "NA", "relation": "NA"}, "children": []}, {"id": "64c", "name": {}, "data": {"band": "NA", "relation": "NA"}, "children": []}, {"id": "12c", "name": {}, "data": {"band": "NA", "relation": "NA"}, "children": []}, {"id": "65c", "name": {}, "data": {"band": "NA", "relation": "NA"}, "children": []}, {"id": "25c", "name": {}, "data": {"band": "NA", "relation": "NA"}, "children": []}, {"id": "10c", "name": {}, "data": {"band": "NA", "relation": "NA"}, "children": []}, {"id": "8c", "name": {}, "data": {"band": "NA", "relation": "NA"}, "children": []}, {"id": "69c", "name": {}, "data": {"band": "NA", "relation": "NA"}, "children": []}, {"id": "16c", "name": {}, "data": {"band": "NA", "relation": "NA"}, "children": []}, {"id": "13c", "name": {}, "data": {"band": "NA", "relation": "NA"}, "children": []}, {"id": "11c", "name": {}, "data": {"band": "NA", "relation": "NA"}, "children": []}, {"id": "50c", "name": {}, "data": {"band": "NA", "relation": "NA"}, "children": []}, {"id": "21c", "name": {}, "data": {"band": "NA", "relation": "NA"}, "children": []}, {"id": "53c", "name": {}, "data": {"band": "NA", "relation": "NA"}, "children": []}, {"id": "45c", "name": {}, "data": {"band": "NA", "relation": "NA"}, "children": []}, {"id": "78c", "name": {}, "data": {"band": "NA", "relation": "NA"}, "children": []}, {"id": "70c", "name": {}, "data": {"band": "NA", "relation": "NA"}, "children": []}, {"id": "14c", "name": {}, "data": {"band": "NA", "relation": "NA"}, "children": []}, {"id": "7c", "name": {}, "data": {"band": "NA", "relation": "NA"}, "children": []}, {"id": "44c", "name": {}, "data": {"band": "NA", "relation": "NA"}, "children": []}, {"id": "18c", "name": {}, "data": {"band": "NA", "relation": "NA"}, "children": []}, {"id": "3c", "name": {}, "data": {"band": "NA", "relation": "NA"}, "children": []}, {"id": "27c", "name": {}, "data": {"band": "NA", "relation": "NA"}, "children": []}, {"id": "38c", "name": {}, "data": {"band": "NA", "relation": "NA"}, "children": []}, {"id": "63c", "name": {}, "data": {"band": "NA", "relation": "NA"}, "children": []}, {"id": "72c", "name": {}, "data": {"band": "NA", "relation": "NA"}, "children": []}, {"id": "48c", "name": {}, "data": {"band": "NA", "relation": "NA"}, "children": []}, {"id": "32c", "name": {}, "data": {"band": "NA", "relation": "NA"}, "children": []}, {"id": "42c", "name": {}, "data": {"band": "NA", "relation": "NA"}, "children": []}, {"id": "56c", "name": {}, "data": {"band": "NA", "relation": "NA"}, "children": []}, {"id": "66c", "name": {}, "data": {"band": "NA", "relation": "NA"}, "children": []}, {"id": "35c", "name": {}, "data": {"band": "NA", "relation": "NA"}, "children": []}, {"id": "77c", "name": {}, "data": {"band": "NA", "relation": "NA"}, "children": []}, {"id": "67c", "name": {}, "data": {"band": "NA", "relation": "NA"}, "children": []}, {"id": "49c", "name": {}, "data": {"band": "NA", "relation": "NA"}, "children": []}, {"id": "68c", "name": {}, "data": {"band": "NA", "relation": "NA"}, "children": []}, {"id": "52c", "name": {}, "data": {"band": "NA", "relation": "NA"}, "children": []}, {"id": "26c", "name": {}, "data": {"band": "NA", "relation": "NA"}, "children": []}, {"id": "55c", "name": {}, "data": {"band": "NA", "relation": "NA"}, "children": []}, {"id": "62c", "name": {}, "data": {"band": "NA", "relation": "NA"}, "children": []}]}, {"id": "14c", "name": "Pacific Ocean Facts ..", "children": [{"id": "63d", "name": "The Scale of Illicit..", "data": {"band": "NA", "relation": "NA"}, "children": [{"id": "12", "name": "The Scale of Illicit Trade in Pacific Ocean Marine Resources ...", "data": {"band": "NA", "relation": "NA"}, "children": []}, {"id": "48", "name": "Illegal fishing plagues the Pacific ...europeansting.com", "data": {"band": "NA", "relation": "NA"}, "children": []}, {"id": "31d", "name": "Pacific Ocean Facts for Kids Geography Facts for Kids The Pacific is the biggest ocean on earth and covers more than of the earths surface With a surface of sqkmsqmiles it provides . Pacific Ocean Facts for Kids Kiddle encyclopedia Pacific Ocean Map of the Pacific Ocean Coordinates Script error The function coordinsert does not exist Surface area km sq mi .", "data": {"band": "NA", "relation": "NA"}, "children": []}]}, {"id": "31d", "name": "Pacific Ocean Facts ..", "data": {"band": "NA", "relation": "NA"}, "children": [{"id": "63d", "name": "The Scale of Illicit Trade in Pacific Ocean Marine Resources  The volume of unreported marine catch that is illegally traded in the Pacific Ocean is estimated to be  million to  million tonnes per annum The loss in gross\u00a0", "data": {"band": "NA", "relation": "NA"}, "children": []}, {"id": "57", "name": "Pacific Ocean Facts for Kids | Geography | Facts for Kids ...", "data": {"band": "NA", "relation": "NA"}, "children": []}, {"id": "58", "name": "Pacific Ocean Facts for Kids - Kiddle encyclopedia", "data": {"band": "NA", "relation": "NA"}, "children": []}, {"id": "155", "name": "Pacific Ocean Facts for Kids ...kids-world-travel-guide.com", "data": {"band": "NA", "relation": "NA"}, "children": []}]}, {"id": "47c", "name": {}, "data": {"band": "NA", "relation": "NA"}, "children": []}, {"id": "75c", "name": {}, "data": {"band": "NA", "relation": "NA"}, "children": []}, {"id": "20c", "name": {}, "data": {"band": "NA", "relation": "NA"}, "children": []}, {"id": "36c", "name": {}, "data": {"band": "NA", "relation": "NA"}, "children": []}, {"id": "0c", "name": {}, "data": {"band": "NA", "relation": "NA"}, "children": []}, {"id": "28c", "name": {}, "data": {"band": "NA", "relation": "NA"}, "children": []}, {"id": "46c", "name": {}, "data": {"band": "NA", "relation": "NA"}, "children": []}, {"id": "19c", "name": {}, "data": {"band": "NA", "relation": "NA"}, "children": []}, {"id": "5c", "name": {}, "data": {"band": "NA", "relation": "NA"}, "children": []}, {"id": "73c", "name": {}, "data": {"band": "NA", "relation": "NA"}, "children": []}, {"id": "2c", "name": {}, "data": {"band": "NA", "relation": "NA"}, "children": []}, {"id": "22c", "name": {}, "data": {"band": "NA", "relation": "NA"}, "children": []}, {"id": "23c", "name": {}, "data": {"band": "NA", "relation": "NA"}, "children": []}, {"id": "59c", "name": {}, "data": {"band": "NA", "relation": "NA"}, "children": []}, {"id": "74c", "name": {}, "data": {"band": "NA", "relation": "NA"}, "children": []}, {"id": "76c", "name": {}, "data": {"band": "NA", "relation": "NA"}, "children": []}, {"id": "34c", "name": {}, "data": {"band": "NA", "relation": "NA"}, "children": []}, {"id": "9c", "name": {}, "data": {"band": "NA", "relation": "NA"}, "children": []}, {"id": "30c", "name": {}, "data": {"band": "NA", "relation": "NA"}, "children": []}, {"id": "24c", "name": {}, "data": {"band": "NA", "relation": "NA"}, "children": []}, {"id": "57c", "name": {}, "data": {"band": "NA", "relation": "NA"}, "children": []}, {"id": "31c", "name": {}, "data": {"band": "NA", "relation": "NA"}, "children": []}, {"id": "41c", "name": {}, "data": {"band": "NA", "relation": "NA"}, "children": []}, {"id": "4c", "name": {}, "data": {"band": "NA", "relation": "NA"}, "children": []}, {"id": "29c", "name": {}, "data": {"band": "NA", "relation": "NA"}, "children": []}, {"id": "39c", "name": {}, "data": {"band": "NA", "relation": "NA"}, "children": []}, {"id": "79c", "name": {}, "data": {"band": "NA", "relation": "NA"}, "children": []}, {"id": "1c", "name": {}, "data": {"band": "NA", "relation": "NA"}, "children": []}, {"id": "17c", "name": {}, "data": {"band": "NA", "relation": "NA"}, "children": []}, {"id": "37c", "name": {}, "data": {"band": "NA", "relation": "NA"}, "children": []}, {"id": "33c", "name": {}, "data": {"band": "NA", "relation": "NA"}, "children": []}, {"id": "51c", "name": {}, "data": {"band": "NA", "relation": "NA"}, "children": []}, {"id": "64c", "name": {}, "data": {"band": "NA", "relation": "NA"}, "children": []}, {"id": "12c", "name": {}, "data": {"band": "NA", "relation": "NA"}, "children": []}, {"id": "65c", "name": {}, "data": {"band": "NA", "relation": "NA"}, "children": []}, {"id": "25c", "name": {}, "data": {"band": "NA", "relation": "NA"}, "children": []}, {"id": "10c", "name": {}, "data": {"band": "NA", "relation": "NA"}, "children": []}, {"id": "8c", "name": {}, "data": {"band": "NA", "relation": "NA"}, "children": []}, {"id": "69c", "name": {}, "data": {"band": "NA", "relation": "NA"}, "children": []}, {"id": "16c", "name": {}, "data": {"band": "NA", "relation": "NA"}, "children": []}, {"id": "13c", "name": {}, "data": {"band": "NA", "relation": "NA"}, "children": []}, {"id": "11c", "name": {}, "data": {"band": "NA", "relation": "NA"}, "children": []}, {"id": "50c", "name": {}, "data": {"band": "NA", "relation": "NA"}, "children": []}, {"id": "21c", "name": {}, "data": {"band": "NA", "relation": "NA"}, "children": []}, {"id": "53c", "name": {}, "data": {"band": "NA", "relation": "NA"}, "children": []}, {"id": "61c", "name": {}, "data": {"band": "NA", "relation": "NA"}, "children": []}, {"id": "70c", "name": {}, "data": {"band": "NA", "relation": "NA"}, "children": []}, {"id": "7c", "name": {}, "data": {"band": "NA", "relation": "NA"}, "children": []}, {"id": "80c", "name": {}, "data": {"band": "NA", "relation": "NA"}, "children": []}, {"id": "44c", "name": {}, "data": {"band": "NA", "relation": "NA"}, "children": []}, {"id": "18c", "name": {}, "data": {"band": "NA", "relation": "NA"}, "children": []}, {"id": "3c", "name": {}, "data": {"band": "NA", "relation": "NA"}, "children": []}, {"id": "27c", "name": {}, "data": {"band": "NA", "relation": "NA"}, "children": []}, {"id": "38c", "name": {}, "data": {"band": "NA", "relation": "NA"}, "children": []}, {"id": "63c", "name": {}, "data": {"band": "NA", "relation": "NA"}, "children": []}, {"id": "72c", "name": {}, "data": {"band": "NA", "relation": "NA"}, "children": []}, {"id": "48c", "name": {}, "data": {"band": "NA", "relation": "NA"}, "children": []}, {"id": "32c", "name": {}, "data": {"band": "NA", "relation": "NA"}, "children": []}, {"id": "56c", "name": {}, "data": {"band": "NA", "relation": "NA"}, "children": []}, {"id": "66c", "name": {}, "data": {"band": "NA", "relation": "NA"}, "children": []}, {"id": "40c", "name": {}, "data": {"band": "NA", "relation": "NA"}, "children": []}, {"id": "77c", "name": {}, "data": {"band": "NA", "relation": "NA"}, "children": []}, {"id": "67c", "name": {}, "data": {"band": "NA", "relation": "NA"}, "children": []}, {"id": "49c", "name": {}, "data": {"band": "NA", "relation": "NA"}, "children": []}, {"id": "68c", "name": {}, "data": {"band": "NA", "relation": "NA"}, "children": []}, {"id": "52c", "name": {}, "data": {"band": "NA", "relation": "NA"}, "children": []}, {"id": "26c", "name": {}, "data": {"band": "NA", "relation": "NA"}, "children": []}, {"id": "62c", "name": {}, "data": {"band": "NA", "relation": "NA"}, "children": []}]}, {"id": "7c", "name": "Pacific Ocean Energy..", "children": [{"id": "40d", "name": "Understanding La Nin..", "data": {"band": "NA", "relation": "NA"}, "children": [{"id": "20", "name": "Understanding La Nina: why changing conditions across the Pacific Ocean could mean hope of rain for Australian farmers - The Conversation Hour", "data": {"band": "NA", "relation": "NA"}, "children": []}, {"id": "80", "name": "Pacific Ocean Litter Project | Department of Agriculture, Water ...", "data": {"band": "NA", "relation": "NA"}, "children": []}, {"id": "33d", "name": "Oceanographic Region Pacific Ocean Hakai Magazine Hakai Magazine explores science society and the environment in compelling narratives that highlight coastal life and phenomena . Pacific Ocean Energy Trust Home Pacific Ocean Energy Trust POET \u00b7 Committed to the responsible development of marine renewable energy in the Pacific Region \u00b7 RESEARCH \u00b7 OWET", "data": {"band": "NA", "relation": "NA"}, "children": []}, {"id": "72d", "name": "Pacific Ocean  Maritime Issues This paper argues that only on a rulebased order enforced by appropriate measures can ASEAN and its partners achieve a peaceful and secure maritime\u00a0", "data": {"band": "NA", "relation": "NA"}, "children": []}, {"id": "87d", "name": "North Pacific Ocean  ITOPF Contact \u00b7 Emergency Contact \u00b7 Newsletter Subscriptions \u00b7 Careers \u00b7 Home  Knowledge  Resources Countries Territories  Regions North Pacific Ocean\u00a0", "data": {"band": "NA", "relation": "NA"}, "children": []}, {"id": "110d", "name": "Rights of the Pacific Ocean Initiative Protect the environment Apr \u2014 A convention to legally recognize and protect the Rights of the Pacific Ocean is one way that Pacific Islanders can develop a system to adapt to . Pacific Ocean Alliance United Nations Partnerships for SDGs Establishment of the Pacific Ocean Alliance facilitated by the Pacific Ocean Commissioner will foster partnerships to provide effective ocean policy coordination", "data": {"band": "NA", "relation": "NA"}, "children": []}]}, {"id": "33d", "name": "Oceanographic Region..", "data": {"band": "NA", "relation": "NA"}, "children": [{"id": "40d", "name": "Understanding La Nina why changing conditions across the Pacific Ocean could mean hope of rain for Australian farmers The Conversation Hour Understanding La Nina why changing conditions across the Pacific Ocean could mean hope of rain for Australian farmers Share Facebook . Pacific Ocean Litter Project Department of Agriculture Water Whats the problem were working on Australias near Pacific neighbourhood also called Oceania covers million km of the Pacific Ocean Thats more", "data": {"band": "NA", "relation": "NA"}, "children": []}, {"id": "105", "name": "Oceanographic Region Pacific Ocean | Hakai Magazine", "data": {"band": "NA", "relation": "NA"}, "children": []}, {"id": "187", "name": "Pacific Ocean Energy Trust: Home", "data": {"band": "NA", "relation": "NA"}, "children": []}, {"id": "72d", "name": "Pacific Ocean  Maritime Issues This paper argues that only on a rulebased order enforced by appropriate measures can ASEAN and its partners achieve a peaceful and secure maritime\u00a0", "data": {"band": "NA", "relation": "NA"}, "children": []}, {"id": "110d", "name": "Rights of the Pacific Ocean Initiative Protect the environment Apr \u2014 A convention to legally recognize and protect the Rights of the Pacific Ocean is one way that Pacific Islanders can develop a system to adapt to . Pacific Ocean Alliance United Nations Partnerships for SDGs Establishment of the Pacific Ocean Alliance facilitated by the Pacific Ocean Commissioner will foster partnerships to provide effective ocean policy coordination", "data": {"band": "NA", "relation": "NA"}, "children": []}, {"id": "87d", "name": "North Pacific Ocean  ITOPF Contact \u00b7 Emergency Contact \u00b7 Newsletter Subscriptions \u00b7 Careers \u00b7 Home  Knowledge  Resources Countries Territories  Regions North Pacific Ocean\u00a0", "data": {"band": "NA", "relation": "NA"}, "children": []}]}, {"id": "72d", "name": "Pacific Ocean  Marit..", "data": {"band": "NA", "relation": "NA"}, "children": [{"id": "40d", "name": "Understanding La Nina why changing conditions across the Pacific Ocean could mean hope of rain for Australian farmers The Conversation Hour Understanding La Nina why changing conditions across the Pacific Ocean could mean hope of rain for Australian farmers Share Facebook . Pacific Ocean Litter Project Department of Agriculture Water Whats the problem were working on Australias near Pacific neighbourhood also called Oceania covers million km of the Pacific Ocean Thats more", "data": {"band": "NA", "relation": "NA"}, "children": []}, {"id": "33d", "name": "Oceanographic Region Pacific Ocean Hakai Magazine Hakai Magazine explores science society and the environment in compelling narratives that highlight coastal life and phenomena . Pacific Ocean Energy Trust Home Pacific Ocean Energy Trust POET \u00b7 Committed to the responsible development of marine renewable energy in the Pacific Region \u00b7 RESEARCH \u00b7 OWET", "data": {"band": "NA", "relation": "NA"}, "children": []}, {"id": "174", "name": "Pacific Ocean - Maritime Issues", "data": {"band": "NA", "relation": "NA"}, "children": []}, {"id": "110d", "name": "Rights of the Pacific Ocean Initiative Protect the environment Apr \u2014 A convention to legally recognize and protect the Rights of the Pacific Ocean is one way that Pacific Islanders can develop a system to adapt to . Pacific Ocean Alliance United Nations Partnerships for SDGs Establishment of the Pacific Ocean Alliance facilitated by the Pacific Ocean Commissioner will foster partnerships to provide effective ocean policy coordination", "data": {"band": "NA", "relation": "NA"}, "children": []}, {"id": "87d", "name": "North Pacific Ocean  ITOPF Contact \u00b7 Emergency Contact \u00b7 Newsletter Subscriptions \u00b7 Careers \u00b7 Home  Knowledge  Resources Countries Territories  Regions North Pacific Ocean\u00a0", "data": {"band": "NA", "relation": "NA"}, "children": []}]}, {"id": "110d", "name": "Rights of the Pacifi..", "data": {"band": "NA", "relation": "NA"}, "children": [{"id": "40d", "name": "Understanding La Nina why changing conditions across the Pacific Ocean could mean hope of rain for Australian farmers The Conversation Hour Understanding La Nina why changing conditions across the Pacific Ocean could mean hope of rain for Australian farmers Share Facebook . Pacific Ocean Litter Project Department of Agriculture Water Whats the problem were working on Australias near Pacific neighbourhood also called Oceania covers million km of the Pacific Ocean Thats more", "data": {"band": "NA", "relation": "NA"}, "children": []}, {"id": "33d", "name": "Oceanographic Region Pacific Ocean Hakai Magazine Hakai Magazine explores science society and the environment in compelling narratives that highlight coastal life and phenomena . Pacific Ocean Energy Trust Home Pacific Ocean Energy Trust POET \u00b7 Committed to the responsible development of marine renewable energy in the Pacific Region \u00b7 RESEARCH \u00b7 OWET", "data": {"band": "NA", "relation": "NA"}, "children": []}, {"id": "72d", "name": "Pacific Ocean  Maritime Issues This paper argues that only on a rulebased order enforced by appropriate measures can ASEAN and its partners achieve a peaceful and secure maritime\u00a0", "data": {"band": "NA", "relation": "NA"}, "children": []}, {"id": "211", "name": "Lessons From the Pacific Ocean Portal: Building ... - Frontiers", "data": {"band": "NA", "relation": "NA"}, "children": []}, {"id": "238", "name": "Rights of the Pacific Ocean Initiative - Protect the environment ...", "data": {"band": "NA", "relation": "NA"}, "children": []}, {"id": "244", "name": "Pacific Ocean Alliance - United Nations Partnerships for SDGs ...", "data": {"band": "NA", "relation": "NA"}, "children": []}, {"id": "87d", "name": "North Pacific Ocean  ITOPF Contact \u00b7 Emergency Contact \u00b7 Newsletter Subscriptions \u00b7 Careers \u00b7 Home  Knowledge  Resources Countries Territories  Regions North Pacific Ocean\u00a0", "data": {"band": "NA", "relation": "NA"}, "children": []}]}, {"id": "87d", "name": "North Pacific Ocean ..", "data": {"band": "NA", "relation": "NA"}, "children": [{"id": "40d", "name": "Understanding La Nina why changing conditions across the Pacific Ocean could mean hope of rain for Australian farmers The Conversation Hour Understanding La Nina why changing conditions across the Pacific Ocean could mean hope of rain for Australian farmers Share Facebook . Pacific Ocean Litter Project Department of Agriculture Water Whats the problem were working on Australias near Pacific neighbourhood also called Oceania covers million km of the Pacific Ocean Thats more", "data": {"band": "NA", "relation": "NA"}, "children": []}, {"id": "33d", "name": "Oceanographic Region Pacific Ocean Hakai Magazine Hakai Magazine explores science society and the environment in compelling narratives that highlight coastal life and phenomena . Pacific Ocean Energy Trust Home Pacific Ocean Energy Trust POET \u00b7 Committed to the responsible development of marine renewable energy in the Pacific Region \u00b7 RESEARCH \u00b7 OWET", "data": {"band": "NA", "relation": "NA"}, "children": []}, {"id": "72d", "name": "Pacific Ocean  Maritime Issues This paper argues that only on a rulebased order enforced by appropriate measures can ASEAN and its partners achieve a peaceful and secure maritime\u00a0", "data": {"band": "NA", "relation": "NA"}, "children": []}, {"id": "110d", "name": "Rights of the Pacific Ocean Initiative Protect the environment Apr \u2014 A convention to legally recognize and protect the Rights of the Pacific Ocean is one way that Pacific Islanders can develop a system to adapt to . Pacific Ocean Alliance United Nations Partnerships for SDGs Establishment of the Pacific Ocean Alliance facilitated by the Pacific Ocean Commissioner will foster partnerships to provide effective ocean policy coordination", "data": {"band": "NA", "relation": "NA"}, "children": []}, {"id": "310", "name": "North Pacific Ocean - ITOPF", "data": {"band": "NA", "relation": "NA"}, "children": []}, {"id": "395", "name": "News | \u201cHidden Pacific\u201d Features ...savedolphins.eii.org", "data": {"band": "NA", "relation": "NA"}, "children": []}]}, {"id": "6c", "name": {}, "data": {"band": "NA", "relation": "NA"}, "children": []}, {"id": "47c", "name": {}, "data": {"band": "NA", "relation": "NA"}, "children": []}, {"id": "75c", "name": {}, "data": {"band": "NA", "relation": "NA"}, "children": []}, {"id": "20c", "name": {}, "data": {"band": "NA", "relation": "NA"}, "children": []}, {"id": "36c", "name": {}, "data": {"band": "NA", "relation": "NA"}, "children": []}, {"id": "0c", "name": {}, "data": {"band": "NA", "relation": "NA"}, "children": []}, {"id": "28c", "name": {}, "data": {"band": "NA", "relation": "NA"}, "children": []}, {"id": "46c", "name": {}, "data": {"band": "NA", "relation": "NA"}, "children": []}, {"id": "19c", "name": {}, "data": {"band": "NA", "relation": "NA"}, "children": []}, {"id": "5c", "name": {}, "data": {"band": "NA", "relation": "NA"}, "children": []}, {"id": "73c", "name": {}, "data": {"band": "NA", "relation": "NA"}, "children": []}, {"id": "2c", "name": {}, "data": {"band": "NA", "relation": "NA"}, "children": []}, {"id": "22c", "name": {}, "data": {"band": "NA", "relation": "NA"}, "children": []}, {"id": "23c", "name": {}, "data": {"band": "NA", "relation": "NA"}, "children": []}, {"id": "59c", "name": {}, "data": {"band": "NA", "relation": "NA"}, "children": []}, {"id": "74c", "name": {}, "data": {"band": "NA", "relation": "NA"}, "children": []}, {"id": "76c", "name": {}, "data": {"band": "NA", "relation": "NA"}, "children": []}, {"id": "34c", "name": {}, "data": {"band": "NA", "relation": "NA"}, "children": []}, {"id": "9c", "name": {}, "data": {"band": "NA", "relation": "NA"}, "children": []}, {"id": "30c", "name": {}, "data": {"band": "NA", "relation": "NA"}, "children": []}, {"id": "24c", "name": {}, "data": {"band": "NA", "relation": "NA"}, "children": []}, {"id": "14c", "name": {}, "data": {"band": "NA", "relation": "NA"}, "children": []}, {"id": "57c", "name": {}, "data": {"band": "NA", "relation": "NA"}, "children": []}, {"id": "31c", "name": {}, "data": {"band": "NA", "relation": "NA"}, "children": []}, {"id": "41c", "name": {}, "data": {"band": "NA", "relation": "NA"}, "children": []}, {"id": "4c", "name": {}, "data": {"band": "NA", "relation": "NA"}, "children": []}, {"id": "29c", "name": {}, "data": {"band": "NA", "relation": "NA"}, "children": []}, {"id": "39c", "name": {}, "data": {"band": "NA", "relation": "NA"}, "children": []}, {"id": "1c", "name": {}, "data": {"band": "NA", "relation": "NA"}, "children": []}, {"id": "17c", "name": {}, "data": {"band": "NA", "relation": "NA"}, "children": []}, {"id": "37c", "name": {}, "data": {"band": "NA", "relation": "NA"}, "children": []}, {"id": "33c", "name": {}, "data": {"band": "NA", "relation": "NA"}, "children": []}, {"id": "51c", "name": {}, "data": {"band": "NA", "relation": "NA"}, "children": []}, {"id": "64c", "name": {}, "data": {"band": "NA", "relation": "NA"}, "children": []}, {"id": "12c", "name": {}, "data": {"band": "NA", "relation": "NA"}, "children": []}, {"id": "65c", "name": {}, "data": {"band": "NA", "relation": "NA"}, "children": []}, {"id": "25c", "name": {}, "data": {"band": "NA", "relation": "NA"}, "children": []}, {"id": "10c", "name": {}, "data": {"band": "NA", "relation": "NA"}, "children": []}, {"id": "8c", "name": {}, "data": {"band": "NA", "relation": "NA"}, "children": []}, {"id": "13c", "name": {}, "data": {"band": "NA", "relation": "NA"}, "children": []}, {"id": "11c", "name": {}, "data": {"band": "NA", "relation": "NA"}, "children": []}, {"id": "50c", "name": {}, "data": {"band": "NA", "relation": "NA"}, "children": []}, {"id": "21c", "name": {}, "data": {"band": "NA", "relation": "NA"}, "children": []}, {"id": "53c", "name": {}, "data": {"band": "NA", "relation": "NA"}, "children": []}, {"id": "61c", "name": {}, "data": {"band": "NA", "relation": "NA"}, "children": []}, {"id": "44c", "name": {}, "data": {"band": "NA", "relation": "NA"}, "children": []}, {"id": "18c", "name": {}, "data": {"band": "NA", "relation": "NA"}, "children": []}, {"id": "3c", "name": {}, "data": {"band": "NA", "relation": "NA"}, "children": []}, {"id": "27c", "name": {}, "data": {"band": "NA", "relation": "NA"}, "children": []}, {"id": "38c", "name": {}, "data": {"band": "NA", "relation": "NA"}, "children": []}, {"id": "63c", "name": {}, "data": {"band": "NA", "relation": "NA"}, "children": []}, {"id": "72c", "name": {}, "data": {"band": "NA", "relation": "NA"}, "children": []}, {"id": "48c", "name": {}, "data": {"band": "NA", "relation": "NA"}, "children": []}, {"id": "32c", "name": {}, "data": {"band": "NA", "relation": "NA"}, "children": []}, {"id": "56c", "name": {}, "data": {"band": "NA", "relation": "NA"}, "children": []}, {"id": "66c", "name": {}, "data": {"band": "NA", "relation": "NA"}, "children": []}, {"id": "35c", "name": {}, "data": {"band": "NA", "relation": "NA"}, "children": []}, {"id": "77c", "name": {}, "data": {"band": "NA", "relation": "NA"}, "children": []}, {"id": "49c", "name": {}, "data": {"band": "NA", "relation": "NA"}, "children": []}, {"id": "68c", "name": {}, "data": {"band": "NA", "relation": "NA"}, "children": []}, {"id": "52c", "name": {}, "data": {"band": "NA", "relation": "NA"}, "children": []}, {"id": "26c", "name": {}, "data": {"band": "NA", "relation": "NA"}, "children": []}, {"id": "55c", "name": {}, "data": {"band": "NA", "relation": "NA"}, "children": []}, {"id": "62c", "name": {}, "data": {"band": "NA", "relation": "NA"}, "children": []}]}, {"id": "57c", "name": "to sail across the P..", "children": [{"id": "35d", "name": "to sail across the P..", "data": {"band": "NA", "relation": "NA"}, "children": [{"id": "99", "name": "to sail across the Pacific Ocean ...yachtingworld.com", "data": {"band": "NA", "relation": "NA"}, "children": []}, {"id": "287", "name": "PACIFIC OCEAN CROSSING: Just The Two Of Us \u2013 Sailing L ...", "data": {"band": "NA", "relation": "NA"}, "children": []}, {"id": "89d", "name": "Pacific Ocean  a Cruising Guide on the cruiserswikiorg", "data": {"band": "NA", "relation": "NA"}, "children": []}]}, {"id": "89d", "name": "Pacific Ocean  a Cru..", "data": {"band": "NA", "relation": "NA"}, "children": [{"id": "35d", "name": "to sail across the Pacific Ocean yachtingworldcom . PACIFIC OCEAN CROSSING Just The Two Of Us \u2013 Sailing L", "data": {"band": "NA", "relation": "NA"}, "children": []}, {"id": "139", "name": "Pacific Ocean - a Cruising Guide on the ...cruiserswiki.org", "data": {"band": "NA", "relation": "NA"}, "children": []}, {"id": "346", "name": "cruise sections in the Pacific Oceanbodc.ac.uk", "data": {"band": "NA", "relation": "NA"}, "children": []}]}, {"id": "6c", "name": {}, "data": {"band": "NA", "relation": "NA"}, "children": []}, {"id": "47c", "name": {}, "data": {"band": "NA", "relation": "NA"}, "children": []}, {"id": "75c", "name": {}, "data": {"band": "NA", "relation": "NA"}, "children": []}, {"id": "20c", "name": {}, "data": {"band": "NA", "relation": "NA"}, "children": []}, {"id": "36c", "name": {}, "data": {"band": "NA", "relation": "NA"}, "children": []}, {"id": "0c", "name": {}, "data": {"band": "NA", "relation": "NA"}, "children": []}, {"id": "28c", "name": {}, "data": {"band": "NA", "relation": "NA"}, "children": []}, {"id": "46c", "name": {}, "data": {"band": "NA", "relation": "NA"}, "children": []}, {"id": "19c", "name": {}, "data": {"band": "NA", "relation": "NA"}, "children": []}, {"id": "5c", "name": {}, "data": {"band": "NA", "relation": "NA"}, "children": []}, {"id": "73c", "name": {}, "data": {"band": "NA", "relation": "NA"}, "children": []}, {"id": "2c", "name": {}, "data": {"band": "NA", "relation": "NA"}, "children": []}, {"id": "22c", "name": {}, "data": {"band": "NA", "relation": "NA"}, "children": []}, {"id": "23c", "name": {}, "data": {"band": "NA", "relation": "NA"}, "children": []}, {"id": "59c", "name": {}, "data": {"band": "NA", "relation": "NA"}, "children": []}, {"id": "74c", "name": {}, "data": {"band": "NA", "relation": "NA"}, "children": []}, {"id": "76c", "name": {}, "data": {"band": "NA", "relation": "NA"}, "children": []}, {"id": "34c", "name": {}, "data": {"band": "NA", "relation": "NA"}, "children": []}, {"id": "9c", "name": {}, "data": {"band": "NA", "relation": "NA"}, "children": []}, {"id": "30c", "name": {}, "data": {"band": "NA", "relation": "NA"}, "children": []}, {"id": "24c", "name": {}, "data": {"band": "NA", "relation": "NA"}, "children": []}, {"id": "14c", "name": {}, "data": {"band": "NA", "relation": "NA"}, "children": []}, {"id": "7c", "name": {}, "data": {"band": "NA", "relation": "NA"}, "children": []}, {"id": "58c", "name": {}, "data": {"band": "NA", "relation": "NA"}, "children": []}, {"id": "31c", "name": {}, "data": {"band": "NA", "relation": "NA"}, "children": []}, {"id": "80c", "name": {}, "data": {"band": "NA", "relation": "NA"}, "children": []}, {"id": "44c", "name": {}, "data": {"band": "NA", "relation": "NA"}, "children": []}, {"id": "41c", "name": {}, "data": {"band": "NA", "relation": "NA"}, "children": []}, {"id": "4c", "name": {}, "data": {"band": "NA", "relation": "NA"}, "children": []}, {"id": "18c", "name": {}, "data": {"band": "NA", "relation": "NA"}, "children": []}, {"id": "29c", "name": {}, "data": {"band": "NA", "relation": "NA"}, "children": []}, {"id": "3c", "name": {}, "data": {"band": "NA", "relation": "NA"}, "children": []}, {"id": "27c", "name": {}, "data": {"band": "NA", "relation": "NA"}, "children": []}, {"id": "38c", "name": {}, "data": {"band": "NA", "relation": "NA"}, "children": []}, {"id": "63c", "name": {}, "data": {"band": "NA", "relation": "NA"}, "children": []}, {"id": "72c", "name": {}, "data": {"band": "NA", "relation": "NA"}, "children": []}, {"id": "1c", "name": {}, "data": {"band": "NA", "relation": "NA"}, "children": []}, {"id": "48c", "name": {}, "data": {"band": "NA", "relation": "NA"}, "children": []}, {"id": "32c", "name": {}, "data": {"band": "NA", "relation": "NA"}, "children": []}, {"id": "42c", "name": {}, "data": {"band": "NA", "relation": "NA"}, "children": []}, {"id": "17c", "name": {}, "data": {"band": "NA", "relation": "NA"}, "children": []}, {"id": "56c", "name": {}, "data": {"band": "NA", "relation": "NA"}, "children": []}, {"id": "37c", "name": {}, "data": {"band": "NA", "relation": "NA"}, "children": []}, {"id": "66c", "name": {}, "data": {"band": "NA", "relation": "NA"}, "children": []}, {"id": "33c", "name": {}, "data": {"band": "NA", "relation": "NA"}, "children": []}, {"id": "51c", "name": {}, "data": {"band": "NA", "relation": "NA"}, "children": []}, {"id": "64c", "name": {}, "data": {"band": "NA", "relation": "NA"}, "children": []}, {"id": "12c", "name": {}, "data": {"band": "NA", "relation": "NA"}, "children": []}, {"id": "65c", "name": {}, "data": {"band": "NA", "relation": "NA"}, "children": []}, {"id": "77c", "name": {}, "data": {"band": "NA", "relation": "NA"}, "children": []}, {"id": "67c", "name": {}, "data": {"band": "NA", "relation": "NA"}, "children": []}, {"id": "10c", "name": {}, "data": {"band": "NA", "relation": "NA"}, "children": []}, {"id": "8c", "name": {}, "data": {"band": "NA", "relation": "NA"}, "children": []}, {"id": "49c", "name": {}, "data": {"band": "NA", "relation": "NA"}, "children": []}, {"id": "68c", "name": {}, "data": {"band": "NA", "relation": "NA"}, "children": []}, {"id": "13c", "name": {}, "data": {"band": "NA", "relation": "NA"}, "children": []}, {"id": "11c", "name": {}, "data": {"band": "NA", "relation": "NA"}, "children": []}, {"id": "50c", "name": {}, "data": {"band": "NA", "relation": "NA"}, "children": []}, {"id": "21c", "name": {}, "data": {"band": "NA", "relation": "NA"}, "children": []}, {"id": "53c", "name": {}, "data": {"band": "NA", "relation": "NA"}, "children": []}, {"id": "26c", "name": {}, "data": {"band": "NA", "relation": "NA"}, "children": []}, {"id": "62c", "name": {}, "data": {"band": "NA", "relation": "NA"}, "children": []}]}, {"id": "58c", "name": "Swimmer Ben Lecomte ..", "children": [{"id": "183d", "name": "Man attempts recordb..", "data": {"band": "NA", "relation": "NA"}, "children": [{"id": "22", "name": "Man attempts record-breaking swim across Pacific Ocean ...", "data": {"band": "NA", "relation": "NA"}, "children": []}, {"id": "38d", "name": "Swimming Across The Entire Pacific Ocean  Challenge  ", "data": {"band": "NA", "relation": "NA"}, "children": []}, {"id": "46d", "name": "Swimmer Ben Lecomte is swimming across the Pacific Ocean . Swimming across the Pacific Ocean Ben Lecomte ending", "data": {"band": "NA", "relation": "NA"}, "children": []}]}, {"id": "38d", "name": "Swimming Across The ..", "data": {"band": "NA", "relation": "NA"}, "children": [{"id": "183d", "name": "Man attempts recordbreaking swim across Pacific Ocean  ", "data": {"band": "NA", "relation": "NA"}, "children": []}, {"id": "96", "name": "Swimming Across The Entire Pacific Ocean - Challenge ...", "data": {"band": "NA", "relation": "NA"}, "children": []}, {"id": "237", "name": "swim across the Pacific Ocean ...bgr.com", "data": {"band": "NA", "relation": "NA"}, "children": []}, {"id": "46d", "name": "Swimmer Ben Lecomte is swimming across the Pacific Ocean . Swimming across the Pacific Ocean Ben Lecomte ending", "data": {"band": "NA", "relation": "NA"}, "children": []}]}, {"id": "46d", "name": "Swimmer Ben Lecomte ..", "data": {"band": "NA", "relation": "NA"}, "children": [{"id": "183d", "name": "Man attempts recordbreaking swim across Pacific Ocean  ", "data": {"band": "NA", "relation": "NA"}, "children": []}, {"id": "38d", "name": "Swimming Across The Entire Pacific Ocean  Challenge  ", "data": {"band": "NA", "relation": "NA"}, "children": []}, {"id": "115", "name": "Swimmer Ben Lecomte attempting swim across the Pacific ...", "data": {"band": "NA", "relation": "NA"}, "children": []}, {"id": "130", "name": "Swimmer Ben Lecomte is swimming across the Pacific Ocean ...", "data": {"band": "NA", "relation": "NA"}, "children": []}, {"id": "251", "name": "Swimming across the Pacific Ocean: Ben Lecomte ending ...", "data": {"band": "NA", "relation": "NA"}, "children": []}]}, {"id": "6c", "name": {}, "data": {"band": "NA", "relation": "NA"}, "children": []}, {"id": "75c", "name": {}, "data": {"band": "NA", "relation": "NA"}, "children": []}, {"id": "36c", "name": {}, "data": {"band": "NA", "relation": "NA"}, "children": []}, {"id": "0c", "name": {}, "data": {"band": "NA", "relation": "NA"}, "children": []}, {"id": "28c", "name": {}, "data": {"band": "NA", "relation": "NA"}, "children": []}, {"id": "46c", "name": {}, "data": {"band": "NA", "relation": "NA"}, "children": []}, {"id": "19c", "name": {}, "data": {"band": "NA", "relation": "NA"}, "children": []}, {"id": "5c", "name": {}, "data": {"band": "NA", "relation": "NA"}, "children": []}, {"id": "73c", "name": {}, "data": {"band": "NA", "relation": "NA"}, "children": []}, {"id": "2c", "name": {}, "data": {"band": "NA", "relation": "NA"}, "children": []}, {"id": "22c", "name": {}, "data": {"band": "NA", "relation": "NA"}, "children": []}, {"id": "23c", "name": {}, "data": {"band": "NA", "relation": "NA"}, "children": []}, {"id": "59c", "name": {}, "data": {"band": "NA", "relation": "NA"}, "children": []}, {"id": "74c", "name": {}, "data": {"band": "NA", "relation": "NA"}, "children": []}, {"id": "76c", "name": {}, "data": {"band": "NA", "relation": "NA"}, "children": []}, {"id": "34c", "name": {}, "data": {"band": "NA", "relation": "NA"}, "children": []}, {"id": "30c", "name": {}, "data": {"band": "NA", "relation": "NA"}, "children": []}, {"id": "24c", "name": {}, "data": {"band": "NA", "relation": "NA"}, "children": []}, {"id": "57c", "name": {}, "data": {"band": "NA", "relation": "NA"}, "children": []}, {"id": "31c", "name": {}, "data": {"band": "NA", "relation": "NA"}, "children": []}, {"id": "4c", "name": {}, "data": {"band": "NA", "relation": "NA"}, "children": []}, {"id": "39c", "name": {}, "data": {"band": "NA", "relation": "NA"}, "children": []}, {"id": "79c", "name": {}, "data": {"band": "NA", "relation": "NA"}, "children": []}, {"id": "1c", "name": {}, "data": {"band": "NA", "relation": "NA"}, "children": []}, {"id": "33c", "name": {}, "data": {"band": "NA", "relation": "NA"}, "children": []}, {"id": "51c", "name": {}, "data": {"band": "NA", "relation": "NA"}, "children": []}, {"id": "64c", "name": {}, "data": {"band": "NA", "relation": "NA"}, "children": []}, {"id": "65c", "name": {}, "data": {"band": "NA", "relation": "NA"}, "children": []}, {"id": "10c", "name": {}, "data": {"band": "NA", "relation": "NA"}, "children": []}, {"id": "8c", "name": {}, "data": {"band": "NA", "relation": "NA"}, "children": []}, {"id": "43c", "name": {}, "data": {"band": "NA", "relation": "NA"}, "children": []}, {"id": "21c", "name": {}, "data": {"band": "NA", "relation": "NA"}, "children": []}, {"id": "45c", "name": {}, "data": {"band": "NA", "relation": "NA"}, "children": []}, {"id": "80c", "name": {}, "data": {"band": "NA", "relation": "NA"}, "children": []}, {"id": "44c", "name": {}, "data": {"band": "NA", "relation": "NA"}, "children": []}, {"id": "41c", "name": {}, "data": {"band": "NA", "relation": "NA"}, "children": []}, {"id": "18c", "name": {}, "data": {"band": "NA", "relation": "NA"}, "children": []}, {"id": "29c", "name": {}, "data": {"band": "NA", "relation": "NA"}, "children": []}, {"id": "3c", "name": {}, "data": {"band": "NA", "relation": "NA"}, "children": []}, {"id": "27c", "name": {}, "data": {"band": "NA", "relation": "NA"}, "children": []}, {"id": "38c", "name": {}, "data": {"band": "NA", "relation": "NA"}, "children": []}, {"id": "63c", "name": {}, "data": {"band": "NA", "relation": "NA"}, "children": []}, {"id": "72c", "name": {}, "data": {"band": "NA", "relation": "NA"}, "children": []}, {"id": "48c", "name": {}, "data": {"band": "NA", "relation": "NA"}, "children": []}, {"id": "32c", "name": {}, "data": {"band": "NA", "relation": "NA"}, "children": []}, {"id": "42c", "name": {}, "data": {"band": "NA", "relation": "NA"}, "children": []}, {"id": "15c", "name": {}, "data": {"band": "NA", "relation": "NA"}, "children": []}, {"id": "56c", "name": {}, "data": {"band": "NA", "relation": "NA"}, "children": []}, {"id": "37c", "name": {}, "data": {"band": "NA", "relation": "NA"}, "children": []}, {"id": "40c", "name": {}, "data": {"band": "NA", "relation": "NA"}, "children": []}, {"id": "12c", "name": {}, "data": {"band": "NA", "relation": "NA"}, "children": []}, {"id": "67c", "name": {}, "data": {"band": "NA", "relation": "NA"}, "children": []}, {"id": "25c", "name": {}, "data": {"band": "NA", "relation": "NA"}, "children": []}, {"id": "69c", "name": {}, "data": {"band": "NA", "relation": "NA"}, "children": []}, {"id": "16c", "name": {}, "data": {"band": "NA", "relation": "NA"}, "children": []}, {"id": "49c", "name": {}, "data": {"band": "NA", "relation": "NA"}, "children": []}, {"id": "11c", "name": {}, "data": {"band": "NA", "relation": "NA"}, "children": []}, {"id": "52c", "name": {}, "data": {"band": "NA", "relation": "NA"}, "children": []}, {"id": "50c", "name": {}, "data": {"band": "NA", "relation": "NA"}, "children": []}, {"id": "26c", "name": {}, "data": {"band": "NA", "relation": "NA"}, "children": []}, {"id": "55c", "name": {}, "data": {"band": "NA", "relation": "NA"}, "children": []}, {"id": "78c", "name": {}, "data": {"band": "NA", "relation": "NA"}, "children": []}, {"id": "62c", "name": {}, "data": {"band": "NA", "relation": "NA"}, "children": []}, {"id": "70c", "name": {}, "data": {"band": "NA", "relation": "NA"}, "children": []}]}, {"id": "31c", "name": "The Great Pacific Ga..", "children": [{"id": "39d", "name": "The Great Pacific Ga..", "data": {"band": "NA", "relation": "NA"}, "children": [{"id": "29", "name": "The Great Pacific Garbage Patch | The Ocean Cleanup", "data": {"band": "NA", "relation": "NA"}, "children": []}, {"id": "134", "name": "Pacific Ocean | National Geographic Society", "data": {"band": "NA", "relation": "NA"}, "children": []}, {"id": "188", "name": "Sea change: Here's what's wrong in the Pacific Ocean ...", "data": {"band": "NA", "relation": "NA"}, "children": []}, {"id": "243", "name": "Microcurrencies from Pacific Ocean in denominations of 'debris'", "data": {"band": "NA", "relation": "NA"}, "children": []}, {"id": "135d", "name": "Large Garbage Patch Floating in the Pacific Ocean  NBC News ", "data": {"band": "NA", "relation": "NA"}, "children": []}]}, {"id": "135d", "name": "Large Garbage Patch ..", "data": {"band": "NA", "relation": "NA"}, "children": [{"id": "39d", "name": "The Great Pacific Garbage Patch The Ocean Cleanup The Great Pacific Garbage Patch is the largest accumulation of ocean plastic in the world and is located between Hawaii and California Scientists of The Ocean . Pacific Ocean National Geographic Society Results of \u2014 Earth Science Oceanography Ecology Biology The Great Pacific Garbage Patch is a collection of marine debris in the North Pacific Ocean .", "data": {"band": "NA", "relation": "NA"}, "children": []}, {"id": "73", "name": "Large Garbage Patch Floating in the Pacific Ocean - NBC News", "data": {"band": "NA", "relation": "NA"}, "children": []}]}, {"id": "146d", "name": "Environmentalists re..", "data": {"band": "NA", "relation": "NA"}, "children": [{"id": "74", "name": "Environmentalists remove tons of plastic in Pacific Ocean", "data": {"band": "NA", "relation": "NA"}, "children": []}]}, {"id": "6c", "name": {}, "data": {"band": "NA", "relation": "NA"}, "children": []}, {"id": "47c", "name": {}, "data": {"band": "NA", "relation": "NA"}, "children": []}, {"id": "75c", "name": {}, "data": {"band": "NA", "relation": "NA"}, "children": []}, {"id": "20c", "name": {}, "data": {"band": "NA", "relation": "NA"}, "children": []}, {"id": "36c", "name": {}, "data": {"band": "NA", "relation": "NA"}, "children": []}, {"id": "0c", "name": {}, "data": {"band": "NA", "relation": "NA"}, "children": []}, {"id": "28c", "name": {}, "data": {"band": "NA", "relation": "NA"}, "children": []}, {"id": "46c", "name": {}, "data": {"band": "NA", "relation": "NA"}, "children": []}, {"id": "19c", "name": {}, "data": {"band": "NA", "relation": "NA"}, "children": []}, {"id": "5c", "name": {}, "data": {"band": "NA", "relation": "NA"}, "children": []}, {"id": "73c", "name": {}, "data": {"band": "NA", "relation": "NA"}, "children": []}, {"id": "2c", "name": {}, "data": {"band": "NA", "relation": "NA"}, "children": []}, {"id": "22c", "name": {}, "data": {"band": "NA", "relation": "NA"}, "children": []}, {"id": "23c", "name": {}, "data": {"band": "NA", "relation": "NA"}, "children": []}, {"id": "59c", "name": {}, "data": {"band": "NA", "relation": "NA"}, "children": []}, {"id": "74c", "name": {}, "data": {"band": "NA", "relation": "NA"}, "children": []}, {"id": "76c", "name": {}, "data": {"band": "NA", "relation": "NA"}, "children": []}, {"id": "34c", "name": {}, "data": {"band": "NA", "relation": "NA"}, "children": []}, {"id": "9c", "name": {}, "data": {"band": "NA", "relation": "NA"}, "children": []}, {"id": "30c", "name": {}, "data": {"band": "NA", "relation": "NA"}, "children": []}, {"id": "24c", "name": {}, "data": {"band": "NA", "relation": "NA"}, "children": []}, {"id": "14c", "name": {}, "data": {"band": "NA", "relation": "NA"}, "children": []}, {"id": "7c", "name": {}, "data": {"band": "NA", "relation": "NA"}, "children": []}, {"id": "57c", "name": {}, "data": {"band": "NA", "relation": "NA"}, "children": []}, {"id": "58c", "name": {}, "data": {"band": "NA", "relation": "NA"}, "children": []}, {"id": "4c", "name": {}, "data": {"band": "NA", "relation": "NA"}, "children": []}, {"id": "39c", "name": {}, "data": {"band": "NA", "relation": "NA"}, "children": []}, {"id": "79c", "name": {}, "data": {"band": "NA", "relation": "NA"}, "children": []}, {"id": "1c", "name": {}, "data": {"band": "NA", "relation": "NA"}, "children": []}, {"id": "33c", "name": {}, "data": {"band": "NA", "relation": "NA"}, "children": []}, {"id": "51c", "name": {}, "data": {"band": "NA", "relation": "NA"}, "children": []}, {"id": "64c", "name": {}, "data": {"band": "NA", "relation": "NA"}, "children": []}, {"id": "65c", "name": {}, "data": {"band": "NA", "relation": "NA"}, "children": []}, {"id": "10c", "name": {}, "data": {"band": "NA", "relation": "NA"}, "children": []}, {"id": "8c", "name": {}, "data": {"band": "NA", "relation": "NA"}, "children": []}, {"id": "13c", "name": {}, "data": {"band": "NA", "relation": "NA"}, "children": []}, {"id": "21c", "name": {}, "data": {"band": "NA", "relation": "NA"}, "children": []}, {"id": "53c", "name": {}, "data": {"band": "NA", "relation": "NA"}, "children": []}, {"id": "45c", "name": {}, "data": {"band": "NA", "relation": "NA"}, "children": []}, {"id": "61c", "name": {}, "data": {"band": "NA", "relation": "NA"}, "children": []}, {"id": "44c", "name": {}, "data": {"band": "NA", "relation": "NA"}, "children": []}, {"id": "41c", "name": {}, "data": {"band": "NA", "relation": "NA"}, "children": []}, {"id": "18c", "name": {}, "data": {"band": "NA", "relation": "NA"}, "children": []}, {"id": "29c", "name": {}, "data": {"band": "NA", "relation": "NA"}, "children": []}, {"id": "3c", "name": {}, "data": {"band": "NA", "relation": "NA"}, "children": []}, {"id": "27c", "name": {}, "data": {"band": "NA", "relation": "NA"}, "children": []}, {"id": "38c", "name": {}, "data": {"band": "NA", "relation": "NA"}, "children": []}, {"id": "63c", "name": {}, "data": {"band": "NA", "relation": "NA"}, "children": []}, {"id": "72c", "name": {}, "data": {"band": "NA", "relation": "NA"}, "children": []}, {"id": "48c", "name": {}, "data": {"band": "NA", "relation": "NA"}, "children": []}, {"id": "32c", "name": {}, "data": {"band": "NA", "relation": "NA"}, "children": []}, {"id": "42c", "name": {}, "data": {"band": "NA", "relation": "NA"}, "children": []}, {"id": "17c", "name": {}, "data": {"band": "NA", "relation": "NA"}, "children": []}, {"id": "56c", "name": {}, "data": {"band": "NA", "relation": "NA"}, "children": []}, {"id": "37c", "name": {}, "data": {"band": "NA", "relation": "NA"}, "children": []}, {"id": "66c", "name": {}, "data": {"band": "NA", "relation": "NA"}, "children": []}, {"id": "40c", "name": {}, "data": {"band": "NA", "relation": "NA"}, "children": []}, {"id": "12c", "name": {}, "data": {"band": "NA", "relation": "NA"}, "children": []}, {"id": "35c", "name": {}, "data": {"band": "NA", "relation": "NA"}, "children": []}, {"id": "77c", "name": {}, "data": {"band": "NA", "relation": "NA"}, "children": []}, {"id": "67c", "name": {}, "data": {"band": "NA", "relation": "NA"}, "children": []}, {"id": "25c", "name": {}, "data": {"band": "NA", "relation": "NA"}, "children": []}, {"id": "69c", "name": {}, "data": {"band": "NA", "relation": "NA"}, "children": []}, {"id": "16c", "name": {}, "data": {"band": "NA", "relation": "NA"}, "children": []}, {"id": "49c", "name": {}, "data": {"band": "NA", "relation": "NA"}, "children": []}, {"id": "68c", "name": {}, "data": {"band": "NA", "relation": "NA"}, "children": []}, {"id": "11c", "name": {}, "data": {"band": "NA", "relation": "NA"}, "children": []}, {"id": "52c", "name": {}, "data": {"band": "NA", "relation": "NA"}, "children": []}, {"id": "50c", "name": {}, "data": {"band": "NA", "relation": "NA"}, "children": []}, {"id": "26c", "name": {}, "data": {"band": "NA", "relation": "NA"}, "children": []}, {"id": "78c", "name": {}, "data": {"band": "NA", "relation": "NA"}, "children": []}, {"id": "62c", "name": {}, "data": {"band": "NA", "relation": "NA"}, "children": []}, {"id": "70c", "name": {}, "data": {"band": "NA", "relation": "NA"}, "children": []}]}, {"id": "80c", "name": "Mystery Stretch of t..", "children": [{"id": "41d", "name": "Mystery Stretch of t..", "data": {"band": "NA", "relation": "NA"}, "children": [{"id": "247", "name": "Mystery Stretch of the Pacific Ocean Is ...newsweek.com", "data": {"band": "NA", "relation": "NA"}, "children": []}, {"id": "332", "name": "Most Peculiar Thing About The Pacific Oceantodayfm.com", "data": {"band": "NA", "relation": "NA"}, "children": []}]}, {"id": "6c", "name": {}, "data": {"band": "NA", "relation": "NA"}, "children": []}, {"id": "28c", "name": {}, "data": {"band": "NA", "relation": "NA"}, "children": []}, {"id": "19c", "name": {}, "data": {"band": "NA", "relation": "NA"}, "children": []}, {"id": "2c", "name": {}, "data": {"band": "NA", "relation": "NA"}, "children": []}, {"id": "23c", "name": {}, "data": {"band": "NA", "relation": "NA"}, "children": []}, {"id": "59c", "name": {}, "data": {"band": "NA", "relation": "NA"}, "children": []}, {"id": "74c", "name": {}, "data": {"band": "NA", "relation": "NA"}, "children": []}, {"id": "76c", "name": {}, "data": {"band": "NA", "relation": "NA"}, "children": []}, {"id": "34c", "name": {}, "data": {"band": "NA", "relation": "NA"}, "children": []}, {"id": "9c", "name": {}, "data": {"band": "NA", "relation": "NA"}, "children": []}, {"id": "30c", "name": {}, "data": {"band": "NA", "relation": "NA"}, "children": []}, {"id": "14c", "name": {}, "data": {"band": "NA", "relation": "NA"}, "children": []}, {"id": "57c", "name": {}, "data": {"band": "NA", "relation": "NA"}, "children": []}, {"id": "58c", "name": {}, "data": {"band": "NA", "relation": "NA"}, "children": []}, {"id": "41c", "name": {}, "data": {"band": "NA", "relation": "NA"}, "children": []}, {"id": "4c", "name": {}, "data": {"band": "NA", "relation": "NA"}, "children": []}, {"id": "39c", "name": {}, "data": {"band": "NA", "relation": "NA"}, "children": []}, {"id": "79c", "name": {}, "data": {"band": "NA", "relation": "NA"}, "children": []}, {"id": "37c", "name": {}, "data": {"band": "NA", "relation": "NA"}, "children": []}, {"id": "33c", "name": {}, "data": {"band": "NA", "relation": "NA"}, "children": []}, {"id": "51c", "name": {}, "data": {"band": "NA", "relation": "NA"}, "children": []}, {"id": "64c", "name": {}, "data": {"band": "NA", "relation": "NA"}, "children": []}, {"id": "12c", "name": {}, "data": {"band": "NA", "relation": "NA"}, "children": []}, {"id": "65c", "name": {}, "data": {"band": "NA", "relation": "NA"}, "children": []}, {"id": "25c", "name": {}, "data": {"band": "NA", "relation": "NA"}, "children": []}, {"id": "10c", "name": {}, "data": {"band": "NA", "relation": "NA"}, "children": []}, {"id": "8c", "name": {}, "data": {"band": "NA", "relation": "NA"}, "children": []}, {"id": "69c", "name": {}, "data": {"band": "NA", "relation": "NA"}, "children": []}, {"id": "16c", "name": {}, "data": {"band": "NA", "relation": "NA"}, "children": []}, {"id": "68c", "name": {}, "data": {"band": "NA", "relation": "NA"}, "children": []}, {"id": "43c", "name": {}, "data": {"band": "NA", "relation": "NA"}, "children": []}, {"id": "54c", "name": {}, "data": {"band": "NA", "relation": "NA"}, "children": []}, {"id": "11c", "name": {}, "data": {"band": "NA", "relation": "NA"}, "children": []}, {"id": "50c", "name": {}, "data": {"band": "NA", "relation": "NA"}, "children": []}, {"id": "45c", "name": {}, "data": {"band": "NA", "relation": "NA"}, "children": []}, {"id": "78c", "name": {}, "data": {"band": "NA", "relation": "NA"}, "children": []}, {"id": "44c", "name": {}, "data": {"band": "NA", "relation": "NA"}, "children": []}, {"id": "18c", "name": {}, "data": {"band": "NA", "relation": "NA"}, "children": []}, {"id": "3c", "name": {}, "data": {"band": "NA", "relation": "NA"}, "children": []}, {"id": "27c", "name": {}, "data": {"band": "NA", "relation": "NA"}, "children": []}, {"id": "60c", "name": {}, "data": {"band": "NA", "relation": "NA"}, "children": []}, {"id": "72c", "name": {}, "data": {"band": "NA", "relation": "NA"}, "children": []}, {"id": "42c", "name": {}, "data": {"band": "NA", "relation": "NA"}, "children": []}, {"id": "40c", "name": {}, "data": {"band": "NA", "relation": "NA"}, "children": []}, {"id": "77c", "name": {}, "data": {"band": "NA", "relation": "NA"}, "children": []}, {"id": "49c", "name": {}, "data": {"band": "NA", "relation": "NA"}, "children": []}, {"id": "52c", "name": {}, "data": {"band": "NA", "relation": "NA"}, "children": []}, {"id": "26c", "name": {}, "data": {"band": "NA", "relation": "NA"}, "children": []}, {"id": "55c", "name": {}, "data": {"band": "NA", "relation": "NA"}, "children": []}, {"id": "62c", "name": {}, "data": {"band": "NA", "relation": "NA"}, "children": []}]}, {"id": "44c", "name": "China beats Elon Mus..", "children": [{"id": "142d", "name": "Cygnus freighter del..", "data": {"band": "NA", "relation": "NA"}, "children": [{"id": "4", "name": "Cygnus freighter delivers space toilet and more to astronauts on space station", "data": {"band": "NA", "relation": "NA"}, "children": []}, {"id": "44d", "name": "China beats Elon Musks SpaceX with floating spaceport in Pacific Ocean China is building a floating spaceport from which it can launch rockets from the Pacific Ocean The \u201c Eastern Aerospace Port \u201d off the coast of . SpaceX launches Starlink satellites and lands rocket at sea That ship was originally deployed in the Pacific Ocean but switched coasts earlier this year and has received a host of new upgrades", "data": {"band": "NA", "relation": "NA"}, "children": []}]}, {"id": "44d", "name": "China beats Elon Mus..", "data": {"band": "NA", "relation": "NA"}, "children": [{"id": "142d", "name": "Cygnus freighter delivers space toilet and more to astronauts on space station  am EDT  GMT while the two spacecraft were flying  miles \n kilometers above the South Pacific Ocean NASA officials said", "data": {"band": "NA", "relation": "NA"}, "children": []}, {"id": "8", "name": "China beats Elon Musk's SpaceX with floating spaceport in Pacific Ocean", "data": {"band": "NA", "relation": "NA"}, "children": []}, {"id": "24", "name": "SpaceX launches 60 Starlink satellites and lands rocket at sea", "data": {"band": "NA", "relation": "NA"}, "children": []}]}, {"id": "6c", "name": {}, "data": {"band": "NA", "relation": "NA"}, "children": []}, {"id": "47c", "name": {}, "data": {"band": "NA", "relation": "NA"}, "children": []}, {"id": "75c", "name": {}, "data": {"band": "NA", "relation": "NA"}, "children": []}, {"id": "20c", "name": {}, "data": {"band": "NA", "relation": "NA"}, "children": []}, {"id": "36c", "name": {}, "data": {"band": "NA", "relation": "NA"}, "children": []}, {"id": "0c", "name": {}, "data": {"band": "NA", "relation": "NA"}, "children": []}, {"id": "28c", "name": {}, "data": {"band": "NA", "relation": "NA"}, "children": []}, {"id": "46c", "name": {}, "data": {"band": "NA", "relation": "NA"}, "children": []}, {"id": "19c", "name": {}, "data": {"band": "NA", "relation": "NA"}, "children": []}, {"id": "5c", "name": {}, "data": {"band": "NA", "relation": "NA"}, "children": []}, {"id": "73c", "name": {}, "data": {"band": "NA", "relation": "NA"}, "children": []}, {"id": "2c", "name": {}, "data": {"band": "NA", "relation": "NA"}, "children": []}, {"id": "22c", "name": {}, "data": {"band": "NA", "relation": "NA"}, "children": []}, {"id": "23c", "name": {}, "data": {"band": "NA", "relation": "NA"}, "children": []}, {"id": "59c", "name": {}, "data": {"band": "NA", "relation": "NA"}, "children": []}, {"id": "74c", "name": {}, "data": {"band": "NA", "relation": "NA"}, "children": []}, {"id": "76c", "name": {}, "data": {"band": "NA", "relation": "NA"}, "children": []}, {"id": "34c", "name": {}, "data": {"band": "NA", "relation": "NA"}, "children": []}, {"id": "9c", "name": {}, "data": {"band": "NA", "relation": "NA"}, "children": []}, {"id": "30c", "name": {}, "data": {"band": "NA", "relation": "NA"}, "children": []}, {"id": "24c", "name": {}, "data": {"band": "NA", "relation": "NA"}, "children": []}, {"id": "14c", "name": {}, "data": {"band": "NA", "relation": "NA"}, "children": []}, {"id": "7c", "name": {}, "data": {"band": "NA", "relation": "NA"}, "children": []}, {"id": "57c", "name": {}, "data": {"band": "NA", "relation": "NA"}, "children": []}, {"id": "58c", "name": {}, "data": {"band": "NA", "relation": "NA"}, "children": []}, {"id": "31c", "name": {}, "data": {"band": "NA", "relation": "NA"}, "children": []}, {"id": "80c", "name": {}, "data": {"band": "NA", "relation": "NA"}, "children": []}, {"id": "41c", "name": {}, "data": {"band": "NA", "relation": "NA"}, "children": []}, {"id": "4c", "name": {}, "data": {"band": "NA", "relation": "NA"}, "children": []}, {"id": "18c", "name": {}, "data": {"band": "NA", "relation": "NA"}, "children": []}, {"id": "29c", "name": {}, "data": {"band": "NA", "relation": "NA"}, "children": []}, {"id": "39c", "name": {}, "data": {"band": "NA", "relation": "NA"}, "children": []}, {"id": "79c", "name": {}, "data": {"band": "NA", "relation": "NA"}, "children": []}, {"id": "27c", "name": {}, "data": {"band": "NA", "relation": "NA"}, "children": []}, {"id": "38c", "name": {}, "data": {"band": "NA", "relation": "NA"}, "children": []}, {"id": "63c", "name": {}, "data": {"band": "NA", "relation": "NA"}, "children": []}, {"id": "72c", "name": {}, "data": {"band": "NA", "relation": "NA"}, "children": []}, {"id": "1c", "name": {}, "data": {"band": "NA", "relation": "NA"}, "children": []}, {"id": "48c", "name": {}, "data": {"band": "NA", "relation": "NA"}, "children": []}, {"id": "32c", "name": {}, "data": {"band": "NA", "relation": "NA"}, "children": []}, {"id": "17c", "name": {}, "data": {"band": "NA", "relation": "NA"}, "children": []}, {"id": "56c", "name": {}, "data": {"band": "NA", "relation": "NA"}, "children": []}, {"id": "37c", "name": {}, "data": {"band": "NA", "relation": "NA"}, "children": []}, {"id": "33c", "name": {}, "data": {"band": "NA", "relation": "NA"}, "children": []}, {"id": "51c", "name": {}, "data": {"band": "NA", "relation": "NA"}, "children": []}, {"id": "64c", "name": {}, "data": {"band": "NA", "relation": "NA"}, "children": []}, {"id": "12c", "name": {}, "data": {"band": "NA", "relation": "NA"}, "children": []}, {"id": "65c", "name": {}, "data": {"band": "NA", "relation": "NA"}, "children": []}, {"id": "77c", "name": {}, "data": {"band": "NA", "relation": "NA"}, "children": []}, {"id": "67c", "name": {}, "data": {"band": "NA", "relation": "NA"}, "children": []}, {"id": "25c", "name": {}, "data": {"band": "NA", "relation": "NA"}, "children": []}, {"id": "10c", "name": {}, "data": {"band": "NA", "relation": "NA"}, "children": []}, {"id": "8c", "name": {}, "data": {"band": "NA", "relation": "NA"}, "children": []}, {"id": "69c", "name": {}, "data": {"band": "NA", "relation": "NA"}, "children": []}, {"id": "16c", "name": {}, "data": {"band": "NA", "relation": "NA"}, "children": []}, {"id": "49c", "name": {}, "data": {"band": "NA", "relation": "NA"}, "children": []}, {"id": "68c", "name": {}, "data": {"band": "NA", "relation": "NA"}, "children": []}, {"id": "13c", "name": {}, "data": {"band": "NA", "relation": "NA"}, "children": []}, {"id": "11c", "name": {}, "data": {"band": "NA", "relation": "NA"}, "children": []}, {"id": "52c", "name": {}, "data": {"band": "NA", "relation": "NA"}, "children": []}, {"id": "50c", "name": {}, "data": {"band": "NA", "relation": "NA"}, "children": []}, {"id": "21c", "name": {}, "data": {"band": "NA", "relation": "NA"}, "children": []}, {"id": "53c", "name": {}, "data": {"band": "NA", "relation": "NA"}, "children": []}, {"id": "26c", "name": {}, "data": {"band": "NA", "relation": "NA"}, "children": []}, {"id": "55c", "name": {}, "data": {"band": "NA", "relation": "NA"}, "children": []}, {"id": "78c", "name": {}, "data": {"band": "NA", "relation": "NA"}, "children": []}, {"id": "61c", "name": {}, "data": {"band": "NA", "relation": "NA"}, "children": []}, {"id": "70c", "name": {}, "data": {"band": "NA", "relation": "NA"}, "children": []}, {"id": "3c", "name": {}, "data": {"band": "NA", "relation": "NA"}, "children": []}, {"id": "42c", "name": {}, "data": {"band": "NA", "relation": "NA"}, "children": []}, {"id": "66c", "name": {}, "data": {"band": "NA", "relation": "NA"}, "children": []}, {"id": "62c", "name": {}, "data": {"band": "NA", "relation": "NA"}, "children": []}]}, {"id": "41c", "name": "See West Coast wildf..", "children": [{"id": "133d", "name": "Deadly Fires in Nort..", "data": {"band": "NA", "relation": "NA"}, "children": [{"id": "23", "name": "Deadly Fires in Northwest US Burn Hundreds of Homes", "data": {"band": "NA", "relation": "NA"}, "children": []}, {"id": "49d", "name": "See West Coast wildfire smoke get sucked into a cyclone over the Pacific Ocean Image of the Western Hemisphere and Pacific Ocean from the National Atmospheric and Oceanic Administrations Geostationary Operational . See West Coast wildfire smoke get sucked into a cyclone over Sep \u2014 Image of the Western Hemisphere and Pacific Ocean from the National Atmospheric and Oceanic Administrations Geostationary Operational", "data": {"band": "NA", "relation": "NA"}, "children": []}, {"id": "114d", "name": "Pacific Ocean Heat Wave Threatens West Coast Marine Life . Tropical fires fuel elevated ozone levels over western Pacific", "data": {"band": "NA", "relation": "NA"}, "children": []}]}, {"id": "114d", "name": "Pacific Ocean Heat W..", "data": {"band": "NA", "relation": "NA"}, "children": [{"id": "133d", "name": "Deadly Fires in Northwest US Burn Hundreds of Homes People walk by the Pacific Ocean coast as smoke from wildfires covers  \nraging across the Pacific Northwest destroyed hundreds of homes in ", "data": {"band": "NA", "relation": "NA"}, "children": []}, {"id": "104", "name": "Pacific Ocean Heat Wave Threatens West Coast Marine Life ...", "data": {"band": "NA", "relation": "NA"}, "children": []}, {"id": "164", "name": "Tropical fires fuel elevated ozone levels over western Pacific ...", "data": {"band": "NA", "relation": "NA"}, "children": []}, {"id": "49d", "name": "See West Coast wildfire smoke get sucked into a cyclone over the Pacific Ocean Image of the Western Hemisphere and Pacific Ocean from the National Atmospheric and Oceanic Administrations Geostationary Operational . See West Coast wildfire smoke get sucked into a cyclone over Sep \u2014 Image of the Western Hemisphere and Pacific Ocean from the National Atmospheric and Oceanic Administrations Geostationary Operational", "data": {"band": "NA", "relation": "NA"}, "children": []}]}, {"id": "49d", "name": "See West Coast wildf..", "data": {"band": "NA", "relation": "NA"}, "children": [{"id": "133d", "name": "Deadly Fires in Northwest US Burn Hundreds of Homes People walk by the Pacific Ocean coast as smoke from wildfires covers  \nraging across the Pacific Northwest destroyed hundreds of homes in ", "data": {"band": "NA", "relation": "NA"}, "children": []}, {"id": "114d", "name": "Pacific Ocean Heat Wave Threatens West Coast Marine Life . Tropical fires fuel elevated ozone levels over western Pacific", "data": {"band": "NA", "relation": "NA"}, "children": []}, {"id": "171", "name": "See West Coast wildfire smoke get sucked into a cyclone over the Pacific Ocean", "data": {"band": "NA", "relation": "NA"}, "children": []}, {"id": "226", "name": "See West Coast wildfire smoke get sucked into a cyclone over ...", "data": {"band": "NA", "relation": "NA"}, "children": []}]}, {"id": "6c", "name": {}, "data": {"band": "NA", "relation": "NA"}, "children": []}, {"id": "47c", "name": {}, "data": {"band": "NA", "relation": "NA"}, "children": []}, {"id": "75c", "name": {}, "data": {"band": "NA", "relation": "NA"}, "children": []}, {"id": "20c", "name": {}, "data": {"band": "NA", "relation": "NA"}, "children": []}, {"id": "36c", "name": {}, "data": {"band": "NA", "relation": "NA"}, "children": []}, {"id": "0c", "name": {}, "data": {"band": "NA", "relation": "NA"}, "children": []}, {"id": "28c", "name": {}, "data": {"band": "NA", "relation": "NA"}, "children": []}, {"id": "46c", "name": {}, "data": {"band": "NA", "relation": "NA"}, "children": []}, {"id": "19c", "name": {}, "data": {"band": "NA", "relation": "NA"}, "children": []}, {"id": "5c", "name": {}, "data": {"band": "NA", "relation": "NA"}, "children": []}, {"id": "73c", "name": {}, "data": {"band": "NA", "relation": "NA"}, "children": []}, {"id": "2c", "name": {}, "data": {"band": "NA", "relation": "NA"}, "children": []}, {"id": "22c", "name": {}, "data": {"band": "NA", "relation": "NA"}, "children": []}, {"id": "23c", "name": {}, "data": {"band": "NA", "relation": "NA"}, "children": []}, {"id": "59c", "name": {}, "data": {"band": "NA", "relation": "NA"}, "children": []}, {"id": "74c", "name": {}, "data": {"band": "NA", "relation": "NA"}, "children": []}, {"id": "76c", "name": {}, "data": {"band": "NA", "relation": "NA"}, "children": []}, {"id": "34c", "name": {}, "data": {"band": "NA", "relation": "NA"}, "children": []}, {"id": "9c", "name": {}, "data": {"band": "NA", "relation": "NA"}, "children": []}, {"id": "30c", "name": {}, "data": {"band": "NA", "relation": "NA"}, "children": []}, {"id": "24c", "name": {}, "data": {"band": "NA", "relation": "NA"}, "children": []}, {"id": "14c", "name": {}, "data": {"band": "NA", "relation": "NA"}, "children": []}, {"id": "7c", "name": {}, "data": {"band": "NA", "relation": "NA"}, "children": []}, {"id": "57c", "name": {}, "data": {"band": "NA", "relation": "NA"}, "children": []}, {"id": "58c", "name": {}, "data": {"band": "NA", "relation": "NA"}, "children": []}, {"id": "31c", "name": {}, "data": {"band": "NA", "relation": "NA"}, "children": []}, {"id": "80c", "name": {}, "data": {"band": "NA", "relation": "NA"}, "children": []}, {"id": "44c", "name": {}, "data": {"band": "NA", "relation": "NA"}, "children": []}, {"id": "4c", "name": {}, "data": {"band": "NA", "relation": "NA"}, "children": []}, {"id": "29c", "name": {}, "data": {"band": "NA", "relation": "NA"}, "children": []}, {"id": "39c", "name": {}, "data": {"band": "NA", "relation": "NA"}, "children": []}, {"id": "79c", "name": {}, "data": {"band": "NA", "relation": "NA"}, "children": []}, {"id": "1c", "name": {}, "data": {"band": "NA", "relation": "NA"}, "children": []}, {"id": "17c", "name": {}, "data": {"band": "NA", "relation": "NA"}, "children": []}, {"id": "33c", "name": {}, "data": {"band": "NA", "relation": "NA"}, "children": []}, {"id": "51c", "name": {}, "data": {"band": "NA", "relation": "NA"}, "children": []}, {"id": "64c", "name": {}, "data": {"band": "NA", "relation": "NA"}, "children": []}, {"id": "65c", "name": {}, "data": {"band": "NA", "relation": "NA"}, "children": []}, {"id": "25c", "name": {}, "data": {"band": "NA", "relation": "NA"}, "children": []}, {"id": "10c", "name": {}, "data": {"band": "NA", "relation": "NA"}, "children": []}, {"id": "8c", "name": {}, "data": {"band": "NA", "relation": "NA"}, "children": []}, {"id": "13c", "name": {}, "data": {"band": "NA", "relation": "NA"}, "children": []}, {"id": "21c", "name": {}, "data": {"band": "NA", "relation": "NA"}, "children": []}, {"id": "53c", "name": {}, "data": {"band": "NA", "relation": "NA"}, "children": []}, {"id": "45c", "name": {}, "data": {"band": "NA", "relation": "NA"}, "children": []}, {"id": "61c", "name": {}, "data": {"band": "NA", "relation": "NA"}, "children": []}, {"id": "18c", "name": {}, "data": {"band": "NA", "relation": "NA"}, "children": []}, {"id": "3c", "name": {}, "data": {"band": "NA", "relation": "NA"}, "children": []}, {"id": "27c", "name": {}, "data": {"band": "NA", "relation": "NA"}, "children": []}, {"id": "38c", "name": {}, "data": {"band": "NA", "relation": "NA"}, "children": []}, {"id": "63c", "name": {}, "data": {"band": "NA", "relation": "NA"}, "children": []}, {"id": "48c", "name": {}, "data": {"band": "NA", "relation": "NA"}, "children": []}, {"id": "32c", "name": {}, "data": {"band": "NA", "relation": "NA"}, "children": []}, {"id": "42c", "name": {}, "data": {"band": "NA", "relation": "NA"}, "children": []}, {"id": "15c", "name": {}, "data": {"band": "NA", "relation": "NA"}, "children": []}, {"id": "56c", "name": {}, "data": {"band": "NA", "relation": "NA"}, "children": []}, {"id": "37c", "name": {}, "data": {"band": "NA", "relation": "NA"}, "children": []}, {"id": "66c", "name": {}, "data": {"band": "NA", "relation": "NA"}, "children": []}, {"id": "12c", "name": {}, "data": {"band": "NA", "relation": "NA"}, "children": []}, {"id": "77c", "name": {}, "data": {"band": "NA", "relation": "NA"}, "children": []}, {"id": "67c", "name": {}, "data": {"band": "NA", "relation": "NA"}, "children": []}, {"id": "16c", "name": {}, "data": {"band": "NA", "relation": "NA"}, "children": []}, {"id": "49c", "name": {}, "data": {"band": "NA", "relation": "NA"}, "children": []}, {"id": "68c", "name": {}, "data": {"band": "NA", "relation": "NA"}, "children": []}, {"id": "11c", "name": {}, "data": {"band": "NA", "relation": "NA"}, "children": []}, {"id": "52c", "name": {}, "data": {"band": "NA", "relation": "NA"}, "children": []}, {"id": "50c", "name": {}, "data": {"band": "NA", "relation": "NA"}, "children": []}, {"id": "26c", "name": {}, "data": {"band": "NA", "relation": "NA"}, "children": []}, {"id": "55c", "name": {}, "data": {"band": "NA", "relation": "NA"}, "children": []}, {"id": "78c", "name": {}, "data": {"band": "NA", "relation": "NA"}, "children": []}, {"id": "62c", "name": {}, "data": {"band": "NA", "relation": "NA"}, "children": []}]}, {"id": "4c", "name": "Theres a Desert in T..", "children": [{"id": "51d", "name": "Theres a Desert in T..", "data": {"band": "NA", "relation": "NA"}, "children": [{"id": "142", "name": "California has a weird new desert. It's in the Pacific Ocean ...", "data": {"band": "NA", "relation": "NA"}, "children": []}, {"id": "225", "name": "There's a 'Desert' in The Middle of The Pacific. Here's What ...", "data": {"band": "NA", "relation": "NA"}, "children": []}, {"id": "245", "name": "There's a 'Desert' in The Middle of The Pacific, And We Finally ...", "data": {"band": "NA", "relation": "NA"}, "children": []}, {"id": "289", "name": "There's a 'Desert' in The Middle of The Pacific, And We Now ...", "data": {"band": "NA", "relation": "NA"}, "children": []}, {"id": "301", "name": "There's a 'Desert' in The Middle of The Pacific, And We Now ...", "data": {"band": "NA", "relation": "NA"}, "children": []}]}, {"id": "165d", "name": "I have made it to th..", "data": {"band": "NA", "relation": "NA"}, "children": [{"id": "351", "name": "I have made it to the South Pacific Ocean!fi.edu", "data": {"band": "NA", "relation": "NA"}, "children": []}]}, {"id": "6c", "name": {}, "data": {"band": "NA", "relation": "NA"}, "children": []}, {"id": "47c", "name": {}, "data": {"band": "NA", "relation": "NA"}, "children": []}, {"id": "75c", "name": {}, "data": {"band": "NA", "relation": "NA"}, "children": []}, {"id": "36c", "name": {}, "data": {"band": "NA", "relation": "NA"}, "children": []}, {"id": "0c", "name": {}, "data": {"band": "NA", "relation": "NA"}, "children": []}, {"id": "28c", "name": {}, "data": {"band": "NA", "relation": "NA"}, "children": []}, {"id": "46c", "name": {}, "data": {"band": "NA", "relation": "NA"}, "children": []}, {"id": "19c", "name": {}, "data": {"band": "NA", "relation": "NA"}, "children": []}, {"id": "5c", "name": {}, "data": {"band": "NA", "relation": "NA"}, "children": []}, {"id": "73c", "name": {}, "data": {"band": "NA", "relation": "NA"}, "children": []}, {"id": "2c", "name": {}, "data": {"band": "NA", "relation": "NA"}, "children": []}, {"id": "22c", "name": {}, "data": {"band": "NA", "relation": "NA"}, "children": []}, {"id": "23c", "name": {}, "data": {"band": "NA", "relation": "NA"}, "children": []}, {"id": "74c", "name": {}, "data": {"band": "NA", "relation": "NA"}, "children": []}, {"id": "76c", "name": {}, "data": {"band": "NA", "relation": "NA"}, "children": []}, {"id": "34c", "name": {}, "data": {"band": "NA", "relation": "NA"}, "children": []}, {"id": "9c", "name": {}, "data": {"band": "NA", "relation": "NA"}, "children": []}, {"id": "30c", "name": {}, "data": {"band": "NA", "relation": "NA"}, "children": []}, {"id": "14c", "name": {}, "data": {"band": "NA", "relation": "NA"}, "children": []}, {"id": "7c", "name": {}, "data": {"band": "NA", "relation": "NA"}, "children": []}, {"id": "57c", "name": {}, "data": {"band": "NA", "relation": "NA"}, "children": []}, {"id": "58c", "name": {}, "data": {"band": "NA", "relation": "NA"}, "children": []}, {"id": "31c", "name": {}, "data": {"band": "NA", "relation": "NA"}, "children": []}, {"id": "80c", "name": {}, "data": {"band": "NA", "relation": "NA"}, "children": []}, {"id": "44c", "name": {}, "data": {"band": "NA", "relation": "NA"}, "children": []}, {"id": "41c", "name": {}, "data": {"band": "NA", "relation": "NA"}, "children": []}, {"id": "51c", "name": {}, "data": {"band": "NA", "relation": "NA"}, "children": []}, {"id": "64c", "name": {}, "data": {"band": "NA", "relation": "NA"}, "children": []}, {"id": "65c", "name": {}, "data": {"band": "NA", "relation": "NA"}, "children": []}, {"id": "10c", "name": {}, "data": {"band": "NA", "relation": "NA"}, "children": []}, {"id": "8c", "name": {}, "data": {"band": "NA", "relation": "NA"}, "children": []}, {"id": "43c", "name": {}, "data": {"band": "NA", "relation": "NA"}, "children": []}, {"id": "21c", "name": {}, "data": {"band": "NA", "relation": "NA"}, "children": []}, {"id": "53c", "name": {}, "data": {"band": "NA", "relation": "NA"}, "children": []}, {"id": "45c", "name": {}, "data": {"band": "NA", "relation": "NA"}, "children": []}, {"id": "61c", "name": {}, "data": {"band": "NA", "relation": "NA"}, "children": []}, {"id": "18c", "name": {}, "data": {"band": "NA", "relation": "NA"}, "children": []}, {"id": "29c", "name": {}, "data": {"band": "NA", "relation": "NA"}, "children": []}, {"id": "39c", "name": {}, "data": {"band": "NA", "relation": "NA"}, "children": []}, {"id": "3c", "name": {}, "data": {"band": "NA", "relation": "NA"}, "children": []}, {"id": "27c", "name": {}, "data": {"band": "NA", "relation": "NA"}, "children": []}, {"id": "38c", "name": {}, "data": {"band": "NA", "relation": "NA"}, "children": []}, {"id": "63c", "name": {}, "data": {"band": "NA", "relation": "NA"}, "children": []}, {"id": "1c", "name": {}, "data": {"band": "NA", "relation": "NA"}, "children": []}, {"id": "48c", "name": {}, "data": {"band": "NA", "relation": "NA"}, "children": []}, {"id": "32c", "name": {}, "data": {"band": "NA", "relation": "NA"}, "children": []}, {"id": "17c", "name": {}, "data": {"band": "NA", "relation": "NA"}, "children": []}, {"id": "56c", "name": {}, "data": {"band": "NA", "relation": "NA"}, "children": []}, {"id": "37c", "name": {}, "data": {"band": "NA", "relation": "NA"}, "children": []}, {"id": "66c", "name": {}, "data": {"band": "NA", "relation": "NA"}, "children": []}, {"id": "33c", "name": {}, "data": {"band": "NA", "relation": "NA"}, "children": []}, {"id": "40c", "name": {}, "data": {"band": "NA", "relation": "NA"}, "children": []}, {"id": "12c", "name": {}, "data": {"band": "NA", "relation": "NA"}, "children": []}, {"id": "77c", "name": {}, "data": {"band": "NA", "relation": "NA"}, "children": []}, {"id": "69c", "name": {}, "data": {"band": "NA", "relation": "NA"}, "children": []}, {"id": "49c", "name": {}, "data": {"band": "NA", "relation": "NA"}, "children": []}, {"id": "68c", "name": {}, "data": {"band": "NA", "relation": "NA"}, "children": []}, {"id": "13c", "name": {}, "data": {"band": "NA", "relation": "NA"}, "children": []}, {"id": "52c", "name": {}, "data": {"band": "NA", "relation": "NA"}, "children": []}, {"id": "50c", "name": {}, "data": {"band": "NA", "relation": "NA"}, "children": []}, {"id": "26c", "name": {}, "data": {"band": "NA", "relation": "NA"}, "children": []}, {"id": "70c", "name": {}, "data": {"band": "NA", "relation": "NA"}, "children": []}]}, {"id": "18c", "name": "Fishing miles from l..", "children": [{"id": "85d", "name": "The best things to d..", "data": {"band": "NA", "relation": "NA"}, "children": [{"id": "17", "name": "Trump Administration ensures reliable water for the West | Guest Opinion", "data": {"band": "NA", "relation": "NA"}, "children": []}, {"id": "79", "name": "The 20 best things to do in Astoria, where the mighty Columbia River meets the ocean", "data": {"band": "NA", "relation": "NA"}, "children": []}, {"id": "154", "name": "Safest place may be at sea say Portlanders who have cast off ...", "data": {"band": "NA", "relation": "NA"}, "children": []}, {"id": "55d", "name": "Fishing miles from land Pacific Ocean Crossing Day . Pacific Ocean Crossing The scariest part of a Sail from", "data": {"band": "NA", "relation": "NA"}, "children": []}, {"id": "86d", "name": "PACIFIC OCEAN Food and Agriculture Organization A BRIEF REVIEW OF MAJOR FISHING AREAS IN THE PACIFIC OCEAN IV Northwest Pacific Area After the peak total catches of over million t . The long memory of the Pacific Ocean \u2013 Woods Hole Jan \u2014 Researchers from the Woods Hole Oceanographic Institution WHOI and Harvard University have found that the deep Pacific Ocean lags a few", "data": {"band": "NA", "relation": "NA"}, "children": []}, {"id": "125d", "name": "Pacific Salmon Foundation expands online tool to track fish returning to spawn in BCs rivers Salmon along the West Coast make their return from the ocean to freshwater rivers and streams from midJune to October and the number . Where To Go on a Guided Grays Harbor Ocean or River From the small winding rivers to the mighty Pacific Ocean opportunities to catch various kinds of native saltwater and freshwater fish are", "data": {"band": "NA", "relation": "NA"}, "children": []}, {"id": "171d", "name": "Critics vow to continue efforts to remove Snake River dams in Washington The Pacific Northwest population of orcas \u2014 also called killer whales \u2014 was \n all the way to Lewiston Idaho  miles from the Pacific Ocean", "data": {"band": "NA", "relation": "NA"}, "children": []}]}, {"id": "171d", "name": "Critics vow to conti..", "data": {"band": "NA", "relation": "NA"}, "children": [{"id": "85d", "name": "The best things to do in Astoria where the mighty Columbia River meets the ocean With ocean beaches wildlife viewing areas an enormous the Lewis and Clark National Historical Park to the Pacific Ocean at Sunset Beach . Safest place may be at sea say Portlanders who have cast off Sarah Laidlaw and Rob Martin cast off from Ilwaco Washington and crossed the Columbia River bar into the Pacific Ocean in early September", "data": {"band": "NA", "relation": "NA"}, "children": []}, {"id": "51", "name": "Critics vow to continue efforts to remove Snake River dams in Washington", "data": {"band": "NA", "relation": "NA"}, "children": []}, {"id": "55d", "name": "Fishing miles from land Pacific Ocean Crossing Day . Pacific Ocean Crossing The scariest part of a Sail from", "data": {"band": "NA", "relation": "NA"}, "children": []}, {"id": "86d", "name": "PACIFIC OCEAN Food and Agriculture Organization A BRIEF REVIEW OF MAJOR FISHING AREAS IN THE PACIFIC OCEAN IV Northwest Pacific Area After the peak total catches of over million t . The long memory of the Pacific Ocean \u2013 Woods Hole Jan \u2014 Researchers from the Woods Hole Oceanographic Institution WHOI and Harvard University have found that the deep Pacific Ocean lags a few", "data": {"band": "NA", "relation": "NA"}, "children": []}, {"id": "125d", "name": "Pacific Salmon Foundation expands online tool to track fish returning to spawn in BCs rivers Salmon along the West Coast make their return from the ocean to freshwater rivers and streams from midJune to October and the number . Where To Go on a Guided Grays Harbor Ocean or River From the small winding rivers to the mighty Pacific Ocean opportunities to catch various kinds of native saltwater and freshwater fish are", "data": {"band": "NA", "relation": "NA"}, "children": []}]}, {"id": "125d", "name": "Pacific Salmon Found..", "data": {"band": "NA", "relation": "NA"}, "children": [{"id": "85d", "name": "The best things to do in Astoria where the mighty Columbia River meets the ocean With ocean beaches wildlife viewing areas an enormous the Lewis and Clark National Historical Park to the Pacific Ocean at Sunset Beach . Safest place may be at sea say Portlanders who have cast off Sarah Laidlaw and Rob Martin cast off from Ilwaco Washington and crossed the Columbia River bar into the Pacific Ocean in early September", "data": {"band": "NA", "relation": "NA"}, "children": []}, {"id": "171d", "name": "Critics vow to continue efforts to remove Snake River dams in Washington The Pacific Northwest population of orcas \u2014 also called killer whales \u2014 was \n all the way to Lewiston Idaho  miles from the Pacific Ocean", "data": {"band": "NA", "relation": "NA"}, "children": []}, {"id": "52", "name": "Pacific Salmon Foundation expands online tool to track fish returning to spawn in B.C.'s rivers", "data": {"band": "NA", "relation": "NA"}, "children": []}, {"id": "97", "name": "Where To Go on a Guided Grays Harbor Ocean or River ...", "data": {"band": "NA", "relation": "NA"}, "children": []}, {"id": "55d", "name": "Fishing miles from land Pacific Ocean Crossing Day . Pacific Ocean Crossing The scariest part of a Sail from", "data": {"band": "NA", "relation": "NA"}, "children": []}, {"id": "86d", "name": "PACIFIC OCEAN Food and Agriculture Organization A BRIEF REVIEW OF MAJOR FISHING AREAS IN THE PACIFIC OCEAN IV Northwest Pacific Area After the peak total catches of over million t . The long memory of the Pacific Ocean \u2013 Woods Hole Jan \u2014 Researchers from the Woods Hole Oceanographic Institution WHOI and Harvard University have found that the deep Pacific Ocean lags a few", "data": {"band": "NA", "relation": "NA"}, "children": []}]}, {"id": "55d", "name": "Fishing miles from l..", "data": {"band": "NA", "relation": "NA"}, "children": [{"id": "85d", "name": "The best things to do in Astoria where the mighty Columbia River meets the ocean With ocean beaches wildlife viewing areas an enormous the Lewis and Clark National Historical Park to the Pacific Ocean at Sunset Beach . Safest place may be at sea say Portlanders who have cast off Sarah Laidlaw and Rob Martin cast off from Ilwaco Washington and crossed the Columbia River bar into the Pacific Ocean in early September", "data": {"band": "NA", "relation": "NA"}, "children": []}, {"id": "171d", "name": "Critics vow to continue efforts to remove Snake River dams in Washington The Pacific Northwest population of orcas \u2014 also called killer whales \u2014 was \n all the way to Lewiston Idaho  miles from the Pacific Ocean", "data": {"band": "NA", "relation": "NA"}, "children": []}, {"id": "125d", "name": "Pacific Salmon Foundation expands online tool to track fish returning to spawn in BCs rivers Salmon along the West Coast make their return from the ocean to freshwater rivers and streams from midJune to October and the number . Where To Go on a Guided Grays Harbor Ocean or River From the small winding rivers to the mighty Pacific Ocean opportunities to catch various kinds of native saltwater and freshwater fish are", "data": {"band": "NA", "relation": "NA"}, "children": []}, {"id": "132", "name": "Fishing 1,000 miles from land - Pacific Ocean Crossing Day ...", "data": {"band": "NA", "relation": "NA"}, "children": []}, {"id": "201", "name": "Pacific Ocean Crossing - The scariest part of a Sail from ...", "data": {"band": "NA", "relation": "NA"}, "children": []}, {"id": "86d", "name": "PACIFIC OCEAN Food and Agriculture Organization A BRIEF REVIEW OF MAJOR FISHING AREAS IN THE PACIFIC OCEAN IV Northwest Pacific Area After the peak total catches of over million t . The long memory of the Pacific Ocean \u2013 Woods Hole Jan \u2014 Researchers from the Woods Hole Oceanographic Institution WHOI and Harvard University have found that the deep Pacific Ocean lags a few", "data": {"band": "NA", "relation": "NA"}, "children": []}]}, {"id": "86d", "name": "PACIFIC OCEAN Food a..", "data": {"band": "NA", "relation": "NA"}, "children": [{"id": "85d", "name": "The best things to do in Astoria where the mighty Columbia River meets the ocean With ocean beaches wildlife viewing areas an enormous the Lewis and Clark National Historical Park to the Pacific Ocean at Sunset Beach . Safest place may be at sea say Portlanders who have cast off Sarah Laidlaw and Rob Martin cast off from Ilwaco Washington and crossed the Columbia River bar into the Pacific Ocean in early September", "data": {"band": "NA", "relation": "NA"}, "children": []}, {"id": "171d", "name": "Critics vow to continue efforts to remove Snake River dams in Washington The Pacific Northwest population of orcas \u2014 also called killer whales \u2014 was \n all the way to Lewiston Idaho  miles from the Pacific Ocean", "data": {"band": "NA", "relation": "NA"}, "children": []}, {"id": "125d", "name": "Pacific Salmon Foundation expands online tool to track fish returning to spawn in BCs rivers Salmon along the West Coast make their return from the ocean to freshwater rivers and streams from midJune to October and the number . Where To Go on a Guided Grays Harbor Ocean or River From the small winding rivers to the mighty Pacific Ocean opportunities to catch various kinds of native saltwater and freshwater fish are", "data": {"band": "NA", "relation": "NA"}, "children": []}, {"id": "55d", "name": "Fishing miles from land Pacific Ocean Crossing Day . Pacific Ocean Crossing The scariest part of a Sail from", "data": {"band": "NA", "relation": "NA"}, "children": []}, {"id": "151", "name": "PACIFIC OCEAN - Food and Agriculture Organization", "data": {"band": "NA", "relation": "NA"}, "children": []}, {"id": "180", "name": "The long memory of the Pacific Ocean \u2013 Woods Hole ...", "data": {"band": "NA", "relation": "NA"}, "children": []}]}, {"id": "6c", "name": {}, "data": {"band": "NA", "relation": "NA"}, "children": []}, {"id": "47c", "name": {}, "data": {"band": "NA", "relation": "NA"}, "children": []}, {"id": "75c", "name": {}, "data": {"band": "NA", "relation": "NA"}, "children": []}, {"id": "20c", "name": {}, "data": {"band": "NA", "relation": "NA"}, "children": []}, {"id": "36c", "name": {}, "data": {"band": "NA", "relation": "NA"}, "children": []}, {"id": "0c", "name": {}, "data": {"band": "NA", "relation": "NA"}, "children": []}, {"id": "28c", "name": {}, "data": {"band": "NA", "relation": "NA"}, "children": []}, {"id": "46c", "name": {}, "data": {"band": "NA", "relation": "NA"}, "children": []}, {"id": "19c", "name": {}, "data": {"band": "NA", "relation": "NA"}, "children": []}, {"id": "5c", "name": {}, "data": {"band": "NA", "relation": "NA"}, "children": []}, {"id": "73c", "name": {}, "data": {"band": "NA", "relation": "NA"}, "children": []}, {"id": "2c", "name": {}, "data": {"band": "NA", "relation": "NA"}, "children": []}, {"id": "22c", "name": {}, "data": {"band": "NA", "relation": "NA"}, "children": []}, {"id": "23c", "name": {}, "data": {"band": "NA", "relation": "NA"}, "children": []}, {"id": "59c", "name": {}, "data": {"band": "NA", "relation": "NA"}, "children": []}, {"id": "74c", "name": {}, "data": {"band": "NA", "relation": "NA"}, "children": []}, {"id": "76c", "name": {}, "data": {"band": "NA", "relation": "NA"}, "children": []}, {"id": "34c", "name": {}, "data": {"band": "NA", "relation": "NA"}, "children": []}, {"id": "9c", "name": {}, "data": {"band": "NA", "relation": "NA"}, "children": []}, {"id": "30c", "name": {}, "data": {"band": "NA", "relation": "NA"}, "children": []}, {"id": "24c", "name": {}, "data": {"band": "NA", "relation": "NA"}, "children": []}, {"id": "14c", "name": {}, "data": {"band": "NA", "relation": "NA"}, "children": []}, {"id": "7c", "name": {}, "data": {"band": "NA", "relation": "NA"}, "children": []}, {"id": "57c", "name": {}, "data": {"band": "NA", "relation": "NA"}, "children": []}, {"id": "58c", "name": {}, "data": {"band": "NA", "relation": "NA"}, "children": []}, {"id": "31c", "name": {}, "data": {"band": "NA", "relation": "NA"}, "children": []}, {"id": "80c", "name": {}, "data": {"band": "NA", "relation": "NA"}, "children": []}, {"id": "44c", "name": {}, "data": {"band": "NA", "relation": "NA"}, "children": []}, {"id": "41c", "name": {}, "data": {"band": "NA", "relation": "NA"}, "children": []}, {"id": "4c", "name": {}, "data": {"band": "NA", "relation": "NA"}, "children": []}, {"id": "29c", "name": {}, "data": {"band": "NA", "relation": "NA"}, "children": []}, {"id": "39c", "name": {}, "data": {"band": "NA", "relation": "NA"}, "children": []}, {"id": "79c", "name": {}, "data": {"band": "NA", "relation": "NA"}, "children": []}, {"id": "27c", "name": {}, "data": {"band": "NA", "relation": "NA"}, "children": []}, {"id": "38c", "name": {}, "data": {"band": "NA", "relation": "NA"}, "children": []}, {"id": "63c", "name": {}, "data": {"band": "NA", "relation": "NA"}, "children": []}, {"id": "1c", "name": {}, "data": {"band": "NA", "relation": "NA"}, "children": []}, {"id": "17c", "name": {}, "data": {"band": "NA", "relation": "NA"}, "children": []}, {"id": "56c", "name": {}, "data": {"band": "NA", "relation": "NA"}, "children": []}, {"id": "37c", "name": {}, "data": {"band": "NA", "relation": "NA"}, "children": []}, {"id": "33c", "name": {}, "data": {"band": "NA", "relation": "NA"}, "children": []}, {"id": "51c", "name": {}, "data": {"band": "NA", "relation": "NA"}, "children": []}, {"id": "40c", "name": {}, "data": {"band": "NA", "relation": "NA"}, "children": []}, {"id": "64c", "name": {}, "data": {"band": "NA", "relation": "NA"}, "children": []}, {"id": "12c", "name": {}, "data": {"band": "NA", "relation": "NA"}, "children": []}, {"id": "65c", "name": {}, "data": {"band": "NA", "relation": "NA"}, "children": []}, {"id": "77c", "name": {}, "data": {"band": "NA", "relation": "NA"}, "children": []}, {"id": "67c", "name": {}, "data": {"band": "NA", "relation": "NA"}, "children": []}, {"id": "25c", "name": {}, "data": {"band": "NA", "relation": "NA"}, "children": []}, {"id": "10c", "name": {}, "data": {"band": "NA", "relation": "NA"}, "children": []}, {"id": "8c", "name": {}, "data": {"band": "NA", "relation": "NA"}, "children": []}, {"id": "69c", "name": {}, "data": {"band": "NA", "relation": "NA"}, "children": []}, {"id": "16c", "name": {}, "data": {"band": "NA", "relation": "NA"}, "children": []}, {"id": "49c", "name": {}, "data": {"band": "NA", "relation": "NA"}, "children": []}, {"id": "68c", "name": {}, "data": {"band": "NA", "relation": "NA"}, "children": []}, {"id": "43c", "name": {}, "data": {"band": "NA", "relation": "NA"}, "children": []}, {"id": "13c", "name": {}, "data": {"band": "NA", "relation": "NA"}, "children": []}, {"id": "11c", "name": {}, "data": {"band": "NA", "relation": "NA"}, "children": []}, {"id": "50c", "name": {}, "data": {"band": "NA", "relation": "NA"}, "children": []}, {"id": "21c", "name": {}, "data": {"band": "NA", "relation": "NA"}, "children": []}, {"id": "53c", "name": {}, "data": {"band": "NA", "relation": "NA"}, "children": []}, {"id": "45c", "name": {}, "data": {"band": "NA", "relation": "NA"}, "children": []}, {"id": "78c", "name": {}, "data": {"band": "NA", "relation": "NA"}, "children": []}, {"id": "61c", "name": {}, "data": {"band": "NA", "relation": "NA"}, "children": []}, {"id": "70c", "name": {}, "data": {"band": "NA", "relation": "NA"}, "children": []}, {"id": "3c", "name": {}, "data": {"band": "NA", "relation": "NA"}, "children": []}, {"id": "72c", "name": {}, "data": {"band": "NA", "relation": "NA"}, "children": []}, {"id": "48c", "name": {}, "data": {"band": "NA", "relation": "NA"}, "children": []}, {"id": "32c", "name": {}, "data": {"band": "NA", "relation": "NA"}, "children": []}, {"id": "42c", "name": {}, "data": {"band": "NA", "relation": "NA"}, "children": []}, {"id": "15c", "name": {}, "data": {"band": "NA", "relation": "NA"}, "children": []}, {"id": "66c", "name": {}, "data": {"band": "NA", "relation": "NA"}, "children": []}, {"id": "52c", "name": {}, "data": {"band": "NA", "relation": "NA"}, "children": []}, {"id": "26c", "name": {}, "data": {"band": "NA", "relation": "NA"}, "children": []}, {"id": "62c", "name": {}, "data": {"band": "NA", "relation": "NA"}, "children": []}]}, {"id": "29c", "name": "Six Really Big Facts..", "children": [{"id": "160d", "name": "Pacific Ocean  AP Ne..", "data": {"band": "NA", "relation": "NA"}, "children": [{"id": "137", "name": "Pacific Ocean - AP News", "data": {"band": "NA", "relation": "NA"}, "children": []}, {"id": "59d", "name": "Six Really Big Facts About the Equally Big Pacific Ocean  A ", "data": {"band": "NA", "relation": "NA"}, "children": []}, {"id": "61d", "name": "The Big One Reflections on the North Pacific Ocean ", "data": {"band": "NA", "relation": "NA"}, "children": []}]}, {"id": "59d", "name": "Six Really Big Facts..", "data": {"band": "NA", "relation": "NA"}, "children": [{"id": "160d", "name": "Pacific Ocean  AP News News from The Associated Press the definitive source for independent journalism from every corner of the globe", "data": {"band": "NA", "relation": "NA"}, "children": []}, {"id": "176", "name": "Six Really Big Facts About the Equally Big Pacific Ocean - 30A", "data": {"band": "NA", "relation": "NA"}, "children": []}, {"id": "177", "name": "Awesome Facts About The Pacific Ocean ...sharktourshawaii.com", "data": {"band": "NA", "relation": "NA"}, "children": []}, {"id": "61d", "name": "The Big One Reflections on the North Pacific Ocean ", "data": {"band": "NA", "relation": "NA"}, "children": []}]}, {"id": "61d", "name": "The Big One Reflecti..", "data": {"band": "NA", "relation": "NA"}, "children": [{"id": "160d", "name": "Pacific Ocean  AP News News from The Associated Press the definitive source for independent journalism from every corner of the globe", "data": {"band": "NA", "relation": "NA"}, "children": []}, {"id": "59d", "name": "Six Really Big Facts About the Equally Big Pacific Ocean  A ", "data": {"band": "NA", "relation": "NA"}, "children": []}, {"id": "267", "name": "The Big One: Reflections on the North Pacific Ocean", "data": {"band": "NA", "relation": "NA"}, "children": []}, {"id": "342", "name": "North Pacific Ocean ...globalfishingwatch.org", "data": {"band": "NA", "relation": "NA"}, "children": []}]}, {"id": "6c", "name": {}, "data": {"band": "NA", "relation": "NA"}, "children": []}, {"id": "47c", "name": {}, "data": {"band": "NA", "relation": "NA"}, "children": []}, {"id": "75c", "name": {}, "data": {"band": "NA", "relation": "NA"}, "children": []}, {"id": "20c", "name": {}, "data": {"band": "NA", "relation": "NA"}, "children": []}, {"id": "36c", "name": {}, "data": {"band": "NA", "relation": "NA"}, "children": []}, {"id": "0c", "name": {}, "data": {"band": "NA", "relation": "NA"}, "children": []}, {"id": "28c", "name": {}, "data": {"band": "NA", "relation": "NA"}, "children": []}, {"id": "46c", "name": {}, "data": {"band": "NA", "relation": "NA"}, "children": []}, {"id": "19c", "name": {}, "data": {"band": "NA", "relation": "NA"}, "children": []}, {"id": "5c", "name": {}, "data": {"band": "NA", "relation": "NA"}, "children": []}, {"id": "73c", "name": {}, "data": {"band": "NA", "relation": "NA"}, "children": []}, {"id": "2c", "name": {}, "data": {"band": "NA", "relation": "NA"}, "children": []}, {"id": "22c", "name": {}, "data": {"band": "NA", "relation": "NA"}, "children": []}, {"id": "23c", "name": {}, "data": {"band": "NA", "relation": "NA"}, "children": []}, {"id": "59c", "name": {}, "data": {"band": "NA", "relation": "NA"}, "children": []}, {"id": "74c", "name": {}, "data": {"band": "NA", "relation": "NA"}, "children": []}, {"id": "76c", "name": {}, "data": {"band": "NA", "relation": "NA"}, "children": []}, {"id": "34c", "name": {}, "data": {"band": "NA", "relation": "NA"}, "children": []}, {"id": "9c", "name": {}, "data": {"band": "NA", "relation": "NA"}, "children": []}, {"id": "30c", "name": {}, "data": {"band": "NA", "relation": "NA"}, "children": []}, {"id": "24c", "name": {}, "data": {"band": "NA", "relation": "NA"}, "children": []}, {"id": "14c", "name": {}, "data": {"band": "NA", "relation": "NA"}, "children": []}, {"id": "7c", "name": {}, "data": {"band": "NA", "relation": "NA"}, "children": []}, {"id": "57c", "name": {}, "data": {"band": "NA", "relation": "NA"}, "children": []}, {"id": "58c", "name": {}, "data": {"band": "NA", "relation": "NA"}, "children": []}, {"id": "31c", "name": {}, "data": {"band": "NA", "relation": "NA"}, "children": []}, {"id": "44c", "name": {}, "data": {"band": "NA", "relation": "NA"}, "children": []}, {"id": "41c", "name": {}, "data": {"band": "NA", "relation": "NA"}, "children": []}, {"id": "4c", "name": {}, "data": {"band": "NA", "relation": "NA"}, "children": []}, {"id": "18c", "name": {}, "data": {"band": "NA", "relation": "NA"}, "children": []}, {"id": "39c", "name": {}, "data": {"band": "NA", "relation": "NA"}, "children": []}, {"id": "1c", "name": {}, "data": {"band": "NA", "relation": "NA"}, "children": []}, {"id": "17c", "name": {}, "data": {"band": "NA", "relation": "NA"}, "children": []}, {"id": "51c", "name": {}, "data": {"band": "NA", "relation": "NA"}, "children": []}, {"id": "64c", "name": {}, "data": {"band": "NA", "relation": "NA"}, "children": []}, {"id": "65c", "name": {}, "data": {"band": "NA", "relation": "NA"}, "children": []}, {"id": "10c", "name": {}, "data": {"band": "NA", "relation": "NA"}, "children": []}, {"id": "8c", "name": {}, "data": {"band": "NA", "relation": "NA"}, "children": []}, {"id": "69c", "name": {}, "data": {"band": "NA", "relation": "NA"}, "children": []}, {"id": "13c", "name": {}, "data": {"band": "NA", "relation": "NA"}, "children": []}, {"id": "21c", "name": {}, "data": {"band": "NA", "relation": "NA"}, "children": []}, {"id": "45c", "name": {}, "data": {"band": "NA", "relation": "NA"}, "children": []}, {"id": "61c", "name": {}, "data": {"band": "NA", "relation": "NA"}, "children": []}, {"id": "3c", "name": {}, "data": {"band": "NA", "relation": "NA"}, "children": []}, {"id": "27c", "name": {}, "data": {"band": "NA", "relation": "NA"}, "children": []}, {"id": "38c", "name": {}, "data": {"band": "NA", "relation": "NA"}, "children": []}, {"id": "63c", "name": {}, "data": {"band": "NA", "relation": "NA"}, "children": []}, {"id": "72c", "name": {}, "data": {"band": "NA", "relation": "NA"}, "children": []}, {"id": "48c", "name": {}, "data": {"band": "NA", "relation": "NA"}, "children": []}, {"id": "32c", "name": {}, "data": {"band": "NA", "relation": "NA"}, "children": []}, {"id": "42c", "name": {}, "data": {"band": "NA", "relation": "NA"}, "children": []}, {"id": "15c", "name": {}, "data": {"band": "NA", "relation": "NA"}, "children": []}, {"id": "56c", "name": {}, "data": {"band": "NA", "relation": "NA"}, "children": []}, {"id": "37c", "name": {}, "data": {"band": "NA", "relation": "NA"}, "children": []}, {"id": "66c", "name": {}, "data": {"band": "NA", "relation": "NA"}, "children": []}, {"id": "40c", "name": {}, "data": {"band": "NA", "relation": "NA"}, "children": []}, {"id": "12c", "name": {}, "data": {"band": "NA", "relation": "NA"}, "children": []}, {"id": "35c", "name": {}, "data": {"band": "NA", "relation": "NA"}, "children": []}, {"id": "77c", "name": {}, "data": {"band": "NA", "relation": "NA"}, "children": []}, {"id": "68c", "name": {}, "data": {"band": "NA", "relation": "NA"}, "children": []}, {"id": "11c", "name": {}, "data": {"band": "NA", "relation": "NA"}, "children": []}, {"id": "50c", "name": {}, "data": {"band": "NA", "relation": "NA"}, "children": []}, {"id": "26c", "name": {}, "data": {"band": "NA", "relation": "NA"}, "children": []}, {"id": "62c", "name": {}, "data": {"band": "NA", "relation": "NA"}, "children": []}, {"id": "70c", "name": {}, "data": {"band": "NA", "relation": "NA"}, "children": []}]}, {"id": "39c", "name": "The acidification of..", "children": [{"id": "172d", "name": "Distal transport of ..", "data": {"band": "NA", "relation": "NA"}, "children": [{"id": "112", "name": "Distal transport of dissolved hydrothermal iron in the deep ...", "data": {"band": "NA", "relation": "NA"}, "children": []}, {"id": "62d", "name": "The acidification of the Pacific Ocean techexploristcom . Does the Pacific Ocean mixes with the steemitcom", "data": {"band": "NA", "relation": "NA"}, "children": []}]}, {"id": "62d", "name": "The acidification of..", "data": {"band": "NA", "relation": "NA"}, "children": [{"id": "172d", "name": "Distal transport of dissolved hydrothermal iron in the deep  Oct   \u2014 Moreover the South Pacific Ocean is an important place to determine the influence of hydrothermal Fe injection on ocean productivity and climate\u00a0", "data": {"band": "NA", "relation": "NA"}, "children": []}, {"id": "275", "name": "Temperature blob in Pacific Ocean gives ...phys.org", "data": {"band": "NA", "relation": "NA"}, "children": []}, {"id": "356", "name": "The acidification of the Pacific Ocean ...techexplorist.com", "data": {"band": "NA", "relation": "NA"}, "children": []}, {"id": "369", "name": "Does the Pacific Ocean mixes with the ...steemit.com", "data": {"band": "NA", "relation": "NA"}, "children": []}]}, {"id": "6c", "name": {}, "data": {"band": "NA", "relation": "NA"}, "children": []}, {"id": "47c", "name": {}, "data": {"band": "NA", "relation": "NA"}, "children": []}, {"id": "75c", "name": {}, "data": {"band": "NA", "relation": "NA"}, "children": []}, {"id": "36c", "name": {}, "data": {"band": "NA", "relation": "NA"}, "children": []}, {"id": "0c", "name": {}, "data": {"band": "NA", "relation": "NA"}, "children": []}, {"id": "28c", "name": {}, "data": {"band": "NA", "relation": "NA"}, "children": []}, {"id": "46c", "name": {}, "data": {"band": "NA", "relation": "NA"}, "children": []}, {"id": "19c", "name": {}, "data": {"band": "NA", "relation": "NA"}, "children": []}, {"id": "5c", "name": {}, "data": {"band": "NA", "relation": "NA"}, "children": []}, {"id": "73c", "name": {}, "data": {"band": "NA", "relation": "NA"}, "children": []}, {"id": "2c", "name": {}, "data": {"band": "NA", "relation": "NA"}, "children": []}, {"id": "22c", "name": {}, "data": {"band": "NA", "relation": "NA"}, "children": []}, {"id": "23c", "name": {}, "data": {"band": "NA", "relation": "NA"}, "children": []}, {"id": "74c", "name": {}, "data": {"band": "NA", "relation": "NA"}, "children": []}, {"id": "76c", "name": {}, "data": {"band": "NA", "relation": "NA"}, "children": []}, {"id": "34c", "name": {}, "data": {"band": "NA", "relation": "NA"}, "children": []}, {"id": "9c", "name": {}, "data": {"band": "NA", "relation": "NA"}, "children": []}, {"id": "30c", "name": {}, "data": {"band": "NA", "relation": "NA"}, "children": []}, {"id": "24c", "name": {}, "data": {"band": "NA", "relation": "NA"}, "children": []}, {"id": "14c", "name": {}, "data": {"band": "NA", "relation": "NA"}, "children": []}, {"id": "7c", "name": {}, "data": {"band": "NA", "relation": "NA"}, "children": []}, {"id": "58c", "name": {}, "data": {"band": "NA", "relation": "NA"}, "children": []}, {"id": "31c", "name": {}, "data": {"band": "NA", "relation": "NA"}, "children": []}, {"id": "80c", "name": {}, "data": {"band": "NA", "relation": "NA"}, "children": []}, {"id": "44c", "name": {}, "data": {"band": "NA", "relation": "NA"}, "children": []}, {"id": "41c", "name": {}, "data": {"band": "NA", "relation": "NA"}, "children": []}, {"id": "4c", "name": {}, "data": {"band": "NA", "relation": "NA"}, "children": []}, {"id": "18c", "name": {}, "data": {"band": "NA", "relation": "NA"}, "children": []}, {"id": "29c", "name": {}, "data": {"band": "NA", "relation": "NA"}, "children": []}, {"id": "79c", "name": {}, "data": {"band": "NA", "relation": "NA"}, "children": []}, {"id": "71c", "name": {}, "data": {"band": "NA", "relation": "NA"}, "children": []}, {"id": "51c", "name": {}, "data": {"band": "NA", "relation": "NA"}, "children": []}, {"id": "64c", "name": {}, "data": {"band": "NA", "relation": "NA"}, "children": []}, {"id": "65c", "name": {}, "data": {"band": "NA", "relation": "NA"}, "children": []}, {"id": "10c", "name": {}, "data": {"band": "NA", "relation": "NA"}, "children": []}, {"id": "8c", "name": {}, "data": {"band": "NA", "relation": "NA"}, "children": []}, {"id": "43c", "name": {}, "data": {"band": "NA", "relation": "NA"}, "children": []}, {"id": "21c", "name": {}, "data": {"band": "NA", "relation": "NA"}, "children": []}, {"id": "53c", "name": {}, "data": {"band": "NA", "relation": "NA"}, "children": []}, {"id": "45c", "name": {}, "data": {"band": "NA", "relation": "NA"}, "children": []}, {"id": "61c", "name": {}, "data": {"band": "NA", "relation": "NA"}, "children": []}, {"id": "3c", "name": {}, "data": {"band": "NA", "relation": "NA"}, "children": []}, {"id": "27c", "name": {}, "data": {"band": "NA", "relation": "NA"}, "children": []}, {"id": "38c", "name": {}, "data": {"band": "NA", "relation": "NA"}, "children": []}, {"id": "63c", "name": {}, "data": {"band": "NA", "relation": "NA"}, "children": []}, {"id": "1c", "name": {}, "data": {"band": "NA", "relation": "NA"}, "children": []}, {"id": "48c", "name": {}, "data": {"band": "NA", "relation": "NA"}, "children": []}, {"id": "32c", "name": {}, "data": {"band": "NA", "relation": "NA"}, "children": []}, {"id": "42c", "name": {}, "data": {"band": "NA", "relation": "NA"}, "children": []}, {"id": "15c", "name": {}, "data": {"band": "NA", "relation": "NA"}, "children": []}, {"id": "56c", "name": {}, "data": {"band": "NA", "relation": "NA"}, "children": []}, {"id": "37c", "name": {}, "data": {"band": "NA", "relation": "NA"}, "children": []}, {"id": "66c", "name": {}, "data": {"band": "NA", "relation": "NA"}, "children": []}, {"id": "33c", "name": {}, "data": {"band": "NA", "relation": "NA"}, "children": []}, {"id": "40c", "name": {}, "data": {"band": "NA", "relation": "NA"}, "children": []}, {"id": "12c", "name": {}, "data": {"band": "NA", "relation": "NA"}, "children": []}, {"id": "77c", "name": {}, "data": {"band": "NA", "relation": "NA"}, "children": []}, {"id": "67c", "name": {}, "data": {"band": "NA", "relation": "NA"}, "children": []}, {"id": "25c", "name": {}, "data": {"band": "NA", "relation": "NA"}, "children": []}, {"id": "69c", "name": {}, "data": {"band": "NA", "relation": "NA"}, "children": []}, {"id": "16c", "name": {}, "data": {"band": "NA", "relation": "NA"}, "children": []}, {"id": "49c", "name": {}, "data": {"band": "NA", "relation": "NA"}, "children": []}, {"id": "68c", "name": {}, "data": {"band": "NA", "relation": "NA"}, "children": []}, {"id": "13c", "name": {}, "data": {"band": "NA", "relation": "NA"}, "children": []}, {"id": "11c", "name": {}, "data": {"band": "NA", "relation": "NA"}, "children": []}, {"id": "52c", "name": {}, "data": {"band": "NA", "relation": "NA"}, "children": []}, {"id": "50c", "name": {}, "data": {"band": "NA", "relation": "NA"}, "children": []}, {"id": "26c", "name": {}, "data": {"band": "NA", "relation": "NA"}, "children": []}, {"id": "78c", "name": {}, "data": {"band": "NA", "relation": "NA"}, "children": []}, {"id": "62c", "name": {}, "data": {"band": "NA", "relation": "NA"}, "children": []}, {"id": "70c", "name": {}, "data": {"band": "NA", "relation": "NA"}, "children": []}]}, {"id": "3c", "name": "Amanda was E Eastern..", "children": [{"id": "191d", "name": "Moon glints on Pacif..", "data": {"band": "NA", "relation": "NA"}, "children": [{"id": "106", "name": "Moon glints on Pacific Ocean, seen from space station - The ...", "data": {"band": "NA", "relation": "NA"}, "children": []}, {"id": "64d", "name": "Earth showing the Pacific Ocean sciencephotocom", "data": {"band": "NA", "relation": "NA"}, "children": []}, {"id": "123d", "name": "Haiyan Northwestern Pacific Ocean  NASA ", "data": {"band": "NA", "relation": "NA"}, "children": []}]}, {"id": "64d", "name": "Earth showing the Pa..", "data": {"band": "NA", "relation": "NA"}, "children": [{"id": "191d", "name": "Moon glints on Pacific Ocean seen from space station  The  ", "data": {"band": "NA", "relation": "NA"}, "children": []}, {"id": "227", "name": "Earth showing the Pacific Ocean ...sciencephoto.com", "data": {"band": "NA", "relation": "NA"}, "children": []}, {"id": "265", "name": "Earth centred on the Pacific Ocean ...sciencephoto.com", "data": {"band": "NA", "relation": "NA"}, "children": []}, {"id": "345", "name": "North Pacific Ocean \u2022 Earth ...earth.com", "data": {"band": "NA", "relation": "NA"}, "children": []}, {"id": "123d", "name": "Haiyan Northwestern Pacific Ocean  NASA ", "data": {"band": "NA", "relation": "NA"}, "children": []}, {"id": "120d", "name": "Amanda was E  Eastern Pacific Ocean  NASA ", "data": {"band": "NA", "relation": "NA"}, "children": []}]}, {"id": "123d", "name": "Haiyan Northwestern ..", "data": {"band": "NA", "relation": "NA"}, "children": [{"id": "191d", "name": "Moon glints on Pacific Ocean seen from space station  The  ", "data": {"band": "NA", "relation": "NA"}, "children": []}, {"id": "64d", "name": "Earth showing the Pacific Ocean sciencephotocom", "data": {"band": "NA", "relation": "NA"}, "children": []}, {"id": "276", "name": "Haiyan (Northwestern Pacific Ocean) | NASA", "data": {"band": "NA", "relation": "NA"}, "children": []}, {"id": "313", "name": "Neoguri (Northwestern Pacific Ocean) | NASA", "data": {"band": "NA", "relation": "NA"}, "children": []}, {"id": "120d", "name": "Amanda was E  Eastern Pacific Ocean  NASA ", "data": {"band": "NA", "relation": "NA"}, "children": []}]}, {"id": "120d", "name": "Amanda was E  Easter..", "data": {"band": "NA", "relation": "NA"}, "children": [{"id": "64d", "name": "Earth showing the Pacific Ocean sciencephotocom", "data": {"band": "NA", "relation": "NA"}, "children": []}, {"id": "123d", "name": "Haiyan Northwestern Pacific Ocean  NASA ", "data": {"band": "NA", "relation": "NA"}, "children": []}, {"id": "344", "name": "Amanda (was 1E - Eastern Pacific Ocean) | NASA", "data": {"band": "NA", "relation": "NA"}, "children": []}, {"id": "378", "name": "Flossie (Eastern Pacific Ocean) | NASA", "data": {"band": "NA", "relation": "NA"}, "children": []}, {"id": "385", "name": "Iselle (Eastern Pacific Ocean) | NASA", "data": {"band": "NA", "relation": "NA"}, "children": []}]}, {"id": "6c", "name": {}, "data": {"band": "NA", "relation": "NA"}, "children": []}, {"id": "47c", "name": {}, "data": {"band": "NA", "relation": "NA"}, "children": []}, {"id": "75c", "name": {}, "data": {"band": "NA", "relation": "NA"}, "children": []}, {"id": "20c", "name": {}, "data": {"band": "NA", "relation": "NA"}, "children": []}, {"id": "36c", "name": {}, "data": {"band": "NA", "relation": "NA"}, "children": []}, {"id": "0c", "name": {}, "data": {"band": "NA", "relation": "NA"}, "children": []}, {"id": "28c", "name": {}, "data": {"band": "NA", "relation": "NA"}, "children": []}, {"id": "46c", "name": {}, "data": {"band": "NA", "relation": "NA"}, "children": []}, {"id": "19c", "name": {}, "data": {"band": "NA", "relation": "NA"}, "children": []}, {"id": "5c", "name": {}, "data": {"band": "NA", "relation": "NA"}, "children": []}, {"id": "73c", "name": {}, "data": {"band": "NA", "relation": "NA"}, "children": []}, {"id": "2c", "name": {}, "data": {"band": "NA", "relation": "NA"}, "children": []}, {"id": "22c", "name": {}, "data": {"band": "NA", "relation": "NA"}, "children": []}, {"id": "23c", "name": {}, "data": {"band": "NA", "relation": "NA"}, "children": []}, {"id": "59c", "name": {}, "data": {"band": "NA", "relation": "NA"}, "children": []}, {"id": "74c", "name": {}, "data": {"band": "NA", "relation": "NA"}, "children": []}, {"id": "76c", "name": {}, "data": {"band": "NA", "relation": "NA"}, "children": []}, {"id": "34c", "name": {}, "data": {"band": "NA", "relation": "NA"}, "children": []}, {"id": "9c", "name": {}, "data": {"band": "NA", "relation": "NA"}, "children": []}, {"id": "30c", "name": {}, "data": {"band": "NA", "relation": "NA"}, "children": []}, {"id": "24c", "name": {}, "data": {"band": "NA", "relation": "NA"}, "children": []}, {"id": "14c", "name": {}, "data": {"band": "NA", "relation": "NA"}, "children": []}, {"id": "7c", "name": {}, "data": {"band": "NA", "relation": "NA"}, "children": []}, {"id": "57c", "name": {}, "data": {"band": "NA", "relation": "NA"}, "children": []}, {"id": "58c", "name": {}, "data": {"band": "NA", "relation": "NA"}, "children": []}, {"id": "31c", "name": {}, "data": {"band": "NA", "relation": "NA"}, "children": []}, {"id": "80c", "name": {}, "data": {"band": "NA", "relation": "NA"}, "children": []}, {"id": "44c", "name": {}, "data": {"band": "NA", "relation": "NA"}, "children": []}, {"id": "41c", "name": {}, "data": {"band": "NA", "relation": "NA"}, "children": []}, {"id": "4c", "name": {}, "data": {"band": "NA", "relation": "NA"}, "children": []}, {"id": "18c", "name": {}, "data": {"band": "NA", "relation": "NA"}, "children": []}, {"id": "29c", "name": {}, "data": {"band": "NA", "relation": "NA"}, "children": []}, {"id": "39c", "name": {}, "data": {"band": "NA", "relation": "NA"}, "children": []}, {"id": "79c", "name": {}, "data": {"band": "NA", "relation": "NA"}, "children": []}, {"id": "27c", "name": {}, "data": {"band": "NA", "relation": "NA"}, "children": []}, {"id": "38c", "name": {}, "data": {"band": "NA", "relation": "NA"}, "children": []}, {"id": "63c", "name": {}, "data": {"band": "NA", "relation": "NA"}, "children": []}, {"id": "72c", "name": {}, "data": {"band": "NA", "relation": "NA"}, "children": []}, {"id": "1c", "name": {}, "data": {"band": "NA", "relation": "NA"}, "children": []}, {"id": "48c", "name": {}, "data": {"band": "NA", "relation": "NA"}, "children": []}, {"id": "32c", "name": {}, "data": {"band": "NA", "relation": "NA"}, "children": []}, {"id": "42c", "name": {}, "data": {"band": "NA", "relation": "NA"}, "children": []}, {"id": "17c", "name": {}, "data": {"band": "NA", "relation": "NA"}, "children": []}, {"id": "56c", "name": {}, "data": {"band": "NA", "relation": "NA"}, "children": []}, {"id": "37c", "name": {}, "data": {"band": "NA", "relation": "NA"}, "children": []}, {"id": "66c", "name": {}, "data": {"band": "NA", "relation": "NA"}, "children": []}, {"id": "33c", "name": {}, "data": {"band": "NA", "relation": "NA"}, "children": []}, {"id": "51c", "name": {}, "data": {"band": "NA", "relation": "NA"}, "children": []}, {"id": "40c", "name": {}, "data": {"band": "NA", "relation": "NA"}, "children": []}, {"id": "64c", "name": {}, "data": {"band": "NA", "relation": "NA"}, "children": []}, {"id": "12c", "name": {}, "data": {"band": "NA", "relation": "NA"}, "children": []}, {"id": "65c", "name": {}, "data": {"band": "NA", "relation": "NA"}, "children": []}, {"id": "77c", "name": {}, "data": {"band": "NA", "relation": "NA"}, "children": []}, {"id": "67c", "name": {}, "data": {"band": "NA", "relation": "NA"}, "children": []}, {"id": "25c", "name": {}, "data": {"band": "NA", "relation": "NA"}, "children": []}, {"id": "10c", "name": {}, "data": {"band": "NA", "relation": "NA"}, "children": []}, {"id": "8c", "name": {}, "data": {"band": "NA", "relation": "NA"}, "children": []}, {"id": "69c", "name": {}, "data": {"band": "NA", "relation": "NA"}, "children": []}, {"id": "16c", "name": {}, "data": {"band": "NA", "relation": "NA"}, "children": []}, {"id": "49c", "name": {}, "data": {"band": "NA", "relation": "NA"}, "children": []}, {"id": "68c", "name": {}, "data": {"band": "NA", "relation": "NA"}, "children": []}, {"id": "13c", "name": {}, "data": {"band": "NA", "relation": "NA"}, "children": []}, {"id": "11c", "name": {}, "data": {"band": "NA", "relation": "NA"}, "children": []}, {"id": "52c", "name": {}, "data": {"band": "NA", "relation": "NA"}, "children": []}, {"id": "50c", "name": {}, "data": {"band": "NA", "relation": "NA"}, "children": []}, {"id": "21c", "name": {}, "data": {"band": "NA", "relation": "NA"}, "children": []}, {"id": "53c", "name": {}, "data": {"band": "NA", "relation": "NA"}, "children": []}, {"id": "26c", "name": {}, "data": {"band": "NA", "relation": "NA"}, "children": []}, {"id": "45c", "name": {}, "data": {"band": "NA", "relation": "NA"}, "children": []}, {"id": "55c", "name": {}, "data": {"band": "NA", "relation": "NA"}, "children": []}, {"id": "78c", "name": {}, "data": {"band": "NA", "relation": "NA"}, "children": []}, {"id": "61c", "name": {}, "data": {"band": "NA", "relation": "NA"}, "children": []}, {"id": "70c", "name": {}, "data": {"band": "NA", "relation": "NA"}, "children": []}, {"id": "15c", "name": {}, "data": {"band": "NA", "relation": "NA"}, "children": []}, {"id": "62c", "name": {}, "data": {"band": "NA", "relation": "NA"}, "children": []}]}, {"id": "79c", "name": "the Pacific Oceanpng..", "children": [{"id": "75d", "name": "Pacific Ocean  Wikip..", "data": {"band": "NA", "relation": "NA"}, "children": [{"id": "294", "name": "Pacific Ocean - Wikipediaen.wikipedia.org", "data": {"band": "NA", "relation": "NA"}, "children": []}, {"id": "295", "name": "Pacific Ocean - Wikipediaen.wikipedia.org", "data": {"band": "NA", "relation": "NA"}, "children": []}, {"id": "296", "name": "Pacific Ocean - Wikipediaen.wikipedia.org", "data": {"band": "NA", "relation": "NA"}, "children": []}, {"id": "297", "name": "Pacific Ocean - Wikipediaen.wikipedia.org", "data": {"band": "NA", "relation": "NA"}, "children": []}, {"id": "298", "name": "Pacific Ocean - Wikipediaen.wikipedia.org", "data": {"band": "NA", "relation": "NA"}, "children": []}, {"id": "66d", "name": "the Pacific Oceanpng commonswikimediaorg", "data": {"band": "NA", "relation": "NA"}, "children": []}]}, {"id": "66d", "name": "the Pacific Oceanpng..", "data": {"band": "NA", "relation": "NA"}, "children": [{"id": "75d", "name": "Pacific Ocean  Wikipediaenwikipediaorg", "data": {"band": "NA", "relation": "NA"}, "children": []}, {"id": "338", "name": "the Pacific Ocean.png ...commons.wikimedia.org", "data": {"band": "NA", "relation": "NA"}, "children": []}, {"id": "381", "name": "File:Pacific Ocean - panoramio (10).jpg ...commons.wikimedia.org", "data": {"band": "NA", "relation": "NA"}, "children": []}]}, {"id": "36c", "name": {}, "data": {"band": "NA", "relation": "NA"}, "children": []}, {"id": "0c", "name": {}, "data": {"band": "NA", "relation": "NA"}, "children": []}, {"id": "28c", "name": {}, "data": {"band": "NA", "relation": "NA"}, "children": []}, {"id": "46c", "name": {}, "data": {"band": "NA", "relation": "NA"}, "children": []}, {"id": "19c", "name": {}, "data": {"band": "NA", "relation": "NA"}, "children": []}, {"id": "5c", "name": {}, "data": {"band": "NA", "relation": "NA"}, "children": []}, {"id": "73c", "name": {}, "data": {"band": "NA", "relation": "NA"}, "children": []}, {"id": "2c", "name": {}, "data": {"band": "NA", "relation": "NA"}, "children": []}, {"id": "22c", "name": {}, "data": {"band": "NA", "relation": "NA"}, "children": []}, {"id": "23c", "name": {}, "data": {"band": "NA", "relation": "NA"}, "children": []}, {"id": "59c", "name": {}, "data": {"band": "NA", "relation": "NA"}, "children": []}, {"id": "74c", "name": {}, "data": {"band": "NA", "relation": "NA"}, "children": []}, {"id": "76c", "name": {}, "data": {"band": "NA", "relation": "NA"}, "children": []}, {"id": "34c", "name": {}, "data": {"band": "NA", "relation": "NA"}, "children": []}, {"id": "30c", "name": {}, "data": {"band": "NA", "relation": "NA"}, "children": []}, {"id": "24c", "name": {}, "data": {"band": "NA", "relation": "NA"}, "children": []}, {"id": "14c", "name": {}, "data": {"band": "NA", "relation": "NA"}, "children": []}, {"id": "58c", "name": {}, "data": {"band": "NA", "relation": "NA"}, "children": []}, {"id": "31c", "name": {}, "data": {"band": "NA", "relation": "NA"}, "children": []}, {"id": "80c", "name": {}, "data": {"band": "NA", "relation": "NA"}, "children": []}, {"id": "44c", "name": {}, "data": {"band": "NA", "relation": "NA"}, "children": []}, {"id": "41c", "name": {}, "data": {"band": "NA", "relation": "NA"}, "children": []}, {"id": "18c", "name": {}, "data": {"band": "NA", "relation": "NA"}, "children": []}, {"id": "39c", "name": {}, "data": {"band": "NA", "relation": "NA"}, "children": []}, {"id": "3c", "name": {}, "data": {"band": "NA", "relation": "NA"}, "children": []}, {"id": "27c", "name": {}, "data": {"band": "NA", "relation": "NA"}, "children": []}, {"id": "60c", "name": {}, "data": {"band": "NA", "relation": "NA"}, "children": []}, {"id": "38c", "name": {}, "data": {"band": "NA", "relation": "NA"}, "children": []}, {"id": "63c", "name": {}, "data": {"band": "NA", "relation": "NA"}, "children": []}, {"id": "72c", "name": {}, "data": {"band": "NA", "relation": "NA"}, "children": []}, {"id": "1c", "name": {}, "data": {"band": "NA", "relation": "NA"}, "children": []}, {"id": "48c", "name": {}, "data": {"band": "NA", "relation": "NA"}, "children": []}, {"id": "32c", "name": {}, "data": {"band": "NA", "relation": "NA"}, "children": []}, {"id": "42c", "name": {}, "data": {"band": "NA", "relation": "NA"}, "children": []}, {"id": "15c", "name": {}, "data": {"band": "NA", "relation": "NA"}, "children": []}, {"id": "56c", "name": {}, "data": {"band": "NA", "relation": "NA"}, "children": []}, {"id": "37c", "name": {}, "data": {"band": "NA", "relation": "NA"}, "children": []}, {"id": "33c", "name": {}, "data": {"band": "NA", "relation": "NA"}, "children": []}, {"id": "51c", "name": {}, "data": {"band": "NA", "relation": "NA"}, "children": []}, {"id": "40c", "name": {}, "data": {"band": "NA", "relation": "NA"}, "children": []}, {"id": "64c", "name": {}, "data": {"band": "NA", "relation": "NA"}, "children": []}, {"id": "12c", "name": {}, "data": {"band": "NA", "relation": "NA"}, "children": []}, {"id": "65c", "name": {}, "data": {"band": "NA", "relation": "NA"}, "children": []}, {"id": "77c", "name": {}, "data": {"band": "NA", "relation": "NA"}, "children": []}, {"id": "67c", "name": {}, "data": {"band": "NA", "relation": "NA"}, "children": []}, {"id": "25c", "name": {}, "data": {"band": "NA", "relation": "NA"}, "children": []}, {"id": "10c", "name": {}, "data": {"band": "NA", "relation": "NA"}, "children": []}, {"id": "8c", "name": {}, "data": {"band": "NA", "relation": "NA"}, "children": []}, {"id": "69c", "name": {}, "data": {"band": "NA", "relation": "NA"}, "children": []}, {"id": "16c", "name": {}, "data": {"band": "NA", "relation": "NA"}, "children": []}, {"id": "49c", "name": {}, "data": {"band": "NA", "relation": "NA"}, "children": []}, {"id": "43c", "name": {}, "data": {"band": "NA", "relation": "NA"}, "children": []}, {"id": "54c", "name": {}, "data": {"band": "NA", "relation": "NA"}, "children": []}, {"id": "13c", "name": {}, "data": {"band": "NA", "relation": "NA"}, "children": []}, {"id": "11c", "name": {}, "data": {"band": "NA", "relation": "NA"}, "children": []}, {"id": "52c", "name": {}, "data": {"band": "NA", "relation": "NA"}, "children": []}, {"id": "50c", "name": {}, "data": {"band": "NA", "relation": "NA"}, "children": []}, {"id": "53c", "name": {}, "data": {"band": "NA", "relation": "NA"}, "children": []}, {"id": "26c", "name": {}, "data": {"band": "NA", "relation": "NA"}, "children": []}, {"id": "45c", "name": {}, "data": {"band": "NA", "relation": "NA"}, "children": []}, {"id": "55c", "name": {}, "data": {"band": "NA", "relation": "NA"}, "children": []}, {"id": "78c", "name": {}, "data": {"band": "NA", "relation": "NA"}, "children": []}, {"id": "62c", "name": {}, "data": {"band": "NA", "relation": "NA"}, "children": []}, {"id": "70c", "name": {}, "data": {"band": "NA", "relation": "NA"}, "children": []}]}, {"id": "27c", "name": "Magnitude quake stri..", "children": [{"id": "194d", "name": "Tonga rocked by magn..", "data": {"band": "NA", "relation": "NA"}, "children": [{"id": "5", "name": "Tonga rocked by 6.7-magnitude earthquake in Pacific Ocean", "data": {"band": "NA", "relation": "NA"}, "children": []}, {"id": "67d", "name": "Magnitude quake strikes off Tonga in Pacific Ocean USGS Reuters A magnitude quake struck off Tonga in the Pacific Ocean on Thursday the US Geological Survey USGS said The quake . Magnitude Earthquake Strikes Near Tonga in Pacific Ocean US Geological Survey earthquake was registered on Thursday near the coast of the Kingdom of Tonga in the Pacific Ocean the US Geological Survey USGS said", "data": {"band": "NA", "relation": "NA"}, "children": []}]}, {"id": "67d", "name": "Magnitude quake stri..", "data": {"band": "NA", "relation": "NA"}, "children": [{"id": "194d", "name": "Tonga rocked by magnitude earthquake in Pacific Ocean Tonga rocked by magnitude earthquake in Pacific Ocean There has been \nno reports of tsunami warnings injuries or damage to buildings", "data": {"band": "NA", "relation": "NA"}, "children": []}, {"id": "70", "name": "Magnitude 6.7 quake strikes off Tonga in Pacific Ocean: USGS", "data": {"band": "NA", "relation": "NA"}, "children": []}, {"id": "129", "name": "Magnitude 6.4 Earthquake Strikes Near Tonga in Pacific Ocean - US Geological Survey", "data": {"band": "NA", "relation": "NA"}, "children": []}]}, {"id": "6c", "name": {}, "data": {"band": "NA", "relation": "NA"}, "children": []}, {"id": "47c", "name": {}, "data": {"band": "NA", "relation": "NA"}, "children": []}, {"id": "75c", "name": {}, "data": {"band": "NA", "relation": "NA"}, "children": []}, {"id": "20c", "name": {}, "data": {"band": "NA", "relation": "NA"}, "children": []}, {"id": "36c", "name": {}, "data": {"band": "NA", "relation": "NA"}, "children": []}, {"id": "0c", "name": {}, "data": {"band": "NA", "relation": "NA"}, "children": []}, {"id": "28c", "name": {}, "data": {"band": "NA", "relation": "NA"}, "children": []}, {"id": "46c", "name": {}, "data": {"band": "NA", "relation": "NA"}, "children": []}, {"id": "19c", "name": {}, "data": {"band": "NA", "relation": "NA"}, "children": []}, {"id": "5c", "name": {}, "data": {"band": "NA", "relation": "NA"}, "children": []}, {"id": "73c", "name": {}, "data": {"band": "NA", "relation": "NA"}, "children": []}, {"id": "2c", "name": {}, "data": {"band": "NA", "relation": "NA"}, "children": []}, {"id": "22c", "name": {}, "data": {"band": "NA", "relation": "NA"}, "children": []}, {"id": "23c", "name": {}, "data": {"band": "NA", "relation": "NA"}, "children": []}, {"id": "59c", "name": {}, "data": {"band": "NA", "relation": "NA"}, "children": []}, {"id": "74c", "name": {}, "data": {"band": "NA", "relation": "NA"}, "children": []}, {"id": "76c", "name": {}, "data": {"band": "NA", "relation": "NA"}, "children": []}, {"id": "34c", "name": {}, "data": {"band": "NA", "relation": "NA"}, "children": []}, {"id": "9c", "name": {}, "data": {"band": "NA", "relation": "NA"}, "children": []}, {"id": "30c", "name": {}, "data": {"band": "NA", "relation": "NA"}, "children": []}, {"id": "24c", "name": {}, "data": {"band": "NA", "relation": "NA"}, "children": []}, {"id": "14c", "name": {}, "data": {"band": "NA", "relation": "NA"}, "children": []}, {"id": "7c", "name": {}, "data": {"band": "NA", "relation": "NA"}, "children": []}, {"id": "57c", "name": {}, "data": {"band": "NA", "relation": "NA"}, "children": []}, {"id": "58c", "name": {}, "data": {"band": "NA", "relation": "NA"}, "children": []}, {"id": "31c", "name": {}, "data": {"band": "NA", "relation": "NA"}, "children": []}, {"id": "80c", "name": {}, "data": {"band": "NA", "relation": "NA"}, "children": []}, {"id": "44c", "name": {}, "data": {"band": "NA", "relation": "NA"}, "children": []}, {"id": "41c", "name": {}, "data": {"band": "NA", "relation": "NA"}, "children": []}, {"id": "4c", "name": {}, "data": {"band": "NA", "relation": "NA"}, "children": []}, {"id": "18c", "name": {}, "data": {"band": "NA", "relation": "NA"}, "children": []}, {"id": "29c", "name": {}, "data": {"band": "NA", "relation": "NA"}, "children": []}, {"id": "39c", "name": {}, "data": {"band": "NA", "relation": "NA"}, "children": []}, {"id": "3c", "name": {}, "data": {"band": "NA", "relation": "NA"}, "children": []}, {"id": "79c", "name": {}, "data": {"band": "NA", "relation": "NA"}, "children": []}, {"id": "38c", "name": {}, "data": {"band": "NA", "relation": "NA"}, "children": []}, {"id": "63c", "name": {}, "data": {"band": "NA", "relation": "NA"}, "children": []}, {"id": "1c", "name": {}, "data": {"band": "NA", "relation": "NA"}, "children": []}, {"id": "17c", "name": {}, "data": {"band": "NA", "relation": "NA"}, "children": []}, {"id": "56c", "name": {}, "data": {"band": "NA", "relation": "NA"}, "children": []}, {"id": "37c", "name": {}, "data": {"band": "NA", "relation": "NA"}, "children": []}, {"id": "33c", "name": {}, "data": {"band": "NA", "relation": "NA"}, "children": []}, {"id": "51c", "name": {}, "data": {"band": "NA", "relation": "NA"}, "children": []}, {"id": "64c", "name": {}, "data": {"band": "NA", "relation": "NA"}, "children": []}, {"id": "12c", "name": {}, "data": {"band": "NA", "relation": "NA"}, "children": []}, {"id": "65c", "name": {}, "data": {"band": "NA", "relation": "NA"}, "children": []}, {"id": "25c", "name": {}, "data": {"band": "NA", "relation": "NA"}, "children": []}, {"id": "10c", "name": {}, "data": {"band": "NA", "relation": "NA"}, "children": []}, {"id": "8c", "name": {}, "data": {"band": "NA", "relation": "NA"}, "children": []}, {"id": "69c", "name": {}, "data": {"band": "NA", "relation": "NA"}, "children": []}, {"id": "68c", "name": {}, "data": {"band": "NA", "relation": "NA"}, "children": []}, {"id": "13c", "name": {}, "data": {"band": "NA", "relation": "NA"}, "children": []}, {"id": "11c", "name": {}, "data": {"band": "NA", "relation": "NA"}, "children": []}, {"id": "50c", "name": {}, "data": {"band": "NA", "relation": "NA"}, "children": []}, {"id": "21c", "name": {}, "data": {"band": "NA", "relation": "NA"}, "children": []}, {"id": "53c", "name": {}, "data": {"band": "NA", "relation": "NA"}, "children": []}, {"id": "61c", "name": {}, "data": {"band": "NA", "relation": "NA"}, "children": []}, {"id": "70c", "name": {}, "data": {"band": "NA", "relation": "NA"}, "children": []}, {"id": "48c", "name": {}, "data": {"band": "NA", "relation": "NA"}, "children": []}, {"id": "32c", "name": {}, "data": {"band": "NA", "relation": "NA"}, "children": []}, {"id": "42c", "name": {}, "data": {"band": "NA", "relation": "NA"}, "children": []}, {"id": "66c", "name": {}, "data": {"band": "NA", "relation": "NA"}, "children": []}, {"id": "77c", "name": {}, "data": {"band": "NA", "relation": "NA"}, "children": []}, {"id": "49c", "name": {}, "data": {"band": "NA", "relation": "NA"}, "children": []}, {"id": "26c", "name": {}, "data": {"band": "NA", "relation": "NA"}, "children": []}, {"id": "55c", "name": {}, "data": {"band": "NA", "relation": "NA"}, "children": []}, {"id": "62c", "name": {}, "data": {"band": "NA", "relation": "NA"}, "children": []}]}, {"id": "60c", "name": "IndoPacific  Wikiped..", "children": [{"id": "68d", "name": "IndoPacific  Wikiped..", "data": {"band": "NA", "relation": "NA"}, "children": [{"id": "365", "name": "Indo-Pacific - Wikipediaen.wikipedia.org", "data": {"band": "NA", "relation": "NA"}, "children": []}]}, {"id": "23c", "name": {}, "data": {"band": "NA", "relation": "NA"}, "children": []}, {"id": "80c", "name": {}, "data": {"band": "NA", "relation": "NA"}, "children": []}, {"id": "79c", "name": {}, "data": {"band": "NA", "relation": "NA"}, "children": []}, {"id": "16c", "name": {}, "data": {"band": "NA", "relation": "NA"}, "children": []}, {"id": "55c", "name": {}, "data": {"band": "NA", "relation": "NA"}, "children": []}, {"id": "78c", "name": {}, "data": {"band": "NA", "relation": "NA"}, "children": []}, {"id": "49c", "name": {}, "data": {"band": "NA", "relation": "NA"}, "children": []}, {"id": "52c", "name": {}, "data": {"band": "NA", "relation": "NA"}, "children": []}]}, {"id": "38c", "name": "Pacific Ocean AquaFa..", "children": [{"id": "159d", "name": "Studentled research ..", "data": {"band": "NA", "relation": "NA"}, "children": [{"id": "26", "name": "Student-led research on food webs in ocean's deepest trenches", "data": {"band": "NA", "relation": "NA"}, "children": []}, {"id": "69d", "name": "Pacific Ocean AquaFarms Environmental Federal Register Sep \u2014 Pacific Ocean AquaFarms POA the applicant proposes to construct operate and maintain an offshore marine finfish aquaculture operation . Pacific Ocean Aquafarms launching offshore yellowtail farm While Pacific Ocean AquaFarms partner Pacific owns the Catalina Sea Ranch assets the new project is separate from that facility and location", "data": {"band": "NA", "relation": "NA"}, "children": []}]}, {"id": "69d", "name": "Pacific Ocean AquaFa..", "data": {"band": "NA", "relation": "NA"}, "children": [{"id": "159d", "name": "Studentled research on food webs in oceans deepest trenches Studentled research on food webs in oceans deepest trenches  and \nshrimps and fishes in these trenches in the western Pacific Ocean", "data": {"band": "NA", "relation": "NA"}, "children": []}, {"id": "76", "name": "Open-ocean fish farm proposed off San Diego coast could be first in federal waters", "data": {"band": "NA", "relation": "NA"}, "children": []}, {"id": "90", "name": "Pacific Ocean AquaFarms Environmental ... - Federal Register", "data": {"band": "NA", "relation": "NA"}, "children": []}, {"id": "107", "name": "Pacific Ocean Aquafarms launching offshore yellowtail farm ...", "data": {"band": "NA", "relation": "NA"}, "children": []}]}, {"id": "6c", "name": {}, "data": {"band": "NA", "relation": "NA"}, "children": []}, {"id": "47c", "name": {}, "data": {"band": "NA", "relation": "NA"}, "children": []}, {"id": "75c", "name": {}, "data": {"band": "NA", "relation": "NA"}, "children": []}, {"id": "20c", "name": {}, "data": {"band": "NA", "relation": "NA"}, "children": []}, {"id": "36c", "name": {}, "data": {"band": "NA", "relation": "NA"}, "children": []}, {"id": "0c", "name": {}, "data": {"band": "NA", "relation": "NA"}, "children": []}, {"id": "28c", "name": {}, "data": {"band": "NA", "relation": "NA"}, "children": []}, {"id": "46c", "name": {}, "data": {"band": "NA", "relation": "NA"}, "children": []}, {"id": "19c", "name": {}, "data": {"band": "NA", "relation": "NA"}, "children": []}, {"id": "5c", "name": {}, "data": {"band": "NA", "relation": "NA"}, "children": []}, {"id": "73c", "name": {}, "data": {"band": "NA", "relation": "NA"}, "children": []}, {"id": "22c", "name": {}, "data": {"band": "NA", "relation": "NA"}, "children": []}, {"id": "23c", "name": {}, "data": {"band": "NA", "relation": "NA"}, "children": []}, {"id": "59c", "name": {}, "data": {"band": "NA", "relation": "NA"}, "children": []}, {"id": "74c", "name": {}, "data": {"band": "NA", "relation": "NA"}, "children": []}, {"id": "76c", "name": {}, "data": {"band": "NA", "relation": "NA"}, "children": []}, {"id": "34c", "name": {}, "data": {"band": "NA", "relation": "NA"}, "children": []}, {"id": "9c", "name": {}, "data": {"band": "NA", "relation": "NA"}, "children": []}, {"id": "30c", "name": {}, "data": {"band": "NA", "relation": "NA"}, "children": []}, {"id": "24c", "name": {}, "data": {"band": "NA", "relation": "NA"}, "children": []}, {"id": "14c", "name": {}, "data": {"band": "NA", "relation": "NA"}, "children": []}, {"id": "7c", "name": {}, "data": {"band": "NA", "relation": "NA"}, "children": []}, {"id": "57c", "name": {}, "data": {"band": "NA", "relation": "NA"}, "children": []}, {"id": "58c", "name": {}, "data": {"band": "NA", "relation": "NA"}, "children": []}, {"id": "31c", "name": {}, "data": {"band": "NA", "relation": "NA"}, "children": []}, {"id": "44c", "name": {}, "data": {"band": "NA", "relation": "NA"}, "children": []}, {"id": "41c", "name": {}, "data": {"band": "NA", "relation": "NA"}, "children": []}, {"id": "4c", "name": {}, "data": {"band": "NA", "relation": "NA"}, "children": []}, {"id": "18c", "name": {}, "data": {"band": "NA", "relation": "NA"}, "children": []}, {"id": "29c", "name": {}, "data": {"band": "NA", "relation": "NA"}, "children": []}, {"id": "39c", "name": {}, "data": {"band": "NA", "relation": "NA"}, "children": []}, {"id": "3c", "name": {}, "data": {"band": "NA", "relation": "NA"}, "children": []}, {"id": "79c", "name": {}, "data": {"band": "NA", "relation": "NA"}, "children": []}, {"id": "27c", "name": {}, "data": {"band": "NA", "relation": "NA"}, "children": []}, {"id": "1c", "name": {}, "data": {"band": "NA", "relation": "NA"}, "children": []}, {"id": "17c", "name": {}, "data": {"band": "NA", "relation": "NA"}, "children": []}, {"id": "37c", "name": {}, "data": {"band": "NA", "relation": "NA"}, "children": []}, {"id": "33c", "name": {}, "data": {"band": "NA", "relation": "NA"}, "children": []}, {"id": "51c", "name": {}, "data": {"band": "NA", "relation": "NA"}, "children": []}, {"id": "64c", "name": {}, "data": {"band": "NA", "relation": "NA"}, "children": []}, {"id": "12c", "name": {}, "data": {"band": "NA", "relation": "NA"}, "children": []}, {"id": "65c", "name": {}, "data": {"band": "NA", "relation": "NA"}, "children": []}, {"id": "25c", "name": {}, "data": {"band": "NA", "relation": "NA"}, "children": []}, {"id": "10c", "name": {}, "data": {"band": "NA", "relation": "NA"}, "children": []}, {"id": "8c", "name": {}, "data": {"band": "NA", "relation": "NA"}, "children": []}, {"id": "13c", "name": {}, "data": {"band": "NA", "relation": "NA"}, "children": []}, {"id": "11c", "name": {}, "data": {"band": "NA", "relation": "NA"}, "children": []}, {"id": "50c", "name": {}, "data": {"band": "NA", "relation": "NA"}, "children": []}, {"id": "21c", "name": {}, "data": {"band": "NA", "relation": "NA"}, "children": []}, {"id": "53c", "name": {}, "data": {"band": "NA", "relation": "NA"}, "children": []}, {"id": "78c", "name": {}, "data": {"band": "NA", "relation": "NA"}, "children": []}, {"id": "61c", "name": {}, "data": {"band": "NA", "relation": "NA"}, "children": []}, {"id": "63c", "name": {}, "data": {"band": "NA", "relation": "NA"}, "children": []}, {"id": "72c", "name": {}, "data": {"band": "NA", "relation": "NA"}, "children": []}, {"id": "48c", "name": {}, "data": {"band": "NA", "relation": "NA"}, "children": []}, {"id": "32c", "name": {}, "data": {"band": "NA", "relation": "NA"}, "children": []}, {"id": "42c", "name": {}, "data": {"band": "NA", "relation": "NA"}, "children": []}, {"id": "56c", "name": {}, "data": {"band": "NA", "relation": "NA"}, "children": []}, {"id": "66c", "name": {}, "data": {"band": "NA", "relation": "NA"}, "children": []}, {"id": "77c", "name": {}, "data": {"band": "NA", "relation": "NA"}, "children": []}, {"id": "67c", "name": {}, "data": {"band": "NA", "relation": "NA"}, "children": []}, {"id": "49c", "name": {}, "data": {"band": "NA", "relation": "NA"}, "children": []}, {"id": "68c", "name": {}, "data": {"band": "NA", "relation": "NA"}, "children": []}, {"id": "52c", "name": {}, "data": {"band": "NA", "relation": "NA"}, "children": []}, {"id": "26c", "name": {}, "data": {"band": "NA", "relation": "NA"}, "children": []}, {"id": "55c", "name": {}, "data": {"band": "NA", "relation": "NA"}, "children": []}, {"id": "62c", "name": {}, "data": {"band": "NA", "relation": "NA"}, "children": []}]}, {"id": "63c", "name": "Obama proposes vast ..", "children": [{"id": "177d", "name": "Opposition to New Of..", "data": {"band": "NA", "relation": "NA"}, "children": [{"id": "62", "name": "Opposition to New Offshore Drilling in the Pacific Ocean ...", "data": {"band": "NA", "relation": "NA"}, "children": []}, {"id": "71d", "name": "Obama proposes vast expansion of Pacific Ocean marine  ", "data": {"band": "NA", "relation": "NA"}, "children": []}]}, {"id": "71d", "name": "Obama proposes vast ..", "data": {"band": "NA", "relation": "NA"}, "children": [{"id": "177d", "name": "Opposition to New Offshore Drilling in the Pacific Ocean  In April  a Presidential Executive Order threatened to reopen the Pacific coast to expanded offshore oil and gas drilling placing invaluable ocean\u00a0", "data": {"band": "NA", "relation": "NA"}, "children": []}, {"id": "214", "name": "Obama proposes vast expansion of Pacific Ocean marine ...", "data": {"band": "NA", "relation": "NA"}, "children": []}]}, {"id": "6c", "name": {}, "data": {"band": "NA", "relation": "NA"}, "children": []}, {"id": "47c", "name": {}, "data": {"band": "NA", "relation": "NA"}, "children": []}, {"id": "75c", "name": {}, "data": {"band": "NA", "relation": "NA"}, "children": []}, {"id": "20c", "name": {}, "data": {"band": "NA", "relation": "NA"}, "children": []}, {"id": "36c", "name": {}, "data": {"band": "NA", "relation": "NA"}, "children": []}, {"id": "0c", "name": {}, "data": {"band": "NA", "relation": "NA"}, "children": []}, {"id": "28c", "name": {}, "data": {"band": "NA", "relation": "NA"}, "children": []}, {"id": "46c", "name": {}, "data": {"band": "NA", "relation": "NA"}, "children": []}, {"id": "19c", "name": {}, "data": {"band": "NA", "relation": "NA"}, "children": []}, {"id": "5c", "name": {}, "data": {"band": "NA", "relation": "NA"}, "children": []}, {"id": "73c", "name": {}, "data": {"band": "NA", "relation": "NA"}, "children": []}, {"id": "2c", "name": {}, "data": {"band": "NA", "relation": "NA"}, "children": []}, {"id": "22c", "name": {}, "data": {"band": "NA", "relation": "NA"}, "children": []}, {"id": "23c", "name": {}, "data": {"band": "NA", "relation": "NA"}, "children": []}, {"id": "59c", "name": {}, "data": {"band": "NA", "relation": "NA"}, "children": []}, {"id": "74c", "name": {}, "data": {"band": "NA", "relation": "NA"}, "children": []}, {"id": "76c", "name": {}, "data": {"band": "NA", "relation": "NA"}, "children": []}, {"id": "34c", "name": {}, "data": {"band": "NA", "relation": "NA"}, "children": []}, {"id": "9c", "name": {}, "data": {"band": "NA", "relation": "NA"}, "children": []}, {"id": "30c", "name": {}, "data": {"band": "NA", "relation": "NA"}, "children": []}, {"id": "24c", "name": {}, "data": {"band": "NA", "relation": "NA"}, "children": []}, {"id": "14c", "name": {}, "data": {"band": "NA", "relation": "NA"}, "children": []}, {"id": "7c", "name": {}, "data": {"band": "NA", "relation": "NA"}, "children": []}, {"id": "57c", "name": {}, "data": {"band": "NA", "relation": "NA"}, "children": []}, {"id": "58c", "name": {}, "data": {"band": "NA", "relation": "NA"}, "children": []}, {"id": "31c", "name": {}, "data": {"band": "NA", "relation": "NA"}, "children": []}, {"id": "44c", "name": {}, "data": {"band": "NA", "relation": "NA"}, "children": []}, {"id": "41c", "name": {}, "data": {"band": "NA", "relation": "NA"}, "children": []}, {"id": "4c", "name": {}, "data": {"band": "NA", "relation": "NA"}, "children": []}, {"id": "18c", "name": {}, "data": {"band": "NA", "relation": "NA"}, "children": []}, {"id": "29c", "name": {}, "data": {"band": "NA", "relation": "NA"}, "children": []}, {"id": "39c", "name": {}, "data": {"band": "NA", "relation": "NA"}, "children": []}, {"id": "3c", "name": {}, "data": {"band": "NA", "relation": "NA"}, "children": []}, {"id": "79c", "name": {}, "data": {"band": "NA", "relation": "NA"}, "children": []}, {"id": "27c", "name": {}, "data": {"band": "NA", "relation": "NA"}, "children": []}, {"id": "38c", "name": {}, "data": {"band": "NA", "relation": "NA"}, "children": []}, {"id": "1c", "name": {}, "data": {"band": "NA", "relation": "NA"}, "children": []}, {"id": "17c", "name": {}, "data": {"band": "NA", "relation": "NA"}, "children": []}, {"id": "71c", "name": {}, "data": {"band": "NA", "relation": "NA"}, "children": []}, {"id": "56c", "name": {}, "data": {"band": "NA", "relation": "NA"}, "children": []}, {"id": "37c", "name": {}, "data": {"band": "NA", "relation": "NA"}, "children": []}, {"id": "33c", "name": {}, "data": {"band": "NA", "relation": "NA"}, "children": []}, {"id": "51c", "name": {}, "data": {"band": "NA", "relation": "NA"}, "children": []}, {"id": "64c", "name": {}, "data": {"band": "NA", "relation": "NA"}, "children": []}, {"id": "12c", "name": {}, "data": {"band": "NA", "relation": "NA"}, "children": []}, {"id": "65c", "name": {}, "data": {"band": "NA", "relation": "NA"}, "children": []}, {"id": "25c", "name": {}, "data": {"band": "NA", "relation": "NA"}, "children": []}, {"id": "10c", "name": {}, "data": {"band": "NA", "relation": "NA"}, "children": []}, {"id": "8c", "name": {}, "data": {"band": "NA", "relation": "NA"}, "children": []}, {"id": "69c", "name": {}, "data": {"band": "NA", "relation": "NA"}, "children": []}, {"id": "16c", "name": {}, "data": {"band": "NA", "relation": "NA"}, "children": []}, {"id": "68c", "name": {}, "data": {"band": "NA", "relation": "NA"}, "children": []}, {"id": "13c", "name": {}, "data": {"band": "NA", "relation": "NA"}, "children": []}, {"id": "11c", "name": {}, "data": {"band": "NA", "relation": "NA"}, "children": []}, {"id": "50c", "name": {}, "data": {"band": "NA", "relation": "NA"}, "children": []}, {"id": "21c", "name": {}, "data": {"band": "NA", "relation": "NA"}, "children": []}, {"id": "53c", "name": {}, "data": {"band": "NA", "relation": "NA"}, "children": []}, {"id": "45c", "name": {}, "data": {"band": "NA", "relation": "NA"}, "children": []}, {"id": "78c", "name": {}, "data": {"band": "NA", "relation": "NA"}, "children": []}, {"id": "61c", "name": {}, "data": {"band": "NA", "relation": "NA"}, "children": []}, {"id": "70c", "name": {}, "data": {"band": "NA", "relation": "NA"}, "children": []}, {"id": "72c", "name": {}, "data": {"band": "NA", "relation": "NA"}, "children": []}, {"id": "48c", "name": {}, "data": {"band": "NA", "relation": "NA"}, "children": []}, {"id": "32c", "name": {}, "data": {"band": "NA", "relation": "NA"}, "children": []}, {"id": "42c", "name": {}, "data": {"band": "NA", "relation": "NA"}, "children": []}, {"id": "15c", "name": {}, "data": {"band": "NA", "relation": "NA"}, "children": []}, {"id": "66c", "name": {}, "data": {"band": "NA", "relation": "NA"}, "children": []}, {"id": "40c", "name": {}, "data": {"band": "NA", "relation": "NA"}, "children": []}, {"id": "35c", "name": {}, "data": {"band": "NA", "relation": "NA"}, "children": []}, {"id": "77c", "name": {}, "data": {"band": "NA", "relation": "NA"}, "children": []}, {"id": "67c", "name": {}, "data": {"band": "NA", "relation": "NA"}, "children": []}, {"id": "49c", "name": {}, "data": {"band": "NA", "relation": "NA"}, "children": []}, {"id": "52c", "name": {}, "data": {"band": "NA", "relation": "NA"}, "children": []}, {"id": "26c", "name": {}, "data": {"band": "NA", "relation": "NA"}, "children": []}, {"id": "55c", "name": {}, "data": {"band": "NA", "relation": "NA"}, "children": []}, {"id": "62c", "name": {}, "data": {"band": "NA", "relation": "NA"}, "children": []}]}, {"id": "72c", "name": "Creating a Rain Fore..", "children": [{"id": "74d", "name": "Creating a Rain Fore..", "data": {"band": "NA", "relation": "NA"}, "children": [{"id": "125", "name": "Creating a Rain Forest in the Pacific Ocean | Energized by ...", "data": {"band": "NA", "relation": "NA"}, "children": []}]}, {"id": "36c", "name": {}, "data": {"band": "NA", "relation": "NA"}, "children": []}, {"id": "28c", "name": {}, "data": {"band": "NA", "relation": "NA"}, "children": []}, {"id": "19c", "name": {}, "data": {"band": "NA", "relation": "NA"}, "children": []}, {"id": "5c", "name": {}, "data": {"band": "NA", "relation": "NA"}, "children": []}, {"id": "73c", "name": {}, "data": {"band": "NA", "relation": "NA"}, "children": []}, {"id": "74c", "name": {}, "data": {"band": "NA", "relation": "NA"}, "children": []}, {"id": "30c", "name": {}, "data": {"band": "NA", "relation": "NA"}, "children": []}, {"id": "24c", "name": {}, "data": {"band": "NA", "relation": "NA"}, "children": []}, {"id": "14c", "name": {}, "data": {"band": "NA", "relation": "NA"}, "children": []}, {"id": "7c", "name": {}, "data": {"band": "NA", "relation": "NA"}, "children": []}, {"id": "57c", "name": {}, "data": {"band": "NA", "relation": "NA"}, "children": []}, {"id": "58c", "name": {}, "data": {"band": "NA", "relation": "NA"}, "children": []}, {"id": "31c", "name": {}, "data": {"band": "NA", "relation": "NA"}, "children": []}, {"id": "80c", "name": {}, "data": {"band": "NA", "relation": "NA"}, "children": []}, {"id": "44c", "name": {}, "data": {"band": "NA", "relation": "NA"}, "children": []}, {"id": "18c", "name": {}, "data": {"band": "NA", "relation": "NA"}, "children": []}, {"id": "29c", "name": {}, "data": {"band": "NA", "relation": "NA"}, "children": []}, {"id": "3c", "name": {}, "data": {"band": "NA", "relation": "NA"}, "children": []}, {"id": "79c", "name": {}, "data": {"band": "NA", "relation": "NA"}, "children": []}, {"id": "38c", "name": {}, "data": {"band": "NA", "relation": "NA"}, "children": []}, {"id": "63c", "name": {}, "data": {"band": "NA", "relation": "NA"}, "children": []}, {"id": "1c", "name": {}, "data": {"band": "NA", "relation": "NA"}, "children": []}, {"id": "17c", "name": {}, "data": {"band": "NA", "relation": "NA"}, "children": []}, {"id": "56c", "name": {}, "data": {"band": "NA", "relation": "NA"}, "children": []}, {"id": "40c", "name": {}, "data": {"band": "NA", "relation": "NA"}, "children": []}, {"id": "64c", "name": {}, "data": {"band": "NA", "relation": "NA"}, "children": []}, {"id": "77c", "name": {}, "data": {"band": "NA", "relation": "NA"}, "children": []}, {"id": "25c", "name": {}, "data": {"band": "NA", "relation": "NA"}, "children": []}, {"id": "10c", "name": {}, "data": {"band": "NA", "relation": "NA"}, "children": []}, {"id": "8c", "name": {}, "data": {"band": "NA", "relation": "NA"}, "children": []}, {"id": "69c", "name": {}, "data": {"band": "NA", "relation": "NA"}, "children": []}, {"id": "16c", "name": {}, "data": {"band": "NA", "relation": "NA"}, "children": []}, {"id": "49c", "name": {}, "data": {"band": "NA", "relation": "NA"}, "children": []}, {"id": "68c", "name": {}, "data": {"band": "NA", "relation": "NA"}, "children": []}, {"id": "43c", "name": {}, "data": {"band": "NA", "relation": "NA"}, "children": []}, {"id": "13c", "name": {}, "data": {"band": "NA", "relation": "NA"}, "children": []}, {"id": "26c", "name": {}, "data": {"band": "NA", "relation": "NA"}, "children": []}, {"id": "61c", "name": {}, "data": {"band": "NA", "relation": "NA"}, "children": []}, {"id": "70c", "name": {}, "data": {"band": "NA", "relation": "NA"}, "children": []}, {"id": "48c", "name": {}, "data": {"band": "NA", "relation": "NA"}, "children": []}, {"id": "42c", "name": {}, "data": {"band": "NA", "relation": "NA"}, "children": []}, {"id": "52c", "name": {}, "data": {"band": "NA", "relation": "NA"}, "children": []}]}, {"id": "1c", "name": "The Pacific Ocean ha..", "children": [{"id": "153d", "name": "Free Meditation Vide..", "data": {"band": "NA", "relation": "NA"}, "children": [{"id": "81", "name": "Free Meditation Video - the beautiful Pacific Ocean | Explore.org", "data": {"band": "NA", "relation": "NA"}, "children": []}, {"id": "81d", "name": "The Pacific Ocean has a plastic problem Heres the bold plan  ", "data": {"band": "NA", "relation": "NA"}, "children": []}, {"id": "92d", "name": "Lets Explore the Pacific Ocean spartanandthegreeneggcom", "data": {"band": "NA", "relation": "NA"}, "children": []}]}, {"id": "81d", "name": "The Pacific Ocean ha..", "data": {"band": "NA", "relation": "NA"}, "children": [{"id": "153d", "name": "Free Meditation Video  the beautiful Pacific Ocean  Exploreorg ", "data": {"band": "NA", "relation": "NA"}, "children": []}, {"id": "256", "name": "The Pacific Ocean has a plastic problem. Here's the bold plan ...", "data": {"band": "NA", "relation": "NA"}, "children": []}, {"id": "390", "name": "Plastic Ocean or Pacific Ocean ...sprep.org", "data": {"band": "NA", "relation": "NA"}, "children": []}, {"id": "92d", "name": "Lets Explore the Pacific Ocean spartanandthegreeneggcom", "data": {"band": "NA", "relation": "NA"}, "children": []}]}, {"id": "92d", "name": "Lets Explore the Pac..", "data": {"band": "NA", "relation": "NA"}, "children": [{"id": "153d", "name": "Free Meditation Video  the beautiful Pacific Ocean  Exploreorg ", "data": {"band": "NA", "relation": "NA"}, "children": []}, {"id": "81d", "name": "The Pacific Ocean has a plastic problem Heres the bold plan  ", "data": {"band": "NA", "relation": "NA"}, "children": []}, {"id": "353", "name": "Let's Explore the Pacific Ocean ...spartanandthegreenegg.com", "data": {"band": "NA", "relation": "NA"}, "children": []}]}, {"id": "6c", "name": {}, "data": {"band": "NA", "relation": "NA"}, "children": []}, {"id": "47c", "name": {}, "data": {"band": "NA", "relation": "NA"}, "children": []}, {"id": "75c", "name": {}, "data": {"band": "NA", "relation": "NA"}, "children": []}, {"id": "20c", "name": {}, "data": {"band": "NA", "relation": "NA"}, "children": []}, {"id": "36c", "name": {}, "data": {"band": "NA", "relation": "NA"}, "children": []}, {"id": "0c", "name": {}, "data": {"band": "NA", "relation": "NA"}, "children": []}, {"id": "28c", "name": {}, "data": {"band": "NA", "relation": "NA"}, "children": []}, {"id": "46c", "name": {}, "data": {"band": "NA", "relation": "NA"}, "children": []}, {"id": "19c", "name": {}, "data": {"band": "NA", "relation": "NA"}, "children": []}, {"id": "5c", "name": {}, "data": {"band": "NA", "relation": "NA"}, "children": []}, {"id": "73c", "name": {}, "data": {"band": "NA", "relation": "NA"}, "children": []}, {"id": "2c", "name": {}, "data": {"band": "NA", "relation": "NA"}, "children": []}, {"id": "22c", "name": {}, "data": {"band": "NA", "relation": "NA"}, "children": []}, {"id": "23c", "name": {}, "data": {"band": "NA", "relation": "NA"}, "children": []}, {"id": "59c", "name": {}, "data": {"band": "NA", "relation": "NA"}, "children": []}, {"id": "74c", "name": {}, "data": {"band": "NA", "relation": "NA"}, "children": []}, {"id": "76c", "name": {}, "data": {"band": "NA", "relation": "NA"}, "children": []}, {"id": "34c", "name": {}, "data": {"band": "NA", "relation": "NA"}, "children": []}, {"id": "9c", "name": {}, "data": {"band": "NA", "relation": "NA"}, "children": []}, {"id": "30c", "name": {}, "data": {"band": "NA", "relation": "NA"}, "children": []}, {"id": "24c", "name": {}, "data": {"band": "NA", "relation": "NA"}, "children": []}, {"id": "14c", "name": {}, "data": {"band": "NA", "relation": "NA"}, "children": []}, {"id": "7c", "name": {}, "data": {"band": "NA", "relation": "NA"}, "children": []}, {"id": "57c", "name": {}, "data": {"band": "NA", "relation": "NA"}, "children": []}, {"id": "58c", "name": {}, "data": {"band": "NA", "relation": "NA"}, "children": []}, {"id": "31c", "name": {}, "data": {"band": "NA", "relation": "NA"}, "children": []}, {"id": "44c", "name": {}, "data": {"band": "NA", "relation": "NA"}, "children": []}, {"id": "41c", "name": {}, "data": {"band": "NA", "relation": "NA"}, "children": []}, {"id": "4c", "name": {}, "data": {"band": "NA", "relation": "NA"}, "children": []}, {"id": "18c", "name": {}, "data": {"band": "NA", "relation": "NA"}, "children": []}, {"id": "29c", "name": {}, "data": {"band": "NA", "relation": "NA"}, "children": []}, {"id": "39c", "name": {}, "data": {"band": "NA", "relation": "NA"}, "children": []}, {"id": "3c", "name": {}, "data": {"band": "NA", "relation": "NA"}, "children": []}, {"id": "79c", "name": {}, "data": {"band": "NA", "relation": "NA"}, "children": []}, {"id": "27c", "name": {}, "data": {"band": "NA", "relation": "NA"}, "children": []}, {"id": "38c", "name": {}, "data": {"band": "NA", "relation": "NA"}, "children": []}, {"id": "63c", "name": {}, "data": {"band": "NA", "relation": "NA"}, "children": []}, {"id": "72c", "name": {}, "data": {"band": "NA", "relation": "NA"}, "children": []}, {"id": "33c", "name": {}, "data": {"band": "NA", "relation": "NA"}, "children": []}, {"id": "51c", "name": {}, "data": {"band": "NA", "relation": "NA"}, "children": []}, {"id": "64c", "name": {}, "data": {"band": "NA", "relation": "NA"}, "children": []}, {"id": "65c", "name": {}, "data": {"band": "NA", "relation": "NA"}, "children": []}, {"id": "10c", "name": {}, "data": {"band": "NA", "relation": "NA"}, "children": []}, {"id": "8c", "name": {}, "data": {"band": "NA", "relation": "NA"}, "children": []}, {"id": "21c", "name": {}, "data": {"band": "NA", "relation": "NA"}, "children": []}, {"id": "53c", "name": {}, "data": {"band": "NA", "relation": "NA"}, "children": []}, {"id": "45c", "name": {}, "data": {"band": "NA", "relation": "NA"}, "children": []}, {"id": "61c", "name": {}, "data": {"band": "NA", "relation": "NA"}, "children": []}, {"id": "48c", "name": {}, "data": {"band": "NA", "relation": "NA"}, "children": []}, {"id": "32c", "name": {}, "data": {"band": "NA", "relation": "NA"}, "children": []}, {"id": "17c", "name": {}, "data": {"band": "NA", "relation": "NA"}, "children": []}, {"id": "15c", "name": {}, "data": {"band": "NA", "relation": "NA"}, "children": []}, {"id": "56c", "name": {}, "data": {"band": "NA", "relation": "NA"}, "children": []}, {"id": "37c", "name": {}, "data": {"band": "NA", "relation": "NA"}, "children": []}, {"id": "66c", "name": {}, "data": {"band": "NA", "relation": "NA"}, "children": []}, {"id": "40c", "name": {}, "data": {"band": "NA", "relation": "NA"}, "children": []}, {"id": "12c", "name": {}, "data": {"band": "NA", "relation": "NA"}, "children": []}, {"id": "35c", "name": {}, "data": {"band": "NA", "relation": "NA"}, "children": []}, {"id": "77c", "name": {}, "data": {"band": "NA", "relation": "NA"}, "children": []}, {"id": "67c", "name": {}, "data": {"band": "NA", "relation": "NA"}, "children": []}, {"id": "25c", "name": {}, "data": {"band": "NA", "relation": "NA"}, "children": []}, {"id": "69c", "name": {}, "data": {"band": "NA", "relation": "NA"}, "children": []}, {"id": "16c", "name": {}, "data": {"band": "NA", "relation": "NA"}, "children": []}, {"id": "49c", "name": {}, "data": {"band": "NA", "relation": "NA"}, "children": []}, {"id": "68c", "name": {}, "data": {"band": "NA", "relation": "NA"}, "children": []}, {"id": "13c", "name": {}, "data": {"band": "NA", "relation": "NA"}, "children": []}, {"id": "11c", "name": {}, "data": {"band": "NA", "relation": "NA"}, "children": []}, {"id": "52c", "name": {}, "data": {"band": "NA", "relation": "NA"}, "children": []}, {"id": "50c", "name": {}, "data": {"band": "NA", "relation": "NA"}, "children": []}, {"id": "26c", "name": {}, "data": {"band": "NA", "relation": "NA"}, "children": []}, {"id": "62c", "name": {}, "data": {"band": "NA", "relation": "NA"}, "children": []}, {"id": "70c", "name": {}, "data": {"band": "NA", "relation": "NA"}, "children": []}]}, {"id": "48c", "name": "Coast Guard Cutter O..", "children": [{"id": "91d", "name": "Coast Guard Cutter O..", "data": {"band": "NA", "relation": "NA"}, "children": [{"id": "28", "name": "Coast Guard Cutter Offloads $67+ Million of Cocaine in San ...", "data": {"band": "NA", "relation": "NA"}, "children": []}, {"id": "47", "name": "Pacific Ocean - United Nations Office on Drugs and Crime", "data": {"band": "NA", "relation": "NA"}, "children": []}, {"id": "109d", "name": "Coast Guard Cutter Bertholf Returns Home After Month Patrol The narcotics worth an estimated million were seized in international waters of the Eastern Pacific Ocean between May and August . USS Pickney Returns to San Diego After Month Deployment Spanning Both Coasts Station San Diego on Monday after a ninemonth deployment that stretched from the eastern Pacific Ocean to the Caribbean Sea and back", "data": {"band": "NA", "relation": "NA"}, "children": []}]}, {"id": "109d", "name": "Coast Guard Cutter B..", "data": {"band": "NA", "relation": "NA"}, "children": [{"id": "91d", "name": "Coast Guard Cutter Offloads Million of Cocaine in San The fight against drug cartels in the Eastern Pacific Ocean requires unity of effort in all phases from detection monitoring and interdictions . Pacific Ocean United Nations Office on Drugs and Crime Based in Bangkok the GMCP Pacific Ocean PO Team assists states in Southeast Asia and the Pacific region in building their maritime security capacity and", "data": {"band": "NA", "relation": "NA"}, "children": []}, {"id": "66", "name": "Coast Guard Cutter Bertholf Returns Home After 3-Month Patrol", "data": {"band": "NA", "relation": "NA"}, "children": []}, {"id": "259", "name": "USS Pickney Returns to San Diego After 9-Month Deployment Spanning Both Coasts", "data": {"band": "NA", "relation": "NA"}, "children": []}]}, {"id": "6c", "name": {}, "data": {"band": "NA", "relation": "NA"}, "children": []}, {"id": "47c", "name": {}, "data": {"band": "NA", "relation": "NA"}, "children": []}, {"id": "75c", "name": {}, "data": {"band": "NA", "relation": "NA"}, "children": []}, {"id": "20c", "name": {}, "data": {"band": "NA", "relation": "NA"}, "children": []}, {"id": "36c", "name": {}, "data": {"band": "NA", "relation": "NA"}, "children": []}, {"id": "0c", "name": {}, "data": {"band": "NA", "relation": "NA"}, "children": []}, {"id": "28c", "name": {}, "data": {"band": "NA", "relation": "NA"}, "children": []}, {"id": "46c", "name": {}, "data": {"band": "NA", "relation": "NA"}, "children": []}, {"id": "19c", "name": {}, "data": {"band": "NA", "relation": "NA"}, "children": []}, {"id": "5c", "name": {}, "data": {"band": "NA", "relation": "NA"}, "children": []}, {"id": "73c", "name": {}, "data": {"band": "NA", "relation": "NA"}, "children": []}, {"id": "2c", "name": {}, "data": {"band": "NA", "relation": "NA"}, "children": []}, {"id": "22c", "name": {}, "data": {"band": "NA", "relation": "NA"}, "children": []}, {"id": "23c", "name": {}, "data": {"band": "NA", "relation": "NA"}, "children": []}, {"id": "59c", "name": {}, "data": {"band": "NA", "relation": "NA"}, "children": []}, {"id": "74c", "name": {}, "data": {"band": "NA", "relation": "NA"}, "children": []}, {"id": "76c", "name": {}, "data": {"band": "NA", "relation": "NA"}, "children": []}, {"id": "34c", "name": {}, "data": {"band": "NA", "relation": "NA"}, "children": []}, {"id": "9c", "name": {}, "data": {"band": "NA", "relation": "NA"}, "children": []}, {"id": "30c", "name": {}, "data": {"band": "NA", "relation": "NA"}, "children": []}, {"id": "24c", "name": {}, "data": {"band": "NA", "relation": "NA"}, "children": []}, {"id": "14c", "name": {}, "data": {"band": "NA", "relation": "NA"}, "children": []}, {"id": "7c", "name": {}, "data": {"band": "NA", "relation": "NA"}, "children": []}, {"id": "57c", "name": {}, "data": {"band": "NA", "relation": "NA"}, "children": []}, {"id": "58c", "name": {}, "data": {"band": "NA", "relation": "NA"}, "children": []}, {"id": "31c", "name": {}, "data": {"band": "NA", "relation": "NA"}, "children": []}, {"id": "44c", "name": {}, "data": {"band": "NA", "relation": "NA"}, "children": []}, {"id": "41c", "name": {}, "data": {"band": "NA", "relation": "NA"}, "children": []}, {"id": "4c", "name": {}, "data": {"band": "NA", "relation": "NA"}, "children": []}, {"id": "18c", "name": {}, "data": {"band": "NA", "relation": "NA"}, "children": []}, {"id": "29c", "name": {}, "data": {"band": "NA", "relation": "NA"}, "children": []}, {"id": "39c", "name": {}, "data": {"band": "NA", "relation": "NA"}, "children": []}, {"id": "3c", "name": {}, "data": {"band": "NA", "relation": "NA"}, "children": []}, {"id": "79c", "name": {}, "data": {"band": "NA", "relation": "NA"}, "children": []}, {"id": "27c", "name": {}, "data": {"band": "NA", "relation": "NA"}, "children": []}, {"id": "38c", "name": {}, "data": {"band": "NA", "relation": "NA"}, "children": []}, {"id": "63c", "name": {}, "data": {"band": "NA", "relation": "NA"}, "children": []}, {"id": "72c", "name": {}, "data": {"band": "NA", "relation": "NA"}, "children": []}, {"id": "1c", "name": {}, "data": {"band": "NA", "relation": "NA"}, "children": []}, {"id": "32c", "name": {}, "data": {"band": "NA", "relation": "NA"}, "children": []}, {"id": "17c", "name": {}, "data": {"band": "NA", "relation": "NA"}, "children": []}, {"id": "56c", "name": {}, "data": {"band": "NA", "relation": "NA"}, "children": []}, {"id": "37c", "name": {}, "data": {"band": "NA", "relation": "NA"}, "children": []}, {"id": "33c", "name": {}, "data": {"band": "NA", "relation": "NA"}, "children": []}, {"id": "51c", "name": {}, "data": {"band": "NA", "relation": "NA"}, "children": []}, {"id": "40c", "name": {}, "data": {"band": "NA", "relation": "NA"}, "children": []}, {"id": "64c", "name": {}, "data": {"band": "NA", "relation": "NA"}, "children": []}, {"id": "12c", "name": {}, "data": {"band": "NA", "relation": "NA"}, "children": []}, {"id": "65c", "name": {}, "data": {"band": "NA", "relation": "NA"}, "children": []}, {"id": "77c", "name": {}, "data": {"band": "NA", "relation": "NA"}, "children": []}, {"id": "25c", "name": {}, "data": {"band": "NA", "relation": "NA"}, "children": []}, {"id": "10c", "name": {}, "data": {"band": "NA", "relation": "NA"}, "children": []}, {"id": "8c", "name": {}, "data": {"band": "NA", "relation": "NA"}, "children": []}, {"id": "69c", "name": {}, "data": {"band": "NA", "relation": "NA"}, "children": []}, {"id": "16c", "name": {}, "data": {"band": "NA", "relation": "NA"}, "children": []}, {"id": "49c", "name": {}, "data": {"band": "NA", "relation": "NA"}, "children": []}, {"id": "68c", "name": {}, "data": {"band": "NA", "relation": "NA"}, "children": []}, {"id": "13c", "name": {}, "data": {"band": "NA", "relation": "NA"}, "children": []}, {"id": "11c", "name": {}, "data": {"band": "NA", "relation": "NA"}, "children": []}, {"id": "50c", "name": {}, "data": {"band": "NA", "relation": "NA"}, "children": []}, {"id": "21c", "name": {}, "data": {"band": "NA", "relation": "NA"}, "children": []}, {"id": "26c", "name": {}, "data": {"band": "NA", "relation": "NA"}, "children": []}, {"id": "55c", "name": {}, "data": {"band": "NA", "relation": "NA"}, "children": []}, {"id": "61c", "name": {}, "data": {"band": "NA", "relation": "NA"}, "children": []}, {"id": "70c", "name": {}, "data": {"band": "NA", "re
[truncated: 218,559 more chars]
