# Supplementary material for: An architecture for non-linear discovery of aggregated multimedia document web search results
Source: PeerJ Comput Sci. 2021 Apr 21;7:e449. doi: 10.7717/peerj-cs.449 (PMC8080422; doi:10.7717/peerj-cs.449)
Supplement: Supplemental Information 1 — We used each query cached file as the single experimental run. We calculated the mean from 5 iterations and again calculated the mean average of 5 iterations in the end. [file peerj-cs-07-449-s001.zip › myutils/tree2.json]

{"id": "query", "name": "Pakistan and India", "children": [{"id": "6c", "name": "Pilot Records Selfie..", "children": [{"id": "0c", "name": "The Pacific Ocean ex..", "data": {"$angularWidth": 20, "$color": "#f55"}, "children": []}, {"id": "46c", "name": "Volcanoes of the Pac..", "data": {"$angularWidth": 20, "$color": "#f55"}, "children": []}, {"id": "19c", "name": "South Pacific Ocean ..", "data": {"$angularWidth": 20, "$color": "#f55"}, "children": []}, {"id": "5c", "name": "This Is the Engineer..", "data": {"$angularWidth": 20, "$color": "#f55"}, "children": []}, {"id": "74c", "name": "The blob Pacific Oce..", "data": {"$angularWidth": 20, "$color": "#f55"}, "children": []}, {"id": "76c", "name": "athletes just comple..", "data": {"$angularWidth": 20, "$color": "#f55"}, "children": []}, {"id": "34c", "name": "The Pacific Ocean is..", "data": {"$angularWidth": 20, "$color": "#f55"}, "children": []}, {"id": "30c", "name": "The long memory of t..", "data": {"$angularWidth": 20, "$color": "#f55"}, "children": []}, {"id": "57c", "name": "to sail across the P..", "data": {"$angularWidth": 20, "$color": "#f55"}, "children": []}, {"id": "58c", "name": "Swimmer Ben Lecomte ..", "data": {"$angularWidth": 20, "$color": "#f55"}, "children": []}, {"id": "31c", "name": "The Great Pacific Ga..", "data": {"$angularWidth": 20, "$color": "#f55"}, "children": []}, {"id": "41c", "name": "See West Coast wildf..", "data": {"$angularWidth": 20, "$color": "#f55"}, "children": []}, {"id": "4c", "name": "Theres a Desert in T..", "data": {"$angularWidth": 20, "$color": "#f55"}, "children": []}, {"id": "29c", "name": "Six Really Big Facts..", "data": {"$angularWidth": 20, "$color": "#f55"}, "children": []}, {"id": "39c", "name": "The acidification of..", "data": {"$angularWidth": 20, "$color": "#f55"}, "children": []}, {"id": "1c", "name": "The Pacific Ocean ha..", "data": {"$angularWidth": 20, "$color": "#f55"}, "children": []}, {"id": "17c", "name": "THE SEA OTTER IN THE..", "data": {"$angularWidth": 20, "$color": "#f55"}, "children": []}, {"id": "37c", "name": "Prospects for the Tr..", "data": {"$angularWidth": 20, "$color": "#f55"}, "children": []}, {"id": "33c", "name": "The Pacific Ocean is..", "data": {"$angularWidth": 20, "$color": "#f55"}, "children": []}, {"id": "51c", "name": "people survived a mo..", "data": {"$angularWidth": 20, "$color": "#f55"}, "children": []}, {"id": "64c", "name": "Titanium Healthcare ..", "data": {"$angularWidth": 20, "$color": "#f55"}, "children": []}, {"id": "65c", "name": "Where Do The Worlds ..", "data": {"$angularWidth": 20, "$color": "#f55"}, "children": []}, {"id": "10c", "name": "private islands for ..", "data": {"$angularWidth": 20, "$color": "#f55"}, "children": []}, {"id": "8c", "name": "the Atlantic and Pac..", "data": {"$angularWidth": 20, "$color": "#f55"}, "children": []}, {"id": "13c", "name": "The Ocean Cleanup wi..", "data": {"$angularWidth": 20, "$color": "#f55"}, "children": []}, {"id": "11c", "name": "Satellites uncover w..", "data": {"$angularWidth": 20, "$color": "#f55"}, "children": []}, {"id": "50c", "name": "Sailing Solo across ..", "data": {"$angularWidth": 20, "$color": "#f55"}, "children": []}, {"id": "21c", "name": "US troops ready for ..", "data": {"$angularWidth": 20, "$color": "#f55"}, "children": []}, {"id": "45c", "name": "Top ten species to s..", "data": {"$angularWidth": 20, "$color": "#f55"}, "children": []}, {"id": "47c", "name": "E \u2013 Eastern Pacific ..", "data": {"$angularWidth": 20, "$color": "#f55"}, "children": []}, {"id": "75c", "name": "Lowell \u2013 Eastern Pac..", "data": {"$angularWidth": 20, "$color": "#f55"}, "children": []}, {"id": "20c", "name": "Malibu Beach Inn Rec..", "data": {"$angularWidth": 20, "$color": "#f55"}, "children": []}, {"id": "36c", "name": "A Changing Ocean War..", "data": {"$angularWidth": 20, "$color": "#f55"}, "children": []}, {"id": "73c", "name": "Pacific Ocean Park T..", "data": {"$angularWidth": 20, "$color": "#f55"}, "children": []}, {"id": "2c", "name": "How the Pacific Ocea..", "data": {"$angularWidth": 20, "$color": "#f55"}, "children": []}, {"id": "22c", "name": "Pacific Ocean Descri..", "data": {"$angularWidth": 20, "$color": "#f55"}, "children": []}, {"id": "23c", "name": "India US will work f..", "data": {"$angularWidth": 20, "$color": "#f55"}, "children": []}, {"id": "59c", "name": "After months strande..", "data": {"$angularWidth": 20, "$color": "#f55"}, "children": []}, {"id": "9c", "name": "Great white shark la..", "data": {"$angularWidth": 20, "$color": "#f55"}, "children": []}, {"id": "24c", "name": "Pacific Ocean Latest..", "data": {"$angularWidth": 20, "$color": "#f55"}, "children": []}, {"id": "7c", "name": "Pacific Ocean Energy..", "data": {"$angularWidth": 20, "$color": "#f55"}, "children": []}, {"id": "80c", "name": "Mystery Stretch of t..", "data": {"$angularWidth": 20, "$color": "#f55"}, "children": []}, {"id": "44c", "name": "China beats Elon Mus..", "data": {"$angularWidth": 20, "$color": "#f55"}, "children": []}, {"id": "18c", "name": "Fishing miles from l..", "data": {"$angularWidth": 20, "$color": "#f55"}, "children": []}, {"id": "3c", "name": "Amanda was E Eastern..", "data": {"$angularWidth": 20, "$color": "#f55"}, "children": []}, {"id": "27c", "name": "Magnitude quake stri..", "data": {"$angularWidth": 20, "$color": "#f55"}, "children": []}, {"id": "38c", "name": "Pacific Ocean AquaFa..", "data": {"$angularWidth": 20, "$color": "#f55"}, "children": []}, {"id": "63c", "name": "Obama proposes vast ..", "data": {"$angularWidth": 20, "$color": "#f55"}, "children": []}, {"id": "48c", "name": "Coast Guard Cutter O..", "data": {"$angularWidth": 20, "$color": "#f55"}, "children": []}, {"id": "32c", "name": "Did not Know About t..", "data": {"$angularWidth": 20, "$color": "#f55"}, "children": []}, {"id": "42c", "name": "BRoll Corals of the ..", "data": {"$angularWidth": 20, "$color": "#f55"}, "children": []}, {"id": "56c", "name": "Obligation to Negoti..", "data": {"$angularWidth": 20, "$color": "#f55"}, "children": []}, {"id": "66c", "name": "Bluebox and Dnata to..", "data": {"$angularWidth": 20, "$color": "#f55"}, "children": []}, {"id": "12c", "name": "Pacific Ocean latest..", "data": {"$angularWidth": 20, "$color": "#f55"}, "children": []}, {"id": "77c", "name": "Impact Of Covid  On ..", "data": {"$angularWidth": 20, "$color": "#f55"}, "children": []}, {"id": "49c", "name": "Ice discharge in the..", "data": {"$angularWidth": 20, "$color": "#f55"}, "children": []}, {"id": "68c", "name": "PACIFIC OCEAN PEDIAT..", "data": {"$angularWidth": 20, "$color": "#f55"}, "children": []}, {"id": "52c", "name": "China could spread p..", "data": {"$angularWidth": 20, "$color": "#f55"}, "children": []}, {"id": "26c", "name": "Crossing the Pacific..", "data": {"$angularWidth": 20, "$color": "#f55"}, "children": []}, {"id": "62c", "name": "Amanda Kloots Says S..", "data": {"$angularWidth": 20, "$color": "#f55"}, "children": []}]}, {"id": "47c", "name": "E \u2013 Eastern Pacific ..", "children": [{"id": "6c", "name": "Pilot Records Selfie..", "data": {"$angularWidth": 20, "$color": "#f55"}, "children": []}, {"id": "75c", "name": "Lowell \u2013 Eastern Pac..", "data": {"$angularWidth": 20, "$color": "#f55"}, "children": []}, {"id": "20c", "name": "Malibu Beach Inn Rec..", "data": {"$angularWidth": 20, "$color": "#f55"}, "children": []}, {"id": "0c", "name": "The Pacific Ocean ex..", "data": {"$angularWidth": 20, "$color": "#f55"}, "children": []}, {"id": "28c", "name": "Geography Facts Abou..", "data": {"$angularWidth": 20, "$color": "#f55"}, "children": []}, {"id": "46c", "name": "Volcanoes of the Pac..", "data": {"$angularWidth": 20, "$color": "#f55"}, "children": []}, {"id": "19c", "name": "South Pacific Ocean ..", "data": {"$angularWidth": 20, "$color": "#f55"}, "children": []}, {"id": "5c", "name": "This Is the Engineer..", "data": {"$angularWidth": 20, "$color": "#f55"}, "children": []}, {"id": "73c", "name": "Pacific Ocean Park T..", "data": {"$angularWidth": 20, "$color": "#f55"}, "children": []}, {"id": "2c", "name": "How the Pacific Ocea..", "data": {"$angularWidth": 20, "$color": "#f55"}, "children": []}, {"id": "22c", "name": "Pacific Ocean Descri..", "data": {"$angularWidth": 20, "$color": "#f55"}, "children": []}, {"id": "23c", "name": "India US will work f..", "data": {"$angularWidth": 20, "$color": "#f55"}, "children": []}, {"id": "74c", "name": "The blob Pacific Oce..", "data": {"$angularWidth": 20, "$color": "#f55"}, "children": []}, {"id": "76c", "name": "athletes just comple..", "data": {"$angularWidth": 20, "$color": "#f55"}, "children": []}, {"id": "34c", "name": "The Pacific Ocean is..", "data": {"$angularWidth": 20, "$color": "#f55"}, "children": []}, {"id": "9c", "name": "Great white shark la..", "data": {"$angularWidth": 20, "$color": "#f55"}, "children": []}, {"id": "30c", "name": "The long memory of t..", "data": {"$angularWidth": 20, "$color": "#f55"}, "children": []}, {"id": "24c", "name": "Pacific Ocean Latest..", "data": {"$angularWidth": 20, "$color": "#f55"}, "children": []}, {"id": "14c", "name": "Pacific Ocean Facts ..", "data": {"$angularWidth": 20, "$color": "#f55"}, "children": []}, {"id": "7c", "name": "Pacific Ocean Energy..", "data": {"$angularWidth": 20, "$color": "#f55"}, "children": []}, {"id": "57c", "name": "to sail across the P..", "data": {"$angularWidth": 20, "$color": "#f55"}, "children": []}, {"id": "31c", "name": "The Great Pacific Ga..", "data": {"$angularWidth": 20, "$color": "#f55"}, "children": []}, {"id": "41c", "name": "See West Coast wildf..", "data": {"$angularWidth": 20, "$color": "#f55"}, "children": []}, {"id": "4c", "name": "Theres a Desert in T..", "data": {"$angularWidth": 20, "$color": "#f55"}, "children": []}, {"id": "18c", "name": "Fishing miles from l..", "data": {"$angularWidth": 20, "$color": "#f55"}, "children": []}, {"id": "29c", "name": "Six Really Big Facts..", "data": {"$angularWidth": 20, "$color": "#f55"}, "children": []}, {"id": "39c", "name": "The acidification of..", "data": {"$angularWidth": 20, "$color": "#f55"}, "children": []}, {"id": "27c", "name": "Magnitude quake stri..", "data": {"$angularWidth": 20, "$color": "#f55"}, "children": []}, {"id": "38c", "name": "Pacific Ocean AquaFa..", "data": {"$angularWidth": 20, "$color": "#f55"}, "children": []}, {"id": "63c", "name": "Obama proposes vast ..", "data": {"$angularWidth": 20, "$color": "#f55"}, "children": []}, {"id": "1c", "name": "The Pacific Ocean ha..", "data": {"$angularWidth": 20, "$color": "#f55"}, "children": []}, {"id": "17c", "name": "THE SEA OTTER IN THE..", "data": {"$angularWidth": 20, "$color": "#f55"}, "children": []}, {"id": "56c", "name": "Obligation to Negoti..", "data": {"$angularWidth": 20, "$color": "#f55"}, "children": []}, {"id": "37c", "name": "Prospects for the Tr..", "data": {"$angularWidth": 20, "$color": "#f55"}, "children": []}, {"id": "33c", "name": "The Pacific Ocean is..", "data": {"$angularWidth": 20, "$color": "#f55"}, "children": []}, {"id": "51c", "name": "people survived a mo..", "data": {"$angularWidth": 20, "$color": "#f55"}, "children": []}, {"id": "64c", "name": "Titanium Healthcare ..", "data": {"$angularWidth": 20, "$color": "#f55"}, "children": []}, {"id": "12c", "name": "Pacific Ocean latest..", "data": {"$angularWidth": 20, "$color": "#f55"}, "children": []}, {"id": "65c", "name": "Where Do The Worlds ..", "data": {"$angularWidth": 20, "$color": "#f55"}, "children": []}, {"id": "77c", "name": "Impact Of Covid  On ..", "data": {"$angularWidth": 20, "$color": "#f55"}, "children": []}, {"id": "67c", "name": "Japan planning mass ..", "data": {"$angularWidth": 20, "$color": "#f55"}, "children": []}, {"id": "25c", "name": "Size of Eurasia vs t..", "data": {"$angularWidth": 20, "$color": "#f55"}, "children": []}, {"id": "10c", "name": "private islands for ..", "data": {"$angularWidth": 20, "$color": "#f55"}, "children": []}, {"id": "8c", "name": "the Atlantic and Pac..", "data": {"$angularWidth": 20, "$color": "#f55"}, "children": []}, {"id": "49c", "name": "Ice discharge in the..", "data": {"$angularWidth": 20, "$color": "#f55"}, "children": []}, {"id": "68c", "name": "PACIFIC OCEAN PEDIAT..", "data": {"$angularWidth": 20, "$color": "#f55"}, "children": []}, {"id": "13c", "name": "The Ocean Cleanup wi..", "data": {"$angularWidth": 20, "$color": "#f55"}, "children": []}, {"id": "11c", "name": "Satellites uncover w..", "data": {"$angularWidth": 20, "$color": "#f55"}, "children": []}, {"id": "50c", "name": "Sailing Solo across ..", "data": {"$angularWidth": 20, "$color": "#f55"}, "children": []}, {"id": "21c", "name": "US troops ready for ..", "data": {"$angularWidth": 20, "$color": "#f55"}, "children": []}, {"id": "53c", "name": "pacific ocean  Time ..", "data": {"$angularWidth": 20, "$color": "#f55"}, "children": []}, {"id": "61c", "name": "Why the Atlantic and..", "data": {"$angularWidth": 20, "$color": "#f55"}, "children": []}, {"id": "36c", "name": "A Changing Ocean War..", "data": {"$angularWidth": 20, "$color": "#f55"}, "children": []}, {"id": "59c", "name": "After months strande..", "data": {"$angularWidth": 20, "$color": "#f55"}, "children": []}, {"id": "44c", "name": "China beats Elon Mus..", "data": {"$angularWidth": 20, "$color": "#f55"}, "children": []}, {"id": "3c", "name": "Amanda was E Eastern..", "data": {"$angularWidth": 20, "$color": "#f55"}, "children": []}, {"id": "48c", "name": "Coast Guard Cutter O..", "data": {"$angularWidth": 20, "$color": "#f55"}, "children": []}, {"id": "32c", "name": "Did not Know About t..", "data": {"$angularWidth": 20, "$color": "#f55"}, "children": []}, {"id": "66c", "name": "Bluebox and Dnata to..", "data": {"$angularWidth": 20, "$color": "#f55"}, "children": []}, {"id": "26c", "name": "Crossing the Pacific..", "data": {"$angularWidth": 20, "$color": "#f55"}, "children": []}, {"id": "62c", "name": "Amanda Kloots Says S..", "data": {"$angularWidth": 20, "$color": "#f55"}, "children": []}]}, {"id": "75c", "name": "Lowell \u2013 Eastern Pac..", "children": [{"id": "6c", "name": "Pilot Records Selfie..", "data": {"$angularWidth": 20, "$color": "#f55"}, "children": []}, {"id": "47c", "name": "E \u2013 Eastern Pacific ..", "data": {"$angularWidth": 20, "$color": "#f55"}, "children": []}, {"id": "20c", "name": "Malibu Beach Inn Rec..", "data": {"$angularWidth": 20, "$color": "#f55"}, "children": []}, {"id": "0c", "name": "The Pacific Ocean ex..", "data": {"$angularWidth": 20, "$color": "#f55"}, "children": []}, {"id": "46c", "name": "Volcanoes of the Pac..", "data": {"$angularWidth": 20, "$color": "#f55"}, "children": []}, {"id": "19c", "name": "South Pacific Ocean ..", "data": {"$angularWidth": 20, "$color": "#f55"}, "children": []}, {"id": "5c", "name": "This Is the Engineer..", "data": {"$angularWidth": 20, "$color": "#f55"}, "children": []}, {"id": "73c", "name": "Pacific Ocean Park T..", "data": {"$angularWidth": 20, "$color": "#f55"}, "children": []}, {"id": "22c", "name": "Pacific Ocean Descri..", "data": {"$angularWidth": 20, "$color": "#f55"}, "children": []}, {"id": "74c", "name": "The blob Pacific Oce..", "data": {"$angularWidth": 20, "$color": "#f55"}, "children": []}, {"id": "76c", "name": "athletes just comple..", "data": {"$angularWidth": 20, "$color": "#f55"}, "children": []}, {"id": "30c", "name": "The long memory of t..", "data": {"$angularWidth": 20, "$color": "#f55"}, "children": []}, {"id": "24c", "name": "Pacific Ocean Latest..", "data": {"$angularWidth": 20, "$color": "#f55"}, "children": []}, {"id": "14c", "name": "Pacific Ocean Facts ..", "data": {"$angularWidth": 20, "$color": "#f55"}, "children": []}, {"id": "7c", "name": "Pacific Ocean Energy..", "data": {"$angularWidth": 20, "$color": "#f55"}, "children": []}, {"id": "57c", "name": "to sail across the P..", "data": {"$angularWidth": 20, "$color": "#f55"}, "children": []}, {"id": "58c", "name": "Swimmer Ben Lecomte ..", "data": {"$angularWidth": 20, "$color": "#f55"}, "children": []}, {"id": "31c", "name": "The Great Pacific Ga..", "data": {"$angularWidth": 20, "$color": "#f55"}, "children": []}, {"id": "41c", "name": "See West Coast wildf..", "data": {"$angularWidth": 20, "$color": "#f55"}, "children": []}, {"id": "4c", "name": "Theres a Desert in T..", "data": {"$angularWidth": 20, "$color": "#f55"}, "children": []}, {"id": "29c", "name": "Six Really Big Facts..", "data": {"$angularWidth": 20, "$color": "#f55"}, "children": []}, {"id": "39c", "name": "The acidification of..", "data": {"$angularWidth": 20, "$color": "#f55"}, "children": []}, {"id": "27c", "name": "Magnitude quake stri..", "data": {"$angularWidth": 20, "$color": "#f55"}, "children": []}, {"id": "38c", "name": "Pacific Ocean AquaFa..", "data": {"$angularWidth": 20, "$color": "#f55"}, "children": []}, {"id": "63c", "name": "Obama proposes vast ..", "data": {"$angularWidth": 20, "$color": "#f55"}, "children": []}, {"id": "1c", "name": "The Pacific Ocean ha..", "data": {"$angularWidth": 20, "$color": "#f55"}, "children": []}, {"id": "17c", "name": "THE SEA OTTER IN THE..", "data": {"$angularWidth": 20, "$color": "#f55"}, "children": []}, {"id": "56c", "name": "Obligation to Negoti..", "data": {"$angularWidth": 20, "$color": "#f55"}, "children": []}, {"id": "37c", "name": "Prospects for the Tr..", "data": {"$angularWidth": 20, "$color": "#f55"}, "children": []}, {"id": "33c", "name": "The Pacific Ocean is..", "data": {"$angularWidth": 20, "$color": "#f55"}, "children": []}, {"id": "51c", "name": "people survived a mo..", "data": {"$angularWidth": 20, "$color": "#f55"}, "children": []}, {"id": "64c", "name": "Titanium Healthcare ..", "data": {"$angularWidth": 20, "$color": "#f55"}, "children": []}, {"id": "12c", "name": "Pacific Ocean latest..", "data": {"$angularWidth": 20, "$color": "#f55"}, "children": []}, {"id": "65c", "name": "Where Do The Worlds ..", "data": {"$angularWidth": 20, "$color": "#f55"}, "children": []}, {"id": "25c", "name": "Size of Eurasia vs t..", "data": {"$angularWidth": 20, "$color": "#f55"}, "children": []}, {"id": "10c", "name": "private islands for ..", "data": {"$angularWidth": 20, "$color": "#f55"}, "children": []}, {"id": "8c", "name": "the Atlantic and Pac..", "data": {"$angularWidth": 20, "$color": "#f55"}, "children": []}, {"id": "68c", "name": "PACIFIC OCEAN PEDIAT..", "data": {"$angularWidth": 20, "$color": "#f55"}, "children": []}, {"id": "13c", "name": "The Ocean Cleanup wi..", "data": {"$angularWidth": 20, "$color": "#f55"}, "children": []}, {"id": "11c", "name": "Satellites uncover w..", "data": {"$angularWidth": 20, "$color": "#f55"}, "children": []}, {"id": "50c", "name": "Sailing Solo across ..", "data": {"$angularWidth": 20, "$color": "#f55"}, "children": []}, {"id": "21c", "name": "US troops ready for ..", "data": {"$angularWidth": 20, "$color": "#f55"}, "children": []}, {"id": "45c", "name": "Top ten species to s..", "data": {"$angularWidth": 20, "$color": "#f55"}, "children": []}, {"id": "36c", "name": "A Changing Ocean War..", "data": {"$angularWidth": 20, "$color": "#f55"}, "children": []}, {"id": "28c", "name": "Geography Facts Abou..", "data": {"$angularWidth": 20, "$color": "#f55"}, "children": []}, {"id": "2c", "name": "How the Pacific Ocea..", "data": {"$angularWidth": 20, "$color": "#f55"}, "children": []}, {"id": "23c", "name": "India US will work f..", "data": {"$angularWidth": 20, "$color": "#f55"}, "children": []}, {"id": "59c", "name": "After months strande..", "data": {"$angularWidth": 20, "$color": "#f55"}, "children": []}, {"id": "9c", "name": "Great white shark la..", "data": {"$angularWidth": 20, "$color": "#f55"}, "children": []}, {"id": "44c", "name": "China beats Elon Mus..", "data": {"$angularWidth": 20, "$color": "#f55"}, "children": []}, {"id": "18c", "name": "Fishing miles from l..", "data": {"$angularWidth": 20, "$color": "#f55"}, "children": []}, {"id": "3c", "name": "Amanda was E Eastern..", "data": {"$angularWidth": 20, "$color": "#f55"}, "children": []}, {"id": "48c", "name": "Coast Guard Cutter O..", "data": {"$angularWidth": 20, "$color": "#f55"}, "children": []}, {"id": "32c", "name": "Did not Know About t..", "data": {"$angularWidth": 20, "$color": "#f55"}, "children": []}, {"id": "66c", "name": "Bluebox and Dnata to..", "data": {"$angularWidth": 20, "$color": "#f55"}, "children": []}, {"id": "77c", "name": "Impact Of Covid  On ..", "data": {"$angularWidth": 20, "$color": "#f55"}, "children": []}, {"id": "49c", "name": "Ice discharge in the..", "data": {"$angularWidth": 20, "$color": "#f55"}, "children": []}, {"id": "52c", "name": "China could spread p..", "data": {"$angularWidth": 20, "$color": "#f55"}, "children": []}, {"id": "26c", "name": "Crossing the Pacific..", "data": {"$angularWidth": 20, "$color": "#f55"}, "children": []}, {"id": "62c", "name": "Amanda Kloots Says S..", "data": {"$angularWidth": 20, "$color": "#f55"}, "children": []}]}, {"id": "20c", "name": "Malibu Beach Inn Rec..", "children": [{"id": "6c", "name": "Pilot Records Selfie..", "data": {"$angularWidth": 20, "$color": "#f55"}, "children": []}, {"id": "47c", "name": "E \u2013 Eastern Pacific ..", "data": {"$angularWidth": 20, "$color": "#f55"}, "children": []}, {"id": "75c", "name": "Lowell \u2013 Eastern Pac..", "data": {"$angularWidth": 20, "$color": "#f55"}, "children": []}, {"id": "0c", "name": "The Pacific Ocean ex..", "data": {"$angularWidth": 20, "$color": "#f55"}, "children": []}, {"id": "46c", "name": "Volcanoes of the Pac..", "data": {"$angularWidth": 20, "$color": "#f55"}, "children": []}, {"id": "19c", "name": "South Pacific Ocean ..", "data": {"$angularWidth": 20, "$color": "#f55"}, "children": []}, {"id": "5c", "name": "This Is the Engineer..", "data": {"$angularWidth": 20, "$color": "#f55"}, "children": []}, {"id": "73c", "name": "Pacific Ocean Park T..", "data": {"$angularWidth": 20, "$color": "#f55"}, "children": []}, {"id": "22c", "name": "Pacific Ocean Descri..", "data": {"$angularWidth": 20, "$color": "#f55"}, "children": []}, {"id": "74c", "name": "The blob Pacific Oce..", "data": {"$angularWidth": 20, "$color": "#f55"}, "children": []}, {"id": "76c", "name": "athletes just comple..", "data": {"$angularWidth": 20, "$color": "#f55"}, "children": []}, {"id": "34c", "name": "The Pacific Ocean is..", "data": {"$angularWidth": 20, "$color": "#f55"}, "children": []}, {"id": "30c", "name": "The long memory of t..", "data": {"$angularWidth": 20, "$color": "#f55"}, "children": []}, {"id": "24c", "name": "Pacific Ocean Latest..", "data": {"$angularWidth": 20, "$color": "#f55"}, "children": []}, {"id": "14c", "name": "Pacific Ocean Facts ..", "data": {"$angularWidth": 20, "$color": "#f55"}, "children": []}, {"id": "7c", "name": "Pacific Ocean Energy..", "data": {"$angularWidth": 20, "$color": "#f55"}, "children": []}, {"id": "57c", "name": "to sail across the P..", "data": {"$angularWidth": 20, "$color": "#f55"}, "children": []}, {"id": "31c", "name": "The Great Pacific Ga..", "data": {"$angularWidth": 20, "$color": "#f55"}, "children": []}, {"id": "41c", "name": "See West Coast wildf..", "data": {"$angularWidth": 20, "$color": "#f55"}, "children": []}, {"id": "29c", "name": "Six Really Big Facts..", "data": {"$angularWidth": 20, "$color": "#f55"}, "children": []}, {"id": "38c", "name": "Pacific Ocean AquaFa..", "data": {"$angularWidth": 20, "$color": "#f55"}, "children": []}, {"id": "63c", "name": "Obama proposes vast ..", "data": {"$angularWidth": 20, "$color": "#f55"}, "children": []}, {"id": "1c", "name": "The Pacific Ocean ha..", "data": {"$angularWidth": 20, "$color": "#f55"}, "children": []}, {"id": "17c", "name": "THE SEA OTTER IN THE..", "data": {"$angularWidth": 20, "$color": "#f55"}, "children": []}, {"id": "56c", "name": "Obligation to Negoti..", "data": {"$angularWidth": 20, "$color": "#f55"}, "children": []}, {"id": "37c", "name": "Prospects for the Tr..", "data": {"$angularWidth": 20, "$color": "#f55"}, "children": []}, {"id": "33c", "name": "The Pacific Ocean is..", "data": {"$angularWidth": 20, "$color": "#f55"}, "children": []}, {"id": "51c", "name": "people survived a mo..", "data": {"$angularWidth": 20, "$color": "#f55"}, "children": []}, {"id": "64c", "name": "Titanium Healthcare ..", "data": {"$angularWidth": 20, "$color": "#f55"}, "children": []}, {"id": "12c", "name": "Pacific Ocean latest..", "data": {"$angularWidth": 20, "$color": "#f55"}, "children": []}, {"id": "65c", "name": "Where Do The Worlds ..", "data": {"$angularWidth": 20, "$color": "#f55"}, "children": []}, {"id": "10c", "name": "private islands for ..", "data": {"$angularWidth": 20, "$color": "#f55"}, "children": []}, {"id": "8c", "name": "the Atlantic and Pac..", "data": {"$angularWidth": 20, "$color": "#f55"}, "children": []}, {"id": "68c", "name": "PACIFIC OCEAN PEDIAT..", "data": {"$angularWidth": 20, "$color": "#f55"}, "children": []}, {"id": "13c", "name": "The Ocean Cleanup wi..", "data": {"$angularWidth": 20, "$color": "#f55"}, "children": []}, {"id": "11c", "name": "Satellites uncover w..", "data": {"$angularWidth": 20, "$color": "#f55"}, "children": []}, {"id": "50c", "name": "Sailing Solo across ..", "data": {"$angularWidth": 20, "$color": "#f55"}, "children": []}, {"id": "21c", "name": "US troops ready for ..", "data": {"$angularWidth": 20, "$color": "#f55"}, "children": []}, {"id": "61c", "name": "Why the Atlantic and..", "data": {"$angularWidth": 20, "$color": "#f55"}, "children": []}, {"id": "36c", "name": "A Changing Ocean War..", "data": {"$angularWidth": 20, "$color": "#f55"}, "children": []}, {"id": "2c", "name": "How the Pacific Ocea..", "data": {"$angularWidth": 20, "$color": "#f55"}, "children": []}, {"id": "23c", "name": "India US will work f..", "data": {"$angularWidth": 20, "$color": "#f55"}, "children": []}, {"id": "59c", "name": "After months strande..", "data": {"$angularWidth": 20, "$color": "#f55"}, "children": []}, {"id": "9c", "name": "Great white shark la..", "data": {"$angularWidth": 20, "$color": "#f55"}, "children": []}, {"id": "44c", "name": "China beats Elon Mus..", "data": {"$angularWidth": 20, "$color": "#f55"}, "children": []}, {"id": "18c", "name": "Fishing miles from l..", "data": {"$angularWidth": 20, "$color": "#f55"}, "children": []}, {"id": "3c", "name": "Amanda was E Eastern..", "data": {"$angularWidth": 20, "$color": "#f55"}, "children": []}, {"id": "27c", "name": "Magnitude quake stri..", "data": {"$angularWidth": 20, "$color": "#f55"}, "children": []}, {"id": "48c", "name": "Coast Guard Cutter O..", "data": {"$angularWidth": 20, "$color": "#f55"}, "children": []}, {"id": "32c", "name": "Did not Know About t..", "data": {"$angularWidth": 20, "$color": "#f55"}, "children": []}, {"id": "66c", "name": "Bluebox and Dnata to..", "data": {"$angularWidth": 20, "$color": "#f55"}, "children": []}, {"id": "77c", "name": "Impact Of Covid  On ..", "data": {"$angularWidth": 20, "$color": "#f55"}, "children": []}, {"id": "49c", "name": "Ice discharge in the..", "data": {"$angularWidth": 20, "$color": "#f55"}, "children": []}, {"id": "26c", "name": "Crossing the Pacific..", "data": {"$angularWidth": 20, "$color": "#f55"}, "children": []}, {"id": "55c", "name": "MBARI researchers di..", "data": {"$angularWidth": 20, "$color": "#f55"}, "children": []}, {"id": "62c", "name": "Amanda Kloots Says S..", "data": {"$angularWidth": 20, "$color": "#f55"}, "children": []}]}, {"id": "36c", "name": "A Changing Ocean War..", "children": [{"id": "6c", "name": "Pilot Records Selfie..", "data": {"$angularWidth": 20, "$color": "#f55"}, "children": []}, {"id": "47c", "name": "E \u2013 Eastern Pacific ..", "data": {"$angularWidth": 20, "$color": "#f55"}, "children": []}, {"id": "75c", "name": "Lowell \u2013 Eastern Pac..", "data": {"$angularWidth": 20, "$color": "#f55"}, "children": []}, {"id": "20c", "name": "Malibu Beach Inn Rec..", "data": {"$angularWidth": 20, "$color": "#f55"}, "children": []}, {"id": "0c", "name": "The Pacific Ocean ex..", "data": {"$angularWidth": 20, "$color": "#f55"}, "children": []}, {"id": "28c", "name": "Geography Facts Abou..", "data": {"$angularWidth": 20, "$color": "#f55"}, "children": []}, {"id": "46c", "name": "Volcanoes of the Pac..", "data": {"$angularWidth": 20, "$color": "#f55"}, "children": []}, {"id": "19c", "name": "South Pacific Ocean ..", "data": {"$angularWidth": 20, "$color": "#f55"}, "children": []}, {"id": "5c", "name": "This Is the Engineer..", "data": {"$angularWidth": 20, "$color": "#f55"}, "children": []}, {"id": "73c", "name": "Pacific Ocean Park T..", "data": {"$angularWidth": 20, "$color": "#f55"}, "children": []}, {"id": "2c", "name": "How the Pacific Ocea..", "data": {"$angularWidth": 20, "$color": "#f55"}, "children": []}, {"id": "22c", "name": "Pacific Ocean Descri..", "data": {"$angularWidth": 20, "$color": "#f55"}, "children": []}, {"id": "23c", "name": "India US will work f..", "data": {"$angularWidth": 20, "$color": "#f55"}, "children": []}, {"id": "59c", "name": "After months strande..", "data": {"$angularWidth": 20, "$color": "#f55"}, "children": []}, {"id": "74c", "name": "The blob Pacific Oce..", "data": {"$angularWidth": 20, "$color": "#f55"}, "children": []}, {"id": "76c", "name": "athletes just comple..", "data": {"$angularWidth": 20, "$color": "#f55"}, "children": []}, {"id": "34c", "name": "The Pacific Ocean is..", "data": {"$angularWidth": 20, "$color": "#f55"}, "children": []}, {"id": "9c", "name": "Great white shark la..", "data": {"$angularWidth": 20, "$color": "#f55"}, "children": []}, {"id": "30c", "name": "The long memory of t..", "data": {"$angularWidth": 20, "$color": "#f55"}, "children": []}, {"id": "24c", "name": "Pacific Ocean Latest..", "data": {"$angularWidth": 20, "$color": "#f55"}, "children": []}, {"id": "14c", "name": "Pacific Ocean Facts ..", "data": {"$angularWidth": 20, "$color": "#f55"}, "children": []}, {"id": "7c", "name": "Pacific Ocean Energy..", "data": {"$angularWidth": 20, "$color": "#f55"}, "children": []}, {"id": "57c", "name": "to sail across the P..", "data": {"$angularWidth": 20, "$color": "#f55"}, "children": []}, {"id": "58c", "name": "Swimmer Ben Lecomte ..", "data": {"$angularWidth": 20, "$color": "#f55"}, "children": []}, {"id": "31c", "name": "The Great Pacific Ga..", "data": {"$angularWidth": 20, "$color": "#f55"}, "children": []}, {"id": "44c", "name": "China beats Elon Mus..", "data": {"$angularWidth": 20, "$color": "#f55"}, "children": []}, {"id": "41c", "name": "See West Coast wildf..", "data": {"$angularWidth": 20, "$color": "#f55"}, "children": []}, {"id": "4c", "name": "Theres a Desert in T..", "data": {"$angularWidth": 20, "$color": "#f55"}, "children": []}, {"id": "18c", "name": "Fishing miles from l..", "data": {"$angularWidth": 20, "$color": "#f55"}, "children": []}, {"id": "29c", "name": "Six Really Big Facts..", "data": {"$angularWidth": 20, "$color": "#f55"}, "children": []}, {"id": "39c", "name": "The acidification of..", "data": {"$angularWidth": 20, "$color": "#f55"}, "children": []}, {"id": "3c", "name": "Amanda was E Eastern..", "data": {"$angularWidth": 20, "$color": "#f55"}, "children": []}, {"id": "79c", "name": "the Pacific Oceanpng..", "data": {"$angularWidth": 20, "$color": "#f55"}, "children": []}, {"id": "27c", "name": "Magnitude quake stri..", "data": {"$angularWidth": 20, "$color": "#f55"}, "children": []}, {"id": "38c", "name": "Pacific Ocean AquaFa..", "data": {"$angularWidth": 20, "$color": "#f55"}, "children": []}, {"id": "63c", "name": "Obama proposes vast ..", "data": {"$angularWidth": 20, "$color": "#f55"}, "children": []}, {"id": "72c", "name": "Creating a Rain Fore..", "data": {"$angularWidth": 20, "$color": "#f55"}, "children": []}, {"id": "1c", "name": "The Pacific Ocean ha..", "data": {"$angularWidth": 20, "$color": "#f55"}, "children": []}, {"id": "48c", "name": "Coast Guard Cutter O..", "data": {"$angularWidth": 20, "$color": "#f55"}, "children": []}, {"id": "32c", "name": "Did not Know About t..", "data": {"$angularWidth": 20, "$color": "#f55"}, "children": []}, {"id": "42c", "name": "BRoll Corals of the ..", "data": {"$angularWidth": 20, "$color": "#f55"}, "children": []}, {"id": "17c", "name": "THE SEA OTTER IN THE..", "data": {"$angularWidth": 20, "$color": "#f55"}, "children": []}, {"id": "56c", "name": "Obligation to Negoti..", "data": {"$angularWidth": 20, "$color": "#f55"}, "children": []}, {"id": "37c", "name": "Prospects for the Tr..", "data": {"$angularWidth": 20, "$color": "#f55"}, "children": []}, {"id": "66c", "name": "Bluebox and Dnata to..", "data": {"$angularWidth": 20, "$color": "#f55"}, "children": []}, {"id": "33c", "name": "The Pacific Ocean is..", "data": {"$angularWidth": 20, "$color": "#f55"}, "children": []}, {"id": "51c", "name": "people survived a mo..", "data": {"$angularWidth": 20, "$color": "#f55"}, "children": []}, {"id": "40c", "name": "Floating Garbage Pat..", "data": {"$angularWidth": 20, "$color": "#f55"}, "children": []}, {"id": "64c", "name": "Titanium Healthcare ..", "data": {"$angularWidth": 20, "$color": "#f55"}, "children": []}, {"id": "12c", "name": "Pacific Ocean latest..", "data": {"$angularWidth": 20, "$color": "#f55"}, "children": []}, {"id": "65c", "name": "Where Do The Worlds ..", "data": {"$angularWidth": 20, "$color": "#f55"}, "children": []}, {"id": "35c", "name": "Kilauea Eruption Fos..", "data": {"$angularWidth": 20, "$color": "#f55"}, "children": []}, {"id": "77c", "name": "Impact Of Covid  On ..", "data": {"$angularWidth": 20, "$color": "#f55"}, "children": []}, {"id": "67c", "name": "Japan planning mass ..", "data": {"$angularWidth": 20, "$color": "#f55"}, "children": []}, {"id": "25c", "name": "Size of Eurasia vs t..", "data": {"$angularWidth": 20, "$color": "#f55"}, "children": []}, {"id": "10c", "name": "private islands for ..", "data": {"$angularWidth": 20, "$color": "#f55"}, "children": []}, {"id": "8c", "name": "the Atlantic and Pac..", "data": {"$angularWidth": 20, "$color": "#f55"}, "children": []}, {"id": "69c", "name": "South Pacific  Mothe..", "data": {"$angularWidth": 20, "$color": "#f55"}, "children": []}, {"id": "16c", "name": "Pacific Ocean keeps ..", "data": {"$angularWidth": 20, "$color": "#f55"}, "children": []}, {"id": "49c", "name": "Ice discharge in the..", "data": {"$angularWidth": 20, "$color": "#f55"}, "children": []}, {"id": "68c", "name": "PACIFIC OCEAN PEDIAT..", "data": {"$angularWidth": 20, "$color": "#f55"}, "children": []}, {"id": "43c", "name": "Which country at the..", "data": {"$angularWidth": 20, "$color": "#f55"}, "children": []}, {"id": "13c", "name": "The Ocean Cleanup wi..", "data": {"$angularWidth": 20, "$color": "#f55"}, "children": []}, {"id": "11c", "name": "Satellites uncover w..", "data": {"$angularWidth": 20, "$color": "#f55"}, "children": []}, {"id": "52c", "name": "China could spread p..", "data": {"$angularWidth": 20, "$color": "#f55"}, "children": []}, {"id": "50c", "name": "Sailing Solo across ..", "data": {"$angularWidth": 20, "$color": "#f55"}, "children": []}, {"id": "21c", "name": "US troops ready for ..", "data": {"$angularWidth": 20, "$color": "#f55"}, "children": []}, {"id": "53c", "name": "pacific ocean  Time ..", "data": {"$angularWidth": 20, "$color": "#f55"}, "children": []}, {"id": "26c", "name": "Crossing the Pacific..", "data": {"$angularWidth": 20, "$color": "#f55"}, "children": []}, {"id": "45c", "name": "Top ten species to s..", "data": {"$angularWidth": 20, "$color": "#f55"}, "children": []}, {"id": "55c", "name": "MBARI researchers di..", "data": {"$angularWidth": 20, "$color": "#f55"}, "children": []}, {"id": "78c", "name": "Scientists discover ..", "data": {"$angularWidth": 20, "$color": "#f55"}, "children": []}, {"id": "62c", "name": "Amanda Kloots Says S..", "data": {"$angularWidth": 20, "$color": "#f55"}, "children": []}, {"id": "61c", "name": "Why the Atlantic and..", "data": {"$angularWidth": 20, "$color": "#f55"}, "children": []}, {"id": "70c", "name": "Plastic Garbage Patc..", "data": {"$angularWidth": 20, "$color": "#f55"}, "children": []}, {"id": "15c", "name": " greatest sightings ..", "data": {"$angularWidth": 20, "$color": "#f55"}, "children": []}]}, {"id": "0c", "name": "The Pacific Ocean ex..", "children": [{"id": "6c", "name": "Pilot Records Selfie..", "data": {"$angularWidth": 20, "$color": "#f55"}, "children": []}, {"id": "47c", "name": "E \u2013 Eastern Pacific ..", "data": {"$angularWidth": 20, "$color": "#f55"}, "children": []}, {"id": "75c", "name": "Lowell \u2013 Eastern Pac..", "data": {"$angularWidth": 20, "$color": "#f55"}, "children": []}, {"id": "20c", "name": "Malibu Beach Inn Rec..", "data": {"$angularWidth": 20, "$color": "#f55"}, "children": []}, {"id": "36c", "name": "A Changing Ocean War..", "data": {"$angularWidth": 20, "$color": "#f55"}, "children": []}, {"id": "46c", "name": "Volcanoes of the Pac..", "data": {"$angularWidth": 20, "$color": "#f55"}, "children": []}, {"id": "5c", "name": "This Is the Engineer..", "data": {"$angularWidth": 20, "$color": "#f55"}, "children": []}, {"id": "74c", "name": "The blob Pacific Oce..", "data": {"$angularWidth": 20, "$color": "#f55"}, "children": []}, {"id": "76c", "name": "athletes just comple..", "data": {"$angularWidth": 20, "$color": "#f55"}, "children": []}, {"id": "34c", "name": "The Pacific Ocean is..", "data": {"$angularWidth": 20, "$color": "#f55"}, "children": []}, {"id": "30c", "name": "The long memory of t..", "data": {"$angularWidth": 20, "$color": "#f55"}, "children": []}, {"id": "57c", "name": "to sail across the P..", "data": {"$angularWidth": 20, "$color": "#f55"}, "children": []}, {"id": "4c", "name": "Theres a Desert in T..", "data": {"$angularWidth": 20, "$color": "#f55"}, "children": []}, {"id": "39c", "name": "The acidification of..", "data": {"$angularWidth": 20, "$color": "#f55"}, "children": []}, {"id": "79c", "name": "the Pacific Oceanpng..", "data": {"$angularWidth": 20, "$color": "#f55"}, "children": []}, {"id": "1c", "name": "The Pacific Ocean ha..", "data": {"$angularWidth": 20, "$color": "#f55"}, "children": []}, {"id": "33c", "name": "The Pacific Ocean is..", "data": {"$angularWidth": 20, "$color": "#f55"}, "children": []}, {"id": "51c", "name": "people survived a mo..", "data": {"$angularWidth": 20, "$color": "#f55"}, "children": []}, {"id": "64c", "name": "Titanium Healthcare ..", "data": {"$angularWidth": 20, "$color": "#f55"}, "children": []}, {"id": "65c", "name": "Where Do The Worlds ..", "data": {"$angularWidth": 20, "$color": "#f55"}, "children": []}, {"id": "10c", "name": "private islands for ..", "data": {"$angularWidth": 20, "$color": "#f55"}, "children": []}, {"id": "8c", "name": "the Atlantic and Pac..", "data": {"$angularWidth": 20, "$color": "#f55"}, "children": []}, {"id": "21c", "name": "US troops ready for ..", "data": {"$angularWidth": 20, "$color": "#f55"}, "children": []}, {"id": "53c", "name": "pacific ocean  Time ..", "data": {"$angularWidth": 20, "$color": "#f55"}, "children": []}, {"id": "45c", "name": "Top ten species to s..", "data": {"$angularWidth": 20, "$color": "#f55"}, "children": []}, {"id": "61c", "name": "Why the Atlantic and..", "data": {"$angularWidth": 20, "$color": "#f55"}, "children": []}, {"id": "28c", "name": "Geography Facts Abou..", "data": {"$angularWidth": 20, "$color": "#f55"}, "children": []}, {"id": "19c", "name": "South Pacific Ocean ..", "data": {"$angularWidth": 20, "$color": "#f55"}, "children": []}, {"id": "73c", "name": "Pacific Ocean Park T..", "data": {"$angularWidth": 20, "$color": "#f55"}, "children": []}, {"id": "2c", "name": "How the Pacific Ocea..", "data": {"$angularWidth": 20, "$color": "#f55"}, "children": []}, {"id": "22c", "name": "Pacific Ocean Descri..", "data": {"$angularWidth": 20, "$color": "#f55"}, "children": []}, {"id": "23c", "name": "India US will work f..", "data": {"$angularWidth": 20, "$color": "#f55"}, "children": []}, {"id": "59c", "name": "After months strande..", "data": {"$angularWidth": 20, "$color": "#f55"}, "children": []}, {"id": "9c", "name": "Great white shark la..", "data": {"$angularWidth": 20, "$color": "#f55"}, "children": []}, {"id": "24c", "name": "Pacific Ocean Latest..", "data": {"$angularWidth": 20, "$color": "#f55"}, "children": []}, {"id": "14c", "name": "Pacific Ocean Facts ..", "data": {"$angularWidth": 20, "$color": "#f55"}, "children": []}, {"id": "7c", "name": "Pacific Ocean Energy..", "data": {"$angularWidth": 20, "$color": "#f55"}, "children": []}, {"id": "58c", "name": "Swimmer Ben Lecomte ..", "data": {"$angularWidth": 20, "$color": "#f55"}, "children": []}, {"id": "31c", "name": "The Great Pacific Ga..", "data": {"$angularWidth": 20, "$color": "#f55"}, "children": []}, {"id": "44c", "name": "China beats Elon Mus..", "data": {"$angularWidth": 20, "$color": "#f55"}, "children": []}, {"id": "41c", "name": "See West Coast wildf..", "data": {"$angularWidth": 20, "$color": "#f55"}, "children": []}, {"id": "18c", "name": "Fishing miles from l..", "data": {"$angularWidth": 20, "$color": "#f55"}, "children": []}, {"id": "29c", "name": "Six Really Big Facts..", "data": {"$angularWidth": 20, "$color": "#f55"}, "children": []}, {"id": "3c", "name": "Amanda was E Eastern..", "data": {"$angularWidth": 20, "$color": "#f55"}, "children": []}, {"id": "27c", "name": "Magnitude quake stri..", "data": {"$angularWidth": 20, "$color": "#f55"}, "children": []}, {"id": "38c", "name": "Pacific Ocean AquaFa..", "data": {"$angularWidth": 20, "$color": "#f55"}, "children": []}, {"id": "63c", "name": "Obama proposes vast ..", "data": {"$angularWidth": 20, "$color": "#f55"}, "children": []}, {"id": "48c", "name": "Coast Guard Cutter O..", "data": {"$angularWidth": 20, "$color": "#f55"}, "children": []}, {"id": "32c", "name": "Did not Know About t..", "data": {"$angularWidth": 20, "$color": "#f55"}, "children": []}, {"id": "17c", "name": "THE SEA OTTER IN THE..", "data": {"$angularWidth": 20, "$color": "#f55"}, "children": []}, {"id": "15c", "name": " greatest sightings ..", "data": {"$angularWidth": 20, "$color": "#f55"}, "children": []}, {"id": "56c", "name": "Obligation to Negoti..", "data": {"$angularWidth": 20, "$color": "#f55"}, "children": []}, {"id": "37c", "name": "Prospects for the Tr..", "data": {"$angularWidth": 20, "$color": "#f55"}, "children": []}, {"id": "66c", "name": "Bluebox and Dnata to..", "data": {"$angularWidth": 20, "$color": "#f55"}, "children": []}, {"id": "12c", "name": "Pacific Ocean latest..", "data": {"$angularWidth": 20, "$color": "#f55"}, "children": []}, {"id": "77c", "name": "Impact Of Covid  On ..", "data": {"$angularWidth": 20, "$color": "#f55"}, "children": []}, {"id": "25c", "name": "Size of Eurasia vs t..", "data": {"$angularWidth": 20, "$color": "#f55"}, "children": []}, {"id": "69c", "name": "South Pacific  Mothe..", "data": {"$angularWidth": 20, "$color": "#f55"}, "children": []}, {"id": "49c", "name": "Ice discharge in the..", "data": {"$angularWidth": 20, "$color": "#f55"}, "children": []}, {"id": "68c", "name": "PACIFIC OCEAN PEDIAT..", "data": {"$angularWidth": 20, "$color": "#f55"}, "children": []}, {"id": "13c", "name": "The Ocean Cleanup wi..", "data": {"$angularWidth": 20, "$color": "#f55"}, "children": []}, {"id": "11c", "name": "Satellites uncover w..", "data": {"$angularWidth": 20, "$color": "#f55"}, "children": []}, {"id": "52c", "name": "China could spread p..", "data": {"$angularWidth": 20, "$color": "#f55"}, "children": []}, {"id": "50c", "name": "Sailing Solo across ..", "data": {"$angularWidth": 20, "$color": "#f55"}, "children": []}, {"id": "26c", "name": "Crossing the Pacific..", "data": {"$angularWidth": 20, "$color": "#f55"}, "children": []}, {"id": "70c", "name": "Plastic Garbage Patc..", "data": {"$angularWidth": 20, "$color": "#f55"}, "children": []}]}, {"id": "28c", "name": "Geography Facts Abou..", "children": [{"id": "47c", "name": "E \u2013 Eastern Pacific ..", "data": {"$angularWidth": 20, "$color": "#f55"}, "children": []}, {"id": "75c", "name": "Lowell \u2013 Eastern Pac..", "data": {"$angularWidth": 20, "$color": "#f55"}, "children": []}, {"id": "36c", "name": "A Changing Ocean War..", "data": {"$angularWidth": 20, "$color": "#f55"}, "children": []}, {"id": "0c", "name": "The Pacific Ocean ex..", "data": {"$angularWidth": 20, "$color": "#f55"}, "children": []}, {"id": "46c", "name": "Volcanoes of the Pac..", "data": {"$angularWidth": 20, "$color": "#f55"}, "children": []}, {"id": "19c", "name": "South Pacific Ocean ..", "data": {"$angularWidth": 20, "$color": "#f55"}, "children": []}, {"id": "5c", "name": "This Is the Engineer..", "data": {"$angularWidth": 20, "$color": "#f55"}, "children": []}, {"id": "73c", "name": "Pacific Ocean Park T..", "data": {"$angularWidth": 20, "$color": "#f55"}, "children": []}, {"id": "2c", "name": "How the Pacific Ocea..", "data": {"$angularWidth": 20, "$color": "#f55"}, "children": []}, {"id": "22c", "name": "Pacific Ocean Descri..", "data": {"$angularWidth": 20, "$color": "#f55"}, "children": []}, {"id": "23c", "name": "India US will work f..", "data": {"$angularWidth": 20, "$color": "#f55"}, "children": []}, {"id": "74c", "name": "The blob Pacific Oce..", "data": {"$angularWidth": 20, "$color": "#f55"}, "children": []}, {"id": "76c", "name": "athletes just comple..", "data": {"$angularWidth": 20, "$color": "#f55"}, "children": []}, {"id": "34c", "name": "The Pacific Ocean is..", "data": {"$angularWidth": 20, "$color": "#f55"}, "children": []}, {"id": "9c", "name": "Great white shark la..", "data": {"$angularWidth": 20, "$color": "#f55"}, "children": []}, {"id": "30c", "name": "The long memory of t..", "data": {"$angularWidth": 20, "$color": "#f55"}, "children": []}, {"id": "24c", "name": "Pacific Ocean Latest..", "data": {"$angularWidth": 20, "$color": "#f55"}, "children": []}, {"id": "14c", "name": "Pacific Ocean Facts ..", "data": {"$angularWidth": 20, "$color": "#f55"}, "children": []}, {"id": "7c", "name": "Pacific Ocean Energy..", "data": {"$angularWidth": 20, "$color": "#f55"}, "children": []}, {"id": "57c", "name": "to sail across the P..", "data": {"$angularWidth": 20, "$color": "#f55"}, "children": []}, {"id": "58c", "name": "Swimmer Ben Lecomte ..", "data": {"$angularWidth": 20, "$color": "#f55"}, "children": []}, {"id": "31c", "name": "The Great Pacific Ga..", "data": {"$angularWidth": 20, "$color": "#f55"}, "children": []}, {"id": "80c", "name": "Mystery Stretch of t..", "data": {"$angularWidth": 20, "$color": "#f55"}, "children": []}, {"id": "41c", "name": "See West Coast wildf..", "data": {"$angularWidth": 20, "$color": "#f55"}, "children": []}, {"id": "4c", "name": "Theres a Desert in T..", "data": {"$angularWidth": 20, "$color": "#f55"}, "children": []}, {"id": "29c", "name": "Six Really Big Facts..", "data": {"$angularWidth": 20, "$color": "#f55"}, "children": []}, {"id": "39c", "name": "The acidification of..", "data": {"$angularWidth": 20, "$color": "#f55"}, "children": []}, {"id": "79c", "name": "the Pacific Oceanpng..", "data": {"$angularWidth": 20, "$color": "#f55"}, "children": []}, {"id": "27c", "name": "Magnitude quake stri..", "data": {"$angularWidth": 20, "$color": "#f55"}, "children": []}, {"id": "38c", "name": "Pacific Ocean AquaFa..", "data": {"$angularWidth": 20, "$color": "#f55"}, "children": []}, {"id": "63c", "name": "Obama proposes vast ..", "data": {"$angularWidth": 20, "$color": "#f55"}, "children": []}, {"id": "1c", "name": "The Pacific Ocean ha..", "data": {"$angularWidth": 20, "$color": "#f55"}, "children": []}, {"id": "17c", "name": "THE SEA OTTER IN THE..", "data": {"$angularWidth": 20, "$color": "#f55"}, "children": []}, {"id": "56c", "name": "Obligation to Negoti..", "data": {"$angularWidth": 20, "$color": "#f55"}, "children": []}, {"id": "37c", "name": "Prospects for the Tr..", "data": {"$angularWidth": 20, "$color": "#f55"}, "children": []}, {"id": "33c", "name": "The Pacific Ocean is..", "data": {"$angularWidth": 20, "$color": "#f55"}, "children": []}, {"id": "51c", "name": "people survived a mo..", "data": {"$angularWidth": 20, "$color": "#f55"}, "children": []}, {"id": "64c", "name": "Titanium Healthcare ..", "data": {"$angularWidth": 20, "$color": "#f55"}, "children": []}, {"id": "12c", "name": "Pacific Ocean latest..", "data": {"$angularWidth": 20, "$color": "#f55"}, "children": []}, {"id": "65c", "name": "Where Do The Worlds ..", "data": {"$angularWidth": 20, "$color": "#f55"}, "children": []}, {"id": "35c", "name": "Kilauea Eruption Fos..", "data": {"$angularWidth": 20, "$color": "#f55"}, "children": []}, {"id": "77c", "name": "Impact Of Covid  On ..", "data": {"$angularWidth": 20, "$color": "#f55"}, "children": []}, {"id": "67c", "name": "Japan planning mass ..", "data": {"$angularWidth": 20, "$color": "#f55"}, "children": []}, {"id": "25c", "name": "Size of Eurasia vs t..", "data": {"$angularWidth": 20, "$color": "#f55"}, "children": []}, {"id": "10c", "name": "private islands for ..", "data": {"$angularWidth": 20, "$color": "#f55"}, "children": []}, {"id": "8c", "name": "the Atlantic and Pac..", "data": {"$angularWidth": 20, "$color": "#f55"}, "children": []}, {"id": "69c", "name": "South Pacific  Mothe..", "data": {"$angularWidth": 20, "$color": "#f55"}, "children": []}, {"id": "16c", "name": "Pacific Ocean keeps ..", "data": {"$angularWidth": 20, "$color": "#f55"}, "children": []}, {"id": "49c", "name": "Ice discharge in the..", "data": {"$angularWidth": 20, "$color": "#f55"}, "children": []}, {"id": "68c", "name": "PACIFIC OCEAN PEDIAT..", "data": {"$angularWidth": 20, "$color": "#f55"}, "children": []}, {"id": "43c", "name": "Which country at the..", "data": {"$angularWidth": 20, "$color": "#f55"}, "children": []}, {"id": "13c", "name": "The Ocean Cleanup wi..", "data": {"$angularWidth": 20, "$color": "#f55"}, "children": []}, {"id": "11c", "name": "Satellites uncover w..", "data": {"$angularWidth": 20, "$color": "#f55"}, "children": []}, {"id": "50c", "name": "Sailing Solo across ..", "data": {"$angularWidth": 20, "$color": "#f55"}, "children": []}, {"id": "21c", "name": "US troops ready for ..", "data": {"$angularWidth": 20, "$color": "#f55"}, "children": []}, {"id": "53c", "name": "pacific ocean  Time ..", "data": {"$angularWidth": 20, "$color": "#f55"}, "children": []}, {"id": "45c", "name": "Top ten species to s..", "data": {"$angularWidth": 20, "$color": "#f55"}, "children": []}, {"id": "61c", "name": "Why the Atlantic and..", "data": {"$angularWidth": 20, "$color": "#f55"}, "children": []}, {"id": "70c", "name": "Plastic Garbage Patc..", "data": {"$angularWidth": 20, "$color": "#f55"}, "children": []}, {"id": "59c", "name": "After months strande..", "data": {"$angularWidth": 20, "$color": "#f55"}, "children": []}, {"id": "44c", "name": "China beats Elon Mus..", "data": {"$angularWidth": 20, "$color": "#f55"}, "children": []}, {"id": "18c", "name": "Fishing miles from l..", "data": {"$angularWidth": 20, "$color": "#f55"}, "children": []}, {"id": "3c", "name": "Amanda was E Eastern..", "data": {"$angularWidth": 20, "$color": "#f55"}, "children": []}, {"id": "72c", "name": "Creating a Rain Fore..", "data": {"$angularWidth": 20, "$color": "#f55"}, "children": []}, {"id": "48c", "name": "Coast Guard Cutter O..", "data": {"$angularWidth": 20, "$color": "#f55"}, "children": []}, {"id": "32c", "name": "Did not Know About t..", "data": {"$angularWidth": 20, "$color": "#f55"}, "children": []}, {"id": "42c", "name": "BRoll Corals of the ..", "data": {"$angularWidth": 20, "$color": "#f55"}, "children": []}, {"id": "15c", "name": " greatest sightings ..", "data": {"$angularWidth": 20, "$color": "#f55"}, "children": []}, {"id": "66c", "name": "Bluebox and Dnata to..", "data": {"$angularWidth": 20, "$color": "#f55"}, "children": []}, {"id": "40c", "name": "Floating Garbage Pat..", "data": {"$angularWidth": 20, "$color": "#f55"}, "children": []}, {"id": "52c", "name": "China could spread p..", "data": {"$angularWidth": 20, "$color": "#f55"}, "children": []}, {"id": "26c", "name": "Crossing the Pacific..", "data": {"$angularWidth": 20, "$color": "#f55"}, "children": []}, {"id": "62c", "name": "Amanda Kloots Says S..", "data": {"$angularWidth": 20, "$color": "#f55"}, "children": []}]}, {"id": "46c", "name": "Volcanoes of the Pac..", "children": [{"id": "6c", "name": "Pilot Records Selfie..", "data": {"$angularWidth": 20, "$color": "#f55"}, "children": []}, {"id": "47c", "name": "E \u2013 Eastern Pacific ..", "data": {"$angularWidth": 20, "$color": "#f55"}, "children": []}, {"id": "75c", "name": "Lowell \u2013 Eastern Pac..", "data": {"$angularWidth": 20, "$color": "#f55"}, "children": []}, {"id": "20c", "name": "Malibu Beach Inn Rec..", "data": {"$angularWidth": 20, "$color": "#f55"}, "children": []}, {"id": "36c", "name": "A Changing Ocean War..", "data": {"$angularWidth": 20, "$color": "#f55"}, "children": []}, {"id": "0c", "name": "The Pacific Ocean ex..", "data": {"$angularWidth": 20, "$color": "#f55"}, "children": []}, {"id": "28c", "name": "Geography Facts Abou..", "data": {"$angularWidth": 20, "$color": "#f55"}, "children": []}, {"id": "76c", "name": "athletes just comple..", "data": {"$angularWidth": 20, "$color": "#f55"}, "children": []}, {"id": "57c", "name": "to sail across the P..", "data": {"$angularWidth": 20, "$color": "#f55"}, "children": []}, {"id": "79c", "name": "the Pacific Oceanpng..", "data": {"$angularWidth": 20, "$color": "#f55"}, "children": []}, {"id": "51c", "name": "people survived a mo..", "data": {"$angularWidth": 20, "$color": "#f55"}, "children": []}, {"id": "65c", "name": "Where Do The Worlds ..", "data": {"$angularWidth": 20, "$color": "#f55"}, "children": []}, {"id": "10c", "name": "private islands for ..", "data": {"$angularWidth": 20, "$color": "#f55"}, "children": []}, {"id": "8c", "name": "the Atlantic and Pac..", "data": {"$angularWidth": 20, "$color": "#f55"}, "children": []}, {"id": "53c", "name": "pacific ocean  Time ..", "data": {"$angularWidth": 20, "$color": "#f55"}, "children": []}, {"id": "61c", "name": "Why the Atlantic and..", "data": {"$angularWidth": 20, "$color": "#f55"}, "children": []}, {"id": "19c", "name": "South Pacific Ocean ..", "data": {"$angularWidth": 20, "$color": "#f55"}, "children": []}, {"id": "5c", "name": "This Is the Engineer..", "data": {"$angularWidth": 20, "$color": "#f55"}, "children": []}, {"id": "73c", "name": "Pacific Ocean Park T..", "data": {"$angularWidth": 20, "$color": "#f55"}, "children": []}, {"id": "2c", "name": "How the Pacific Ocea..", "data": {"$angularWidth": 20, "$color": "#f55"}, "children": []}, {"id": "22c", "name": "Pacific Ocean Descri..", "data": {"$angularWidth": 20, "$color": "#f55"}, "children": []}, {"id": "23c", "name": "India US will work f..", "data": {"$angularWidth": 20, "$color": "#f55"}, "children": []}, {"id": "59c", "name": "After months strande..", "data": {"$angularWidth": 20, "$color": "#f55"}, "children": []}, {"id": "74c", "name": "The blob Pacific Oce..", "data": {"$angularWidth": 20, "$color": "#f55"}, "children": []}, {"id": "34c", "name": "The Pacific Ocean is..", "data": {"$angularWidth": 20, "$color": "#f55"}, "children": []}, {"id": "9c", "name": "Great white shark la..", "data": {"$angularWidth": 20, "$color": "#f55"}, "children": []}, {"id": "30c", "name": "The long memory of t..", "data": {"$angularWidth": 20, "$color": "#f55"}, "children": []}, {"id": "24c", "name": "Pacific Ocean Latest..", "data": {"$angularWidth": 20, "$color": "#f55"}, "children": []}, {"id": "14c", "name": "Pacific Ocean Facts ..", "data": {"$angularWidth": 20, "$color": "#f55"}, "children": []}, {"id": "7c", "name": "Pacific Ocean Energy..", "data": {"$angularWidth": 20, "$color": "#f55"}, "children": []}, {"id": "58c", "name": "Swimmer Ben Lecomte ..", "data": {"$angularWidth": 20, "$color": "#f55"}, "children": []}, {"id": "31c", "name": "The Great Pacific Ga..", "data": {"$angularWidth": 20, "$color": "#f55"}, "children": []}, {"id": "44c", "name": "China beats Elon Mus..", "data": {"$angularWidth": 20, "$color": "#f55"}, "children": []}, {"id": "41c", "name": "See West Coast wildf..", "data": {"$angularWidth": 20, "$color": "#f55"}, "children": []}, {"id": "4c", "name": "Theres a Desert in T..", "data": {"$angularWidth": 20, "$color": "#f55"}, "children": []}, {"id": "18c", "name": "Fishing miles from l..", "data": {"$angularWidth": 20, "$color": "#f55"}, "children": []}, {"id": "29c", "name": "Six Really Big Facts..", "data": {"$angularWidth": 20, "$color": "#f55"}, "children": []}, {"id": "39c", "name": "The acidification of..", "data": {"$angularWidth": 20, "$color": "#f55"}, "children": []}, {"id": "3c", "name": "Amanda was E Eastern..", "data": {"$angularWidth": 20, "$color": "#f55"}, "children": []}, {"id": "27c", "name": "Magnitude quake stri..", "data": {"$angularWidth": 20, "$color": "#f55"}, "children": []}, {"id": "38c", "name": "Pacific Ocean AquaFa..", "data": {"$angularWidth": 20, "$color": "#f55"}, "children": []}, {"id": "63c", "name": "Obama proposes vast ..", "data": {"$angularWidth": 20, "$color": "#f55"}, "children": []}, {"id": "1c", "name": "The Pacific Ocean ha..", "data": {"$angularWidth": 20, "$color": "#f55"}, "children": []}, {"id": "48c", "name": "Coast Guard Cutter O..", "data": {"$angularWidth": 20, "$color": "#f55"}, "children": []}, {"id": "32c", "name": "Did not Know About t..", "data": {"$angularWidth": 20, "$color": "#f55"}, "children": []}, {"id": "17c", "name": "THE SEA OTTER IN THE..", "data": {"$angularWidth": 20, "$color": "#f55"}, "children": []}, {"id": "15c", "name": " greatest sightings ..", "data": {"$angularWidth": 20, "$color": "#f55"}, "children": []}, {"id": "56c", "name": "Obligation to Negoti..", "data": {"$angularWidth": 20, "$color": "#f55"}, "children": []}, {"id": "37c", "name": "Prospects for the Tr..", "data": {"$angularWidth": 20, "$color": "#f55"}, "children": []}, {"id": "66c", "name": "Bluebox and Dnata to..", "data": {"$angularWidth": 20, "$color": "#f55"}, "children": []}, {"id": "33c", "name": "The Pacific Ocean is..", "data": {"$angularWidth": 20, "$color": "#f55"}, "children": []}, {"id": "64c", "name": "Titanium Healthcare ..", "data": {"$angularWidth": 20, "$color": "#f55"}, "children": []}, {"id": "12c", "name": "Pacific Ocean latest..", "data": {"$angularWidth": 20, "$color": "#f55"}, "children": []}, {"id": "77c", "name": "Impact Of Covid  On ..", "data": {"$angularWidth": 20, "$color": "#f55"}, "children": []}, {"id": "67c", "name": "Japan planning mass ..", "data": {"$angularWidth": 20, "$color": "#f55"}, "children": []}, {"id": "25c", "name": "Size of Eurasia vs t..", "data": {"$angularWidth": 20, "$color": "#f55"}, "children": []}, {"id": "16c", "name": "Pacific Ocean keeps ..", "data": {"$angularWidth": 20, "$color": "#f55"}, "children": []}, {"id": "49c", "name": "Ice discharge in the..", "data": {"$angularWidth": 20, "$color": "#f55"}, "children": []}, {"id": "68c", "name": "PACIFIC OCEAN PEDIAT..", "data": {"$angularWidth": 20, "$color": "#f55"}, "children": []}, {"id": "13c", "name": "The Ocean Cleanup wi..", "data": {"$angularWidth": 20, "$color": "#f55"}, "children": []}, {"id": "11c", "name": "Satellites uncover w..", "data": {"$angularWidth": 20, "$color": "#f55"}, "children": []}, {"id": "50c", "name": "Sailing Solo across ..", "data": {"$angularWidth": 20, "$color": "#f55"}, "children": []}, {"id": "21c", "name": "US troops ready for ..", "data": {"$angularWidth": 20, "$color": "#f55"}, "children": []}, {"id": "26c", "name": "Crossing the Pacific..", "data": {"$angularWidth": 20, "$color": "#f55"}, "children": []}, {"id": "45c", "name": "Top ten species to s..", "data": {"$angularWidth": 20, "$color": "#f55"}, "children": []}, {"id": "62c", "name": "Amanda Kloots Says S..", "data": {"$angularWidth": 20, "$color": "#f55"}, "children": []}]}, {"id": "19c", "name": "South Pacific Ocean ..", "children": [{"id": "6c", "name": "Pilot Records Selfie..", "data": {"$angularWidth": 20, "$color": "#f55"}, "children": []}, {"id": "47c", "name": "E \u2013 Eastern Pacific ..", "data": {"$angularWidth": 20, "$color": "#f55"}, "children": []}, {"id": "75c", "name": "Lowell \u2013 Eastern Pac..", "data": {"$angularWidth": 20, "$color": "#f55"}, "children": []}, {"id": "20c", "name": "Malibu Beach Inn Rec..", "data": {"$angularWidth": 20, "$color": "#f55"}, "children": []}, {"id": "36c", "name": "A Changing Ocean War..", "data": {"$angularWidth": 20, "$color": "#f55"}, "children": []}, {"id": "0c", "name": "The Pacific Ocean ex..", "data": {"$angularWidth": 20, "$color": "#f55"}, "children": []}, {"id": "28c", "name": "Geography Facts Abou..", "data": {"$angularWidth": 20, "$color": "#f55"}, "children": []}, {"id": "46c", "name": "Volcanoes of the Pac..", "data": {"$angularWidth": 20, "$color": "#f55"}, "children": []}, {"id": "5c", "name": "This Is the Engineer..", "data": {"$angularWidth": 20, "$color": "#f55"}, "children": []}, {"id": "74c", "name": "The blob Pacific Oce..", "data": {"$angularWidth": 20, "$color": "#f55"}, "children": []}, {"id": "76c", "name": "athletes just comple..", "data": {"$angularWidth": 20, "$color": "#f55"}, "children": []}, {"id": "34c", "name": "The Pacific Ocean is..", "data": {"$angularWidth": 20, "$color": "#f55"}, "children": []}, {"id": "30c", "name": "The long memory of t..", "data": {"$angularWidth": 20, "$color": "#f55"}, "children": []}, {"id": "57c", "name": "to sail across the P..", "data": {"$angularWidth": 20, "$color": "#f55"}, "children": []}, {"id": "58c", "name": "Swimmer Ben Lecomte ..", "data": {"$angularWidth": 20, "$color": "#f55"}, "children": []}, {"id": "31c", "name": "The Great Pacific Ga..", "data": {"$angularWidth": 20, "$color": "#f55"}, "children": []}, {"id": "4c", "name": "Theres a Desert in T..", "data": {"$angularWidth": 20, "$color": "#f55"}, "children": []}, {"id": "39c", "name": "The acidification of..", "data": {"$angularWidth": 20, "$color": "#f55"}, "children": []}, {"id": "79c", "name": "the Pacific Oceanpng..", "data": {"$angularWidth": 20, "$color": "#f55"}, "children": []}, {"id": "1c", "name": "The Pacific Ocean ha..", "data": {"$angularWidth": 20, "$color": "#f55"}, "children": []}, {"id": "17c", "name": "THE SEA OTTER IN THE..", "data": {"$angularWidth": 20, "$color": "#f55"}, "children": []}, {"id": "33c", "name": "The Pacific Ocean is..", "data": {"$angularWidth": 20, "$color": "#f55"}, "children": []}, {"id": "51c", "name": "people survived a mo..", "data": {"$angularWidth": 20, "$color": "#f55"}, "children": []}, {"id": "64c", "name": "Titanium Healthcare ..", "data": {"$angularWidth": 20, "$color": "#f55"}, "children": []}, {"id": "65c", "name": "Where Do The Worlds ..", "data": {"$angularWidth": 20, "$color": "#f55"}, "children": []}, {"id": "10c", "name": "private islands for ..", "data": {"$angularWidth": 20, "$color": "#f55"}, "children": []}, {"id": "8c", "name": "the Atlantic and Pac..", "data": {"$angularWidth": 20, "$color": "#f55"}, "children": []}, {"id": "43c", "name": "Which country at the..", "data": {"$angularWidth": 20, "$color": "#f55"}, "children": []}, {"id": "13c", "name": "The Ocean Cleanup wi..", "data": {"$angularWidth": 20, "$color": "#f55"}, "children": []}, {"id": "21c", "name": "US troops ready for ..", "data": {"$angularWidth": 20, "$color": "#f55"}, "children": []}, {"id": "53c", "name": "pacific ocean  Time ..", "data": {"$angularWidth": 20, "$color": "#f55"}, "children": []}, {"id": "45c", "name": "Top ten species to s..", "data": {"$angularWidth": 20, "$color": "#f55"}, "children": []}, {"id": "61c", "name": "Why the Atlantic and..", "data": {"$angularWidth": 20, "$color": "#f55"}, "children": []}, {"id": "73c", "name": "Pacific Ocean Park T..", "data": {"$angularWidth": 20, "$color": "#f55"}, "children": []}, {"id": "2c", "name": "How the Pacific Ocea..", "data": {"$angularWidth": 20, "$color": "#f55"}, "children": []}, {"id": "22c", "name": "Pacific Ocean Descri..", "data": {"$angularWidth": 20, "$color": "#f55"}, "children": []}, {"id": "23c", "name": "India US will work f..", "data": {"$angularWidth": 20, "$color": "#f55"}, "children": []}, {"id": "59c", "name": "After months strande..", "data": {"$angularWidth": 20, "$color": "#f55"}, "children": []}, {"id": "9c", "name": "Great white shark la..", "data": {"$angularWidth": 20, "$color": "#f55"}, "children": []}, {"id": "24c", "name": "Pacific Ocean Latest..", "data": {"$angularWidth": 20, "$color": "#f55"}, "children": []}, {"id": "14c", "name": "Pacific Ocean Facts ..", "data": {"$angularWidth": 20, "$color": "#f55"}, "children": []}, {"id": "7c", "name": "Pacific Ocean Energy..", "data": {"$angularWidth": 20, "$color": "#f55"}, "children": []}, {"id": "80c", "name": "Mystery Stretch of t..", "data": {"$angularWidth": 20, "$color": "#f55"}, "children": []}, {"id": "44c", "name": "China beats Elon Mus..", "data": {"$angularWidth": 20, "$color": "#f55"}, "children": []}, {"id": "41c", "name": "See West Coast wildf..", "data": {"$angularWidth": 20, "$color": "#f55"}, "children": []}, {"id": "18c", "name": "Fishing miles from l..", "data": {"$angularWidth": 20, "$color": "#f55"}, "children": []}, {"id": "29c", "name": "Six Really Big Facts..", "data": {"$angularWidth": 20, "$color": "#f55"}, "children": []}, {"id": "3c", "name": "Amanda was E Eastern..", "data": {"$angularWidth": 20, "$color": "#f55"}, "children": []}, {"id": "27c", "name": "Magnitude quake stri..", "data": {"$angularWidth": 20, "$color": "#f55"}, "children": []}, {"id": "38c", "name": "Pacific Ocean AquaFa..", "data": {"$angularWidth": 20, "$color": "#f55"}, "children": []}, {"id": "63c", "name": "Obama proposes vast ..", "data": {"$angularWidth": 20, "$color": "#f55"}, "children": []}, {"id": "72c", "name": "Creating a Rain Fore..", "data": {"$angularWidth": 20, "$color": "#f55"}, "children": []}, {"id": "48c", "name": "Coast Guard Cutter O..", "data": {"$angularWidth": 20, "$color": "#f55"}, "children": []}, {"id": "32c", "name": "Did not Know About t..", "data": {"$angularWidth": 20, "$color": "#f55"}, "children": []}, {"id": "42c", "name": "BRoll Corals of the ..", "data": {"$angularWidth": 20, "$color": "#f55"}, "children": []}, {"id": "15c", "name": " greatest sightings ..", "data": {"$angularWidth": 20, "$color": "#f55"}, "children": []}, {"id": "56c", "name": "Obligation to Negoti..", "data": {"$angularWidth": 20, "$color": "#f55"}, "children": []}, {"id": "37c", "name": "Prospects for the Tr..", "data": {"$angularWidth": 20, "$color": "#f55"}, "children": []}, {"id": "66c", "name": "Bluebox and Dnata to..", "data": {"$angularWidth": 20, "$color": "#f55"}, "children": []}, {"id": "40c", "name": "Floating Garbage Pat..", "data": {"$angularWidth": 20, "$color": "#f55"}, "children": []}, {"id": "12c", "name": "Pacific Ocean latest..", "data": {"$angularWidth": 20, "$color": "#f55"}, "children": []}, {"id": "77c", "name": "Impact Of Covid  On ..", "data": {"$angularWidth": 20, "$color": "#f55"}, "children": []}, {"id": "67c", "name": "Japan planning mass ..", "data": {"$angularWidth": 20, "$color": "#f55"}, "children": []}, {"id": "25c", "name": "Size of Eurasia vs t..", "data": {"$angularWidth": 20, "$color": "#f55"}, "children": []}, {"id": "69c", "name": "South Pacific  Mothe..", "data": {"$angularWidth": 20, "$color": "#f55"}, "children": []}, {"id": "16c", "name": "Pacific Ocean keeps ..", "data": {"$angularWidth": 20, "$color": "#f55"}, "children": []}, {"id": "49c", "name": "Ice discharge in the..", "data": {"$angularWidth": 20, "$color": "#f55"}, "children": []}, {"id": "68c", "name": "PACIFIC OCEAN PEDIAT..", "data": {"$angularWidth": 20, "$color": "#f55"}, "children": []}, {"id": "11c", "name": "Satellites uncover w..", "data": {"$angularWidth": 20, "$color": "#f55"}, "children": []}, {"id": "52c", "name": "China could spread p..", "data": {"$angularWidth": 20, "$color": "#f55"}, "children": []}, {"id": "50c", "name": "Sailing Solo across ..", "data": {"$angularWidth": 20, "$color": "#f55"}, "children": []}, {"id": "26c", "name": "Crossing the Pacific..", "data": {"$angularWidth": 20, "$color": "#f55"}, "children": []}, {"id": "55c", "name": "MBARI researchers di..", "data": {"$angularWidth": 20, "$color": "#f55"}, "children": []}, {"id": "78c", "name": "Scientists discover ..", "data": {"$angularWidth": 20, "$color": "#f55"}, "children": []}, {"id": "62c", "name": "Amanda Kloots Says S..", "data": {"$angularWidth": 20, "$color": "#f55"}, "children": []}, {"id": "70c", "name": "Plastic Garbage Patc..", "data": {"$angularWidth": 20, "$color": "#f55"}, "children": []}]}, {"id": "5c", "name": "This Is the Engineer..", "children": [{"id": "6c", "name": "Pilot Records Selfie..", "data": {"$angularWidth": 20, "$color": "#f55"}, "children": []}, {"id": "47c", "name": "E \u2013 Eastern Pacific ..", "data": {"$angularWidth": 20, "$color": "#f55"}, "children": []}, {"id": "75c", "name": "Lowell \u2013 Eastern Pac..", "data": {"$angularWidth": 20, "$color": "#f55"}, "children": []}, {"id": "20c", "name": "Malibu Beach Inn Rec..", "data": {"$angularWidth": 20, "$color": "#f55"}, "children": []}, {"id": "36c", "name": "A Changing Ocean War..", "data": {"$angularWidth": 20, "$color": "#f55"}, "children": []}, {"id": "0c", "name": "The Pacific Ocean ex..", "data": {"$angularWidth": 20, "$color": "#f55"}, "children": []}, {"id": "28c", "name": "Geography Facts Abou..", "data": {"$angularWidth": 20, "$color": "#f55"}, "children": []}, {"id": "46c", "name": "Volcanoes of the Pac..", "data": {"$angularWidth": 20, "$color": "#f55"}, "children": []}, {"id": "19c", "name": "South Pacific Ocean ..", "data": {"$angularWidth": 20, "$color": "#f55"}, "children": []}, {"id": "76c", "name": "athletes just comple..", "data": {"$angularWidth": 20, "$color": "#f55"}, "children": []}, {"id": "57c", "name": "to sail across the P..", "data": {"$angularWidth": 20, "$color": "#f55"}, "children": []}, {"id": "79c", "name": "the Pacific Oceanpng..", "data": {"$angularWidth": 20, "$color": "#f55"}, "children": []}, {"id": "51c", "name": "people survived a mo..", "data": {"$angularWidth": 20, "$color": "#f55"}, "children": []}, {"id": "64c", "name": "Titanium Healthcare ..", "data": {"$angularWidth": 20, "$color": "#f55"}, "children": []}, {"id": "65c", "name": "Where Do The Worlds ..", "data": {"$angularWidth": 20, "$color": "#f55"}, "children": []}, {"id": "10c", "name": "private islands for ..", "data": {"$angularWidth": 20, "$color": "#f55"}, "children": []}, {"id": "8c", "name": "the Atlantic and Pac..", "data": {"$angularWidth": 20, "$color": "#f55"}, "children": []}, {"id": "43c", "name": "Which country at the..", "data": {"$angularWidth": 20, "$color": "#f55"}, "children": []}, {"id": "21c", "name": "US troops ready for ..", "data": {"$angularWidth": 20, "$color": "#f55"}, "children": []}, {"id": "53c", "name": "pacific ocean  Time ..", "data": {"$angularWidth": 20, "$color": "#f55"}, "children": []}, {"id": "45c", "name": "Top ten species to s..", "data": {"$angularWidth": 20, "$color": "#f55"}, "children": []}, {"id": "61c", "name": "Why the Atlantic and..", "data": {"$angularWidth": 20, "$color": "#f55"}, "children": []}, {"id": "73c", "name": "Pacific Ocean Park T..", "data": {"$angularWidth": 20, "$color": "#f55"}, "children": []}, {"id": "2c", "name": "How the Pacific Ocea..", "data": {"$angularWidth": 20, "$color": "#f55"}, "children": []}, {"id": "22c", "name": "Pacific Ocean Descri..", "data": {"$angularWidth": 20, "$color": "#f55"}, "children": []}, {"id": "23c", "name": "India US will work f..", "data": {"$angularWidth": 20, "$color": "#f55"}, "children": []}, {"id": "59c", "name": "After months strande..", "data": {"$angularWidth": 20, "$color": "#f55"}, "children": []}, {"id": "74c", "name": "The blob Pacific Oce..", "data": {"$angularWidth": 20, "$color": "#f55"}, "children": []}, {"id": "34c", "name": "The Pacific Ocean is..", "data": {"$angularWidth": 20, "$color": "#f55"}, "children": []}, {"id": "9c", "name": "Great white shark la..", "data": {"$angularWidth": 20, "$color": "#f55"}, "children": []}, {"id": "30c", "name": "The long memory of t..", "data": {"$angularWidth": 20, "$color": "#f55"}, "children": []}, {"id": "24c", "name": "Pacific Ocean Latest..", "data": {"$angularWidth": 20, "$color": "#f55"}, "children": []}, {"id": "14c", "name": "Pacific Ocean Facts ..", "data": {"$angularWidth": 20, "$color": "#f55"}, "children": []}, {"id": "7c", "name": "Pacific Ocean Energy..", "data": {"$angularWidth": 20, "$color": "#f55"}, "children": []}, {"id": "58c", "name": "Swimmer Ben Lecomte ..", "data": {"$angularWidth": 20, "$color": "#f55"}, "children": []}, {"id": "31c", "name": "The Great Pacific Ga..", "data": {"$angularWidth": 20, "$color": "#f55"}, "children": []}, {"id": "44c", "name": "China beats Elon Mus..", "data": {"$angularWidth": 20, "$color": "#f55"}, "children": []}, {"id": "41c", "name": "See West Coast wildf..", "data": {"$angularWidth": 20, "$color": "#f55"}, "children": []}, {"id": "4c", "name": "Theres a Desert in T..", "data": {"$angularWidth": 20, "$color": "#f55"}, "children": []}, {"id": "18c", "name": "Fishing miles from l..", "data": {"$angularWidth": 20, "$color": "#f55"}, "children": []}, {"id": "29c", "name": "Six Really Big Facts..", "data": {"$angularWidth": 20, "$color": "#f55"}, "children": []}, {"id": "39c", "name": "The acidification of..", "data": {"$angularWidth": 20, "$color": "#f55"}, "children": []}, {"id": "3c", "name": "Amanda was E Eastern..", "data": {"$angularWidth": 20, "$color": "#f55"}, "children": []}, {"id": "27c", "name": "Magnitude quake stri..", "data": {"$angularWidth": 20, "$color": "#f55"}, "children": []}, {"id": "38c", "name": "Pacific Ocean AquaFa..", "data": {"$angularWidth": 20, "$color": "#f55"}, "children": []}, {"id": "63c", "name": "Obama proposes vast ..", "data": {"$angularWidth": 20, "$color": "#f55"}, "children": []}, {"id": "72c", "name": "Creating a Rain Fore..", "data": {"$angularWidth": 20, "$color": "#f55"}, "children": []}, {"id": "1c", "name": "The Pacific Ocean ha..", "data": {"$angularWidth": 20, "$color": "#f55"}, "children": []}, {"id": "48c", "name": "Coast Guard Cutter O..", "data": {"$angularWidth": 20, "$color": "#f55"}, "children": []}, {"id": "32c", "name": "Did not Know About t..", "data": {"$angularWidth": 20, "$color": "#f55"}, "children": []}, {"id": "42c", "name": "BRoll Corals of the ..", "data": {"$angularWidth": 20, "$color": "#f55"}, "children": []}, {"id": "17c", "name": "THE SEA OTTER IN THE..", "data": {"$angularWidth": 20, "$color": "#f55"}, "children": []}, {"id": "15c", "name": " greatest sightings ..", "data": {"$angularWidth": 20, "$color": "#f55"}, "children": []}, {"id": "56c", "name": "Obligation to Negoti..", "data": {"$angularWidth": 20, "$color": "#f55"}, "children": []}, {"id": "37c", "name": "Prospects for the Tr..", "data": {"$angularWidth": 20, "$color": "#f55"}, "children": []}, {"id": "66c", "name": "Bluebox and Dnata to..", "data": {"$angularWidth": 20, "$color": "#f55"}, "children": []}, {"id": "33c", "name": "The Pacific Ocean is..", "data": {"$angularWidth": 20, "$color": "#f55"}, "children": []}, {"id": "12c", "name": "Pacific Ocean latest..", "data": {"$angularWidth": 20, "$color": "#f55"}, "children": []}, {"id": "77c", "name": "Impact Of Covid  On ..", "data": {"$angularWidth": 20, "$color": "#f55"}, "children": []}, {"id": "25c", "name": "Size of Eurasia vs t..", "data": {"$angularWidth": 20, "$color": "#f55"}, "children": []}, {"id": "69c", "name": "South Pacific  Mothe..", "data": {"$angularWidth": 20, "$color": "#f55"}, "children": []}, {"id": "49c", "name": "Ice discharge in the..", "data": {"$angularWidth": 20, "$color": "#f55"}, "children": []}, {"id": "68c", "name": "PACIFIC OCEAN PEDIAT..", "data": {"$angularWidth": 20, "$color": "#f55"}, "children": []}, {"id": "13c", "name": "The Ocean Cleanup wi..", "data": {"$angularWidth": 20, "$color": "#f55"}, "children": []}, {"id": "11c", "name": "Satellites uncover w..", "data": {"$angularWidth": 20, "$color": "#f55"}, "children": []}, {"id": "52c", "name": "China could spread p..", "data": {"$angularWidth": 20, "$color": "#f55"}, "children": []}, {"id": "50c", "name": "Sailing Solo across ..", "data": {"$angularWidth": 20, "$color": "#f55"}, "children": []}, {"id": "26c", "name": "Crossing the Pacific..", "data": {"$angularWidth": 20, "$color": "#f55"}, "children": []}, {"id": "62c", "name": "Amanda Kloots Says S..", "data": {"$angularWidth": 20, "$color": "#f55"}, "children": []}]}, {"id": "73c", "name": "Pacific Ocean Park T..", "children": [{"id": "6c", "name": "Pilot Records Selfie..", "data": {"$angularWidth": 20, "$color": "#f55"}, "children": []}, {"id": "47c", "name": "E \u2013 Eastern Pacific ..", "data": {"$angularWidth": 20, "$color": "#f55"}, "children": []}, {"id": "75c", "name": "Lowell \u2013 Eastern Pac..", "data": {"$angularWidth": 20, "$color": "#f55"}, "children": []}, {"id": "20c", "name": "Malibu Beach Inn Rec..", "data": {"$angularWidth": 20, "$color": "#f55"}, "children": []}, {"id": "36c", "name": "A Changing Ocean War..", "data": {"$angularWidth": 20, "$color": "#f55"}, "children": []}, {"id": "0c", "name": "The Pacific Ocean ex..", "data": {"$angularWidth": 20, "$color": "#f55"}, "children": []}, {"id": "28c", "name": "Geography Facts Abou..", "data": {"$angularWidth": 20, "$color": "#f55"}, "children": []}, {"id": "46c", "name": "Volcanoes of the Pac..", "data": {"$angularWidth": 20, "$color": "#f55"}, "children": []}, {"id": "19c", "name": "South Pacific Ocean ..", "data": {"$angularWidth": 20, "$color": "#f55"}, "children": []}, {"id": "5c", "name": "This Is the Engineer..", "data": {"$angularWidth": 20, "$color": "#f55"}, "children": []}, {"id": "74c", "name": "The blob Pacific Oce..", "data": {"$angularWidth": 20, "$color": "#f55"}, "children": []}, {"id": "76c", "name": "athletes just comple..", "data": {"$angularWidth": 20, "$color": "#f55"}, "children": []}, {"id": "34c", "name": "The Pacific Ocean is..", "data": {"$angularWidth": 20, "$color": "#f55"}, "children": []}, {"id": "30c", "name": "The long memory of t..", "data": {"$angularWidth": 20, "$color": "#f55"}, "children": []}, {"id": "57c", "name": "to sail across the P..", "data": {"$angularWidth": 20, "$color": "#f55"}, "children": []}, {"id": "58c", "name": "Swimmer Ben Lecomte ..", "data": {"$angularWidth": 20, "$color": "#f55"}, "children": []}, {"id": "31c", "name": "The Great Pacific Ga..", "data": {"$angularWidth": 20, "$color": "#f55"}, "children": []}, {"id": "41c", "name": "See West Coast wildf..", "data": {"$angularWidth": 20, "$color": "#f55"}, "children": []}, {"id": "4c", "name": "Theres a Desert in T..", "data": {"$angularWidth": 20, "$color": "#f55"}, "children": []}, {"id": "29c", "name": "Six Really Big Facts..", "data": {"$angularWidth": 20, "$color": "#f55"}, "children": []}, {"id": "39c", "name": "The acidification of..", "data": {"$angularWidth": 20, "$color": "#f55"}, "children": []}, {"id": "79c", "name": "the Pacific Oceanpng..", "data": {"$angularWidth": 20, "$color": "#f55"}, "children": []}, {"id": "1c", "name": "The Pacific Ocean ha..", "data": {"$angularWidth": 20, "$color": "#f55"}, "children": []}, {"id": "17c", "name": "THE SEA OTTER IN THE..", "data": {"$angularWidth": 20, "$color": "#f55"}, "children": []}, {"id": "37c", "name": "Prospects for the Tr..", "data": {"$angularWidth": 20, "$color": "#f55"}, "children": []}, {"id": "33c", "name": "The Pacific Ocean is..", "data": {"$angularWidth": 20, "$color": "#f55"}, "children": []}, {"id": "51c", "name": "people survived a mo..", "data": {"$angularWidth": 20, "$color": "#f55"}, "children": []}, {"id": "64c", "name": "Titanium Healthcare ..", "data": {"$angularWidth": 20, "$color": "#f55"}, "children": []}, {"id": "12c", "name": "Pacific Ocean latest..", "data": {"$angularWidth": 20, "$color": "#f55"}, "children": []}, {"id": "65c", "name": "Where Do The Worlds ..", "data": {"$angularWidth": 20, "$color": "#f55"}, "children": []}, {"id": "10c", "name": "private islands for ..", "data": {"$angularWidth": 20, "$color": "#f55"}, "children": []}, {"id": "8c", "name": "the Atlantic and Pac..", "data": {"$angularWidth": 20, "$color": "#f55"}, "children": []}, {"id": "69c", "name": "South Pacific  Mothe..", "data": {"$angularWidth": 20, "$color": "#f55"}, "children": []}, {"id": "13c", "name": "The Ocean Cleanup wi..", "data": {"$angularWidth": 20, "$color": "#f55"}, "children": []}, {"id": "11c", "name": "Satellites uncover w..", "data": {"$angularWidth": 20, "$color": "#f55"}, "children": []}, {"id": "50c", "name": "Sailing Solo across ..", "data": {"$angularWidth": 20, "$color": "#f55"}, "children": []}, {"id": "21c", "name": "US troops ready for ..", "data": {"$angularWidth": 20, "$color": "#f55"}, "children": []}, {"id": "53c", "name": "pacific ocean  Time ..", "data": {"$angularWidth": 20, "$color": "#f55"}, "children": []}, {"id": "45c", "name": "Top ten species to s..", "data": {"$angularWidth": 20, "$color": "#f55"}, "children": []}, {"id": "61c", "name": "Why the Atlantic and..", "data": {"$angularWidth": 20, "$color": "#f55"}, "children": []}, {"id": "70c", "name": "Plastic Garbage Patc..", "data": {"$angularWidth": 20, "$color": "#f55"}, "children": []}, {"id": "2c", "name": "How the Pacific Ocea..", "data": {"$angularWidth": 20, "$color": "#f55"}, "children": []}, {"id": "22c", "name": "Pacific Ocean Descri..", "data": {"$angularWidth": 20, "$color": "#f55"}, "children": []}, {"id": "23c", "name": "India US will work f..", "data": {"$angularWidth": 20, "$color": "#f55"}, "children": []}, {"id": "59c", "name": "After months strande..", "data": {"$angularWidth": 20, "$color": "#f55"}, "children": []}, {"id": "9c", "name": "Great white shark la..", "data": {"$angularWidth": 20, "$color": "#f55"}, "children": []}, {"id": "24c", "name": "Pacific Ocean Latest..", "data": {"$angularWidth": 20, "$color": "#f55"}, "children": []}, {"id": "14c", "name": "Pacific Ocean Facts ..", "data": {"$angularWidth": 20, "$color": "#f55"}, "children": []}, {"id": "7c", "name": "Pacific Ocean Energy..", "data": {"$angularWidth": 20, "$color": "#f55"}, "children": []}, {"id": "44c", "name": "China beats Elon Mus..", "data": {"$angularWidth": 20, "$color": "#f55"}, "children": []}, {"id": "18c", "name": "Fishing miles from l..", "data": {"$angularWidth": 20, "$color": "#f55"}, "children": []}, {"id": "3c", "name": "Amanda was E Eastern..", "data": {"$angularWidth": 20, "$color": "#f55"}, "children": []}, {"id": "27c", "name": "Magnitude quake stri..", "data": {"$angularWidth": 20, "$color": "#f55"}, "children": []}, {"id": "38c", "name": "Pacific Ocean AquaFa..", "data": {"$angularWidth": 20, "$color": "#f55"}, "children": []}, {"id": "63c", "name": "Obama proposes vast ..", "data": {"$angularWidth": 20, "$color": "#f55"}, "children": []}, {"id": "72c", "name": "Creating a Rain Fore..", "data": {"$angularWidth": 20, "$color": "#f55"}, "children": []}, {"id": "48c", "name": "Coast Guard Cutter O..", "data": {"$angularWidth": 20, "$color": "#f55"}, "children": []}, {"id": "32c", "name": "Did not Know About t..", "data": {"$angularWidth": 20, "$color": "#f55"}, "children": []}, {"id": "42c", "name": "BRoll Corals of the ..", "data": {"$angularWidth": 20, "$color": "#f55"}, "children": []}, {"id": "56c", "name": "Obligation to Negoti..", "data": {"$angularWidth": 20, "$color": "#f55"}, "children": []}, {"id": "66c", "name": "Bluebox and Dnata to..", "data": {"$angularWidth": 20, "$color": "#f55"}, "children": []}, {"id": "77c", "name": "Impact Of Covid  On ..", "data": {"$angularWidth": 20, "$color": "#f55"}, "children": []}, {"id": "49c", "name": "Ice discharge in the..", "data": {"$angularWidth": 20, "$color": "#f55"}, "children": []}, {"id": "68c", "name": "PACIFIC OCEAN PEDIAT..", "data": {"$angularWidth": 20, "$color": "#f55"}, "children": []}, {"id": "26c", "name": "Crossing the Pacific..", "data": {"$angularWidth": 20, "$color": "#f55"}, "children": []}, {"id": "55c", "name": "MBARI researchers di..", "data": {"$angularWidth": 20, "$color": "#f55"}, "children": []}, {"id": "62c", "name": "Amanda Kloots Says S..", "data": {"$angularWidth": 20, "$color": "#f55"}, "children": []}]}, {"id": "2c", "name": "How the Pacific Ocea..", "children": [{"id": "6c", "name": "Pilot Records Selfie..", "data": {"$angularWidth": 20, "$color": "#f55"}, "children": []}, {"id": "47c", "name": "E \u2013 Eastern Pacific ..", "data": {"$angularWidth": 20, "$color": "#f55"}, "children": []}, {"id": "75c", "name": "Lowell \u2013 Eastern Pac..", "data": {"$angularWidth": 20, "$color": "#f55"}, "children": []}, {"id": "20c", "name": "Malibu Beach Inn Rec..", "data": {"$angularWidth": 20, "$color": "#f55"}, "children": []}, {"id": "36c", "name": "A Changing Ocean War..", "data": {"$angularWidth": 20, "$color": "#f55"}, "children": []}, {"id": "0c", "name": "The Pacific Ocean ex..", "data": {"$angularWidth": 20, "$color": "#f55"}, "children": []}, {"id": "28c", "name": "Geography Facts Abou..", "data": {"$angularWidth": 20, "$color": "#f55"}, "children": []}, {"id": "46c", "name": "Volcanoes of the Pac..", "data": {"$angularWidth": 20, "$color": "#f55"}, "children": []}, {"id": "19c", "name": "South Pacific Ocean ..", "data": {"$angularWidth": 20, "$color": "#f55"}, "children": []}, {"id": "5c", "name": "This Is the Engineer..", "data": {"$angularWidth": 20, "$color": "#f55"}, "children": []}, {"id": "73c", "name": "Pacific Ocean Park T..", "data": {"$angularWidth": 20, "$color": "#f55"}, "children": []}, {"id": "22c", "name": "Pacific Ocean Descri..", "data": {"$angularWidth": 20, "$color": "#f55"}, "children": []}, {"id": "23c", "name": "India US will work f..", "data": {"$angularWidth": 20, "$color": "#f55"}, "children": []}, {"id": "74c", "name": "The blob Pacific Oce..", "data": {"$angularWidth": 20, "$color": "#f55"}, "children": []}, {"id": "76c", "name": "athletes just comple..", "data": {"$angularWidth": 20, "$color": "#f55"}, "children": []}, {"id": "34c", "name": "The Pacific Ocean is..", "data": {"$angularWidth": 20, "$color": "#f55"}, "children": []}, {"id": "30c", "name": "The long memory of t..", "data": {"$angularWidth": 20, "$color": "#f55"}, "children": []}, {"id": "24c", "name": "Pacific Ocean Latest..", "data": {"$angularWidth": 20, "$color": "#f55"}, "children": []}, {"id": "14c", "name": "Pacific Ocean Facts ..", "data": {"$angularWidth": 20, "$color": "#f55"}, "children": []}, {"id": "7c", "name": "Pacific Ocean Energy..", "data": {"$angularWidth": 20, "$color": "#f55"}, "children": []}, {"id": "57c", "name": "to sail across the P..", "data": {"$angularWidth": 20, "$color": "#f55"}, "children": []}, {"id": "58c", "name": "Swimmer Ben Lecomte ..", "data": {"$angularWidth": 20, "$color": "#f55"}, "children": []}, {"id": "31c", "name": "The Great Pacific Ga..", "data": {"$angularWidth": 20, "$color": "#f55"}, "children": []}, {"id": "80c", "name": "Mystery Stretch of t..", "data": {"$angularWidth": 20, "$color": "#f55"}, "children": []}, {"id": "41c", "name": "See West Coast wildf..", "data": {"$angularWidth": 20, "$color": "#f55"}, "children": []}, {"id": "4c", "name": "Theres a Desert in T..", "data": {"$angularWidth": 20, "$color": "#f55"}, "children": []}, {"id": "29c", "name": "Six Really Big Facts..", "data": {"$angularWidth": 20, "$color": "#f55"}, "children": []}, {"id": "39c", "name": "The acidification of..", "data": {"$angularWidth": 20, "$color": "#f55"}, "children": []}, {"id": "79c", "name": "the Pacific Oceanpng..", "data": {"$angularWidth": 20, "$color": "#f55"}, "children": []}, {"id": "27c", "name": "Magnitude quake stri..", "data": {"$angularWidth": 20, "$color": "#f55"}, "children": []}, {"id": "63c", "name": "Obama proposes vast ..", "data": {"$angularWidth": 20, "$color": "#f55"}, "children": []}, {"id": "1c", "name": "The Pacific Ocean ha..", "data": {"$angularWidth": 20, "$color": "#f55"}, "children": []}, {"id": "56c", "name": "Obligation to Negoti..", "data": {"$angularWidth": 20, "$color": "#f55"}, "children": []}, {"id": "37c", "name": "Prospects for the Tr..", "data": {"$angularWidth": 20, "$color": "#f55"}, "children": []}, {"id": "33c", "name": "The Pacific Ocean is..", "data": {"$angularWidth": 20, "$color": "#f55"}, "children": []}, {"id": "51c", "name": "people survived a mo..", "data": {"$angularWidth": 20, "$color": "#f55"}, "children": []}, {"id": "64c", "name": "Titanium Healthcare ..", "data": {"$angularWidth": 20, "$color": "#f55"}, "children": []}, {"id": "12c", "name": "Pacific Ocean latest..", "data": {"$angularWidth": 20, "$color": "#f55"}, "children": []}, {"id": "65c", "name": "Where Do The Worlds ..", "data": {"$angularWidth": 20, "$color": "#f55"}, "children": []}, {"id": "77c", "name": "Impact Of Covid  On ..", "data": {"$angularWidth": 20, "$color": "#f55"}, "children": []}, {"id": "25c", "name": "Size of Eurasia vs t..", "data": {"$angularWidth": 20, "$color": "#f55"}, "children": []}, {"id": "10c", "name": "private islands for ..", "data": {"$angularWidth": 20, "$color": "#f55"}, "children": []}, {"id": "8c", "name": "the Atlantic and Pac..", "data": {"$angularWidth": 20, "$color": "#f55"}, "children": []}, {"id": "69c", "name": "South Pacific  Mothe..", "data": {"$angularWidth": 20, "$color": "#f55"}, "children": []}, {"id": "16c", "name": "Pacific Ocean keeps ..", "data": {"$angularWidth": 20, "$color": "#f55"}, "children": []}, {"id": "49c", "name": "Ice discharge in the..", "data": {"$angularWidth": 20, "$color": "#f55"}, "children": []}, {"id": "68c", "name": "PACIFIC OCEAN PEDIAT..", "data": {"$angularWidth": 20, "$color": "#f55"}, "children": []}, {"id": "43c", "name": "Which country at the..", "data": {"$angularWidth": 20, "$color": "#f55"}, "children": []}, {"id": "13c", "name": "The Ocean Cleanup wi..", "data": {"$angularWidth": 20, "$color": "#f55"}, "children": []}, {"id": "11c", "name": "Satellites uncover w..", "data": {"$angularWidth": 20, "$color": "#f55"}, "children": []}, {"id": "50c", "name": "Sailing Solo across ..", "data": {"$angularWidth": 20, "$color": "#f55"}, "children": []}, {"id": "21c", "name": "US troops ready for ..", "data": {"$angularWidth": 20, "$color": "#f55"}, "children": []}, {"id": "45c", "name": "Top ten species to s..", "data": {"$angularWidth": 20, "$color": "#f55"}, "children": []}, {"id": "61c", "name": "Why the Atlantic and..", "data": {"$angularWidth": 20, "$color": "#f55"}, "children": []}, {"id": "70c", "name": "Plastic Garbage Patc..", "data": {"$angularWidth": 20, "$color": "#f55"}, "children": []}, {"id": "59c", "name": "After months strande..", "data": {"$angularWidth": 20, "$color": "#f55"}, "children": []}, {"id": "9c", "name": "Great white shark la..", "data": {"$angularWidth": 20, "$color": "#f55"}, "children": []}, {"id": "44c", "name": "China beats Elon Mus..", "data": {"$angularWidth": 20, "$color": "#f55"}, "children": []}, {"id": "18c", "name": "Fishing miles from l..", "data": {"$angularWidth": 20, "$color": "#f55"}, "children": []}, {"id": "3c", "name": "Amanda was E Eastern..", "data": {"$angularWidth": 20, "$color": "#f55"}, "children": []}, {"id": "48c", "name": "Coast Guard Cutter O..", "data": {"$angularWidth": 20, "$color": "#f55"}, "children": []}, {"id": "32c", "name": "Did not Know About t..", "data": {"$angularWidth": 20, "$color": "#f55"}, "children": []}, {"id": "66c", "name": "Bluebox and Dnata to..", "data": {"$angularWidth": 20, "$color": "#f55"}, "children": []}, {"id": "40c", "name": "Floating Garbage Pat..", "data": {"$angularWidth": 20, "$color": "#f55"}, "children": []}, {"id": "52c", "name": "China could spread p..", "data": {"$angularWidth": 20, "$color": "#f55"}, "children": []}, {"id": "26c", "name": "Crossing the Pacific..", "data": {"$angularWidth": 20, "$color": "#f55"}, "children": []}, {"id": "62c", "name": "Amanda Kloots Says S..", "data": {"$angularWidth": 20, "$color": "#f55"}, "children": []}]}, {"id": "22c", "name": "Pacific Ocean Descri..", "children": [{"id": "6c", "name": "Pilot Records Selfie..", "data": {"$angularWidth": 20, "$color": "#f55"}, "children": []}, {"id": "47c", "name": "E \u2013 Eastern Pacific ..", "data": {"$angularWidth": 20, "$color": "#f55"}, "children": []}, {"id": "75c", "name": "Lowell \u2013 Eastern Pac..", "data": {"$angularWidth": 20, "$color": "#f55"}, "children": []}, {"id": "20c", "name": "Malibu Beach Inn Rec..", "data": {"$angularWidth": 20, "$color": "#f55"}, "children": []}, {"id": "36c", "name": "A Changing Ocean War..", "data": {"$angularWidth": 20, "$color": "#f55"}, "children": []}, {"id": "0c", "name": "The Pacific Ocean ex..", "data": {"$angularWidth": 20, "$color": "#f55"}, "children": []}, {"id": "28c", "name": "Geography Facts Abou..", "data": {"$angularWidth": 20, "$color": "#f55"}, "children": []}, {"id": "46c", "name": "Volcanoes of the Pac..", "data": {"$angularWidth": 20, "$color": "#f55"}, "children": []}, {"id": "19c", "name": "South Pacific Ocean ..", "data": {"$angularWidth": 20, "$color": "#f55"}, "children": []}, {"id": "5c", "name": "This Is the Engineer..", "data": {"$angularWidth": 20, "$color": "#f55"}, "children": []}, {"id": "73c", "name": "Pacific Ocean Park T..", "data": {"$angularWidth": 20, "$color": "#f55"}, "children": []}, {"id": "2c", "name": "How the Pacific Ocea..", "data": {"$angularWidth": 20, "$color": "#f55"}, "children": []}, {"id": "74c", "name": "The blob Pacific Oce..", "data": {"$angularWidth": 20, "$color": "#f55"}, "children": []}, {"id": "76c", "name": "athletes just comple..", "data": {"$angularWidth": 20, "$color": "#f55"}, "children": []}, {"id": "34c", "name": "The Pacific Ocean is..", "data": {"$angularWidth": 20, "$color": "#f55"}, "children": []}, {"id": "30c", "name": "The long memory of t..", "data": {"$angularWidth": 20, "$color": "#f55"}, "children": []}, {"id": "24c", "name": "Pacific Ocean Latest..", "data": {"$angularWidth": 20, "$color": "#f55"}, "children": []}, {"id": "14c", "name": "Pacific Ocean Facts ..", "data": {"$angularWidth": 20, "$color": "#f55"}, "children": []}, {"id": "7c", "name": "Pacific Ocean Energy..", "data": {"$angularWidth": 20, "$color": "#f55"}, "children": []}, {"id": "57c", "name": "to sail across the P..", "data": {"$angularWidth": 20, "$color": "#f55"}, "children": []}, {"id": "58c", "name": "Swimmer Ben Lecomte ..", "data": {"$angularWidth": 20, "$color": "#f55"}, "children": []}, {"id": "31c", "name": "The Great Pacific Ga..", "data": {"$angularWidth": 20, "$color": "#f55"}, "children": []}, {"id": "41c", "name": "See West Coast wildf..", "data": {"$angularWidth": 20, "$color": "#f55"}, "children": []}, {"id": "4c", "name": "Theres a Desert in T..", "data": {"$angularWidth": 20, "$color": "#f55"}, "children": []}, {"id": "29c", "name": "Six Really Big Facts..", "data": {"$angularWidth": 20, "$color": "#f55"}, "children": []}, {"id": "39c", "name": "The acidification of..", "data": {"$angularWidth": 20, "$color": "#f55"}, "children": []}, {"id": "79c", "name": "the Pacific Oceanpng..", "data": {"$angularWidth": 20, "$color": "#f55"}, "children": []}, {"id": "1c", "name": "The Pacific Ocean ha..", "data": {"$angularWidth": 20, "$color": "#f55"}, "children": []}, {"id": "17c", "name": "THE SEA OTTER IN THE..", "data": {"$angularWidth": 20, "$color": "#f55"}, "children": []}, {"id": "37c", "name": "Prospects for the Tr..", "data": {"$angularWidth": 20, "$color": "#f55"}, "children": []}, {"id": "33c", "name": "The Pacific Ocean is..", "data": {"$angularWidth": 20, "$color": "#f55"}, "children": []}, {"id": "51c", "name": "people survived a mo..", "data": {"$angularWidth": 20, "$color": "#f55"}, "children": []}, {"id": "64c", "name": "Titanium Healthcare ..", "data": {"$angularWidth": 20, "$color": "#f55"}, "children": []}, {"id": "12c", "name": "Pacific Ocean latest..", "data": {"$angularWidth": 20, "$color": "#f55"}, "children": []}, {"id": "65c", "name": "Where Do The Worlds ..", "data": {"$angularWidth": 20, "$color": "#f55"}, "children": []}, {"id": "10c", "name": "private islands for ..", "data": {"$angularWidth": 20, "$color": "#f55"}, "children": []}, {"id": "8c", "name": "the Atlantic and Pac..", "data": {"$angularWidth": 20, "$color": "#f55"}, "children": []}, {"id": "69c", "name": "South Pacific  Mothe..", "data": {"$angularWidth": 20, "$color": "#f55"}, "children": []}, {"id": "16c", "name": "Pacific Ocean keeps ..", "data": {"$angularWidth": 20, "$color": "#f55"}, "children": []}, {"id": "13c", "name": "The Ocean Cleanup wi..", "data": {"$angularWidth": 20, "$color": "#f55"}, "children": []}, {"id": "11c", "name": "Satellites uncover w..", "data": {"$angularWidth": 20, "$color": "#f55"}, "children": []}, {"id": "50c", "name": "Sailing Solo across ..", "data": {"$angularWidth": 20, "$color": "#f55"}, "children": []}, {"id": "21c", "name": "US troops ready for ..", "data": {"$angularWidth": 20, "$color": "#f55"}, "children": []}, {"id": "53c", "name": "pacific ocean  Time ..", "data": {"$angularWidth": 20, "$color": "#f55"}, "children": []}, {"id": "61c", "name": "Why the Atlantic and..", "data": {"$angularWidth": 20, "$color": "#f55"}, "children": []}, {"id": "70c", "name": "Plastic Garbage Patc..", "data": {"$angularWidth": 20, "$color": "#f55"}, "children": []}, {"id": "23c", "name": "India US will work f..", "data": {"$angularWidth": 20, "$color": "#f55"}, "children": []}, {"id": "59c", "name": "After months strande..", "data": {"$angularWidth": 20, "$color": "#f55"}, "children": []}, {"id": "9c", "name": "Great white shark la..", "data": {"$angularWidth": 20, "$color": "#f55"}, "children": []}, {"id": "44c", "name": "China beats Elon Mus..", "data": {"$angularWidth": 20, "$color": "#f55"}, "children": []}, {"id": "18c", "name": "Fishing miles from l..", "data": {"$angularWidth": 20, "$color": "#f55"}, "children": []}, {"id": "3c", "name": "Amanda was E Eastern..", "data": {"$angularWidth": 20, "$color": "#f55"}, "children": []}, {"id": "27c", "name": "Magnitude quake stri..", "data": {"$angularWidth": 20, "$color": "#f55"}, "children": []}, {"id": "38c", "name": "Pacific Ocean AquaFa..", "data": {"$angularWidth": 20, "$color": "#f55"}, "children": []}, {"id": "63c", "name": "Obama proposes vast ..", "data": {"$angularWidth": 20, "$color": "#f55"}, "children": []}, {"id": "48c", "name": "Coast Guard Cutter O..", "data": {"$angularWidth": 20, "$color": "#f55"}, "children": []}, {"id": "32c", "name": "Did not Know About t..", "data": {"$angularWidth": 20, "$color": "#f55"}, "children": []}, {"id": "42c", "name": "BRoll Corals of the ..", "data": {"$angularWidth": 20, "$color": "#f55"}, "children": []}, {"id": "15c", "name": " greatest sightings ..", "data": {"$angularWidth": 20, "$color": "#f55"}, "children": []}, {"id": "56c", "name": "Obligation to Negoti..", "data": {"$angularWidth": 20, "$color": "#f55"}, "children": []}, {"id": "66c", "name": "Bluebox and Dnata to..", "data": {"$angularWidth": 20, "$color": "#f55"}, "children": []}, {"id": "40c", "name": "Floating Garbage Pat..", "data": {"$angularWidth": 20, "$color": "#f55"}, "children": []}, {"id": "35c", "name": "Kilauea Eruption Fos..", "data": {"$angularWidth": 20, "$color": "#f55"}, "children": []}, {"id": "77c", "name": "Impact Of Covid  On ..", "data": {"$angularWidth": 20, "$color": "#f55"}, "children": []}, {"id": "67c", "name": "Japan planning mass ..", "data": {"$angularWidth": 20, "$color": "#f55"}, "children": []}, {"id": "49c", "name": "Ice discharge in the..", "data": {"$angularWidth": 20, "$color": "#f55"}, "children": []}, {"id": "68c", "name": "PACIFIC OCEAN PEDIAT..", "data": {"$angularWidth": 20, "$color": "#f55"}, "children": []}, {"id": "52c", "name": "China could spread p..", "data": {"$angularWidth": 20, "$color": "#f55"}, "children": []}, {"id": "26c", "name": "Crossing the Pacific..", "data": {"$angularWidth": 20, "$color": "#f55"}, "children": []}, {"id": "55c", "name": "MBARI researchers di..", "data": {"$angularWidth": 20, "$color": "#f55"}, "children": []}, {"id": "62c", "name": "Amanda Kloots Says S..", "data": {"$angularWidth": 20, "$color": "#f55"}, "children": []}]}, {"id": "23c", "name": "India US will work f..", "children": [{"id": "6c", "name": "Pilot Records Selfie..", "data": {"$angularWidth": 20, "$color": "#f55"}, "children": []}, {"id": "47c", "name": "E \u2013 Eastern Pacific ..", "data": {"$angularWidth": 20, "$color": "#f55"}, "children": []}, {"id": "75c", "name": "Lowell \u2013 Eastern Pac..", "data": {"$angularWidth": 20, "$color": "#f55"}, "children": []}, {"id": "20c", "name": "Malibu Beach Inn Rec..", "data": {"$angularWidth": 20, "$color": "#f55"}, "children": []}, {"id": "36c", "name": "A Changing Ocean War..", "data": {"$angularWidth": 20, "$color": "#f55"}, "children": []}, {"id": "0c", "name": "The Pacific Ocean ex..", "data": {"$angularWidth": 20, "$color": "#f55"}, "children": []}, {"id": "28c", "name": "Geography Facts Abou..", "data": {"$angularWidth": 20, "$color": "#f55"}, "children": []}, {"id": "46c", "name": "Volcanoes of the Pac..", "data": {"$angularWidth": 20, "$color": "#f55"}, "children": []}, {"id": "19c", "name": "South Pacific Ocean ..", "data": {"$angularWidth": 20, "$color": "#f55"}, "children": []}, {"id": "5c", "name": "This Is the Engineer..", "data": {"$angularWidth": 20, "$color": "#f55"}, "children": []}, {"id": "73c", "name": "Pacific Ocean Park T..", "data": {"$angularWidth": 20, "$color": "#f55"}, "children": []}, {"id": "2c", "name": "How the Pacific Ocea..", "data": {"$angularWidth": 20, "$color": "#f55"}, "children": []}, {"id": "22c", "name": "Pacific Ocean Descri..", "data": {"$angularWidth": 20, "$color": "#f55"}, "children": []}, {"id": "74c", "name": "The blob Pacific Oce..", "data": {"$angularWidth": 20, "$color": "#f55"}, "children": []}, {"id": "76c", "name": "athletes just comple..", "data": {"$angularWidth": 20, "$color": "#f55"}, "children": []}, {"id": "34c", "name": "The Pacific Ocean is..", "data": {"$angularWidth": 20, "$color": "#f55"}, "children": []}, {"id": "30c", "name": "The long memory of t..", "data": {"$angularWidth": 20, "$color": "#f55"}, "children": []}, {"id": "24c", "name": "Pacific Ocean Latest..", "data": {"$angularWidth": 20, "$color": "#f55"}, "children": []}, {"id": "14c", "name": "Pacific Ocean Facts ..", "data": {"$angularWidth": 20, "$color": "#f55"}, "children": []}, {"id": "7c", "name": "Pacific Ocean Energy..", "data": {"$angularWidth": 20, "$color": "#f55"}, "children": []}, {"id": "57c", "name": "to sail across the P..", "data": {"$angularWidth": 20, "$color": "#f55"}, "children": []}, {"id": "58c", "name": "Swimmer Ben Lecomte ..", "data": {"$angularWidth": 20, "$color": "#f55"}, "children": []}, {"id": "31c", "name": "The Great Pacific Ga..", "data": {"$angularWidth": 20, "$color": "#f55"}, "children": []}, {"id": "80c", "name": "Mystery Stretch of t..", "data": {"$angularWidth": 20, "$color": "#f55"}, "children": []}, {"id": "41c", "name": "See West Coast wildf..", "data": {"$angularWidth": 20, "$color": "#f55"}, "children": []}, {"id": "4c", "name": "Theres a Desert in T..", "data": {"$angularWidth": 20, "$color": "#f55"}, "children": []}, {"id": "29c", "name": "Six Really Big Facts..", "data": {"$angularWidth": 20, "$color": "#f55"}, "children": []}, {"id": "39c", "name": "The acidification of..", "data": {"$angularWidth": 20, "$color": "#f55"}, "children": []}, {"id": "79c", "name": "the Pacific Oceanpng..", "data": {"$angularWidth": 20, "$color": "#f55"}, "children": []}, {"id": "27c", "name": "Magnitude quake stri..", "data": {"$angularWidth": 20, "$color": "#f55"}, "children": []}, {"id": "60c", "name": "IndoPacific  Wikiped..", "data": {"$angularWidth": 20, "$color": "#f55"}, "children": []}, {"id": "38c", "name": "Pacific Ocean AquaFa..", "data": {"$angularWidth": 20, "$color": "#f55"}, "children": []}, {"id": "63c", "name": "Obama proposes vast ..", "data": {"$angularWidth": 20, "$color": "#f55"}, "children": []}, {"id": "1c", "name": "The Pacific Ocean ha..", "data": {"$angularWidth": 20, "$color": "#f55"}, "children": []}, {"id": "17c", "name": "THE SEA OTTER IN THE..", "data": {"$angularWidth": 20, "$color": "#f55"}, "children": []}, {"id": "71c", "name": "UW Environment alumn..", "data": {"$angularWidth": 20, "$color": "#f55"}, "children": []}, {"id": "56c", "name": "Obligation to Negoti..", "data": {"$angularWidth": 20, "$color": "#f55"}, "children": []}, {"id": "37c", "name": "Prospects for the Tr..", "data": {"$angularWidth": 20, "$color": "#f55"}, "children": []}, {"id": "33c", "name": "The Pacific Ocean is..", "data": {"$angularWidth": 20, "$color": "#f55"}, "children": []}, {"id": "51c", "name": "people survived a mo..", "data": {"$angularWidth": 20, "$color": "#f55"}, "children": []}, {"id": "64c", "name": "Titanium Healthcare ..", "data": {"$angularWidth": 20, "$color": "#f55"}, "children": []}, {"id": "12c", "name": "Pacific Ocean latest..", "data": {"$angularWidth": 20, "$color": "#f55"}, "children": []}, {"id": "65c", "name": "Where Do The Worlds ..", "data": {"$angularWidth": 20, "$color": "#f55"}, "children": []}, {"id": "67c", "name": "Japan planning mass ..", "data": {"$angularWidth": 20, "$color": "#f55"}, "children": []}, {"id": "25c", "name": "Size of Eurasia vs t..", "data": {"$angularWidth": 20, "$color": "#f55"}, "children": []}, {"id": "10c", "name": "private islands for ..", "data": {"$angularWidth": 20, "$color": "#f55"}, "children": []}, {"id": "8c", "name": "the Atlantic and Pac..", "data": {"$angularWidth": 20, "$color": "#f55"}, "children": []}, {"id": "69c", "name": "South Pacific  Mothe..", "data": {"$angularWidth": 20, "$color": "#f55"}, "children": []}, {"id": "16c", "name": "Pacific Ocean keeps ..", "data": {"$angularWidth": 20, "$color": "#f55"}, "children": []}, {"id": "68c", "name": "PACIFIC OCEAN PEDIAT..", "data": {"$angularWidth": 20, "$color": "#f55"}, "children": []}, {"id": "43c", "name": "Which country at the..", "data": {"$angularWidth": 20, "$color": "#f55"}, "children": []}, {"id": "13c", "name": "The Ocean Cleanup wi..", "data": {"$angularWidth": 20, "$color": "#f55"}, "children": []}, {"id": "11c", "name": "Satellites uncover w..", "data": {"$angularWidth": 20, "$color": "#f55"}, "children": []}, {"id": "50c", "name": "Sailing Solo across ..", "data": {"$angularWidth": 20, "$color": "#f55"}, "children": []}, {"id": "21c", "name": "US troops ready for ..", "data": {"$angularWidth": 20, "$color": "#f55"}, "children": []}, {"id": "53c", "name": "pacific ocean  Time ..", "data": {"$angularWidth": 20, "$color": "#f55"}, "children": []}, {"id": "45c", "name": "Top ten species to s..", "data": {"$angularWidth": 20, "$color": "#f55"}, "children": []}, {"id": "55c", "name": "MBARI researchers di..", "data": {"$angularWidth": 20, "$color": "#f55"}, "children": []}, {"id": "78c", "name": "Scientists discover ..", "data": {"$angularWidth": 20, "$color": "#f55"}, "children": []}, {"id": "61c", "name": "Why the Atlantic and..", "data": {"$angularWidth": 20, "$color": "#f55"}, "children": []}, {"id": "59c", "name": "After months strande..", "data": {"$angularWidth": 20, "$color": "#f55"}, "children": []}, {"id": "9c", "name": "Great white shark la..", "data": {"$angularWidth": 20, "$color": "#f55"}, "children": []}, {"id": "44c", "name": "China beats Elon Mus..", "data": {"$angularWidth": 20, "$color": "#f55"}, "children": []}, {"id": "18c", "name": "Fishing miles from l..", "data": {"$angularWidth": 20, "$color": "#f55"}, "children": []}, {"id": "3c", "name": "Amanda was E Eastern..", "data": {"$angularWidth": 20, "$color": "#f55"}, "children": []}, {"id": "48c", "name": "Coast Guard Cutter O..", "data": {"$angularWidth": 20, "$color": "#f55"}, "children": []}, {"id": "32c", "name": "Did not Know About t..", "data": {"$angularWidth": 20, "$color": "#f55"}, "children": []}, {"id": "66c", "name": "Bluebox and Dnata to..", "data": {"$angularWidth": 20, "$color": "#f55"}, "children": []}, {"id": "40c", "name": "Floating Garbage Pat..", "data": {"$angularWidth": 20, "$color": "#f55"}, "children": []}, {"id": "77c", "name": "Impact Of Covid  On ..", "data": {"$angularWidth": 20, "$color": "#f55"}, "children": []}, {"id": "49c", "name": "Ice discharge in the..", "data": {"$angularWidth": 20, "$color": "#f55"}, "children": []}, {"id": "52c", "name": "China could spread p..", "data": {"$angularWidth": 20, "$color": "#f55"}, "children": []}, {"id": "26c", "name": "Crossing the Pacific..", "data": {"$angularWidth": 20, "$color": "#f55"}, "children": []}, {"id": "62c", "name": "Amanda Kloots Says S..", "data": {"$angularWidth": 20, "$color": "#f55"}, "children": []}]}, {"id": "59c", "name": "After months strande..", "children": [{"id": "6c", "name": "Pilot Records Selfie..", "data": {"$angularWidth": 20, "$color": "#f55"}, "children": []}, {"id": "47c", "name": "E \u2013 Eastern Pacific ..", "data": {"$angularWidth": 20, "$color": "#f55"}, "children": []}, {"id": "75c", "name": "Lowell \u2013 Eastern Pac..", "data": {"$angularWidth": 20, "$color": "#f55"}, "children": []}, {"id": "20c", "name": "Malibu Beach Inn Rec..", "data": {"$angularWidth": 20, "$color": "#f55"}, "children": []}, {"id": "36c", "name": "A Changing Ocean War..", "data": {"$angularWidth": 20, "$color": "#f55"}, "children": []}, {"id": "0c", "name": "The Pacific Ocean ex..", "data": {"$angularWidth": 20, "$color": "#f55"}, "children": []}, {"id": "28c", "name": "Geography Facts Abou..", "data": {"$angularWidth": 20, "$color": "#f55"}, "children": []}, {"id": "46c", "name": "Volcanoes of the Pac..", "data": {"$angularWidth": 20, "$color": "#f55"}, "children": []}, {"id": "19c", "name": "South Pacific Ocean ..", "data": {"$angularWidth": 20, "$color": "#f55"}, "children": []}, {"id": "5c", "name": "This Is the Engineer..", "data": {"$angularWidth": 20, "$color": "#f55"}, "children": []}, {"id": "73c", "name": "Pacific Ocean Park T..", "data": {"$angularWidth": 20, "$color": "#f55"}, "children": []}, {"id": "2c", "name": "How the Pacific Ocea..", "data": {"$angularWidth": 20, "$color": "#f55"}, "children": []}, {"id": "22c", "name": "Pacific Ocean Descri..", "data": {"$angularWidth": 20, "$color": "#f55"}, "children": []}, {"id": "23c", "name": "India US will work f..", "data": {"$angularWidth": 20, "$color": "#f55"}, "children": []}, {"id": "74c", "name": "The blob Pacific Oce..", "data": {"$angularWidth": 20, "$color": "#f55"}, "children": []}, {"id": "76c", "name": "athletes just comple..", "data": {"$angularWidth": 20, "$color": "#f55"}, "children": []}, {"id": "34c", "name": "The Pacific Ocean is..", "data": {"$angularWidth": 20, "$color": "#f55"}, "children": []}, {"id": "9c", "name": "Great white shark la..", "data": {"$angularWidth": 20, "$color": "#f55"}, "children": []}, {"id": "30c", "name": "The long memory of t..", "data": {"$angularWidth": 20, "$color": "#f55"}, "children": []}, {"id": "24c", "name": "Pacific Ocean Latest..", "data": {"$angularWidth": 20, "$color": "#f55"}, "children": []}, {"id": "14c", "name": "Pacific Ocean Facts ..", "data": {"$angularWidth": 20, "$color": "#f55"}, "children": []}, {"id": "7c", "name": "Pacific Ocean Energy..", "data": {"$angularWidth": 20, "$color": "#f55"}, "children": []}, {"id": "57c", "name": "to sail across the P..", "data": {"$angularWidth": 20, "$color": "#f55"}, "children": []}, {"id": "58c", "name": "Swimmer Ben Lecomte ..", "data": {"$angularWidth": 20, "$color": "#f55"}, "children": []}, {"id": "31c", "name": "The Great Pacific Ga..", "data": {"$angularWidth": 20, "$color": "#f55"}, "children": []}, {"id": "80c", "name": "Mystery Stretch of t..", "data": {"$angularWidth": 20, "$color": "#f55"}, "children": []}, {"id": "44c", "name": "China beats Elon Mus..", "data": {"$angularWidth": 20, "$color": "#f55"}, "children": []}, {"id": "41c", "name": "See West Coast wildf..", "data": {"$angularWidth": 20, "$color": "#f55"}, "children": []}, {"id": "18c", "name": "Fishing miles from l..", "data": {"$angularWidth": 20, "$color": "#f55"}, "children": []}, {"id": "29c", "name": "Six Really Big Facts..", "data": {"$angularWidth": 20, "$color": "#f55"}, "children": []}, {"id": "3c", "name": "Amanda was E Eastern..", "data": {"$angularWidth": 20, "$color": "#f55"}, "children": []}, {"id": "79c", "name": "the Pacific Oceanpng..", "data": {"$angularWidth": 20, "$color": "#f55"}, "children": []}, {"id": "27c", "name": "Magnitude quake stri..", "data": {"$angularWidth": 20, "$color": "#f55"}, "children": []}, {"id": "38c", "name": "Pacific Ocean AquaFa..", "data": {"$angularWidth": 20, "$color": "#f55"}, "children": []}, {"id": "63c", "name": "Obama proposes vast ..", "data": {"$angularWidth": 20, "$color": "#f55"}, "children": []}, {"id": "1c", "name": "The Pacific Ocean ha..", "data": {"$angularWidth": 20, "$color": "#f55"}, "children": []}, {"id": "48c", "name": "Coast Guard Cutter O..", "data": {"$angularWidth": 20, "$color": "#f55"}, "children": []}, {"id": "32c", "name": "Did not Know About t..", "data": {"$angularWidth": 20, "$color": "#f55"}, "children": []}, {"id": "17c", "name": "THE SEA OTTER IN THE..", "data": {"$angularWidth": 20, "$color": "#f55"}, "children": []}, {"id": "56c", "name": "Obligation to Negoti..", "data": {"$angularWidth": 20, "$color": "#f55"}, "children": []}, {"id": "37c", "name": "Prospects for the Tr..", "data": {"$angularWidth": 20, "$color": "#f55"}, "children": []}, {"id": "66c", "name": "Bluebox and Dnata to..", "data": {"$angularWidth": 20, "$color": "#f55"}, "children": []}, {"id": "33c", "name": "The Pacific Ocean is..", "data": {"$angularWidth": 20, "$color": "#f55"}, "children": []}, {"id": "51c", "name": "people survived a mo..", "data": {"$angularWidth": 20, "$color": "#f55"}, "children": []}, {"id": "64c", "name": "Titanium Healthcare ..", "data": {"$angularWidth": 20, "$color": "#f55"}, "children": []}, {"id": "12c", "name": "Pacific Ocean latest..", "data": {"$angularWidth": 20, "$color": "#f55"}, "children": []}, {"id": "65c", "name": "Where Do The Worlds ..", "data": {"$angularWidth": 20, "$color": "#f55"}, "children": []}, {"id": "77c", "name": "Impact Of Covid  On ..", "data": {"$angularWidth": 20, "$color": "#f55"}, "children": []}, {"id": "67c", "name": "Japan planning mass ..", "data": {"$angularWidth": 20, "$color": "#f55"}, "children": []}, {"id": "25c", "name": "Size of Eurasia vs t..", "data": {"$angularWidth": 20, "$color": "#f55"}, "children": []}, {"id": "10c", "name": "private islands for ..", "data": {"$angularWidth": 20, "$color": "#f55"}, "children": []}, {"id": "8c", "name": "the Atlantic and Pac..", "data": {"$angularWidth": 20, "$color": "#f55"}, "children": []}, {"id": "16c", "name": "Pacific Ocean keeps ..", "data": {"$angularWidth": 20, "$color": "#f55"}, "children": []}, {"id": "49c", "name": "Ice discharge in the..", "data": {"$angularWidth": 20, "$color": "#f55"}, "children": []}, {"id": "68c", "name": "PACIFIC OCEAN PEDIAT..", "data": {"$angularWidth": 20, "$color": "#f55"}, "children": []}, {"id": "13c", "name": "The Ocean Cleanup wi..", "data": {"$angularWidth": 20, "$color": "#f55"}, "children": []}, {"id": "11c", "name": "Satellites uncover w..", "data": {"$angularWidth": 20, "$color": "#f55"}, "children": []}, {"id": "50c", "name": "Sailing Solo across ..", "data": {"$angularWidth": 20, "$color": "#f55"}, "children": []}, {"id": "21c", "name": "US troops ready for ..", "data": {"$angularWidth": 20, "$color": "#f55"}, "children": []}, {"id": "26c", "name": "Crossing the Pacific..", "data": {"$angularWidth": 20, "$color": "#f55"}, "children": []}, {"id": "55c", "name": "MBARI researchers di..", "data": {"$angularWidth": 20, "$color": "#f55"}, "children": []}, {"id": "62c", "name": "Amanda Kloots Says S..", "data": {"$angularWidth": 20, "$color": "#f55"}, "children": []}]}, {"id": "74c", "name": "The blob Pacific Oce..", "children": [{"id": "6c", "name": "Pilot Records Selfie..", "data": {"$angularWidth": 20, "$color": "#f55"}, "children": []}, {"id": "47c", "name": "E \u2013 Eastern Pacific ..", "data": {"$angularWidth": 20, "$color": "#f55"}, "children": []}, {"id": "75c", "name": "Lowell \u2013 Eastern Pac..", "data": {"$angularWidth": 20, "$color": "#f55"}, "children": []}, {"id": "20c", "name": "Malibu Beach Inn Rec..", "data": {"$angularWidth": 20, "$color": "#f55"}, "children": []}, {"id": "36c", "name": "A Changing Ocean War..", "data": {"$angularWidth": 20, "$color": "#f55"}, "children": []}, {"id": "0c", "name": "The Pacific Ocean ex..", "data": {"$angularWidth": 20, "$color": "#f55"}, "children": []}, {"id": "28c", "name": "Geography Facts Abou..", "data": {"$angularWidth": 20, "$color": "#f55"}, "children": []}, {"id": "46c", "name": "Volcanoes of the Pac..", "data": {"$angularWidth": 20, "$color": "#f55"}, "children": []}, {"id": "19c", "name": "South Pacific Ocean ..", "data": {"$angularWidth": 20, "$color": "#f55"}, "children": []}, {"id": "5c", "name": "This Is the Engineer..", "data": {"$angularWidth": 20, "$color": "#f55"}, "children": []}, {"id": "73c", "name": "Pacific Ocean Park T..", "data": {"$angularWidth": 20, "$color": "#f55"}, "children": []}, {"id": "2c", "name": "How the Pacific Ocea..", "data": {"$angularWidth": 20, "$color": "#f55"}, "children": []}, {"id": "22c", "name": "Pacific Ocean Descri..", "data": {"$angularWidth": 20, "$color": "#f55"}, "children": []}, {"id": "23c", "name": "India US will work f..", "data": {"$angularWidth": 20, "$color": "#f55"}, "children": []}, {"id": "59c", "name": "After months strande..", "data": {"$angularWidth": 20, "$color": "#f55"}, "children": []}, {"id": "76c", "name": "athletes just comple..", "data": {"$angularWidth": 20, "$color": "#f55"}, "children": []}, {"id": "30c", "name": "The long memory of t..", "data": {"$angularWidth": 20, "$color": "#f55"}, "children": []}, {"id": "57c", "name": "to sail across the P..", "data": {"$angularWidth": 20, "$color": "#f55"}, "children": []}, {"id": "4c", "name": "Theres a Desert in T..", "data": {"$angularWidth": 20, "$color": "#f55"}, "children": []}, {"id": "79c", "name": "the Pacific Oceanpng..", "data": {"$angularWidth": 20, "$color": "#f55"}, "children": []}, {"id": "51c", "name": "people survived a mo..", "data": {"$angularWidth": 20, "$color": "#f55"}, "children": []}, {"id": "64c", "name": "Titanium Healthcare ..", "data": {"$angularWidth": 20, "$color": "#f55"}, "children": []}, {"id": "65c", "name": "Where Do The Worlds ..", "data": {"$angularWidth": 20, "$color": "#f55"}, "children": []}, {"id": "10c", "name": "private islands for ..", "data": {"$angularWidth": 20, "$color": "#f55"}, "children": []}, {"id": "8c", "name": "the Atlantic and Pac..", "data": {"$angularWidth": 20, "$color": "#f55"}, "children": []}, {"id": "21c", "name": "US troops ready for ..", "data": {"$angularWidth": 20, "$color": "#f55"}, "children": []}, {"id": "53c", "name": "pacific ocean  Time ..", "data": {"$angularWidth": 20, "$color": "#f55"}, "children": []}, {"id": "45c", "name": "Top ten species to s..", "data": {"$angularWidth": 20, "$color": "#f55"}, "children": []}, {"id": "61c", "name": "Why the Atlantic and..", "data": {"$angularWidth": 20, "$color": "#f55"}, "children": []}, {"id": "34c", "name": "The Pacific Ocean is..", "data": {"$angularWidth": 20, "$color": "#f55"}, "children": []}, {"id": "9c", "name": "Great white shark la..", "data": {"$angularWidth": 20, "$color": "#f55"}, "children": []}, {"id": "24c", "name": "Pacific Ocean Latest..", "data": {"$angularWidth": 20, "$color": "#f55"}, "children": []}, {"id": "14c", "name": "Pacific Ocean Facts ..", "data": {"$angularWidth": 20, "$color": "#f55"}, "children": []}, {"id": "7c", "name": "Pacific Ocean Energy..", "data": {"$angularWidth": 20, "$color": "#f55"}, "children": []}, {"id": "58c", "name": "Swimmer Ben Lecomte ..", "data": {"$angularWidth": 20, "$color": "#f55"}, "children": []}, {"id": "31c", "name": "The Great Pacific Ga..", "data": {"$angularWidth": 20, "$color": "#f55"}, "children": []}, {"id": "80c", "name": "Mystery Stretch of t..", "data": {"$angularWidth": 20, "$color": "#f55"}, "children": []}, {"id": "44c", "name": "China beats Elon Mus..", "data": {"$angularWidth": 20, "$color": "#f55"}, "children": []}, {"id": "41c", "name": "See West Coast wildf..", "data": {"$angularWidth": 20, "$color": "#f55"}, "children": []}, {"id": "18c", "name": "Fishing miles from l..", "data": {"$angularWidth": 20, "$color": "#f55"}, "children": []}, {"id": "29c", "name": "Six Really Big Facts..", "data": {"$angularWidth": 20, "$color": "#f55"}, "children": []}, {"id": "39c", "name": "The acidification of..", "data": {"$angularWidth": 20, "$color": "#f55"}, "children": []}, {"id": "3c", "name": "Amanda was E Eastern..", "data": {"$angularWidth": 20, "$color": "#f55"}, "children": []}, {"id": "27c", "name": "Magnitude quake stri..", "data": {"$angularWidth": 20, "$color": "#f55"}, "children": []}, {"id": "38c", "name": "Pacific Ocean AquaFa..", "data": {"$angularWidth": 20, "$color": "#f55"}, "children": []}, {"id": "63c", "name": "Obama proposes vast ..", "data": {"$angularWidth": 20, "$color": "#f55"}, "children": []}, {"id": "72c", "name": "Creating a Rain Fore..", "data": {"$angularWidth": 20, "$color": "#f55"}, "children": []}, {"id": "1c", "name": "The Pacific Ocean ha..", "data": {"$angularWidth": 20, "$color": "#f55"}, "children": []}, {"id": "48c", "name": "Coast Guard Cutter O..", "data": {"$angularWidth": 20, "$color": "#f55"}, "children": []}, {"id": "32c", "name": "Did not Know About t..", "data": {"$angularWidth": 20, "$color": "#f55"}, "children": []}, {"id": "42c", "name": "BRoll Corals of the ..", "data": {"$angularWidth": 20, "$color": "#f55"}, "children": []}, {"id": "17c", "name": "THE SEA OTTER IN THE..", "data": {"$angularWidth": 20, "$color": "#f55"}, "children": []}, {"id": "15c", "name": " greatest sightings ..", "data": {"$angularWidth": 20, "$color": "#f55"}, "children": []}, {"id": "56c", "name": "Obligation to Negoti..", "data": {"$angularWidth": 20, "$color": "#f55"}, "children": []}, {"id": "37c", "name": "Prospects for the Tr..", "data": {"$angularWidth": 20, "$color": "#f55"}, "children": []}, {"id": "66c", "name": "Bluebox and Dnata to..", "data": {"$angularWidth": 20, "$color": "#f55"}, "children": []}, {"id": "33c", "name": "The Pacific Ocean is..", "data": {"$angularWidth": 20, "$color": "#f55"}, "children": []}, {"id": "40c", "name": "Floating Garbage Pat..", "data": {"$angularWidth": 20, "$color": "#f55"}, "children": []}, {"id": "12c", "name": "Pacific Ocean latest..", "data": {"$angularWidth": 20, "$color": "#f55"}, "children": []}, {"id": "77c", "name": "Impact Of Covid  On ..", "data": {"$angularWidth": 20, "$color": "#f55"}, "children": []}, {"id": "67c", "name": "Japan planning mass ..", "data": {"$angularWidth": 20, "$color": "#f55"}, "children": []}, {"id": "69c", "name": "South Pacific  Mothe..", "data": {"$angularWidth": 20, "$color": "#f55"}, "children": []}, {"id": "16c", "name": "Pacific Ocean keeps ..", "data": {"$angularWidth": 20, "$color": "#f55"}, "children": []}, {"id": "49c", "name": "Ice discharge in the..", "data": {"$angularWidth": 20, "$color": "#f55"}, "children": []}, {"id": "68c", "name": "PACIFIC OCEAN PEDIAT..", "data": {"$angularWidth": 20, "$color": "#f55"}, "children": []}, {"id": "13c", "name": "The Ocean Cleanup wi..", "data": {"$angularWidth": 20, "$color": "#f55"}, "children": []}, {"id": "11c", "name": "Satellites uncover w..", "data": {"$angularWidth": 20, "$color": "#f55"}, "children": []}, {"id": "52c", "name": "China could spread p..", "data": {"$angularWidth": 20, "$color": "#f55"}, "children": []}, {"id": "50c", "name": "Sailing Solo across ..", "data": {"$angularWidth": 20, "$color": "#f55"}, "children": []}, {"id": "26c", "name": "Crossing the Pacific..", "data": {"$angularWidth": 20, "$color": "#f55"}, "children": []}, {"id": "62c", "name": "Amanda Kloots Says S..", "data": {"$angularWidth": 20, "$color": "#f55"}, "children": []}, {"id": "70c", "name": "Plastic Garbage Patc..", "data": {"$angularWidth": 20, "$color": "#f55"}, "children": []}]}, {"id": "76c", "name": "athletes just comple..", "children": [{"id": "6c", "name": "Pilot Records Selfie..", "data": {"$angularWidth": 20, "$color": "#f55"}, "children": []}, {"id": "47c", "name": "E \u2013 Eastern Pacific ..", "data": {"$angularWidth": 20, "$color": "#f55"}, "children": []}, {"id": "75c", "name": "Lowell \u2013 Eastern Pac..", "data": {"$angularWidth": 20, "$color": "#f55"}, "children": []}, {"id": "20c", "name": "Malibu Beach Inn Rec..", "data": {"$angularWidth": 20, "$color": "#f55"}, "children": []}, {"id": "36c", "name": "A Changing Ocean War..", "data": {"$angularWidth": 20, "$color": "#f55"}, "children": []}, {"id": "0c", "name": "The Pacific Ocean ex..", "data": {"$angularWidth": 20, "$color": "#f55"}, "children": []}, {"id": "28c", "name": "Geography Facts Abou..", "data": {"$angularWidth": 20, "$color": "#f55"}, "children": []}, {"id": "46c", "name": "Volcanoes of the Pac..", "data": {"$angularWidth": 20, "$color": "#f55"}, "children": []}, {"id": "19c", "name": "South Pacific Ocean ..", "data": {"$angularWidth": 20, "$color": "#f55"}, "children": []}, {"id": "5c", "name": "This Is the Engineer..", "data": {"$angularWidth": 20, "$color": "#f55"}, "children": []}, {"id": "73c", "name": "Pacific Ocean Park T..", "data": {"$angularWidth": 20, "$color": "#f55"}, "children": []}, {"id": "2c", "name": "How the Pacific Ocea..", "data": {"$angularWidth": 20, "$color": "#f55"}, "children": []}, {"id": "22c", "name": "Pacific Ocean Descri..", "data": {"$angularWidth": 20, "$color": "#f55"}, "children": []}, {"id": "23c", "name": "India US will work f..", "data": {"$angularWidth": 20, "$color": "#f55"}, "children": []}, {"id": "59c", "name": "After months strande..", "data": {"$angularWidth": 20, "$color": "#f55"}, "children": []}, {"id": "74c", "name": "The blob Pacific Oce..", "data": {"$angularWidth": 20, "$color": "#f55"}, "children": []}, {"id": "57c", "name": "to sail across the P..", "data": {"$angularWidth": 20, "$color": "#f55"}, "children": []}, {"id": "79c", "name": "the Pacific Oceanpng..", "data": {"$angularWidth": 20, "$color": "#f55"}, "children": []}, {"id": "51c", "name": "people survived a mo..", "data": {"$angularWidth": 20, "$color": "#f55"}, "children": []}, {"id": "10c", "name": "private islands for ..", "data": {"$angularWidth": 20, "$color": "#f55"}, "children": []}, {"id": "8c", "name": "the Atlantic and Pac..", "data": {"$angularWidth": 20, "$color": "#f55"}, "children": []}, {"id": "53c", "name": "pacific ocean  Time ..", "data": {"$angularWidth": 20, "$color": "#f55"}, "children": []}, {"id": "34c", "name": "The Pacific Ocean is..", "data": {"$angularWidth": 20, "$color": "#f55"}, "children": []}, {"id": "9c", "name": "Great white shark la..", "data": {"$angularWidth": 20, "$color": "#f55"}, "children": []}, {"id": "30c", "name": "The long memory of t..", "data": {"$angularWidth": 20, "$color": "#f55"}, "children": []}, {"id": "24c", "name": "Pacific Ocean Latest..", "data": {"$angularWidth": 20, "$color": "#f55"}, "children": []}, {"id": "14c", "name": "Pacific Ocean Facts ..", "data": {"$angularWidth": 20, "$color": "#f55"}, "children": []}, {"id": "7c", "name": "Pacific Ocean Energy..", "data": {"$angularWidth": 20, "$color": "#f55"}, "children": []}, {"id": "58c", "name": "Swimmer Ben Lecomte ..", "data": {"$angularWidth": 20, "$color": "#f55"}, "children": []}, {"id": "31c", "name": "The Great Pacific Ga..", "data": {"$angularWidth": 20, "$color": "#f55"}, "children": []}, {"id": "80c", "name": "Mystery Stretch of t..", "data": {"$angularWidth": 20, "$color": "#f55"}, "children": []}, {"id": "44c", "name": "China beats Elon Mus..", "data": {"$angularWidth": 20, "$color": "#f55"}, "children": []}, {"id": "41c", "name": "See West Coast wildf..", "data": {"$angularWidth": 20, "$color": "#f55"}, "children": []}, {"id": "4c", "name": "Theres a Desert in T..", "data": {"$angularWidth": 20, "$color": "#f55"}, "children": []}, {"id": "18c", "name": "Fishing miles from l..", "data": {"$angularWidth": 20, "$color": "#f55"}, "children": []}, {"id": "29c", "name": "Six Really Big Facts..", "data": {"$angularWidth": 20, "$color": "#f55"}, "children": []}, {"id": "39c", "name": "The acidification of..", "data": {"$angularWidth": 20, "$color": "#f55"}, "children": []}, {"id": "3c", "name": "Amanda was E Eastern..", "data": {"$angularWidth": 20, "$color": "#f55"}, "children": []}, {"id": "27c", "name": "Magnitude quake stri..", "data": {"$angularWidth": 20, "$color": "#f55"}, "children": []}, {"id": "38c", "name": "Pacific Ocean AquaFa..", "data": {"$angularWidth": 20, "$color": "#f55"}, "children": []}, {"id": "63c", "name": "Obama proposes vast ..", "data": {"$angularWidth": 20, "$color": "#f55"}, "children": []}, {"id": "1c", "name": "The Pacific Ocean ha..", "data": {"$angularWidth": 20, "$color": "#f55"}, "children": []}, {"id": "48c", "name": "Coast Guard Cutter O..", "data": {"$angularWidth": 20, "$color": "#f55"}, "children": []}, {"id": "32c", "name": "Did not Know About t..", "data": {"$angularWidth": 20, "$color": "#f55"}, "children": []}, {"id": "42c", "name": "BRoll Corals of the ..", "data": {"$angularWidth": 20, "$color": "#f55"}, "children": []}, {"id": "17c", "name": "THE SEA OTTER IN THE..", "data": {"$angularWidth": 20, "$color": "#f55"}, "children": []}, {"id": "56c", "name": "Obligation to Negoti..", "data": {"$angularWidth": 20, "$color": "#f55"}, "children": []}, {"id": "37c", "name": "Prospects for the Tr..", "data": {"$angularWidth": 20, "$color": "#f55"}, "children": []}, {"id": "66c", "name": "Bluebox and Dnata to..", "data": {"$angularWidth": 20, "$color": "#f55"}, "children": []}, {"id": "33c", "name": "The Pacific Ocean is..", "data": {"$angularWidth": 20, "$color": "#f55"}, "children": []}, {"id": "40c", "name": "Floating Garbage Pat..", "data": {"$angularWidth": 20, "$color": "#f55"}, "children": []}, {"id": "64c", "name": "Titanium Healthcare ..", "data": {"$angularWidth": 20, "$color": "#f55"}, "children": []}, {"id": "12c", "name": "Pacific Ocean latest..", "data": {"$angularWidth": 20, "$color": "#f55"}, "children": []}, {"id": "65c", "name": "Where Do The Worlds ..", "data": {"$angularWidth": 20, "$color": "#f55"}, "children": []}, {"id": "77c", "name": "Impact Of Covid  On ..", "data": {"$angularWidth": 20, "$color": "#f55"}, "children": []}, {"id": "67c", "name": "Japan planning mass ..", "data": {"$angularWidth": 20, "$color": "#f55"}, "children": []}, {"id": "25c", "name": "Size of Eurasia vs t..", "data": {"$angularWidth": 20, "$color": "#f55"}, "children": []}, {"id": "69c", "name": "South Pacific  Mothe..", "data": {"$angularWidth": 20, "$color": "#f55"}, "children": []}, {"id": "16c", "name": "Pacific Ocean keeps ..", "data": {"$angularWidth": 20, "$color": "#f55"}, "children": []}, {"id": "49c", "name": "Ice discharge in the..", "data": {"$angularWidth": 20, "$color": "#f55"}, "children": []}, {"id": "68c", "name": "PACIFIC OCEAN PEDIAT..", "data": {"$angularWidth": 20, "$color": "#f55"}, "children": []}, {"id": "43c", "name": "Which country at the..", "data": {"$angularWidth": 20, "$color": "#f55"}, "children": []}, {"id": "13c", "name": "The Ocean Cleanup wi..", "data": {"$angularWidth": 20, "$color": "#f55"}, "children": []}, {"id": "11c", "name": "Satellites uncover w..", "data": {"$angularWidth": 20, "$color": "#f55"}, "children": []}, {"id": "52c", "name": "China could spread p..", "data": {"$angularWidth": 20, "$color": "#f55"}, "children": []}, {"id": "50c", "name": "Sailing Solo across ..", "data": {"$angularWidth": 20, "$color": "#f55"}, "children": []}, {"id": "21c", "name": "US troops ready for ..", "data": {"$angularWidth": 20, "$color": "#f55"}, "children": []}, {"id": "26c", "name": "Crossing the Pacific..", "data": {"$angularWidth": 20, "$color": "#f55"}, "children": []}, {"id": "55c", "name": "MBARI researchers di..", "data": {"$angularWidth": 20, "$color": "#f55"}, "children": []}, {"id": "78c", "name": "Scientists discover ..", "data": {"$angularWidth": 20, "$color": "#f55"}, "children": []}, {"id": "62c", "name": "Amanda Kloots Says S..", "data": {"$angularWidth": 20, "$color": "#f55"}, "children": []}, {"id": "61c", "name": "Why the Atlantic and..", "data": {"$angularWidth": 20, "$color": "#f55"}, "children": []}]}, {"id": "34c", "name": "The Pacific Ocean is..", "children": [{"id": "6c", "name": "Pilot Records Selfie..", "data": {"$angularWidth": 20, "$color": "#f55"}, "children": []}, {"id": "47c", "name": "E \u2013 Eastern Pacific ..", "data": {"$angularWidth": 20, "$color": "#f55"}, "children": []}, {"id": "20c", "name": "Malibu Beach Inn Rec..", "data": {"$angularWidth": 20, "$color": "#f55"}, "children": []}, {"id": "36c", "name": "A Changing Ocean War..", "data": {"$angularWidth": 20, "$color": "#f55"}, "children": []}, {"id": "0c", "name": "The Pacific Ocean ex..", "data": {"$angularWidth": 20, "$color": "#f55"}, "children": []}, {"id": "28c", "name": "Geography Facts Abou..", "data": {"$angularWidth": 20, "$color": "#f55"}, "children": []}, {"id": "46c", "name": "Volcanoes of the Pac..", "data": {"$angularWidth": 20, "$color": "#f55"}, "children": []}, {"id": "19c", "name": "South Pacific Ocean ..", "data": {"$angularWidth": 20, "$color": "#f55"}, "children": []}, {"id": "5c", "name": "This Is the Engineer..", "data": {"$angularWidth": 20, "$color": "#f55"}, "children": []}, {"id": "73c", "name": "Pacific Ocean Park T..", "data": {"$angularWidth": 20, "$color": "#f55"}, "children": []}, {"id": "2c", "name": "How the Pacific Ocea..", "data": {"$angularWidth": 20, "$color": "#f55"}, "children": []}, {"id": "22c", "name": "Pacific Ocean Descri..", "data": {"$angularWidth": 20, "$color": "#f55"}, "children": []}, {"id": "23c", "name": "India US will work f..", "data": {"$angularWidth": 20, "$color": "#f55"}, "children": []}, {"id": "59c", "name": "After months strande..", "data": {"$angularWidth": 20, "$color": "#f55"}, "children": []}, {"id": "74c", "name": "The blob Pacific Oce..", "data": {"$angularWidth": 20, "$color": "#f55"}, "children": []}, {"id": "76c", "name": "athletes just comple..", "data": {"$angularWidth": 20, "$color": "#f55"}, "children": []}, {"id": "30c", "name": "The long memory of t..", "data": {"$angularWidth": 20, "$color": "#f55"}, "children": []}, {"id": "57c", "name": "to sail across the P..", "data": {"$angularWidth": 20, "$color": "#f55"}, "children": []}, {"id": "4c", "name": "Theres a Desert in T..", "data": {"$angularWidth": 20, "$color": "#f55"}, "children": []}, {"id": "39c", "name": "The acidification of..", "data": {"$angularWidth": 20, "$color": "#f55"}, "children": []}, {"id": "79c", "name": "the Pacific Oceanpng..", "data": {"$angularWidth": 20, "$color": "#f55"}, "children": []}, {"id": "71c", "name": "UW Environment alumn..", "data": {"$angularWidth": 20, "$color": "#f55"}, "children": []}, {"id": "51c", "name": "people survived a mo..", "data": {"$angularWidth": 20, "$color": "#f55"}, "children": []}, {"id": "64c", "name": "Titanium Healthcare ..", "data": {"$angularWidth": 20, "$color": "#f55"}, "children": []}, {"id": "65c", "name": "Where Do The Worlds ..", "data": {"$angularWidth": 20, "$color": "#f55"}, "children": []}, {"id": "10c", "name": "private islands for ..", "data": {"$angularWidth": 20, "$color": "#f55"}, "children": []}, {"id": "8c", "name": "the Atlantic and Pac..", "data": {"$angularWidth": 20, "$color": "#f55"}, "children": []}, {"id": "21c", "name": "US troops ready for ..", "data": {"$angularWidth": 20, "$color": "#f55"}, "children": []}, {"id": "53c", "name": "pacific ocean  Time ..", "data": {"$angularWidth": 20, "$color": "#f55"}, "children": []}, {"id": "45c", "name": "Top ten species to s..", "data": {"$angularWidth": 20, "$color": "#f55"}, "children": []}, {"id": "61c", "name": "Why the Atlantic and..", "data": {"$angularWidth": 20, "$color": "#f55"}, "children": []}, {"id": "9c", "name": "Great white shark la..", "data": {"$angularWidth": 20, "$color": "#f55"}, "children": []}, {"id": "24c", "name": "Pacific Ocean Latest..", "data": {"$angularWidth": 20, "$color": "#f55"}, "children": []}, {"id": "14c", "name": "Pacific Ocean Facts ..", "data": {"$angularWidth": 20, "$color": "#f55"}, "children": []}, {"id": "7c", "name": "Pacific Ocean Energy..", "data": {"$angularWidth": 20, "$color": "#f55"}, "children": []}, {"id": "58c", "name": "Swimmer Ben Lecomte ..", "data": {"$angularWidth": 20, "$color": "#f55"}, "children": []}, {"id": "31c", "name": "The Great Pacific Ga..", "data": {"$angularWidth": 20, "$color": "#f55"}, "children": []}, {"id": "80c", "name": "Mystery Stretch of t..", "data": {"$angularWidth": 20, "$color": "#f55"}, "children": []}, {"id": "44c", "name": "China beats Elon Mus..", "data": {"$angularWidth": 20, "$color": "#f55"}, "children": []}, {"id": "41c", "name": "See West Coast wildf..", "data": {"$angularWidth": 20, "$color": "#f55"}, "children": []}, {"id": "18c", "name": "Fishing miles from l..", "data": {"$angularWidth": 20, "$color": "#f55"}, "children": []}, {"id": "29c", "name": "Six Really Big Facts..", "data": {"$angularWidth": 20, "$color": "#f55"}, "children": []}, {"id": "3c", "name": "Amanda was E Eastern..", "data": {"$angularWidth": 20, "$color": "#f55"}, "children": []}, {"id": "27c", "name": "Magnitude quake stri..", "data": {"$angularWidth": 20, "$color": "#f55"}, "children": []}, {"id": "38c", "name": "Pacific Ocean AquaFa..", "data": {"$angularWidth": 20, "$color": "#f55"}, "children": []}, {"id": "63c", "name": "Obama proposes vast ..", "data": {"$angularWidth": 20, "$color": "#f55"}, "children": []}, {"id": "1c", "name": "The Pacific Ocean ha..", "data": {"$angularWidth": 20, "$color": "#f55"}, "children": []}, {"id": "48c", "name": "Coast Guard Cutter O..", "data": {"$angularWidth": 20, "$color": "#f55"}, "children": []}, {"id": "32c", "name": "Did not Know About t..", "data": {"$angularWidth": 20, "$color": "#f55"}, "children": []}, {"id": "42c", "name": "BRoll Corals of the ..", "data": {"$angularWidth": 20, "$color": "#f55"}, "children": []}, {"id": "56c", "name": "Obligation to Negoti..", "data": {"$angularWidth": 20, "$color": "#f55"}, "children": []}, {"id": "37c", "name": "Prospects for the Tr..", "data": {"$angularWidth": 20, "$color": "#f55"}, "children": []}, {"id": "66c", "name": "Bluebox and Dnata to..", "data": {"$angularWidth": 20, "$color": "#f55"}, "children": []}, {"id": "33c", "name": "The Pacific Ocean is..", "data": {"$angularWidth": 20, "$color": "#f55"}, "children": []}, {"id": "40c", "name": "Floating Garbage Pat..", "data": {"$angularWidth": 20, "$color": "#f55"}, "children": []}, {"id": "12c", "name": "Pacific Ocean latest..", "data": {"$angularWidth": 20, "$color": "#f55"}, "children": []}, {"id": "77c", "name": "Impact Of Covid  On ..", "data": {"$angularWidth": 20, "$color": "#f55"}, "children": []}, {"id": "67c", "name": "Japan planning mass ..", "data": {"$angularWidth": 20, "$color": "#f55"}, "children": []}, {"id": "25c", "name": "Size of Eurasia vs t..", "data": {"$angularWidth": 20, "$color": "#f55"}, "children": []}, {"id": "69c", "name": "South Pacific  Mothe..", "data": {"$angularWidth": 20, "$color": "#f55"}, "children": []}, {"id": "16c", "name": "Pacific Ocean keeps ..", "data": {"$angularWidth": 20, "$color": "#f55"}, "children": []}, {"id": "49c", "name": "Ice discharge in the..", "data": {"$angularWidth": 20, "$color": "#f55"}, "children": []}, {"id": "68c", "name": "PACIFIC OCEAN PEDIAT..", "data": {"$angularWidth": 20, "$color": "#f55"}, "children": []}, {"id": "13c", "name": "The Ocean Cleanup wi..", "data": {"$angularWidth": 20, "$color": "#f55"}, "children": []}, {"id": "11c", "name": "Satellites uncover w..", "data": {"$angularWidth": 20, "$color": "#f55"}, "children": []}, {"id": "52c", "name": "China could spread p..", "data": {"$angularWidth": 20, "$color": "#f55"}, "children": []}, {"id": "50c", "name": "Sailing Solo across ..", "data": {"$angularWidth": 20, "$color": "#f55"}, "children": []}, {"id": "26c", "name": "Crossing the Pacific..", "data": {"$angularWidth": 20, "$color": "#f55"}, "children": []}, {"id": "55c", "name": "MBARI researchers di..", "data": {"$angularWidth": 20, "$color": "#f55"}, "children": []}, {"id": "78c", "name": "Scientists discover ..", "data": {"$angularWidth": 20, "$color": "#f55"}, "children": []}, {"id": "62c", "name": "Amanda Kloots Says S..", "data": {"$angularWidth": 20, "$color": "#f55"}, "children": []}, {"id": "70c", "name": "Plastic Garbage Patc..", "data": {"$angularWidth": 20, "$color": "#f55"}, "children": []}]}, {"id": "9c", "name": "Great white shark la..", "children": [{"id": "6c", "name": "Pilot Records Selfie..", "data": {"$angularWidth": 20, "$color": "#f55"}, "children": []}, {"id": "47c", "name": "E \u2013 Eastern Pacific ..", "data": {"$angularWidth": 20, "$color": "#f55"}, "children": []}, {"id": "75c", "name": "Lowell \u2013 Eastern Pac..", "data": {"$angularWidth": 20, "$color": "#f55"}, "children": []}, {"id": "20c", "name": "Malibu Beach Inn Rec..", "data": {"$angularWidth": 20, "$color": "#f55"}, "children": []}, {"id": "36c", "name": "A Changing Ocean War..", "data": {"$angularWidth": 20, "$color": "#f55"}, "children": []}, {"id": "0c", "name": "The Pacific Ocean ex..", "data": {"$angularWidth": 20, "$color": "#f55"}, "children": []}, {"id": "28c", "name": "Geography Facts Abou..", "data": {"$angularWidth": 20, "$color": "#f55"}, "children": []}, {"id": "46c", "name": "Volcanoes of the Pac..", "data": {"$angularWidth": 20, "$color": "#f55"}, "children": []}, {"id": "19c", "name": "South Pacific Ocean ..", "data": {"$angularWidth": 20, "$color": "#f55"}, "children": []}, {"id": "5c", "name": "This Is the Engineer..", "data": {"$angularWidth": 20, "$color": "#f55"}, "children": []}, {"id": "73c", "name": "Pacific Ocean Park T..", "data": {"$angularWidth": 20, "$color": "#f55"}, "children": []}, {"id": "2c", "name": "How the Pacific Ocea..", "data": {"$angularWidth": 20, "$color": "#f55"}, "children": []}, {"id": "22c", "name": "Pacific Ocean Descri..", "data": {"$angularWidth": 20, "$color": "#f55"}, "children": []}, {"id": "23c", "name": "India US will work f..", "data": {"$angularWidth": 20, "$color": "#f55"}, "children": []}, {"id": "59c", "name": "After months strande..", "data": {"$angularWidth": 20, "$color": "#f55"}, "children": []}, {"id": "74c", "name": "The blob Pacific Oce..", "data": {"$angularWidth": 20, "$color": "#f55"}, "children": []}, {"id": "76c", "name": "athletes just comple..", "data": {"$angularWidth": 20, "$color": "#f55"}, "children": []}, {"id": "34c", "name": "The Pacific Ocean is..", "data": {"$angularWidth": 20, "$color": "#f55"}, "children": []}, {"id": "30c", "name": "The long memory of t..", "data": {"$angularWidth": 20, "$color": "#f55"}, "children": []}, {"id": "24c", "name": "Pacific Ocean Latest..", "data": {"$angularWidth": 20, "$color": "#f55"}, "children": []}, {"id": "14c", "name": "Pacific Ocean Facts ..", "data": {"$angularWidth": 20, "$color": "#f55"}, "children": []}, {"id": "7c", "name": "Pacific Ocean Energy..", "data": {"$angularWidth": 20, "$color": "#f55"}, "children": []}, {"id": "57c", "name": "to sail across the P..", "data": {"$angularWidth": 20, "$color": "#f55"}, "children": []}, {"id": "31c", "name": "The Great Pacific Ga..", "data": {"$angularWidth": 20, "$color": "#f55"}, "children": []}, {"id": "80c", "name": "Mystery Stretch of t..", "data": {"$angularWidth": 20, "$color": "#f55"}, "children": []}, {"id": "41c", "name": "See West Coast wildf..", "data": {"$angularWidth": 20, "$color": "#f55"}, "children": []}, {"id": "4c", "name": "Theres a Desert in T..", "data": {"$angularWidth": 20, "$color": "#f55"}, "children": []}, {"id": "29c", "name": "Six Really Big Facts..", "data": {"$angularWidth": 20, "$color": "#f55"}, "children": []}, {"id": "39c", "name": "The acidification of..", "data": {"$angularWidth": 20, "$color": "#f55"}, "children": []}, {"id": "27c", "name": "Magnitude quake stri..", "data": {"$angularWidth": 20, "$color": "#f55"}, "children": []}, {"id": "38c", "name": "Pacific Ocean AquaFa..", "data": {"$angularWidth": 20, "$color": "#f55"}, "children": []}, {"id": "63c", "name": "Obama proposes vast ..", "data": {"$angularWidth": 20, "$color": "#f55"}, "children": []}, {"id": "1c", "name": "The Pacific Ocean ha..", "data": {"$angularWidth": 20, "$color": "#f55"}, "children": []}, {"id": "17c", "name": "THE SEA OTTER IN THE..", "data": {"$angularWidth": 20, "$color": "#f55"}, "children": []}, {"id": "56c", "name": "Obligation to Negoti..", "data": {"$angularWidth": 20, "$color": "#f55"}, "children": []}, {"id": "37c", "name": "Prospects for the Tr..", "data": {"$angularWidth": 20, "$color": "#f55"}, "children": []}, {"id": "33c", "name": "The Pacific Ocean is..", "data": {"$angularWidth": 20, "$color": "#f55"}, "children": []}, {"id": "51c", "name": "people survived a mo..", "data": {"$angularWidth": 20, "$color": "#f55"}, "children": []}, {"id": "64c", "name": "Titanium Healthcare ..", "data": {"$angularWidth": 20, "$color": "#f55"}, "children": []}, {"id": "12c", "name": "Pacific Ocean latest..", "data": {"$angularWidth": 20, "$color": "#f55"}, "children": []}, {"id": "65c", "name": "Where Do The Worlds ..", "data": {"$angularWidth": 20, "$color": "#f55"}, "children": []}, {"id": "77c", "name": "Impact Of Covid  On ..", "data": {"$angularWidth": 20, "$color": "#f55"}, "children": []}, {"id": "10c", "name": "private islands for ..", "data": {"$angularWidth": 20, "$color": "#f55"}, "children": []}, {"id": "8c", "name": "the Atlantic and Pac..", "data": {"$angularWidth": 20, "$color": "#f55"}, "children": []}, {"id": "69c", "name": "South Pacific  Mothe..", "data": {"$angularWidth": 20, "$color": "#f55"}, "children": []}, {"id": "49c", "name": "Ice discharge in the..", "data": {"$angularWidth": 20, "$color": "#f55"}, "children": []}, {"id": "68c", "name": "PACIFIC OCEAN PEDIAT..", "data": {"$angularWidth": 20, "$color": "#f55"}, "children": []}, {"id": "13c", "name": "The Ocean Cleanup wi..", "data": {"$angularWidth": 20, "$color": "#f55"}, "children": []}, {"id": "11c", "name": "Satellites uncover w..", "data": {"$angularWidth": 20, "$color": "#f55"}, "children": []}, {"id": "50c", "name": "Sailing Solo across ..", "data": {"$angularWidth": 20, "$color": "#f55"}, "children": []}, {"id": "21c", "name": "US troops ready for ..", "data": {"$angularWidth": 20, "$color": "#f55"}, "children": []}, {"id": "53c", "name": "pacific ocean  Time ..", "data": {"$angularWidth": 20, "$color": "#f55"}, "children": []}, {"id": "61c", "name": "Why the Atlantic and..", "data": {"$angularWidth": 20, "$color": "#f55"}, "children": []}, {"id": "70c", "name": "Plastic Garbage Patc..", "data": {"$angularWidth": 20, "$color": "#f55"}, "children": []}, {"id": "44c", "name": "China beats Elon Mus..", "data": {"$angularWidth": 20, "$color": "#f55"}, "children": []}, {"id": "18c", "name": "Fishing miles from l..", "data": {"$angularWidth": 20, "$color": "#f55"}, "children": []}, {"id": "3c", "name": "Amanda was E Eastern..", "data": {"$angularWidth": 20, "$color": "#f55"}, "children": []}, {"id": "48c", "name": "Coast Guard Cutter O..", "data": {"$angularWidth": 20, "$color": "#f55"}, "children": []}, {"id": "32c", "name": "Did not Know About t..", "data": {"$angularWidth": 20, "$color": "#f55"}, "children": []}, {"id": "42c", "name": "BRoll Corals of the ..", "data": {"$angularWidth": 20, "$color": "#f55"}, "children": []}, {"id": "66c", "name": "Bluebox and Dnata to..", "data": {"$angularWidth": 20, "$color": "#f55"}, "children": []}, {"id": "52c", "name": "China could spread p..", "data": {"$angularWidth": 20, "$color": "#f55"}, "children": []}, {"id": "26c", "name": "Crossing the Pacific..", "data": {"$angularWidth": 20, "$color": "#f55"}, "children": []}, {"id": "62c", "name": "Amanda Kloots Says S..", "data": {"$angularWidth": 20, "$color": "#f55"}, "children": []}]}, {"id": "30c", "name": "The long memory of t..", "children": [{"id": "6c", "name": "Pilot Records Selfie..", "data": {"$angularWidth": 20, "$color": "#f55"}, "children": []}, {"id": "47c", "name": "E \u2013 Eastern Pacific ..", "data": {"$angularWidth": 20, "$color": "#f55"}, "children": []}, {"id": "75c", "name": "Lowell \u2013 Eastern Pac..", "data": {"$angularWidth": 20, "$color": "#f55"}, "children": []}, {"id": "20c", "name": "Malibu Beach Inn Rec..", "data": {"$angularWidth": 20, "$color": "#f55"}, "children": []}, {"id": "36c", "name": "A Changing Ocean War..", "data": {"$angularWidth": 20, "$color": "#f55"}, "children": []}, {"id": "0c", "name": "The Pacific Ocean ex..", "data": {"$angularWidth": 20, "$color": "#f55"}, "children": []}, {"id": "28c", "name": "Geography Facts Abou..", "data": {"$angularWidth": 20, "$color": "#f55"}, "children": []}, {"id": "46c", "name": "Volcanoes of the Pac..", "data": {"$angularWidth": 20, "$color": "#f55"}, "children": []}, {"id": "19c", "name": "South Pacific Ocean ..", "data": {"$angularWidth": 20, "$color": "#f55"}, "children": []}, {"id": "5c", "name": "This Is the Engineer..", "data": {"$angularWidth": 20, "$color": "#f55"}, "children": []}, {"id": "73c", "name": "Pacific Ocean Park T..", "data": {"$angularWidth": 20, "$color": "#f55"}, "children": []}, {"id": "2c", "name": "How the Pacific Ocea..", "data": {"$angularWidth": 20, "$color": "#f55"}, "children": []}, {"id": "22c", "name": "Pacific Ocean Descri..", "data": {"$angularWidth": 20, "$color": "#f55"}, "children": []}, {"id": "23c", "name": "India US will work f..", "data": {"$angularWidth": 20, "$color": "#f55"}, "children": []}, {"id": "59c", "name": "After months strande..", "data": {"$angularWidth": 20, "$color": "#f55"}, "children": []}, {"id": "74c", "name": "The blob Pacific Oce..", "data": {"$angularWidth": 20, "$color": "#f55"}, "children": []}, {"id": "76c", "name": "athletes just comple..", "data": {"$angularWidth": 20, "$color": "#f55"}, "children": []}, {"id": "34c", "name": "The Pacific Ocean is..", "data": {"$angularWidth": 20, "$color": "#f55"}, "children": []}, {"id": "9c", "name": "Great white shark la..", "data": {"$angularWidth": 20, "$color": "#f55"}, "children": []}, {"id": "57c", "name": "to sail across the P..", "data": {"$angularWidth": 20, "$color": "#f55"}, "children": []}, {"id": "4c", "name": "Theres a Desert in T..", "data": {"$angularWidth": 20, "$color": "#f55"}, "children": []}, {"id": "79c", "name": "the Pacific Oceanpng..", "data": {"$angularWidth": 20, "$color": "#f55"}, "children": []}, {"id": "51c", "name": "people survived a mo..", "data": {"$angularWidth": 20, "$color": "#f55"}, "children": []}, {"id": "64c", "name": "Titanium Healthcare ..", "data": {"$angularWidth": 20, "$color": "#f55"}, "children": []}, {"id": "65c", "name": "Where Do The Worlds ..", "data": {"$angularWidth": 20, "$color": "#f55"}, "children": []}, {"id": "10c", "name": "private islands for ..", "data": {"$angularWidth": 20, "$color": "#f55"}, "children": []}, {"id": "8c", "name": "the Atlantic and Pac..", "data": {"$angularWidth": 20, "$color": "#f55"}, "children": []}, {"id": "21c", "name": "US troops ready for ..", "data": {"$angularWidth": 20, "$color": "#f55"}, "children": []}, {"id": "53c", "name": "pacific ocean  Time ..", "data": {"$angularWidth": 20, "$color": "#f55"}, "children": []}, {"id": "61c", "name": "Why the Atlantic and..", "data": {"$angularWidth": 20, "$color": "#f55"}, "children": []}, {"id": "24c", "name": "Pacific Ocean Latest..", "data": {"$angularWidth": 20, "$color": "#f55"}, "children": []}, {"id": "14c", "name": "Pacific Ocean Facts ..", "data": {"$angularWidth": 20, "$color": "#f55"}, "children": []}, {"id": "7c", "name": "Pacific Ocean Energy..", "data": {"$angularWidth": 20, "$color": "#f55"}, "children": []}, {"id": "58c", "name": "Swimmer Ben Lecomte ..", "data": {"$angularWidth": 20, "$color": "#f55"}, "children": []}, {"id": "31c", "name": "The Great Pacific Ga..", "data": {"$angularWidth": 20, "$color": "#f55"}, "children": []}, {"id": "80c", "name": "Mystery Stretch of t..", "data": {"$angularWidth": 20, "$color": "#f55"}, "children": []}, {"id": "44c", "name": "China beats Elon Mus..", "data": {"$angularWidth": 20, "$color": "#f55"}, "children": []}, {"id": "41c", "name": "See West Coast wildf..", "data": {"$angularWidth": 20, "$color": "#f55"}, "children": []}, {"id": "18c", "name": "Fishing miles from l..", "data": {"$angularWidth": 20, "$color": "#f55"}, "children": []}, {"id": "29c", "name": "Six Really Big Facts..", "data": {"$angularWidth": 20, "$color": "#f55"}, "children": []}, {"id": "39c", "name": "The acidification of..", "data": {"$angularWidth": 20, "$color": "#f55"}, "children": []}, {"id": "3c", "name": "Amanda was E Eastern..", "data": {"$angularWidth": 20, "$color": "#f55"}, "children": []}, {"id": "27c", "name": "Magnitude quake stri..", "data": {"$angularWidth": 20, "$color": "#f55"}, "children": []}, {"id": "38c", "name": "Pacific Ocean AquaFa..", "data": {"$angularWidth": 20, "$color": "#f55"}, "children": []}, {"id": "63c", "name": "Obama proposes vast ..", "data": {"$angularWidth": 20, "$color": "#f55"}, "children": []}, {"id": "72c", "name": "Creating a Rain Fore..", "data": {"$angularWidth": 20, "$color": "#f55"}, "children": []}, {"id": "1c", "name": "The Pacific Ocean ha..", "data": {"$angularWidth": 20, "$color": "#f55"}, "children": []}, {"id": "48c", "name": "Coast Guard Cutter O..", "data": {"$angularWidth": 20, "$color": "#f55"}, "children": []}, {"id": "32c", "name": "Did not Know About t..", "data": {"$angularWidth": 20, "$color": "#f55"}, "children": []}, {"id": "42c", "name": "BRoll Corals of the ..", "data": {"$angularWidth": 20, "$color": "#f55"}, "children": []}, {"id": "17c", "name": "THE SEA OTTER IN THE..", "data": {"$angularWidth": 20, "$color": "#f55"}, "children": []}, {"id": "56c", "name": "Obligation to Negoti..", "data": {"$angularWidth": 20, "$color": "#f55"}, "children": []}, {"id": "37c", "name": "Prospects for the Tr..", "data": {"$angularWidth": 20, "$color": "#f55"}, "children": []}, {"id": "66c", "name": "Bluebox and Dnata to..", "data": {"$angularWidth": 20, "$color": "#f55"}, "children": []}, {"id": "33c", "name": "The Pacific Ocean is..", "data": {"$angularWidth": 20, "$color": "#f55"}, "children": []}, {"id": "40c", "name": "Floating Garbage Pat..", "data": {"$angularWidth": 20, "$color": "#f55"}, "children": []}, {"id": "12c", "name": "Pacific Ocean latest..", "data": {"$angularWidth": 20, "$color": "#f55"}, "children": []}, {"id": "77c", "name": "Impact Of Covid  On ..", "data": {"$angularWidth": 20, "$color": "#f55"}, "children": []}, {"id": "67c", "name": "Japan planning mass ..", "data": {"$angularWidth": 20, "$color": "#f55"}, "children": []}, {"id": "69c", "name": "South Pacific  Mothe..", "data": {"$angularWidth": 20, "$color": "#f55"}, "children": []}, {"id": "16c", "name": "Pacific Ocean keeps ..", "data": {"$angularWidth": 20, "$color": "#f55"}, "children": []}, {"id": "49c", "name": "Ice discharge in the..", "data": {"$angularWidth": 20, "$color": "#f55"}, "children": []}, {"id": "68c", "name": "PACIFIC OCEAN PEDIAT..", "data": {"$angularWidth": 20, "$color": "#f55"}, "children": []}, {"id": "13c", "name": "The Ocean Cleanup wi..", "data": {"$angularWidth": 20, "$color": "#f55"}, "children": []}, {"id": "11c", "name": "Satellites uncover w..", "data": {"$angularWidth": 20, "$color": "#f55"}, "children": []}, {"id": "52c", "name": "China could spread p..", "data": {"$angularWidth": 20, "$color": "#f55"}, "children": []}, {"id": "50c", "name": "Sailing Solo across ..", "data": {"$angularWidth": 20, "$color": "#f55"}, "children": []}, {"id": "26c", "name": "Crossing the Pacific..", "data": {"$angularWidth": 20, "$color": "#f55"}, "children": []}, {"id": "55c", "name": "MBARI researchers di..", "data": {"$angularWidth": 20, "$color": "#f55"}, "children": []}, {"id": "62c", "name": "Amanda Kloots Says S..", "data": {"$angularWidth": 20, "$color": "#f55"}, "children": []}, {"id": "70c", "name": "Plastic Garbage Patc..", "data": {"$angularWidth": 20, "$color": "#f55"}, "children": []}]}, {"id": "24c", "name": "Pacific Ocean Latest..", "children": [{"id": "6c", "name": "Pilot Records Selfie..", "data": {"$angularWidth": 20, "$color": "#f55"}, "children": []}, {"id": "47c", "name": "E \u2013 Eastern Pacific ..", "data": {"$angularWidth": 20, "$color": "#f55"}, "children": []}, {"id": "75c", "name": "Lowell \u2013 Eastern Pac..", "data": {"$angularWidth": 20, "$color": "#f55"}, "children": []}, {"id": "20c", "name": "Malibu Beach Inn Rec..", "data": {"$angularWidth": 20, "$color": "#f55"}, "children": []}, {"id": "36c", "name": "A Changing Ocean War..", "data": {"$angularWidth": 20, "$color": "#f55"}, "children": []}, {"id": "0c", "name": "The Pacific Ocean ex..", "data": {"$angularWidth": 20, "$color": "#f55"}, "children": []}, {"id": "28c", "name": "Geography Facts Abou..", "data": {"$angularWidth": 20, "$color": "#f55"}, "children": []}, {"id": "46c", "name": "Volcanoes of the Pac..", "data": {"$angularWidth": 20, "$color": "#f55"}, "children": []}, {"id": "19c", "name": "South Pacific Ocean ..", "data": {"$angularWidth": 20, "$color": "#f55"}, "children": []}, {"id": "5c", "name": "This Is the Engineer..", "data": {"$angularWidth": 20, "$color": "#f55"}, "children": []}, {"id": "73c", "name": "Pacific Ocean Park T..", "data": {"$angularWidth": 20, "$color": "#f55"}, "children": []}, {"id": "2c", "name": "How the Pacific Ocea..", "data": {"$angularWidth": 20, "$color": "#f55"}, "children": []}, {"id": "22c", "name": "Pacific Ocean Descri..", "data": {"$angularWidth": 20, "$color": "#f55"}, "children": []}, {"id": "23c", "name": "India US will work f..", "data": {"$angularWidth": 20, "$color": "#f55"}, "children": []}, {"id": "59c", "name": "After months strande..", "data": {"$angularWidth": 20, "$color": "#f55"}, "children": []}, {"id": "74c", "name": "The blob Pacific Oce..", "data": {"$angularWidth": 20, "$color": "#f55"}, "children": []}, {"id": "76c", "name": "athletes just comple..", "data": {"$angularWidth": 20, "$color": "#f55"}, "children": []}, {"id": "34c", "name": "The Pacific Ocean is..", "data": {"$angularWidth": 20, "$color": "#f55"}, "children": []}, {"id": "9c", "name": "Great white shark la..", "data": {"$angularWidth": 20, "$color": "#f55"}, "children": []}, {"id": "30c", "name": "The long memory of t..", "data": {"$angularWidth": 20, "$color": "#f55"}, "children": []}, {"id": "57c", "name": "to sail across the P..", "data": {"$angularWidth": 20, "$color": "#f55"}, "children": []}, {"id": "58c", "name": "Swimmer Ben Lecomte ..", "data": {"$angularWidth": 20, "$color": "#f55"}, "children": []}, {"id": "31c", "name": "The Great Pacific Ga..", "data": {"$angularWidth": 20, "$color": "#f55"}, "children": []}, {"id": "41c", "name": "See West Coast wildf..", "data": {"$angularWidth": 20, "$color": "#f55"}, "children": []}, {"id": "29c", "name": "Six Really Big Facts..", "data": {"$angularWidth": 20, "$color": "#f55"}, "children": []}, {"id": "39c", "name": "The acidification of..", "data": {"$angularWidth": 20, "$color": "#f55"}, "children": []}, {"id": "79c", "name": "the Pacific Oceanpng..", "data": {"$angularWidth": 20, "$color": "#f55"}, "children": []}, {"id": "1c", "name": "The Pacific Ocean ha..", "data": {"$angularWidth": 20, "$color": "#f55"}, "children": []}, {"id": "17c", "name": "THE SEA OTTER IN THE..", "data": {"$angularWidth": 20, "$color": "#f55"}, "children": []}, {"id": "37c", "name": "Prospects for the Tr..", "data": {"$angularWidth": 20, "$color": "#f55"}, "children": []}, {"id": "33c", "name": "The Pacific Ocean is..", "data": {"$angularWidth": 20, "$color": "#f55"}, "children": []}, {"id": "51c", "name": "people survived a mo..", "data": {"$angularWidth": 20, "$color": "#f55"}, "children": []}, {"id": "64c", "name": "Titanium Healthcare ..", "data": {"$angularWidth": 20, "$color": "#f55"}, "children": []}, {"id": "12c", "name": "Pacific Ocean latest..", "data": {"$angularWidth": 20, "$color": "#f55"}, "children": []}, {"id": "65c", "name": "Where Do The Worlds ..", "data": {"$angularWidth": 20, "$color": "#f55"}, "children": []}, {"id": "25c", "name": "Size of Eurasia vs t..", "data": {"$angularWidth": 20, "$color": "#f55"}, "children": []}, {"id": "10c", "name": "private islands for ..", "data": {"$angularWidth": 20, "$color": "#f55"}, "children": []}, {"id": "8c", "name": "the Atlantic and Pac..", "data": {"$angularWidth": 20, "$color": "#f55"}, "children": []}, {"id": "69c", "name": "South Pacific  Mothe..", "data": {"$angularWidth": 20, "$color": "#f55"}, "children": []}, {"id": "16c", "name": "Pacific Ocean keeps ..", "data": {"$angularWidth": 20, "$color": "#f55"}, "children": []}, {"id": "13c", "name": "The Ocean Cleanup wi..", "data": {"$angularWidth": 20, "$color": "#f55"}, "children": []}, {"id": "11c", "name": "Satellites uncover w..", "data": {"$angularWidth": 20, "$color": "#f55"}, "children": []}, {"id": "50c", "name": "Sailing Solo across ..", "data": {"$angularWidth": 20, "$color": "#f55"}, "children": []}, {"id": "21c", "name": "US troops ready for ..", "data": {"$angularWidth": 20, "$color": "#f55"}, "children": []}, {"id": "53c", "name": "pacific ocean  Time ..", "data": {"$angularWidth": 20, "$color": "#f55"}, "children": []}, {"id": "45c", "name": "Top ten species to s..", "data": {"$angularWidth": 20, "$color": "#f55"}, "children": []}, {"id": "78c", "name": "Scientists discover ..", "data": {"$angularWidth": 20, "$color": "#f55"}, "children": []}, {"id": "70c", "name": "Plastic Garbage Patc..", "data": {"$angularWidth": 20, "$color": "#f55"}, "children": []}, {"id": "14c", "name": "Pacific Ocean Facts ..", "data": {"$angularWidth": 20, "$color": "#f55"}, "children": []}, {"id": "7c", "name": "Pacific Ocean Energy..", "data": {"$angularWidth": 20, "$color": "#f55"}, "children": []}, {"id": "44c", "name": "China beats Elon Mus..", "data": {"$angularWidth": 20, "$color": "#f55"}, "children": []}, {"id": "18c", "name": "Fishing miles from l..", "data": {"$angularWidth": 20, "$color": "#f55"}, "children": []}, {"id": "3c", "name": "Amanda was E Eastern..", "data": {"$angularWidth": 20, "$color": "#f55"}, "children": []}, {"id": "27c", "name": "Magnitude quake stri..", "data": {"$angularWidth": 20, "$color": "#f55"}, "children": []}, {"id": "38c", "name": "Pacific Ocean AquaFa..", "data": {"$angularWidth": 20, "$color": "#f55"}, "children": []}, {"id": "63c", "name": "Obama proposes vast ..", "data": {"$angularWidth": 20, "$color": "#f55"}, "children": []}, {"id": "72c", "name": "Creating a Rain Fore..", "data": {"$angularWidth": 20, "$color": "#f55"}, "children": []}, {"id": "48c", "name": "Coast Guard Cutter O..", "data": {"$angularWidth": 20, "$color": "#f55"}, "children": []}, {"id": "32c", "name": "Did not Know About t..", "data": {"$angularWidth": 20, "$color": "#f55"}, "children": []}, {"id": "42c", "name": "BRoll Corals of the ..", "data": {"$angularWidth": 20, "$color": "#f55"}, "children": []}, {"id": "56c", "name": "Obligation to Negoti..", "data": {"$angularWidth": 20, "$color": "#f55"}, "children": []}, {"id": "66c", "name": "Bluebox and Dnata to..", "data": {"$angularWidth": 20, "$color": "#f55"}, "children": []}, {"id": "35c", "name": "Kilauea Eruption Fos..", "data": {"$angularWidth": 20, "$color": "#f55"}, "children": []}, {"id": "77c", "name": "Impact Of Covid  On ..", "data": {"$angularWidth": 20, "$color": "#f55"}, "children": []}, {"id": "67c", "name": "Japan planning mass ..", "data": {"$angularWidth": 20, "$color": "#f55"}, "children": []}, {"id": "49c", "name": "Ice discharge in the..", "data": {"$angularWidth": 20, "$color": "#f55"}, "children": []}, {"id": "68c", "name": "PACIFIC OCEAN PEDIAT..", "data": {"$angularWidth": 20, "$color": "#f55"}, "children": []}, {"id": "52c", "name": "China could spread p..", "data": {"$angularWidth": 20, "$color": "#f55"}, "children": []}, {"id": "26c", "name": "Crossing the Pacific..", "data": {"$angularWidth": 20, "$color": "#f55"}, "children": []}, {"id": "55c", "name": "MBARI researchers di..", "data": {"$angularWidth": 20, "$color": "#f55"}, "children": []}, {"id": "62c", "name": "Amanda Kloots Says S..", "data": {"$angularWidth": 20, "$color": "#f55"}, "children": []}]}, {"id": "14c", "name": "Pacific Ocean Facts ..", "children": [{"id": "47c", "name": "E \u2013 Eastern Pacific ..", "data": {"$angularWidth": 20, "$color": "#f55"}, "children": []}, {"id": "75c", "name": "Lowell \u2013 Eastern Pac..", "data": {"$angularWidth": 20, "$color": "#f55"}, "children": []}, {"id": "20c", "name": "Malibu Beach Inn Rec..", "data": {"$angularWidth": 20, "$color": "#f55"}, "children": []}, {"id": "36c", "name": "A Changing Ocean War..", "data": {"$angularWidth": 20, "$color": "#f55"}, "children": []}, {"id": "0c", "name": "The Pacific Ocean ex..", "data": {"$angularWidth": 20, "$color": "#f55"}, "children": []}, {"id": "28c", "name": "Geography Facts Abou..", "data": {"$angularWidth": 20, "$color": "#f55"}, "children": []}, {"id": "46c", "name": "Volcanoes of the Pac..", "data": {"$angularWidth": 20, "$color": "#f55"}, "children": []}, {"id": "19c", "name": "South Pacific Ocean ..", "data": {"$angularWidth": 20, "$color": "#f55"}, "children": []}, {"id": "5c", "name": "This Is the Engineer..", "data": {"$angularWidth": 20, "$color": "#f55"}, "children": []}, {"id": "73c", "name": "Pacific Ocean Park T..", "data": {"$angularWidth": 20, "$color": "#f55"}, "children": []}, {"id": "2c", "name": "How the Pacific Ocea..", "data": {"$angularWidth": 20, "$color": "#f55"}, "children": []}, {"id": "22c", "name": "Pacific Ocean Descri..", "data": {"$angularWidth": 20, "$color": "#f55"}, "children": []}, {"id": "23c", "name": "India US will work f..", "data": {"$angularWidth": 20, "$color": "#f55"}, "children": []}, {"id": "59c", "name": "After months strande..", "data": {"$angularWidth": 20, "$color": "#f55"}, "children": []}, {"id": "74c", "name": "The blob Pacific Oce..", "data": {"$angularWidth": 20, "$color": "#f55"}, "children": []}, {"id": "76c", "name": "athletes just comple..", "data": {"$angularWidth": 20, "$color": "#f55"}, "children": []}, {"id": "34c", "name": "The Pacific Ocean is..", "data": {"$angularWidth": 20, "$color": "#f55"}, "children": []}, {"id": "9c", "name": "Great white shark la..", "data": {"$angularWidth": 20, "$color": "#f55"}, "children": []}, {"id": "30c", "name": "The long memory of t..", "data": {"$angularWidth": 20, "$color": "#f55"}, "children": []}, {"id": "24c", "name": "Pacific Ocean Latest..", "data": {"$angularWidth": 20, "$color": "#f55"}, "children": []}, {"id": "57c", "name": "to sail across the P..", "data": {"$angularWidth": 20, "$color": "#f55"}, "children": []}, {"id": "31c", "name": "The Great Pacific Ga..", "data": {"$angularWidth": 20, "$color": "#f55"}, "children": []}, {"id": "41c", "name": "See West Coast wildf..", "data": {"$angularWidth": 20, "$color": "#f55"}, "children": []}, {"id": "4c", "name": "Theres a Desert in T..", "data": {"$angularWidth": 20, "$color": "#f55"}, "children": []}, {"id": "29c", "name": "Six Really Big Facts..", "data": {"$angularWidth": 20, "$color": "#f55"}, "children": []}, {"id": "39c", "name": "The acidification of..", "data": {"$angularWidth": 20, "$color": "#f55"}, "children": []}, {"id": "79c", "name": "the Pacific Oceanpng..", "data": {"$angularWidth": 20, "$color": "#f55"}, "children": []}, {"id": "1c", "name": "The Pacific Ocean ha..", "data": {"$angularWidth": 20, "$color": "#f55"}, "children": []}, {"id": "17c", "name": "THE SEA OTTER IN THE..", "data": {"$angularWidth": 20, "$color": "#f55"}, "children": []}, {"id": "37c", "name": "Prospects for the Tr..", "data": {"$angularWidth": 20, "$color": "#f55"}, "children": []}, {"id": "33c", "name": "The Pacific Ocean is..", "data": {"$angularWidth": 20, "$color": "#f55"}, "children": []}, {"id": "51c", "name": "people survived a mo..", "data": {"$angularWidth": 20, "$color": "#f55"}, "children": []}, {"id": "64c", "name": "Titanium Healthcare ..", "data": {"$angularWidth": 20, "$color": "#f55"}, "children": []}, {"id": "12c", "name": "Pacific Ocean latest..", "data": {"$angularWidth": 20, "$color": "#f55"}, "children": []}, {"id": "65c", "name": "Where Do The Worlds ..", "data": {"$angularWidth": 20, "$color": "#f55"}, "children": []}, {"id": "25c", "name": "Size of Eurasia vs t..", "data": {"$angularWidth": 20, "$color": "#f55"}, "children": []}, {"id": "10c", "name": "private islands for ..", "data": {"$angularWidth": 20, "$color": "#f55"}, "children": []}, {"id": "8c", "name": "the Atlantic and Pac..", "data": {"$angularWidth": 20, "$color": "#f55"}, "children": []}, {"id": "69c", "name": "South Pacific  Mothe..", "data": {"$angularWidth": 20, "$color": "#f55"}, "children": []}, {"id": "16c", "name": "Pacific Ocean keeps ..", "data": {"$angularWidth": 20, "$color": "#f55"}, "children": []}, {"id": "13c", "name": "The Ocean Cleanup wi..", "data": {"$angularWidth": 20, "$color": "#f55"}, "children": []}, {"id": "11c", "name": "Satellites uncover w..", "data": {"$angularWidth": 20, "$color": "#f55"}, "children": []}, {"id": "50c", "name": "Sailing Solo across ..", "data": {"$angularWidth": 20, "$color": "#f55"}, "children": []}, {"id": "21c", "name": "US troops ready for ..", "data": {"$angularWidth": 20, "$color": "#f55"}, "children": []}, {"id": "53c", "name": "pacific ocean  Time ..", "data": {"$angularWidth": 20, "$color": "#f55"}, "children": []}, {"id": "61c", "name": "Why the Atlantic and..", "data": {"$angularWidth": 20, "$color": "#f55"}, "children": []}, {"id": "70c", "name": "Plastic Garbage Patc..", "data": {"$angularWidth": 20, "$color": "#f55"}, "children": []}, {"id": "7c", "name": "Pacific Ocean Energy..", "data": {"$angularWidth": 20, "$color": "#f55"}, "children": []}, {"id": "80c", "name": "Mystery Stretch of t..", "data": {"$angularWidth": 20, "$color": "#f55"}, "children": []}, {"id": "44c", "name": "China beats Elon Mus..", "data": {"$angularWidth": 20, "$color": "#f55"}, "children": []}, {"id": "18c", "name": "Fishing miles from l..", "data": {"$angularWidth": 20, "$color": "#f55"}, "children": []}, {"id": "3c", "name": "Amanda was E Eastern..", "data": {"$angularWidth": 20, "$color": "#f55"}, "children": []}, {"id": "27c", "name": "Magnitude quake stri..", "data": {"$angularWidth": 20, "$color": "#f55"}, "children": []}, {"id": "38c", "name": "Pacific Ocean AquaFa..", "data": {"$angularWidth": 20, "$color": "#f55"}, "children": []}, {"id": "63c", "name": "Obama proposes vast ..", "data": {"$angularWidth": 20, "$color": "#f55"}, "children": []}, {"id": "72c", "name": "Creating a Rain Fore..", "data": {"$angularWidth": 20, "$color": "#f55"}, "children": []}, {"id": "48c", "name": "Coast Guard Cutter O..", "data": {"$angularWidth": 20, "$color": "#f55"}, "children": []}, {"id": "32c", "name": "Did not Know About t..", "data": {"$angularWidth": 20, "$color": "#f55"}, "children": []}, {"id": "56c", "name": "Obligation to Negoti..", "data": {"$angularWidth": 20, "$color": "#f55"}, "children": []}, {"id": "66c", "name": "Bluebox and Dnata to..", "data": {"$angularWidth": 20, "$color": "#f55"}, "children": []}, {"id": "40c", "name": "Floating Garbage Pat..", "data": {"$angularWidth": 20, "$color": "#f55"}, "children": []}, {"id": "77c", "name": "Impact Of Covid  On ..", "data": {"$angularWidth": 20, "$color": "#f55"}, "children": []}, {"id": "67c", "name": "Japan planning mass ..", "data": {"$angularWidth": 20, "$color": "#f55"}, "children": []}, {"id": "49c", "name": "Ice discharge in the..", "data": {"$angularWidth": 20, "$color": "#f55"}, "children": []}, {"id": "68c", "name": "PACIFIC OCEAN PEDIAT..", "data": {"$angularWidth": 20, "$color": "#f55"}, "children": []}, {"id": "52c", "name": "China could spread p..", "data": {"$angularWidth": 20, "$color": "#f55"}, "children": []}, {"id": "26c", "name": "Crossing the Pacific..", "data": {"$angularWidth": 20, "$color": "#f55"}, "children": []}, {"id": "62c", "name": "Amanda Kloots Says S..", "data": {"$angularWidth": 20, "$color": "#f55"}, "children": []}]}, {"id": "7c", "name": "Pacific Ocean Energy..", "children": [{"id": "6c", "name": "Pilot Records Selfie..", "data": {"$angularWidth": 20, "$color": "#f55"}, "children": []}, {"id": "47c", "name": "E \u2013 Eastern Pacific ..", "data": {"$angularWidth": 20, "$color": "#f55"}, "children": []}, {"id": "75c", "name": "Lowell \u2013 Eastern Pac..", "data": {"$angularWidth": 20, "$color": "#f55"}, "children": []}, {"id": "20c", "name": "Malibu Beach Inn Rec..", "data": {"$angularWidth": 20, "$color": "#f55"}, "children": []}, {"id": "36c", "name": "A Changing Ocean War..", "data": {"$angularWidth": 20, "$color": "#f55"}, "children": []}, {"id": "0c", "name": "The Pacific Ocean ex..", "data": {"$angularWidth": 20, "$color": "#f55"}, "children": []}, {"id": "28c", "name": "Geography Facts Abou..", "data": {"$angularWidth": 20, "$color": "#f55"}, "children": []}, {"id": "46c", "name": "Volcanoes of the Pac..", "data": {"$angularWidth": 20, "$color": "#f55"}, "children": []}, {"id": "19c", "name": "South Pacific Ocean ..", "data": {"$angularWidth": 20, "$color": "#f55"}, "children": []}, {"id": "5c", "name": "This Is the Engineer..", "data": {"$angularWidth": 20, "$color": "#f55"}, "children": []}, {"id": "73c", "name": "Pacific Ocean Park T..", "data": {"$angularWidth": 20, "$color": "#f55"}, "children": []}, {"id": "2c", "name": "How the Pacific Ocea..", "data": {"$angularWidth": 20, "$color": "#f55"}, "children": []}, {"id": "22c", "name": "Pacific Ocean Descri..", "data": {"$angularWidth": 20, "$color": "#f55"}, "children": []}, {"id": "23c", "name": "India US will work f..", "data": {"$angularWidth": 20, "$color": "#f55"}, "children": []}, {"id": "59c", "name": "After months strande..", "data": {"$angularWidth": 20, "$color": "#f55"}, "children": []}, {"id": "74c", "name": "The blob Pacific Oce..", "data": {"$angularWidth": 20, "$color": "#f55"}, "children": []}, {"id": "76c", "name": "athletes just comple..", "data": {"$angularWidth": 20, "$color": "#f55"}, "children": []}, {"id": "34c", "name": "The Pacific Ocean is..", "data": {"$angularWidth": 20, "$color": "#f55"}, "children": []}, {"id": "9c", "name": "Great white shark la..", "data": {"$angularWidth": 20, "$color": "#f55"}, "children": []}, {"id": "30c", "name": "The long memory of t..", "data": {"$angularWidth": 20, "$color": "#f55"}, "children": []}, {"id": "24c", "name": "Pacific Ocean Latest..", "data": {"$angularWidth": 20, "$color": "#f55"}, "children": []}, {"id": "14c", "name": "Pacific Ocean Facts ..", "data": {"$angularWidth": 20, "$color": "#f55"}, "children": []}, {"id": "57c", "name": "to sail across the P..", "data": {"$angularWidth": 20, "$color": "#f55"}, "children": []}, {"id": "31c", "name": "The Great Pacific Ga..", "data": {"$angularWidth": 20, "$color": "#f55"}, "children": []}, {"id": "41c", "name": "See West Coast wildf..", "data": {"$angularWidth": 20, "$color": "#f55"}, "children": []}, {"id": "4c", "name": "Theres a Desert in T..", "data": {"$angularWidth": 20, "$color": "#f55"}, "children": []}, {"id": "29c", "name": "Six Really Big Facts..", "data": {"$angularWidth": 20, "$color": "#f55"}, "children": []}, {"id": "39c", "name": "The acidification of..", "data": {"$angularWidth": 20, "$color": "#f55"}, "children": []}, {"id": "1c", "name": "The Pacific Ocean ha..", "data": {"$angularWidth": 20, "$color": "#f55"}, "children": []}, {"id": "17c", "name": "THE SEA OTTER IN THE..", "data": {"$angularWidth": 20, "$color": "#f55"}, "children": []}, {"id": "37c", "name": "Prospects for the Tr..", "data": {"$angularWidth": 20, "$color": "#f55"}, "children": []}, {"id": "33c", "name": "The Pacific Ocean is..", "data": {"$angularWidth": 20, "$color": "#f55"}, "children": []}, {"id": "51c", "name": "people survived a mo..", "data": {"$angularWidth": 20, "$color": "#f55"}, "children": []}, {"id": "64c", "name": "Titanium Healthcare ..", "data": {"$angularWidth": 20, "$color": "#f55"}, "children": []}, {"id": "12c", "name": "Pacific Ocean latest..", "data": {"$angularWidth": 20, "$color": "#f55"}, "children": []}, {"id": "65c", "name": "Where Do The Worlds ..", "data": {"$angularWidth": 20, "$color": "#f55"}, "children": []}, {"id": "25c", "name": "Size of Eurasia vs t..", "data": {"$angularWidth": 20, "$color": "#f55"}, "children": []}, {"id": "10c", "name": "private islands for ..", "data": {"$angularWidth": 20, "$color": "#f55"}, "children": []}, {"id": "8c", "name": "the Atlantic and Pac..", "data": {"$angularWidth": 20, "$color": "#f55"}, "children": []}, {"id": "13c", "name": "The Ocean Cleanup wi..", "data": {"$angularWidth": 20, "$color": "#f55"}, "children": []}, {"id": "11c", "name": "Satellites uncover w..", "data": {"$angularWidth": 20, "$color": "#f55"}, "children": []}, {"id": "50c", "name": "Sailing Solo across ..", "data": {"$angularWidth": 20, "$color": "#f55"}, "children": []}, {"id": "21c", "name": "US troops ready for ..", "data": {"$angularWidth": 20, "$color": "#f55"}, "children": []}, {"id": "53c", "name": "pacific ocean  Time ..", "data": {"$angularWidth": 20, "$color": "#f55"}, "children": []}, {"id": "61c", "name": "Why the Atlantic and..", "data": {"$angularWidth": 20, "$color": "#f55"}, "children": []}, {"id": "44c", "name": "China beats Elon Mus..", "data": {"$angularWidth": 20, "$color": "#f55"}, "children": []}, {"id": "18c", "name": "Fishing miles from l..", "data": {"$angularWidth": 20, "$color": "#f55"}, "children": []}, {"id": "3c", "name": "Amanda was E Eastern..", "data": {"$angularWidth": 20, "$color": "#f55"}, "children": []}, {"id": "27c", "name": "Magnitude quake stri..", "data": {"$angularWidth": 20, "$color": "#f55"}, "children": []}, {"id": "38c", "name": "Pacific Ocean AquaFa..", "data": {"$angularWidth": 20, "$color": "#f55"}, "children": []}, {"id": "63c", "name": "Obama proposes vast ..", "data": {"$angularWidth": 20, "$color": "#f55"}, "children": []}, {"id": "72c", "name": "Creating a Rain Fore..", "data": {"$angularWidth": 20, "$color": "#f55"}, "children": []}, {"id": "48c", "name": "Coast Guard Cutter O..", "data": {"$angularWidth": 20, "$color": "#f55"}, "children": []}, {"id": "32c", "name": "Did not Know About t..", "data": {"$angularWidth": 20, "$color": "#f55"}, "children": []}, {"id": "56c", "name": "Obligation to Negoti..", "data": {"$angularWidth": 20, "$color": "#f55"}, "children": []}, {"id": "66c", "name": "Bluebox and Dnata to..", "data": {"$angularWidth": 20, "$color": "#f55"}, "children": []}, {"id": "35c", "name": "Kilauea Eruption Fos..", "data": {"$angularWidth": 20, "$color": "#f55"}, "children": []}, {"id": "77c", "name": "Impact Of Covid  On ..", "data": {"$angularWidth": 20, "$color": "#f55"}, "children": []}, {"id": "49c", "name": "Ice discharge in the..", "data": {"$angularWidth": 20, "$color": "#f55"}, "children": []}, {"id": "68c", "name": "PACIFIC OCEAN PEDIAT..", "data": {"$angularWidth": 20, "$color": "#f55"}, "children": []}, {"id": "52c", "name": "China could spread p..", "data": {"$angularWidth": 20, "$color": "#f55"}, "children": []}, {"id": "26c", "name": "Crossing the Pacific..", "data": {"$angularWidth": 20, "$color": "#f55"}, "children": []}, {"id": "55c", "name": "MBARI researchers di..", "data": {"$angularWidth": 20, "$color": "#f55"}, "children": []}, {"id": "62c", "name": "Amanda Kloots Says S..", "data": {"$angularWidth": 20, "$color": "#f55"}, "children": []}]}, {"id": "57c", "name": "to sail across the P..", "children": [{"id": "6c", "name": "Pilot Records Selfie..", "data": {"$angularWidth": 20, "$color": "#f55"}, "children": []}, {"id": "47c", "name": "E \u2013 Eastern Pacific ..", "data": {"$angularWidth": 20, "$color": "#f55"}, "children": []}, {"id": "75c", "name": "Lowell \u2013 Eastern Pac..", "data": {"$angularWidth": 20, "$color": "#f55"}, "children": []}, {"id": "20c", "name": "Malibu Beach Inn Rec..", "data": {"$angularWidth": 20, "$color": "#f55"}, "children": []}, {"id": "36c", "name": "A Changing Ocean War..", "data": {"$angularWidth": 20, "$color": "#f55"}, "children": []}, {"id": "0c", "name": "The Pacific Ocean ex..", "data": {"$angularWidth": 20, "$color": "#f55"}, "children": []}, {"id": "28c", "name": "Geography Facts Abou..", "data": {"$angularWidth": 20, "$color": "#f55"}, "children": []}, {"id": "46c", "name": "Volcanoes of the Pac..", "data": {"$angularWidth": 20, "$color": "#f55"}, "children": []}, {"id": "19c", "name": "South Pacific Ocean ..", "data": {"$angularWidth": 20, "$color": "#f55"}, "children": []}, {"id": "5c", "name": "This Is the Engineer..", "data": {"$angularWidth": 20, "$color": "#f55"}, "children": []}, {"id": "73c", "name": "Pacific Ocean Park T..", "data": {"$angularWidth": 20, "$color": "#f55"}, "children": []}, {"id": "2c", "name": "How the Pacific Ocea..", "data": {"$angularWidth": 20, "$color": "#f55"}, "children": []}, {"id": "22c", "name": "Pacific Ocean Descri..", "data": {"$angularWidth": 20, "$color": "#f55"}, "children": []}, {"id": "23c", "name": "India US will work f..", "data": {"$angularWidth": 20, "$color": "#f55"}, "children": []}, {"id": "59c", "name": "After months strande..", "data": {"$angularWidth": 20, "$color": "#f55"}, "children": []}, {"id": "74c", "name": "The blob Pacific Oce..", "data": {"$angularWidth": 20, "$color": "#f55"}, "children": []}, {"id": "76c", "name": "athletes just comple..", "data": {"$angularWidth": 20, "$color": "#f55"}, "children": []}, {"id": "34c", "name": "The Pacific Ocean is..", "data": {"$angularWidth": 20, "$color": "#f55"}, "children": []}, {"id": "9c", "name": "Great white shark la..", "data": {"$angularWidth": 20, "$color": "#f55"}, "children": []}, {"id": "30c", "name": "The long memory of t..", "data": {"$angularWidth": 20, "$color": "#f55"}, "children": []}, {"id": "24c", "name": "Pacific Ocean Latest..", "data": {"$angularWidth": 20, "$color": "#f55"}, "children": []}, {"id": "14c", "name": "Pacific Ocean Facts ..", "data": {"$angularWidth": 20, "$color": "#f55"}, "children": []}, {"id": "7c", "name": "Pacific Ocean Energy..", "data": {"$angularWidth": 20, "$color": "#f55"}, "children": []}, {"id": "58c", "name": "Swimmer Ben Lecomte ..", "data": {"$angularWidth": 20, "$color": "#f55"}, "children": []}, {"id": "31c", "name": "The Great Pacific Ga..", "data": {"$angularWidth": 20, "$color": "#f55"}, "children": []}, {"id": "80c", "name": "Mystery Stretch of t..", "data": {"$angularWidth": 20, "$color": "#f55"}, "children": []}, {"id": "44c", "name": "China beats Elon Mus..", "data": {"$angularWidth": 20, "$color": "#f55"}, "children": []}, {"id": "41c", "name": "See West Coast wildf..", "data": {"$angularWidth": 20, "$color": "#f55"}, "children": []}, {"id": "4c", "name": "Theres a Desert in T..", "data": {"$angularWidth": 20, "$color": "#f55"}, "children": []}, {"id": "18c", "name": "Fishing miles from l..", "data": {"$angularWidth": 20, "$color": "#f55"}, "children": []}, {"id": "29c", "name": "Six Really Big Facts..", "data": {"$angularWidth": 20, "$color": "#f55"}, "children": []}, {"id": "3c", "name": "Amanda was E Eastern..", "data": {"$angularWidth": 20, "$color": "#f55"}, "children": []}, {"id": "27c", "name": "Magnitude quake stri..", "data": {"$angularWidth": 20, "$color": "#f55"}, "children": []}, {"id": "38c", "name": "Pacific Ocean AquaFa..", "data": {"$angularWidth": 20, "$color": "#f55"}, "children": []}, {"id": "63c", "name": "Obama proposes vast ..", "data": {"$angularWidth": 20, "$color": "#f55"}, "children": []}, {"id": "72c", "name": "Creating a Rain Fore..", "data": {"$angularWidth": 20, "$color": "#f55"}, "children": []}, {"id": "1c", "name": "The Pacific Ocean ha..", "data": {"$angularWidth": 20, "$color": "#f55"}, "children": []}, {"id": "48c", "name": "Coast Guard Cutter O..", "data": {"$angularWidth": 20, "$color": "#f55"}, "children": []}, {"id": "32c", "name": "Did not Know About t..", "data": {"$angularWidth": 20, "$color": "#f55"}, "children": []}, {"id": "42c", "name": "BRoll Corals of the ..", "data": {"$angularWidth": 20, "$color": "#f55"}, "children": []}, {"id": "17c", "name": "THE SEA OTTER IN THE..", "data": {"$angularWidth": 20, "$color": "#f55"}, "children": []}, {"id": "56c", "name": "Obligation to Negoti..", "data": {"$angularWidth": 20, "$color": "#f55"}, "children": []}, {"id": "37c", "name": "Prospects for the Tr..", "data": {"$angularWidth": 20, "$color": "#f55"}, "children": []}, {"id": "66c", "name": "Bluebox and Dnata to..", "data": {"$angularWidth": 20, "$color": "#f55"}, "children": []}, {"id": "33c", "name": "The Pacific Ocean is..", "data": {"$angularWidth": 20, "$color": "#f55"}, "children": []}, {"id": "51c", "name": "people survived a mo..", "data": {"$angularWidth": 20, "$color": "#f55"}, "children": []}, {"id": "64c", "name": "Titanium Healthcare ..", "data": {"$angularWidth": 20, "$color": "#f55"}, "children": []}, {"id": "12c", "name": "Pacific Ocean latest..", "data": {"$angularWidth": 20, "$color": "#f55"}, "children": []}, {"id": "65c", "name": "Where Do The Worlds ..", "data": {"$angularWidth": 20, "$color": "#f55"}, "children": []}, {"id": "77c", "name": "Impact Of Covid  On ..", "data": {"$angularWidth": 20, "$color": "#f55"}, "children": []}, {"id": "67c", "name": "Japan planning mass ..", "data": {"$angularWidth": 20, "$color": "#f55"}, "children": []}, {"id": "10c", "name": "private islands for ..", "data": {"$angularWidth": 20, "$color": "#f55"}, "children": []}, {"id": "8c", "name": "the Atlantic and Pac..", "data": {"$angularWidth": 20, "$color": "#f55"}, "children": []}, {"id": "49c", "name": "Ice discharge in the..", "data": {"$angularWidth": 20, "$color": "#f55"}, "children": []}, {"id": "68c", "name": "PACIFIC OCEAN PEDIAT..", "data": {"$angularWidth": 20, "$color": "#f55"}, "children": []}, {"id": "13c", "name": "The Ocean Cleanup wi..", "data": {"$angularWidth": 20, "$color": "#f55"}, "children": []}, {"id": "11c", "name": "Satellites uncover w..", "data": {"$angularWidth": 20, "$color": "#f55"}, "children": []}, {"id": "50c", "name": "Sailing Solo across ..", "data": {"$angularWidth": 20, "$color": "#f55"}, "children": []}, {"id": "21c", "name": "US troops ready for ..", "data": {"$angularWidth": 20, "$color": "#f55"}, "children": []}, {"id": "53c", "name": "pacific ocean  Time ..", "data": {"$angularWidth": 20, "$color": "#f55"}, "children": []}, {"id": "26c", "name": "Crossing the Pacific..", "data": {"$angularWidth": 20, "$color": "#f55"}, "children": []}, {"id": "62c", "name": "Amanda Kloots Says S..", "data": {"$angularWidth": 20, "$color": "#f55"}, "children": []}]}, {"id": "58c", "name": "Swimmer Ben Lecomte ..", "children": [{"id": "6c", "name": "Pilot Records Selfie..", "data": {"$angularWidth": 20, "$color": "#f55"}, "children": []}, {"id": "75c", "name": "Lowell \u2013 Eastern Pac..", "data": {"$angularWidth": 20, "$color": "#f55"}, "children": []}, {"id": "36c", "name": "A Changing Ocean War..", "data": {"$angularWidth": 20, "$color": "#f55"}, "children": []}, {"id": "0c", "name": "The Pacific Ocean ex..", "data": {"$angularWidth": 20, "$color": "#f55"}, "children": []}, {"id": "28c", "name": "Geography Facts Abou..", "data": {"$angularWidth": 20, "$color": "#f55"}, "children": []}, {"id": "46c", "name": "Volcanoes of the Pac..", "data": {"$angularWidth": 20, "$color": "#f55"}, "children": []}, {"id": "19c", "name": "South Pacific Ocean ..", "data": {"$angularWidth": 20, "$color": "#f55"}, "children": []}, {"id": "5c", "name": "This Is the Engineer..", "data": {"$angularWidth": 20, "$color": "#f55"}, "children": []}, {"id": "73c", "name": "Pacific Ocean Park T..", "data": {"$angularWidth": 20, "$color": "#f55"}, "children": []}, {"id": "2c", "name": "How the Pacific Ocea..", "data": {"$angularWidth": 20, "$color": "#f55"}, "children": []}, {"id": "22c", "name": "Pacific Ocean Descri..", "data": {"$angularWidth": 20, "$color": "#f55"}, "children": []}, {"id": "23c", "name": "India US will work f..", "data": {"$angularWidth": 20, "$color": "#f55"}, "children": []}, {"id": "59c", "name": "After months strande..", "data": {"$angularWidth": 20, "$color": "#f55"}, "children": []}, {"id": "74c", "name": "The blob Pacific Oce..", "data": {"$angularWidth": 20, "$color": "#f55"}, "children": []}, {"id": "76c", "name": "athletes just comple..", "data": {"$angularWidth": 20, "$color": "#f55"}, "children": []}, {"id": "34c", "name": "The Pacific Ocean is..", "data": {"$angularWidth": 20, "$color": "#f55"}, "children": []}, {"id": "30c", "name": "The long memory of t..", "data": {"$angularWidth": 20, "$color": "#f55"}, "children": []}, {"id": "24c", "name": "Pacific Ocean Latest..", "data": {"$angularWidth": 20, "$color": "#f55"}, "children": []}, {"id": "57c", "name": "to sail across the P..", "data": {"$angularWidth": 20, "$color": "#f55"}, "children": []}, {"id": "31c", "name": "The Great Pacific Ga..", "data": {"$angularWidth": 20, "$color": "#f55"}, "children": []}, {"id": "4c", "name": "Theres a Desert in T..", "data": {"$angularWidth": 20, "$color": "#f55"}, "children": []}, {"id": "39c", "name": "The acidification of..", "data": {"$angularWidth": 20, "$color": "#f55"}, "children": []}, {"id": "79c", "name": "the Pacific Oceanpng..", "data": {"$angularWidth": 20, "$color": "#f55"}, "children": []}, {"id": "1c", "name": "The Pacific Ocean ha..", "data": {"$angularWidth": 20, "$color": "#f55"}, "children": []}, {"id": "33c", "name": "The Pacific Ocean is..", "data": {"$angularWidth": 20, "$color": "#f55"}, "children": []}, {"id": "51c", "name": "people survived a mo..", "data": {"$angularWidth": 20, "$color": "#f55"}, "children": []}, {"id": "64c", "name": "Titanium Healthcare ..", "data": {"$angularWidth": 20, "$color": "#f55"}, "children": []}, {"id": "65c", "name": "Where Do The Worlds ..", "data": {"$angularWidth": 20, "$color": "#f55"}, "children": []}, {"id": "10c", "name": "private islands for ..", "data": {"$angularWidth": 20, "$color": "#f55"}, "children": []}, {"id": "8c", "name": "the Atlantic and Pac..", "data": {"$angularWidth": 20, "$color": "#f55"}, "children": []}, {"id": "43c", "name": "Which country at the..", "data": {"$angularWidth": 20, "$color": "#f55"}, "children": []}, {"id": "21c", "name": "US troops ready for ..", "data": {"$angularWidth": 20, "$color": "#f55"}, "children": []}, {"id": "45c", "name": "Top ten species to s..", "data": {"$angularWidth": 20, "$color": "#f55"}, "children": []}, {"id": "80c", "name": "Mystery Stretch of t..", "data": {"$angularWidth": 20, "$color": "#f55"}, "children": []}, {"id": "44c", "name": "China beats Elon Mus..", "data": {"$angularWidth": 20, "$color": "#f55"}, "children": []}, {"id": "41c", "name": "See West Coast wildf..", "data": {"$angularWidth": 20, "$color": "#f55"}, "children": []}, {"id": "18c", "name": "Fishing miles from l..", "data": {"$angularWidth": 20, "$color": "#f55"}, "children": []}, {"id": "29c", "name": "Six Really Big Facts..", "data": {"$angularWidth": 20, "$color": "#f55"}, "children": []}, {"id": "3c", "name": "Amanda was E Eastern..", "data": {"$angularWidth": 20, "$color": "#f55"}, "children": []}, {"id": "27c", "name": "Magnitude quake stri..", "data": {"$angularWidth": 20, "$color": "#f55"}, "children": []}, {"id": "38c", "name": "Pacific Ocean AquaFa..", "data": {"$angularWidth": 20, "$color": "#f55"}, "children": []}, {"id": "63c", "name": "Obama proposes vast ..", "data": {"$angularWidth": 20, "$color": "#f55"}, "children": []}, {"id": "72c", "name": "Creating a Rain Fore..", "data": {"$angularWidth": 20, "$color": "#f55"}, "children": []}, {"id": "48c", "name": "Coast Guard Cutter O..", "data": {"$angularWidth": 20, "$color": "#f55"}, "children": []}, {"id": "32c", "name": "Did not Know About t..", "data": {"$angularWidth": 20, "$color": "#f55"}, "children": []}, {"id": "42c", "name": "BRoll Corals of the ..", "data": {"$angularWidth": 20, "$color": "#f55"}, "children": []}, {"id": "15c", "name": " greatest sightings ..", "data": {"$angularWidth": 20, "$color": "#f55"}, "children": []}, {"id": "56c", "name": "Obligation to Negoti..", "data": {"$angularWidth": 20, "$color": "#f55"}, "children": []}, {"id": "37c", "name": "Prospects for the Tr..", "data": {"$angularWidth": 20, "$color": "#f55"}, "children": []}, {"id": "40c", "name": "Floating Garbage Pat..", "data": {"$angularWidth": 20, "$color": "#f55"}, "children": []}, {"id": "12c", "name": "Pacific Ocean latest..", "data": {"$angularWidth": 20, "$color": "#f55"}, "children": []}, {"id": "67c", "name": "Japan planning mass ..", "data": {"$angularWidth": 20, "$color": "#f55"}, "children": []}, {"id": "25c", "name": "Size of Eurasia vs t..", "data": {"$angularWidth": 20, "$color": "#f55"}, "children": []}, {"id": "69c", "name": "South Pacific  Mothe..", "data": {"$angularWidth": 20, "$color": "#f55"}, "children": []}, {"id": "16c", "name": "Pacific Ocean keeps ..", "data": {"$angularWidth": 20, "$color": "#f55"}, "children": []}, {"id": "49c", "name": "Ice discharge in the..", "data": {"$angularWidth": 20, "$color": "#f55"}, "children": []}, {"id": "11c", "name": "Satellites uncover w..", "data": {"$angularWidth": 20, "$color": "#f55"}, "children": []}, {"id": "52c", "name": "China could spread p..", "data": {"$angularWidth": 20, "$color": "#f55"}, "children": []}, {"id": "50c", "name": "Sailing Solo across ..", "data": {"$angularWidth": 20, "$color": "#f55"}, "children": []}, {"id": "26c", "name": "Crossing the Pacific..", "data": {"$angularWidth": 20, "$color": "#f55"}, "children": []}, {"id": "55c", "name": "MBARI researchers di..", "data": {"$angularWidth": 20, "$color": "#f55"}, "children": []}, {"id": "78c", "name": "Scientists discover ..", "data": {"$angularWidth": 20, "$color": "#f55"}, "children": []}, {"id": "62c", "name": "Amanda Kloots Says S..", "data": {"$angularWidth": 20, "$color": "#f55"}, "children": []}, {"id": "70c", "name": "Plastic Garbage Patc..", "data": {"$angularWidth": 20, "$color": "#f55"}, "children": []}]}, {"id": "31c", "name": "The Great Pacific Ga..", "children": [{"id": "6c", "name": "Pilot Records Selfie..", "data": {"$angularWidth": 20, "$color": "#f55"}, "children": []}, {"id": "47c", "name": "E \u2013 Eastern Pacific ..", "data": {"$angularWidth": 20, "$color": "#f55"}, "children": []}, {"id": "75c", "name": "Lowell \u2013 Eastern Pac..", "data": {"$angularWidth": 20, "$color": "#f55"}, "children": []}, {"id": "20c", "name": "Malibu Beach Inn Rec..", "data": {"$angularWidth": 20, "$color": "#f55"}, "children": []}, {"id": "36c", "name": "A Changing Ocean War..", "data": {"$angularWidth": 20, "$color": "#f55"}, "children": []}, {"id": "0c", "name": "The Pacific Ocean ex..", "data": {"$angularWidth": 20, "$color": "#f55"}, "children": []}, {"id": "28c", "name": "Geography Facts Abou..", "data": {"$angularWidth": 20, "$color": "#f55"}, "children": []}, {"id": "46c", "name": "Volcanoes of the Pac..", "data": {"$angularWidth": 20, "$color": "#f55"}, "children": []}, {"id": "19c", "name": "South Pacific Ocean ..", "data": {"$angularWidth": 20, "$color": "#f55"}, "children": []}, {"id": "5c", "name": "This Is the Engineer..", "data": {"$angularWidth": 20, "$color": "#f55"}, "children": []}, {"id": "73c", "name": "Pacific Ocean Park T..", "data": {"$angularWidth": 20, "$color": "#f55"}, "children": []}, {"id": "2c", "name": "How the Pacific Ocea..", "data": {"$angularWidth": 20, "$color": "#f55"}, "children": []}, {"id": "22c", "name": "Pacific Ocean Descri..", "data": {"$angularWidth": 20, "$color": "#f55"}, "children": []}, {"id": "23c", "name": "India US will work f..", "data": {"$angularWidth": 20, "$color": "#f55"}, "children": []}, {"id": "59c", "name": "After months strande..", "data": {"$angularWidth": 20, "$color": "#f55"}, "children": []}, {"id": "74c", "name": "The blob Pacific Oce..", "data": {"$angularWidth": 20, "$color": "#f55"}, "children": []}, {"id": "76c", "name": "athletes just comple..", "data": {"$angularWidth": 20, "$color": "#f55"}, "children": []}, {"id": "34c", "name": "The Pacific Ocean is..", "data": {"$angularWidth": 20, "$color": "#f55"}, "children": []}, {"id": "9c", "name": "Great white shark la..", "data": {"$angularWidth": 20, "$color": "#f55"}, "children": []}, {"id": "30c", "name": "The long memory of t..", "data": {"$angularWidth": 20, "$color": "#f55"}, "children": []}, {"id": "24c", "name": "Pacific Ocean Latest..", "data": {"$angularWidth": 20, "$color": "#f55"}, "children": []}, {"id": "14c", "name": "Pacific Ocean Facts ..", "data": {"$angularWidth": 20, "$color": "#f55"}, "children": []}, {"id": "7c", "name": "Pacific Ocean Energy..", "data": {"$angularWidth": 20, "$color": "#f55"}, "children": []}, {"id": "57c", "name": "to sail across the P..", "data": {"$angularWidth": 20, "$color": "#f55"}, "children": []}, {"id": "58c", "name": "Swimmer Ben Lecomte ..", "data": {"$angularWidth": 20, "$color": "#f55"}, "children": []}, {"id": "4c", "name": "Theres a Desert in T..", "data": {"$angularWidth": 20, "$color": "#f55"}, "children": []}, {"id": "39c", "name": "The acidification of..", "data": {"$angularWidth": 20, "$color": "#f55"}, "children": []}, {"id": "79c", "name": "the Pacific Oceanpng..", "data": {"$angularWidth": 20, "$color": "#f55"}, "children": []}, {"id": "1c", "name": "The Pacific Ocean ha..", "data": {"$angularWidth": 20, "$color": "#f55"}, "children": []}, {"id": "33c", "name": "The Pacific Ocean is..", "data": {"$angularWidth": 20, "$color": "#f55"}, "children": []}, {"id": "51c", "name": "people survived a mo..", "data": {"$angularWidth": 20, "$color": "#f55"}, "children": []}, {"id": "64c", "name": "Titanium Healthcare ..", "data": {"$angularWidth": 20, "$color": "#f55"}, "children": []}, {"id": "65c", "name": "Where Do The Worlds ..", "data": {"$angularWidth": 20, "$color": "#f55"}, "children": []}, {"id": "10c", "name": "private islands for ..", "data": {"$angularWidth": 20, "$color": "#f55"}, "children": []}, {"id": "8c", "name": "the Atlantic and Pac..", "data": {"$angularWidth": 20, "$color": "#f55"}, "children": []}, {"id": "13c", "name": "The Ocean Cleanup wi..", "data": {"$angularWidth": 20, "$color": "#f55"}, "children": []}, {"id": "21c", "name": "US troops ready for ..", "data": {"$angularWidth": 20, "$color": "#f55"}, "children": []}, {"id": "53c", "name": "pacific ocean  Time ..", "data": {"$angularWidth": 20, "$color": "#f55"}, "children": []}, {"id": "45c", "name": "Top ten species to s..", "data": {"$angularWidth": 20, "$color": "#f55"}, "children": []}, {"id": "61c", "name": "Why the Atlantic and..", "data": {"$angularWidth": 20, "$color": "#f55"}, "children": []}, {"id": "44c", "name": "China beats Elon Mus..", "data": {"$angularWidth": 20, "$color": "#f55"}, "children": []}, {"id": "41c", "name": "See West Coast wildf..", "data": {"$angularWidth": 20, "$color": "#f55"}, "children": []}, {"id": "18c", "name": "Fishing miles from l..", "data": {"$angularWidth": 20, "$color": "#f55"}, "children": []}, {"id": "29c", "name": "Six Really Big Facts..", "data": {"$angularWidth": 20, "$color": "#f55"}, "children": []}, {"id": "3c", "name": "Amanda was E Eastern..", "data": {"$angularWidth": 20, "$color": "#f55"}, "children": []}, {"id": "27c", "name": "Magnitude quake stri..", "data": {"$angularWidth": 20, "$color": "#f55"}, "children": []}, {"id": "38c", "name": "Pacific Ocean AquaFa..", "data": {"$angularWidth": 20, "$color": "#f55"}, "children": []}, {"id": "63c", "name": "Obama proposes vast ..", "data": {"$angularWidth": 20, "$color": "#f55"}, "children": []}, {"id": "72c", "name": "Creating a Rain Fore..", "data": {"$angularWidth": 20, "$color": "#f55"}, "children": []}, {"id": "48c", "name": "Coast Guard Cutter O..", "data": {"$angularWidth": 20, "$color": "#f55"}, "children": []}, {"id": "32c", "name": "Did not Know About t..", "data": {"$angularWidth": 20, "$color": "#f55"}, "children": []}, {"id": "42c", "name": "BRoll Corals of the ..", "data": {"$angularWidth": 20, "$color": "#f55"}, "children": []}, {"id": "17c", "name": "THE SEA OTTER IN THE..", "data": {"$angularWidth": 20, "$color": "#f55"}, "children": []}, {"id": "56c", "name": "Obligation to Negoti..", "data": {"$angularWidth": 20, "$color": "#f55"}, "children": []}, {"id": "37c", "name": "Prospects for the Tr..", "data": {"$angularWidth": 20, "$color": "#f55"}, "children": []}, {"id": "66c", "name": "Bluebox and Dnata to..", "data": {"$angularWidth": 20, "$color": "#f55"}, "children": []}, {"id": "40c", "name": "Floating Garbage Pat..", "data": {"$angularWidth": 20, "$color": "#f55"}, "children": []}, {"id": "12c", "name": "Pacific Ocean latest..", "data": {"$angularWidth": 20, "$color": "#f55"}, "children": []}, {"id": "35c", "name": "Kilauea Eruption Fos..", "data": {"$angularWidth": 20, "$color": "#f55"}, "children": []}, {"id": "77c", "name": "Impact Of Covid  On ..", "data": {"$angularWidth": 20, "$color": "#f55"}, "children": []}, {"id": "67c", "name": "Japan planning mass ..", "data": {"$angularWidth": 20, "$color": "#f55"}, "children": []}, {"id": "25c", "name": "Size of Eurasia vs t..", "data": {"$angularWidth": 20, "$color": "#f55"}, "children": []}, {"id": "69c", "name": "South Pacific  Mothe..", "data": {"$angularWidth": 20, "$color": "#f55"}, "children": []}, {"id": "16c", "name": "Pacific Ocean keeps ..", "data": {"$angularWidth": 20, "$color": "#f55"}, "children": []}, {"id": "49c", "name": "Ice discharge in the..", "data": {"$angularWidth": 20, "$color": "#f55"}, "children": []}, {"id": "68c", "name": "PACIFIC OCEAN PEDIAT..", "data": {"$angularWidth": 20, "$color": "#f55"}, "children": []}, {"id": "11c", "name": "Satellites uncover w..", "data": {"$angularWidth": 20, "$color": "#f55"}, "children": []}, {"id": "52c", "name": "China could spread p..", "data": {"$angularWidth": 20, "$color": "#f55"}, "children": []}, {"id": "50c", "name": "Sailing Solo across ..", "data": {"$angularWidth": 20, "$color": "#f55"}, "children": []}, {"id": "26c", "name": "Crossing the Pacific..", "data": {"$angularWidth": 20, "$color": "#f55"}, "children": []}, {"id": "78c", "name": "Scientists discover ..", "data": {"$angularWidth": 20, "$color": "#f55"}, "children": []}, {"id": "62c", "name": "Amanda Kloots Says S..", "data": {"$angularWidth": 20, "$color": "#f55"}, "children": []}, {"id": "70c", "name": "Plastic Garbage Patc..", "data": {"$angularWidth": 20, "$color": "#f55"}, "children": []}]}, {"id": "80c", "name": "Mystery Stretch of t..", "children": [{"id": "6c", "name": "Pilot Records Selfie..", "data": {"$angularWidth": 20, "$color": "#f55"}, "children": []}, {"id": "28c", "name": "Geography Facts Abou..", "data": {"$angularWidth": 20, "$color": "#f55"}, "children": []}, {"id": "19c", "name": "South Pacific Ocean ..", "data": {"$angularWidth": 20, "$color": "#f55"}, "children": []}, {"id": "2c", "name": "How the Pacific Ocea..", "data": {"$angularWidth": 20, "$color": "#f55"}, "children": []}, {"id": "23c", "name": "India US will work f..", "data": {"$angularWidth": 20, "$color": "#f55"}, "children": []}, {"id": "59c", "name": "After months strande..", "data": {"$angularWidth": 20, "$color": "#f55"}, "children": []}, {"id": "74c", "name": "The blob Pacific Oce..", "data": {"$angularWidth": 20, "$color": "#f55"}, "children": []}, {"id": "76c", "name": "athletes just comple..", "data": {"$angularWidth": 20, "$color": "#f55"}, "children": []}, {"id": "34c", "name": "The Pacific Ocean is..", "data": {"$angularWidth": 20, "$color": "#f55"}, "children": []}, {"id": "9c", "name": "Great white shark la..", "data": {"$angularWidth": 20, "$color": "#f55"}, "children": []}, {"id": "30c", "name": "The long memory of t..", "data": {"$angularWidth": 20, "$color": "#f55"}, "children": []}, {"id": "14c", "name": "Pacific Ocean Facts ..", "data": {"$angularWidth": 20, "$color": "#f55"}, "children": []}, {"id": "57c", "name": "to sail across the P..", "data": {"$angularWidth": 20, "$color": "#f55"}, "children": []}, {"id": "58c", "name": "Swimmer Ben Lecomte ..", "data": {"$angularWidth": 20, "$color": "#f55"}, "children": []}, {"id": "41c", "name": "See West Coast wildf..", "data": {"$angularWidth": 20, "$color": "#f55"}, "children": []}, {"id": "4c", "name": "Theres a Desert in T..", "data": {"$angularWidth": 20, "$color": "#f55"}, "children": []}, {"id": "39c", "name": "The acidification of..", "data": {"$angularWidth": 20, "$color": "#f55"}, "children": []}, {"id": "79c", "name": "the Pacific Oceanpng..", "data": {"$angularWidth": 20, "$color": "#f55"}, "children": []}, {"id": "37c", "name": "Prospects for the Tr..", "data": {"$angularWidth": 20, "$color": "#f55"}, "children": []}, {"id": "33c", "name": "The Pacific Ocean is..", "data": {"$angularWidth": 20, "$color": "#f55"}, "children": []}, {"id": "51c", "name": "people survived a mo..", "data": {"$angularWidth": 20, "$color": "#f55"}, "children": []}, {"id": "64c", "name": "Titanium Healthcare ..", "data": {"$angularWidth": 20, "$color": "#f55"}, "children": []}, {"id": "12c", "name": "Pacific Ocean latest..", "data": {"$angularWidth": 20, "$color": "#f55"}, "children": []}, {"id": "65c", "name": "Where Do The Worlds ..", "data": {"$angularWidth": 20, "$color": "#f55"}, "children": []}, {"id": "25c", "name": "Size of Eurasia vs t..", "data": {"$angularWidth": 20, "$color": "#f55"}, "children": []}, {"id": "10c", "name": "private islands for ..", "data": {"$angularWidth": 20, "$color": "#f55"}, "children": []}, {"id": "8c", "name": "the Atlantic and Pac..", "data": {"$angularWidth": 20, "$color": "#f55"}, "children": []}, {"id": "69c", "name": "South Pacific  Mothe..", "data": {"$angularWidth": 20, "$color": "#f55"}, "children": []}, {"id": "16c", "name": "Pacific Ocean keeps ..", "data": {"$angularWidth": 20, "$color": "#f55"}, "children": []}, {"id": "68c", "name": "PACIFIC OCEAN PEDIAT..", "data": {"$angularWidth": 20, "$color": "#f55"}, "children": []}, {"id": "43c", "name": "Which country at the..", "data": {"$angularWidth": 20, "$color": "#f55"}, "children": []}, {"id": "54c", "name": "secret shark cafe th..", "data": {"$angularWidth": 20, "$color": "#f55"}, "children": []}, {"id": "11c", "name": "Satellites uncover w..", "data": {"$angularWidth": 20, "$color": "#f55"}, "children": []}, {"id": "50c", "name": "Sailing Solo across ..", "data": {"$angularWidth": 20, "$color": "#f55"}, "children": []}, {"id": "45c", "name": "Top ten species to s..", "data": {"$angularWidth": 20, "$color": "#f55"}, "children": []}, {"id": "78c", "name": "Scientists discover ..", "data": {"$angularWidth": 20, "$color": "#f55"}, "children": []}, {"id": "44c", "name": "China beats Elon Mus..", "data": {"$angularWidth": 20, "$color": "#f55"}, "children": []}, {"id": "18c", "name": "Fishing miles from l..", "data": {"$angularWidth": 20, "$color": "#f55"}, "children": []}, {"id": "3c", "name": "Amanda was E Eastern..", "data": {"$angularWidth": 20, "$color": "#f55"}, "children": []}, {"id": "27c", "name": "Magnitude quake stri..", "data": {"$angularWidth": 20, "$color": "#f55"}, "children": []}, {"id": "60c", "name": "IndoPacific  Wikiped..", "data": {"$angularWidth": 20, "$color": "#f55"}, "children": []}, {"id": "72c", "name": "Creating a Rain Fore..", "data": {"$angularWidth": 20, "$color": "#f55"}, "children": []}, {"id": "42c", "name": "BRoll Corals of the ..", "data": {"$angularWidth": 20, "$color": "#f55"}, "children": []}, {"id": "40c", "name": "Floating Garbage Pat..", "data": {"$angularWidth": 20, "$color": "#f55"}, "children": []}, {"id": "77c", "name": "Impact Of Covid  On ..", "data": {"$angularWidth": 20, "$color": "#f55"}, "children": []}, {"id": "49c", "name": "Ice discharge in the..", "data": {"$angularWidth": 20, "$color": "#f55"}, "children": []}, {"id": "52c", "name": "China could spread p..", "data": {"$angularWidth": 20, "$color": "#f55"}, "children": []}, {"id": "26c", "name": "Crossing the Pacific..", "data": {"$angularWidth": 20, "$color": "#f55"}, "children": []}, {"id": "55c", "name": "MBARI researchers di..", "data": {"$angularWidth": 20, "$color": "#f55"}, "children": []}, {"id": "62c", "name": "Amanda Kloots Says S..", "data": {"$angularWidth": 20, "$color": "#f55"}, "children": []}]}, {"id": "44c", "name": "China beats Elon Mus..", "children": [{"id": "6c", "name": "Pilot Records Selfie..", "data": {"$angularWidth": 20, "$color": "#f55"}, "children": []}, {"id": "47c", "name": "E \u2013 Eastern Pacific ..", "data": {"$angularWidth": 20, "$color": "#f55"}, "children": []}, {"id": "75c", "name": "Lowell \u2013 Eastern Pac..", "data": {"$angularWidth": 20, "$color": "#f55"}, "children": []}, {"id": "20c", "name": "Malibu Beach Inn Rec..", "data": {"$angularWidth": 20, "$color": "#f55"}, "children": []}, {"id": "36c", "name": "A Changing Ocean War..", "data": {"$angularWidth": 20, "$color": "#f55"}, "children": []}, {"id": "0c", "name": "The Pacific Ocean ex..", "data": {"$angularWidth": 20, "$color": "#f55"}, "children": []}, {"id": "28c", "name": "Geography Facts Abou..", "data": {"$angularWidth": 20, "$color": "#f55"}, "children": []}, {"id": "46c", "name": "Volcanoes of the Pac..", "data": {"$angularWidth": 20, "$color": "#f55"}, "children": []}, {"id": "19c", "name": "South Pacific Ocean ..", "data": {"$angularWidth": 20, "$color": "#f55"}, "children": []}, {"id": "5c", "name": "This Is the Engineer..", "data": {"$angularWidth": 20, "$color": "#f55"}, "children": []}, {"id": "73c", "name": "Pacific Ocean Park T..", "data": {"$angularWidth": 20, "$color": "#f55"}, "children": []}, {"id": "2c", "name": "How the Pacific Ocea..", "data": {"$angularWidth": 20, "$color": "#f55"}, "children": []}, {"id": "22c", "name": "Pacific Ocean Descri..", "data": {"$angularWidth": 20, "$color": "#f55"}, "children": []}, {"id": "23c", "name": "India US will work f..", "data": {"$angularWidth": 20, "$color": "#f55"}, "children": []}, {"id": "59c", "name": "After months strande..", "data": {"$angularWidth": 20, "$color": "#f55"}, "children": []}, {"id": "74c", "name": "The blob Pacific Oce..", "data": {"$angularWidth": 20, "$color": "#f55"}, "children": []}, {"id": "76c", "name": "athletes just comple..", "data": {"$angularWidth": 20, "$color": "#f55"}, "children": []}, {"id": "34c", "name": "The Pacific Ocean is..", "data": {"$angularWidth": 20, "$color": "#f55"}, "children": []}, {"id": "9c", "name": "Great white shark la..", "data": {"$angularWidth": 20, "$color": "#f55"}, "children": []}, {"id": "30c", "name": "The long memory of t..", "data": {"$angularWidth": 20, "$color": "#f55"}, "children": []}, {"id": "24c", "name": "Pacific Ocean Latest..", "data": {"$angularWidth": 20, "$color": "#f55"}, "children": []}, {"id": "14c", "name": "Pacific Ocean Facts ..", "data": {"$angularWidth": 20, "$color": "#f55"}, "children": []}, {"id": "7c", "name": "Pacific Ocean Energy..", "data": {"$angularWidth": 20, "$color": "#f55"}, "children": []}, {"id": "57c", "name": "to sail across the P..", "data": {"$angularWidth": 20, "$color": "#f55"}, "children": []}, {"id": "58c", "name": "Swimmer Ben Lecomte ..", "data": {"$angularWidth": 20, "$color": "#f55"}, "children": []}, {"id": "31c", "name": "The Great Pacific Ga..", "data": {"$angularWidth": 20, "$color": "#f55"}, "children": []}, {"id": "80c", "name": "Mystery Stretch of t..", "data": {"$angularWidth": 20, "$color": "#f55"}, "children": []}, {"id": "41c", "name": "See West Coast wildf..", "data": {"$angularWidth": 20, "$color": "#f55"}, "children": []}, {"id": "4c", "name": "Theres a Desert in T..", "data": {"$angularWidth": 20, "$color": "#f55"}, "children": []}, {"id": "18c", "name": "Fishing miles from l..", "data": {"$angularWidth": 20, "$color": "#f55"}, "children": []}, {"id": "29c", "name": "Six Really Big Facts..", "data": {"$angularWidth": 20, "$color": "#f55"}, "children": []}, {"id": "39c", "name": "The acidification of..", "data": {"$angularWidth": 20, "$color": "#f55"}, "children": []}, {"id": "79c", "name": "the Pacific Oceanpng..", "data": {"$angularWidth": 20, "$color": "#f55"}, "children": []}, {"id": "27c", "name": "Magnitude quake stri..", "data": {"$angularWidth": 20, "$color": "#f55"}, "children": []}, {"id": "38c", "name": "Pacific Ocean AquaFa..", "data": {"$angularWidth": 20, "$color": "#f55"}, "children": []}, {"id": "63c", "name": "Obama proposes vast ..", "data": {"$angularWidth": 20, "$color": "#f55"}, "children": []}, {"id": "72c", "name": "Creating a Rain Fore..", "data": {"$angularWidth": 20, "$color": "#f55"}, "children": []}, {"id": "1c", "name": "The Pacific Ocean ha..", "data": {"$angularWidth": 20, "$color": "#f55"}, "children": []}, {"id": "48c", "name": "Coast Guard Cutter O..", "data": {"$angularWidth": 20, "$color": "#f55"}, "children": []}, {"id": "32c", "name": "Did not Know About t..", "data": {"$angularWidth": 20, "$color": "#f55"}, "children": []}, {"id": "17c", "name": "THE SEA OTTER IN THE..", "data": {"$angularWidth": 20, "$color": "#f55"}, "children": []}, {"id": "56c", "name": "Obligation to Negoti..", "data": {"$angularWidth": 20, "$color": "#f55"}, "children": []}, {"id": "37c", "name": "Prospects for the Tr..", "data": {"$angularWidth": 20, "$color": "#f55"}, "children": []}, {"id": "33c", "name": "The Pacific Ocean is..", "data": {"$angularWidth": 20, "$color": "#f55"}, "children": []}, {"id": "51c", "name": "people survived a mo..", "data": {"$angularWidth": 20, "$color": "#f55"}, "children": []}, {"id": "64c", "name": "Titanium Healthcare ..", "data": {"$angularWidth": 20, "$color": "#f55"}, "children": []}, {"id": "12c", "name": "Pacific Ocean latest..", "data": {"$angularWidth": 20, "$color": "#f55"}, "children": []}, {"id": "65c", "name": "Where Do The Worlds ..", "data": {"$angularWidth": 20, "$color": "#f55"}, "children": []}, {"id": "77c", "name": "Impact Of Covid  On ..", "data": {"$angularWidth": 20, "$color": "#f55"}, "children": []}, {"id": "67c", "name": "Japan planning mass ..", "data": {"$angularWidth": 20, "$color": "#f55"}, "children": []}, {"id": "25c", "name": "Size of Eurasia vs t..", "data": {"$angularWidth": 20, "$color": "#f55"}, "children": []}, {"id": "10c", "name": "private islands for ..", "data": {"$angularWidth": 20, "$color": "#f55"}, "children": []}, {"id": "8c", "name": "the Atlantic and Pac..", "data": {"$angularWidth": 20, "$color": "#f55"}, "children": []}, {"id": "69c", "name": "South Pacific  Mothe..", "data": {"$angularWidth": 20, "$color": "#f55"}, "children": []}, {"id": "16c", "name": "Pacific Ocean keeps ..", "data": {"$angularWidth": 20, "$color": "#f55"}, "children": []}, {"id": "49c", "name": "Ice discharge in the..", "data": {"$angularWidth": 20, "$color": "#f55"}, "children": []}, {"id": "68c", "name": "PACIFIC OCEAN PEDIAT..", "data": {"$angularWidth": 20, "$color": "#f55"}, "children": []}, {"id": "13c", "name": "The Ocean Cleanup wi..", "data": {"$angularWidth": 20, "$color": "#f55"}, "children": []}, {"id": "11c", "name": "Satellites uncover w..", "data": {"$angularWidth": 20, "$color": "#f55"}, "children": []}, {"id": "52c", "name": "China could spread p..", "data": {"$angularWidth": 20, "$color": "#f55"}, "children": []}, {"id": "50c", "name": "Sailing Solo across ..", "data": {"$angularWidth": 20, "$color": "#f55"}, "children": []}, {"id": "21c", "name": "US troops ready for ..", "data": {"$angularWidth": 20, "$color": "#f55"}, "children": []}, {"id": "53c", "name": "pacific ocean  Time ..", "data": {"$angularWidth": 20, "$color": "#f55"}, "children": []}, {"id": "26c", "name": "Crossing the Pacific..", "data": {"$angularWidth": 20, "$color": "#f55"}, "children": []}, {"id": "55c", "name": "MBARI researchers di..", "data": {"$angularWidth": 20, "$color": "#f55"}, "children": []}, {"id": "78c", "name": "Scientists discover ..", "data": {"$angularWidth": 20, "$color": "#f55"}, "children": []}, {"id": "61c", "name": "Why the Atlantic and..", "data": {"$angularWidth": 20, "$color": "#f55"}, "children": []}, {"id": "70c", "name": "Plastic Garbage Patc..", "data": {"$angularWidth": 20, "$color": "#f55"}, "children": []}, {"id": "3c", "name": "Amanda was E Eastern..", "data": {"$angularWidth": 20, "$color": "#f55"}, "children": []}, {"id": "42c", "name": "BRoll Corals of the ..", "data": {"$angularWidth": 20, "$color": "#f55"}, "children": []}, {"id": "66c", "name": "Bluebox and Dnata to..", "data": {"$angularWidth": 20, "$color": "#f55"}, "children": []}, {"id": "62c", "name": "Amanda Kloots Says S..", "data": {"$angularWidth": 20, "$color": "#f55"}, "children": []}]}, {"id": "41c", "name": "See West Coast wildf..", "children": [{"id": "6c", "name": "Pilot Records Selfie..", "data": {"$angularWidth": 20, "$color": "#f55"}, "children": []}, {"id": "47c", "name": "E \u2013 Eastern Pacific ..", "data": {"$angularWidth": 20, "$color": "#f55"}, "children": []}, {"id": "75c", "name": "Lowell \u2013 Eastern Pac..", "data": {"$angularWidth": 20, "$color": "#f55"}, "children": []}, {"id": "20c", "name": "Malibu Beach Inn Rec..", "data": {"$angularWidth": 20, "$color": "#f55"}, "children": []}, {"id": "36c", "name": "A Changing Ocean War..", "data": {"$angularWidth": 20, "$color": "#f55"}, "children": []}, {"id": "0c", "name": "The Pacific Ocean ex..", "data": {"$angularWidth": 20, "$color": "#f55"}, "children": []}, {"id": "28c", "name": "Geography Facts Abou..", "data": {"$angularWidth": 20, "$color": "#f55"}, "children": []}, {"id": "46c", "name": "Volcanoes of the Pac..", "data": {"$angularWidth": 20, "$color": "#f55"}, "children": []}, {"id": "19c", "name": "South Pacific Ocean ..", "data": {"$angularWidth": 20, "$color": "#f55"}, "children": []}, {"id": "5c", "name": "This Is the Engineer..", "data": {"$angularWidth": 20, "$color": "#f55"}, "children": []}, {"id": "73c", "name": "Pacific Ocean Park T..", "data": {"$angularWidth": 20, "$color": "#f55"}, "children": []}, {"id": "2c", "name": "How the Pacific Ocea..", "data": {"$angularWidth": 20, "$color": "#f55"}, "children": []}, {"id": "22c", "name": "Pacific Ocean Descri..", "data": {"$angularWidth": 20, "$color": "#f55"}, "children": []}, {"id": "23c", "name": "India US will work f..", "data": {"$angularWidth": 20, "$color": "#f55"}, "children": []}, {"id": "59c", "name": "After months strande..", "data": {"$angularWidth": 20, "$color": "#f55"}, "children": []}, {"id": "74c", "name": "The blob Pacific Oce..", "data": {"$angularWidth": 20, "$color": "#f55"}, "children": []}, {"id": "76c", "name": "athletes just comple..", "data": {"$angularWidth": 20, "$color": "#f55"}, "children": []}, {"id": "34c", "name": "The Pacific Ocean is..", "data": {"$angularWidth": 20, "$color": "#f55"}, "children": []}, {"id": "9c", "name": "Great white shark la..", "data": {"$angularWidth": 20, "$color": "#f55"}, "children": []}, {"id": "30c", "name": "The long memory of t..", "data": {"$angularWidth": 20, "$color": "#f55"}, "children": []}, {"id": "24c", "name": "Pacific Ocean Latest..", "data": {"$angularWidth": 20, "$color": "#f55"}, "children": []}, {"id": "14c", "name": "Pacific Ocean Facts ..", "data": {"$angularWidth": 20, "$color": "#f55"}, "children": []}, {"id": "7c", "name": "Pacific Ocean Energy..", "data": {"$angularWidth": 20, "$color": "#f55"}, "children": []}, {"id": "57c", "name": "to sail across the P..", "data": {"$angularWidth": 20, "$color": "#f55"}, "children": []}, {"id": "58c", "name": "Swimmer Ben Lecomte ..", "data": {"$angularWidth": 20, "$color": "#f55"}, "children": []}, {"id": "31c", "name": "The Great Pacific Ga..", "data": {"$angularWidth": 20, "$color": "#f55"}, "children": []}, {"id": "80c", "name": "Mystery Stretch of t..", "data": {"$angularWidth": 20, "$color": "#f55"}, "children": []}, {"id": "44c", "name": "China beats Elon Mus..", "data": {"$angularWidth": 20, "$color": "#f55"}, "children": []}, {"id": "4c", "name": "Theres a Desert in T..", "data": {"$angularWidth": 20, "$color": "#f55"}, "children": []}, {"id": "29c", "name": "Six Really Big Facts..", "data": {"$angularWidth": 20, "$color": "#f55"}, "children": []}, {"id": "39c", "name": "The acidification of..", "data": {"$angularWidth": 20, "$color": "#f55"}, "children": []}, {"id": "79c", "name": "the Pacific Oceanpng..", "data": {"$angularWidth": 20, "$color": "#f55"}, "children": []}, {"id": "1c", "name": "The Pacific Ocean ha..", "data": {"$angularWidth": 20, "$color": "#f55"}, "children": []}, {"id": "17c", "name": "THE SEA OTTER IN THE..", "data": {"$angularWidth": 20, "$color": "#f55"}, "children": []}, {"id": "33c", "name": "The Pacific Ocean is..", "data": {"$angularWidth": 20, "$color": "#f55"}, "children": []}, {"id": "51c", "name": "people survived a mo..", "data": {"$angularWidth": 20, "$color": "#f55"}, "children": []}, {"id": "64c", "name": "Titanium Healthcare ..", "data": {"$angularWidth": 20, "$color": "#f55"}, "children": []}, {"id": "65c", "name": "Where Do The Worlds ..", "data": {"$angularWidth": 20, "$color": "#f55"}, "children": []}, {"id": "25c", "name": "Size of Eurasia vs t..", "data": {"$angularWidth": 20, "$color": "#f55"}, "children": []}, {"id": "10c", "name": "private islands for ..", "data": {"$angularWidth": 20, "$color": "#f55"}, "children": []}, {"id": "8c", "name": "the Atlantic and Pac..", "data": {"$angularWidth": 20, "$color": "#f55"}, "children": []}, {"id": "13c", "name": "The Ocean Cleanup wi..", "data": {"$angularWidth": 20, "$color": "#f55"}, "children": []}, {"id": "21c", "name": "US troops ready for ..", "data": {"$angularWidth": 20, "$color": "#f55"}, "children": []}, {"id": "53c", "name": "pacific ocean  Time ..", "data": {"$angularWidth": 20, "$color": "#f55"}, "children": []}, {"id": "45c", "name": "Top ten species to s..", "data": {"$angularWidth": 20, "$color": "#f55"}, "children": []}, {"id": "61c", "name": "Why the Atlantic and..", "data": {"$angularWidth": 20, "$color": "#f55"}, "children": []}, {"id": "18c", "name": "Fishing miles from l..", "data": {"$angularWidth": 20, "$color": "#f55"}, "children": []}, {"id": "3c", "name": "Amanda was E Eastern..", "data": {"$angularWidth": 20, "$color": "#f55"}, "children": []}, {"id": "27c", "name": "Magnitude quake stri..", "data": {"$angularWidth": 20, "$color": "#f55"}, "children": []}, {"id": "38c", "name": "Pacific Ocean AquaFa..", "data": {"$angularWidth": 20, "$color": "#f55"}, "children": []}, {"id": "63c", "name": "Obama proposes vast ..", "data": {"$angularWidth": 20, "$color": "#f55"}, "children": []}, {"id": "48c", "name": "Coast Guard Cutter O..", "data": {"$angularWidth": 20, "$color": "#f55"}, "children": []}, {"id": "32c", "name": "Did not Know About t..", "data": {"$angularWidth": 20, "$color": "#f55"}, "children": []}, {"id": "42c", "name": "BRoll Corals of the ..", "data": {"$angularWidth": 20, "$color": "#f55"}, "children": []}, {"id": "15c", "name": " greatest sightings ..", "data": {"$angularWidth": 20, "$color": "#f55"}, "children": []}, {"id": "56c", "name": "Obligation to Negoti..", "data": {"$angularWidth": 20, "$color": "#f55"}, "children": []}, {"id": "37c", "name": "Prospects for the Tr..", "data": {"$angularWidth": 20, "$color": "#f55"}, "children": []}, {"id": "66c", "name": "Bluebox and Dnata to..", "data": {"$angularWidth": 20, "$color": "#f55"}, "children": []}, {"id": "12c", "name": "Pacific Ocean latest..", "data": {"$angularWidth": 20, "$color": "#f55"}, "children": []}, {"id": "77c", "name": "Impact Of Covid  On ..", "data": {"$angularWidth": 20, "$color": "#f55"}, "children": []}, {"id": "67c", "name": "Japan planning mass ..", "data": {"$angularWidth": 20, "$color": "#f55"}, "children": []}, {"id": "16c", "name": "Pacific Ocean keeps ..", "data": {"$angularWidth": 20, "$color": "#f55"}, "children": []}, {"id": "49c", "name": "Ice discharge in the..", "data": {"$angularWidth": 20, "$color": "#f55"}, "children": []}, {"id": "68c", "name": "PACIFIC OCEAN PEDIAT..", "data": {"$angularWidth": 20, "$color": "#f55"}, "children": []}, {"id": "11c", "name": "Satellites uncover w..", "data": {"$angularWidth": 20, "$color": "#f55"}, "children": []}, {"id": "52c", "name": "China could spread p..", "data": {"$angularWidth": 20, "$color": "#f55"}, "children": []}, {"id": "50c", "name": "Sailing Solo across ..", "data": {"$angularWidth": 20, "$color": "#f55"}, "children": []}, {"id": "26c", "name": "Crossing the Pacific..", "data": {"$angularWidth": 20, "$color": "#f55"}, "children": []}, {"id": "55c", "name": "MBARI researchers di..", "data": {"$angularWidth": 20, "$color": "#f55"}, "children": []}, {"id": "78c", "name": "Scientists discover ..", "data": {"$angularWidth": 20, "$color": "#f55"}, "children": []}, {"id": "62c", "name": "Amanda Kloots Says S..", "data": {"$angularWidth": 20, "$color": "#f55"}, "children": []}]}, {"id": "4c", "name": "Theres a Desert in T..", "children": [{"id": "6c", "name": "Pilot Records Selfie..", "data": {"$angularWidth": 20, "$color": "#f55"}, "children": []}, {"id": "47c", "name": "E \u2013 Eastern Pacific ..", "data": {"$angularWidth": 20, "$color": "#f55"}, "children": []}, {"id": "75c", "name": "Lowell \u2013 Eastern Pac..", "data": {"$angularWidth": 20, "$color": "#f55"}, "children": []}, {"id": "36c", "name": "A Changing Ocean War..", "data": {"$angularWidth": 20, "$color": "#f55"}, "children": []}, {"id": "0c", "name": "The Pacific Ocean ex..", "data": {"$angularWidth": 20, "$color": "#f55"}, "children": []}, {"id": "28c", "name": "Geography Facts Abou..", "data": {"$angularWidth": 20, "$color": "#f55"}, "children": []}, {"id": "46c", "name": "Volcanoes of the Pac..", "data": {"$angularWidth": 20, "$color": "#f55"}, "children": []}, {"id": "19c", "name": "South Pacific Ocean ..", "data": {"$angularWidth": 20, "$color": "#f55"}, "children": []}, {"id": "5c", "name": "This Is the Engineer..", "data": {"$angularWidth": 20, "$color": "#f55"}, "children": []}, {"id": "73c", "name": "Pacific Ocean Park T..", "data": {"$angularWidth": 20, "$color": "#f55"}, "children": []}, {"id": "2c", "name": "How the Pacific Ocea..", "data": {"$angularWidth": 20, "$color": "#f55"}, "children": []}, {"id": "22c", "name": "Pacific Ocean Descri..", "data": {"$angularWidth": 20, "$color": "#f55"}, "children": []}, {"id": "23c", "name": "India US will work f..", "data": {"$angularWidth": 20, "$color": "#f55"}, "children": []}, {"id": "74c", "name": "The blob Pacific Oce..", "data": {"$angularWidth": 20, "$color": "#f55"}, "children": []}, {"id": "76c", "name": "athletes just comple..", "data": {"$angularWidth": 20, "$color": "#f55"}, "children": []}, {"id": "34c", "name": "The Pacific Ocean is..", "data": {"$angularWidth": 20, "$color": "#f55"}, "children": []}, {"id": "9c", "name": "Great white shark la..", "data": {"$angularWidth": 20, "$color": "#f55"}, "children": []}, {"id": "30c", "name": "The long memory of t..", "data": {"$angularWidth": 20, "$color": "#f55"}, "children": []}, {"id": "14c", "name": "Pacific Ocean Facts ..", "data": {"$angularWidth": 20, "$color": "#f55"}, "children": []}, {"id": "7c", "name": "Pacific Ocean Energy..", "data": {"$angularWidth": 20, "$color": "#f55"}, "children": []}, {"id": "57c", "name": "to sail across the P..", "data": {"$angularWidth": 20, "$color": "#f55"}, "children": []}, {"id": "58c", "name": "Swimmer Ben Lecomte ..", "data": {"$angularWidth": 20, "$color": "#f55"}, "children": []}, {"id": "31c", "name": "The Great Pacific Ga..", "data": {"$angularWidth": 20, "$color": "#f55"}, "children": []}, {"id": "80c", "name": "Mystery Stretch of t..", "data": {"$angularWidth": 20, "$color": "#f55"}, "children": []}, {"id": "44c", "name": "China beats Elon Mus..", "data": {"$angularWidth": 20, "$color": "#f55"}, "children": []}, {"id": "41c", "name": "See West Coast wildf..", "data": {"$angularWidth": 20, "$color": "#f55"}, "children": []}, {"id": "51c", "name": "people survived a mo..", "data": {"$angularWidth": 20, "$color": "#f55"}, "children": []}, {"id": "64c", "name": "Titanium Healthcare ..", "data": {"$angularWidth": 20, "$color": "#f55"}, "children": []}, {"id": "65c", "name": "Where Do The Worlds ..", "data": {"$angularWidth": 20, "$color": "#f55"}, "children": []}, {"id": "10c", "name": "private islands for ..", "data": {"$angularWidth": 20, "$color": "#f55"}, "children": []}, {"id": "8c", "name": "the Atlantic and Pac..", "data": {"$angularWidth": 20, "$color": "#f55"}, "children": []}, {"id": "43c", "name": "Which country at the..", "data": {"$angularWidth": 20, "$color": "#f55"}, "children": []}, {"id": "21c", "name": "US troops ready for ..", "data": {"$angularWidth": 20, "$color": "#f55"}, "children": []}, {"id": "53c", "name": "pacific ocean  Time ..", "data": {"$angularWidth": 20, "$color": "#f55"}, "children": []}, {"id": "45c", "name": "Top ten species to s..", "data": {"$angularWidth": 20, "$color": "#f55"}, "children": []}, {"id": "61c", "name": "Why the Atlantic and..", "data": {"$angularWidth": 20, "$color": "#f55"}, "children": []}, {"id": "18c", "name": "Fishing miles from l..", "data": {"$angularWidth": 20, "$color": "#f55"}, "children": []}, {"id": "29c", "name": "Six Really Big Facts..", "data": {"$angularWidth": 20, "$color": "#f55"}, "children": []}, {"id": "39c", "name": "The acidification of..", "data": {"$angularWidth": 20, "$color": "#f55"}, "children": []}, {"id": "3c", "name": "Amanda was E Eastern..", "data": {"$angularWidth": 20, "$color": "#f55"}, "children": []}, {"id": "27c", "name": "Magnitude quake stri..", "data": {"$angularWidth": 20, "$color": "#f55"}, "children": []}, {"id": "38c", "name": "Pacific Ocean AquaFa..", "data": {"$angularWidth": 20, "$color": "#f55"}, "children": []}, {"id": "63c", "name": "Obama proposes vast ..", "data": {"$angularWidth": 20, "$color": "#f55"}, "children": []}, {"id": "1c", "name": "The Pacific Ocean ha..", "data": {"$angularWidth": 20, "$color": "#f55"}, "children": []}, {"id": "48c", "name": "Coast Guard Cutter O..", "data": {"$angularWidth": 20, "$color": "#f55"}, "children": []}, {"id": "32c", "name": "Did not Know About t..", "data": {"$angularWidth": 20, "$color": "#f55"}, "children": []}, {"id": "17c", "name": "THE SEA OTTER IN THE..", "data": {"$angularWidth": 20, "$color": "#f55"}, "children": []}, {"id": "56c", "name": "Obligation to Negoti..", "data": {"$angularWidth": 20, "$color": "#f55"}, "children": []}, {"id": "37c", "name": "Prospects for the Tr..", "data": {"$angularWidth": 20, "$color": "#f55"}, "children": []}, {"id": "66c", "name": "Bluebox and Dnata to..", "data": {"$angularWidth": 20, "$color": "#f55"}, "children": []}, {"id": "33c", "name": "The Pacific Ocean is..", "data": {"$angularWidth": 20, "$color": "#f55"}, "children": []}, {"id": "40c", "name": "Floating Garbage Pat..", "data": {"$angularWidth": 20, "$color": "#f55"}, "children": []}, {"id": "12c", "name": "Pacific Ocean latest..", "data": {"$angularWidth": 20, "$color": "#f55"}, "children": []}, {"id": "77c", "name": "Impact Of Covid  On ..", "data": {"$angularWidth": 20, "$color": "#f55"}, "children": []}, {"id": "69c", "name": "South Pacific  Mothe..", "data": {"$angularWidth": 20, "$color": "#f55"}, "children": []}, {"id": "49c", "name": "Ice discharge in the..", "data": {"$angularWidth": 20, "$color": "#f55"}, "children": []}, {"id": "68c", "name": "PACIFIC OCEAN PEDIAT..", "data": {"$angularWidth": 20, "$color": "#f55"}, "children": []}, {"id": "13c", "name": "The Ocean Cleanup wi..", "data": {"$angularWidth": 20, "$color": "#f55"}, "children": []}, {"id": "52c", "name": "China could spread p..", "data": {"$angularWidth": 20, "$color": "#f55"}, "children": []}, {"id": "50c", "name": "Sailing Solo across ..", "data": {"$angularWidth": 20, "$color": "#f55"}, "children": []}, {"id": "26c", "name": "Crossing the Pacific..", "data": {"$angularWidth": 20, "$color": "#f55"}, "children": []}, {"id": "70c", "name": "Plastic Garbage Patc..", "data": {"$angularWidth": 20, "$color": "#f55"}, "children": []}]}, {"id": "18c", "name": "Fishing miles from l..", "children": [{"id": "6c", "name": "Pilot Records Selfie..", "data": {"$angularWidth": 20, "$color": "#f55"}, "children": []}, {"id": "47c", "name": "E \u2013 Eastern Pacific ..", "data": {"$angularWidth": 20, "$color": "#f55"}, "children": []}, {"id": "75c", "name": "Lowell \u2013 Eastern Pac..", "data": {"$angularWidth": 20, "$color": "#f55"}, "children": []}, {"id": "20c", "name": "Malibu Beach Inn Rec..", "data": {"$angularWidth": 20, "$color": "#f55"}, "children": []}, {"id": "36c", "name": "A Changing Ocean War..", "data": {"$angularWidth": 20, "$color": "#f55"}, "children": []}, {"id": "0c", "name": "The Pacific Ocean ex..", "data": {"$angularWidth": 20, "$color": "#f55"}, "children": []}, {"id": "28c", "name": "Geography Facts Abou..", "data": {"$angularWidth": 20, "$color": "#f55"}, "children": []}, {"id": "46c", "name": "Volcanoes of the Pac..", "data": {"$angularWidth": 20, "$color": "#f55"}, "children": []}, {"id": "19c", "name": "South Pacific Ocean ..", "data": {"$angularWidth": 20, "$color": "#f55"}, "children": []}, {"id": "5c", "name": "This Is the Engineer..", "data": {"$angularWidth": 20, "$color": "#f55"}, "children": []}, {"id": "73c", "name": "Pacific Ocean Park T..", "data": {"$angularWidth": 20, "$color": "#f55"}, "children": []}, {"id": "2c", "name": "How the Pacific Ocea..", "data": {"$angularWidth": 20, "$color": "#f55"}, "children": []}, {"id": "22c", "name": "Pacific Ocean Descri..", "data": {"$angularWidth": 20, "$color": "#f55"}, "children": []}, {"id": "23c", "name": "India US will work f..", "data": {"$angularWidth": 20, "$color": "#f55"}, "children": []}, {"id": "59c", "name": "After months strande..", "data": {"$angularWidth": 20, "$color": "#f55"}, "children": []}, {"id": "74c", "name": "The blob Pacific Oce..", "data": {"$angularWidth": 20, "$color": "#f55"}, "children": []}, {"id": "76c", "name": "athletes just comple..", "data": {"$angularWidth": 20, "$color": "#f55"}, "children": []}, {"id": "34c", "name": "The Pacific Ocean is..", "data": {"$angularWidth": 20, "$color": "#f55"}, "children": []}, {"id": "9c", "name": "Great white shark la..", "data": {"$angularWidth": 20, "$color": "#f55"}, "children": []}, {"id": "30c", "name": "The long memory of t..", "data": {"$angularWidth": 20, "$color": "#f55"}, "children": []}, {"id": "24c", "name": "Pacific Ocean Latest..", "data": {"$angularWidth": 20, "$color": "#f55"}, "children": []}, {"id": "14c", "name": "Pacific Ocean Facts ..", "data": {"$angularWidth": 20, "$color": "#f55"}, "children": []}, {"id": "7c", "name": "Pacific Ocean Energy..", "data": {"$angularWidth": 20, "$color": "#f55"}, "children": []}, {"id": "57c", "name": "to sail across the P..", "data": {"$angularWidth": 20, "$color": "#f55"}, "children": []}, {"id": "58c", "name": "Swimmer Ben Lecomte ..", "data": {"$angularWidth": 20, "$color": "#f55"}, "children": []}, {"id": "31c", "name": "The Great Pacific Ga..", "data": {"$angularWidth": 20, "$color": "#f55"}, "children": []}, {"id": "80c", "name": "Mystery Stretch of t..", "data": {"$angularWidth": 20, "$color": "#f55"}, "children": []}, {"id": "44c", "name": "China beats Elon Mus..", "data": {"$angularWidth": 20, "$color": "#f55"}, "children": []}, {"id": "41c", "name": "See West Coast wildf..", "data": {"$angularWidth": 20, "$color": "#f55"}, "children": []}, {"id": "4c", "name": "Theres a Desert in T..", "data": {"$angularWidth": 20, "$color": "#f55"}, "children": []}, {"id": "29c", "name": "Six Really Big Facts..", "data": {"$angularWidth": 20, "$color": "#f55"}, "children": []}, {"id": "39c", "name": "The acidification of..", "data": {"$angularWidth": 20, "$color": "#f55"}, "children": []}, {"id": "79c", "name": "the Pacific Oceanpng..", "data": {"$angularWidth": 20, "$color": "#f55"}, "children": []}, {"id": "27c", "name": "Magnitude quake stri..", "data": {"$angularWidth": 20, "$color": "#f55"}, "children": []}, {"id": "38c", "name": "Pacific Ocean AquaFa..", "data": {"$angularWidth": 20, "$color": "#f55"}, "children": []}, {"id": "63c", "name": "Obama proposes vast ..", "data": {"$angularWidth": 20, "$color": "#f55"}, "children": []}, {"id": "1c", "name": "The Pacific Ocean ha..", "data": {"$angularWidth": 20, "$color": "#f55"}, "children": []}, {"id": "17c", "name": "THE SEA OTTER IN THE..", "data": {"$angularWidth": 20, "$color": "#f55"}, "children": []}, {"id": "56c", "name": "Obligation to Negoti..", "data": {"$angularWidth": 20, "$color": "#f55"}, "children": []}, {"id": "37c", "name": "Prospects for the Tr..", "data": {"$angularWidth": 20, "$color": "#f55"}, "children": []}, {"id": "33c", "name": "The Pacific Ocean is..", "data": {"$angularWidth": 20, "$color": "#f55"}, "children": []}, {"id": "51c", "name": "people survived a mo..", "data": {"$angularWidth": 20, "$color": "#f55"}, "children": []}, {"id": "40c", "name": "Floating Garbage Pat..", "data": {"$angularWidth": 20, "$color": "#f55"}, "children": []}, {"id": "64c", "name": "Titanium Healthcare ..", "data": {"$angularWidth": 20, "$color": "#f55"}, "children": []}, {"id": "12c", "name": "Pacific Ocean latest..", "data": {"$angularWidth": 20, "$color": "#f55"}, "children": []}, {"id": "65c", "name": "Where Do The Worlds ..", "data": {"$angularWidth": 20, "$color": "#f55"}, "children": []}, {"id": "77c", "name": "Impact Of Covid  On ..", "data": {"$angularWidth": 20, "$color": "#f55"}, "children": []}, {"id": "67c", "name": "Japan planning mass ..", "data": {"$angularWidth": 20, "$color": "#f55"}, "children": []}, {"id": "25c", "name": "Size of Eurasia vs t..", "data": {"$angularWidth": 20, "$color": "#f55"}, "children": []}, {"id": "10c", "name": "private islands for ..", "data": {"$angularWidth": 20, "$color": "#f55"}, "children": []}, {"id": "8c", "name": "the Atlantic and Pac..", "data": {"$angularWidth": 20, "$color": "#f55"}, "children": []}, {"id": "69c", "name": "South Pacific  Mothe..", "data": {"$angularWidth": 20, "$color": "#f55"}, "children": []}, {"id": "16c", "name": "Pacific Ocean keeps ..", "data": {"$angularWidth": 20, "$color": "#f55"}, "children": []}, {"id": "49c", "name": "Ice discharge in the..", "data": {"$angularWidth": 20, "$color": "#f55"}, "children": []}, {"id": "68c", "name": "PACIFIC OCEAN PEDIAT..", "data": {"$angularWidth": 20, "$color": "#f55"}, "children": []}, {"id": "43c", "name": "Which country at the..", "data": {"$angularWidth": 20, "$color": "#f55"}, "children": []}, {"id": "13c", "name": "The Ocean Cleanup wi..", "data": {"$angularWidth": 20, "$color": "#f55"}, "children": []}, {"id": "11c", "name": "Satellites uncover w..", "data": {"$angularWidth": 20, "$color": "#f55"}, "children": []}, {"id": "50c", "name": "Sailing Solo across ..", "data": {"$angularWidth": 20, "$color": "#f55"}, "children": []}, {"id": "21c", "name": "US troops ready for ..", "data": {"$angularWidth": 20, "$color": "#f55"}, "children": []}, {"id": "53c", "name": "pacific ocean  Time ..", "data": {"$angularWidth": 20, "$color": "#f55"}, "children": []}, {"id": "45c", "name": "Top ten species to s..", "data": {"$angularWidth": 20, "$color": "#f55"}, "children": []}, {"id": "78c", "name": "Scientists discover ..", "data": {"$angularWidth": 20, "$color": "#f55"}, "children": []}, {"id": "61c", "name": "Why the Atlantic and..", "data": {"$angularWidth": 20, "$color": "#f55"}, "children": []}, {"id": "70c", "name": "Plastic Garbage Patc..", "data": {"$angularWidth": 20, "$color": "#f55"}, "children": []}, {"id": "3c", "name": "Amanda was E Eastern..", "data": {"$angularWidth": 20, "$color": "#f55"}, "children": []}, {"id": "72c", "name": "Creating a Rain Fore..", "data": {"$angularWidth": 20, "$color": "#f55"}, "children": []}, {"id": "48c", "name": "Coast Guard Cutter O..", "data": {"$angularWidth": 20, "$color": "#f55"}, "children": []}, {"id": "32c", "name": "Did not Know About t..", "data": {"$angularWidth": 20, "$color": "#f55"}, "children": []}, {"id": "42c", "name": "BRoll Corals of the ..", "data": {"$angularWidth": 20, "$color": "#f55"}, "children": []}, {"id": "15c", "name": " greatest sightings ..", "data": {"$angularWidth": 20, "$color": "#f55"}, "children": []}, {"id": "66c", "name": "Bluebox and Dnata to..", "data": {"$angularWidth": 20, "$color": "#f55"}, "children": []}, {"id": "52c", "name": "China could spread p..", "data": {"$angularWidth": 20, "$color": "#f55"}, "children": []}, {"id": "26c", "name": "Crossing the Pacific..", "data": {"$angularWidth": 20, "$color": "#f55"}, "children": []}, {"id": "62c", "name": "Amanda Kloots Says S..", "data": {"$angularWidth": 20, "$color": "#f55"}, "children": []}]}, {"id": "29c", "name": "Six Really Big Facts..", "children": [{"id": "6c", "name": "Pilot Records Selfie..", "data": {"$angularWidth": 20, "$color": "#f55"}, "children": []}, {"id": "47c", "name": "E \u2013 Eastern Pacific ..", "data": {"$angularWidth": 20, "$color": "#f55"}, "children": []}, {"id": "75c", "name": "Lowell \u2013 Eastern Pac..", "data": {"$angularWidth": 20, "$color": "#f55"}, "children": []}, {"id": "20c", "name": "Malibu Beach Inn Rec..", "data": {"$angularWidth": 20, "$color": "#f55"}, "children": []}, {"id": "36c", "name": "A Changing Ocean War..", "data": {"$angularWidth": 20, "$color": "#f55"}, "children": []}, {"id": "0c", "name": "The Pacific Ocean ex..", "data": {"$angularWidth": 20, "$color": "#f55"}, "children": []}, {"id": "28c", "name": "Geography Facts Abou..", "data": {"$angularWidth": 20, "$color": "#f55"}, "children": []}, {"id": "46c", "name": "Volcanoes of the Pac..", "data": {"$angularWidth": 20, "$color": "#f55"}, "children": []}, {"id": "19c", "name": "South Pacific Ocean ..", "data": {"$angularWidth": 20, "$color": "#f55"}, "children": []}, {"id": "5c", "name": "This Is the Engineer..", "data": {"$angularWidth": 20, "$color": "#f55"}, "children": []}, {"id": "73c", "name": "Pacific Ocean Park T..", "data": {"$angularWidth": 20, "$color": "#f55"}, "children": []}, {"id": "2c", "name": "How the Pacific Ocea..", "data": {"$angularWidth": 20, "$color": "#f55"}, "children": []}, {"id": "22c", "name": "Pacific Ocean Descri..", "data": {"$angularWidth": 20, "$color": "#f55"}, "children": []}, {"id": "23c", "name": "India US will work f..", "data": {"$angularWidth": 20, "$color": "#f55"}, "children": []}, {"id": "59c", "name": "After months strande..", "data": {"$angularWidth": 20, "$color": "#f55"}, "children": []}, {"id": "74c", "name": "The blob Pacific Oce..", "data": {"$angularWidth": 20, "$color": "#f55"}, "children": []}, {"id": "76c", "name": "athletes just comple..", "data": {"$angularWidth": 20, "$color": "#f55"}, "children": []}, {"id": "34c", "name": "The Pacific Ocean is..", "data": {"$angularWidth": 20, "$color": "#f55"}, "children": []}, {"id": "9c", "name": "Great white shark la..", "data": {"$angularWidth": 20, "$color": "#f55"}, "children": []}, {"id": "30c", "name": "The long memory of t..", "data": {"$angularWidth": 20, "$color": "#f55"}, "children": []}, {"id": "24c", "name": "Pacific Ocean Latest..", "data": {"$angularWidth": 20, "$color": "#f55"}, "children": []}, {"id": "14c", "name": "Pacific Ocean Facts ..", "data": {"$angularWidth": 20, "$color": "#f55"}, "children": []}, {"id": "7c", "name": "Pacific Ocean Energy..", "data": {"$angularWidth": 20, "$color": "#f55"}, "children": []}, {"id": "57c", "name": "to sail across the P..", "data": {"$angularWidth": 20, "$color": "#f55"}, "children": []}, {"id": "58c", "name": "Swimmer Ben Lecomte ..", "data": {"$angularWidth": 20, "$color": "#f55"}, "children": []}, {"id": "31c", "name": "The Great Pacific Ga..", "data": {"$angularWidth": 20, "$color": "#f55"}, "children": []}, {"id": "44c", "name": "China beats Elon Mus..", "data": {"$angularWidth": 20, "$color": "#f55"}, "children": []}, {"id": "41c", "name": "See West Coast wildf..", "data": {"$angularWidth": 20, "$color": "#f55"}, "children": []}, {"id": "4c", "name": "Theres a Desert in T..", "data": {"$angularWidth": 20, "$color": "#f55"}, "children": []}, {"id": "18c", "name": "Fishing miles from l..", "data": {"$angularWidth": 20, "$color": "#f55"}, "children": []}, {"id": "39c", "name": "The acidification of..", "data": {"$angularWidth": 20, "$color": "#f55"}, "children": []}, {"id": "1c", "name": "The Pacific Ocean ha..", "data": {"$angularWidth": 20, "$color": "#f55"}, "children": []}, {"id": "17c", "name": "THE SEA OTTER IN THE..", "data": {"$angularWidth": 20, "$color": "#f55"}, "children": []}, {"id": "51c", "name": "people survived a mo..", "data": {"$angularWidth": 20, "$color": "#f55"}, "children": []}, {"id": "64c", "name": "Titanium Healthcare ..", "data": {"$angularWidth": 20, "$color": "#f55"}, "children": []}, {"id": "65c", "name": "Where Do The Worlds ..", "data": {"$angularWidth": 20, "$color": "#f55"}, "children": []}, {"id": "10c", "name": "private islands for ..", "data": {"$angularWidth": 20, "$color": "#f55"}, "children": []}, {"id": "8c", "name": "the Atlantic and Pac..", "data": {"$angularWidth": 20, "$color": "#f55"}, "children": []}, {"id": "69c", "name": "South Pacific  Mothe..", "data": {"$angularWidth": 20, "$color": "#f55"}, "children": []}, {"id": "13c", "name": "The Ocean Cleanup wi..", "data": {"$angularWidth": 20, "$color": "#f55"}, "children": []}, {"id": "21c", "name": "US troops ready for ..", "data": {"$angularWidth": 20, "$color": "#f55"}, "children": []}, {"id": "45c", "name": "Top ten species to s..", "data": {"$angularWidth": 20, "$color": "#f55"}, "children": []}, {"id": "61c", "name": "Why the Atlantic and..", "data": {"$angularWidth": 20, "$color": "#f55"}, "children": []}, {"id": "3c", "name": "Amanda was E Eastern..", "data": {"$angularWidth": 20, "$color": "#f55"}, "children": []}, {"id": "27c", "name": "Magnitude quake stri..", "data": {"$angularWidth": 20, "$color": "#f55"}, "children": []}, {"id": "38c", "name": "Pacific Ocean AquaFa..", "data": {"$angularWidth": 20, "$color": "#f55"}, "children": []}, {"id": "63c", "name": "Obama proposes vast ..", "data": {"$angularWidth": 20, "$color": "#f55"}, "children": []}, {"id": "72c", "name": "Creating a Rain Fore..", "data": {"$angularWidth": 20, "$color": "#f55"}, "children": []}, {"id": "48c", "name": "Coast Guard Cutter O..", "data": {"$angularWidth": 20, "$color": "#f55"}, "children": []}, {"id": "32c", "name": "Did not Know About t..", "data": {"$angularWidth": 20, "$color": "#f55"}, "children": []}, {"id": "42c", "name": "BRoll Corals of the ..", "data": {"$angularWidth": 20, "$color": "#f55"}, "children": []}, {"id": "15c", "name": " greatest sightings ..", "data": {"$angularWidth": 20, "$color": "#f55"}, "children": []}, {"id": "56c", "name": "Obligation to Negoti..", "data": {"$angularWidth": 20, "$color": "#f55"}, "children": []}, {"id": "37c", "name": "Prospects for the Tr..", "data": {"$angularWidth": 20, "$color": "#f55"}, "children": []}, {"id": "66c", "name": "Bluebox and Dnata to..", "data": {"$angularWidth": 20, "$color": "#f55"}, "children": []}, {"id": "40c", "name": "Floating Garbage Pat..", "data": {"$angularWidth": 20, "$color": "#f55"}, "children": []}, {"id": "12c", "name": "Pacific Ocean latest..", "data": {"$angularWidth": 20, "$color": "#f55"}, "children": []}, {"id": "35c", "name": "Kilauea Eruption Fos..", "data": {"$angularWidth": 20, "$color": "#f55"}, "children": []}, {"id": "77c", "name": "Impact Of Covid  On ..", "data": {"$angularWidth": 20, "$color": "#f55"}, "children": []}, {"id": "68c", "name": "PACIFIC OCEAN PEDIAT..", "data": {"$angularWidth": 20, "$color": "#f55"}, "children": []}, {"id": "11c", "name": "Satellites uncover w..", "data": {"$angularWidth": 20, "$color": "#f55"}, "children": []}, {"id": "50c", "name": "Sailing Solo across ..", "data": {"$angularWidth": 20, "$color": "#f55"}, "children": []}, {"id": "26c", "name": "Crossing the Pacific..", "data": {"$angularWidth": 20, "$color": "#f55"}, "children": []}, {"id": "62c", "name": "Amanda Kloots Says S..", "data": {"$angularWidth": 20, "$color": "#f55"}, "children": []}, {"id": "70c", "name": "Plastic Garbage Patc..", "data": {"$angularWidth": 20, "$color": "#f55"}, "children": []}]}, {"id": "39c", "name": "The acidification of..", "children": [{"id": "6c", "name": "Pilot Records Selfie..", "data": {"$angularWidth": 20, "$color": "#f55"}, "children": []}, {"id": "47c", "name": "E \u2013 Eastern Pacific ..", "data": {"$angularWidth": 20, "$color": "#f55"}, "children": []}, {"id": "75c", "name": "Lowell \u2013 Eastern Pac..", "data": {"$angularWidth": 20, "$color": "#f55"}, "children": []}, {"id": "36c", "name": "A Changing Ocean War..", "data": {"$angularWidth": 20, "$color": "#f55"}, "children": []}, {"id": "0c", "name": "The Pacific Ocean ex..", "data": {"$angularWidth": 20, "$color": "#f55"}, "children": []}, {"id": "28c", "name": "Geography Facts Abou..", "data": {"$angularWidth": 20, "$color": "#f55"}, "children": []}, {"id": "46c", "name": "Volcanoes of the Pac..", "data": {"$angularWidth": 20, "$color": "#f55"}, "children": []}, {"id": "19c", "name": "South Pacific Ocean ..", "data": {"$angularWidth": 20, "$color": "#f55"}, "children": []}, {"id": "5c", "name": "This Is the Engineer..", "data": {"$angularWidth": 20, "$color": "#f55"}, "children": []}, {"id": "73c", "name": "Pacific Ocean Park T..", "data": {"$angularWidth": 20, "$color": "#f55"}, "children": []}, {"id": "2c", "name": "How the Pacific Ocea..", "data": {"$angularWidth": 20, "$color": "#f55"}, "children": []}, {"id": "22c", "name": "Pacific Ocean Descri..", "data": {"$angularWidth": 20, "$color": "#f55"}, "children": []}, {"id": "23c", "name": "India US will work f..", "data": {"$angularWidth": 20, "$color": "#f55"}, "children": []}, {"id": "74c", "name": "The blob Pacific Oce..", "data": {"$angularWidth": 20, "$color": "#f55"}, "children": []}, {"id": "76c", "name": "athletes just comple..", "data": {"$angularWidth": 20, "$color": "#f55"}, "children": []}, {"id": "34c", "name": "The Pacific Ocean is..", "data": {"$angularWidth": 20, "$color": "#f55"}, "children": []}, {"id": "9c", "name": "Great white shark la..", "data": {"$angularWidth": 20, "$color": "#f55"}, "children": []}, {"id": "30c", "name": "The long memory of t..", "data": {"$angularWidth": 20, "$color": "#f55"}, "children": []}, {"id": "24c", "name": "Pacific Ocean Latest..", "data": {"$angularWidth": 20, "$color": "#f55"}, "children": []}, {"id": "14c", "name": "Pacific Ocean Facts ..", "data": {"$angularWidth": 20, "$color": "#f55"}, "children": []}, {"id": "7c", "name": "Pacific Ocean Energy..", "data": {"$angularWidth": 20, "$color": "#f55"}, "children": []}, {"id": "58c", "name": "Swimmer Ben Lecomte ..", "data": {"$angularWidth": 20, "$color": "#f55"}, "children": []}, {"id": "31c", "name": "The Great Pacific Ga..", "data": {"$angularWidth": 20, "$color": "#f55"}, "children": []}, {"id": "80c", "name": "Mystery Stretch of t..", "data": {"$angularWidth": 20, "$color": "#f55"}, "children": []}, {"id": "44c", "name": "China beats Elon Mus..", "data": {"$angularWidth": 20, "$color": "#f55"}, "children": []}, {"id": "41c", "name": "See West Coast wildf..", "data": {"$angularWidth": 20, "$color": "#f55"}, "children": []}, {"id": "4c", "name": "Theres a Desert in T..", "data": {"$angularWidth": 20, "$color": "#f55"}, "children": []}, {"id": "18c", "name": "Fishing miles from l..", "data": {"$angularWidth": 20, "$color": "#f55"}, "children": []}, {"id": "29c", "name": "Six Really Big Facts..", "data": {"$angularWidth": 20, "$color": "#f55"}, "children": []}, {"id": "79c", "name": "the Pacific Oceanpng..", "data": {"$angularWidth": 20, "$color": "#f55"}, "children": []}, {"id": "71c", "name": "UW Environment alumn..", "data": {"$angularWidth": 20, "$color": "#f55"}, "children": []}, {"id": "51c", "name": "people survived a mo..", "data": {"$angularWidth": 20, "$color": "#f55"}, "children": []}, {"id": "64c", "name": "Titanium Healthcare ..", "data": {"$angularWidth": 20, "$color": "#f55"}, "children": []}, {"id": "65c", "name": "Where Do The Worlds ..", "data": {"$angularWidth": 20, "$color": "#f55"}, "children": []}, {"id": "10c", "name": "private islands for ..", "data": {"$angularWidth": 20, "$color": "#f55"}, "children": []}, {"id": "8c", "name": "the Atlantic and Pac..", "data": {"$angularWidth": 20, "$color": "#f55"}, "children": []}, {"id": "43c", "name": "Which country at the..", "data": {"$angularWidth": 20, "$color": "#f55"}, "children": []}, {"id": "21c", "name": "US troops ready for ..", "data": {"$angularWidth": 20, "$color": "#f55"}, "children": []}, {"id": "53c", "name": "pacific ocean  Time ..", "data": {"$angularWidth": 20, "$color": "#f55"}, "children": []}, {"id": "45c", "name": "Top ten species to s..", "data": {"$angularWidth": 20, "$color": "#f55"}, "children": []}, {"id": "61c", "name": "Why the Atlantic and..", "data": {"$angularWidth": 20, "$color": "#f55"}, "children": []}, {"id": "3c", "name": "Amanda was E Eastern..", "data": {"$angularWidth": 20, "$color": "#f55"}, "children": []}, {"id": "27c", "name": "Magnitude quake stri..", "data": {"$angularWidth": 20, "$color": "#f55"}, "children": []}, {"id": "38c", "name": "Pacific Ocean AquaFa..", "data": {"$angularWidth": 20, "$color": "#f55"}, "children": []}, {"id": "63c", "name": "Obama proposes vast ..", "data": {"$angularWidth": 20, "$color": "#f55"}, "children": []}, {"id": "1c", "name": "The Pacific Ocean ha..", "data": {"$angularWidth": 20, "$color": "#f55"}, "children": []}, {"id": "48c", "name": "Coast Guard Cutter O..", "data": {"$angularWidth": 20, "$color": "#f55"}, "children": []}, {"id": "32c", "name": "Did not Know About t..", "data": {"$angularWidth": 20, "$color": "#f55"}, "children": []}, {"id": "42c", "name": "BRoll Corals of the ..", "data": {"$angularWidth": 20, "$color": "#f55"}, "children": []}, {"id": "15c", "name": " greatest sightings ..", "data": {"$angularWidth": 20, "$color": "#f55"}, "children": []}, {"id": "56c", "name": "Obligation to Negoti..", "data": {"$angularWidth": 20, "$color": "#f55"}, "children": []}, {"id": "37c", "name": "Prospects for the Tr..", "data": {"$angularWidth": 20, "$color": "#f55"}, "children": []}, {"id": "66c", "name": "Bluebox and Dnata to..", "data": {"$angularWidth": 20, "$color": "#f55"}, "children": []}, {"id": "33c", "name": "The Pacific Ocean is..", "data": {"$angularWidth": 20, "$color": "#f55"}, "children": []}, {"id": "40c", "name": "Floating Garbage Pat..", "data": {"$angularWidth": 20, "$color": "#f55"}, "children": []}, {"id": "12c", "name": "Pacific Ocean latest..", "data": {"$angularWidth": 20, "$color": "#f55"}, "children": []}, {"id": "77c", "name": "Impact Of Covid  On ..", "data": {"$angularWidth": 20, "$color": "#f55"}, "children": []}, {"id": "67c", "name": "Japan planning mass ..", "data": {"$angularWidth": 20, "$color": "#f55"}, "children": []}, {"id": "25c", "name": "Size of Eurasia vs t..", "data": {"$angularWidth": 20, "$color": "#f55"}, "children": []}, {"id": "69c", "name": "South Pacific  Mothe..", "data": {"$angularWidth": 20, "$color": "#f55"}, "children": []}, {"id": "16c", "name": "Pacific Ocean keeps ..", "data": {"$angularWidth": 20, "$color": "#f55"}, "children": []}, {"id": "49c", "name": "Ice discharge in the..", "data": {"$angularWidth": 20, "$color": "#f55"}, "children": []}, {"id": "68c", "name": "PACIFIC OCEAN PEDIAT..", "data": {"$angularWidth": 20, "$color": "#f55"}, "children": []}, {"id": "13c", "name": "The Ocean Cleanup wi..", "data": {"$angularWidth": 20, "$color": "#f55"}, "children": []}, {"id": "11c", "name": "Satellites uncover w..", "data": {"$angularWidth": 20, "$color": "#f55"}, "children": []}, {"id": "52c", "name": "China could spread p..", "data": {"$angularWidth": 20, "$color": "#f55"}, "children": []}, {"id": "50c", "name": "Sailing Solo across ..", "data": {"$angularWidth": 20, "$color": "#f55"}, "children": []}, {"id": "26c", "name": "Crossing the Pacific..", "data": {"$angularWidth": 20, "$color": "#f55"}, "children": []}, {"id": "78c", "name": "Scientists discover ..", "data": {"$angularWidth": 20, "$color": "#f55"}, "children": []}, {"id": "62c", "name": "Amanda Kloots Says S..", "data": {"$angularWidth": 20, "$color": "#f55"}, "children": []}, {"id": "70c", "name": "Plastic Garbage Patc..", "data": {"$angularWidth": 20, "$color": "#f55"}, "children": []}]}, {"id": "3c", "name": "Amanda was E Eastern..", "children": [{"id": "6c", "name": "Pilot Records Selfie..", "data": {"$angularWidth": 20, "$color": "#f55"}, "children": []}, {"id": "47c", "name": "E \u2013 Eastern Pacific ..", "data": {"$angularWidth": 20, "$color": "#f55"}, "children": []}, {"id": "75c", "name": "Lowell \u2013 Eastern Pac..", "data": {"$angularWidth": 20, "$color": "#f55"}, "children": []}, {"id": "20c", "name": "Malibu Beach Inn Rec..", "data": {"$angularWidth": 20, "$color": "#f55"}, "children": []}, {"id": "36c", "name": "A Changing Ocean War..", "data": {"$angularWidth": 20, "$color": "#f55"}, "children": []}, {"id": "0c", "name": "The Pacific Ocean ex..", "data": {"$angularWidth": 20, "$color": "#f55"}, "children": []}, {"id": "28c", "name": "Geography Facts Abou..", "data": {"$angularWidth": 20, "$color": "#f55"}, "children": []}, {"id": "46c", "name": "Volcanoes of the Pac..", "data": {"$angularWidth": 20, "$color": "#f55"}, "children": []}, {"id": "19c", "name": "South Pacific Ocean ..", "data": {"$angularWidth": 20, "$color": "#f55"}, "children": []}, {"id": "5c", "name": "This Is the Engineer..", "data": {"$angularWidth": 20, "$color": "#f55"}, "children": []}, {"id": "73c", "name": "Pacific Ocean Park T..", "data": {"$angularWidth": 20, "$color": "#f55"}, "children": []}, {"id": "2c", "name": "How the Pacific Ocea..", "data": {"$angularWidth": 20, "$color": "#f55"}, "children": []}, {"id": "22c", "name": "Pacific Ocean Descri..", "data": {"$angularWidth": 20, "$color": "#f55"}, "children": []}, {"id": "23c", "name": "India US will work f..", "data": {"$angularWidth": 20, "$color": "#f55"}, "children": []}, {"id": "59c", "name": "After months strande..", "data": {"$angularWidth": 20, "$color": "#f55"}, "children": []}, {"id": "74c", "name": "The blob Pacific Oce..", "data": {"$angularWidth": 20, "$color": "#f55"}, "children": []}, {"id": "76c", "name": "athletes just comple..", "data": {"$angularWidth": 20, "$color": "#f55"}, "children": []}, {"id": "34c", "name": "The Pacific Ocean is..", "data": {"$angularWidth": 20, "$color": "#f55"}, "children": []}, {"id": "9c", "name": "Great white shark la..", "data": {"$angularWidth": 20, "$color": "#f55"}, "children": []}, {"id": "30c", "name": "The long memory of t..", "data": {"$angularWidth": 20, "$color": "#f55"}, "children": []}, {"id": "24c", "name": "Pacific Ocean Latest..", "data": {"$angularWidth": 20, "$color": "#f55"}, "children": []}, {"id": "14c", "name": "Pacific Ocean Facts ..", "data": {"$angularWidth": 20, "$color": "#f55"}, "children": []}, {"id": "7c", "name": "Pacific Ocean Energy..", "data": {"$angularWidth": 20, "$color": "#f55"}, "children": []}, {"id": "57c", "name": "to sail across the P..", "data": {"$angularWidth": 20, "$color": "#f55"}, "children": []}, {"id": "58c", "name": "Swimmer Ben Lecomte ..", "data": {"$angularWidth": 20, "$color": "#f55"}, "children": []}, {"id": "31c", "name": "The Great Pacific Ga..", "data": {"$angularWidth": 20, "$color": "#f55"}, "children": []}, {"id": "80c", "name": "Mystery Stretch of t..", "data": {"$angularWidth": 20, "$color": "#f55"}, "children": []}, {"id": "44c", "name": "China beats Elon Mus..", "data": {"$angularWidth": 20, "$color": "#f55"}, "children": []}, {"id": "41c", "name": "See West Coast wildf..", "data": {"$angularWidth": 20, "$color": "#f55"}, "children": []}, {"id": "4c", "name": "Theres a Desert in T..", "data": {"$angularWidth": 20, "$color": "#f55"}, "children": []}, {"id": "18c", "name": "Fishing miles from l..", "data": {"$angularWidth": 20, "$color": "#f55"}, "children": []}, {"id": "29c", "name": "Six Really Big Facts..", "data": {"$angularWidth": 20, "$color": "#f55"}, "children": []}, {"id": "39c", "name": "The acidification of..", "data": {"$angularWidth": 20, "$color": "#f55"}, "children": []}, {"id": "79c", "name": "the Pacific Oceanpng..", "data": {"$angularWidth": 20, "$color": "#f55"}, "children": []}, {"id": "27c", "name": "Magnitude quake stri..", "data": {"$angularWidth": 20, "$color": "#f55"}, "children": []}, {"id": "38c", "name": "Pacific Ocean AquaFa..", "data": {"$angularWidth": 20, "$color": "#f55"}, "children": []}, {"id": "63c", "name": "Obama proposes vast ..", "data": {"$angularWidth": 20, "$color": "#f55"}, "children": []}, {"id": "72c", "name": "Creating a Rain Fore..", "data": {"$angularWidth": 20, "$color": "#f55"}, "children": []}, {"id": "1c", "name": "The Pacific Ocean ha..", "data": {"$angularWidth": 20, "$color": "#f55"}, "children": []}, {"id": "48c", "name": "Coast Guard Cutter O..", "data": {"$angularWidth": 20, "$color": "#f55"}, "children": []}, {"id": "32c", "name": "Did not Know About t..", "data": {"$angularWidth": 20, "$color": "#f55"}, "children": []}, {"id": "42c", "name": "BRoll Corals of the ..", "data": {"$angularWidth": 20, "$color": "#f55"}, "children": []}, {"id": "17c", "name": "THE SEA OTTER IN THE..", "data": {"$angularWidth": 20, "$color": "#f55"}, "children": []}, {"id": "56c", "name": "Obligation to Negoti..", "data": {"$angularWidth": 20, "$color": "#f55"}, "children": []}, {"id": "37c", "name": "Prospects for the Tr..", "data": {"$angularWidth": 20, "$color": "#f55"}, "children": []}, {"id": "66c", "name": "Bluebox and Dnata to..", "data": {"$angularWidth": 20, "$color": "#f55"}, "children": []}, {"id": "33c", "name": "The Pacific Ocean is..", "data": {"$angularWidth": 20, "$color": "#f55"}, "children": []}, {"id": "51c", "name": "people survived a mo..", "data": {"$angularWidth": 20, "$color": "#f55"}, "children": []}, {"id": "40c", "name": "Floating Garbage Pat..", "data": {"$angularWidth": 20, "$color": "#f55"}, "children": []}, {"id": "64c", "name": "Titanium Healthcare ..", "data": {"$angularWidth": 20, "$color": "#f55"}, "children": []}, {"id": "12c", "name": "Pacific Ocean latest..", "data": {"$angularWidth": 20, "$color": "#f55"}, "children": []}, {"id": "65c", "name": "Where Do The Worlds ..", "data": {"$angularWidth": 20, "$color": "#f55"}, "children": []}, {"id": "77c", "name": "Impact Of Covid  On ..", "data": {"$angularWidth": 20, "$color": "#f55"}, "children": []}, {"id": "67c", "name": "Japan planning mass ..", "data": {"$angularWidth": 20, "$color": "#f55"}, "children": []}, {"id": "25c", "name": "Size of Eurasia vs t..", "data": {"$angularWidth": 20, "$color": "#f55"}, "children": []}, {"id": "10c", "name": "private islands for ..", "data": {"$angularWidth": 20, "$color": "#f55"}, "children": []}, {"id": "8c", "name": "the Atlantic and Pac..", "data": {"$angularWidth": 20, "$color": "#f55"}, "children": []}, {"id": "69c", "name": "South Pacific  Mothe..", "data": {"$angularWidth": 20, "$color": "#f55"}, "children": []}, {"id": "16c", "name": "Pacific Ocean keeps ..", "data": {"$angularWidth": 20, "$color": "#f55"}, "children": []}, {"id": "49c", "name": "Ice discharge in the..", "data": {"$angularWidth": 20, "$color": "#f55"}, "children": []}, {"id": "68c", "name": "PACIFIC OCEAN PEDIAT..", "data": {"$angularWidth": 20, "$color": "#f55"}, "children": []}, {"id": "13c", "name": "The Ocean Cleanup wi..", "data": {"$angularWidth": 20, "$color": "#f55"}, "children": []}, {"id": "11c", "name": "Satellites uncover w..", "data": {"$angularWidth": 20, "$color": "#f55"}, "children": []}, {"id": "52c", "name": "China could spread p..", "data": {"$angularWidth": 20, "$color": "#f55"}, "children": []}, {"id": "50c", "name": "Sailing Solo across ..", "data": {"$angularWidth": 20, "$color": "#f55"}, "children": []}, {"id": "21c", "name": "US troops ready for ..", "data": {"$angularWidth": 20, "$color": "#f55"}, "children": []}, {"id": "53c", "name": "pacific ocean  Time ..", "data": {"$angularWidth": 20, "$color": "#f55"}, "children": []}, {"id": "26c", "name": "Crossing the Pacific..", "data": {"$angularWidth": 20, "$color": "#f55"}, "children": []}, {"id": "45c", "name": "Top ten species to s..", "data": {"$angularWidth": 20, "$color": "#f55"}, "children": []}, {"id": "55c", "name": "MBARI researchers di..", "data": {"$angularWidth": 20, "$color": "#f55"}, "children": []}, {"id": "78c", "name": "Scientists discover ..", "data": {"$angularWidth": 20, "$color": "#f55"}, "children": []}, {"id": "61c", "name": "Why the Atlantic and..", "data": {"$angularWidth": 20, "$color": "#f55"}, "children": []}, {"id": "70c", "name": "Plastic Garbage Patc..", "data": {"$angularWidth": 20, "$color": "#f55"}, "children": []}, {"id": "15c", "name": " greatest sightings ..", "data": {"$angularWidth": 20, "$color": "#f55"}, "children": []}, {"id": "62c", "name": "Amanda Kloots Says S..", "data": {"$angularWidth": 20, "$color": "#f55"}, "children": []}]}, {"id": "79c", "name": "the Pacific Oceanpng..", "children": [{"id": "36c", "name": "A Changing Ocean War..", "data": {"$angularWidth": 20, "$color": "#f55"}, "children": []}, {"id": "0c", "name": "The Pacific Ocean ex..", "data": {"$angularWidth": 20, "$color": "#f55"}, "children": []}, {"id": "28c", "name": "Geography Facts Abou..", "data": {"$angularWidth": 20, "$color": "#f55"}, "children": []}, {"id": "46c", "name": "Volcanoes of the Pac..", "data": {"$angularWidth": 20, "$color": "#f55"}, "children": []}, {"id": "19c", "name": "South Pacific Ocean ..", "data": {"$angularWidth": 20, "$color": "#f55"}, "children": []}, {"id": "5c", "name": "This Is the Engineer..", "data": {"$angularWidth": 20, "$color": "#f55"}, "children": []}, {"id": "73c", "name": "Pacific Ocean Park T..", "data": {"$angularWidth": 20, "$color": "#f55"}, "children": []}, {"id": "2c", "name": "How the Pacific Ocea..", "data": {"$angularWidth": 20, "$color": "#f55"}, "children": []}, {"id": "22c", "name": "Pacific Ocean Descri..", "data": {"$angularWidth": 20, "$color": "#f55"}, "children": []}, {"id": "23c", "name": "India US will work f..", "data": {"$angularWidth": 20, "$color": "#f55"}, "children": []}, {"id": "59c", "name": "After months strande..", "data": {"$angularWidth": 20, "$color": "#f55"}, "children": []}, {"id": "74c", "name": "The blob Pacific Oce..", "data": {"$angularWidth": 20, "$color": "#f55"}, "children": []}, {"id": "76c", "name": "athletes just comple..", "data": {"$angularWidth": 20, "$color": "#f55"}, "children": []}, {"id": "34c", "name": "The Pacific Ocean is..", "data": {"$angularWidth": 20, "$color": "#f55"}, "children": []}, {"id": "30c", "name": "The long memory of t..", "data": {"$angularWidth": 20, "$color": "#f55"}, "children": []}, {"id": "24c", "name": "Pacific Ocean Latest..", "data": {"$angularWidth": 20, "$color": "#f55"}, "children": []}, {"id": "14c", "name": "Pacific Ocean Facts ..", "data": {"$angularWidth": 20, "$color": "#f55"}, "children": []}, {"id": "58c", "name": "Swimmer Ben Lecomte ..", "data": {"$angularWidth": 20, "$color": "#f55"}, "children": []}, {"id": "31c", "name": "The Great Pacific Ga..", "data": {"$angularWidth": 20, "$color": "#f55"}, "children": []}, {"id": "80c", "name": "Mystery Stretch of t..", "data": {"$angularWidth": 20, "$color": "#f55"}, "children": []}, {"id": "44c", "name": "China beats Elon Mus..", "data": {"$angularWidth": 20, "$color": "#f55"}, "children": []}, {"id": "41c", "name": "See West Coast wildf..", "data": {"$angularWidth": 20, "$color": "#f55"}, "children": []}, {"id": "18c", "name": "Fishing miles from l..", "data": {"$angularWidth": 20, "$color": "#f55"}, "children": []}, {"id": "39c", "name": "The acidification of..", "data": {"$angularWidth": 20, "$color": "#f55"}, "children": []}, {"id": "3c", "name": "Amanda was E Eastern..", "data": {"$angularWidth": 20, "$color": "#f55"}, "children": []}, {"id": "27c", "name": "Magnitude quake stri..", "data": {"$angularWidth": 20, "$color": "#f55"}, "children": []}, {"id": "60c", "name": "IndoPacific  Wikiped..", "data": {"$angularWidth": 20, "$color": "#f55"}, "children": []}, {"id": "38c", "name": "Pacific Ocean AquaFa..", "data": {"$angularWidth": 20, "$color": "#f55"}, "children": []}, {"id": "63c", "name": "Obama proposes vast ..", "data": {"$angularWidth": 20, "$color": "#f55"}, "children": []}, {"id": "72c", "name": "Creating a Rain Fore..", "data": {"$angularWidth": 20, "$color": "#f55"}, "children": []}, {"id": "1c", "name": "The Pacific Ocean ha..", "data": {"$angularWidth": 20, "$color": "#f55"}, "children": []}, {"id": "48c", "name": "Coast Guard Cutter O..", "data": {"$angularWidth": 20, "$color": "#f55"}, "children": []}, {"id": "32c", "name": "Did not Know About t..", "data": {"$angularWidth": 20, "$color": "#f55"}, "children": []}, {"id": "42c", "name": "BRoll Corals of the ..", "data": {"$angularWidth": 20, "$color": "#f55"}, "children": []}, {"id": "15c", "name": " greatest sightings ..", "data": {"$angularWidth": 20, "$color": "#f55"}, "children": []}, {"id": "56c", "name": "Obligation to Negoti..", "data": {"$angularWidth": 20, "$color": "#f55"}, "children": []}, {"id": "37c", "name": "Prospects for the Tr..", "data": {"$angularWidth": 20, "$color": "#f55"}, "children": []}, {"id": "33c", "name": "The Pacific Ocean is..", "data": {"$angularWidth": 20, "$color": "#f55"}, "children": []}, {"id": "51c", "name": "people survived a mo..", "data": {"$angularWidth": 20, "$color": "#f55"}, "children": []}, {"id": "40c", "name": "Floating Garbage Pat..", "data": {"$angularWidth": 20, "$color": "#f55"}, "children": []}, {"id": "64c", "name": "Titanium Healthcare ..", "data": {"$angularWidth": 20, "$color": "#f55"}, "children": []}, {"id": "12c", "name": "Pacific Ocean latest..", "data": {"$angularWidth": 20, "$color": "#f55"}, "children": []}, {"id": "65c", "name": "Where Do The Worlds ..", "data": {"$angularWidth": 20, "$color": "#f55"}, "children": []}, {"id": "77c", "name": "Impact Of Covid  On ..", "data": {"$angularWidth": 20, "$color": "#f55"}, "children": []}, {"id": "67c", "name": "Japan planning mass ..", "data": {"$angularWidth": 20, "$color": "#f55"}, "children": []}, {"id": "25c", "name": "Size of Eurasia vs t..", "data": {"$angularWidth": 20, "$color": "#f55"}, "children": []}, {"id": "10c", "name": "private islands for ..", "data": {"$angularWidth": 20, "$color": "#f55"}, "children": []}, {"id": "8c", "name": "the Atlantic and Pac..", "data": {"$angularWidth": 20, "$color": "#f55"}, "children": []}, {"id": "69c", "name": "South Pacific  Mothe..", "data": {"$angularWidth": 20, "$color": "#f55"}, "children": []}, {"id": "16c", "name": "Pacific Ocean keeps ..", "data": {"$angularWidth": 20, "$color": "#f55"}, "children": []}, {"id": "49c", "name": "Ice discharge in the..", "data": {"$angularWidth": 20, "$color": "#f55"}, "children": []}, {"id": "43c", "name": "Which country at the..", "data": {"$angularWidth": 20, "$color": "#f55"}, "children": []}, {"id": "54c", "name": "secret shark cafe th..", "data": {"$angularWidth": 20, "$color": "#f55"}, "children": []}, {"id": "13c", "name": "The Ocean Cleanup wi..", "data": {"$angularWidth": 20, "$color": "#f55"}, "children": []}, {"id": "11c", "name": "Satellites uncover w..", "data": {"$angularWidth": 20, "$color": "#f55"}, "children": []}, {"id": "52c", "name": "China could spread p..", "data": {"$angularWidth": 20, "$color": "#f55"}, "children": []}, {"id": "50c", "name": "Sailing Solo across ..", "data": {"$angularWidth": 20, "$color": "#f55"}, "children": []}, {"id": "53c", "name": "pacific ocean  Time ..", "data": {"$angularWidth": 20, "$color": "#f55"}, "children": []}, {"id": "26c", "name": "Crossing the Pacific..", "data": {"$angularWidth": 20, "$color": "#f55"}, "children": []}, {"id": "45c", "name": "Top ten species to s..", "data": {"$angularWidth": 20, "$color": "#f55"}, "children": []}, {"id": "55c", "name": "MBARI researchers di..", "data": {"$angularWidth": 20, "$color": "#f55"}, "children": []}, {"id": "78c", "name": "Scientists discover ..", "data": {"$angularWidth": 20, "$color": "#f55"}, "children": []}, {"id": "62c", "name": "Amanda Kloots Says S..", "data": {"$angularWidth": 20, "$color": "#f55"}, "children": []}, {"id": "70c", "name": "Plastic Garbage Patc..", "data": {"$angularWidth": 20, "$color": "#f55"}, "children": []}]}, {"id": "27c", "name": "Magnitude quake stri..", "children": [{"id": "6c", "name": "Pilot Records Selfie..", "data": {"$angularWidth": 20, "$color": "#f55"}, "children": []}, {"id": "47c", "name": "E \u2013 Eastern Pacific ..", "data": {"$angularWidth": 20, "$color": "#f55"}, "children": []}, {"id": "75c", "name": "Lowell \u2013 Eastern Pac..", "data": {"$angularWidth": 20, "$color": "#f55"}, "children": []}, {"id": "20c", "name": "Malibu Beach Inn Rec..", "data": {"$angularWidth": 20, "$color": "#f55"}, "children": []}, {"id": "36c", "name": "A Changing Ocean War..", "data": {"$angularWidth": 20, "$color": "#f55"}, "children": []}, {"id": "0c", "name": "The Pacific Ocean ex..", "data": {"$angularWidth": 20, "$color": "#f55"}, "children": []}, {"id": "28c", "name": "Geography Facts Abou..", "data": {"$angularWidth": 20, "$color": "#f55"}, "children": []}, {"id": "46c", "name": "Volcanoes of the Pac..", "data": {"$angularWidth": 20, "$color": "#f55"}, "children": []}, {"id": "19c", "name": "South Pacific Ocean ..", "data": {"$angularWidth": 20, "$color": "#f55"}, "children": []}, {"id": "5c", "name": "This Is the Engineer..", "data": {"$angularWidth": 20, "$color": "#f55"}, "children": []}, {"id": "73c", "name": "Pacific Ocean Park T..", "data": {"$angularWidth": 20, "$color": "#f55"}, "children": []}, {"id": "2c", "name": "How the Pacific Ocea..", "data": {"$angularWidth": 20, "$color": "#f55"}, "children": []}, {"id": "22c", "name": "Pacific Ocean Descri..", "data": {"$angularWidth": 20, "$color": "#f55"}, "children": []}, {"id": "23c", "name": "India US will work f..", "data": {"$angularWidth": 20, "$color": "#f55"}, "children": []}, {"id": "59c", "name": "After months strande..", "data": {"$angularWidth": 20, "$color": "#f55"}, "children": []}, {"id": "74c", "name": "The blob Pacific Oce..", "data": {"$angularWidth": 20, "$color": "#f55"}, "children": []}, {"id": "76c", "name": "athletes just comple..", "data": {"$angularWidth": 20, "$color": "#f55"}, "children": []}, {"id": "34c", "name": "The Pacific Ocean is..", "data": {"$angularWidth": 20, "$color": "#f55"}, "children": []}, {"id": "9c", "name": "Great white shark la..", "data": {"$angularWidth": 20, "$color": "#f55"}, "children": []}, {"id": "30c", "name": "The long memory of t..", "data": {"$angularWidth": 20, "$color": "#f55"}, "children": []}, {"id": "24c", "name": "Pacific Ocean Latest..", "data": {"$angularWidth": 20, "$color": "#f55"}, "children": []}, {"id": "14c", "name": "Pacific Ocean Facts ..", "data": {"$angularWidth": 20, "$color": "#f55"}, "children": []}, {"id": "7c", "name": "Pacific Ocean Energy..", "data": {"$angularWidth": 20, "$color": "#f55"}, "children": []}, {"id": "57c", "name": "to sail across the P..", "data": {"$angularWidth": 20, "$color": "#f55"}, "children": []}, {"id": "58c", "name": "Swimmer Ben Lecomte ..", "data": {"$angularWidth": 20, "$color": "#f55"}, "children": []}, {"id": "31c", "name": "The Great Pacific Ga..", "data": {"$angularWidth": 20, "$color": "#f55"}, "children": []}, {"id": "80c", "name": "Mystery Stretch of t..", "data": {"$angularWidth": 20, "$color": "#f55"}, "children": []}, {"id": "44c", "name": "China beats Elon Mus..", "data": {"$angularWidth": 20, "$color": "#f55"}, "children": []}, {"id": "41c", "name": "See West Coast wildf..", "data": {"$angularWidth": 20, "$color": "#f55"}, "children": []}, {"id": "4c", "name": "Theres a Desert in T..", "data": {"$angularWidth": 20, "$color": "#f55"}, "children": []}, {"id": "18c", "name": "Fishing miles from l..", "data": {"$angularWidth": 20, "$color": "#f55"}, "children": []}, {"id": "29c", "name": "Six Really Big Facts..", "data": {"$angularWidth": 20, "$color": "#f55"}, "children": []}, {"id": "39c", "name": "The acidification of..", "data": {"$angularWidth": 20, "$color": "#f55"}, "children": []}, {"id": "3c", "name": "Amanda was E Eastern..", "data": {"$angularWidth": 20, "$color": "#f55"}, "children": []}, {"id": "79c", "name": "the Pacific Oceanpng..", "data": {"$angularWidth": 20, "$color": "#f55"}, "children": []}, {"id": "38c", "name": "Pacific Ocean AquaFa..", "data": {"$angularWidth": 20, "$color": "#f55"}, "children": []}, {"id": "63c", "name": "Obama proposes vast ..", "data": {"$angularWidth": 20, "$color": "#f55"}, "children": []}, {"id": "1c", "name": "The Pacific Ocean ha..", "data": {"$angularWidth": 20, "$color": "#f55"}, "children": []}, {"id": "17c", "name": "THE SEA OTTER IN THE..", "data": {"$angularWidth": 20, "$color": "#f55"}, "children": []}, {"id": "56c", "name": "Obligation to Negoti..", "data": {"$angularWidth": 20, "$color": "#f55"}, "children": []}, {"id": "37c", "name": "Prospects for the Tr..", "data": {"$angularWidth": 20, "$color": "#f55"}, "children": []}, {"id": "33c", "name": "The Pacific Ocean is..", "data": {"$angularWidth": 20, "$color": "#f55"}, "children": []}, {"id": "51c", "name": "people survived a mo..", "data": {"$angularWidth": 20, "$color": "#f55"}, "children": []}, {"id": "64c", "name": "Titanium Healthcare ..", "data": {"$angularWidth": 20, "$color": "#f55"}, "children": []}, {"id": "12c", "name": "Pacific Ocean latest..", "data": {"$angularWidth": 20, "$color": "#f55"}, "children": []}, {"id": "65c", "name": "Where Do The Worlds ..", "data": {"$angularWidth": 20, "$color": "#f55"}, "children": []}, {"id": "25c", "name": "Size of Eurasia vs t..", "data": {"$angularWidth": 20, "$color": "#f55"}, "children": []}, {"id": "10c", "name": "private islands for ..", "data": {"$angularWidth": 20, "$color": "#f55"}, "children": []}, {"id": "8c", "name": "the Atlantic and Pac..", "data": {"$angularWidth": 20, "$color": "#f55"}, "children": []}, {"id": "69c", "name": "South Pacific  Mothe..", "data": {"$angularWidth": 20, "$color": "#f55"}, "children": []}, {"id": "68c", "name": "PACIFIC OCEAN PEDIAT..", "data": {"$angularWidth": 20, "$color": "#f55"}, "children": []}, {"id": "13c", "name": "The Ocean Cleanup wi..", "data": {"$angularWidth": 20, "$color": "#f55"}, "children": []}, {"id": "11c", "name": "Satellites uncover w..", "data": {"$angularWidth": 20, "$color": "#f55"}, "children": []}, {"id": "50c", "name": "Sailing Solo across ..", "data": {"$angularWidth": 20, "$color": "#f55"}, "children": []}, {"id": "21c", "name": "US troops ready for ..", "data": {"$angularWidth": 20, "$color": "#f55"}, "children": []}, {"id": "53c", "name": "pacific ocean  Time ..", "data": {"$angularWidth": 20, "$color": "#f55"}, "children": []}, {"id": "61c", "name": "Why the Atlantic and..", "data": {"$angularWidth": 20, "$color": "#f55"}, "children": []}, {"id": "70c", "name": "Plastic Garbage Patc..", "data": {"$angularWidth": 20, "$color": "#f55"}, "children": []}, {"id": "48c", "name": "Coast Guard Cutter O..", "data": {"$angularWidth": 20, "$color": "#f55"}, "children": []}, {"id": "32c", "name": "Did not Know About t..", "data": {"$angularWidth": 20, "$color": "#f55"}, "children": []}, {"id": "42c", "name": "BRoll Corals of the ..", "data": {"$angularWidth": 20, "$color": "#f55"}, "children": []}, {"id": "66c", "name": "Bluebox and Dnata to..", "data": {"$angularWidth": 20, "$color": "#f55"}, "children": []}, {"id": "77c", "name": "Impact Of Covid  On ..", "data": {"$angularWidth": 20, "$color": "#f55"}, "children": []}, {"id": "49c", "name": "Ice discharge in the..", "data": {"$angularWidth": 20, "$color": "#f55"}, "children": []}, {"id": "26c", "name": "Crossing the Pacific..", "data": {"$angularWidth": 20, "$color": "#f55"}, "children": []}, {"id": "55c", "name": "MBARI researchers di..", "data": {"$angularWidth": 20, "$color": "#f55"}, "children": []}, {"id": "62c", "name": "Amanda Kloots Says S..", "data": {"$angularWidth": 20, "$color": "#f55"}, "children": []}]}, {"id": "60c", "name": "IndoPacific  Wikiped..", "children": [{"id": "23c", "name": "India US will work f..", "data": {"$angularWidth": 20, "$color": "#f55"}, "children": []}, {"id": "80c", "name": "Mystery Stretch of t..", "data": {"$angularWidth": 20, "$color": "#f55"}, "children": []}, {"id": "79c", "name": "the Pacific Oceanpng..", "data": {"$angularWidth": 20, "$color": "#f55"}, "children": []}, {"id": "16c", "name": "Pacific Ocean keeps ..", "data": {"$angularWidth": 20, "$color": "#f55"}, "children": []}, {"id": "55c", "name": "MBARI researchers di..", "data": {"$angularWidth": 20, "$color": "#f55"}, "children": []}, {"id": "78c", "name": "Scientists discover ..", "data": {"$angularWidth": 20, "$color": "#f55"}, "children": []}, {"id": "49c", "name": "Ice discharge in the..", "data": {"$angularWidth": 20, "$color": "#f55"}, "children": []}, {"id": "52c", "name": "China could spread p..", "data": {"$angularWidth": 20, "$color": "#f55"}, "children": []}]}, {"id": "38c", "name": "Pacific Ocean AquaFa..", "children": [{"id": "6c", "name": "Pilot Records Selfie..", "data": {"$angularWidth": 20, "$color": "#f55"}, "children": []}, {"id": "47c", "name": "E \u2013 Eastern Pacific ..", "data": {"$angularWidth": 20, "$color": "#f55"}, "children": []}, {"id": "75c", "name": "Lowell \u2013 Eastern Pac..", "data": {"$angularWidth": 20, "$color": "#f55"}, "children": []}, {"id": "20c", "name": "Malibu Beach Inn Rec..", "data": {"$angularWidth": 20, "$color": "#f55"}, "children": []}, {"id": "36c", "name": "A Changing Ocean War..", "data": {"$angularWidth": 20, "$color": "#f55"}, "children": []}, {"id": "0c", "name": "The Pacific Ocean ex..", "data": {"$angularWidth": 20, "$color": "#f55"}, "children": []}, {"id": "28c", "name": "Geography Facts Abou..", "data": {"$angularWidth": 20, "$color": "#f55"}, "children": []}, {"id": "46c", "name": "Volcanoes of the Pac..", "data": {"$angularWidth": 20, "$color": "#f55"}, "children": []}, {"id": "19c", "name": "South Pacific Ocean ..", "data": {"$angularWidth": 20, "$color": "#f55"}, "children": []}, {"id": "5c", "name": "This Is the Engineer..", "data": {"$angularWidth": 20, "$color": "#f55"}, "children": []}, {"id": "73c", "name": "Pacific Ocean Park T..", "data": {"$angularWidth": 20, "$color": "#f55"}, "children": []}, {"id": "22c", "name": "Pacific Ocean Descri..", "data": {"$angularWidth": 20, "$color": "#f55"}, "children": []}, {"id": "23c", "name": "India US will work f..", "data": {"$angularWidth": 20, "$color": "#f55"}, "children": []}, {"id": "59c", "name": "After months strande..", "data": {"$angularWidth": 20, "$color": "#f55"}, "children": []}, {"id": "74c", "name": "The blob Pacific Oce..", "data": {"$angularWidth": 20, "$color": "#f55"}, "children": []}, {"id": "76c", "name": "athletes just comple..", "data": {"$angularWidth": 20, "$color": "#f55"}, "children": []}, {"id": "34c", "name": "The Pacific Ocean is..", "data": {"$angularWidth": 20, "$color": "#f55"}, "children": []}, {"id": "9c", "name": "Great white shark la..", "data": {"$angularWidth": 20, "$color": "#f55"}, "children": []}, {"id": "30c", "name": "The long memory of t..", "data": {"$angularWidth": 20, "$color": "#f55"}, "children": []}, {"id": "24c", "name": "Pacific Ocean Latest..", "data": {"$angularWidth": 20, "$color": "#f55"}, "children": []}, {"id": "14c", "name": "Pacific Ocean Facts ..", "data": {"$angularWidth": 20, "$color": "#f55"}, "children": []}, {"id": "7c", "name": "Pacific Ocean Energy..", "data": {"$angularWidth": 20, "$color": "#f55"}, "children": []}, {"id": "57c", "name": "to sail across the P..", "data": {"$angularWidth": 20, "$color": "#f55"}, "children": []}, {"id": "58c", "name": "Swimmer Ben Lecomte ..", "data": {"$angularWidth": 20, "$color": "#f55"}, "children": []}, {"id": "31c", "name": "The Great Pacific Ga..", "data": {"$angularWidth": 20, "$color": "#f55"}, "children": []}, {"id": "44c", "name": "China beats Elon Mus..", "data": {"$angularWidth": 20, "$color": "#f55"}, "children": []}, {"id": "41c", "name": "See West Coast wildf..", "data": {"$angularWidth": 20, "$color": "#f55"}, "children": []}, {"id": "4c", "name": "Theres a Desert in T..", "data": {"$angularWidth": 20, "$color": "#f55"}, "children": []}, {"id": "18c", "name": "Fishing miles from l..", "data": {"$angularWidth": 20, "$color": "#f55"}, "children": []}, {"id": "29c", "name": "Six Really Big Facts..", "data": {"$angularWidth": 20, "$color": "#f55"}, "children": []}, {"id": "39c", "name": "The acidification of..", "data": {"$angularWidth": 20, "$color": "#f55"}, "children": []}, {"id": "3c", "name": "Amanda was E Eastern..", "data": {"$angularWidth": 20, "$color": "#f55"}, "children": []}, {"id": "79c", "name": "the Pacific Oceanpng..", "data": {"$angularWidth": 20, "$color": "#f55"}, "children": []}, {"id": "27c", "name": "Magnitude quake stri..", "data": {"$angularWidth": 20, "$color": "#f55"}, "children": []}, {"id": "1c", "name": "The Pacific Ocean ha..", "data": {"$angularWidth": 20, "$color": "#f55"}, "children": []}, {"id": "17c", "name": "THE SEA OTTER IN THE..", "data": {"$angularWidth": 20, "$color": "#f55"}, "children": []}, {"id": "37c", "name": "Prospects for the Tr..", "data": {"$angularWidth": 20, "$color": "#f55"}, "children": []}, {"id": "33c", "name": "The Pacific Ocean is..", "data": {"$angularWidth": 20, "$color": "#f55"}, "children": []}, {"id": "51c", "name": "people survived a mo..", "data": {"$angularWidth": 20, "$color": "#f55"}, "children": []}, {"id": "64c", "name": "Titanium Healthcare ..", "data": {"$angularWidth": 20, "$color": "#f55"}, "children": []}, {"id": "12c", "name": "Pacific Ocean latest..", "data": {"$angularWidth": 20, "$color": "#f55"}, "children": []}, {"id": "65c", "name": "Where Do The Worlds ..", "data": {"$angularWidth": 20, "$color": "#f55"}, "children": []}, {"id": "25c", "name": "Size of Eurasia vs t..", "data": {"$angularWidth": 20, "$color": "#f55"}, "children": []}, {"id": "10c", "name": "private islands for ..", "data": {"$angularWidth": 20, "$color": "#f55"}, "children": []}, {"id": "8c", "name": "the Atlantic and Pac..", "data": {"$angularWidth": 20, "$color": "#f55"}, "children": []}, {"id": "13c", "name": "The Ocean Cleanup wi..", "data": {"$angularWidth": 20, "$color": "#f55"}, "children": []}, {"id": "11c", "name": "Satellites uncover w..", "data": {"$angularWidth": 20, "$color": "#f55"}, "children": []}, {"id": "50c", "name": "Sailing Solo across ..", "data": {"$angularWidth": 20, "$color": "#f55"}, "children": []}, {"id": "21c", "name": "US troops ready for ..", "data": {"$angularWidth": 20, "$color": "#f55"}, "children": []}, {"id": "53c", "name": "pacific ocean  Time ..", "data": {"$angularWidth": 20, "$color": "#f55"}, "children": []}, {"id": "78c", "name": "Scientists discover ..", "data": {"$angularWidth": 20, "$color": "#f55"}, "children": []}, {"id": "61c", "name": "Why the Atlantic and..", "data": {"$angularWidth": 20, "$color": "#f55"}, "children": []}, {"id": "63c", "name": "Obama proposes vast ..", "data": {"$angularWidth": 20, "$color": "#f55"}, "children": []}, {"id": "72c", "name": "Creating a Rain Fore..", "data": {"$angularWidth": 20, "$color": "#f55"}, "children": []}, {"id": "48c", "name": "Coast Guard Cutter O..", "data": {"$angularWidth": 20, "$color": "#f55"}, "children": []}, {"id": "32c", "name": "Did not Know About t..", "data": {"$angularWidth": 20, "$color": "#f55"}, "children": []}, {"id": "42c", "name": "BRoll Corals of the ..", "data": {"$angularWidth": 20, "$color": "#f55"}, "children": []}, {"id": "56c", "name": "Obligation to Negoti..", "data": {"$angularWidth": 20, "$color": "#f55"}, "children": []}, {"id": "66c", "name": "Bluebox and Dnata to..", "data": {"$angularWidth": 20, "$color": "#f55"}, "children": []}, {"id": "77c", "name": "Impact Of Covid  On ..", "data": {"$angularWidth": 20, "$color": "#f55"}, "children": []}, {"id": "67c", "name": "Japan planning mass ..", "data": {"$angularWidth": 20, "$color": "#f55"}, "children": []}, {"id": "49c", "name": "Ice discharge in the..", "data": {"$angularWidth": 20, "$color": "#f55"}, "children": []}, {"id": "68c", "name": "PACIFIC OCEAN PEDIAT..", "data": {"$angularWidth": 20, "$color": "#f55"}, "children": []}, {"id": "52c", "name": "China could spread p..", "data": {"$angularWidth": 20, "$color": "#f55"}, "children": []}, {"id": "26c", "name": "Crossing the Pacific..", "data": {"$angularWidth": 20, "$color": "#f55"}, "children": []}, {"id": "55c", "name": "MBARI researchers di..", "data": {"$angularWidth": 20, "$color": "#f55"}, "children": []}, {"id": "62c", "name": "Amanda Kloots Says S..", "data": {"$angularWidth": 20, "$color": "#f55"}, "children": []}]}, {"id": "63c", "name": "Obama proposes vast ..", "children": [{"id": "6c", "name": "Pilot Records Selfie..", "data": {"$angularWidth": 20, "$color": "#f55"}, "children": []}, {"id": "47c", "name": "E \u2013 Eastern Pacific ..", "data": {"$angularWidth": 20, "$color": "#f55"}, "children": []}, {"id": "75c", "name": "Lowell \u2013 Eastern Pac..", "data": {"$angularWidth": 20, "$color": "#f55"}, "children": []}, {"id": "20c", "name": "Malibu Beach Inn Rec..", "data": {"$angularWidth": 20, "$color": "#f55"}, "children": []}, {"id": "36c", "name": "A Changing Ocean War..", "data": {"$angularWidth": 20, "$color": "#f55"}, "children": []}, {"id": "0c", "name": "The Pacific Ocean ex..", "data": {"$angularWidth": 20, "$color": "#f55"}, "children": []}, {"id": "28c", "name": "Geography Facts Abou..", "data": {"$angularWidth": 20, "$color": "#f55"}, "children": []}, {"id": "46c", "name": "Volcanoes of the Pac..", "data": {"$angularWidth": 20, "$color": "#f55"}, "children": []}, {"id": "19c", "name": "South Pacific Ocean ..", "data": {"$angularWidth": 20, "$color": "#f55"}, "children": []}, {"id": "5c", "name": "This Is the Engineer..", "data": {"$angularWidth": 20, "$color": "#f55"}, "children": []}, {"id": "73c", "name": "Pacific Ocean Park T..", "data": {"$angularWidth": 20, "$color": "#f55"}, "children": []}, {"id": "2c", "name": "How the Pacific Ocea..", "data": {"$angularWidth": 20, "$color": "#f55"}, "children": []}, {"id": "22c", "name": "Pacific Ocean Descri..", "data": {"$angularWidth": 20, "$color": "#f55"}, "children": []}, {"id": "23c", "name": "India US will work f..", "data": {"$angularWidth": 20, "$color": "#f55"}, "children": []}, {"id": "59c", "name": "After months strande..", "data": {"$angularWidth": 20, "$color": "#f55"}, "children": []}, {"id": "74c", "name": "The blob Pacific Oce..", "data": {"$angularWidth": 20, "$color": "#f55"}, "children": []}, {"id": "76c", "name": "athletes just comple..", "data": {"$angularWidth": 20, "$color": "#f55"}, "children": []}, {"id": "34c", "name": "The Pacific Ocean is..", "data": {"$angularWidth": 20, "$color": "#f55"}, "children": []}, {"id": "9c", "name": "Great white shark la..", "data": {"$angularWidth": 20, "$color": "#f55"}, "children": []}, {"id": "30c", "name": "The long memory of t..", "data": {"$angularWidth": 20, "$color": "#f55"}, "children": []}, {"id": "24c", "name": "Pacific Ocean Latest..", "data": {"$angularWidth": 20, "$color": "#f55"}, "children": []}, {"id": "14c", "name": "Pacific Ocean Facts ..", "data": {"$angularWidth": 20, "$color": "#f55"}, "children": []}, {"id": "7c", "name": "Pacific Ocean Energy..", "data": {"$angularWidth": 20, "$color": "#f55"}, "children": []}, {"id": "57c", "name": "to sail across the P..", "data": {"$angularWidth": 20, "$color": "#f55"}, "children": []}, {"id": "58c", "name": "Swimmer Ben Lecomte ..", "data": {"$angularWidth": 20, "$color": "#f55"}, "children": []}, {"id": "31c", "name": "The Great Pacific Ga..", "data": {"$angularWidth": 20, "$color": "#f55"}, "children": []}, {"id": "44c", "name": "China beats Elon Mus..", "data": {"$angularWidth": 20, "$color": "#f55"}, "children": []}, {"id": "41c", "name": "See West Coast wildf..", "data": {"$angularWidth": 20, "$color": "#f55"}, "children": []}, {"id": "4c", "name": "Theres a Desert in T..", "data": {"$angularWidth": 20, "$color": "#f55"}, "children": []}, {"id": "18c", "name": "Fishing miles from l..", "data": {"$angularWidth": 20, "$color": "#f55"}, "children": []}, {"id": "29c", "name": "Six Really Big Facts..", "data": {"$angularWidth": 20, "$color": "#f55"}, "children": []}, {"id": "39c", "name": "The acidification of..", "data": {"$angularWidth": 20, "$color": "#f55"}, "children": []}, {"id": "3c", "name": "Amanda was E Eastern..", "data": {"$angularWidth": 20, "$color": "#f55"}, "children": []}, {"id": "79c", "name": "the Pacific Oceanpng..", "data": {"$angularWidth": 20, "$color": "#f55"}, "children": []}, {"id": "27c", "name": "Magnitude quake stri..", "data": {"$angularWidth": 20, "$color": "#f55"}, "children": []}, {"id": "38c", "name": "Pacific Ocean AquaFa..", "data": {"$angularWidth": 20, "$color": "#f55"}, "children": []}, {"id": "1c", "name": "The Pacific Ocean ha..", "data": {"$angularWidth": 20, "$color": "#f55"}, "children": []}, {"id": "17c", "name": "THE SEA OTTER IN THE..", "data": {"$angularWidth": 20, "$color": "#f55"}, "children": []}, {"id": "71c", "name": "UW Environment alumn..", "data": {"$angularWidth": 20, "$color": "#f55"}, "children": []}, {"id": "56c", "name": "Obligation to Negoti..", "data": {"$angularWidth": 20, "$color": "#f55"}, "children": []}, {"id": "37c", "name": "Prospects for the Tr..", "data": {"$angularWidth": 20, "$color": "#f55"}, "children": []}, {"id": "33c", "name": "The Pacific Ocean is..", "data": {"$angularWidth": 20, "$color": "#f55"}, "children": []}, {"id": "51c", "name": "people survived a mo..", "data": {"$angularWidth": 20, "$color": "#f55"}, "children": []}, {"id": "64c", "name": "Titanium Healthcare ..", "data": {"$angularWidth": 20, "$color": "#f55"}, "children": []}, {"id": "12c", "name": "Pacific Ocean latest..", "data": {"$angularWidth": 20, "$color": "#f55"}, "children": []}, {"id": "65c", "name": "Where Do The Worlds ..", "data": {"$angularWidth": 20, "$color": "#f55"}, "children": []}, {"id": "25c", "name": "Size of Eurasia vs t..", "data": {"$angularWidth": 20, "$color": "#f55"}, "children": []}, {"id": "10c", "name": "private islands for ..", "data": {"$angularWidth": 20, "$color": "#f55"}, "children": []}, {"id": "8c", "name": "the Atlantic and Pac..", "data": {"$angularWidth": 20, "$color": "#f55"}, "children": []}, {"id": "69c", "name": "South Pacific  Mothe..", "data": {"$angularWidth": 20, "$color": "#f55"}, "children": []}, {"id": "16c", "name": "Pacific Ocean keeps ..", "data": {"$angularWidth": 20, "$color": "#f55"}, "children": []}, {"id": "68c", "name": "PACIFIC OCEAN PEDIAT..", "data": {"$angularWidth": 20, "$color": "#f55"}, "children": []}, {"id": "13c", "name": "The Ocean Cleanup wi..", "data": {"$angularWidth": 20, "$color": "#f55"}, "children": []}, {"id": "11c", "name": "Satellites uncover w..", "data": {"$angularWidth": 20, "$color": "#f55"}, "children": []}, {"id": "50c", "name": "Sailing Solo across ..", "data": {"$angularWidth": 20, "$color": "#f55"}, "children": []}, {"id": "21c", "name": "US troops ready for ..", "data": {"$angularWidth": 20, "$color": "#f55"}, "children": []}, {"id": "53c", "name": "pacific ocean  Time ..", "data": {"$angularWidth": 20, "$color": "#f55"}, "children": []}, {"id": "45c", "name": "Top ten species to s..", "data": {"$angularWidth": 20, "$color": "#f55"}, "children": []}, {"id": "78c", "name": "Scientists discover ..", "data": {"$angularWidth": 20, "$color": "#f55"}, "children": []}, {"id": "61c", "name": "Why the Atlantic and..", "data": {"$angularWidth": 20, "$color": "#f55"}, "children": []}, {"id": "70c", "name": "Plastic Garbage Patc..", "data": {"$angularWidth": 20, "$color": "#f55"}, "children": []}, {"id": "72c", "name": "Creating a Rain Fore..", "data": {"$angularWidth": 20, "$color": "#f55"}, "children": []}, {"id": "48c", "name": "Coast Guard Cutter O..", "data": {"$angularWidth": 20, "$color": "#f55"}, "children": []}, {"id": "32c", "name": "Did not Know About t..", "data": {"$angularWidth": 20, "$color": "#f55"}, "children": []}, {"id": "42c", "name": "BRoll Corals of the ..", "data": {"$angularWidth": 20, "$color": "#f55"}, "children": []}, {"id": "15c", "name": " greatest sightings ..", "data": {"$angularWidth": 20, "$color": "#f55"}, "children": []}, {"id": "66c", "name": "Bluebox and Dnata to..", "data": {"$angularWidth": 20, "$color": "#f55"}, "children": []}, {"id": "40c", "name": "Floating Garbage Pat..", "data": {"$angularWidth": 20, "$color": "#f55"}, "children": []}, {"id": "35c", "name": "Kilauea Eruption Fos..", "data": {"$angularWidth": 20, "$color": "#f55"}, "children": []}, {"id": "77c", "name": "Impact Of Covid  On ..", "data": {"$angularWidth": 20, "$color": "#f55"}, "children": []}, {"id": "67c", "name": "Japan planning mass ..", "data": {"$angularWidth": 20, "$color": "#f55"}, "children": []}, {"id": "49c", "name": "Ice discharge in the..", "data": {"$angularWidth": 20, "$color": "#f55"}, "children": []}, {"id": "52c", "name": "China could spread p..", "data": {"$angularWidth": 20, "$color": "#f55"}, "children": []}, {"id": "26c", "name": "Crossing the Pacific..", "data": {"$angularWidth": 20, "$color": "#f55"}, "children": []}, {"id": "55c", "name": "MBARI researchers di..", "data": {"$angularWidth": 20, "$color": "#f55"}, "children": []}, {"id": "62c", "name": "Amanda Kloots Says S..", "data": {"$angularWidth": 20, "$color": "#f55"}, "children": []}]}, {"id": "72c", "name": "Creating a Rain Fore..", "children": [{"id": "36c", "name": "A Changing Ocean War..", "data": {"$angularWidth": 20, "$color": "#f55"}, "children": []}, {"id": "28c", "name": "Geography Facts Abou..", "data": {"$angularWidth": 20, "$color": "#f55"}, "children": []}, {"id": "19c", "name": "South Pacific Ocean ..", "data": {"$angularWidth": 20, "$color": "#f55"}, "children": []}, {"id": "5c", "name": "This Is the Engineer..", "data": {"$angularWidth": 20, "$color": "#f55"}, "children": []}, {"id": "73c", "name": "Pacific Ocean Park T..", "data": {"$angularWidth": 20, "$color": "#f55"}, "children": []}, {"id": "74c", "name": "The blob Pacific Oce..", "data": {"$angularWidth": 20, "$color": "#f55"}, "children": []}, {"id": "30c", "name": "The long memory of t..", "data": {"$angularWidth": 20, "$color": "#f55"}, "children": []}, {"id": "24c", "name": "Pacific Ocean Latest..", "data": {"$angularWidth": 20, "$color": "#f55"}, "children": []}, {"id": "14c", "name": "Pacific Ocean Facts ..", "data": {"$angularWidth": 20, "$color": "#f55"}, "children": []}, {"id": "7c", "name": "Pacific Ocean Energy..", "data": {"$angularWidth": 20, "$color": "#f55"}, "children": []}, {"id": "57c", "name": "to sail across the P..", "data": {"$angularWidth": 20, "$color": "#f55"}, "children": []}, {"id": "58c", "name": "Swimmer Ben Lecomte ..", "data": {"$angularWidth": 20, "$color": "#f55"}, "children": []}, {"id": "31c", "name": "The Great Pacific Ga..", "data": {"$angularWidth": 20, "$color": "#f55"}, "children": []}, {"id": "80c", "name": "Mystery Stretch of t..", "data": {"$angularWidth": 20, "$color": "#f55"}, "children": []}, {"id": "44c", "name": "China beats Elon Mus..", "data": {"$angularWidth": 20, "$color": "#f55"}, "children": []}, {"id": "18c", "name": "Fishing miles from l..", "data": {"$angularWidth": 20, "$color": "#f55"}, "children": []}, {"id": "29c", "name": "Six Really Big Facts..", "data": {"$angularWidth": 20, "$color": "#f55"}, "children": []}, {"id": "3c", "name": "Amanda was E Eastern..", "data": {"$angularWidth": 20, "$color": "#f55"}, "children": []}, {"id": "79c", "name": "the Pacific Oceanpng..", "data": {"$angularWidth": 20, "$color": "#f55"}, "children": []}, {"id": "38c", "name": "Pacific Ocean AquaFa..", "data": {"$angularWidth": 20, "$color": "#f55"}, "children": []}, {"id": "63c", "name": "Obama proposes vast ..", "data": {"$angularWidth": 20, "$color": "#f55"}, "children": []}, {"id": "1c", "name": "The Pacific Ocean ha..", "data": {"$angularWidth": 20, "$color": "#f55"}, "children": []}, {"id": "17c", "name": "THE SEA OTTER IN THE..", "data": {"$angularWidth": 20, "$color": "#f55"}, "children": []}, {"id": "56c", "name": "Obligation to Negoti..", "data": {"$angularWidth": 20, "$color": "#f55"}, "children": []}, {"id": "40c", "name": "Floating Garbage Pat..", "data": {"$angularWidth": 20, "$color": "#f55"}, "children": []}, {"id": "64c", "name": "Titanium Healthcare ..", "data": {"$angularWidth": 20, "$color": "#f55"}, "children": []}, {"id": "77c", "name": "Impact Of Covid  On ..", "data": {"$angularWidth": 20, "$color": "#f55"}, "children": []}, {"id": "25c", "name": "Size of Eurasia vs t..", "data": {"$angularWidth": 20, "$color": "#f55"}, "children": []}, {"id": "10c", "name": "private islands for ..", "data": {"$angularWidth": 20, "$color": "#f55"}, "children": []}, {"id": "8c", "name": "the Atlantic and Pac..", "data": {"$angularWidth": 20, "$color": "#f55"}, "children": []}, {"id": "69c", "name": "South Pacific  Mothe..", "data": {"$angularWidth": 20, "$color": "#f55"}, "children": []}, {"id": "16c", "name": "Pacific Ocean keeps ..", "data": {"$angularWidth": 20, "$color": "#f55"}, "children": []}, {"id": "49c", "name": "Ice discharge in the..", "data": {"$angularWidth": 20, "$color": "#f55"}, "children": []}, {"id": "68c", "name": "PACIFIC OCEAN PEDIAT..", "data": {"$angularWidth": 20, "$color": "#f55"}, "children": []}, {"id": "43c", "name": "Which country at the..", "data": {"$angularWidth": 20, "$color": "#f55"}, "children": []}, {"id": "13c", "name": "The Ocean Cleanup wi..", "data": {"$angularWidth": 20, "$color": "#f55"}, "children": []}, {"id": "26c", "name": "Crossing the Pacific..", "data": {"$angularWidth": 20, "$color": "#f55"}, "children": []}, {"id": "61c", "name": "Why the Atlantic and..", "data": {"$angularWidth": 20, "$color": "#f55"}, "children": []}, {"id": "70c", "name": "Plastic Garbage Patc..", "data": {"$angularWidth": 20, "$color": "#f55"}, "children": []}, {"id": "48c", "name": "Coast Guard Cutter O..", "data": {"$angularWidth": 20, "$color": "#f55"}, "children": []}, {"id": "42c", "name": "BRoll Corals of the ..", "data": {"$angularWidth": 20, "$color": "#f55"}, "children": []}, {"id": "52c", "name": "China could spread p..", "data": {"$angularWidth": 20, "$color": "#f55"}, "children": []}]}, {"id": "1c", "name": "The Pacific Ocean ha..", "children": [{"id": "6c", "name": "Pilot Records Selfie..", "data": {"$angularWidth": 20, "$color": "#f55"}, "children": []}, {"id": "47c", "name": "E \u2013 Eastern Pacific ..", "data": {"$angularWidth": 20, "$color": "#f55"}, "children": []}, {"id": "75c", "name": "Lowell \u2013 Eastern Pac..", "data": {"$angularWidth": 20, "$color": "#f55"}, "children": []}, {"id": "20c", "name": "Malibu Beach Inn Rec..", "data": {"$angularWidth": 20, "$color": "#f55"}, "children": []}, {"id": "36c", "name": "A Changing Ocean War..", "data": {"$angularWidth": 20, "$color": "#f55"}, "children": []}, {"id": "0c", "name": "The Pacific Ocean ex..", "data": {"$angularWidth": 20, "$color": "#f55"}, "children": []}, {"id": "28c", "name": "Geography Facts Abou..", "data": {"$angularWidth": 20, "$color": "#f55"}, "children": []}, {"id": "46c", "name": "Volcanoes of the Pac..", "data": {"$angularWidth": 20, "$color": "#f55"}, "children": []}, {"id": "19c", "name": "South Pacific Ocean ..", "data": {"$angularWidth": 20, "$color": "#f55"}, "children": []}, {"id": "5c", "name": "This Is the Engineer..", "data": {"$angularWidth": 20, "$color": "#f55"}, "children": []}, {"id": "73c", "name": "Pacific Ocean Park T..", "data": {"$angularWidth": 20, "$color": "#f55"}, "children": []}, {"id": "2c", "name": "How the Pacific Ocea..", "data": {"$angularWidth": 20, "$color": "#f55"}, "children": []}, {"id": "22c", "name": "Pacific Ocean Descri..", "data": {"$angularWidth": 20, "$color": "#f55"}, "children": []}, {"id": "23c", "name": "India US will work f..", "data": {"$angularWidth": 20, "$color": "#f55"}, "children": []}, {"id": "59c", "name": "After months strande..", "data": {"$angularWidth": 20, "$color": "#f55"}, "children": []}, {"id": "74c", "name": "The blob Pacific Oce..", "data": {"$angularWidth": 20, "$color": "#f55"}, "children": []}, {"id": "76c", "name": "athletes just comple..", "data": {"$angularWidth": 20, "$color": "#f55"}, "children": []}, {"id": "34c", "name": "The Pacific Ocean is..", "data": {"$angularWidth": 20, "$color": "#f55"}, "children": []}, {"id": "9c", "name": "Great white shark la..", "data": {"$angularWidth": 20, "$color": "#f55"}, "children": []}, {"id": "30c", "name": "The long memory of t..", "data": {"$angularWidth": 20, "$color": "#f55"}, "children": []}, {"id": "24c", "name": "Pacific Ocean Latest..", "data": {"$angularWidth": 20, "$color": "#f55"}, "children": []}, {"id": "14c", "name": "Pacific Ocean Facts ..", "data": {"$angularWidth": 20, "$color": "#f55"}, "children": []}, {"id": "7c", "name": "Pacific Ocean Energy..", "data": {"$angularWidth": 20, "$color": "#f55"}, "children": []}, {"id": "57c", "name": "to sail across the P..", "data": {"$angularWidth": 20, "$color": "#f55"}, "children": []}, {"id": "58c", "name": "Swimmer Ben Lecomte ..", "data": {"$angularWidth": 20, "$color": "#f55"}, "children": []}, {"id": "31c", "name": "The Great Pacific Ga..", "data": {"$angularWidth": 20, "$color": "#f55"}, "children": []}, {"id": "44c", "name": "China beats Elon Mus..", "data": {"$angularWidth": 20, "$color": "#f55"}, "children": []}, {"id": "41c", "name": "See West Coast wildf..", "data": {"$angularWidth": 20, "$color": "#f55"}, "children": []}, {"id": "4c", "name": "Theres a Desert in T..", "data": {"$angularWidth": 20, "$color": "#f55"}, "children": []}, {"id": "18c", "name": "Fishing miles from l..", "data": {"$angularWidth": 20, "$color": "#f55"}, "children": []}, {"id": "29c", "name": "Six Really Big Facts..", "data": {"$angularWidth": 20, "$color": "#f55"}, "children": []}, {"id": "39c", "name": "The acidification of..", "data": {"$angularWidth": 20, "$color": "#f55"}, "children": []}, {"id": "3c", "name": "Amanda was E Eastern..", "data": {"$angularWidth": 20, "$color": "#f55"}, "children": []}, {"id": "79c", "name": "the Pacific Oceanpng..", "data": {"$angularWidth": 20, "$color": "#f55"}, "children": []}, {"id": "27c", "name": "Magnitude quake stri..", "data": {"$angularWidth": 20, "$color": "#f55"}, "children": []}, {"id": "38c", "name": "Pacific Ocean AquaFa..", "data": {"$angularWidth": 20, "$color": "#f55"}, "children": []}, {"id": "63c", "name": "Obama proposes vast ..", "data": {"$angularWidth": 20, "$color": "#f55"}, "children": []}, {"id": "72c", "name": "Creating a Rain Fore..", "data": {"$angularWidth": 20, "$color": "#f55"}, "children": []}, {"id": "33c", "name": "The Pacific Ocean is..", "data": {"$angularWidth": 20, "$color": "#f55"}, "children": []}, {"id": "51c", "name": "people survived a mo..", "data": {"$angularWidth": 20, "$color": "#f55"}, "children": []}, {"id": "64c", "name": "Titanium Healthcare ..", "data": {"$angularWidth": 20, "$color": "#f55"}, "children": []}, {"id": "65c", "name": "Where Do The Worlds ..", "data": {"$angularWidth": 20, "$color": "#f55"}, "children": []}, {"id": "10c", "name": "private islands for ..", "data": {"$angularWidth": 20, "$color": "#f55"}, "children": []}, {"id": "8c", "name": "the Atlantic and Pac..", "data": {"$angularWidth": 20, "$color": "#f55"}, "children": []}, {"id": "21c", "name": "US troops ready for ..", "data": {"$angularWidth": 20, "$color": "#f55"}, "children": []}, {"id": "53c", "name": "pacific ocean  Time ..", "data": {"$angularWidth": 20, "$color": "#f55"}, "children": []}, {"id": "45c", "name": "Top ten species to s..", "data": {"$angularWidth": 20, "$color": "#f55"}, "children": []}, {"id": "61c", "name": "Why the Atlantic and..", "data": {"$angularWidth": 20, "$color": "#f55"}, "children": []}, {"id": "48c", "name": "Coast Guard Cutter O..", "data": {"$angularWidth": 20, "$color": "#f55"}, "children": []}, {"id": "32c", "name": "Did not Know About t..", "data": {"$angularWidth": 20, "$color": "#f55"}, "children": []}, {"id": "17c", "name": "THE SEA OTTER IN THE..", "data": {"$angularWidth": 20, "$color": "#f55"}, "children": []}, {"id": "15c", "name": " greatest sightings ..", "data": {"$angularWidth": 20, "$color": "#f55"}, "children": []}, {"id": "56c", "name": "Obligation to Negoti..", "data": {"$angularWidth": 20, "$color": "#f55"}, "children": []}, {"id": "37c", "name": "Prospects for the Tr..", "data": {"$angularWidth": 20, "$color": "#f55"}, "children": []}, {"id": "66c", "name": "Bluebox and Dnata to..", "data": {"$angularWidth": 20, "$color": "#f55"}, "children": []}, {"id": "40c", "name": "Floating Garbage Pat..", "data": {"$angularWidth": 20, "$color": "#f55"}, "children": []}, {"id": "12c", "name": "Pacific Ocean latest..", "data": {"$angularWidth": 20, "$color": "#f55"}, "children": []}, {"id": "35c", "name": "Kilauea Eruption Fos..", "data": {"$angularWidth": 20, "$color": "#f55"}, "children": []}, {"id": "77c", "name": "Impact Of Covid  On ..", "data": {"$angularWidth": 20, "$color": "#f55"}, "children": []}, {"id": "67c", "name": "Japan planning mass ..", "data": {"$angularWidth": 20, "$color": "#f55"}, "children": []}, {"id": "25c", "name": "Size of Eurasia vs t..", "data": {"$angularWidth": 20, "$color": "#f55"}, "children": []}, {"id": "69c", "name": "South Pacific  Mothe..", "data": {"$angularWidth": 20, "$color": "#f55"}, "children": []}, {"id": "16c", "name": "Pacific Ocean keeps ..", "data": {"$angularWidth": 20, "$color": "#f55"}, "children": []}, {"id": "49c", "name": "Ice discharge in the..", "data": {"$angularWidth": 20, "$color": "#f55"}, "children": []}, {"id": "68c", "name": "PACIFIC OCEAN PEDIAT..", "data": {"$angularWidth": 20, "$color": "#f55"}, "children": []}, {"id": "13c", "name": "The Ocean Cleanup wi..", "data": {"$angularWidth": 20, "$color": "#f55"}, "children": []}, {"id": "11c", "name": "Satellites uncover w..", "data": {"$angularWidth": 20, "$color": "#f55"}, "children": []}, {"id": "52c", "name": "China could spread p..", "data": {"$angularWidth": 20, "$color": "#f55"}, "children": []}, {"id": "50c", "name": "Sailing Solo across ..", "data": {"$angularWidth": 20, "$color": "#f55"}, "children": []}, {"id": "26c", "name": "Crossing the Pacific..", "data": {"$angularWidth": 20, "$color": "#f55"}, "children": []}, {"id": "62c", "name": "Amanda Kloots Says S..", "data": {"$angularWidth": 20, "$color": "#f55"}, "children": []}, {"id": "70c", "name": "Plastic Garbage Patc..", "data": {"$angularWidth": 20, "$color": "#f55"}, "children": []}]}, {"id": "48c", "name": "Coast Guard Cutter O..", "children": [{"id": "6c", "name": "Pilot Records Selfie..", "data": {"$angularWidth": 20, "$color": "#f55"}, "children": []}, {"id": "47c", "name": "E \u2013 Eastern Pacific ..", "data": {"$angularWidth": 20, "$color": "#f55"}, "children": []}, {"id": "75c", "name": "Lowell \u2013 Eastern Pac..", "data": {"$angularWidth": 20, "$color": "#f55"}, "children": []}, {"id": "20c", "name": "Malibu Beach Inn Rec..", "data": {"$angularWidth": 20, "$color": "#f55"}, "children": []}, {"id": "36c", "name": "A Changing Ocean War..", "data": {"$angularWidth": 20, "$color": "#f55"}, "children": []}, {"id": "0c", "name": "The Pacific Ocean ex..", "data": {"$angularWidth": 20, "$color": "#f55"}, "children": []}, {"id": "28c", "name": "Geography Facts Abou..", "data": {"$angularWidth": 20, "$color": "#f55"}, "children": []}, {"id": "46c", "name": "Volcanoes of the Pac..", "data": {"$angularWidth": 20, "$color": "#f55"}, "children": []}, {"id": "19c", "name": "South Pacific Ocean ..", "data": {"$angularWidth": 20, "$color": "#f55"}, "children": []}, {"id": "5c", "name": "This Is the Engineer..", "data": {"$angularWidth": 20, "$color": "#f55"}, "children": []}, {"id": "73c", "name": "Pacific Ocean Park T..", "data": {"$angularWidth": 20, "$color": "#f55"}, "children": []}, {"id": "2c", "name": "How the Pacific Ocea..", "data": {"$angularWidth": 20, "$color": "#f55"}, "children": []}, {"id": "22c", "name": "Pacific Ocean Descri..", "data": {"$angularWidth": 20, "$color": "#f55"}, "children": []}, {"id": "23c", "name": "India US will work f..", "data": {"$angularWidth": 20, "$color": "#f55"}, "children": []}, {"id": "59c", "name": "After months strande..", "data": {"$angularWidth": 20, "$color": "#f55"}, "children": []}, {"id": "74c", "name": "The blob Pacific Oce..", "data": {"$angularWidth": 20, "$color": "#f55"}, "children": []}, {"id": "76c", "name": "athletes just comple..", "data": {"$angularWidth": 20, "$color": "#f55"}, "children": []}, {"id": "34c", "name": "The Pacific Ocean is..", "data": {"$angularWidth": 20, "$color": "#f55"}, "children": []}, {"id": "9c", "name": "Great white shark la..", "data": {"$angularWidth": 20, "$color": "#f55"}, "children": []}, {"id": "30c", "name": "The long memory of t..", "data": {"$angularWidth": 20, "$color": "#f55"}, "children": []}, {"id": "24c", "name": "Pacific Ocean Latest..", "data": {"$angularWidth": 20, "$color": "#f55"}, "children": []}, {"id": "14c", "name": "Pacific Ocean Facts ..", "data": {"$angularWidth": 20, "$color": "#f55"}, "children": []}, {"id": "7c", "name": "Pacific Ocean Energy..", "data": {"$angularWidth": 20, "$color": "#f55"}, "children": []}, {"id": "57c", "name": "to sail across the P..", "data": {"$angularWidth": 20, "$color": "#f55"}, "children": []}, {"id": "58c", "name": "Swimmer Ben Lecomte ..", "data": {"$angularWidth": 20, "$color": "#f55"}, "children": []}, {"id": "31c", "name": "The Great Pacific Ga..", "data": {"$angularWidth": 20, "$color": "#f55"}, "children": []}, {"id": "44c", "name": "China beats Elon Mus..", "data": {"$angularWidth": 20, "$color": "#f55"}, "children": []}, {"id": "41c", "name": "See West Coast wildf..", "data": {"$angularWidth": 20, "$color": "#f55"}, "children": []}, {"id": "4c", "name": "Theres a Desert in T..", "data": {"$angularWidth": 20, "$color": "#f55"}, "children": []}, {"id": "18c", "name": "Fishing miles from l..", "data": {"$angularWidth": 20, "$color": "#f55"}, "children": []}, {"id": "29c", "name": "Six Really Big Facts..", "data": {"$angularWidth": 20, "$color": "#f55"}, "children": []}, {"id": "39c", "name": "The acidification of..", "data": {"$angularWidth": 20, "$color": "#f55"}, "children": []}, {"id": "3c", "name": "Amanda was E Eastern..", "data": {"$angularWidth": 20, "$color": "#f55"}, "children": []}, {"id": "79c", "name": "the Pacific Oceanpng..", "data": {"$angularWidth": 20, "$color": "#f55"}, "children": []}, {"id": "27c", "name": "Magnitude quake stri..", "data": {"$angularWidth": 20, "$color": "#f55"}, "children": []}, {"id": "38c", "name": "Pacific Ocean AquaFa..", "data": {"$angularWidth": 20, "$color": "#f55"}, "children": []}, {"id": "63c", "name": "Obama proposes vast ..", "data": {"$angularWidth": 20, "$color": "#f55"}, "children": []}, {"id": "72c", "name": "Creating a Rain Fore..", "data": {"$angularWidth": 20, "$color": "#f55"}, "children": []}, {"id": "1c", "name": "The Pacific Ocean ha..", "data": {"$angularWidth": 20, "$color": "#f55"}, "children": []}, {"id": "32c", "name": "Did not Know About t..", "data": {"$angularWidth": 20, "$color": "#f55"}, "children": []}, {"id": "17c", "name": "THE SEA OTTER IN THE..", "data": {"$angularWidth": 20, "$color": "#f55"}, "children": []}, {"id": "56c", "name": "Obligation to Negoti..", "data": {"$angularWidth": 20, "$color": "#f55"}, "children": []}, {"id": "37c", "name": "Prospects for the Tr..", "data": {"$angularWidth": 20, "$color": "#f55"}, "children": []}, {"id": "33c", "name": "The Pacific Ocean is..", "data": {"$angularWidth": 20, "$color": "#f55"}, "children": []}, {"id": "51c", "name": "people survived a mo..", "data": {"$angularWidth": 20, "$color": "#f55"}, "children": []}, {"id": "40c", "name": "Floating Garbage Pat..", "data": {"$angularWidth": 20, "$color": "#f55"}, "children": []}, {"id": "64c", "name": "Titanium Healthcare ..", "data": {"$angularWidth": 20, "$color": "#f55"}, "children": []}, {"id": "12c", "name": "Pacific Ocean latest..", "data": {"$angularWidth": 20, "$color": "#f55"}, "children": []}, {"id": "65c", "name": "Where Do The Worlds ..", "data": {"$angularWidth": 20, "$color": "#f55"}, "children": []}, {"id": "77c", "name": "Impact Of Covid  On ..", "data": {"$angularWidth": 20, "$color": "#f55"}, "children": []}, {"id": "25c", "name": "Size of Eurasia vs t..", "data": {"$angularWidth": 20, "$color": "#f55"}, "children": []}, {"id": "10c", "name": "private islands for ..", "data": {"$angularWidth": 20, "$color": "#f55"}, "children": []}, {"id": "8c", "name": "the Atlantic and Pac..", "data": {"$angularWidth": 20, "$color": "#f55"}, "children": []}, {"id": "69c", "name": "South Pacific  Mothe..", "data": {"$angularWidth": 20, "$color": "#f55"}, "children": []}, {"id": "16c", "name": "Pacific Ocean keeps ..", "data": {"$angularWidth": 20, "$color": "#f55"}, "children": []}, {"id": "49c", "name": "Ice discharge in the..", "data": {"$angularWidth": 20, "$color": "#f55"}, "children": []}, {"id": "68c", "name": "PACIFIC OCEAN PEDIAT..", "data": {"$angularWidth": 20, "$color": "#f55"}, "children": []}, {"id": "13c", "name": "The Ocean Cleanup wi..", "data": {"$angularWidth": 20, "$color": "#f55"}, "children": []}, {"id": "11c", "name": "Satellites uncover w..", "data": {"$angularWidth": 20, "$color": "#f55"}, "children": []}, {"id": "50c", "name": "Sailing Solo across ..", "data": {"$angularWidth": 20, "$color": "#f55"}, "children": []}, {"id": "21c", "name": "US troops ready for ..", "data": {"$angularWidth": 20, "$color": "#f55"}, "children": []}, {"id": "26c", "name": "Crossing the Pacific..", "data": {"$angularWidth": 20, "$color": "#f55"}, "children": []}, {"id": "55c", "name": "MBARI researchers di..", "data": {"$angularWidth": 20, "$color": "#f55"}, "children": []}, {"id": "61c", "name": "Why the Atlantic and..", "data": {"$angularWidth": 20, "$color": "#f55"}, "children": []}, {"id": "70c", "name": "Plastic Garbage Patc..", "data": {"$angularWidth": 20, "$color": "#f55"}, "children": []}, {"id": "42c", "name": "BRoll Corals of the ..", "data": {"$angularWidth": 20, "$color": "#f55"}, "children": []}, {"id": "66c", "name": "Bluebox and Dnata to..", "data": {"$angularWidth": 20, "$color": "#f55"}, "children": []}, {"id": "52c", "name": "China could spread p..", "data": {"$angularWidth": 20, "$color": "#f55"}, "children": []}, {"id": "62c", "name": "Amanda Kloots Says S..", "data": {"$angularWidth": 20, "$color": "#f55"}, "children": []}]}, {"id": "32c", "name": "Did not Know About t..", "children": [{"id": "6c", "name": "Pilot Records Selfie..", "data": {"$angularWidth": 20, "$color": "#f55"}, "children": []}, {"id": "47c", "name": "E \u2013 Eastern Pacific ..", "data": {"$angularWidth": 20, "$color": "#f55"}, "children": []}, {"id": "75c", "name": "Lowell \u2013 Eastern Pac..", "data": {"$angularWidth": 20, "$color": "#f55"}, "children": []}, {"id": "20c", "name": "Malibu Beach Inn Rec..", "data": {"$angularWidth": 20, "$color": "#f55"}, "children": []}, {"id": "36c", "name": "A Changing Ocean War..", "data": {"$angularWidth": 20, "$color": "#f55"}, "children": []}, {"id": "0c", "name": "The Pacific Ocean ex..", "data": {"$angularWidth": 20, "$color": "#f55"}, "children": []}, {"id": "28c", "name": "Geography Facts Abou..", "data": {"$angularWidth": 20, "$color": "#f55"}, "children": []}, {"id": "46c", "name": "Volcanoes of the Pac..", "data": {"$angularWidth": 20, "$color": "#f55"}, "children": []}, {"id": "19c", "name": "South Pacific Ocean ..", "data": {"$angularWidth": 20, "$color": "#f55"}, "children": []}, {"id": "5c", "name": "This Is the Engineer..", "data": {"$angularWidth": 20, "$color": "#f55"}, "children": []}, {"id": "73c", "name": "Pacific Ocean Park T..", "data": {"$angularWidth": 20, "$color": "#f55"}, "children": []}, {"id": "2c", "name": "How the Pacific Ocea..", "data": {"$angularWidth": 20, "$color": "#f55"}, "children": []}, {"id": "22c", "name": "Pacific Ocean Descri..", "data": {"$angularWidth": 20, "$color": "#f55"}, "children": []}, {"id": "23c", "name": "India US will work f..", "data": {"$angularWidth": 20, "$color": "#f55"}, "children": []}, {"id": "59c", "name": "After months strande..", "data": {"$angularWidth": 20, "$color": "#f55"}, "children": []}, {"id": "74c", "name": "The blob Pacific Oce..", "data": {"$angularWidth": 20, "$color": "#f55"}, "children": []}, {"id": "76c", "name": "athletes just comple..", "data": {"$angularWidth": 20, "$color": "#f55"}, "children": []}, {"id": "34c", "name": "The Pacific Ocean is..", "data": {"$angularWidth": 20, "$color": "#f55"}, "children": []}, {"id": "9c", "name": "Great white shark la..", "data": {"$angularWidth": 20, "$color": "#f55"}, "children": []}, {"id": "30c", "name": "The long memory of t..", "data": {"$angularWidth": 20, "$color": "#f55"}, "children": []}, {"id": "24c", "name": "Pacific Ocean Latest..", "data": {"$angularWidth": 20, "$color": "#f55"}, "children": []}, {"id": "14c", "name": "Pacific Ocean Facts ..", "data": {"$angularWidth": 20, "$color": "#f55"}, "children": []}, {"id": "7c", "name": "Pacific Ocean Energy..", "data": {"$angularWidth": 20, "$color": "#f55"}, "children": []}, {"id": "57c", "name": "to sail across the P..", "data": {"$angularWidth": 20, "$color": "#f55"}, "children": []}, {"id": "58c", "name": "Swimmer Ben Lecomte ..", "data": {"$angularWidth": 20, "$color": "#f55"}, "children": []}, {"id": "31c", "name": "The Great Pacific Ga..", "data": {"$angularWidth": 20, "$color": "#f55"}, "children": []}, {"id": "44c", "name": "China beats Elon Mus..", "data": {"$angularWidth": 20, "$color": "#f55"}, "children": []}, {"id": "41c", "name": "See West Coast wildf..", "data": {"$angularWidth": 20, "$color": "#f55"}, "children": []}, {"id": "4c", "name": "Theres a Desert in T..", "data": {"$angularWidth": 20, "$color": "#f55"}, "children": []}, {"id": "18c", "name": "Fishing miles from l..", "data": {"$angularWidth": 20, "$color": "#f55"}, "children": []}, {"id": "29c", "name": "Six Really Big Facts..", "data": {"$angularWidth": 20, "$color": "#f55"}, "children": []}, {"id": "39c", "name": "The acidification of..", "data": {"$angularWidth": 20, "$color": "#f55"}, "children": []}, {"id": "3c", "name": "Amanda was E Eastern..", "data": {"$angularWidth": 20, "$color": "#f55"}, "children": []}, {"id": "79c", "name": "the Pacific Oceanpng..", "data": {"$angularWidth": 20, "$color": "#f55"}, "children": []}, {"id": "27c", "name": "Magnitude quake stri..", "data": {"$angularWidth": 20, "$color": "#f55"}, "children": []}, {"id": "38c", "name": "Pacific Ocean AquaFa..", "data": {"$angularWidth": 20, "$color": "#f55"}, "children": []}, {"id": "63c", "name": "Obama proposes vast ..", "data": {"$angularWidth": 20, "$color": "#f55"}, "children": []}, {"id": "1c", "name": "The Pacific Ocean ha..", "data": {"$angularWidth": 20, "$color": "#f55"}, "children": []}, {"id": "48c", "name": "Coast Guard Cutter O..", "data": {"$angularWidth": 20, "$color": "#f55"}, "children": []}, {"id": "17c", "name": "THE SEA OTTER IN THE..", "data": {"$angularWidth": 20, "$color": "#f55"}, "children": []}, {"id": "56c", "name": "Obligation to Negoti..", "data": {"$angularWidth": 20, "$color": "#f55"}, "children": []}, {"id": "37c", "name": "Prospects for the Tr..", "data": {"$angularWidth": 20, "$color": "#f55"}, "children": []}, {"id": "33c", "name": "The Pacific Ocean is..", "data": {"$angularWidth": 20, "$color": "#f55"}, "children": []}, {"id": "51c", "name": "people survived a mo..", "data": {"$angularWidth": 20, "$color": "#f55"}, "children": []}, {"id": "40c", "name": "Floating Garbage Pat..", "data": {"$angularWidth": 20, "$color": "#f55"}, "children": []}, {"id": "64c", "name": "Titanium Healthcare ..", "data": {"$angularWidth": 20, "$color": "#f55"}, "children": []}, {"id": "12c", "name": "Pacific Ocean latest..", "data": {"$angularWidth": 20, "$color": "#f55"}, "children": []}, {"id": "65c", "name": "Where Do The Worlds ..", "data": {"$angularWidth": 20, "$color": "#f55"}, "children": []}, {"id": "77c", "name": "Impact Of Covid  On ..", "data": {"$angularWidth": 20, "$color": "#f55"}, "children": []}, {"id": "10c", "name": "private islands for ..", "data": {"$angularWidth": 20, "$color": "#f55"}, "children": []}, {"id": "8c", "name": "the Atlantic and Pac..", "data": {"$angularWidth": 20, "$color": "#f55"}, "children": []}, {"id": "69c", "name": "South Pacific  Mothe..", "data": {"$angularWidth": 20, "$color": "#f55"}, "children": []}, {"id": "16c", "name": "Pacific Ocean keeps ..", "data": {"$angularWidth": 20, "$color": "#f55"}, "children": []}, {"id": "49c", "name": "Ice discharge in the..", "data": {"$angularWidth": 20, "$color": "#f55"}, "children": []}, {"id": "68c", "name": "PACIFIC OCEAN PEDIAT..", "data": {"$angularWidth": 20, "$color": "#f55"}, "children": []}, {"id": "13c", "name": "The Ocean Cleanup wi..", "data": {"$angularWidth": 20, "$color": "#f55"}, "children": []}, {"id": "11c", "name": "Satellites uncover w..", "data": {"$angularWidth": 20, "$color": "#f55"}, "children": []}, {"id": "50c", "name": "Sailing Solo across ..", "data": {"$angularWidth": 20, "$color": "#f55"}, "children": []}, {"id": "21c", "name": "US troops ready for ..", "data": {"$angularWidth": 20, "$color": "#f55"}, "children": []}, {"id": "61c", "name": "Why the Atlantic and..", "data": {"$angularWidth": 20, "$color": "#f55"}, "children": []}, {"id": "70c", "name": "Plastic Garbage Patc..", "data": {"$angularWidth": 20, "$color": "#f55"}, "children": []}, {"id": "42c", "name": "BRoll Corals of the ..", "data": {"$angularWidth": 20, "$color": "#f55"}, "children": []}, {"id": "66c", "name": "Bluebox and Dnata to..", "data": {"$angularWidth": 20, "$color": "#f55"}, "children": []}, {"id": "52c", "name": "China could spread p..", "data": {"$angularWidth": 20, "$color": "#f55"}, "children": []}, {"id": "26c", "name": "Crossing the Pacific..", "data": {"$angularWidth": 20, "$color": "#f55"}, "children": []}, {"id": "62c", "name": "Amanda Kloots Says S..", "data": {"$angularWidth": 20, "$color": "#f55"}, "children": []}]}, {"id": "42c", "name": "BRoll Corals of the ..", "children": [{"id": "6c", "name": "Pilot Records Selfie..", "data": {"$angularWidth": 20, "$color": "#f55"}, "children": []}, {"id": "36c", "name": "A Changing Ocean War..", "data": {"$angularWidth": 20, "$color": "#f55"}, "children": []}, {"id": "28c", "name": "Geography Facts Abou..", "data": {"$angularWidth": 20, "$color": "#f55"}, "children": []}, {"id": "19c", "name": "South Pacific Ocean ..", "data": {"$angularWidth": 20, "$color": "#f55"}, "children": []}, {"id": "5c", "name": "This Is the Engineer..", "data": {"$angularWidth": 20, "$color": "#f55"}, "children": []}, {"id": "73c", "name": "Pacific Ocean Park T..", "data": {"$angularWidth": 20, "$color": "#f55"}, "children": []}, {"id": "22c", "name": "Pacific Ocean Descri..", "data": {"$angularWidth": 20, "$color": "#f55"}, "children": []}, {"id": "74c", "name": "The blob Pacific Oce..", "data": {"$angularWidth": 20, "$color": "#f55"}, "children": []}, {"id": "76c", "name": "athletes just comple..", "data": {"$angularWidth": 20, "$color": "#f55"}, "children": []}, {"id": "34c", "name": "The Pacific Ocean is..", "data": {"$angularWidth": 20, "$color": "#f55"}, "children": []}, {"id": "9c", "name": "Great white shark la..", "data": {"$angularWidth": 20, "$color": "#f55"}, "children": []}, {"id": "30c", "name": "The long memory of t..", "data": {"$angularWidth": 20, "$color": "#f55"}, "children": []}, {"id": "24c", "name": "Pacific Ocean Latest..", "data": {"$angularWidth": 20, "$color": "#f55"}, "children": []}, {"id": "57c", "name": "to sail across the P..", "data": {"$angularWidth": 20, "$color": "#f55"}, "children": []}, {"id": "58c", "name": "Swimmer Ben Lecomte ..", "data": {"$angularWidth": 20, "$color": "#f55"}, "children": []}, {"id": "31c", "name": "The Great Pacific Ga..", "data": {"$angularWidth": 20, "$color": "#f55"}, "children": []}, {"id": "80c", "name": "Mystery Stretch of t..", "data": {"$angularWidth": 20, "$color": "#f55"}, "children": []}, {"id": "44c", "name": "China beats Elon Mus..", "data": {"$angularWidth": 20, "$color": "#f55"}, "children": []}, {"id": "41c", "name": "See West Coast wildf..", "data": {"$angularWidth": 20, "$color": "#f55"}, "children": []}, {"id": "18c", "name": "Fishing miles from l..", "data": {"$angularWidth": 20, "$color": "#f55"}, "children": []}, {"id": "29c", "name": "Six Really Big Facts..", "data": {"$angularWidth": 20, "$color": "#f55"}, "children": []}, {"id": "39c", "name": "The acidification of..", "data": {"$angularWidth": 20, "$color": "#f55"}, "children": []}, {"id": "3c", "name": "Amanda was E Eastern..", "data": {"$angularWidth": 20, "$color": "#f55"}, "children": []}, {"id": "79c", "name": "the Pacific Oceanpng..", "data": {"$angularWidth": 20, "$color": "#f55"}, "children": []}, {"id": "27c", "name": "Magnitude quake stri..", "data": {"$angularWidth": 20, "$color": "#f55"}, "children": []}, {"id": "38c", "name": "Pacific Ocean AquaFa..", "data": {"$angularWidth": 20, "$color": "#f55"}, "children": []}, {"id": "63c", "name": "Obama proposes vast ..", "data": {"$angularWidth": 20, "$color": "#f55"}, "children": []}, {"id": "72c", "name": "Creating a Rain Fore..", "data": {"$angularWidth": 20, "$color": "#f55"}, "children": []}, {"id": "48c", "name": "Coast Guard Cutter O..", "data": {"$angularWidth": 20, "$color": "#f55"}, "children": []}, {"id": "32c", "name": "Did not Know About t..", "data": {"$angularWidth": 20, "$color": "#f55"}, "children": []}, {"id": "17c", "name": "THE SEA OTTER IN THE..", "data": {"$angularWidth": 20, "$color": "#f55"}, "children": []}, {"id": "56c", "name": "Obligation to Negoti..", "data": {"$angularWidth": 20, "$color": "#f55"}, "children": []}, {"id": "33c", "name": "The Pacific Ocean is..", "data": {"$angularWidth": 20, "$color": "#f55"}, "children": []}, {"id": "51c", "name": "people survived a mo..", "data": {"$angularWidth": 20, "$color": "#f55"}, "children": []}, {"id": "64c", "name": "Titanium Healthcare ..", "data": {"$angularWidth": 20, "$color": "#f55"}, "children": []}, {"id": "12c", "name": "Pacific Ocean latest..", "data": {"$angularWidth": 20, "$color": "#f55"}, "children": []}, {"id": "65c", "name": "Where Do The Worlds ..", "data": {"$angularWidth": 20, "$color": "#f55"}, "children": []}, {"id": "77c", "name": "Impact Of Covid  On ..", "data": {"$angularWidth": 20, "$color": "#f55"}, "children": []}, {"id": "8c", "name": "the Atlantic and Pac..", "data": {"$angularWidth": 20, "$color": "#f55"}, "children": []}, {"id": "11c", "name": "Satellites uncover w..", "data": {"$angularWidth": 20, "$color": "#f55"}, "children": []}, {"id": "52c", "name": "China could spread p..", "data": {"$angularWidth": 20, "$color": "#f55"}, "children": []}, {"id": "50c", "name": "Sailing Solo across ..", "data": {"$angularWidth": 20, "$color": "#f55"}, "children": []}, {"id": "53c", "name": "pacific ocean  Time ..", "data": {"$angularWidth": 20, "$color": "#f55"}, "children": []}, {"id": "26c", "name": "Crossing the Pacific..", "data": {"$angularWidth": 20, "$color": "#f55"}, "children": []}, {"id": "55c", "name": "MBARI researchers di..", "data": {"$angularWidth": 20, "$color": "#f55"}, "children": []}, {"id": "70c", "name": "Plastic Garbage Patc..", "data": {"$angularWidth": 20, "$color": "#f55"}, "children": []}, {"id": "15c", "name": " greatest sightings ..", "data": {"$angularWidth": 20, "$color": "#f55"}, "children": []}, {"id": "62c", "name": "Amanda Kloots Says S..", "data": {"$angularWidth": 20, "$color": "#f55"}, "children": []}]}, {"id": "17c", "name": "THE SEA OTTER IN THE..", "children": [{"id": "6c", "name": "Pilot Records Selfie..", "data": {"$angularWidth": 20, "$color": "#f55"}, "children": []}, {"id": "47c", "name": "E \u2013 Eastern Pacific ..", "data": {"$angularWidth": 20, "$color": "#f55"}, "children": []}, {"id": "75c", "name": "Lowell \u2013 Eastern Pac..", "data": {"$angularWidth": 20, "$color": "#f55"}, "children": []}, {"id": "20c", "name": "Malibu Beach Inn Rec..", "data": {"$angularWidth": 20, "$color": "#f55"}, "children": []}, {"id": "36c", "name": "A Changing Ocean War..", "data": {"$angularWidth": 20, "$color": "#f55"}, "children": []}, {"id": "0c", "name": "The Pacific Ocean ex..", "data": {"$angularWidth": 20, "$color": "#f55"}, "children": []}, {"id": "28c", "name": "Geography Facts Abou..", "data": {"$angularWidth": 20, "$color": "#f55"}, "children": []}, {"id": "46c", "name": "Volcanoes of the Pac..", "data": {"$angularWidth": 20, "$color": "#f55"}, "children": []}, {"id": "19c", "name": "South Pacific Ocean ..", "data": {"$angularWidth": 20, "$color": "#f55"}, "children": []}, {"id": "5c", "name": "This Is the Engineer..", "data": {"$angularWidth": 20, "$color": "#f55"}, "children": []}, {"id": "73c", "name": "Pacific Ocean Park T..", "data": {"$angularWidth": 20, "$color": "#f55"}, "children": []}, {"id": "22c", "name": "Pacific Ocean Descri..", "data": {"$angularWidth": 20, "$color": "#f55"}, "children": []}, {"id": "23c", "name": "India US will work f..", "data": {"$angularWidth": 20, "$color": "#f55"}, "children": []}, {"id": "59c", "name": "After months strande..", "data": {"$angularWidth": 20, "$color": "#f55"}, "children": []}, {"id": "74c", "name": "The blob Pacific Oce..", "data": {"$angularWidth": 20, "$color": "#f55"}, "children": []}, {"id": "76c", "name": "athletes just comple..", "data": {"$angularWidth": 20, "$color": "#f55"}, "children": []}, {"id": "9c", "name": "Great white shark la..", "data": {"$angularWidth": 20, "$color": "#f55"}, "children": []}, {"id": "30c", "name": "The long memory of t..", "data": {"$angularWidth": 20, "$color": "#f55"}, "children": []}, {"id": "24c", "name": "Pacific Ocean Latest..", "data": {"$angularWidth": 20, "$color": "#f55"}, "children": []}, {"id": "14c", "name": "Pacific Ocean Facts ..", "data": {"$angularWidth": 20, "$color": "#f55"}, "children": []}, {"id": "7c", "name": "Pacific Ocean Energy..", "data": {"$angularWidth": 20, "$color": "#f55"}, "children": []}, {"id": "57c", "name": "to sail across the P..", "data": {"$angularWidth": 20, "$color": "#f55"}, "children": []}, {"id": "31c", "name": "The Great Pacific Ga..", "data": {"$angularWidth": 20, "$color": "#f55"}, "children": []}, {"id": "44c", "name": "China beats Elon Mus..", "data": {"$angularWidth": 20, "$color": "#f55"}, "children": []}, {"id": "41c", "name": "See West Coast wildf..", "data": {"$angularWidth": 20, "$color": "#f55"}, "children": []}, {"id": "4c", "name": "Theres a Desert in T..", "data": {"$angularWidth": 20, "$color": "#f55"}, "children": []}, {"id": "18c", "name": "Fishing miles from l..", "data": {"$angularWidth": 20, "$color": "#f55"}, "children": []}, {"id": "29c", "name": "Six Really Big Facts..", "data": {"$angularWidth": 20, "$color": "#f55"}, "children": []}, {"id": "3c", "name": "Amanda was E Eastern..", "data": {"$angularWidth": 20, "$color": "#f55"}, "children": []}, {"id": "27c", "name": "Magnitude quake stri..", "data": {"$angularWidth": 20, "$color": "#f55"}, "children": []}, {"id": "38c", "name": "Pacific Ocean AquaFa..", "data": {"$angularWidth": 20, "$color": "#f55"}, "children": []}, {"id": "63c", "name": "Obama proposes vast ..", "data": {"$angularWidth": 20, "$color": "#f55"}, "children": []}, {"id": "72c", "name": "Creating a Rain Fore..", "data": {"$angularWidth": 20, "$color": "#f55"}, "children": []}, {"id": "1c", "name": "The Pacific Ocean ha..", "data": {"$angularWidth": 20, "$color": "#f55"}, "children": []}, {"id": "48c", "name": "Coast Guard Cutter O..", "data": {"$angularWidth": 20, "$color": "#f55"}, "children": []}, {"id": "32c", "name": "Did not Know About t..", "data": {"$angularWidth": 20, "$color": "#f55"}, "children": []}, {"id": "42c", "name": "BRoll Corals of the ..", "data": {"$angularWidth": 20, "$color": "#f55"}, "children": []}, {"id": "33c", "name": "The Pacific Ocean is..", "data": {"$angularWidth": 20, "$color": "#f55"}, "children": []}, {"id": "51c", "name": "people survived a mo..", "data": {"$angularWidth": 20, "$color": "#f55"}, "children": []}, {"id": "64c", "name": "Titanium Healthcare ..", "data": {"$angularWidth": 20, "$color": "#f55"}, "children": []}, {"id": "65c", "name": "Where Do The Worlds ..", "data": {"$angularWidth": 20, "$color": "#f55"}, "children": []}, {"id": "10c", "name": "private islands for ..", "data": {"$angularWidth": 20, "$color": "#f55"}, "children": []}, {"id": "8c", "name": "the Atlantic and Pac..", "data": {"$angularWidth": 20, "$color": "#f55"}, "children": []}, {"id": "13c", "name": "The Ocean Cleanup wi..", "data": {"$angularWidth": 20, "$color": "#f55"}, "children": []}, {"id": "21c", "name": "US troops ready for ..", "data": {"$angularWidth": 20, "$color": "#f55"}, "children": []}, {"id": "53c", "name": "pacific ocean  Time ..", "data": {"$angularWidth": 20, "$color": "#f55"}, "children": []}, {"id": "61c", "name": "Why the Atlantic and..", "data": {"$angularWidth": 20, "$color": "#f55"}, "children": []}, {"id": "56c", "name": "Obligation to Negoti..", "data": {"$angularWidth": 20, "$color": "#f55"}, "children": []}, {"id": "37c", "name": "Prospects for the Tr..", "data": {"$angularWidth": 20, "$color": "#f55"}, "children": []}, {"id": "66c", "name": "Bluebox and Dnata to..", "data": {"$angularWidth": 20, "$color": "#f55"}, "children": []}, {"id": "12c", "name": "Pacific Ocean latest..", "data": {"$angularWidth": 20, "$color": "#f55"}, "children": []}, {"id": "77c", "name": "Impact Of Covid  On ..", "data": {"$angularWidth": 20, "$color": "#f55"}, "children": []}, {"id": "49c", "name": "Ice discharge in the..", "data": {"$angularWidth": 20, "$color": "#f55"}, "children": []}, {"id": "68c", "name": "PACIFIC OCEAN PEDIAT..", "data": {"$angularWidth": 20, "$color": "#f55"}, "children": []}, {"id": "11c", "name": "Satellites uncover w..", "data": {"$angularWidth": 20, "$color": "#f55"}, "children": []}, {"id": "50c", "name": "Sailing Solo across ..", "data": {"$angularWidth": 20, "$color": "#f55"}, "children": []}, {"id": "62c", "name": "Amanda Kloots Says S..", "data": {"$angularWidth": 20, "$color": "#f55"}, "children": []}]}, {"id": "71c", "name": "UW Environment alumn..", "children": [{"id": "23c", "name": "India US will work f..", "data": {"$angularWidth": 20, "$color": "#f55"}, "children": []}, {"id": "34c", "name": "The Pacific Ocean is..", "data": {"$angularWidth": 20, "$color": "#f55"}, "children": []}, {"id": "39c", "name": "The acidification of..", "data": {"$angularWidth": 20, "$color": "#f55"}, "children": []}, {"id": "63c", "name": "Obama proposes vast ..", "data": {"$angularWidth": 20, "$color": "#f55"}, "children": []}, {"id": "65c", "name": "Where Do The Worlds ..", "data": {"$angularWidth": 20, "$color": "#f55"}, "children": []}, {"id": "10c", "name": "private islands for ..", "data": {"$angularWidth": 20, "$color": "#f55"}, "children": []}, {"id": "43c", "name": "Which country at the..", "data": {"$angularWidth": 20, "$color": "#f55"}, "children": []}, {"id": "33c", "name": "The Pacific Ocean is..", "data": {"$angularWidth": 20, "$color": "#f55"}, "children": []}, {"id": "67c", "name": "Japan planning mass ..", "data": {"$angularWidth": 20, "$color": "#f55"}, "children": []}, {"id": "25c", "name": "Size of Eurasia vs t..", "data": {"$angularWidth": 20, "$color": "#f55"}, "children": []}, {"id": "49c", "name": "Ice discharge in the..", "data": {"$angularWidth": 20, "$color": "#f55"}, "children": []}, {"id": "78c", "name": "Scientists discover ..", "data": {"$angularWidth": 20, "$color": "#f55"}, "children": []}]}, {"id": "15c", "name": " greatest sightings ..", "children": [{"id": "36c", "name": "A Changing Ocean War..", "data": {"$angularWidth": 20, "$color": "#f55"}, "children": []}, {"id": "0c", "name": "The Pacific Ocean ex..", "data": {"$angularWidth": 20, "$color": "#f55"}, "children": []}, {"id": "28c", "name": "Geography Facts Abou..", "data": {"$angularWidth": 20, "$color": "#f55"}, "children": []}, {"id": "46c", "name": "Volcanoes of the Pac..", "data": {"$angularWidth": 20, "$color": "#f55"}, "children": []}, {"id": "19c", "name": "South Pacific Ocean ..", "data": {"$angularWidth": 20, "$color": "#f55"}, "children": []}, {"id": "5c", "name": "This Is the Engineer..", "data": {"$angularWidth": 20, "$color": "#f55"}, "children": []}, {"id": "22c", "name": "Pacific Ocean Descri..", "data": {"$angularWidth": 20, "$color": "#f55"}, "children": []}, {"id": "74c", "name": "The blob Pacific Oce..", "data": {"$angularWidth": 20, "$color": "#f55"}, "children": []}, {"id": "58c", "name": "Swimmer Ben Lecomte ..", "data": {"$angularWidth": 20, "$color": "#f55"}, "children": []}, {"id": "41c", "name": "See West Coast wildf..", "data": {"$angularWidth": 20, "$color": "#f55"}, "children": []}, {"id": "18c", "name": "Fishing miles from l..", "data": {"$angularWidth": 20, "$color": "#f55"}, "children": []}, {"id": "29c", "name": "Six Really Big Facts..", "data": {"$angularWidth": 20, "$color": "#f55"}, "children": []}, {"id": "39c", "name": "The acidification of..", "data": {"$angularWidth": 20, "$color": "#f55"}, "children": []}, {"id": "3c", "name": "Amanda was E Eastern..", "data": {"$angularWidth": 20, "$color": "#f55"}, "children": []}, {"id": "79c", "name": "the Pacific Oceanpng..", "data": {"$angularWidth": 20, "$color": "#f55"}, "children": []}, {"id": "63c", "name": "Obama proposes vast ..", "data": {"$angularWidth": 20, "$color": "#f55"}, "children": []}, {"id": "1c", "name": "The Pacific Ocean ha..", "data": {"$angularWidth": 20, "$color": "#f55"}, "children": []}, {"id": "42c", "name": "BRoll Corals of the ..", "data": {"$angularWidth": 20, "$color": "#f55"}, "children": []}, {"id": "56c", "name": "Obligation to Negoti..", "data": {"$angularWidth": 20, "$color": "#f55"}, "children": []}, {"id": "33c", "name": "The Pacific Ocean is..", "data": {"$angularWidth": 20, "$color": "#f55"}, "children": []}, {"id": "51c", "name": "people survived a mo..", "data": {"$angularWidth": 20, "$color": "#f55"}, "children": []}, {"id": "12c", "name": "Pacific Ocean latest..", "data": {"$angularWidth": 20, "$color": "#f55"}, "children": []}, {"id": "65c", "name": "Where Do The Worlds ..", "data": {"$angularWidth": 20, "$color": "#f55"}, "children": []}, {"id": "35c", "name": "Kilauea Eruption Fos..", "data": {"$angularWidth": 20, "$color": "#f55"}, "children": []}, {"id": "77c", "name": "Impact Of Covid  On ..", "data": {"$angularWidth": 20, "$color": "#f55"}, "children": []}, {"id": "67c", "name": "Japan planning mass ..", "data": {"$angularWidth": 20, "$color": "#f55"}, "children": []}, {"id": "49c", "name": "Ice discharge in the..", "data": {"$angularWidth": 20, "$color": "#f55"}, "children": []}, {"id": "52c", "name": "China could spread p..", "data": {"$angularWidth": 20, "$color": "#f55"}, "children": []}, {"id": "50c", "name": "Sailing Solo across ..", "data": {"$angularWidth": 20, "$color": "#f55"}, "children": []}, {"id": "53c", "name": "pacific ocean  Time ..", "data": {"$angularWidth": 20, "$color": "#f55"}, "children": []}, {"id": "26c", "name": "Crossing the Pacific..", "data": {"$angularWidth": 20, "$color": "#f55"}, "children": []}, {"id": "45c", "name": "Top ten species to s..", "data": {"$angularWidth": 20, "$color": "#f55"}, "children": []}]}, {"id": "56c", "name": "Obligation to Negoti..", "children": [{"id": "6c", "name": "Pilot Records Selfie..", "data": {"$angularWidth": 20, "$color": "#f55"}, "children": []}, {"id": "47c", "name": "E \u2013 Eastern Pacific ..", "data": {"$angularWidth": 20, "$color": "#f55"}, "children": []}, {"id": "75c", "name": "Lowell \u2013 Eastern Pac..", "data": {"$angularWidth": 20, "$color": "#f55"}, "children": []}, {"id": "20c", "name": "Malibu Beach Inn Rec..", "data": {"$angularWidth": 20, "$color": "#f55"}, "children": []}, {"id": "36c", "name": "A Changing Ocean War..", "data": {"$angularWidth": 20, "$color": "#f55"}, "children": []}, {"id": "0c", "name": "The Pacific Ocean ex..", "data": {"$angularWidth": 20, "$color": "#f55"}, "children": []}, {"id": "28c", "name": "Geography Facts Abou..", "data": {"$angularWidth": 20, "$color": "#f55"}, "children": []}, {"id": "46c", "name": "Volcanoes of the Pac..", "data": {"$angularWidth": 20, "$color": "#f55"}, "children": []}, {"id": "19c", "name": "South Pacific Ocean ..", "data": {"$angularWidth": 20, "$color": "#f55"}, "children": []}, {"id": "5c", "name": "This Is the Engineer..", "data": {"$angularWidth": 20, "$color": "#f55"}, "children": []}, {"id": "73c", "name": "Pacific Ocean Park T..", "data": {"$angularWidth": 20, "$color": "#f55"}, "children": []}, {"id": "2c", "name": "How the Pacific Ocea..", "data": {"$angularWidth": 20, "$color": "#f55"}, "children": []}, {"id": "22c", "name": "Pacific Ocean Descri..", "data": {"$angularWidth": 20, "$color": "#f55"}, "children": []}, {"id": "23c", "name": "India US will work f..", "data": {"$angularWidth": 20, "$color": "#f55"}, "children": []}, {"id": "59c", "name": "After months strande..", "data": {"$angularWidth": 20, "$color": "#f55"}, "children": []}, {"id": "74c", "name": "The blob Pacific Oce..", "data": {"$angularWidth": 20, "$color": "#f55"}, "children": []}, {"id": "76c", "name": "athletes just comple..", "data": {"$angularWidth": 20, "$color": "#f55"}, "children": []}, {"id": "34c", "name": "The Pacific Ocean is..", "data": {"$angularWidth": 20, "$color": "#f55"}, "children": []}, {"id": "9c", "name": "Great white shark la..", "data": {"$angularWidth": 20, "$color": "#f55"}, "children": []}, {"id": "30c", "name": "The long memory of t..", "data": {"$angularWidth": 20, "$color": "#f55"}, "children": []}, {"id": "24c", "name": "Pacific Ocean Latest..", "data": {"$angularWidth": 20, "$color": "#f55"}, "children": []}, {"id": "14c", "name": "Pacific Ocean Facts ..", "data": {"$angularWidth": 20, "$color": "#f55"}, "children": []}, {"id": "7c", "name": "Pacific Ocean Energy..", "data": {"$angularWidth": 20, "$color": "#f55"}, "children": []}, {"id": "57c", "name": "to sail across the P..", "data": {"$angularWidth": 20, "$color": "#f55"}, "children": []}, {"id": "58c", "name": "Swimmer Ben Lecomte ..", "data": {"$angularWidth": 20, "$color": "#f55"}, "children": []}, {"id": "31c", "name": "The Great Pacific Ga..", "data": {"$angularWidth": 20, "$color": "#f55"}, "children": []}, {"id": "44c", "name": "China beats Elon Mus..", "data": {"$angularWidth": 20, "$color": "#f55"}, "children": []}, {"id": "41c", "name": "See West Coast wildf..", "data": {"$angularWidth": 20, "$color": "#f55"}, "children": []}, {"id": "4c", "name": "Theres a Desert in T..", "data": {"$angularWidth": 20, "$color": "#f55"}, "children": []}, {"id": "18c", "name": "Fishing miles from l..", "data": {"$angularWidth": 20, "$color": "#f55"}, "children": []}, {"id": "29c", "name": "Six Really Big Facts..", "data": {"$angularWidth": 20, "$color": "#f55"}, "children": []}, {"id": "39c", "name": "The acidification of..", "data": {"$angularWidth": 20, "$color": "#f55"}, "children": []}, {"id": "3c", "name": "Amanda was E Eastern..", "data": {"$angularWidth": 20, "$color": "#f55"}, "children": []}, {"id": "79c", "name": "the Pacific Oceanpng..", "data": {"$angularWidth": 20, "$color": "#f55"}, "children": []}, {"id": "27c", "name": "Magnitude quake stri..", "data": {"$angularWidth": 20, "$color": "#f55"}, "children": []}, {"id": "38c", "name": "Pacific Ocean AquaFa..", "data": {"$angularWidth": 20, "$color": "#f55"}, "children": []}, {"id": "63c", "name": "Obama proposes vast ..", "data": {"$angularWidth": 20, "$color": "#f55"}, "children": []}, {"id": "72c", "name": "Creating a Rain Fore..", "data": {"$angularWidth": 20, "$color": "#f55"}, "children": []}, {"id": "1c", "name": "The Pacific Ocean ha..", "data": {"$angularWidth": 20, "$color": "#f55"}, "children": []}, {"id": "48c", "name": "Coast Guard Cutter O..", "data": {"$angularWidth": 20, "$color": "#f55"}, "children": []}, {"id": "32c", "name": "Did not Know About t..", "data": {"$angularWidth": 20, "$color": "#f55"}, "children": []}, {"id": "42c", "name": "BRoll Corals of the ..", "data": {"$angularWidth": 20, "$color": "#f55"}, "children": []}, {"id": "17c", "name": "THE SEA OTTER IN THE..", "data": {"$angularWidth": 20, "$color": "#f55"}, "children": []}, {"id": "15c", "name": " greatest sightings ..", "data": {"$angularWidth": 20, "$color": "#f55"}, "children": []}, {"id": "37c", "name": "Prospects for the Tr..", "data": {"$angularWidth": 20, "$color": "#f55"}, "children": []}, {"id": "33c", "name": "The Pacific Ocean is..", "data": {"$angularWidth": 20, "$color": "#f55"}, "children": []}, {"id": "51c", "name": "people survived a mo..", "data": {"$angularWidth": 20, "$color": "#f55"}, "children": []}, {"id": "64c", "name": "Titanium Healthcare ..", "data": {"$angularWidth": 20, "$color": "#f55"}, "children": []}, {"id": "12c", "name": "Pacific Ocean latest..", "data": {"$angularWidth": 20, "$color": "#f55"}, "children": []}, {"id": "65c", "name": "Where Do The Worlds ..", "data": {"$angularWidth": 20, "$color": "#f55"}, "children": []}, {"id": "25c", "name": "Size of Eurasia vs t..", "data": {"$angularWidth": 20, "$color": "#f55"}, "children": []}, {"id": "10c", "name": "private islands for ..", "data": {"$angularWidth": 20, "$color": "#f55"}, "children": []}, {"id": "8c", "name": "the Atlantic and Pac..", "data": {"$angularWidth": 20, "$color": "#f55"}, "children": []}, {"id": "69c", "name": "South Pacific  Mothe..", "data": {"$angularWidth": 20, "$color": "#f55"}, "children": []}, {"id": "16c", "name": "Pacific Ocean keeps ..", "data": {"$angularWidth": 20, "$color": "#f55"}, "children": []}, {"id": "68c", "name": "PACIFIC OCEAN PEDIAT..", "data": {"$angularWidth": 20, "$color": "#f55"}, "children": []}, {"id": "13c", "name": "The Ocean Cleanup wi..", "data": {"$angularWidth": 20, "$color": "#f55"}, "children": []}, {"id": "11c", "name": "Satellites uncover w..", "data": {"$angularWidth": 20, "$color": "#f55"}, "children": []}, {"id": "50c", "name": "Sailing Solo across ..", "data": {"$angularWidth": 20, "$color": "#f55"}, "children": []}, {"id": "21c", "name": "US troops ready for ..", "data": {"$angularWidth": 20, "$color": "#f55"}, "children": []}, {"id": "53c", "name": "pacific ocean  Time ..", "data": {"$angularWidth": 20, "$color": "#f55"}, "children": []}, {"id": "45c", "name": "Top ten species to s..", "data": {"$angularWidth": 20, "$color": "#f55"}, "children": []}, {"id": "61c", "name": "Why the Atlantic and..", "data": {"$angularWidth": 20, "$color": "#f55"}, "children": []}, {"id": "70c", "name": "Plastic Garbage Patc..", "data": {"$angularWidth": 20, "$color": "#f55"}, "children": []}, {"id": "66c", "name": "Bluebox and Dnata to..", "data": {"$angularWidth": 20, "$color": "#f55"}, "children": []}, {"id": "40c", "name": "Floating Garbage Pat..", "data": {"$angularWidth": 20, "$color": "#f55"}, "children": []}, {"id": "77c", "name": "Impact Of Covid  On ..", "data": {"$angularWidth": 20, "$color": "#f55"}, "children": []}, {"id": "49c", "name": "Ice discharge in the..", "data": {"$angularWidth": 20, "$color": "#f55"}, "children": []}, {"id": "52c", "name": "China could spread p..", "data": {"$angularWidth": 20, "$color": "#f55"}, "children": []}, {"id": "26c", "name": "Crossing the Pacific..", "data": {"$angularWidth": 20, "$color": "#f55"}, "children": []}, {"id": "55c", "name": "MBARI researchers di..", "data": {"$angularWidth": 20, "$color": "#f55"}, "children": []}, {"id": "62c", "name": "Amanda Kloots Says S..", "data": {"$angularWidth": 20, "$color": "#f55"}, "children": []}]}, {"id": "37c", "name": "Prospects for the Tr..", "children": [{"id": "6c", "name": "Pilot Records Selfie..", "data": {"$angularWidth": 20, "$color": "#f55"}, "children": []}, {"id": "47c", "name": "E \u2013 Eastern Pacific ..", "data": {"$angularWidth": 20, "$color": "#f55"}, "children": []}, {"id": "75c", "name": "Lowell \u2013 Eastern Pac..", "data": {"$angularWidth": 20, "$color": "#f55"}, "children": []}, {"id": "20c", "name": "Malibu Beach Inn Rec..", "data": {"$angularWidth": 20, "$color": "#f55"}, "children": []}, {"id": "36c", "name": "A Changing Ocean War..", "data": {"$angularWidth": 20, "$color": "#f55"}, "children": []}, {"id": "0c", "name": "The Pacific Ocean ex..", "data": {"$angularWidth": 20, "$color": "#f55"}, "children": []}, {"id": "28c", "name": "Geography Facts Abou..", "data": {"$angularWidth": 20, "$color": "#f55"}, "children": []}, {"id": "46c", "name": "Volcanoes of the Pac..", "data": {"$angularWidth": 20, "$color": "#f55"}, "children": []}, {"id": "19c", "name": "South Pacific Ocean ..", "data": {"$angularWidth": 20, "$color": "#f55"}, "children": []}, {"id": "5c", "name": "This Is the Engineer..", "data": {"$angularWidth": 20, "$color": "#f55"}, "children": []}, {"id": "73c", "name": "Pacific Ocean Park T..", "data": {"$angularWidth": 20, "$color": "#f55"}, "children": []}, {"id": "2c", "name": "How the Pacific Ocea..", "data": {"$angularWidth": 20, "$color": "#f55"}, "children": []}, {"id": "22c", "name": "Pacific Ocean Descri..", "data": {"$angularWidth": 20, "$color": "#f55"}, "children": []}, {"id": "23c", "name": "India US will work f..", "data": {"$angularWidth": 20, "$color": "#f55"}, "children": []}, {"id": "59c", "name": "After months strande..", "data": {"$angularWidth": 20, "$color": "#f55"}, "children": []}, {"id": "74c", "name": "The blob Pacific Oce..", "data": {"$angularWidth": 20, "$color": "#f55"}, "children": []}, {"id": "76c", "name": "athletes just comple..", "data": {"$angularWidth": 20, "$color": "#f55"}, "children": []}, {"id": "34c", "name": "The Pacific Ocean is..", "data": {"$angularWidth": 20, "$color": "#f55"}, "children": []}, {"id": "9c", "name": "Great white shark la..", "data": {"$angularWidth": 20, "$color": "#f55"}, "children": []}, {"id": "30c", "name": "The long memory of t..", "data": {"$angularWidth": 20, "$color": "#f55"}, "children": []}, {"id": "24c", "name": "Pacific Ocean Latest..", "data": {"$angularWidth": 20, "$color": "#f55"}, "children": []}, {"id": "14c", "name": "Pacific Ocean Facts ..", "data": {"$angularWidth": 20, "$color": "#f55"}, "children": []}, {"id": "7c", "name": "Pacific Ocean Energy..", "data": {"$angularWidth": 20, "$color": "#f55"}, "children": []}, {"id": "57c", "name": "to sail across the P..", "data": {"$angularWidth": 20, "$color": "#f55"}, "children": []}, {"id": "58c", "name": "Swimmer Ben Lecomte ..", "data": {"$angularWidth": 20, "$color": "#f55"}, "children": []}, {"id": "31c", "name": "The Great Pacific Ga..", "data": {"$angularWidth": 20, "$color": "#f55"}, "children": []}, {"id": "80c", "name": "Mystery Stretch of t..", "data": {"$angularWidth": 20, "$color": "#f55"}, "children": []}, {"id": "44c", "name": "China beats Elon Mus..", "data": {"$angularWidth": 20, "$color": "#f55"}, "children": []}, {"id": "41c", "name": "See West Coast wildf..", "data": {"$angularWidth": 20, "$color": "#f55"}, "children": []}, {"id": "4c", "name": "Theres a Desert in T..", "data": {"$angularWidth": 20, "$color": "#f55"}, "children": []}, {"id": "18c", "name": "Fishing miles from l..", "data": {"$angularWidth": 20, "$color": "#f55"}, "children": []}, {"id": "29c", "name": "Six Really Big Facts..", "data": {"$angularWidth": 20, "$color": "#f55"}, "children": []}, {"id": "39c", "name": "The acidification of..", "data": {"$angularWidth": 20, "$color": "#f55"}, "children": []}, {"id": "3c", "name": "Amanda was E Eastern..", "data": {"$angularWidth": 20, "$color": "#f55"}, "children": []}, {"id": "79c", "name": "the Pacific Oceanpng..", "data": {"$angularWidth": 20, "$color": "#f55"}, "children": []}, {"id": "27c", "name": "Magnitude quake stri..", "data": {"$angularWidth": 20, "$color": "#f55"}, "children": []}, {"id": "38c", "name": "Pacific Ocean AquaFa..", "data": {"$angularWidth": 20, "$color": "#f55"}, "children": []}, {"id": "63c", "name": "Obama proposes vast ..", "data": {"$angularWidth": 20, "$color": "#f55"}, "children": []}, {"id": "1c", "name": "The Pacific Ocean ha..", "data": {"$angularWidth": 20, "$color": "#f55"}, "children": []}, {"id": "48c", "name": "Coast Guard Cutter O..", "data": {"$angularWidth": 20, "$color": "#f55"}, "children": []}, {"id": "32c", "name": "Did not Know About t..", "data": {"$angularWidth": 20, "$color": "#f55"}, "children": []}, {"id": "17c", "name": "THE SEA OTTER IN THE..", "data": {"$angularWidth": 20, "$color": "#f55"}, "children": []}, {"id": "56c", "name": "Obligation to Negoti..", "data": {"$angularWidth": 20, "$color": "#f55"}, "children": []}, {"id": "33c", "name": "The Pacific Ocean is..", "data": {"$angularWidth": 20, "$color": "#f55"}, "children": []}, {"id": "51c", "name": "people survived a mo..", "data": {"$angularWidth": 20, "$color": "#f55"}, "children": []}, {"id": "64c", "name": "Titanium Healthcare ..", "data": {"$angularWidth": 20, "$color": "#f55"}, "children": []}, {"id": "65c", "name": "Where Do The Worlds ..", "data": {"$angularWidth": 20, "$color": "#f55"}, "children": []}, {"id": "25c", "name": "Size of Eurasia vs t..", "data": {"$angularWidth": 20, "$color": "#f55"}, "children": []}, {"id": "10c", "name": "private islands for ..", "data": {"$angularWidth": 20, "$color": "#f55"}, "children": []}, {"id": "8c", "name": "the Atlantic and Pac..", "data": {"$angularWidth": 20, "$color": "#f55"}, "children": []}, {"id": "69c", "name": "South Pacific  Mothe..", "data": {"$angularWidth": 20, "$color": "#f55"}, "children": []}, {"id": "13c", "name": "The Ocean Cleanup wi..", "data": {"$angularWidth": 20, "$color": "#f55"}, "children": []}, {"id": "11c", "name": "Satellites uncover w..", "data": {"$angularWidth": 20, "$color": "#f55"}, "children": []}, {"id": "50c", "name": "Sailing Solo across ..", "data": {"$angularWidth": 20, "$color": "#f55"}, "children": []}, {"id": "21c", "name": "US troops ready for ..", "data": {"$angularWidth": 20, "$color": "#f55"}, "children": []}, {"id": "53c", "name": "pacific ocean  Time ..", "data": {"$angularWidth": 20, "$color": "#f55"}, "children": []}, {"id": "61c", "name": "Why the Atlantic and..", "data": {"$angularWidth": 20, "$color": "#f55"}, "children": []}, {"id": "66c", "name": "Bluebox and Dnata to..", "data": {"$angularWidth": 20, "$color": "#f55"}, "children": []}, {"id": "12c", "name": "Pacific Ocean latest..", "data": {"$angularWidth": 20, "$color": "#f55"}, "children": []}, {"id": "35c", "name": "Kilauea Eruption Fos..", "data": {"$angularWidth": 20, "$color": "#f55"}, "children": []}, {"id": "77c", "name": "Impact Of Covid  On ..", "data": {"$angularWidth": 20, "$color": "#f55"}, "children": []}, {"id": "16c", "name": "Pacific Ocean keeps ..", "data": {"$angularWidth": 20, "$color": "#f55"}, "children": []}, {"id": "49c", "name": "Ice discharge in the..", "data": {"$angularWidth": 20, "$color": "#f55"}, "children": []}, {"id": "68c", "name": "PACIFIC OCEAN PEDIAT..", "data": {"$angularWidth": 20, "$color": "#f55"}, "children": []}, {"id": "52c", "name": "China could spread p..", "data": {"$angularWidth": 20, "$color": "#f55"}, "children": []}, {"id": "26c", "name": "Crossing the Pacific..", "data": {"$angularWidth": 20, "$color": "#f55"}, "children": []}, {"id": "55c", "name": "MBARI researchers di..", "data": {"$angularWidth": 20, "$color": "#f55"}, "children": []}, {"id": "62c", "name": "Amanda Kloots Says S..", "data": {"$angularWidth": 20, "$color": "#f55"}, "children": []}, {"id": "70c", "name": "Plastic Garbage Patc..", "data": {"$angularWidth": 20, "$color": "#f55"}, "children": []}]}, {"id": "66c", "name": "Bluebox and Dnata to..", "children": [{"id": "6c", "name": "Pilot Records Selfie..", "data": {"$angularWidth": 20, "$color": "#f55"}, "children": []}, {"id": "47c", "name": "E \u2013 Eastern Pacific ..", "data": {"$angularWidth": 20, "$color": "#f55"}, "children": []}, {"id": "75c", "name": "Lowell \u2013 Eastern Pac..", "data": {"$angularWidth": 20, "$color": "#f55"}, "children": []}, {"id": "20c", "name": "Malibu Beach Inn Rec..", "data": {"$angularWidth": 20, "$color": "#f55"}, "children": []}, {"id": "36c", "name": "A Changing Ocean War..", "data": {"$angularWidth": 20, "$color": "#f55"}, "children": []}, {"id": "0c", "name": "The Pacific Ocean ex..", "data": {"$angularWidth": 20, "$color": "#f55"}, "children": []}, {"id": "28c", "name": "Geography Facts Abou..", "data": {"$angularWidth": 20, "$color": "#f55"}, "children": []}, {"id": "46c", "name": "Volcanoes of the Pac..", "data": {"$angularWidth": 20, "$color": "#f55"}, "children": []}, {"id": "19c", "name": "South Pacific Ocean ..", "data": {"$angularWidth": 20, "$color": "#f55"}, "children": []}, {"id": "5c", "name": "This Is the Engineer..", "data": {"$angularWidth": 20, "$color": "#f55"}, "children": []}, {"id": "73c", "name": "Pacific Ocean Park T..", "data": {"$angularWidth": 20, "$color": "#f55"}, "children": []}, {"id": "2c", "name": "How the Pacific Ocea..", "data": {"$angularWidth": 20, "$color": "#f55"}, "children": []}, {"id": "22c", "name": "Pacific Ocean Descri..", "data": {"$angularWidth": 20, "$color": "#f55"}, "children": []}, {"id": "23c", "name": "India US will work f..", "data": {"$angularWidth": 20, "$color": "#f55"}, "children": []}, {"id": "59c", "name": "After months strande..", "data": {"$angularWidth": 20, "$color": "#f55"}, "children": []}, {"id": "74c", "name": "The blob Pacific Oce..", "data": {"$angularWidth": 20, "$color": "#f55"}, "children": []}, {"id": "76c", "name": "athletes just comple..", "data": {"$angularWidth": 20, "$color": "#f55"}, "children": []}, {"id": "34c", "name": "The Pacific Ocean is..", "data": {"$angularWidth": 20, "$color": "#f55"}, "children": []}, {"id": "9c", "name": "Great white shark la..", "data": {"$angularWidth": 20, "$color": "#f55"}, "children": []}, {"id": "30c", "name": "The long memory of t..", "data": {"$angularWidth": 20, "$color": "#f55"}, "children": []}, {"id": "24c", "name": "Pacific Ocean Latest..", "data": {"$angularWidth": 20, "$color": "#f55"}, "children": []}, {"id": "14c", "name": "Pacific Ocean Facts ..", "data": {"$angularWidth": 20, "$color": "#f55"}, "children": []}, {"id": "7c", "name": "Pacific Ocean Energy..", "data": {"$angularWidth": 20, "$color": "#f55"}, "children": []}, {"id": "57c", "name": "to sail across the P..", "data": {"$angularWidth": 20, "$color": "#f55"}, "children": []}, {"id": "31c", "name": "The Great Pacific Ga..", "data": {"$angularWidth": 20, "$color": "#f55"}, "children": []}, {"id": "44c", "name": "China beats Elon Mus..", "data": {"$angularWidth": 20, "$color": "#f55"}, "children": []}, {"id": "41c", "name": "See West Coast wildf..", "data": {"$angularWidth": 20, "$color": "#f55"}, "children": []}, {"id": "4c", "name": "Theres a Desert in T..", "data": {"$angularWidth": 20, "$color": "#f55"}, "children": []}, {"id": "18c", "name": "Fishing miles from l..", "data": {"$angularWidth": 20, "$color": "#f55"}, "children": []}, {"id": "29c", "name": "Six Really Big Facts..", "data": {"$angularWidth": 20, "$color": "#f55"}, "children": []}, {"id": "39c", "name": "The acidification of..", "data": {"$angularWidth": 20, "$color": "#f55"}, "children": []}, {"id": "3c", "name": "Amanda was E Eastern..", "data": {"$angularWidth": 20, "$color": "#f55"}, "children": []}, {"id": "27c", "name": "Magnitude quake stri..", "data": {"$angularWidth": 20, "$color": "#f55"}, "children": []}, {"id": "38c", "name": "Pacific Ocean AquaFa..", "data": {"$angularWidth": 20, "$color": "#f55"}, "children": []}, {"id": "63c", "name": "Obama proposes vast ..", "data": {"$angularWidth": 20, "$color": "#f55"}, "children": []}, {"id": "1c", "name": "The Pacific Ocean ha..", "data": {"$angularWidth": 20, "$color": "#f55"}, "children": []}, {"id": "48c", "name": "Coast Guard Cutter O..", "data": {"$angularWidth": 20, "$color": "#f55"}, "children": []}, {"id": "32c", "name": "Did not Know About t..", "data": {"$angularWidth": 20, "$color": "#f55"}, "children": []}, {"id": "17c", "name": "THE SEA OTTER IN THE..", "data": {"$angularWidth": 20, "$color": "#f55"}, "children": []}, {"id": "56c", "name": "Obligation to Negoti..", "data": {"$angularWidth": 20, "$color": "#f55"}, "children": []}, {"id": "37c", "name": "Prospects for the Tr..", "data": {"$angularWidth": 20, "$color": "#f55"}, "children": []}, {"id": "33c", "name": "The Pacific Ocean is..", "data": {"$angularWidth": 20, "$color": "#f55"}, "children": []}, {"id": "51c", "name": "people survived a mo..", "data": {"$angularWidth": 20, "$color": "#f55"}, "children": []}, {"id": "64c", "name": "Titanium Healthcare ..", "data": {"$angularWidth": 20, "$color": "#f55"}, "children": []}, {"id": "12c", "name": "Pacific Ocean latest..", "data": {"$angularWidth": 20, "$color": "#f55"}, "children": []}, {"id": "65c", "name": "Where Do The Worlds ..", "data": {"$angularWidth": 20, "$color": "#f55"}, "children": []}, {"id": "77c", "name": "Impact Of Covid  On ..", "data": {"$angularWidth": 20, "$color": "#f55"}, "children": []}, {"id": "67c", "name": "Japan planning mass ..", "data": {"$angularWidth": 20, "$color": "#f55"}, "children": []}, {"id": "10c", "name": "private islands for ..", "data": {"$angularWidth": 20, "$color": "#f55"}, "children": []}, {"id": "8c", "name": "the Atlantic and Pac..", "data": {"$angularWidth": 20, "$color": "#f55"}, "children": []}, {"id": "49c", "name": "Ice discharge in the..", "data": {"$angularWidth": 20, "$color": "#f55"}, "children": []}, {"id": "68c", "name": "PACIFIC OCEAN PEDIAT..", "data": {"$angularWidth": 20, "$color": "#f55"}, "children": []}, {"id": "13c", "name": "The Ocean Cleanup wi..", "data": {"$angularWidth": 20, "$color": "#f55"}, "children": []}, {"id": "11c", "name": "Satellites uncover w..", "data": {"$angularWidth": 20, "$color": "#f55"}, "children": []}, {"id": "50c", "name": "Sailing Solo across ..", "data": {"$angularWidth": 20, "$color": "#f55"}, "children": []}, {"id": "21c", "name": "US troops ready for ..", "data": {"$angularWidth": 20, "$color": "#f55"}, "children": []}, {"id": "53c", "name": "pacific ocean  Time ..", "data": {"$angularWidth": 20, "$color": "#f55"}, "children": []}, {"id": "26c", "name": "Crossing the Pacific..", "data": {"$angularWidth": 20, "$color": "#f55"}, "children": []}, {"id": "55c", "name": "MBARI researchers di..", "data": {"$angularWidth": 20, "$color": "#f55"}, "children": []}, {"id": "61c", "name": "Why the Atlantic and..", "data": {"$angularWidth": 20, "$color": "#f55"}, "children": []}, {"id": "70c", "name": "Plastic Garbage Patc..", "data": {"$angularWidth": 20, "$color": "#f55"}, "children": []}, {"id": "62c", "name": "Amanda Kloots Says S..", "data": {"$angularWidth": 20, "$color": "#f55"}, "children": []}]}, {"id": "33c", "name": "The Pacific Ocean is..", "children": [{"id": "6c", "name": "Pilot Records Selfie..", "data": {"$angularWidth": 20, "$color": "#f55"}, "children": []}, {"id": "47c", "name": "E \u2013 Eastern Pacific ..", "data": {"$angularWidth": 20, "$color": "#f55"}, "children": []}, {"id": "75c", "name": "Lowell \u2013 Eastern Pac..", "data": {"$angularWidth": 20, "$color": "#f55"}, "children": []}, {"id": "20c", "name": "Malibu Beach Inn Rec..", "data": {"$angularWidth": 20, "$color": "#f55"}, "children": []}, {"id": "36c", "name": "A Changing Ocean War..", "data": {"$angularWidth": 20, "$color": "#f55"}, "children": []}, {"id": "0c", "name": "The Pacific Ocean ex..", "data": {"$angularWidth": 20, "$color": "#f55"}, "children": []}, {"id": "28c", "name": "Geography Facts Abou..", "data": {"$angularWidth": 20, "$color": "#f55"}, "children": []}, {"id": "46c", "name": "Volcanoes of the Pac..", "data": {"$angularWidth": 20, "$color": "#f55"}, "children": []}, {"id": "19c", "name": "South Pacific Ocean ..", "data": {"$angularWidth": 20, "$color": "#f55"}, "children": []}, {"id": "5c", "name": "This Is the Engineer..", "data": {"$angularWidth": 20, "$color": "#f55"}, "children": []}, {"id": "73c", "name": "Pacific Ocean Park T..", "data": {"$angularWidth": 20, "$color": "#f55"}, "children": []}, {"id": "2c", "name": "How the Pacific Ocea..", "data": {"$angularWidth": 20, "$color": "#f55"}, "children": []}, {"id": "22c", "name": "Pacific Ocean Descri..", "data": {"$angularWidth": 20, "$color": "#f55"}, "children": []}, {"id": "23c", "name": "India US will work f..", "data": {"$angularWidth": 20, "$color": "#f55"}, "children": []}, {"id": "59c", "name": "After months strande..", "data": {"$angularWidth": 20, "$color": "#f55"}, "children": []}, {"id": "74c", "name": "The blob Pacific Oce..", "data": {"$angularWidth": 20, "$color": "#f55"}, "children": []}, {"id": "76c", "name": "athletes just comple..", "data": {"$angularWidth": 20, "$color": "#f55"}, "children": []}, {"id": "34c", "name": "The Pacific Ocean is..", "data": {"$angularWidth": 20, "$color": "#f55"}, "children": []}, {"id": "9c", "name": "Great white shark la..", "data": {"$angularWidth": 20, "$color": "#f55"}, "children": []}, {"id": "30c", "name": "The long memory of t..", "data": {"$angularWidth": 20, "$color": "#f55"}, "children": []}, {"id": "24c", "name": "Pacific Ocean Latest..", "data": {"$angularWidth": 20, "$color": "#f55"}, "children": []}, {"id": "14c", "name": "Pacific Ocean Facts ..", "data": {"$angularWidth": 20, "$color": "#f55"}, "children": []}, {"id": "7c", "name": "Pacific Ocean Energy..", "data": {"$angularWidth": 20, "$color": "#f55"}, "children": []}, {"id": "57c", "name": "to sail across the P..", "data": {"$angularWidth": 20, "$color": "#f55"}, "children": []}, {"id": "58c", "name": "Swimmer Ben Lecomte ..", "data": {"$angularWidth": 20, "$color": "#f55"}, "children": []}, {"id": "31c", "name": "The Great Pacific Ga..", "data": {"$angularWidth": 20, "$color": "#f55"}, "children": []}, {"id": "80c", "name": "Mystery Stretch of t..", "data": {"$angularWidth": 20, "$color": "#f55"}, "children": []}, {"id": "44c", "name": "China beats Elon Mus..", "data": {"$angularWidth": 20, "$color": "#f55"}, "children": []}, {"id": "41c", "name": "See West Coast wildf..", "data": {"$angularWidth": 20, "$color": "#f55"}, "children": []}, {"id": "4c", "name": "Theres a Desert in T..", "data": {"$angularWidth": 20, "$color": "#f55"}, "children": []}, {"id": "18c", "name": "Fishing miles from l..", "data": {"$angularWidth": 20, "$color": "#f55"}, "children": []}, {"id": "39c", "name": "The acidification of..", "data": {"$angularWidth": 20, "$color": "#f55"}, "children": []}, {"id": "3c", "name": "Amanda was E Eastern..", "data": {"$angularWidth": 20, "$color": "#f55"}, "children": []}, {"id": "79c", "name": "the Pacific Oceanpng..", "data": {"$angularWidth": 20, "$color": "#f55"}, "children": []}, {"id": "27c", "name": "Magnitude quake stri..", "data": {"$angularWidth": 20, "$color": "#f55"}, "children": []}, {"id": "38c", "name": "Pacific Ocean AquaFa..", "data": {"$angularWidth": 20, "$color": "#f55"}, "children": []}, {"id": "63c", "name": "Obama proposes vast ..", "data": {"$angularWidth": 20, "$color": "#f55"}, "children": []}, {"id": "1c", "name": "The Pacific Ocean ha..", "data": {"$angularWidth": 20, "$color": "#f55"}, "children": []}, {"id": "48c", "name": "Coast Guard Cutter O..", "data": {"$angularWidth": 20, "$color": "#f55"}, "children": []}, {"id": "32c", "name": "Did not Know About t..", "data": {"$angularWidth": 20, "$color": "#f55"}, "children": []}, {"id": "42c", "name": "BRoll Corals of the ..", "data": {"$angularWidth": 20, "$color": "#f55"}, "children": []}, {"id": "17c", "name": "THE SEA OTTER IN THE..", "data": {"$angularWidth": 20, "$color": "#f55"}, "children": []}, {"id": "71c", "name": "UW Environment alumn..", "data": {"$angularWidth": 20, "$color": "#f55"}, "children": []}, {"id": "15c", "name": " greatest sightings ..", "data": {"$angularWidth": 20, "$color": "#f55"}, "children": []}, {"id": "56c", "name": "Obligation to Negoti..", "data": {"$angularWidth": 20, "$color": "#f55"}, "children": []}, {"id": "37c", "name": "Prospects for the Tr..", "data": {"$angularWidth": 20, "$color": "#f55"}, "children": []}, {"id": "66c", "name": "Bluebox and Dnata to..", "data": {"$angularWidth": 20, "$color": "#f55"}, "children": []}, {"id": "51c", "name": "people survived a mo..", "data": {"$angularWidth": 20, "$color": "#f55"}, "children": []}, {"id": "64c", "name": "Titanium Healthcare ..", "data": {"$angularWidth": 20, "$color": "#f55"}, "children": []}, {"id": "65c", "name": "Where Do The Worlds ..", "data": {"$angularWidth": 20, "$color": "#f55"}, "children": []}, {"id": "10c", "name": "private islands for ..", "data": {"$angularWidth": 20, "$color": "#f55"}, "children": []}, {"id": "8c", "name": "the Atlantic and Pac..", "data": {"$angularWidth": 20, "$color": "#f55"}, "children": []}, {"id": "21c", "name": "US troops ready for ..", "data": {"$angularWidth": 20, "$color": "#f55"}, "children": []}, {"id": "53c", "name": "pacific ocean  Time ..", "data": {"$angularWidth": 20, "$color": "#f55"}, "children": []}, {"id": "45c", "name": "Top ten species to s..", "data": {"$angularWidth": 20, "$color": "#f55"}, "children": []}, {"id": "61c", "name": "Why the Atlantic and..", "data": {"$angularWidth": 20, "$color": "#f55"}, "children": []}, {"id": "40c", "name": "Floating Garbage Pat..", "data": {"$angularWidth": 20, "$color": "#f55"}, "children": []}, {"id": "12c", "name": "Pacific Ocean latest..", "data": {"$angularWidth": 20, "$color": "#f55"}, "children": []}, {"id": "77c", "name": "Impact Of Covid  On ..", "data": {"$angularWidth": 20, "$color": "#f55"}, "children": []}, {"id": "67c", "name": "Japan planning mass ..", "data": {"$angularWidth": 20, "$color": "#f55"}, "children": []}, {"id": "25c", "name": "Size of Eurasia vs t..", "data": {"$angularWidth": 20, "$color": "#f55"}, "children": []}, {"id": "16c", "name": "Pacific Ocean keeps ..", "data": {"$angularWidth": 20, "$color": "#f55"}, "children": []}, {"id": "49c", "name": "Ice discharge in the..", "data": {"$angularWidth": 20, "$color": "#f55"}, "children": []}, {"id": "68c", "name": "PACIFIC OCEAN PEDIAT..", "data": {"$angularWidth": 20, "$color": "#f55"}, "children": []}, {"id": "13c", "name": "The Ocean Cleanup wi..", "data": {"$angularWidth": 20, "$color": "#f55"}, "children": []}, {"id": "11c", "name": "Satellites uncover w..", "data": {"$angularWidth": 20, "$color": "#f55"}, "children": []}, {"id": "52c", "name": "China could spread p..", "data": {"$angularWidth": 20, "$color": "#f55"}, "children": []}, {"id": "50c", "name": "Sailing Solo across ..", "data": {"$angularWidth": 20, "$color": "#f55"}, "children": []}, {"id": "26c", "name": "Crossing the Pacific..", "data": {"$angularWidth": 20, "$color": "#f55"}, "children": []}, {"id": "55c", "name": "MBARI researchers di..", "data": {"$angularWidth": 20, "$color": "#f55"}, "children": []}, {"id": "78c", "name": "Scientists discover ..", "data": {"$angularWidth": 20, "$color": "#f55"}, "children": []}, {"id": "62c", "name": "Amanda Kloots Says S..", "data": {"$angularWidth": 20, "$color": "#f55"}, "children": []}, {"id": "70c", "name": "Plastic Garbage Patc..", "data": {"$angularWidth": 20, "$color": "#f55"}, "children": []}]}, {"id": "51c", "name": "people survived a mo..", "children": [{"id": "6c", "name": "Pilot Records Selfie..", "data": {"$angularWidth": 20, "$color": "#f55"}, "children": []}, {"id": "47c", "name": "E \u2013 Eastern Pacific ..", "data": {"$angularWidth": 20, "$color": "#f55"}, "children": []}, {"id": "75c", "name": "Lowell \u2013 Eastern Pac..", "data": {"$angularWidth": 20, "$color": "#f55"}, "children": []}, {"id": "20c", "name": "Malibu Beach Inn Rec..", "data": {"$angularWidth": 20, "$color": "#f55"}, "children": []}, {"id": "36c", "name": "A Changing Ocean War..", "data": {"$angularWidth": 20, "$color": "#f55"}, "children": []}, {"id": "0c", "name": "The Pacific Ocean ex..", "data": {"$angularWidth": 20, "$color": "#f55"}, "children": []}, {"id": "28c", "name": "Geography Facts Abou..", "data": {"$angularWidth": 20, "$color": "#f55"}, "children": []}, {"id": "46c", "name": "Volcanoes of the Pac..", "data": {"$angularWidth": 20, "$color": "#f55"}, "children": []}, {"id": "19c", "name": "South Pacific Ocean ..", "data": {"$angularWidth": 20, "$color": "#f55"}, "children": []}, {"id": "5c", "name": "This Is the Engineer..", "data": {"$angularWidth": 20, "$color": "#f55"}, "children": []}, {"id": "73c", "name": "Pacific Ocean Park T..", "data": {"$angularWidth": 20, "$color": "#f55"}, "children": []}, {"id": "2c", "name": "How the Pacific Ocea..", "data": {"$angularWidth": 20, "$color": "#f55"}, "children": []}, {"id": "22c", "name": "Pacific Ocean Descri..", "data": {"$angularWidth": 20, "$color": "#f55"}, "children": []}, {"id": "23c", "name": "India US will work f..", "data": {"$angularWidth": 20, "$color": "#f55"}, "children": []}, {"id": "59c", "name": "After months strande..", "data": {"$angularWidth": 20, "$color": "#f55"}, "children": []}, {"id": "74c", "name": "The blob Pacific Oce..", "data": {"$angularWidth": 20, "$color": "#f55"}, "children": []}, {"id": "76c", "name": "athletes just comple..", "data": {"$angularWidth": 20, "$color": "#f55"}, "children": []}, {"id": "34c", "name": "The Pacific Ocean is..", "data": {"$angularWidth": 20, "$color": "#f55"}, "children": []}, {"id": "9c", "name": "Great white shark la..", "data": {"$angularWidth": 20, "$color": "#f55"}, "children": []}, {"id": "30c", "name": "The long memory of t..", "data": {"$angularWidth": 20, "$color": "#f55"}, "children": []}, {"id": "24c", "name": "Pacific Ocean Latest..", "data": {"$angularWidth": 20, "$color": "#f55"}, "children": []}, {"id": "14c", "name": "Pacific Ocean Facts ..", "data": {"$angularWidth": 20, "$color": "#f55"}, "children": []}, {"id": "7c", "name": "Pacific Ocean Energy..", "data": {"$angularWidth": 20, "$color": "#f55"}, "children": []}, {"id": "57c", "name": "to sail across the P..", "data": {"$angularWidth": 20, "$color": "#f55"}, "children": []}, {"id": "58c", "name": "Swimmer Ben Lecomte ..", "data": {"$angularWidth": 20, "$color": "#f55"}, "children": []}, {"id": "31c", "name": "The Great Pacific Ga..", "data": {"$angularWidth": 20, "$color": "#f55"}, "children": []}, {"id": "80c", "name": "Mystery Stretch of t..", "data": {"$angularWidth": 20, "$color": "#f55"}, "children": []}, {"id": "44c", "name": "China beats Elon Mus..", "data": {"$angularWidth": 20, "$color": "#f55"}, "children": []}, {"id": "41c", "name": "See West Coast wildf..", "data": {"$angularWidth": 20, "$color": "#f55"}, "children": []}, {"id": "4c", "name": "Theres a Desert in T..", "data": {"$angularWidth": 20, "$color": "#f55"}, "children": []}, {"id": "18c", "name": "Fishing miles from l..", "data": {"$angularWidth": 20, "$color": "#f55"}, "children": []}, {"id": "29c", "name": "Six Really Big Facts..", "data": {"$angularWidth": 20, "$color": "#f55"}, "children": []}, {"id": "39c", "name": "The acidification of..", "data": {"$angularWidth": 20, "$color": "#f55"}, "children": []}, {"id": "3c", "name": "Amanda was E Eastern..", "data": {"$angularWidth": 20, "$color": "#f55"}, "children": []}, {"id": "79c", "name": "the Pacific Oceanpng..", "data": {"$angularWidth": 20, "$color": "#f55"}, "children": []}, {"id": "27c", "name": "Magnitude quake stri..", "data": {"$angularWidth": 20, "$color": "#f55"}, "children": []}, {"id": "38c", "name": "Pacific Ocean AquaFa..", "data": {"$angularWidth": 20, "$color": "#f55"}, "children": []}, {"id": "63c", "name": "Obama proposes vast ..", "data": {"$angularWidth": 20, "$color": "#f55"}, "children": []}, {"id": "1c", "name": "The Pacific Ocean ha..", "data": {"$angularWidth": 20, "$color": "#f55"}, "children": []}, {"id": "48c", "name": "Coast Guard Cutter O..", "data": {"$angularWidth": 20, "$color": "#f55"}, "children": []}, {"id": "32c", "name": "Did not Know About t..", "data": {"$angularWidth": 20, "$color": "#f55"}, "children": []}, {"id": "42c", "name": "BRoll Corals of the ..", "data": {"$angularWidth": 20, "$color": "#f55"}, "children": []}, {"id": "17c", "name": "THE SEA OTTER IN THE..", "data": {"$angularWidth": 20, "$color": "#f55"}, "children": []}, {"id": "15c", "name": " greatest sightings ..", "data": {"$angularWidth": 20, "$color": "#f55"}, "children": []}, {"id": "56c", "name": "Obligation to Negoti..", "data": {"$angularWidth": 20, "$color": "#f55"}, "children": []}, {"id": "37c", "name": "Prospects for the Tr..", "data": {"$angularWidth": 20, "$color": "#f55"}, "children": []}, {"id": "66c", "name": "Bluebox and Dnata to..", "data": {"$angularWidth": 20, "$color": "#f55"}, "children": []}, {"id": "33c", "name": "The Pacific Ocean is..", "data": {"$angularWidth": 20, "$color": "#f55"}, "children": []}, {"id": "10c", "name": "private islands for ..", "data": {"$angularWidth": 20, "$color": "#f55"}, "children": []}, {"id": "8c", "name": "the Atlantic and Pac..", "data": {"$angularWidth": 20, "$color": "#f55"}, "children": []}, {"id": "64c", "name": "Titanium Healthcare ..", "data": {"$angularWidth": 20, "$color": "#f55"}, "children": []}, {"id": "12c", "name": "Pacific Ocean latest..", "data": {"$angularWidth": 20, "$color": "#f55"}, "children": []}, {"id": "65c", "name": "Where Do The Worlds ..", "data": {"$angularWidth": 20, "$color": "#f55"}, "children": []}, {"id": "77c", "name": "Impact Of Covid  On ..", "data": {"$angularWidth": 20, "$color": "#f55"}, "children": []}, {"id": "67c", "name": "Japan planning mass ..", "data": {"$angularWidth": 20, "$color": "#f55"}, "children": []}, {"id": "25c", "name": "Size of Eurasia vs t..", "data": {"$angularWidth": 20, "$color": "#f55"}, "children": []}, {"id": "69c", "name": "South Pacific  Mothe..", "data": {"$angularWidth": 20, "$color": "#f55"}, "children": []}, {"id": "49c", "name": "Ice discharge in the..", "data": {"$angularWidth": 20, "$color": "#f55"}, "children": []}, {"id": "68c", "name": "PACIFIC OCEAN PEDIAT..", "data": {"$angularWidth": 20, "$color": "#f55"}, "children": []}, {"id": "13c", "name": "The Ocean Cleanup wi..", "data": {"$angularWidth": 20, "$color": "#f55"}, "children": []}, {"id": "11c", "name": "Satellites uncover w..", "data": {"$angularWidth": 20, "$color": "#f55"}, "children": []}, {"id": "52c", "name": "China could spread p..", "data": {"$angularWidth": 20, "$color": "#f55"}, "children": []}, {"id": "50c", "name": "Sailing Solo across ..", "data": {"$angularWidth": 20, "$color": "#f55"}, "children": []}, {"id": "21c", "name": "US troops ready for ..", "data": {"$angularWidth": 20, "$color": "#f55"}, "children": []}, {"id": "53c", "name": "pacific ocean  Time ..", "data": {"$angularWidth": 20, "$color": "#f55"}, "children": []}, {"id": "26c", "name": "Crossing the Pacific..", "data": {"$angularWidth": 20, "$color": "#f55"}, "children": []}, {"id": "45c", "name": "Top ten species to s..", "data": {"$angularWidth": 20, "$color": "#f55"}, "children": []}, {"id": "55c", "name": "MBARI researchers di..", "data": {"$angularWidth": 20, "$color": "#f55"}, "children": []}, {"id": "78c", "name": "Scientists discover ..", "data": {"$angularWidth": 20, "$color": "#f55"}, "children": []}, {"id": "62c", "name": "Amanda Kloots Says S..", "data": {"$angularWidth": 20, "$color": "#f55"}, "children": []}, {"id": "61c", "name": "Why the Atlantic and..", "data": {"$angularWidth": 20, "$color": "#f55"}, "children": []}, {"id": "70c", "name": "Plastic Garbage Patc..", "data": {"$angularWidth": 20, "$color": "#f55"}, "children": []}]}, {"id": "40c", "name": "Floating Garbage Pat..", "children": [{"id": "36c", "name": "A Changing Ocean War..", "data": {"$angularWidth": 20, "$color": "#f55"}, "children": []}, {"id": "28c", "name": "Geography Facts Abou..", "data": {"$angularWidth": 20, "$color": "#f55"}, "children": []}, {"id": "19c", "name": "South Pacific Ocean ..", "data": {"$angularWidth": 20, "$color": "#f55"}, "children": []}, {"id": "2c", "name": "How the Pacific Ocea..", "data": {"$angularWidth": 20, "$color": "#f55"}, "children": []}, {"id": "22c", "name": "Pacific Ocean Descri..", "data": {"$angularWidth": 20, "$color": "#f55"}, "children": []}, {"id": "23c", "name": "India US will work f..", "data": {"$angularWidth": 20, "$color": "#f55"}, "children": []}, {"id": "74c", "name": "The blob Pacific Oce..", "data": {"$angularWidth": 20, "$color": "#f55"}, "children": []}, {"id": "76c", "name": "athletes just comple..", "data": {"$angularWidth": 20, "$color": "#f55"}, "children": []}, {"id": "34c", "name": "The Pacific Ocean is..", "data": {"$angularWidth": 20, "$color": "#f55"}, "children": []}, {"id": "30c", "name": "The long memory of t..", "data": {"$angularWidth": 20, "$color": "#f55"}, "children": []}, {"id": "14c", "name": "Pacific Ocean Facts ..", "data": {"$angularWidth": 20, "$color": "#f55"}, "children": []}, {"id": "58c", "name": "Swimmer Ben Lecomte ..", "data": {"$angularWidth": 20, "$color": "#f55"}, "children": []}, {"id": "31c", "name": "The Great Pacific Ga..", "data": {"$angularWidth": 20, "$color": "#f55"}, "children": []}, {"id": "80c", "name": "Mystery Stretch of t..", "data": {"$angularWidth": 20, "$color": "#f55"}, "children": []}, {"id": "4c", "name": "Theres a Desert in T..", "data": {"$angularWidth": 20, "$color": "#f55"}, "children": []}, {"id": "18c", "name": "Fishing miles from l..", "data": {"$angularWidth": 20, "$color": "#f55"}, "children": []}, {"id": "29c", "name": "Six Really Big Facts..", "data": {"$angularWidth": 20, "$color": "#f55"}, "children": []}, {"id": "39c", "name": "The acidification of..", "data": {"$angularWidth": 20, "$color": "#f55"}, "children": []}, {"id": "3c", "name": "Amanda was E Eastern..", "data": {"$angularWidth": 20, "$color": "#f55"}, "children": []}, {"id": "79c", "name": "the Pacific Oceanpng..", "data": {"$angularWidth": 20, "$color": "#f55"}, "children": []}, {"id": "63c", "name": "Obama proposes vast ..", "data": {"$angularWidth": 20, "$color": "#f55"}, "children": []}, {"id": "72c", "name": "Creating a Rain Fore..", "data": {"$angularWidth": 20, "$color": "#f55"}, "children": []}, {"id": "1c", "name": "The Pacific Ocean ha..", "data": {"$angularWidth": 20, "$color": "#f55"}, "children": []}, {"id": "48c", "name": "Coast Guard Cutter O..", "data": {"$angularWidth": 20, "$color": "#f55"}, "children": []}, {"id": "32c", "name": "Did not Know About t..", "data": {"$angularWidth": 20, "$color": "#f55"}, "children": []}, {"id": "56c", "name": "Obligation to Negoti..", "data": {"$angularWidth": 20, "$color": "#f55"}, "children": []}, {"id": "33c", "name": "The Pacific Ocean is..", "data": {"$angularWidth": 20, "$color": "#f55"}, "children": []}, {"id": "64c", "name": "Titanium Healthcare ..", "data": {"$angularWidth": 20, "$color": "#f55"}, "children": []}, {"id": "12c", "name": "Pacific Ocean latest..", "data": {"$angularWidth": 20, "$color": "#f55"}, "children": []}, {"id": "35c", "name": "Kilauea Eruption Fos..", "data": {"$angularWidth": 20, "$color": "#f55"}, "children": []}, {"id": "77c", "name": "Impact Of Covid  On ..", "data": {"$angularWidth": 20, "$color": "#f55"}, "children": []}, {"id": "67c", "name": "Japan planning mass ..", "data": {"$angularWidth": 20, "$color": "#f55"}, "children": []}, {"id": "10c", "name": "private islands for ..", "data": {"$angularWidth": 20, "$color": "#f55"}, "children": []}, {"id": "69c", "name": "South Pacific  Mothe..", "data": {"$angularWidth": 20, "$color": "#f55"}, "children": []}, {"id": "16c", "name": "Pacific Ocean keeps ..", "data": {"$angularWidth": 20, "$color": "#f55"}, "children": []}, {"id": "49c", "name": "Ice discharge in the..", "data": {"$angularWidth": 20, "$color": "#f55"}, "children": []}, {"id": "43c", "name": "Which country at the..", "data": {"$angularWidth": 20, "$color": "#f55"}, "children": []}, {"id": "50c", "name": "Sailing Solo across ..", "data": {"$angularWidth": 20, "$color": "#f55"}, "children": []}, {"id": "78c", "name": "Scientists discover ..", "data": {"$angularWidth": 20, "$color": "#f55"}, "children": []}, {"id": "61c", "name": "Why the Atlantic and..", "data": {"$angularWidth": 20, "$color": "#f55"}, "children": []}, {"id": "70c", "name": "Plastic Garbage Patc..", "data": {"$angularWidth": 20, "$color": "#f55"}, "children": []}, {"id": "52c", "name": "China could spread p..", "data": {"$angularWidth": 20, "$color": "#f55"}, "children": []}, {"id": "26c", "name": "Crossing the Pacific..", "data": {"$angularWidth": 20, "$color": "#f55"}, "children": []}]}, {"id": "64c", "name": "Titanium Healthcare ..", "children": [{"id": "6c", "name": "Pilot Records Selfie..", "data": {"$angularWidth": 20, "$color": "#f55"}, "children": []}, {"id": "47c", "name": "E \u2013 Eastern Pacific ..", "data": {"$angularWidth": 20, "$color": "#f55"}, "children": []}, {"id": "75c", "name": "Lowell \u2013 Eastern Pac..", "data": {"$angularWidth": 20, "$color": "#f55"}, "children": []}, {"id": "20c", "name": "Malibu Beach Inn Rec..", "data": {"$angularWidth": 20, "$color": "#f55"}, "children": []}, {"id": "36c", "name": "A Changing Ocean War..", "data": {"$angularWidth": 20, "$color": "#f55"}, "children": []}, {"id": "0c", "name": "The Pacific Ocean ex..", "data": {"$angularWidth": 20, "$color": "#f55"}, "children": []}, {"id": "28c", "name": "Geography Facts Abou..", "data": {"$angularWidth": 20, "$color": "#f55"}, "children": []}, {"id": "46c", "name": "Volcanoes of the Pac..", "data": {"$angularWidth": 20, "$color": "#f55"}, "children": []}, {"id": "19c", "name": "South Pacific Ocean ..", "data": {"$angularWidth": 20, "$color": "#f55"}, "children": []}, {"id": "5c", "name": "This Is the Engineer..", "data": {"$angularWidth": 20, "$color": "#f55"}, "children": []}, {"id": "73c", "name": "Pacific Ocean Park T..", "data": {"$angularWidth": 20, "$color": "#f55"}, "children": []}, {"id": "2c", "name": "How the Pacific Ocea..", "data": {"$angularWidth": 20, "$color": "#f55"}, "children": []}, {"id": "22c", "name": "Pacific Ocean Descri..", "data": {"$angularWidth": 20, "$color": "#f55"}, "children": []}, {"id": "23c", "name": "India US will work f..", "data": {"$angularWidth": 20, "$color": "#f55"}, "children": []}, {"id": "59c", "name": "After months strande..", "data": {"$angularWidth": 20, "$color": "#f55"}, "children": []}, {"id": "74c", "name": "The blob Pacific Oce..", "data": {"$angularWidth": 20, "$color": "#f55"}, "children": []}, {"id": "76c", "name": "athletes just comple..", "data": {"$angularWidth": 20, "$color": "#f55"}, "children": []}, {"id": "34c", "name": "The Pacific Ocean is..", "data": {"$angularWidth": 20, "$color": "#f55"}, "children": []}, {"id": "9c", "name": "Great white shark la..", "data": {"$angularWidth": 20, "$color": "#f55"}, "children": []}, {"id": "30c", "name": "The long memory of t..", "data": {"$angularWidth": 20, "$color": "#f55"}, "children": []}, {"id": "24c", "name": "Pacific Ocean Latest..", "data": {"$angularWidth": 20, "$color": "#f55"}, "children": []}, {"id": "14c", "name": "Pacific Ocean Facts ..", "data": {"$angularWidth": 20, "$color": "#f55"}, "children": []}, {"id": "7c", "name": "Pacific Ocean Energy..", "data": {"$angularWidth": 20, "$color": "#f55"}, "children": []}, {"id": "57c", "name": "to sail across the P..", "data": {"$angularWidth": 20, "$color": "#f55"}, "children": []}, {"id": "58c", "name": "Swimmer Ben Lecomte ..", "data": {"$angularWidth": 20, "$color": "#f55"}, "children": []}, {"id": "31c", "name": "The Great Pacific Ga..", "data": {"$angularWidth": 20, "$color": "#f55"}, "children": []}, {"id": "80c", "name": "Mystery Stretch of t..", "data": {"$angularWidth": 20, "$color": "#f55"}, "children": []}, {"id": "44c", "name": "China beats Elon Mus..", "data": {"$angularWidth": 20, "$color": "#f55"}, "children": []}, {"id": "41c", "name": "See West Coast wildf..", "data": {"$angularWidth": 20, "$color": "#f55"}, "children": []}, {"id": "4c", "name": "Theres a Desert in T..", "data": {"$angularWidth": 20, "$color": "#f55"}, "children": []}, {"id": "18c", "name": "Fishing miles from l..", "data": {"$angularWidth": 20, "$color": "#f55"}, "children": []}, {"id": "29c", "name": "Six Really Big Facts..", "data": {"$angularWidth": 20, "$color": "#f55"}, "children": []}, {"id": "39c", "name": "The acidification of..", "data": {"$angularWidth": 20, "$color": "#f55"}, "children": []}, {"id": "3c", "name": "Amanda was E Eastern..", "data": {"$angularWidth": 20, "$color": "#f55"}, "children": []}, {"id": "79c", "name": "the Pacific Oceanpng..", "data": {"$angularWidth": 20, "$color": "#f55"}, "children": []}, {"id": "27c", "name": "Magnitude quake stri..", "data": {"$angularWidth": 20, "$color": "#f55"}, "children": []}, {"id": "38c", "name": "Pacific Ocean AquaFa..", "data": {"$angularWidth": 20, "$color": "#f55"}, "children": []}, {"id": "63c", "name": "Obama proposes vast ..", "data": {"$angularWidth": 20, "$color": "#f55"}, "children": []}, {"id": "72c", "name": "Creating a Rain Fore..", "data": {"$angularWidth": 20, "$color": "#f55"}, "children": []}, {"id": "1c", "name": "The Pacific Ocean ha..", "data": {"$angularWidth": 20, "$color": "#f55"}, "children": []}, {"id": "48c", "name": "Coast Guard Cutter O..", "data": {"$angularWidth": 20, "$color": "#f55"}, "children": []}, {"id": "32c", "name": "Did not Know About t..", "data": {"$angularWidth": 20, "$color": "#f55"}, "children": []}, {"id": "42c", "name": "BRoll Corals of the ..", "data": {"$angularWidth": 20, "$color": "#f55"}, "children": []}, {"id": "17c", "name": "THE SEA OTTER IN THE..", "data": {"$angularWidth": 20, "$color": "#f55"}, "children": []}, {"id": "56c", "name": "Obligation to Negoti..", "data": {"$angularWidth": 20, "$color": "#f55"}, "children": []}, {"id": "37c", "name": "Prospects for the Tr..", "data": {"$angularWidth": 20, "$color": "#f55"}, "children": []}, {"id": "66c", "name": "Bluebox and Dnata to..", "data": {"$angularWidth": 20, "$color": "#f55"}, "children": []}, {"id": "33c", "name": "The Pacific Ocean is..", "data": {"$angularWidth": 20, "$color": "#f55"}, "children": []}, {"id": "51c", "name": "people survived a mo..", "data": {"$angularWidth": 20, "$color": "#f55"}, "children": []}, {"id": "40c", "name": "Floating Garbage Pat..", "data": {"$angularWidth": 20, "$color": "#f55"}, "children": []}, {"id": "65c", "name": "Where Do The Worlds ..", "data": {"$angularWidth": 20, "$color": "#f55"}, "children": []}, {"id": "10c", "name": "private islands for ..", "data": {"$angularWidth": 20, "$color": "#f55"}, "children": []}, {"id": "8c", "name": "the Atlantic and Pac..", "data": {"$angularWidth": 20, "$color": "#f55"}, "children": []}, {"id": "43c", "name": "Which country at the..", "data": {"$angularWidth": 20, "$color": "#f55"}, "children": []}, {"id": "21c", "name": "US troops ready for ..", "data": {"$angularWidth": 20, "$color": "#f55"}, "children": []}, {"id": "53c", "name": "pacific ocean  Time ..", "data": {"$angularWidth": 20, "$color": "#f55"}, "children": []}, {"id": "45c", "name": "Top ten species to s..", "data": {"$angularWidth": 20, "$color": "#f55"}, "children": []}, {"id": "61c", "name": "Why the Atlantic and..", "data": {"$angularWidth": 20, "$color": "#f55"}, "children": []}, {"id": "12c", "name": "Pacific Ocean latest..", "data": {"$angularWidth": 20, "$color": "#f55"}, "children": []}, {"id": "77c", "name": "Impact Of Covid  On ..", "data": {"$angularWidth": 20, "$color": "#f55"}, "children": []}, {"id": "67c", "name": "Japan planning mass ..", "data": {"$angularWidth": 20, "$color": "#f55"}, "children": []}, {"id": "25c", "name": "Size of Eurasia vs t..", "data": {"$angularWidth": 20, "$color": "#f55"}, "children": []}, {"id": "69c", "name": "South Pacific  Mothe..", "data": {"$angularWidth": 20, "$color": "#f55"}, "children": []}, {"id": "16c", "name": "Pacific Ocean keeps ..", "data": {"$angularWidth": 20, "$color": "#f55"}, "children": []}, {"id": "49c", "name": "Ice discharge in the..", "data": {"$angularWidth": 20, "$color": "#f55"}, "children": []}, {"id": "68c", "name": "PACIFIC OCEAN PEDIAT..", "data": {"$angularWidth": 20, "$color": "#f55"}, "children": []}, {"id": "13c", "name": "The Ocean Cleanup wi..", "data": {"$angularWidth": 20, "$color": "#f55"}, "children": []}, {"id": "11c", "name": "Satellites uncover w..", "data": {"$angularWidth": 20, "$color": "#f55"}, "children": []}, {"id": "52c", "name": "China could spread p..", "data": {"$angularWidth": 20, "$color": "#f55"}, "children": []}, {"id": "50c", "name": "Sailing Solo across ..", "data": {"$angularWidth": 20, "$color": "#f55"}, "children": []}, {"id": "26c", "name": "Crossing the Pacific..", "data": {"$angularWidth": 20, "$color": "#f55"}, "children": []}, {"id": "55c", "name": "MBARI researchers di..", "data": {"$angularWidth": 20, "$color": "#f55"}, "children": []}, {"id": "78c", "name": "Scientists discover ..", "data": {"$angularWidth": 20, "$color": "#f55"}, "children": []}, {"id": "62c", "name": "Amanda Kloots Says S..", "data": {"$angularWidth": 20, "$color": "#f55"}, "children": []}, {"id": "70c", "name": "Plastic Garbage Patc..", "data": {"$angularWidth": 20, "$color": "#f55"}, "children": []}]}, {"id": "12c", "name": "Pacific Ocean latest..", "children": [{"id": "6c", "name": "Pilot Records Selfie..", "data": {"$angularWidth": 20, "$color": "#f55"}, "children": []}, {"id": "47c", "name": "E \u2013 Eastern Pacific ..", "data": {"$angularWidth": 20, "$color": "#f55"}, "children": []}, {"id": "75c", "name": "Lowell \u2013 Eastern Pac..", "data": {"$angularWidth": 20, "$color": "#f55"}, "children": []}, {"id": "20c", "name": "Malibu Beach Inn Rec..", "data": {"$angularWidth": 20, "$color": "#f55"}, "children": []}, {"id": "36c", "name": "A Changing Ocean War..", "data": {"$angularWidth": 20, "$color": "#f55"}, "children": []}, {"id": "0c", "name": "The Pacific Ocean ex..", "data": {"$angularWidth": 20, "$color": "#f55"}, "children": []}, {"id": "28c", "name": "Geography Facts Abou..", "data": {"$angularWidth": 20, "$color": "#f55"}, "children": []}, {"id": "46c", "name": "Volcanoes of the Pac..", "data": {"$angularWidth": 20, "$color": "#f55"}, "children": []}, {"id": "19c", "name": "South Pacific Ocean ..", "data": {"$angularWidth": 20, "$color": "#f55"}, "children": []}, {"id": "5c", "name": "This Is the Engineer..", "data": {"$angularWidth": 20, "$color": "#f55"}, "children": []}, {"id": "73c", "name": "Pacific Ocean Park T..", "data": {"$angularWidth": 20, "$color": "#f55"}, "children": []}, {"id": "2c", "name": "How the Pacific Ocea..", "data": {"$angularWidth": 20, "$color": "#f55"}, "children": []}, {"id": "22c", "name": "Pacific Ocean Descri..", "data": {"$angularWidth": 20, "$color": "#f55"}, "children": []}, {"id": "23c", "name": "India US will work f..", "data": {"$angularWidth": 20, "$color": "#f55"}, "children": []}, {"id": "59c", "name": "After months strande..", "data": {"$angularWidth": 20, "$color": "#f55"}, "children": []}, {"id": "74c", "name": "The blob Pacific Oce..", "data": {"$angularWidth": 20, "$color": "#f55"}, "children": []}, {"id": "76c", "name": "athletes just comple..", "data": {"$angularWidth": 20, "$color": "#f55"}, "children": []}, {"id": "34c", "name": "The Pacific Ocean is..", "data": {"$angularWidth": 20, "$color": "#f55"}, "children": []}, {"id": "9c", "name": "Great white shark la..", "data": {"$angularWidth": 20, "$color": "#f55"}, "children": []}, {"id": "30c", "name": "The long memory of t..", "data": {"$angularWidth": 20, "$color": "#f55"}, "children": []}, {"id": "24c", "name": "Pacific Ocean Latest..", "data": {"$angularWidth": 20, "$color": "#f55"}, "children": []}, {"id": "14c", "name": "Pacific Ocean Facts ..", "data": {"$angularWidth": 20, "$color": "#f55"}, "children": []}, {"id": "7c", "name": "Pacific Ocean Energy..", "data": {"$angularWidth": 20, "$color": "#f55"}, "children": []}, {"id": "57c", "name": "to sail across the P..", "data": {"$angularWidth": 20, "$color": "#f55"}, "children": []}, {"id": "58c", "name": "Swimmer Ben Lecomte ..", "data": {"$angularWidth": 20, "$color": "#f55"}, "children": []}, {"id": "31c", "name": "The Great Pacific Ga..", "data": {"$angularWidth": 20, "$color": "#f55"}, "children": []}, {"id": "80c", "name": "Mystery Stretch of t..", "data": {"$angularWidth": 20, "$color": "#f55"}, "children": []}, {"id": "44c", "name": "China beats Elon Mus..", "data": {"$angularWidth": 20, "$color": "#f55"}, "children": []}, {"id": "41c", "name": "See West Coast wildf..", "data": {"$angularWidth": 20, "$color": "#f55"}, "children": []}, {"id": "4c", "name": "Theres a Desert in T..", "data": {"$angularWidth": 20, "$color": "#f55"}, "children": []}, {"id": "18c", "name": "Fishing miles from l..", "data": {"$angularWidth": 20, "$color": "#f55"}, "children": []}, {"id": "29c", "name": "Six Really Big Facts..", "data": {"$angularWidth": 20, "$color": "#f55"}, "children": []}, {"id": "39c", "name": "The acidification of..", "data": {"$angularWidth": 20, "$color": "#f55"}, "children": []}, {"id": "3c", "name": "Amanda was E Eastern..", "data": {"$angularWidth": 20, "$color": "#f55"}, "children": []}, {"id": "79c", "
[truncated: 176,278 more chars]
