# Supplementary material for: An architecture for non-linear discovery of aggregated multimedia document web search results
Source: PeerJ Comput Sci. 2021 Apr 21;7:e449. doi: 10.7717/peerj-cs.449 (PMC8080422; doi:10.7717/peerj-cs.449)
Supplement: Supplemental Information 1 — We used each query cached file as the single experimental run. We calculated the mean from 5 iterations and again calculated the mean average of 5 iterations in the end. [file peerj-cs-07-449-s001.zip › myutils/tree420.json]

{"id": "2c", "name": "cluster text going...", "children": [{"id": "13d", "name": "pacific ocean Archiv..", "data": {"band": "NA", "relation": "NA"}, "children": [{"id": "205", "name": "pacific ocean Archives - Oregon Coast Aquarium", "data": {"band": "NA", "relation": "NA"}, "children": []}, {"id": "217", "name": "Coast Guard: Submarine found in Pacific Ocean with $165 ...", "data": {"band": "NA", "relation": "NA"}, "children": []}, {"id": "273", "name": "Pacific Ocean bathymetry and locations ...researchgate.net", "data": {"band": "NA", "relation": "NA"}, "children": []}, {"id": "288", "name": "Tropical Pacific Observing System | Marine Science - Frontiers", "data": {"band": "NA", "relation": "NA"}, "children": []}, {"id": "73d", "name": "Pacific Ocean  Pearls of the Planet  YouTube ", "data": {"band": "NA", "relation": "NA"}, "children": []}, {"id": "174d", "name": "Diving To The Bottom Of The Pacific Ocean  Wonders of the  ", "data": {"band": "NA", "relation": "NA"}, "children": []}]}, {"id": "174d", "name": "Diving To The Bottom..", "data": {"band": "NA", "relation": "NA"}, "children": [{"id": "13d", "name": "pacific ocean Archives  Oregon Coast Aquarium ", "data": {"band": "NA", "relation": "NA"}, "children": []}, {"id": "210", "name": "Diving To The Bottom Of The Pacific Ocean - Wonders of the ...", "data": {"band": "NA", "relation": "NA"}, "children": []}, {"id": "73d", "name": "Pacific Ocean  Pearls of the Planet  YouTube ", "data": {"band": "NA", "relation": "NA"}, "children": []}]}, {"id": "73d", "name": "Pacific Ocean  Pearl..", "data": {"band": "NA", "relation": "NA"}, "children": [{"id": "13d", "name": "pacific ocean Archives  Oregon Coast Aquarium ", "data": {"band": "NA", "relation": "NA"}, "children": []}, {"id": "174d", "name": "Diving To The Bottom Of The Pacific Ocean  Wonders of the  ", "data": {"band": "NA", "relation": "NA"}, "children": []}, {"id": "216", "name": "Pacific Ocean | Pearls of the Planet - YouTube", "data": {"band": "NA", "relation": "NA"}, "children": []}, {"id": "328", "name": "Pacific Ocean | Pearls of the Planet ...m.youtube.com", "data": {"band": "NA", "relation": "NA"}, "children": []}, {"id": "17d", "name": "How the Pacific Ocean Got its Name YouTube . The last frontier of history The Pacific Ocean YouTube .", "data": {"band": "NA", "relation": "NA"}, "children": []}]}, {"id": "17d", "name": "How the Pacific Ocea..", "data": {"band": "NA", "relation": "NA"}, "children": [{"id": "73d", "name": "Pacific Ocean  Pearls of the Planet  YouTube ", "data": {"band": "NA", "relation": "NA"}, "children": []}, {"id": "234", "name": "Where's the Catch? - Pacific Ocean - YouTube", "data": {"band": "NA", "relation": "NA"}, "children": []}, {"id": "246", "name": "Microplastics in the Pacific Ocean - YouTube", "data": {"band": "NA", "relation": "NA"}, "children": []}, {"id": "261", "name": "PACIFIC OCEAN ADVENTURES PART 2 - YouTube", "data": {"band": "NA", "relation": "NA"}, "children": []}, {"id": "266", "name": "How the Pacific Ocean Got its Name - YouTube", "data": {"band": "NA", "relation": "NA"}, "children": []}, {"id": "291", "name": "The last frontier of history: The Pacific Ocean - YouTube", "data": {"band": "NA", "relation": "NA"}, "children": []}, {"id": "361", "name": "APRU Pacific Oceans - YouTube", "data": {"band": "NA", "relation": "NA"}, "children": []}, {"id": "374", "name": "Almanac: Pacific Ocean discovered - YouTube", "data": {"band": "NA", "relation": "NA"}, "children": []}, {"id": "389", "name": "Young Dolph - Pacific Ocean (Audio) - YouTube", "data": {"band": "NA", "relation": "NA"}, "children": []}]}, {"id": "6c", "name": "Pilot Records Selfie..", "data": {"$angularWidth": 20, "$color": "#f55"}, "children": []}, {"id": "47c", "name": "E \u2013 Eastern Pacific ..", "data": {"$angularWidth": 20, "$color": "#f55"}, "children": []}, {"id": "75c", "name": "Lowell \u2013 Eastern Pac..", "data": {"$angularWidth": 20, "$color": "#f55"}, "children": []}], "data": {"$color": "FD7E14", "relation": "NA"}}
