# Supplementary material for: An architecture for non-linear discovery of aggregated multimedia document web search results
Source: PeerJ Comput Sci. 2021 Apr 21;7:e449. doi: 10.7717/peerj-cs.449 (PMC8080422; doi:10.7717/peerj-cs.449)
Supplement: Supplemental Information 1 — We used each query cached file as the single experimental run. We calculated the mean from 5 iterations and again calculated the mean average of 5 iterations in the end. [file peerj-cs-07-449-s001.zip › QUERY_CACHE/snip_view0]

{"0": {"title": "New York City - Wikipedia", "snippet": "New York City (NYC), often called simply New York, is the most populous city in the United States. With an estimated 2019 population of 8,336,817 distributed\u00a0...", "url": "https://en.wikipedia.org/wiki/New_York_City", "type": "web"}, "1": {"title": "Welcome to NYC.gov | City of New York", "snippet": "The official website of the City of New York. Find information about important alerts, 311 services, news, programs, events, government employment, the office of\u00a0...", "url": "https://www.nyc.gov/", "type": "web"}, "2": {"title": "The Official Guide to New York City | nycgo.com", "snippet": "Find out what to do, where to go, where to stay and what to eat in NYC from the experts who know it best.", "url": "https://www.nycgo.com/", "type": "web"}, "3": {"title": "New York City | Find Hotels, Things to Do, Restaurants & Events", "snippet": "Discover why so many people love New York City. There's plenty of events, attractions and restaurants to experience. Let us help you plan your NYC adventure.", "url": "https://www.iloveny.com/places-to-go/new-york-city/", "type": "web"}, "4": {"title": "New York City | Layout, People, Economy, Culture, & History ...", "snippet": "New York City, city and port located at the mouth of the Hudson River, southeastern New York state, considered the most influential American metropolis and the\u00a0...", "url": "https://www.britannica.com/place/New-York-City", "type": "web"}, "5": {"title": "New York City - Wikitravel", "snippet": "New York City has a population of approximately 8.2 million people. The New York Metropolitan Area, which spans lower New York, northern New Jersey, and\u00a0...", "url": "https://wikitravel.org/en/New_York_City", "type": "web"}, "6": {"title": "Things to do in New York, NY: New York City Guide by 10Best", "snippet": "Major museums like the Guggenheim, the Metropolitan Museum of Art, the Museum of Modern Art, The Frick ...", "url": "https://www.10best.com/destinations/new-york/new-york/", "type": "web"}, "7": {"title": "The Official Website of New York State", "snippet": "The official website of the State of New York. Find information about state government agencies and learn more about our programs and services.", "url": "https://www.ny.gov/", "type": "web"}, "8": {"title": "New York City Department of Parks & Recreation", "snippet": "NYC Parks is making important service changes. Find out more about our additional safety precautions, program cancellations, and potential closures before\u00a0...", "url": "https://www.nycgovparks.org/", "type": "web"}, "9": {"title": "NYC Open Data -", "snippet": "Open Data for All New Yorkers. Open Data is free public data published by New York City agencies\u00a0...", "url": "https://opendata.cityofnewyork.us/", "type": "web"}, "10": {"title": "New York City Travel Guide - Vacation Ideas | Travel + Leisure", "snippet": "Visit New York City for an unforgettable adventure. Discover the best hotels, restaurants and things to do with this highly curated New York City travel guide.", "url": "https://www.travelandleisure.com/travel-guide/new-york-city", "type": "web"}, "11": {"title": "New York City, NY - TripAdvisor", "snippet": "Go Play. Places to see, ways to wander, and signature experiences that define New York City.", "url": "https://www.tripadvisor.com/Tourism-g60763-New_York_City_New_York-Vacations.html", "type": "web"}, "12": {"title": "New York News and updates on the Coronavirus Crisis | Daily ...", "snippet": "Latest New York City news as NYC and Governor Andrew Cuomo deal with the coronavirus pandemic - from MailOnline.", "url": "https://www.dailymail.co.uk/news/new_york/index.html", "type": "web"}, "13": {"title": "Experience New York City | New York, USA, North America ...", "snippet": "New York City's best sights and local secrets from travel experts you can trust. | Epicenter of the arts. Architectural darling. Dining and shopping capital.", "url": "https://www.lonelyplanet.com/usa/new-york-city", "type": "web"}, "14": {"title": "New York City Economic Development Corporation", "snippet": "New York City Economic Development Corporation's mission is to encourage economic growth in each of the five boroughs of New York City.", "url": "https://edc.nyc/", "type": "web"}, "15": {"title": "New York City Travel Guide & Tips - Cond\u00e9 Nast Traveler", "snippet": "A comprehensive guide and a collection of tips for visiting New York City from the experts at Cond\u00e9 Nast Traveler. Start with what you need to know before you\u00a0...", "url": "https://www.cntraveler.com/destinations/new-york-city", "type": "web"}, "16": {"title": "Spectrum News NY1 | New York City", "snippet": "Get breaking news, weather alerts, live streaming video and more from NY1, Charter Spectrum's 24-hour news channel in New York City.", "url": "https://www.ny1.com/nyc/all-boroughs", "type": "web"}, "17": {"title": "New York City Travel Guide | U.S. News Travel", "snippet": "Guide to the best hotels and things to do in New York City. Maps, travel tips and more.", "url": "https://travel.usnews.com/New_York_NY/", "type": "web"}, "18": {"title": "New York City - HISTORY", "snippet": "It's densely populated and filled with the world's most iconic landmarks. Learn some facts and figures behind \"the city that never sleeps.\"", "url": "https://www.history.com/topics/us-states/new-york-city-video", "type": "web"}, "19": {"title": "New York Real Estate Is On the Mend - The New York Times", "snippet": "2 days ago \u2014 The city is far from over Covid-19, but residents are returning to find deals on bigger and better apartments for less, especially in Manhattan's\u00a0...", "url": "https://www.nytimes.com/2020/10/09/realestate/new-york-city-real-estate-return.html", "type": "web"}, "20": {"title": "New York City Center: Home", "snippet": "Housed in a beautiful neo-Moorish theater since 1943, New York City Center celebrates the best of dance, music, and theater and reflects the eclecticism,\u00a0...", "url": "https://www.nycitycenter.org/", "type": "web"}, "21": {"title": "Museum of the City of New York: Home", "snippet": "The Museum of the City of New York celebrates and interprets the city, educating the public about its distinctive character, especially its heritage of diversity,\u00a0...", "url": "https://www.mcny.org/", "type": "web"}, "22": {"title": "New York City | Fox News", "snippet": "New York City.", "url": "https://www.foxnews.com/category/us/new-york-city", "type": "web"}, "23": {"title": "Citizens Committee For New York City: Home", "snippet": "Our mission is to help New Yorkers\u2014especially those in low-income areas\u2014come together and improve the quality of life in their neighborhoods. COVID-19 IN\u00a0...", "url": "https://www.citizensnyc.org/", "type": "web"}, "24": {"title": "The City University of New York", "snippet": "The Greatest Urban University in the World. New York City is. Your Campus. The nation's largest urban university, offering a range of undergraduate, graduate\u00a0...", "url": "https://www.cuny.edu/", "type": "web"}, "25": {"title": "New York City, NY: Thrilling City of Iconic Attractions", "snippet": "New York City New York \u00b7 The stunning skyline from the river \u00b7 View of the iconic skyline from the One World Observatory \u00b7 The Statue of Liberty, a world-renowned\u00a0...", "url": "https://www.visittheusa.com/destination/new-york-city", "type": "web"}, "26": {"title": "New York City FC", "snippet": "Colorado RapidsFC DallasHouston DynamoLos Angeles FCLA GalaxyMinnesota United FCPortland TimbersReal Salt LakeSan Jose EarthquakesSeattle\u00a0...", "url": "https://www.nycfc.com/", "type": "web"}, "27": {"title": "Columbia University in the City of New York", "snippet": "630 W. 168th St. New York, NY 10032 212-305-CUMC. Corner shot of Jerome L\u00a0...", "url": "https://www.columbia.edu/", "type": "web"}, "28": {"title": "New York City - latest news, breaking stories and comment ...", "snippet": "The latest breaking news, comment and features from The Independent.", "url": "https://www.independent.co.uk/topic/new-york-city", "type": "web"}, "29": {"title": "The New York Public Library", "snippet": "The New York Public Library (NYPL) has been an essential provider of free books, information, ideas, and education for all New Yorkers for more than 100\u00a0...", "url": "https://www.nypl.org/", "type": "web"}, "30": {"title": "New York City News: Latest Headlines, Videos & Pictures | am ...", "snippet": "Get the latest New York City news, entertainment, sports, reviews, and much more local information that is important to you, all in one place on am New York.", "url": "https://www.amny.com/", "type": "web"}, "31": {"title": "New York Travel Guide | CNN Travel - CNN.com", "snippet": "It's the most happening of cities, a place where more than 200 languages are spoken and millions flock each year to see its world-famous sights. New York\u00a0...", "url": "https://www.cnn.com/travel/destinations/new-york", "type": "web"}, "32": {"title": "AHRC New York City | A Family Governed Organization", "snippet": "Committed to finding ways for people with intellectual and other developmental disabilities build full lives. Serving the 5 boroughs of NYC since 1948.", "url": "https://www.ahrcnyc.org/", "type": "web"}, "33": {"title": "NYC Health + Hospitals", "snippet": "... system of hospitals, neighborhood health centers, long-term care, nursing homes, and home care \u2013 the public safety net health care system of New York City.", "url": "https://www.nychealthandhospitals.org/", "type": "web"}, "34": {"title": "New York City - Regional News - CNBC.com", "snippet": "What the restaurant industry needs to survive. 7:04 AM ET Thu, 1 Oct 2020. 65% of New York City restaurants say they need aid to survive. 3:57 PM ET Wed,\u00a0...", "url": "https://www.cnbc.com/new-york-city/", "type": "web"}, "35": {"title": "United Way of New York City | Live United", "snippet": "United Way of New York City (UWNYC) is a nonprofit organization dedicated to helping low-income New Yorkers make ends meet and lead self-sufficient lives.", "url": "https://unitedwaynyc.org/", "type": "web"}, "36": {"title": "Time Out New York | New York Events and Things To Do All ...", "snippet": "Your ultimate guide to New York for tourists and locals alike. Discover superb restaurants, amazing bars, great things to do and cool events in NYC.", "url": "https://www.timeout.com/newyork", "type": "web"}, "37": {"title": "Official New York CityPASS\u00ae | Visit 6 New York Attractions for ...", "snippet": "Save 40% off admission to the best New York attractions with New York CityPASS\u00ae. ... Getting and using New York City CityPASS tickets is easy\u2014you'll love it!", "url": "https://www.citypass.com/new-york", "type": "web"}, "38": {"title": "MTA: Home", "snippet": "Back; New York City Transit \u00b7 Long Island Rail Road \u00b7 Metro-North Railroad \u00b7 Bridges and Tunnels \u00b7 Other agencies and departments. Search. Schedules Maps\u00a0...", "url": "https://new.mta.info/", "type": "web"}, "39": {"title": "New York City Audubon | Protecting Wildlife and Habitat for 30 ...", "snippet": "NYC Audubon is a grassroots community that works for the protection of wild birds and habitat in the five boroughs of New York City, improving the quality of life\u00a0...", "url": "http://www.nycaudubon.org/", "type": "web"}, "40": {"title": "Home - The Metropolitan Museum of Art", "snippet": "1000 Fifth Avenue; New York, NY 10028; Phone: 212-535-7710. The Met Cloisters. 99 Margaret Corbin Drive; Fort Tryon Park; New York, NY 10040; Phone:\u00a0...", "url": "https://www.metmuseum.org/", "type": "web"}, "41": {"title": "Habitat for Humanity New York City", "snippet": "Building & preserving New York City's hard-working communities. Get involved! Donate, volunteer and advocate to build a better city.", "url": "https://habitatnyc.org/", "type": "web"}, "42": {"title": "The Roosevelt Hotel in Midtown Manhattan to Close ...", "snippet": "17 hours ago \u2014 The Roosevelt Hotel will soon join the growing list of New York City businesses to shutter amid the ongoing coronavirus pandemic. NBC New\u00a0...", "url": "https://www.nbcnewyork.com/news/local/the-roosevelt-hotel-in-midtown-manhattan-to-close-permanently/2662259/", "type": "web"}, "43": {"title": "Gothamist: New York City Local News, Food, Arts & Events", "snippet": "Gothamist is a website about New York City news, arts and events, and food, brought to you by New York Public Radio.", "url": "https://gothamist.com/", "type": "web"}, "44": {"title": "NYC Board of Elections: Home", "snippet": "New York, NY 10004. Tel. 1-212-487- ... Forest Hills, NY 11375. Tel. 1-718-730- ... 1-866-Vote-NYC (1-866-868-3692) or TTY-212-487-5496. If outside NYC call", "url": "https://vote.nyc/", "type": "web"}, "45": {"title": "TCS New York City Marathon - New York Road Runners", "snippet": "New York Road Runners is a non-profit community running organization, founded in 1958, whose mission is to help and inspire people through running. We serve\u00a0...", "url": "https://www.nyrr.org/tcsnycmarathon", "type": "web"}, "46": {"title": "New York City - ABC News", "snippet": "New York City officials say they will start issuing fines in several Orthodox Jewish neighborhoods to people who refuse to wear masks and could order further\u00a0...", "url": "https://abcnews.go.com/alerts/new-york", "type": "web"}, "47": {"title": "New York City - AP News", "snippet": "News from The Associated Press, the definitive source for independent journalism from every corner of the globe.", "url": "https://apnews.com/hub/new-york-city", "type": "web"}, "48": {"title": "U.S. Census Bureau QuickFacts: New York city, New York", "snippet": "New York city, New York. QuickFacts provides statistics for all states and counties, and for cities and towns with a population of 5,000 or more.", "url": "https://www.census.gov/quickfacts/newyorkcitynewyork", "type": "web"}, "49": {"title": "Fire Museum | New York City | USA", "snippet": "The history of the New York City Fire Department . Official Museum of the FDNY.", "url": "https://www.nycfiremuseum.org/", "type": "web"}, "50": {"title": "Food Bank For New York City", "snippet": "Food Bank For New York City warehouses and distributes free food for over 1.5 million hungry New Yorkers each year.", "url": "https://www.foodbanknyc.org/", "type": "web"}, "51": {"title": "Hunger Free NYC | hungerfreeamerica.org", "snippet": "Hunger Free NYC is the New York City Affiliate of Hunger Free America Currently, Hunger Free NYC Serves Low-Income New Yorkers Through the Following\u00a0...", "url": "https://www.hungerfreeamerica.org/hunger-free-nyc", "type": "web"}, "52": {"title": "The New School: A University in New York City", "snippet": "Discover a new kind of university in NYC, comprising a world-renowned design school, liberal arts college, performing arts college, and graduate schools.", "url": "https://www.newschool.edu/", "type": "web"}, "53": {"title": "New York City Ballet: Home", "snippet": "Unfortunately, it looks like you are using an outdated browser. To improve your experience on our site and ensure your security, please upgrade to a modern\u00a0...", "url": "https://www.nycballet.com/", "type": "web"}, "54": {"title": "New York City \u2013 Travel guide at Wikivoyage", "snippet": "One of the world's greatest cities, New York (known as \"The Big Apple\", \"NYC,\" and often called \"New York City\") is a global center for media, entertainment, art,\u00a0...", "url": "https://en.wikivoyage.org/wiki/New_York_City", "type": "web"}, "55": {"title": "New York City, New York Population 2020 (Demographics ...", "snippet": "New York City's population is expected to reach 9 million by 2040, based on recent projections created by the city. Among the five boroughs, the Bronx's growth is\u00a0...", "url": "https://worldpopulationreview.com/us-cities/new-york-city-ny-population", "type": "web"}, "56": {"title": "NYC.com | New York's Box Office - Broadway Tickets - Sports ...", "snippet": "Save more now at NYC.com, New York's Box Office. Buy New York Broadway tickets, Concert Tickets and Sports tickets. Reserve New York Restaurants, Hotels\u00a0...", "url": "https://www.nyc.com/", "type": "web"}, "57": {"title": "Cornell in NYC | Cornell University", "snippet": "Cornell University has been part of the fabric of New York City for more than 100 years. Cornell's academic, research and outreach programs deliver\u00a0...", "url": "https://www.cornell.edu/about/locations/nyc/", "type": "web"}, "58": {"title": "NYU", "snippet": "COVID-19 Plans and Information. New York City. MORE ... Main Campuses. New York \u00b7 Abu Dhabi \u00b7 Shanghai \u00b7 New York University \u00b7 Students \u00b7 Faculty \u00b7 Alumni\u00a0...", "url": "https://www.nyu.edu/", "type": "web"}, "59": {"title": "GrowNYC | The Sustainability Resource for New Yorkers", "snippet": "As New York City and State responds to COVID-19, we want to update you on the steps we are taking--and recommending to you--to maintain GrowNYC\u00a0...", "url": "https://www.grownyc.org/", "type": "web"}, "60": {"title": "New York City, New York Hotels & Resorts | Oyster.com", "snippet": "We checked them out before you check-in. Oyster investigators have rounded up the best hotels in New York City, New York City. Easily find hotels based on\u00a0...", "url": "https://www.oyster.com/new-york-city/hotels/", "type": "web"}, "61": {"title": "Partnership for New York City | Home", "snippet": "Partnership Fund. We make smart investments in companies that advance opportunity and innovation in New York City. Learn more. Focus Areas. Civic\u00a0...", "url": "https://pfnyc.org/", "type": "web"}, "62": {"title": "Rockefeller Center | NYC Landmark and Observation Deck", "snippet": "Rockefeller Center in the summer is the ultimate NYC destination. Enjoy shopping, dining, sightseeing, and one-of-a-kind events.", "url": "https://www.rockefellercenter.com/", "type": "web"}, "63": {"title": "New York City Travel Guide - Expert Picks for your Vacation ...", "snippet": "1. Empire State Building \u00b7 2. American Museum of Natural History \u00b7 3. Bryant Park \u00b7 4. Grand Central Terminal \u00b7 5. Solomon R. Guggenheim Museum \u00b7 6. Statue of\u00a0...", "url": "https://www.fodors.com/world/north-america/usa/new-york/new-york-city", "type": "web"}, "64": {"title": "New York, NY Real Estate - New York Homes for Sale | realtor ...", "snippet": "View 38825 homes for sale in New York, NY at a median listing price of $830000. See pricing and listing details of New York real estate for sale.", "url": "https://www.realtor.com/realestateandhomes-search/New-York_NY", "type": "web"}, "65": {"title": "New York City Pizza", "snippet": "New York City Pizza started with the idea of giving people the experience of great food, made from simple ingredients. From all of the housemade sauces and\u00a0...", "url": "https://www.newyorkcitypizza.com/", "type": "web"}, "66": {"title": "The Restaurant Industry in New York City - Office of the State ...", "snippet": "Sep 30, 2020 \u2014 percent and establishments grew by 44 percent, double the overall rate of growth. \u25cb More than 60 percent of NYC resident restaurant workers\u00a0...", "url": "https://www.osc.state.ny.us/files/reports/osdc/pdf/nyc-restaurant-industry-final.pdf", "type": "web"}, "67": {"title": "New York City Private Tours - Context Travel", "snippet": "See more with Context's New York City private tours. From the Met to the Statue of Liberty, dive beneath the surface with our network of PhD and MA-level\u00a0...", "url": "https://www.contexttravel.com/cities/new-york", "type": "web"}, "68": {"title": "New York City | Tag | ArchDaily", "snippet": "See the latest news and architecture related to New York City, only on ArchDaily.", "url": "https://www.archdaily.com/tag/new-york-city", "type": "web"}, "69": {"title": "Breaking News, World News, US and Local News - NY Daily ...", "snippet": "Find breaking US news, local New York news coverage, sports, entertainment news, celebrity gossip, autos, videos and photos at nydailynews.com.", "url": "https://www.nydailynews.com/", "type": "web"}, "70": {"title": "New York City Bar Association", "snippet": "An organization of over 24000 lawyers dedicated to improving the administration of justice and promoting the study of law.", "url": "https://www.nycbar.org/", "type": "web"}, "71": {"title": "New York City - New World Encyclopedia", "snippet": "New York City proper comprises five boroughs: Brooklyn, the Bronx, Manhattan, Queens, and Staten Island, with all but the last having populations exceeding one\u00a0...", "url": "https://www.newworldencyclopedia.org/entry/New_York_City", "type": "web"}, "72": {"title": "New York City, NY Patch - Breaking Local News Events ...", "snippet": "2 days ago \u2014 Local news and events from New York City, NY Patch. Latest headlines: New York's Billionaires Are Doing Just Fine As Coronavirus Rages;\u00a0...", "url": "https://patch.com/new-york/new-york-city", "type": "web"}, "73": {"title": "Visit New York's Empire State Building | Empire State Building", "snippet": "Come visit the Empire State Building soon. From its rich history and unique design, the landmark is New York's can't miss experience. Check back for opening\u00a0...", "url": "https://www.esbnyc.com/", "type": "web"}, "74": {"title": "New York City Real Estate | Douglas Elliman", "snippet": "Douglas Elliman | New York City. ... Browse New York City luxury listings currently on the market. 1 of 22. 197 Clinton St. Brooklyn Heights, Brooklyn, NY 11201.", "url": "https://www.elliman.com/newyorkcity", "type": "web"}, "75": {"title": "How to bring New York City back | CSNY", "snippet": "Aug 13, 2020 \u2014 First and foremost, we must continue to tamp down the COVID-19 crisis in our city through the scientific mitigation measures that are working:\u00a0...", "url": "https://www.cityandstateny.com/articles/opinion/commentary/how-bring-new-york-city-back.html", "type": "web"}, "76": {"title": "New York, NY - National Weather Service", "snippet": "NWS Forecast Office New York, NY. Weather.gov > New York, NY ... Text Product Selector (Selected product opens in new window). Latest Text Products Issued\u00a0...", "url": "https://www.weather.gov/okx/", "type": "web"}, "77": {"title": "New York City's Second Coronavirus Shutdown Begins For ...", "snippet": "3 days ago \u2014 NEW YORK (CBSNewYork) \u2014 New York's second coronavirus shutdown took effect Thursday in Brooklyn and Queens neighborhoods with a\u00a0...", "url": "https://newyork.cbslocal.com/2020/10/08/nyc-second-coronavirus-shutdown/", "type": "web"}, "78": {"title": "Big Brothers Big Sisters of New York City | BBBSNYC", "snippet": "NYC's Next Generation of Leaders Needs Your Support. Donate Today. HOW WE MAKE AN IMPACT. Studies find that our Littles are more likely to achieve\u00a0...", "url": "https://www.bigsnyc.org/", "type": "web"}, "79": {"title": "New York Region News - Headline and Videos - WSJ", "snippet": "Now the shutdown's extension into next year as the pandemic continues could mean the effective cancellation of New York City's 2020-21 arts season. Schools\u00a0...", "url": "https://www.wsj.com/news/us/greater-new-york", "type": "web"}, "80": {"title": "NYC: The Official Guide - Home | Facebook", "snippet": "NYC: The Official Guide, New York, NY. 845409 likes \u00b7 2566 talking about this. The official guide to New York City.", "url": "https://www.facebook.com/nycgo/", "type": "web"}, "81": {"title": "Bryant Park - Home", "snippet": "Bryant Park is a beloved, year-round New York City destination. Known as Manhattan's Town Square, the park is famous for its lush seasonal gardens, free\u00a0...", "url": "https://bryantpark.org/", "type": "web"}, "82": {"title": "The High Line: Home", "snippet": "Owned by the City of New York, the High Line is a public park programmed, maintained, and operated by Friends of the High Line, in partnership with the New\u00a0...", "url": "https://www.thehighline.org/", "type": "web"}, "83": {"title": "Things to Do in New York City | Frommer's", "snippet": "Exploring New York City can be overwhelming, but Frommer's has created the most definitive guide on the internet for things to do in NYC. Plan your trip today.", "url": "https://www.frommers.com/destinations/new-york-city", "type": "web"}, "84": {"title": "Grand Central Terminal - Be Transported", "snippet": "Experience New York City's crown jewel. Be transported by the iconic beauty and lasting legacy of Grand Central Terminal. This historic world-famous landmark\u00a0...", "url": "https://www.grandcentralterminal.com/", "type": "web"}, "85": {"title": "Basic Facts About Homelessness: New York City - Coalition ...", "snippet": "In July 2020, there were 58,089 homeless people, including 13,046 homeless families with 19,278 homeless children, sleeping each night in the New York City\u00a0...", "url": "https://www.coalitionforthehomeless.org/basic-facts-about-homelessness-new-york-city/", "type": "web"}, "86": {"title": "New York City NY Real Estate & Homes For Sale - Zillow", "snippet": "Zillow has 36191 homes for sale in New York City NY. View listing photos, review sales history, and use our detailed real estate filters to find the perfect place.", "url": "https://www.zillow.com/new-york-ny/", "type": "web"}, "87": {"title": "New York City Charter School Center", "snippet": "The New York City Charter School Center. helps new charter schools get started, supports existing schools and builds community support so that highly effective\u00a0...", "url": "https://www.nyccharterschools.org/", "type": "web"}, "88": {"title": "Food Network & Cooking Channel New York City Wine ...", "snippet": "NYCWFF, taking place October 2-11, 2020, is considered the largest food and wine festival in New York City. With more than 80 events, we are widely\u00a0...", "url": "https://nycwff.org/", "type": "web"}, "89": {"title": "New York City - NYC Hotels - Broadway Shows", "snippet": "NYCTourist is your guide for Manhattan New York. Find the latest information on Manhattan tours, numerous Manhattan attractions, events in Manhattan,\u00a0...", "url": "https://www.nyctourist.com/", "type": "web"}, "90": {"title": "City Harvest Home", "snippet": "Nearly 1.6 Million New Yorkers Have Lost Work and Income Since COVID-19, and Food Insecurity Is Expected to Surge Nearly 40% in NYC. Congress Must\u00a0...", "url": "https://www.cityharvest.org/", "type": "web"}, "91": {"title": "MoMA", "snippet": "MoMA is a place that fuels creativity, ignites minds, and provides inspiration. Its extraordinary exhibitions and collection of modern and contemporary art are\u00a0...", "url": "https://www.moma.org/", "type": "web"}, "92": {"title": "New York City by Liz Eswein (@newyorkcity) \u2022 Instagram ...", "snippet": "1.5m Followers, 1558 Following, 1789 Posts - See Instagram photos and videos from New York City by Liz Eswein (@newyorkcity)", "url": "https://www.instagram.com/newyorkcity/?hl=en", "type": "web"}, "93": {"title": "10 Things You Need To Know About New York City", "snippet": "More videos on YouTube \u00b7 1. New York City is divided into five boroughs \u00b7 2. Try and visit a borough other than Manhattan \u00b7 3. It's very easy to navigate \u00b7 4. There is\u00a0...", "url": "https://www.hostelworld.com/blog/10-things-you-need-to-know-about-new-york-city/", "type": "web"}, "94": {"title": "Is New York City Over? (Ep. 434) - Freakonomics Freakonomics", "snippet": "4 days ago \u2014 The pandemic has hit America's biggest city particularly hard. Amidst a deep fiscal hole, rising homicides, and a flight to the suburbs, some\u00a0...", "url": "https://freakonomics.com/podcast/urban-flight-part-1/", "type": "web"}, "95": {"title": "New York | US news | The Guardian", "snippet": "11 hours ago \u2014 Orthodox New Yorkers condemn Cuomo over new Covid shutdowns. Orthodox Jewish ... The fight to vote I was caught in New York's election error. ... New York City to fine people who refuse to wear masks as Covid rates rise.", "url": "https://www.theguardian.com/us-news/new-york", "type": "web"}, "96": {"title": "New York City, NY Weather Forecast and Conditions - The ...", "snippet": "Today's and tonight's New York City, NY weather forecast, weather conditions and Doppler radar from The Weather Channel and Weather.com.", "url": "https://weather.com/weather/today/l/New+York+City+NY?canonicalCityId=a701ee19c4ab71bbbe2f6ba2fe8c250913883e5ae9b8eee8b54f8efbdb3eec03", "type": "web"}, "97": {"title": "New York City - Wikipediaen.wikipedia.org", "url": "https://en.wikipedia.org/wiki/New_York_City", "thumbnail": "rgba(32,33,36,0)", "type": "image"}, "98": {"title": "Is New York City Safe to Visit in 2020 ...viahero.com", "url": "https://www.viahero.com/travel-to-new-york-city/is-nyc-safe", "thumbnail": "rgba(26,115,232,.4)", "type": "image"}, "99": {"title": "Curbed NYny.curbed.com", "url": "https://ny.curbed.com/2020/1/2/21046025/nyc-real-estate-architecture-transportation-predictions-2020", "thumbnail": "rgba(0,0,0,.42)", "type": "image"}, "100": {"title": "how expensive New York City ...businessinsider.com", "url": "https://www.businessinsider.com/how-expensive-is-new-york-city-mind-blowing-facts-2019-6", "thumbnail": "rgba(255,255,255,.90)", "type": "image"}, "101": {"title": "A History of New York City in 27 ...architecturaldigest.com", "url": "https://www.architecturaldigest.com/story/history-new-york-city-27-buildings", "thumbnail": "rgba(0,172,193,.7)", "type": "image"}, "102": {"title": "New York City in the 2010s - Curbed NYny.curbed.com", "url": "https://ny.curbed.com/2019/12/26/21038024/nyc-trends-development-real-estate-parks-2010s", "thumbnail": "rgba(100,100,100,.6)", "type": "image"}, "103": {"title": "How to Spend 24 Hours in New York Citytheculturetrip.com", "url": "https://theculturetrip.com/north-america/usa/new-york/new-york-city/articles/how-to-spend-24-hours-in-new-york-city/", "thumbnail": "rgba(150,191,242,.17)", "type": "image"}, "104": {"title": "New York City home sellers take higher ...amny.com", "url": "https://www.amny.com/real-estate/new-york-city-home-sellers-take-higher-losses-manhattan-real-estate-especially-costly/", "thumbnail": "rgba(66,133,244,.04)", "type": "image"}, "105": {"title": "Covid Comeback in the Fall ...nytimes.com", "url": "https://www.nytimes.com/2020/08/26/nyregion/coronavirus-fall-new-york.html", "thumbnail": "rgba(0,0,0,.41)", "type": "image"}, "106": {"title": "New York City Real Estate | Douglas Ellimanelliman.com", "url": "https://www.elliman.com/newyorkcity", "thumbnail": "rgba(0,0,0,.20)", "type": "image"}, "107": {"title": "breathtaking helicopter footage ...timeout.com", "url": "https://www.timeout.com/newyork/news/watch-this-breathtaking-helicopter-footage-of-new-york-city-from-above-042120", "thumbnail": "rgba(32,33,36,.255)", "type": "image"}, "108": {"title": "New York City | Find Hotels, Things to ...iloveny.com", "url": "https://www.iloveny.com/places-to-go/new-york-city/", "thumbnail": "rgba(204,204,204,.75)", "type": "image"}, "109": {"title": "30 Ultimate Things to Do in New York Cityfodors.com", "url": "https://www.fodors.com/world/north-america/usa/new-york/new-york-city/experiences/news/photos/20-ultimate-things-to-do-in-new-york-city", "thumbnail": "rgba(66,133,244,.26)", "type": "image"}, "110": {"title": "New York City | Layout, People, Economy ...britannica.com", "url": "https://www.britannica.com/place/New-York-City", "thumbnail": "rgba(32,33,36,.10)", "type": "image"}, "111": {"title": "Know Before You Visit New York City ...cntraveler.com", "url": "https://www.cntraveler.com/story/the-essential-things-to-know-before-you-visit-new-york-city", "thumbnail": "rgba(51,51,51,.8)", "type": "image"}, "112": {"title": "Fun NYC Places to Visit ...townandcountrymag.com", "url": "https://www.townandcountrymag.com/leisure/travel-guide/g61/things-to-do-in-new-york-city/", "thumbnail": "rgba(0,0,0,.098)", "type": "image"}, "113": {"title": "The Creative Side of New York Citystorymaps.arcgis.com", "url": "https://storymaps.arcgis.com/stories/26e1731acfab41819bfe26c271b01436", "thumbnail": "rgba(255,255,255,.1)", "type": "image"}, "114": {"title": "New York City is 'dead forever ...marketwatch.com", "url": "https://www.marketwatch.com/story/new-york-city-is-dead-forever-according-to-one-lifelong-new-yorker-2020-08-16", "thumbnail": "rgba(34,34,34,.87)", "type": "image"}, "115": {"title": "New York City faces record vacancies ...foxbusiness.com", "url": "https://www.foxbusiness.com/real-estate/new-york-record-vacancies-lower-rent-corona", "thumbnail": "rgba(131,131,131,.50)", "type": "image"}, "116": {"title": "New York City Private Tours - Context ...contexttravel.com", "url": "https://www.contexttravel.com/cities/new-york", "thumbnail": "rgba(32,33,36,.1)", "type": "image"}, "117": {"title": "New York City during the coronavirus ...cnn.com", "url": "https://www.cnn.com/2020/03/19/us/coronavirus-new-york-images/index.html", "thumbnail": "https://encrypted-tbn0.gstatic.com/images?q=tbn%3AANd9GcSe_QZqFsqiovpZ_5-qyttdUNLB84VMWKatHg&usqp=CAU", "type": "image"}, "118": {"title": "Is It Safe to Travel to New York City?tripsavvy.com", "url": "https://www.tripsavvy.com/is-new-york-city-safe-1613379", "thumbnail": "https://encrypted-tbn0.gstatic.com/images?q=tbn%3AANd9GcT-VDiImrWJg0IT026cmR9Go-tljPITEKkp4g&usqp=CAU", "type": "image"}, "119": {"title": "How to bring New York City back | CSNYcityandstateny.com", "url": "https://www.cityandstateny.com/articles/opinion/commentary/how-bring-new-york-city-back.html", "thumbnail": "https://encrypted-tbn0.gstatic.com/images?q=tbn%3AANd9GcRDcPoACu42BMjcxWmxZdNxYFfyl8GdNdoSjg&usqp=CAU", "type": "image"}, "120": {"title": "Things to do in New York City ...businessinsider.com", "url": "https://www.businessinsider.com/new-york-city-things-to-do-2018-4", "thumbnail": "https://encrypted-tbn0.gstatic.com/images?q=tbn%3AANd9GcQkq2hpzOAZbZG7mYtcM-uRLshRbHslCVIB-Q&usqp=CAU", "type": "image"}, "121": {"title": "New York metropolitan area - Wikipediaen.wikipedia.org", "url": "https://en.wikipedia.org/wiki/New_York_metropolitan_area", "thumbnail": "https://encrypted-tbn0.gstatic.com/images?q=tbn%3AANd9GcRYRZS1AS-0T1Yz8lN2Ut6Ur61VLcuFt47EAg&usqp=CAU", "type": "image"}, "122": {"title": "Things To Do In Manhattan, New York ...handluggageonly.co.uk", "url": "https://handluggageonly.co.uk/2015/11/06/27-random-experiences-that-will-make-you-happy-in-new-york-city/", "thumbnail": "https://encrypted-tbn0.gstatic.com/images?q=tbn%3AANd9GcRL-QT9peG4UWW1R6N9Bj7ZNZyiarMoihVsgA&usqp=CAU", "type": "image"}, "123": {"title": "New York City Again Sets Tourism Record ...northstarmeetingsgroup.com", "url": "https://www.northstarmeetingsgroup.com/News/Industry/new-york-city-2018-tourism-statistics-record", "thumbnail": "https://encrypted-tbn0.gstatic.com/images?q=tbn%3AANd9GcTQasx7FxgyMVcrSt3U8aNqf15KM_bQLPr5Hw&usqp=CAU", "type": "image"}, "124": {"title": "New York City in Three Days | NYCgonycgo.com", "url": "https://www.nycgo.com/articles/new-york-city-in-three-days", "thumbnail": "https://encrypted-tbn0.gstatic.com/images?q=tbn%3AANd9GcQehXmECdoAKdtb1OX0K68UGJ9QleXDfNzbgg&usqp=CAU", "type": "image"}, "125": {"title": "Epicenter of the Coronavirus Pandemic ...nytimes.com", "url": "https://www.nytimes.com/2020/03/22/nyregion/Coronavirus-new-York-epicenter.html", "thumbnail": "https://encrypted-tbn0.gstatic.com/images?q=tbn%3AANd9GcSe8fDo8TcCXfj8aKghMvLen9UdgRTKtO9PLA&usqp=CAU", "type": "image"}, "126": {"title": "Reopen NYC: New York City to enter ...abc7ny.com", "url": "https://abc7ny.com/cuomo-vs-de-blasio-new-york-city-phase-2-june-22-reopen-nyc/6252213/", "thumbnail": "https://encrypted-tbn0.gstatic.com/images?q=tbn%3AANd9GcSvCWrzHBpXlsw9BpSGACQLbSqeDcaPgmDqdA&usqp=CAU", "type": "image"}, "127": {"title": "80 Wet Markets Amid Coronavirus Crisis ...plantbasednews.org", "url": "https://www.plantbasednews.org/lifestyle/new-york-city-urged-shut-wet-markets-coronavirus", "thumbnail": "https://encrypted-tbn0.gstatic.com/images?q=tbn%3AANd9GcRhpuQ0gimYTptNibsNPNL4SKhGCqem4Iy02Q&usqp=CAU", "type": "image"}, "128": {"title": "New York City tourism: Hospitality ...cnn.com", "url": "https://www.cnn.com/travel/article/new-york-city-tourism-coalition/index.html", "thumbnail": "https://encrypted-tbn0.gstatic.com/images?q=tbn%3AANd9GcSUtLhtf8pSypAnArEAtTkHIshFn69n7QvQoQ&usqp=CAU", "type": "image"}, "129": {"title": "Pollution in New York City has dropped ...timeout.com", "url": "https://www.timeout.com/newyork/news/pollution-in-new-york-city-has-dropped-dramatically-as-new-yorkers-stay-in-032420", "thumbnail": "https://encrypted-tbn0.gstatic.com/images?q=tbn%3AANd9GcRABviXFkHPfA25H8KBaSmvVQB6drgBl7FUWA&usqp=CAU", "type": "image"}, "130": {"title": "NYC apartments: How rent in New York ...ny.curbed.com", "url": "https://ny.curbed.com/2019/12/16/20994162/nyc-decade-in-review-rental-market-queens-bronx-corona", "thumbnail": "https://encrypted-tbn0.gstatic.com/images?q=tbn%3AANd9GcTTHIEGZKlqmXZVASnMVBT3lrYyOixR1dpVkQ&usqp=CAU", "type": "image"}, "131": {"title": "July In New York City ...secretnyc.co", "url": "https://secretnyc.co/wonderful-things-to-do-in-july-in-new-york-city/", "thumbnail": "https://encrypted-tbn0.gstatic.com/images?q=tbn%3AANd9GcSDiLY6EDbbU9QkByetZmHY7AEZNoiMe-zUdA&usqp=CAU", "type": "image"}, "132": {"title": "New York City | Healthcare incubator ...matter.health", "url": "https://matter.health/posts/matter-to-open-in-new-york-city/", "thumbnail": "https://encrypted-tbn0.gstatic.com/images?q=tbn%3AANd9GcS4qEXamjc0__Q49O4U5mG2w3QlhMqSBVC3Dg&usqp=CAU", "type": "image"}, "133": {"title": "best suburbs outside of New York City ...6sqft.com", "url": "https://www.6sqft.com/5-of-the-best-suburbs-outside-of-new-york-city/", "thumbnail": "https://encrypted-tbn0.gstatic.com/images?q=tbn%3AANd9GcRKrvfxnWfBhRZcDKjmNdbdZy0ovsmaLhBsfQ&usqp=CAU", "type": "image"}, "134": {"title": "enjoy summer 2020 in New York City ...qns.com \u00b7 In stock", "url": "https://qns.com/2020/06/15-ways-for-families-to-enjoy-summer-2020-in-new-york-city/", "thumbnail": "https://encrypted-tbn0.gstatic.com/images?q=tbn%3AANd9GcS_luE6VvsuEr85Pa_XRLJqeOhvT_Xsokb7UA&usqp=CAU", "type": "image"}, "135": {"title": "New York City Council passes bill to ...cnbc.com", "url": "https://www.cnbc.com/2019/04/18/new-york-city-council-passes-bill-to-cut-building-emissions.html", "thumbnail": "https://encrypted-tbn0.gstatic.com/images?q=tbn%3AANd9GcQS3-YjFWQTVaT34YgMlfZCGFCiVxBn3LvNrg&usqp=CAU", "type": "image"}, "136": {"title": "The Top 10 Things To Do in New York Cityviator.com", "url": "https://www.viator.com/en-CA/New-York-City/d687", "thumbnail": "https://encrypted-tbn0.gstatic.com/images?q=tbn%3AANd9GcS0liQbG5yRVHCU7QP7GEfwmiTq7fcfETUMHg&usqp=CAU", "type": "image"}, "137": {"title": "New York Student Trips & Tours ...worldstrides.com", "url": "https://worldstrides.com/programs-and-tours/new-york/", "thumbnail": "https://encrypted-tbn0.gstatic.com/images?q=tbn%3AANd9GcQtTGc-fQHoS2aDyQPafHx34IH61bTBsyKcmA&usqp=CAU", "type": "image"}, "138": {"title": "New York City: Latest News ...complex.com", "url": "https://www.complex.com/tag/new-york-city", "thumbnail": "https://encrypted-tbn0.gstatic.com/images?q=tbn%3AANd9GcSHzvyjx6mjg6h9EhOkkWYYkxA-_Sk6A9CbVg&usqp=CAU", "type": "image"}, "139": {"title": "Cornell in NYC | Cornell Universitycornell.edu", "url": "https://www.cornell.edu/about/locations/nyc/", "thumbnail": "https://encrypted-tbn0.gstatic.com/images?q=tbn%3AANd9GcRt5DU36mVy8gEcfJickwZ9DsNgox-tD4lX8A&usqp=CAU", "type": "image"}, "140": {"title": "The Mansion Tax Has New York City Real ...forbes.com", "url": "https://www.forbes.com/sites/alyyale/2019/10/02/the-results-are-in-the-mansion-tax-has-nyc-real-estate-sales-plummeting/", "thumbnail": "https://encrypted-tbn0.gstatic.com/images?q=tbn%3AANd9GcSKyh_ReKvcINnELLd72Cf9DTH00LBqgEoinw&usqp=CAU", "type": "image"}, "141": {"title": "New York City, NY Patchpatch.com", "url": "https://patch.com/new-york/new-york-city/high-income-new-yorkers-city-were-thinking-leaving-you", "thumbnail": "https://encrypted-tbn0.gstatic.com/images?q=tbn%3AANd9GcSaCuTOET_4GgB3u8yEM1Kgwm4yNCpDjqJEJQ&usqp=CAU", "type": "image"}, "142": {"title": "Phase 1 of the New York City reopening ...amny.com", "url": "https://www.amny.com/news/come-in-were-open-sort-of-your-guide-to-phase-1-of-the-new-york-city-reopening/", "thumbnail": "https://encrypted-tbn0.gstatic.com/images?q=tbn%3AANd9GcRIcrO-1vPiDvqSzZ2A-Wc_X2-h2_PPh6UVZA&usqp=CAU", "type": "image"}, "143": {"title": "LIVING IN NEW YORK CITY: Ultimate Times ...youtube.com", "url": "https://www.youtube.com/watch?v=hVTXu8SgVyE", "thumbnail": "https://encrypted-tbn0.gstatic.com/images?q=tbn%3AANd9GcQKtCEqcJzgNoyPygcf5E-i0E4d2SAEteKTjA&usqp=CAU", "type": "image"}, "144": {"title": "New York City | Riordan Wiki | Fandomriordan.fandom.com", "url": "https://riordan.fandom.com/wiki/New_York_City", "thumbnail": "https://encrypted-tbn0.gstatic.com/images?q=tbn%3AANd9GcSj1RAwgr28mgsia1tFNRYM6Mbg-0qKK0OJtw&usqp=CAU", "type": "image"}, "145": {"title": "Problem With Dating In New York City ...gothamist.com", "url": "https://gothamist.com/arts-entertainment/is-the-problem-with-dating-in-new-york-city-new-york-city", "thumbnail": "https://encrypted-tbn0.gstatic.com/images?q=tbn%3AANd9GcSRziretA7-A-C2sPxye2f5UZG1ne1a41XRxA&usqp=CAU", "type": "image"}, "146": {"title": "New York City in Three Days | NYCgonycgo.com", "url": "https://www.nycgo.com/articles/new-york-city-in-three-days", "thumbnail": "https://encrypted-tbn0.gstatic.com/images?q=tbn%3AANd9GcQspEQqgWpwXpBHU-3flHyw0KJmWnrbPGSoWw&usqp=CAU", "type": "image"}, "147": {"title": "New York City | Layout, People, Economy ...britannica.com", "url": "https://www.britannica.com/place/New-York-City", "thumbnail": "https://encrypted-tbn0.gstatic.com/images?q=tbn%3AANd9GcQpI7n_1HbE42d9fJnM6_aMTCD7ymHhtaK5-Q&usqp=CAU", "type": "image"}, "148": {"title": "New York City Reopens After Three-Month ...ny.eater.com", "url": "https://ny.eater.com/2020/6/8/21283803/new-york-city-reopening-phase-one", "thumbnail": "https://encrypted-tbn0.gstatic.com/images?q=tbn%3AANd9GcSEnU-PQZAqjU-j3rH-D9iviJwzECbl9slKuw&usqp=CAU", "type": "image"}, "149": {"title": "New York City Travel Guide | U.S. News ...travel.usnews.com", "url": "https://travel.usnews.com/New_York_NY/", "thumbnail": "https://encrypted-tbn0.gstatic.com/images?q=tbn%3AANd9GcTZr_23GXSmQvLguvc6M72qMy47FGLQ07NASw&usqp=CAU", "type": "image"}, "150": {"title": "New York City | American Heart Associationheart.org", "url": "https://www.heart.org/en/affiliates/new-york/new-york-city", "thumbnail": "https://encrypted-tbn0.gstatic.com/images?q=tbn%3AANd9GcQNx7i2D3CWrlHC_vUwy2DSA7iR-dV2kw_mgw&usqp=CAU", "type": "image"}, "151": {"title": "400+ New York images | new york, york ...pinterest.com", "url": "https://www.pinterest.com/randomhouse/new-york/", "thumbnail": "https://encrypted-tbn0.gstatic.com/images?q=tbn%3AANd9GcT5momP37WGWrwffL1yDk-uVjIcQmIadXQeDQ&usqp=CAU", "type": "image"}, "152": {"title": "New York City Travel Guide - Expert ...fodors.com", "url": "https://www.fodors.com/world/north-america/usa/new-york/new-york-city", "thumbnail": "https://encrypted-tbn0.gstatic.com/images?q=tbn%3AANd9GcRqLHl_w2bLXj2iVG1TALkQSuJ3FsVjdVVsaw&usqp=CAU", "type": "image"}, "153": {"title": "Midtown Manhattan, New York | The Jewel NYCthejewelny.com", "url": "https://www.thejewelny.com/", "thumbnail": "https://encrypted-tbn0.gstatic.com/images?q=tbn%3AANd9GcQrUqcCFhtpcooA7XYf-R9rNjjQR9PLvZ6oCQ&usqp=CAU", "type": "image"}, "154": {"title": "Experience New York City | New York ...lonelyplanet.com", "url": "https://www.lonelyplanet.com/usa/new-york-city", "thumbnail": "https://encrypted-tbn0.gstatic.com/images?q=tbn%3AANd9GcQB_y2YqH-NRzJIAM0Yy5UMi5IIaVf7b0ASug&usqp=CAU", "type": "image"}, "155": {"title": "20 Best Free Things to Do in NYC ...travelandleisure.com", "url": "https://www.travelandleisure.com/trip-ideas/city-vacations/free-activities-nyc", "thumbnail": "https://encrypted-tbn0.gstatic.com/images?q=tbn%3AANd9GcTOPJyCVk9aQ13lBYuY7pkJGRDqJp9Dn1S0KA&usqp=CAU", "type": "image"}, "156": {"title": "Burgeoning Supertall Skyline ...newyorkyimby.com", "url": "https://newyorkyimby.com/2019/08/helicopter-views-capture-new-york-citys-burgeoning-supertall-skyline.html", "thumbnail": "https://encrypted-tbn0.gstatic.com/images?q=tbn%3AANd9GcSYs5FZGUWVjeK5MUqrN3mhYA_EscTs7M6O2Q&usqp=CAU", "type": "image"}, "157": {"title": "most expensive street in NYC ...businessinsider.com", "url": "https://www.businessinsider.com/most-expensive-street-nyc-central-park-south-real-estate-2019-10", "thumbnail": "https://encrypted-tbn0.gstatic.com/images?q=tbn%3AANd9GcQ_W4_MFPKl6xnpxNwqOoh2NVvhQJCCYPe1hA&usqp=CAU", "type": "image"}, "158": {"title": "NYC apartments: How rent in New York ...ny.curbed.com", "url": "https://ny.curbed.com/2019/12/16/20994162/nyc-decade-in-review-rental-market-queens-bronx-corona", "thumbnail": "https://encrypted-tbn0.gstatic.com/images?q=tbn%3AANd9GcRaBCDaA-YyT9A6Ti2j0yY_GcJ3VAhJnO7pYw&usqp=CAU", "type": "image"}, "159": {"title": "Manhattan Rents Nosedive in Julyny1.com", "url": "https://www.ny1.com/nyc/all-boroughs/news/2020/08/13/manhattan-rents-nosedive-in-july", "thumbnail": "https://encrypted-tbn0.gstatic.com/images?q=tbn%3AANd9GcSxi-zoa0FvBZDiM1pw7s5atjQdPxIOBFIiag&usqp=CAU", "type": "image"}, "160": {"title": "New York City | Commercial Real Estate ...cbre.co.nz", "url": "https://www.cbre.co.nz/united%20states/people-and-offices/corporate-offices/new-york-city", "thumbnail": "https://encrypted-tbn0.gstatic.com/images?q=tbn%3AANd9GcRc4ExUKPTC2Lp4nPtWUYhjL11_8nR1quC41w&usqp=CAU", "type": "image"}, "161": {"title": "Experience New York City | New York ...lonelyplanet.com", "url": "https://www.lonelyplanet.com/usa/new-york-city", "thumbnail": "https://encrypted-tbn0.gstatic.com/images?q=tbn%3AANd9GcS1JWbu8ypADF_U_210J_3xw93-MlbiRV3Pxg&usqp=CAU", "type": "image"}, "162": {"title": "New York | Tag | ArchDailyarchdaily.com", "url": "https://www.archdaily.com/tag/new-york", "thumbnail": "https://encrypted-tbn0.gstatic.com/images?q=tbn%3AANd9GcQq1lL3a077bECUg0xYTUumdXPxv1lOYqJyBQ&usqp=CAU", "type": "image"}, "163": {"title": "virtual trip to New York City ...insider.com", "url": "https://www.insider.com/new-york-city-virtual-trip-top-attractions-2020-4", "thumbnail": "https://encrypted-tbn0.gstatic.com/images?q=tbn%3AANd9GcQ-FJu1HF1zQrICT0zbA0ZpgQRkrGyMhRYj3A&usqp=CAU", "type": "image"}, "164": {"title": "New York City, NY Travel Guide: Visit ...smartertravel.com", "url": "https://www.smartertravel.com/destinations/visit-new-york-city-travel-guide/", "thumbnail": "https://encrypted-tbn0.gstatic.com/images?q=tbn%3AANd9GcSmeiGzXbQNmi8ZI8I5KPdTlvVOhOrzFv29eg&usqp=CAU", "type": "image"}, "165": {"title": "New York City Travel Guide | U.S. News ...travel.usnews.com", "url": "https://travel.usnews.com/New_York_NY/", "thumbnail": "https://encrypted-tbn0.gstatic.com/images?q=tbn%3AANd9GcQv4jo_uMZLF7Wf_QfeJsVTck-OyTHI-yKvcg&usqp=CAU", "type": "image"}, "166": {"title": "Is New York City About to See a Wave of ...insidehook.com", "url": "https://www.insidehook.com/daily_brief/architecture-real-estate/new-york-city-are-people-about-to-leave", "thumbnail": "https://encrypted-tbn0.gstatic.com/images?q=tbn%3AANd9GcR8zN2gSXIBWM0lmlNdRblGtupN2qLdqnDIrA&usqp=CAU", "type": "image"}, "167": {"title": "New York City Groups Take Broadband ...internetsociety.org", "url": "https://www.internetsociety.org/blog/2018/09/new-york-city-groups-take-broadband-into-their-own-hands/", "thumbnail": "https://encrypted-tbn0.gstatic.com/images?q=tbn%3AANd9GcSBSIrABWPZAAJd0Dl8IcpwNPr0KWoi6xLjkg&usqp=CAU", "type": "image"}, "168": {"title": "Cuomo: There Will Be No Shelter-in ...ny1.com", "url": "https://www.ny1.com/nyc/all-boroughs/politics/2020/03/17/new-york-coronavirus-latest-will-new-york-city-have-to-shelter-in-place-be-on-lockdown", "thumbnail": "https://encrypted-tbn0.gstatic.com/images?q=tbn%3AANd9GcSejY1wrw8DEldg_ImlW38tQp_V-_OQ8eJ4Uw&usqp=CAU", "type": "image"}, "169": {"title": "New York City, New York travel guidetheculturetrip.com", "url": "https://theculturetrip.com/north-america/usa/new-york/new-york-city/", "thumbnail": "https://encrypted-tbn0.gstatic.com/images?q=tbn%3AANd9GcQafHfjgGBTJgZunyRkbBz1s3IABWISPFIozA&usqp=CAU", "type": "image"}, "170": {"title": "New York City Imposes Fines Of Up To $1 ...npr.org", "url": "https://www.npr.org/sections/coronavirus-live-updates/2020/09/30/918704017/new-york-city-imposes-fines-of-up-to-1-000-for-those-who-refuse-to-wear-face-mas", "thumbnail": "https://encrypted-tbn0.gstatic.com/images?q=tbn%3AANd9GcR62klVTwVTR_jT1jBGLt_3zK8GNyBqxXwdwg&usqp=CAU", "type": "image"}, "171": {"title": "Cost of Living in New York City ...smartasset.com", "url": "https://smartasset.com/mortgage/what-is-the-cost-of-living-in-new-york-city", "thumbnail": "https://encrypted-tbn0.gstatic.com/images?q=tbn%3AANd9GcQYRsy2GtPtZrXLjaJhfxjo9ZFb1SWhwF6_ZQ&usqp=CAU", "type": "image"}, "172": {"title": "New York City's open streets policy ...abcnews.go.com", "url": "https://abcnews.go.com/US/york-citys-open-streets-policy-permanent-fixture-experts/story?id=70616741", "thumbnail": "https://encrypted-tbn0.gstatic.com/images?q=tbn%3AANd9GcRLJa8QmKLxsBxj-L7CxqetfoEa3crdHyhW5g&usqp=CAU", "type": "image"}, "173": {"title": "3 Big Ideas for a New York City of 9 ...medium.com", "url": "https://medium.com/@SOM/3-big-ideas-for-a-new-york-city-of-9-million-a301c41ca3f4", "thumbnail": "https://encrypted-tbn0.gstatic.com/images?q=tbn%3AANd9GcQWCNWwWJLMXuF-SDWkCP3ik1wEkXlxZKWrdw&usqp=CAU", "type": "image"}, "174": {"title": "Reopening New York City | New York Forwardforward.ny.gov", "url": "https://forward.ny.gov/reopening-new-york-city", "thumbnail": "https://encrypted-tbn0.gstatic.com/images?q=tbn%3AANd9GcQZqRpe9lalB2Jbw9vNAoo4ST2rBS_lENq6Zw&usqp=CAU", "type": "image"}, "175": {"title": "12 Interesting Facts About New York ...worldstrides.com", "url": "https://worldstrides.com/blog/2017/10/12-interesting-facts-about-new-york-city/", "thumbnail": "https://encrypted-tbn0.gstatic.com/images?q=tbn%3AANd9GcSITaFLm4p7d7-mNKgholez35MLyTi2_5r5Ig&usqp=CAU", "type": "image"}, "176": {"title": "Things to do in New York, NY: New York ...10best.com", "url": "https://www.10best.com/destinations/new-york/new-york/", "thumbnail": "https://encrypted-tbn0.gstatic.com/images?q=tbn%3AANd9GcTk7oNd774SSn3qJfUZp1C2EKJMifHqbJXXNg&usqp=CAU", "type": "image"}, "177": {"title": "Life In New York After Coronavirus: A ...veranda.com", "url": "https://www.veranda.com/outdoor-garden/a33835618/green-block-new-york-city/", "thumbnail": "https://encrypted-tbn0.gstatic.com/images?q=tbn%3AANd9GcQFhCVBlFNnwQa0k4Q20QrNcz8SXa53HpFWjw&usqp=CAU", "type": "image"}, "178": {"title": "New York City Credit Ratings ...wsj.com", "url": "https://www.wsj.com/articles/moodys-downgrades-new-york-state-new-york-city-credit-ratings-11601606598", "thumbnail": "https://encrypted-tbn0.gstatic.com/images?q=tbn%3AANd9GcQHwsf5J9tEBf7JKzzO_z3fs8mVlOnoWav5Vg&usqp=CAU", "type": "image"}, "179": {"title": "Partially reopen, New York City bears ...politico.com", "url": "https://www.politico.com/states/new-york/albany/story/2020/06/22/partially-reopen-new-york-city-bears-little-resemblance-to-its-former-self-1294113", "thumbnail": "https://encrypted-tbn0.gstatic.com/images?q=tbn%3AANd9GcRE1XLH6gGKIhlx0_FeY4IsxQoHvSyeo4mK9w&usqp=CAU", "type": "image"}, "180": {"title": "Holiday Inn NYC - Times Squareihg.com", "url": "https://www.ihg.com/holidayinn/hotels/us/en/new-york/nycma/hoteldetail", "thumbnail": "https://encrypted-tbn0.gstatic.com/images?q=tbn%3AANd9GcQeOwAnqPxq5OKn1pxKvHSZtzDqjCIgoHT1nQ&usqp=CAU", "type": "image"}, "181": {"title": "New York Was Not Designed for Emptiness ...nytimes.com", "url": "https://www.nytimes.com/interactive/2020/03/30/nyregion/photos-of-new-york-coronavirus.html", "thumbnail": "https://encrypted-tbn0.gstatic.com/images?q=tbn%3AANd9GcSI-zT4ElXW7YG2t7L2f8ELwlb4gAIb3pNIVQ&usqp=CAU", "type": "image"}, "182": {"title": "Amazon Cancels HQ2 Plans in New York ...wsj.com", "url": "https://www.wsj.com/articles/amazon-cancels-hq2-plans-in-new-york-city-11550163050", "thumbnail": "https://encrypted-tbn0.gstatic.com/images?q=tbn%3AANd9GcTbzghoNqtpUQ5LAlSkA2DrvUvv3Sbf6P2Wtw&usqp=CAU", "type": "image"}, "183": {"title": "New York Local | SAG-AFTRAsagaftra.org", "url": "https://www.sagaftra.org/NY", "thumbnail": "https://encrypted-tbn0.gstatic.com/images?q=tbn%3AANd9GcRSqIqIsQVYuP1IKtTRUhnPoh9IhT4_boe9uw&usqp=CAU", "type": "image"}, "184": {"title": "Coronavirus: Broadway shuttered until ...cnbc.com", "url": "https://www.cnbc.com/2020/09/29/coronavirus-broadway-nyc-shuttered-until-2021.html", "thumbnail": "https://encrypted-tbn0.gstatic.com/images?q=tbn%3AANd9GcRrtF0Q93PmDuH_FS2X0j8OCOtC1p5sUyZ8lA&usqp=CAU", "type": "image"}, "185": {"title": "Coronavirus New York City: NYC is not ...abc7ny.com", "url": "https://abc7ny.com/health/nyc-is-not-ready-to-reopen-but-maybe-in-june/6193597/", "thumbnail": "https://encrypted-tbn0.gstatic.com/images?q=tbn%3AANd9GcRw_RYv8C6tehovCYGCZKBaYLxE8-rnA2SFCA&usqp=CAU", "type": "image"}, "186": {"title": "New York City Faces Unprecedented Loss ...grubstreet.com", "url": "https://www.grubstreet.com/2020/05/new-york-city-faces-unprecedented-loss-of-businesses.html", "thumbnail": "https://encrypted-tbn0.gstatic.com/images?q=tbn%3AANd9GcSbZKBFYx2wNd83g7wQ1P9d4FjeuW3zo9xqGg&usqp=CAU", "type": "image"}, "187": {"title": "eat and do in New York City ...washingtonpost.com", "url": "https://www.washingtonpost.com/graphics/2019/lifestyle/travel/amp-stories/a-locals-guide-to-what-to-eat-and-do-in-new-york-city/", "thumbnail": "https://encrypted-tbn0.gstatic.com/images?q=tbn%3AANd9GcTzrWnIX3YcMnMYlf7pI79KqN2wj8SmN4XrmA&usqp=CAU", "type": "image"}, "188": {"title": "New York City - HISTORYhistory.com", "url": "https://www.history.com/topics/us-states/new-york-city", "thumbnail": "https://encrypted-tbn0.gstatic.com/images?q=tbn%3AANd9GcQCs9TTIc79iO-NTx1UhcBvUdu0EtFlzQsN8A&usqp=CAU", "type": "image"}, "189": {"title": "New York City Isn't Banning Glass ...architecturaldigest.com", "url": "https://www.architecturaldigest.com/story/new-york-city-isnt-banning-glass-skyscrapers-after-all", "thumbnail": "https://encrypted-tbn0.gstatic.com/images?q=tbn%3AANd9GcTKmn-CA-tIafJ-F3FWaDyWP3_kAVo7FM9AWg&usqp=CAU", "type": "image"}, "190": {"title": "New York City \u2013 NBC New Yorknbcnewyork.com", "url": "https://www.nbcnewyork.com/tag/new-york-city/", "thumbnail": "https://encrypted-tbn0.gstatic.com/images?q=tbn%3AANd9GcT6G_zJjArfmQjXdKel3IpiEOgqOp4SYOunQw&usqp=CAU", "type": "image"}, "191": {"title": "New York City Hall - Wikipediaen.wikipedia.org", "url": "https://en.wikipedia.org/wiki/New_York_City_Hall", "thumbnail": "https://encrypted-tbn0.gstatic.com/images?q=tbn%3AANd9GcQ5OwYbZz1fyVhq6ThJz3PIxqtQHo7N4oBRWw&usqp=CAU", "type": "image"}, "192": {"title": "New Yorkers Are Leaving The City In ...forbes.com", "url": "https://www.forbes.com/sites/jackkelly/2019/09/05/new-yorkers-are-leaving-the-city-in-droves-heres-why-theyre-moving-and-where-theyre-going/", "thumbnail": "https://encrypted-tbn0.gstatic.com/images?q=tbn%3AANd9GcTA63hf2FuBIO0fAJ5ihsi1tHh-fsTox3yhpg&usqp=CAU", "type": "image"}, "193": {"title": "New York City, NY Tourism - Tripadvisortripadvisor.com", "url": "https://www.tripadvisor.com/Tourism-g60763-New_York_City_New_York-Vacations.html", "thumbnail": "https://encrypted-tbn0.gstatic.com/images?q=tbn%3AANd9GcQEpImxEELP5W01FOD_-xtOhdqedXHUGLR7Eg&usqp=CAU", "type": "image"}, "194": {"title": "AT&T Introduces 5G in New York Cityabout.att.com", "url": "https://about.att.com/story/2019/5g_in_nyc.html", "thumbnail": "https://encrypted-tbn0.gstatic.com/images?q=tbn%3AANd9GcTjj9q86130Owa52WyFQpCRf9-ObsCT5kAR5w&usqp=CAU", "type": "image"}, "195": {"title": "NYC Reopens Today: What to Expect in ...untappedcities.com", "url": "https://untappedcities.com/2020/06/08/nyc-reopens-today-what-to-expect-in-phase-1/", "thumbnail": "https://encrypted-tbn0.gstatic.com/images?q=tbn%3AANd9GcRCQ61_4GnXjywvkqNKmdc2KeCed79NnQ8L4Q&usqp=CAU", "type": "image"}, "196": {"title": "The Best Aerial View Of New York Cityoneworldobservatory.com", "url": "https://www.oneworldobservatory.com/en-US/best-aerial-view-new-york-city", "thumbnail": "https://encrypted-tbn0.gstatic.com/images?q=tbn%3AANd9GcRMdy-piBAZAMUyx-GELM9TToRbd0gPvvniOw&usqp=CAU", "type": "image"}, "197": {"title": "The Roosevelt Hotel in Midtown Manhattan to Close Permanently", "snippet": "An iconic fixture in the landscape of Midtown Manhattan, The Roosevelt \nHotel will soon join the growing list of New York City businesses to ...", "uploaded": "16 hours ago", "url": "https://www.nbcnewyork.com/news/local/the-roosevelt-hotel-in-midtown-manhattan-to-close-permanently/2662259/", "thumbnail": "data:image/jpeg;base64,/9j/4AAQSkZJRgABAQAAAQABAAD/2wCEAAkGBwgHBgkIBwgKCgkLDRYPDQwMDRsUFRAWIB0iIiAdHx8kKDQsJCYxJx8fLT0tMTU3Ojo6Iys/RD84QzQ5OjcBCgoKDQwNGg8PGjclHyU3Nzc3Nzc3Nzc3Nzc3Nzc3Nzc3Nzc3Nzc3Nzc3Nzc3Nzc3Nzc3Nzc3Nzc3Nzc3Nzc3N//AABEIAHAAcAMBIgACEQEDEQH/xAAbAAACAwEBAQAAAAAAAAAAAAAEBQIDBgEHAP/EADsQAAIBAwIDBQYEBAUFAAAAAAECAwAEERIhBTFBE1FhcYEGFCIykaEjQrHwUsHR4RVicsLxJDNDRJL/xAAYAQADAQEAAAAAAAAAAAAAAAAAAQMCBP/EAB8RAQEAAwADAAMBAAAAAAAAAAABAhEhAzFBEiNCE//aAAwDAQACEQMRAD8AyanahZrjTKNI1vGclRzxirxtUJ1GwVfic6Qay1Rlti7PbLMII0+OVsEkAc8jofrQJtLeZ5mhHZM7Fymfl35UTJ/0FlHE6/jTaXuB1VR8g/3fSl19LJFLmMlWByD50yGWN41tIYLonA2DH8v9qcRQRCbt0UCQjcDrSmIC4txHcjFxjIJGOp/lipW1xLw+UW9yC0XQ88eXf5UARxB45LSVkJ7aOQhs5wVPQiqrqDNpBcp8unS2Oncftii7yxF3F28BGsrzzs4qVhol4TcWzf8AcUEMp5g5zT2zcdwm+UMPSroTknzqiTKFg4wwO/7+lcgkyRVNoGEZ3IPfmi4HaN1dGwwOQe6gQcEHvFFw7qDWtlW74fxFxZaYvhWVSCeex6eFG8KIHEbYMPh1gNnqDtSf2Rjiu7G8SSHtJYsFSWwFU5/oaNs5dM8MgIOllOfI1HKatdeF3HmSHao3EyWypcTRdrDHIupNYXO+w+30zUomyFAxknHPFBe1EtutvBao4aSMF2K7hmYDPoBgeeaUFEvJNdxtNdMrXDYn1AY1q4DAemdPpSi5n1vpDg6djgc6NsgYLeCKcMTGpCqp+bLElQfNjQvFuHtAFuIotEY/DLBsguMdT5joB3UfWTDgxEqpG79qiZwpGNP7NPPdluB2U/xDHwnkRWQ4bdGGZZEJwchv3960vD2YS6Q/wgbjx8KAijXHB5dEimS3Y+X07jTdexnhea3KntFI1DbVtyNXuiSxlJRqBG4NJIkn4cFnhHa275Dr5H970GpvQeLcUQHMLuiq/wAOcMqgb/Sh72xn4dInvAGlyQrryJHP9R9admJLsx3dm4EynqOfgRUuJust7bRs4Mfb4aNhsMqo++9OVi4ykkT0bA3wCqrywks5myCYSzBGx3HkfGuRHAxVJUrNHvBpzDcEAthxg4PPurRRsTg4x1rLcFhae5UltEaEFmPStKGAyPyjbPfWM6v4d6eWXtu1zahYnZpC+6YCjBx3+vXaqLXhOhXaXS7AlV0bqvMZzjflXY7iRQ/aKGK9GGCP340XDd50jKsFbIRzj7danuxrUoi3vCCqzKSUOwLZyAc4z9t6c8Als+JWM9jdT9k7sT2DkASKRhgD34HMeFIo1Rtw2l2ZixOABtthR6/UcqImt7aSK4We3BaQBo2BwRjO+PHxp+4zeEt5Yy8L4tc2EuS8MrITjGrB2PqMH1rScNkgaKLGkSqMbDBPSsvcGUcRzNKZZc7yOck7ADJ8sfSn3CtZVTp1KG555UzjRo2Bt0oWGVUibTtJGNLoeTDlmrkO2x+9Lp1MaPOTlWLBvDmP5Ug7E2iRrvhrBwMCWH9+RpiY4uJxrdW2BPHg6T4dD9OdKPZllaaY4WMKNWsHf1HUU5ksJIJPerIhJfzIBs3f/wAUAbM0cnDZYp41JaU5Gd0JAO3rWfSzc3ywKGcv8ulcltu6nEV3aXdrdG5ChgQyxHmjacZ8avs4riGaO7WFx2ZBDldvTNH5aP8ACZQVYcNn7dLMRCGXmRIeQ55OP61fLGbd3idwxUkahyP3qS3bz8RF5krIu2jSSTtz3ol4xJI888QTtDktNJjfyG/61mVuceMMlxCAGBZB+WTf6HmOVR7SNlCvqiOSfiGR06geFDR39zbnS5J/yOKJS9tpdpIzFnqu4+lPrHBet0CkbocDOdjt30xsr+OTEcuNyCVY6c8+vXrzxSlLY5MlnKT36Rv6ioiQplZY9zjLJ4csqfOjg6ZXfCdcnaQTByvzA95O3kMVdY9rAujA0sTgHkcbHB880HayajphYSRAbr1HpzHmKZW8pK5GdLDPeR3Z+vXOKfS0bwtlM5B76AvLdrv3iCIaTMMHPI4x/SiIJ0ZRlSv3B/f7FQd7lJmjtmQPIQ0ZbkDyPLnyx60CkPBpXju1i3Gr4GXvB/vWsnvv8PNuZCVXTpODkA56/WshkpxFy0fZvnJUHIB8K0PEU7ayVHJLMGHx8ycg4+1MjCUpmW/gidnRUddDY+b4RRnCbtrmSY3FqiSrCXVnlLnkcE9Oh2pSc/4Nco2tT7rnHdpJO9W8K7Vb+4SzgidpowNjsmMqcbjfv7jtRZNCWzJpzcW/ud1oneeGJoy5RdGxbGBgDwqEIW4tg0EYhjErYV2AxkDP3FDQcOvShSWaOBDjKjfly22zRMdjbRgkzvI3fyBNTU7vbynWkq4YKw8d6peygbdQUbvFLV1BcqSCPGrUupkAOciqJr/cpojqhfURywcGrhe3KjTcoJR/nXB+tVR8Q/jU0Sl3E4xqHkaQcX3Oc51mGToH5ehoyKa8tW1MBOoGAT3f6h/OhuyhfcLpJ6rUVgkibVby4P0/tQezi14lbOSCexlIUDVyOPHkdu+jw/ZEOBoG5BGcDHLbu9TzrPozuCLmESn+IEI315GrYC8Xw2tzpz/4ZhpB8N9vuKXGtGF3YCWT3pGAVjg9Rnb6cvvTCW4EFvH73uGwuQARy/fKlsPEjbskdzE8DLyZQSCCd9uePrRwmWRNRCsm2pl3GemRy/SmyJj0GCRYWZkaCTGDnpXfZ1pJOJxkSEB7WPUSdyBjb991V2cESS6YM4lVh8BJ6dx/Sh/ZubF9auSuPdipwMYw39MGnfVL+o0/HJLW0nVZrftRJHsurbIJ558xTHhRjueFROFwuMAHkMHG1BtxCFJizxNO42TQgO2xP3OPSjuHMr2TOGnYsWJWcgkHPhyqXqKfXh89vGkrC3m7eL8smgxlvTfFcFvIeSE/Q1MTYHXboKMk4gOxjjaOJNGwKwhXbPVmAy3qa1uiSfS4qyEh0K+YrnwkAMMYpks8UtvKTgsHT4i/yj4tsdc/bFQ7SLQqsV0gk7LjBPPcb05lSuMBxuyfIxFEJdyLzANXTx2qSMsEhmQcn0Fc+hqoxL3GnuM3Gr47/T82RRS3cci4cqQaV9jn82K+93kzlSG8jS4c2dW4U40y4H8LDK/Q7VbqiikHwmB+kkL6h/8AJP6GkSRuGxKSvLYnnmtBa29vFZiTSvaE6Q2N8mnojPhkjGWFzKkn4mAYwQ3I8weVC8HVFubKNVGsmeN8c22Ox8sLj/VQMc5h4YxQZJOkYOMbGr7Cdff7YKwB7eRuWD8Q591a+M33D7h8VzPwtWtI2tsSOc6gMD/kYrS8KgltLHsp5FkkyzEhtWc/pWbsrpzw2VBLn8ZgxK6gQcmj7W9ki4XPNrBMRCqXwAAcDG3nUcr3SuM+vJYmdGjkTGpTlT4inPAODz+018lslxFCTnMkgyABk8hSWI/hrgEEZHhT32Pv04bfG4kbQoGD96XltmNuPtTxyXLWXoX7TexR9nnKvfC5YKWBWLQOXmazlshmkVQVTUQBnrWr9ovaO04iV/GMpVcDCk1loi8LRyKM6QdqXgueWH7PY88wxy1gYpwy4X5mHof70VHw4ba2kz3BRX0Vxc9I1bHUVeLuZYy5hBA51TiG66vDrYc1YnxJqwWFsNwgB7xXBdT6NXuuRnAy2M4riX8p/wDUHpIN6Y2mLNFJ7N3TVzxUxBKABrWQLuAygfpVfvrDdrSfyGOfdQ11xMJKqqjqVOGB555UwtvYDDZv8I06wcg8icj+dO+AqnukZKImV1dqoYtJnf4gMgY6UsHELC9teznaVFJBOle4550TwxTJ2cAuGWJYiFTSBpKnHPmaWU3DlHAJJxNjpZoFeQP6hCNtvGmLMIbScQwyYYZOoADYeFZ2NpEllVpn1a/ixKw3xjw6CuytHpbtHBJH5nyaVw7sf6Scf//Z", "type": "news"}, "198": {"title": "New York Real Estate Is On the Mend", "snippet": "The recovery is tenuous, but renters are returning, buyers are getting \ndeals, and those who stayed are finding a measure of vindication.", "uploaded": "2 days ago", "url": "https://www.nytimes.com/2020/10/09/realestate/new-york-city-real-estate-return.html", "thumbnail": "data:image/jpeg;base64,/9j/4AAQSkZJRgABAQAAAQABAAD/2wCEAAkGBwgHBgkIBwgKCgkLDRYPDQwMDRsUFRAWIB0iIiAdHx8kKDQsJCYxJx8fLT0tMTU3Ojo6Iys/RD84QzQ5OjcBCgoKDQwNGg8PGjclHyU3Nzc3Nzc3Nzc3Nzc3Nzc3Nzc3Nzc3Nzc3Nzc3Nzc3Nzc3Nzc3Nzc3Nzc3Nzc3Nzc3N//AABEIAHAAcAMBIgACEQEDEQH/xAAcAAADAAMBAQEAAAAAAAAAAAAEBQYCAwcBCAD/xAA/EAACAQIEAwYDBAgEBwAAAAABAgMEEQAFEiEGMUETUWFxgZEUIjJCobHBByMkUnLR4fAVMzTxFiUmQ1Nikv/EABoBAAMBAQEBAAAAAAAAAAAAAAEDBAUCAAb/xAAjEQACAgICAgIDAQAAAAAAAAAAAQIRAxIhMTJRBCITQWEz/9oADAMBAAIRAxEAPwDp3D3+ib+M4cJ9Iwn4e/0j/wAZw4X6Rj0uwR8Ue7dceHYXBtjXUNpAPjiA/SbxrPw+Y8uyzSKuWPXJMf8AtDpbxO+/T8CjzL+SqihW88qRg9XYC/vj8kwluY3VgP3TfHzDPVZrmU/xUiVNU7WAlN9R98F5S+eZTWxGlhqqepaxDwqRfz5jHto+w6y9HYOPalA0AluAlyT52GJzNeIqfLoYTC6zaozsp5bbG+JLijjGszeGFKsCJ0GmSNU07jr4Yjpa9rkhtumPSdqgRWrv9lzWcXN/iJlp2OnsbEXtZu/FJF+kWVmo4mVI4VjtUSXux252t345F8Qtta3JsL6hffG5JfkLLz1WuDy8McOCfYxZJI7rlXGtDUwPNI/Zxw2uGNyTtblihprmtjfcxvutzj5yoaiRZUWN9I+wp5E9TfHVOCeJKvNs9hjd/wBSF0xwqAFiRRz98CC0Bmf5Un6KXjK/xNMV6X/EYHykseIPmO9h+BwXxgv6+m8b/iMDZUP+oN+4fgcPXiSy8kUGQD9mk/jOGyfSMIMtr4aSJ45CQxa4FsFxZi9RIsKEJc87XwqV2Pj0kHVgOhbDkwxwT9LQZ+PKxNRPyQhB3/Iv547q9VErCCSYNICDa3THL8+yeOXP5I6lS2mVpYZGG7A7jf1+7C5z1iOxY95MV5bajpYY6hkhKiw1uBiroZo5I1Kzo4Fjsb4mavKJq1S6VDxou5AIAtfkdsE5Zw60mU1kMMmiQhdLjYc99sTrnkrlYk/TJHCJKGoGnU7aWK9Ra+/t9+OZySRlhZfl6eGK/wDSLllRlOW5VDUFSdT3soBJsLnbETZTZi117uuK8fiRZPIJSysQSbW5g4zhkdGKxn5W23xpgWSRv2dWbnta98ODw/mOnW8XyFfmvtp98FyS7Aotg0U7yHTpuYzsLdL4rOEKqeizGjamd1LvY6QLj1O3fiSELQ1AQ2B+yycmGOgfo/ymqrMyHZBuyie7NcAi9xtcc+vpgNhS9nTeLgQaFtjccx6Y15Ztn4PWwt7HBfF6iNaNbk2uLtz6YEy0/wDPlt+6MNi/qTzX2RiRqYkOLHBuXMqzBxIAVvueWFsVJUgBXjA0GxucM6GgLxM9cbRdEBsWwNoyVJno7J8gSLWS1cs8UiyMDZnFrDCriLMpYWhOY6V0syi3MAjn76cWcE9OiLHEipEuy3NgMTn6QMiOZZcKuiGueDdoxzdOvtz9Dg5Y3BqhuH6zTbJOskqZol+FKPY3KsdmHnjzJ5K+NplenEilDeMVFvywhoK2WjY6Drht9N+XlguLiJtdTBTUzmUpYsqgsPI9+Ia44NDb2HVVAnEVX+1WaGAaEJ3t3/l7YhuJ+DanLo5qyFR8ODcL3DF7wrUMqNTCF10qSFdbMLd5uQcCZtxHSZll9VRrDZ1jYglvqsN9rfngxbizmcYyRDcOQ1fwokp2IZ2vqUC6i9r7g9O4euLWhyx84pnoqlv2gDWjSb3tuR52/DEnwdmXw6SQgDUhI09wPdinynMawZoslH2faod2qGC8/M7jyGDLmQIJam/NaOiy/g2tq5z8VJSaApV/mDFtN/Qke2L/AIIyumggjny8roYKXjdiWXbe/fzOOccW1B+BaNmiP+KVMaaY72YI+oub9Tbl4jBuX5rVClkjSRgpuuoGxA5c8VYMO8WQ/KzfjkqR0vi1BM0IAF1udj12wFlcQGbq3UAYU5PXK8KLUv2hXYbEFfU88UdDEqVAnRtSFhfbDZweNciI5FkYDJnlNR5uaSNDPM7BQIxzO97+XMnBdXV6gQWJA5+OIDJ8+y+gnqJiHM9U2p5CtyAOgHnfl+WKSGsSpiDxPrUnYg3BxP8AHUabRdkjqMI5HaTV/th/QzBksSAfHCKlTWrDa+D6F3jN1XXFyI6riq7QhqiH434W+HrJavLmWNGUu0LbAHqR69MTPDirStNUSpqc2Yljz2x1Xi+FJcp7VDcKpHobD8bY55UotF2T2+TtGiby3I/P3xNkxpK0UYsj4sZZfmVOtQkk7KARsFXCjiHNoDklctNAkdQx0oV6m/8AZxvjEsEJp4KyL4Y3urkHSPDu9MTObF6l44suQfDU3KNdtXiMTS7KX1ySMeW1dO/bIG1dGBsRh1R54ujRmNPN2ybBoifm87YMkqRHAyywuhA3JQ2wRw5QfEkPa9zjra+xSg49C+fMHrKyjM1KaemplcQ3NyWa2/nihpG0Wc7b/q0HTx8z9wxq4ioHjqoKaNAzEhgPI3wTFCVCwxAySBbHSP7tjQ+K7iZnzFU+RjSTyKpYTFF52UC34YteGq94hFHU/U5+W4t3bHxsR74kKKiaAxSThZJ3I7GEcvM9+GqTEZtT08La1gk/Xv3m17+5+4Yon9lRLB6yshldJpVkaNWRCdUirpYHxA54fcIPRtUSfDTSgkkGN9wT5/09cO04UyoTs8sksqNzifkfXng6NcrymO2hokP25DcjwBPTGbjwSg7ZtTyxkqQ4ptqi3QDbG4k01UWUkC+F+VVtNWyA0syyheZXH7PuIcqy8r2kjTSt9KQqSL/xcvvxRslbJ9ZN1RSSRQ11G0MttEq7nx/pjlfG1LLlmXIkq2lWdPXrt6YPXjPMZX0U2imgLX0oNTW/iPL0GNPFwbMMtpqhLyJDKHkViSV2Iv47nE8s0XaQ+GGUWmxB8NHKVJjuQPfG6nodHzj5W6+WMqEEbsfUnBj1MUYP2vBd8TVyUMWZ1UQ0lExnmCalsgPNvIczbD3hPLFgou1AuqjrzuR3Ykq/LP8AiDNdckhhhjQRqgsSTzN+ndiizKkraTKoqbLa2QxVbmOd5Gu6HmbMd7ML+W+Gwhs1FdisuSUY2+kBLUJX5rPVOwMCkopHRRzP4DDNXgRF7NTpO6oRa+FlNSfBxLSqt2/dUfZH9d/TDigo7veW1lF2Hd/dsa0IqEaMPJN5JuRm0jUNOa6beqlukAP3nyAwope1kZKaAFwZQ88oPXovpz8/LGGfZpHJmjRtKmoAIia/pFuV+hO+G+X0Uxp0aCdNSg2RNlX+eDYGmY8SzTCoWBo5IVFylTG9wPMf7YQ1uaV0w7KebXCm3aWvv4/1xY8R5ZSSwmsqqh4JFAN0Fx3bj+WIaojSKR3pnDxMbBotQ1HrsR+eMrMpRZu4mmjDKMykyuueWnKNEwKyRgEagfHDmpzmHMgkVQCsNrEDcr43xMSKdRPMnvxg2t/lPp34QsklwNcIvkZMxpZynaCRfsuvJsUWVZnqjKFtrWI78RGoowBcC32TgunqSrBo/bHP9Or/AEWzU1EFLGJR4XtbE7neYpGypTrYXtbvxhJmskdMBNOR8u225xPSzySSF01KT9o8x5d2CCi0y7soEnY/WkPahV6+vkMOVmjly+upwt2jaKQE9Qf98IaKopuxowbqaiJ4JWP0rsNO3qT6YwnrpoaR59LAtRyxyKW2DR77+rKMd4pazTOM0dsbRRz0LmBWjukrgASafxxOZxnEtDTfBUTftD/50/7hvuF7z0v+fLOl4llq8oVqaojDadEsEi2dWOwZTyIBscAV9KqJHGoFlW2Njy5MGtOGLKangimEFSq/DT8mbcRt1v4Hr788O1FXlsS64TU0itpB16JYT+6WGx57E3BGBRAKilMR+q11OGXDdaJJBQVTKshGmJ23DDf5G/K/ljtJI5cmzoMEGinSIsZbCxNrA4Bq8ly+T5paSB25/wCWMOW25c8aXW++JtUzR2YibI8uI1NRw/8AzjbT0EEKgQxJGO5VtfDJ01cuQxiE53wNIoOzZGceVawUS0MZKyVWxK8wo5297euOcS5bLGQ9JO2r7IGx9+WKzjqqWSpgqYx2kjF1EYPzFBpsR4c/fEe9ZUVUywRqIC50nncfd+AxLtvyujTxY1GFPswSOWvkMqTMihQGYsTv74LTLUsBJLMxP/tbw/vy9tdbTNlEsTUtUsySDc6LC45i2N9LmkTkLJC6sbAhfmv+fdgV6GKK6Y3lzWX4eokqZC8pKGERxC2rYC1rW226/VjDiSZZJ1pjECQ6yyyN/wCQBgbDlY3v54OyfKJqmoFTVoYYIyGSEkanI5EjoPDAWf2SV2I+q35/zwuUUugzxfWxVlCs2cwFmYqGIAJvbFxmMfX2xG5QhNRTSdTIb/fi5zAaoh32xp/G8D5v5X+grgJUnT9SH3GNeZ0t7VEOwO4PccekFWWTu2PjhpThZI7NYow3H8sUE9n/2Q==", "type": "news"}, "199": {"title": "New York\u2019s Commercial Rents Are \u2018Too Damn High\u2019", "snippet": "What's getting in the way of a recovery for New York City's small \nbusinesses? Continued weak demand is surely the main factor. But the \nfact ...", "uploaded": "1 hour ago", "url": "https://www.nytimes.com/2020/10/11/opinion/nyc-commercial-rent-reform.html", "thumbnail": "data:image/png;base64,iVBORw0KGgoAAAANSUhEUgAAABAAAAAQCAYAAAAf8/9hAAAAEklEQVQ4jWNgGAWjYBSMAggAAAQQAAF/TXiOAAAAAElFTkSuQmCC", "type": "news"}, "200": {"title": "2 Bedrooms Apartment in New York City, NY for sale (11148194)", "snippet": "This expansive prewar residence offers 1645 square feet of living space \nwith two generous sized bedrooms, two baths and an eat-in-kitchen. Located \nin the Pa...", "uploaded": "1 hour ago", "url": "https://www.bloomberg.com/pursuits/property-listings/for-sale-new-york-city-ny-united-states-of-america-2-bedrooms-apartment-11148194?utm_source=bbg-pursuits&utm_medium=referral&utm_campaign=main", "thumbnail": "data:image/jpeg;base64,/9j/4AAQSkZJRgABAQAAAQABAAD/2wCEAAkGBwgHBgkIBwgKCgkLDRYPDQwMDRsUFRAWIB0iIiAdHx8kKDQsJCYxJx8fLT0tMTU3Ojo6Iys/RD84QzQ5OjcBCgoKDQwNGg8PGjclHyU3Nzc3Nzc3Nzc3Nzc3Nzc3Nzc3Nzc3Nzc3Nzc3Nzc3Nzc3Nzc3Nzc3Nzc3Nzc3Nzc3N//AABEIAHAAcAMBIgACEQEDEQH/xAAbAAACAwEBAQAAAAAAAAAAAAAEBQIDBgEHAP/EAD0QAAIBAwMBBQQIBAQHAAAAAAECAwAEEQUSITEGE0FRYSJxgZEUIzIzobHB8AdC0eEkUmLxFUNTcnOC0v/EABkBAQEBAQEBAAAAAAAAAAAAAAABAgMGBf/EACERAQACAQQCAwEAAAAAAAAAAAABEQIDEiExIkETUWEE/9oADAMBAAIRAxEAPwD0zFRIqeRXOKCHQ0JdWMM43L9XJ/mHQ+8UUxqGN3uoE7WkyTKmOD/MOlMolwML86vKeBr40HAuK7Q11eRWvDBmc9EUc1VbajHL1wp8qA3Ga+K1HvVxkHrVbTeQoJnAqtnA8aidxqJVfPNBFpCelRKu3oKs48q4TQXLegj6yMg+Y5oleeaWAEjINGQ3SnCuyq3keKAnYM5ruKollnC/Vx8f58bvwFVrfMv3sWfVP6GgK21zGKjHcxyruQ8dCCMYru/PQUEJY0lQpKgZfXwpPfaW65e1Yt/pPX+9NnDHrxURGPM0CvT++2fXbsdACOaPG4+FXhBnwoW7e6gO5Y0eLxK8mgtCnxIr7uz4CuW15FMMDCt5Gr2kB6HNAvvtQ0/TwTfX1vB6SSAH5dahpmp6dqsBm0+47+MMVLbSOR7wKH1Hs9pWo6ml5eWKSzhACWZgCNw6gHB6nrR+mafb2dqsdnbxQIeSsSgDPwoqqJvYFWABhyAapjOEFXKfZzRAN7q8mmXaRpaSPEYw3eISuDk8fhU07VafIMXBK/8Anjz+I5osIZJHwMgRjknGOTQKwWty8MMkcUoUxLIpAPUkEGuvx+O63Pf5VRtDcRiMPFACjgMCpPQjyNdNy8hxG6p6MuPz4qiX2ImWLAIyqeQ8BQ1y0p0xgbtIJ8Be/IwoIOCceGf1rk6Gayzx+1NBuX/Mo/Yr5LmGZSVVxg45GOaSWD6uLkrJc209sgBeWI7W5zjGOvIp1FK0durO7MAu446mgl3iAcIx91cEr9ViYD1r621C2uy3dBi0eN6spBGfQ/GozXkD5EchJBKnZ0DeROKAaWzillEvd4Yc4HAPwq9Qw4G0CvlOQeOBSkdqdG7wRpcl3PACxP8AntxViJnouIN+6mdww3FcBcqB1LDArqQPGAku8MOoJpY3a3TIE7uW3uW25YMiYJI6dSKL0/Vxq6rcIjKpyCGAB448M1KyjtbgOg9mrV+7U1VH9gVZ/wAoUQm7RagsOn3Vk6gd/F9oeYYH+tB9m7iOW909mwzyuvhzkFiTVXaZ4TKiSLI7HhRGAeOAc5/7vwrvZgwy6xYNBDIqrM21FHsoNvxwOfnV+SopmdOZm2i1I/4m1R22xPdFXOcDo20E+rY/Kh+0UaxWFwitwyxswJztYkZHyA49aaOizNIjqrAseG99BaraI2nzRtGxXjIQcn2hWabiVPZh+80q4fduIEY65H2mpwrEWiMOCIs0n7NKsdnqECxtH3RiGGI55Y56Cm78aejAZxBmhPbtvI5sI2ZSzPLJkr4e11oUTbJpoVxhpBxjxPB/KidLnQaLG8hAO5g4APDE5x+IoFd8mtqB9y5yDj7RBz/X5VLK5MlTaDXlklnd25Sa3hk2qu5229MZNeuPFwR0yPlQp01MfyN6FW/+q76epsv9Yyxth3Emp20dwiySpIquJCh9rKitB2aQwW8cRBXCucEY/mo2+j06yRUvr62tgeV7yQpn5v0omKx7l93e5wuAOemc9STUyzicdsNbZjmfbz+87eT2F1JaT6EqSREBgb3PUZBGE91dH8RLVkkSTT5VkQgLtcMrHaCc9COSfPpQWoy6b2gtjM0awXO0BZ0fcU8g3HSsDPKbe9milc7lxnJ8enHyrnHLUxTbal2sXVIVgm0+1MYkEu5XYSBh0BPBx0OOlR7N67cRagI7SVbQssjtJDGrMSFycbsjnbWWtbXVtQH+A0y9uv8AVFbsR88YphpWjdodP1K1mutHniiQtv7xkU4II6E+tKSJpro+0luu5ZdWur15WCqHhCAZPmoWjbBb76XbyOb9QQd4SL6sdOnBGMZ5z8axNxo62LRHUtZsYnlyUhtQ074HmOKhpnZG61Sc2mkw3jQMSc3cQhRsDOR4Hp61IXKvT1jS5lTSTcOzk5kLbmG5wrNgeuAKNsNREmjLdQp93GQA/mKzr9n7+10+e1N0qPEhEiwRBRh+nt9T1I+FUaPpt3bw29nLNchScfeEjB6elS/pOGjn1iKWzjM4iG7DFcsenuIqi01mK4iljDOm1JDtUMvAU9GPTzqi7e805WFpLE+1iAJIVOfiAKtuL+6k0K4kmgi3iCQEouMDB58alScEHZbtZLYaddG8+mXqJIkks7jcIdwAxkt4kH3Ukuf4hdoP+HXEcyQ4ddscyW7IQD4hg2AfLiu6Zcz23Zme4jaN44JVAjdMjcxxjJz0wD08aR3VveS2CG1+nF5IUllSK3Lrh2YqfZJ4LAgcDpS25gXH2udrG3bUpItVbvF7y2uXOYgp65IPXxqd9/EzUTNJPaGS3iONtujxssYwBhSUOenkOtZ+BNZMMUE4kjtIZmMIucRqJRywywBzzyPWl2qSXDyF5ra0JLMS8aJyT6jnjw8qpyeRzaPbApu1G5APg6wjHlkAn8a4+uaVEm2Hs9p7sOjXTvMw/EVmnljyeHfHmalDHdTnEEOPIgVq4hjmWgm7Q6lcxiCBvolsOsNqzRIffySficVfadl9e1Xa1tp08u7GC/AIJwPaYgVf2Ju7/s7d94Le2lec9JkDEAAk4PUfCvWNM7ZabcvGL0fQJmWKMb+Ucq2eG6fOlpMU8+03TtUtIZYcaKwgkIuYbeZIpV28EOeM9MePyrVaHqcEGowvd6dcQKYjhol71M7SOifDwoHX59IjvC2oNDLI168kUSp3skg3tjaoySOnpRFkutXFyLjTLJNHQMSLi7O6Rs8cQg46H+Y/Cluc36P7rXtNu31Sdb2EWfs5mMqgIR1ypOR8fKllpqr3U8L6LaSXkK4xczAwQHHkSNzf+oI9aVppav23im1K4k1GdZVUzTquTmBm6KABggY44xW1YRYAGceOc81m2ohmtcTUO+s3vb4sGucd1bR93FtOTjPLHw8R7qeXsW7s7dRqMFrYqMeoNRvkTfZkdRc548treFFCNpYzESdjDBX0q21Tyu2uVtuxlzbSgbnuA59fax+S0z0i6htt2HABs9OjG70dz+tNNS/h5bzxyCy1KSHcdxSZN6g+8YI+RpBedlO01kxaGFLqH6vBgkycKOODg1h0qJU9qpY5VsWLKd9/euc8kA78fpVut2elTafdyrYWqyq822RYVDcE45A86ymryXaGGHULWa3aJnO2WNkOST54rs2q5tpUUkby56+ZNXcbTSDs/bRnOwM3hu8aa2unLyscLHAPoB0p/Dp4Qnf7XjknnHu/D+1HLEIxtbhhnnwAx5Y/fxqBCumEXlhuO0b5BgHp7Bp9DY2y7lmjSTcCGVwDnPHx8PnUHTvpYWYlWQlkO7jlcc+nNEo2fbkzg+IP4fv/AHrMkXY6yt0i1CWKFEmTUp8SbV37VYqF9wHGK1qyNycq+CDjjikHZtQltfDcfa1O6IPOPvm/3p0gAY7yWBx05xj9n+1Vmi8At2kjkC4+v68f9Aj9afg5OckDoST40uaz33MdyrDKndICDzlSuc+J6c48KOR0dFYscEZ49P2KCwxw4Tcu4j2gW52muM7BzGpC55B659aF7/EbNtbH2c+PzP7/AFDSdm4Z12cEg8n354/v8zRYOEZsOe8cADjjg+oqP0jMLznGVyUXP7/fwoeKQzSGPjKefGT6c1TJkzYVt23BO0/h51menTCt0X0yeqzahfSOZ7qVlycJn2R8KRroenO5S/sGaJjzLaHupF9QPsH3EVtZPo7zvGdqyL9pD19/uqLWcL9GX518+Jzxy7evyj+fW04xyxin/9k=", "type": "news"}, "201": {"title": "Trump Says All His Friends Leaving 'Sad Place' New York City Due to COVID Lockdowns", "snippet": "The president said Sunday that lockdown measures have left his hometown of \nNew York City a \"ghost town.\"", "uploaded": "2 hours ago", "url": "https://www.newsweek.com/trump-says-all-his-friends-leaving-sad-place-new-york-city-due-covid-lockdowns-1538138", "thumbnail": "data:image/jpeg;base64,/9j/4AAQSkZJRgABAQAAAQABAAD/2wCEAAkGBwgHBgkIBwgKCgkLDRYPDQwMDRsUFRAWIB0iIiAdHx8kKDQsJCYxJx8fLT0tMTU3Ojo6Iys/RD84QzQ5OjcBCgoKDQwNGg8PGjclHyU3Nzc3Nzc3Nzc3Nzc3Nzc3Nzc3Nzc3Nzc3Nzc3Nzc3Nzc3Nzc3Nzc3Nzc3Nzc3Nzc3N//AABEIAHAAcAMBIgACEQEDEQH/xAAcAAACAwEBAQEAAAAAAAAAAAAFBgMEBwIBAAj/xAA7EAACAQMDAQUGBQIFBAMAAAABAgMABBEFEiExBhNBUWEHIjJxgZEUQqGxwSPRM1KC4fAVJWKSFhck/8QAGgEAAgMBAQAAAAAAAAAAAAAAAgQBAwUGAP/EACkRAAICAQIGAQQDAQAAAAAAAAECAAMRBCESExQxQVGRFSJS0UJxoQX/2gAMAwEAAhEDEQA/AKMe7Z0rwZJ6VTjunxjIqWJ5ZHCxjczcBRya5soZ0IMkYEHOKjLc0Th0fU5Fybcrn/OQK6bRNQTrArfJxU8DeoPMX3KMZOzGKid+atSJNatsuI9jeTDFR+4eTt+9BjBhhpNprBNzGPeBwBmiKtYyN/VgKfSpLKwP4RGKYBUtnzrv8L6V1ujprXTqrDf9zmNXc7Xsynb9SM2VrJkwbSD4ZNRHRmbIK7QfEN/vVsWy45Wvu42/CSPkatOlobuo+JT1Vw/kfmVD2ZV1P/6ME0LvOycsY3pcA+m3/ejbwOejk/WoilwnwyOPkaEaCj8RC+oX/kYpS6FNg/1VBHmMVTbRbofC6N6Zx/FPAkuV/OxHqc16ZQf8VSP9Cmi+n0ev9kj/AKV/sfECL2m7PE4XTJCfABOtM6XNlpoEsMCRysPgUc/elG417R1uJ7S3iK3ceRnZgDHU5xVJ9V3Xpyc44yOcD0rDtz2E16lz3McZdWvZ2P8AVWJD+UDJ+9exXUsZByxH+YOSf1oXZ27yYVgUbqRnpTBBaxp/UkI4HjSgVmOY0FUDGJ6940tttnCsB0PjQ2XVbAXdvaHS90k7hFZOVz86u3F0WljWGNe6c43ePzofZaxpyX19GYXFxpymSYMuAPLB+R4puhCWxF9SFVciNdtGAk6qMKqhVNUEvIpdRuLGJJHlg2d6QBhdwyPHy5q1c6pb2OlC5lB2KpeTaN23x5x60u6DqaQvf3V1FMt3cztIIe7OG6Ki7sYyfnWyh22mQy77xkNvx4fao2tM+FT3OoW9vII3Ylz1UITj7VRg1Aajr34a0ZglmjGVvyszAAcZ8OaIEwCgnTWZ+dQvakcYo4I5t3xhgfMcVAsocy94qJFEPeY8c0POwQJPT8QJHiBTanyqM23PwmjHfWzMirLGS/KgOOR6Uv22uSXU82y0i/DpO0SyGfBIVtpb4cdQfHwq4WGUmmZyYIx2g1K4cH3c+PieKg7OK13rMYYkZLEbfPBP8VPqO559RSP/ABGf3R5815pka2l1EHJRkO5WH6fxWCTmdCi4Imi2Fm0cssY3lo+WyeoPl9j9qJh0xhkyvlQu21CaQhWgiAxhpgxDHHI4+vn51YF1ztbhh51UcAbRzhMsSSW0Ze4WNRtGMbeT9qXu0+tWCR3PdWxF1K8AmLIQZo0YsPp1644o60qrhkcd54ZHA9TWbduLi5bVUFxKxZYsg913YAyfU5+9MaXd4rqwBWdpZutdN9pIt3aQXNxMDKqZbcM58B6Djmjmj6wbieLTIzPH+Hdp2Ii24YD3Qcjpn0HI4zSDpt49vfW0i3fcHvFAn4OwHqR9M0/ez65mNvLO8pJuJiFLDllB4yTznljT7EINpmqDYd5Nd6jLo93c3F7bzBtSgiAuM+7AAcEkDoeVAHjjwo92Jt1t11Cc3HeNLMBvZcFgBnpnzY/auu0eopFoF40zIisgTcU3YLHaOP8AVVPQe7tdMtbcOwcJuZQvief5q1H4kMptXhYRruZNuSGPA8KoaiiTdn7iCe4EDTqd0mM4yemPlgVGt3IGLADHQCotTtbXUbQvfQy3CJ7zQR7hny6dflWa155hK+JoV6cBAH8wZYaeNK0hr+5m71oll7oA+4gPPHnkKPvSzdLcad2WRJYVLMiqW3ZO5jknGK0G4itNZ0+HTbh1jCw72ijPMeeEB8uPClTX9BnlayRgwgYb3CgFhtOOfQ+GP1rSrbP3GIWfaeEdhEO5uYfxk7LKhDOSCCcfoKIW+qqdRtLieG1ubaL3ZIACrOMY+I+I6ik4GVvAD5mp7S3kmuI4sjMjbRg9aVWlB4l5vc+ZuFpaabrFuZuz10jEe81vITlT9eR+oobeSTWhKX9s9vJ4FuQfkRway9ry80TURLZTsskGCHRs7Mjzx056Gtk7PdurLWezdze3kCma0jJuYFG4E87cDH5v3zQPQjdpdVrbE2bcRRuNZkibFtM0kp4VEXIHzOKjvLyWCOw1vvN9/GzBck7AD4bfGlSHULyVzI0ndSM7yFVXG3cRkeq8jA8M1ZuNWMtlFazRlDG3DDoaos01tZBWX9UlmzRz07UDrdhfQi0s7Oa6iaN7iGLnnxxnmubDQ9S0uzS3tb61ZIlIQtAQckk5PvHzoN2b1KCzQGUkI7YDAZGfpTLea9ZQxEpKJGPRUPT51YhsPeLvwqft2grWZ7+9sjp9+bc4lWRpIwRnB8v+dKedOtnvYRLYwM0AHErJs6eWetZjfax38ryhQoPrWp+zvtM+vaG/4h991av3cjeLDGVP24+lMV87B48D+pRbyyQVzK5j2Ajpj4qpXLN3iRQy90Ccu/kB1ox2i/p3sEcSLvus7M9AVGWP25qKPR4WgktkBkkm/wAWZjzj08vpWcamDETTW5SoaUtJ0MreT3llNI3fqFa4m+JiPELtwBV/W9AvtVW3MN5HBJbIQkgQt7xxzj6edUe1WrjRrRLazc/iG4BLElB5+tI91r2qXCItxeySqjblDAcH6AU31grwp8RJtGXyw8zOVc5q7p6LNeQo/KlwWHoOT+1DA1ENO3LDd3IGRDFjPkXO0fuaZiss292okeXaMync3rnn+aNaLfQWF6t7bKsbLw6dFkHkfqAc+YFK0RB4HB8BUxYMrIzYGOamehu4a3e3k2RmOyaTvQkR+EH/AC58AeearssUw2FsyKPEY3D51TW64CA+4qgYPjUbsMAZ4HQURbOM+J6Fo57a2DLbqELfFnkn61QuL1pJCQx21TaQheOpqBnGKEmTLTzs2VzmnL2Waw2ma68O13S+i2BVH5kBYfu33pAMwxgY+flTF2ctNQstQtdZk2xRW7d4WklwWXBBwB6ZqtnAEJULGb/c3FtcWaygZkjbIG05Q9OfLIPQ880PnvDZxlowDu5IzVfsDqNjqnZmKWzjWNg7ieHglHLE8/PqKtanpkd2e678xxvlXGM4B8QftVViuVz5ltborYPaZjqd/Lf3T3EzZJPHoKHO4qzfW81lcy2tyu2aJirj18/ketUnYYOaysHO81MjG0VtY0fUdDvTZ6patb3AUOUYg8HoeCfKuLdiNNvG3EDfEpXz+I/xTx7bUP8A8ySTPx2qD7E/3pNiif8A6ZcZQYaSM59AHrdmHB4kNdpOVPPSvjGPAfY1GyYHQ/eonpZWdCc5OT6V5JMuODVdFBHP71pHYHTrS47NXkj20TTsXTvCgLYIIHNTgyZnZL4J6D965XAbBG4+tTyIUV4m+KJip+lVskMM1E9LN/I07K5VBhQoCqB+1ELjVZbnT7e1KBUTO7HOfKhZfI54HhXkkgIyrYb0oSoJyYQdhnEL6F2hvuzmoLe6dLhvhkjPwyL5Ef8AMVot97TrG50KW7tB3eoFNotZOQrkjn/yHj9OlY5nLcmi+ldnNX1FoDaafNIs3MblcK3rmpO8GNnZa3n7RySfi7wK/V5H5ZjRmPQ7IQXKy3akpkBj40W7H+zWPT4VudUndbwgjbA/ugeR86CaxbW+g395p87d/DIpeIsOQMeH1zSdlBBziP1XBxw5kPtkhM2v2cgZVV43Us5woww/vQmTs5Oth3JurdEjXcWkYohzg5BNMPbDRrvtC1pNBcKjJvLd6RhQ2OgHyoUnYi7SMhtRjdmAwJDlRwfAdSM5q3qK/cW6ez1FC5s3gYgPFKg/NFIGFUZm/L502z9gdTWTdDe2r+ZwUNd//XN5Jhn1G2VvEBGOKIaio+ZHT2eopRwKEyR1Geta57JbeN+zz5RWBuW6+QFL6+zuc4V9XtgPNYGP8099j9Ltuz2jNp7XjXDM7OZFjCdfDljV7ainGxgml/UyLtrbpY9q9QihCiOTDqF6DI5/XNLcnXNbF2x7DQa5qUV3pd1Hanu9spmJfvDnggDgDFAz7J7kjnWrT6Rn+9Vc1D5kctvUzYnKiuetaKfZTdgH/u9qR6If71CfZhchgP8Aqtt/6H+9QbUHmEKnPiCvZ72Uk7Ta2I5YydPtyGuXBxkeCg+ZP6Zr9FJbRxhdigbRtVQMBR5AUs9lF03szosGnQDLICZZRjMjnq3WjA1y0PGcf6hRC2v3I5NnqWb2VhshjbDN4+QrPPaXbxKsMzBkVImjWQLyDwc59abxqdu12ZZHTaF2qBIPrQbtaqa1p72kE8Ee/jMhBx+tQ9tZXvCSpw3af//Z", "type": "news"}, "202": {"title": "ICE agents pose as NYPD to bust NYC man, say city officials", "snippet": "This is a violation of our law,\u201d said Brooklyn Borough President Eric \nAdams, an ex-city police officer, about the duplicitous Thursday bust of ...", "uploaded": "16 hours ago", "url": "https://www.nydailynews.com/new-york/ny-nypd-ice-immigration-raid-detainee-20201011-pln5koqtnjdqzj3u4omku3imyi-story.html", "thumbnail": "data:image/jpeg;base64,/9j/4AAQSkZJRgABAQAAAQABAAD/2wCEAAkGBwgHBgkIBwgKCgkLDRYPDQwMDRsUFRAWIB0iIiAdHx8kKDQsJCYxJx8fLT0tMTU3Ojo6Iys/RD84QzQ5OjcBCgoKDQwNGg8PGjclHyU3Nzc3Nzc3Nzc3Nzc3Nzc3Nzc3Nzc3Nzc3Nzc3Nzc3Nzc3Nzc3Nzc3Nzc3Nzc3Nzc3N//AABEIAHAAcAMBIgACEQEDEQH/xAAcAAACAgMBAQAAAAAAAAAAAAAFBgQHAgMIAQD/xAA8EAACAQIEBAMGBAMHBQAAAAABAgMEEQAFEiEGEzFBIlFhBxRxgZGhIzKxwRVCUjNicpLR4fAkJYLC8f/EABkBAQEBAQEBAAAAAAAAAAAAAAECAwQABf/EACARAAICAgICAwAAAAAAAAAAAAABAhESIQMxImEEQVH/2gAMAwEAAhEDEQA/AIlLmVVBWloQySlWDBPCB6/p1wdpeIa9PFJIWTmAO5VSdV9r7X64UI6ipTQdRRraeaT4u3XB3LpJpbSzaHhaMJKx/MF2F7A7gXXbHzU3ZaY/UXvk8MjSy00dnIEc0TISLAi9mt9sYmSuky6OumpkYRfiiNJ/ErA7bFR+uA/DtVJ/As8MQQSRU4IaKUHV4Wt06bDEmDMJH4RFZElYJTU6fCRLKovvu17jHdHo8F5Kqop6qJpqapBm/DjUaGB2J7Ne/XEeTNkpoaunkrXiqD4lapjYCHV+Ubi1tj388DM+zqeipMpkhkA5tNrlYqNWuy/5Tu3lhPz6Ss4kq6SenjknMannRwuoMi7EAsxGw3tv3xLmssTyLLhzqKaSmWnqqSSLfnnWNRsNtIB23xJ/iEqw1UrUjERMeUqNcyqAN/Q3JHywlUMAyWCuappI/dZeU3KeRfC41OFvvc2UfHzwzPBl68QNF7mglWnJOhQqWBDHob6tx2+eKTtWMli9hUV8fvMVOA4kdC97XC2tsT5742xZnC6JIk40O2hSe58vscLKPSJQUsnvdZFzKrlameQ6jqPh0m4Hlc7Yznsv8RaLMhrpLFFmEdo3sbazYWu3kcJI1LXA6rNG2htLWPQ+X3GPff1/mQ7d74VXpppJXh51HNFIBO4aJlZnuLH8xv0Bva22IFbmM1BDJU1kMMaTRc2dhOfAVCgLbT+a5sAOtjhthQm+1HKTLmeYVVJpELkPoOx1FRf73OFjLstjTg/NKiaRfe4wzoisDZbDf64IcUZ7DxNWKjwSxxwuW5btu+wXxD/fvgdFllLBTzTU0hT8EhqfXc3uvi/w+IfO3lij1EiKaSn1QVoLQ2uHXt/tiwOAGlaUtHR81lQKzSSKDY7jr/zbCbnMC0dJ7zUzKy2K/Dftb5fXtidwLmOYT1M0+WRvHTK8cR5jA3IG57DoRjlXHW2jTj7pdjtl1MlKvEtPOJYY1QAlpBIQtn6bfHbfGERpY+ECKbNCkQqWdJmiF5Bc+HRt1/bAKm4voqzMJqSoLwz1bmJy41qGuQPr++MuMKSSCKMNTxQiWQ8t1JAAvuLXsOvnjRuSXQaBj5iy1UCK3OJAO5uoO2BzZmaWuNNSy8+oe4jiB/mtfcnYf86YInJ6jKZIcxkzCiBhiMxSSQdANrAdemAnsojSs4uFRVDUIYZJ3ZugNwLn/Nh4ONZWZz2qYfzDiKKHLqWgq4efUSNzKnWvhTYhAt+uxuT+mJkubLX5vU1L1NSu0dpYUu5U2sX/ALt3tbCaaeo4yz6vFLU00Es8p5K1D6eaf6BYHfSPtg3Uy1mRzQU9ZJLSTCEJMgJuCB6bHoD3G2Hnhq0bfHknLY7z1MdZS0kMt4q3L6uJqiJW0CzMAJBtupuNu1/TATiFszqs1zKloXqIqaeoRZfwVkLWb+UHfRbfYHfuMFOG6ePOebW1OnlvRiA7Earm59bdLYrrP5+JMkzyasrHkgIkURqGLpICx/Jc9LXP0wcCyTsPkeMvEfKhK+jrMxlrk1Q/wh1ikkg5ZFjYoVv2sD6g4EVtO+atk1BHOsSrQxTnwnswNgOnf6jC1mfF+YVSwzurFZoZoJWlNtQuL6VB8IFupvffyxPGfStlsVadEXu9Pyw2kEWUHv1I/Lt9sWlvZm3+HvEWSx5ZUUBnBnrJF0GVTbWCwtf74mZJw/77Q5skjmGWaWNVkZL6Ra9vhe3TC5l2fmoAzHMizrC5EEKg2ZrWDH0G+LDyHOKeWL3hmA5wQFSOjHwj7gfA4xlJwn49G8VnHy7K+9oOYSe70VKWQF3MhCqFNhta47XP2xlw1xS+R8P1cUJjN5NUYePVZiACQfl9sBOPKyGt4hkFOtoYAsS2cMDbcm426k9PLAdCFgOoXN9j8dv1x2QSqmjlk6dxJdRWKZkkVzq1eJm6k+fxxZGbcd0LZBQ0lXB75MywSlSNWi1ixe/XfoP/ALiqam1rj+r98T5namoIKyCqmSdzyn5ZddKAdCw23NtvQYJrJHotpjhm1flmbZTWy5XCtNLTAlo2Xd1Zh4gd7d9j0vjDgIGi4U4qrr2qBGKdGHYtf/UYXMjFfX100UHOnknpWhYkGQ6Da9r36Wvt5YPoJMu4ZqaKM1C1UzK8kDRMCx7bEXHQdfIYmOPGXi59EbJ8upZRJUu88ASZDzYpNBh3F2B7b6RftcnthpzugrqqNc0mq/fiURUjkUXN9huN79sJax1McCh5WR3hIlRhpBQk2s1rXHn07YL5NnxWTIqd6iplQq8rxSFdEekNoC7C/S++OriUXqS0c/LktxexzooqjI8vdqaRpOYxYxu5IXpuBfYXXt53xD44/wC4cIzPZHelZZ0JsdgRq+q3xuzPPKVaFm5xZZIwFDDS1jcCwBOAWd1nuvDFZBM5LvSsoW4Ybjrew0nfpvjSUYqL0ZqUrVlbTVM88cCO1wi8tLbWFz+5JPmTifUTLVSRU/OZaWNbEA9B3tfufPApZAQdt73Hpj4sSLC5J32xx0dIXzLMQY6WlolCwxA3IH5mO/few6etie+N+WZg9FQTU7M2mYNpN9wTY/qq4AoEDfj6iP6R1t54JBV90hVWJBc2LdbbYMUOTskZ3lUCUkWZ5fK5o55TpilQB4xv5bWuDgjkFNTTcP1CzwxNJKG0SP1Sw7YZ8i4ayrOMlj1T1FQ0dzyiwBhJHTYXIN9QON4yCChy6GhBZkcyBCw3FwdsGTKSTeir4oTWzU0CbGWSxa35QTuT6Ab/ACxaVPl+Wp7O8yyYVkVXLSVy1LRtbXywVDOF62sW+hwJqOFaTJuE8wrpC09ZCngkB0lGZgvh8ut8LMUwLlqapIXlEK2rSSjizI1unXr5g/DDdsGqVD5wNkM1a1RT0pp6esjg/DaaMkNA+6lSpFuo8+mFbifjaWvrSk1EIXpyYZdEurmkNYm+nbv54ffZdmCT55zGYXbLlRvDtdZCLA4p7iqL3biTN4uyVswHqNZthbtkxtIco5Ys/Cy5dScmM0y0ppppC2kC1iGAuenp54XMsYx1mXGWJ7eARpoJZkub2HfqceUcNTSZvVUMcrxPy0iuNuyi/wAcT6Ti2pyqCCCmDNyCWjZgLoSx2Hp5jocaRnKFOKs9KEZNqToeYaWOOhWaSnYyxRCONkUCRRcG5DG3lt6+uFji2WorcoqNXJhRpoxIWA8I1DqwJ2BsbAYnitr82p5J57U/vGlnWN7h9rHTt4egFrnEPMYlahlolUhHjKnyB8z9sbW5R2c+lLQApeEayqoo5aWsy12d9OhapDt53vf7YC5lRzZXWyUtTo5qjco2pfke+C3BK5hWZtFlVG9mqFe+pbhSEYj4C4++AmYy1M84ete7stxboB6Y4ld+jreNezxOVJH+IxV1OxHf5Y3GV7pBGhZkBuDtY33HxxCiVNVnbwkYMSU71lXT1Uewq0BZhsFceFvuL/PFWTQcyKpzykijooqGvjmQaVZKduZoPVfy3K/HocWbmEOuanYggRv2+Y/fDUaJD32PrgXyY47CZW/NqNrdvLEFrRpjyygzOiagzSJXgmYHQWKiQjcWt8L/ACx5ScB8L0dRz4csptd7jXdgPkbjHlVlNRmj0b0U6QLTVHMchbX2I8O1r7nthlFLa2ok+eAWYwpDDYKyqALAAdBjnPj8Qvx7moQ/hGsAa5Hkur98dGmlXrZj88c+8c0Ag9pNXSyBkSasibUf6X0m4v8AE/TFRIZjnVQsXE0FaHiZGVbfiAk6diNu+FnMhJFKrXssill+Gph+2D3GNLDQcWS0tIZCkMcetpbG5KBj8vEPvj7MOHCOGqrNRMpNNOoZCjA6WYqCD0IuOvYgjrilJ0DSyYUybibK6fIFjrJSZ4xdY1Qkk+X1wLpK2v4hr5IIKaSSPkyyLFGTc6VuLnvvbb/XCsouAMXDwBwcsWT0OeUzn36aByAxNrNcWtfy9MVLlbVEx41egL7E4G/j9bXaHd4KbR08ILne57Gy9PjhArlMeYVMZIOiZ1uDcbMemOgPZ/w3VcM5fUUzvE/OkDnSvkLde+KG4hGjiLNFACgVkwsB08ZxndltUQxg3kdQy0M1MGC62DkMdmA6AHzv8OuAgW5w2+zukWq4jSCoplqaeNHklicbEWtf6sMIFy5vnNflNC9SlPNWsCAIYY9RP0wovxHxGlNHmVTkk0DRuQyK4GpTsPDpJHUXuD0vixWROliD8cawg6hiDfa4xJQM4azmrrMrWauoaqjdmPgc69vMGwNviMGFr4beKcr/AI1tjUyvb+VvnbEd0cn+zPy3wHgmtXGTZJ42/wDLFNe0GOLM+OaSsY/9E8sNNIxIUmzblfTf7Ysaup0qaaSGR5YtQsWTwkfDbEAZFQIoZkMkyjwzSm7L6jsMFtdCsa2IfEuUq/HxmFxTM8MlRI5BVNOkOfQAAfPErNZxP7OsxloWR2FVNDVAN+WNqjmIT63tb0c4PZFlUk9eK6sqjURI14Dywolsb6z3tc7edgfLG7Psrir+FZo43MU3JZxKDYupbmaWtsRf02Pzu5P7GSV6KIQjofpi+vZJXms4Mgilez0szwqel1FmH2a3yxWFVkiUnBlRUu6tUDME8CrYxrpI39Df7DD57Ip1i4TkGgk+9yE7+i4XtErTLJidAf7QN8CMc1cbUrUnGOcwsbn3yRx8GOofYjHQIrI7bo4+WKc9qWVUtBmlPW088zvW6zKsxJIItaxI6WNregwRPMToV1OBi3/ZdwzW0NRVZlXUyLDV0ye7tqDagxJP/rioafwVBViPDt1x0HwtVVC5HQpVSRsqwII1iW2lbd99zhk2EUhr07fvjBo1PY3xtBHfH17t+5x4TQYV7FsaJYlVWZioUC5JNrYxzDN6ahut+bOOiL2+PlhUzKvqa83mIEd7hFFlGFIGSs0z5Ybx0N3PQykeEeoHfCfVTVdZNIpkmMd7Sncaz5fDz+nniXNepmMEJII/tZB/IP6R/eI+n0xsFOsaqkahVUWCjoBij1Jdkd8yr4oWVKlw5BAuAdP1/wCbYKw5/RJld6mXmzgFfd+SQB5C/Qj54HvT6jvbEeWkjI/LiWkxTpm2jRM/g/h6RJBICSJiRbRe+llHUXHrvvgnleY02SwnK6uORZadjqRLEJf9QdyD+hBGBFC9Tl0xloKmSnY7No0nUPIgg41VUMtVKalqh/e+olbv6EeW3TEqOxctDPVcU5LBFqmdyxF1j0eJreXb74rTjPPW4mrIICkNNTw6jHc6iSR/MR8Ow+uDctHHmAK1KIZ4fzRutyPUHuDbr6YgTZTVRh4jlM8Yfo4pWN19DbpiqSI2JbostUYY2ExsEjKkqG2tbfHQtNSpHSwxhQqpGq6SQSLAbXxW0eQZhJoFJkRlisbmop1IPa/iOLTyaGcZVSpXR2qFTSwFvl09MEmKR//Z", "type": "news"}, "203": {"title": "'Ghost town': In-person attendance dwindles at NYC schools", "snippet": "In-person attendance at some Big Apple schools is so low, instead of \nstudents, teachers expect to see tumbleweeds rolling down the hallways, ...", "uploaded": "19 hours ago", "url": "https://nypost.com/2020/10/10/ghost-town-in-person-attendance-dwindles-at-nyc-schools/", "thumbnail": "https://encrypted-tbn0.gstatic.com/images?q=tbn:ANd9GcRbqaKvQ7tQKlFLrcB_f8zJYH_ZnQhag-cFlvdcSbywr5D4xxrmgIjdkJ0&usqp=CAI&s", "type": "news"}, "204": {"title": "NYC Republicans hold firm for Trump", "snippet": "To some New York Republicans it can feel as if their isles of red are \ndrowning in the city's blue sea. The numbers tell the story: over 3.6 \nmillion ...", "uploaded": "13 hours ago", "url": "https://www.nydailynews.com/news/politics/ny-20201011-az536xzqyfa2jl4fm43pbvcq5y-story.html", "thumbnail": "https://encrypted-tbn0.gstatic.com/images?q=tbn:ANd9GcTgmmk3KbEP6OvbQFyZ_aJh_hca3vFFG4o5_b8oMUnVDC3I9rVQ4FcA1i0&usqp=CAI&s", "type": "news"}, "205": {"title": "Roosevelt Hotel, a NYC landmark, is closing after 96 years", "snippet": "It survived prohibition, World War II, historic elections and was the \nfamous backdrop for so many Hollywood movies, but on Halloween night, \nthe ...", "uploaded": "14 hours ago", "url": "https://www.pix11.com/news/local-news/manhattan/roosevelt-hotel-a-nyc-landmark-is-closing-after-96-years", "thumbnail": "https://encrypted-tbn0.gstatic.com/images?q=tbn:ANd9GcSOerE3zsc18xzn0fsIzbuKPhOlV605KUZWcfFYJrLq5ZWy-CRYKW1d-Lc&usqp=CAI&s", "type": "news"}, "206": {"title": "15% of Virus Tests Are Positive, and Few Wear Masks in One Orthodox Suburb", "snippet": "PALM TREE, N.Y. \u2014 In this town of 26,000 residents, where life revolves \naround family, religious services and prayer, the percentage of ...", "uploaded": "1 day ago", "url": "https://www.nytimes.com/2020/10/09/nyregion/orthodox-jews-covid-rockland-orange-ny.html", "thumbnail": "https://encrypted-tbn0.gstatic.com/images?q=tbn:ANd9GcSE4rGj_anrQW-2lfGdil1Uk3SvFPehBf4yyviY9KyDbJ6X_BTCTOmf89k&usqp=CAI&s", "type": "news"}, "207": {"title": "NY COVID restrictions: New restrictions limit capacity on religious gatherings in New York City hot zones", "snippet": "The Catholic Diocese of Brooklyn filed a lawsuit in federal court against \nthe State of New York, on the basis of the violation of their fundamental \nFirst Amendment ...", "uploaded": "5 hours ago", "url": "https://abc7ny.com/religious-groups-brooklyn-diocese-lawsuit-judge-denies/6938008/", "thumbnail": "https://encrypted-tbn0.gstatic.com/images?q=tbn:ANd9GcTETLyxnHvmS3UMX-ivJTYTuCdOAlAZZksZRmSkSmSLTEmFrrS3sX3U5xs&usqp=CAI&s", "type": "news"}, "208": {"title": "US officials looking to restart air travel between London and NYC", "snippet": "The early stages of the plans have mostly focused on talks with officials \nin the U.K. and Germany.", "uploaded": "11 hours ago", "url": "https://nypost.com/2020/10/11/us-officials-looking-to-restart-air-travel-between-london-and-nyc/", "thumbnail": "https://encrypted-tbn0.gstatic.com/images?q=tbn:ANd9GcRGipa-oMyHgOwGDcVY5N2x9T8EcqJIiEolqSzT6fyEaXlqYaFyFjKNUpc&usqp=CAI&s", "type": "news"}, "209": {"title": "First look at New York City's largest private outdoor garden at One Manhattan Square", "snippet": "Designed by landscape architecture firm West 8, the green space measures \n45000 square feet, sits on an incline, and boasts unique features ...", "uploaded": "1 day ago", "url": "https://www.6sqft.com/first-look-at-new-york-citys-largest-private-outdoor-garden-at-one-manhattan-square/", "thumbnail": "https://encrypted-tbn0.gstatic.com/images?q=tbn:ANd9GcTqcYS_Yb9i5yhGYk89Qah8nQNynFF9OiplEbl9ucYmqE82C3f7wLslkbY&usqp=CAI&s", "type": "news"}, "210": {"title": "NYC can't make $900 mill back pay to teachers because of COVID", "snippet": "New York City officials informed the teachers union Thursday they won't be \nable to pay the final installment of $900 million in back pay ...", "uploaded": "2 days ago", "url": "https://www.nydailynews.com/new-york/education/ny-uft-teacher-backpay-20201009-7eduhkps2vcvtnyki57rihwysu-story.html", "thumbnail": "https://encrypted-tbn0.gstatic.com/images?q=tbn:ANd9GcQtCNEEm56Gc2rdhpKjY8Uo965BWgafwpsmMmC1osyeBrzcsXolqUi74eE&usqp=CAI&s", "type": "news"}, "211": {"title": "Humpback Whales Have Made A Comeback In New York City", "snippet": "NEW YORK (CBSNewYork) \u2014 New York has seen a surge in whale sightings this \nyear. But, experts say whales off the coast of the city pose ...", "uploaded": "2 days ago", "url": "https://newyork.cbslocal.com/2020/10/08/humpback-whales-nyc/", "thumbnail": "https://encrypted-tbn0.gstatic.com/images?q=tbn:ANd9GcQOd6gDEdf4EJPkTnhdYnywNFCS3j2d_mZCiBb-7xKqV9zhbKD990RXVw&usqp=CAI&s", "type": "news"}, "212": {"title": "New N.Y.C. Virus Shutdown Brings Confusion, Anger and Lawsuits", "snippet": "As New York officials on Thursday hurriedly launched a targeted lockdown to \nstamp out a surge in coronavirus cases, chaos, confusion and ...", "uploaded": "2 days ago", "url": "https://www.nytimes.com/2020/10/08/nyregion/nyc-coronavirus-shutdown-cuomo.html", "thumbnail": "https://encrypted-tbn0.gstatic.com/images?q=tbn:ANd9GcQxCnEeBPMsZ75f2WdkYDp7HOG9URS1ssMaZpoB7uHTFaUaPqyk0lZGAQs&usqp=CAI&s", "type": "news"}, "213": {"title": "No Decline Yet In NYC Coronavirus Hotspots, Cuomo Says", "snippet": "New York City's rate stands at 1.2 percent. Cuomo again defended the \nlockdowns in New York City, which primarily cover Orthodox Jewish areas ...", "uploaded": "1 day ago", "url": "https://patch.com/new-york/new-york-city/no-decline-yet-nyc-coronavirus-hotspots-cuomo-says", "thumbnail": "https://encrypted-tbn0.gstatic.com/images?q=tbn:ANd9GcTkaObDw8xsXlUEKg2kknuObbRmnLR-1YGrXNhsNdm7mFJXd7ktViIJl08&usqp=CAI&s", "type": "news"}, "214": {"title": "Restriction enforcement begins in coronavirus cluster zones in New York City, New York state", "snippet": "NEW YORK CITY (WABC) -- The warnings are over, and enforcement of Governor \nAndrew Cuomo's COVID cluster zones restrictions begins ...", "uploaded": "1 day ago", "url": "https://abc7ny.com/covid-cluster-zone-red-orange-yellow/6885934/", "thumbnail": "https://encrypted-tbn0.gstatic.com/images?q=tbn:ANd9GcSG8oS0PCjYE2yQZ6RsG6o-L1uT4gFSpQ4UGSuQdPpCwZNj43h80MF2Cp0&usqp=CAI&s", "type": "news"}, "215": {"title": "Is N.Y.C. \u2018Over\u2019? These Brand-New New Yorkers Don\u2019t Think So", "snippet": "Some transplants moved to New York City during the coronavirus outbreak in \nthe spring. \u201cThere will never be a perfect time to do it,\u201d Victoria ...", "uploaded": "2 days ago", "url": "https://www.nytimes.com/2020/10/09/nyregion/nyc-moving-coronavirus.html", "thumbnail": "https://encrypted-tbn0.gstatic.com/images?q=tbn:ANd9GcS4AfgCyIikySjmHv-TPLovXAG7hTZx9p3WClFlMee9EnDIxUWHftxDsKU&usqp=CAI&s", "type": "news"}, "216": {"title": "Demonstrators block New York City street, call for aid for Armenia in conflict with Azerbaijan", "snippet": "WATCH: NYC Mayor to ICE: Stop claiming you're NYPD. EMBED <>More Videos. \nThe Mayor said ... Get Eyewitness News Delivered * More New York City news", "uploaded": "16 hours ago", "url": "https://abc7ny.com/armenia-rally-azerbaijan-conflict-turkey/6926478/", "thumbnail": "https://encrypted-tbn0.gstatic.com/images?q=tbn:ANd9GcRKBpYqPYLV59EKksZbz8Ig_iJ6NPZdLUL5a5O0NgirI6YQUhV9XFksI2c&usqp=CAI&s", "type": "news"}, "217": {"title": "Enforcement Starts In New York City\u2019s COVID-19 Hot Zones; Borough Park Among Areas With Tightest Restrictions", "snippet": "Enforcement Starts In New York City's COVID-19 Hot Zones; Borough Park \nAmong Areas With Tightest Restrictions. October 9, 2020 at 11:41 pm. Filed \nUnder:Ali ...", "uploaded": "1 day ago", "url": "https://newyork.cbslocal.com/2020/10/09/nyc-covid-19-hot-zones/", "thumbnail": "https://encrypted-tbn0.gstatic.com/images?q=tbn:ANd9GcR2b_PGaBBf2R-r972gaMM_oHR7DmCb8uaqsL42iMPRmiT12_lkJ0kVbw&usqp=CAI&s", "type": "news"}, "218": {"title": "New York City\u2019s Second Coronavirus Shutdown Begins For Schools, Businesses In Hot Zones", "snippet": "New York City's Second Coronavirus Shutdown Begins For Schools, Businesses \nIn Hot Zones. October 8, 2020 at 5:17 pm. Filed Under:Aundrea \nCline-Thomas, ...", "uploaded": "2 days ago", "url": "https://newyork.cbslocal.com/2020/10/08/nyc-second-coronavirus-shutdown/", "thumbnail": "https://encrypted-tbn0.gstatic.com/images?q=tbn:ANd9GcTkx6z8Ncm5gy7ULmtRnsAKTfvmO1bFFzhLy5Dg0HlCQg_CYy9QE0VGcg&usqp=CAI&s", "type": "news"}, "219": {"title": "How Will We Know a 2nd Coronavirus Wave Has Arrived in N.Y.C.?", "snippet": "New York is facing the biggest threat of a coronavirus resurgence since the \npandemic devastated the city last spring, sparking fears that an ...", "uploaded": "2 days ago", "url": "https://www.nytimes.com/2020/10/08/nyregion/nyc-coronavirus-second-wave.html", "thumbnail": "https://encrypted-tbn0.gstatic.com/images?q=tbn:ANd9GcQZ8s2ek8sDdxsk6NstiJxnzJtUdyuWbcTYVGfAh2zzOF8KwxxtR1mzOZE&usqp=CAI&s", "type": "news"}, "220": {"title": "Governor Cuomo Updates New Yorkers on State's Progress ...", "snippet": "Yesterday, the State Liquor Authority and State Police Task Force visited \n722 establishments in New York City and Long Island and observed 8 ...", "uploaded": "23 hours ago", "url": "https://www.governor.ny.gov/news/governor-cuomo-updates-new-yorkers-states-progress-during-covid-19-pandemic-44", "thumbnail": "https://encrypted-tbn0.gstatic.com/images?q=tbn:ANd9GcRS5Cn9LRr-faRVkX7Fy1NEA3fXwhgT3FSPbP2fe4e8Lpslxxf-RUw8S0ty&usqp=CAI&s", "type": "news"}, "221": {"title": "Red, Orange And Yellow Coronavirus Zones | NYC Week In Review", "snippet": "NEW YORK CITY \u2014 One side of a border between new coronavirus cluster zones \ncan be the difference between students going to school, ...", "uploaded": "1 day ago", "url": "https://patch.com/new-york/new-york-city/red-orange-yellow-coronavirus-zones-nyc-week-review", "thumbnail": "https://encrypted-tbn0.gstatic.com/images?q=tbn:ANd9GcQbO-S6oiTpZxJoXeLMEVFEcgDCLFb8a2iCjQIBlirVy4w_JcJBiPm8AeU&usqp=CAI&s", "type": "news"}, "222": {"title": "Parents Hustling To Adapt After New York City Closes Schools ...", "snippet": "New York City has put some areas back into lockdown after a spike in \ncoronavirus infections. NPR's Lulu Garcia-Navarro talks with Jane Diina, ...", "uploaded": "4 hours ago", "url": "https://www.npr.org/2020/10/11/922756204/parents-hustling-to-adapt-after-new-york-city-closes-schools-in-some-areas-again", "thumbnail": "data:image/png;base64,iVBORw0KGgoAAAANSUhEUgAAABAAAAAQCAYAAAAf8/9hAAAAc0lEQVQ4jWNgGAUUA8aPMUr/0QX5l3zFUOjXshZDbFONDSMLAwMDA9/iu3DBT7HKDAwMDAz//79A2MIowcDAwMCwsdoaLubfepSBgYGBgQVZI7JBMI3IBiFrhAEmDHchAXTN2AALsrNhNLrTcdk+CgYLAACNcR8mzIL0LQAAAABJRU5ErkJggg==", "type": "news"}, "223": {"title": "\u2018If No Tourists Come, I Have No Business\u2019: New York\u2019s Tourism Crisis", "snippet": "International arrivals to New York are down as much as 93 percent, and the \npeople and businesses of the city's tourism industry are on the brink.", "uploaded": "2 days ago", "url": "https://www.nytimes.com/2020/10/09/travel/nyc-tourism-travel-restrictions.html", "thumbnail": "https://encrypted-tbn0.gstatic.com/images?q=tbn:ANd9GcQTXpmtuAdY-dQm1Y3M7mssxYOO8eaHCAJ68-QvTzbzwJEfRsHWlH-s0ng&usqp=CAI&s", "type": "news"}, "224": {"title": "NYC Coronavirus Enforcement Dipped Before Hotspots Emerged: Data", "snippet": "NEW YORK CITY \u2014 Flare ups of coronavirus cases in Brooklyn and Queens \nneighborhoods followed weeks of declining enforcement actions ...", "uploaded": "1 day ago", "url": "https://patch.com/new-york/new-york-city/nyc-coronavirus-enforcement-dipped-hotspots-emerged-data", "thumbnail": "https://encrypted-tbn0.gstatic.com/images?q=tbn:ANd9GcQIInjEFmdJfwr75ktrt3TbVGLWSV6TPvOLTg-yY0jxLO06Ditoj-BlFKI&usqp=CAI&s", "type": "news"}, "225": {"title": "Coronavirus in N.Y.C.: Latest Updates", "snippet": "As schools and many businesses reopened across New York City, several \nneighborhoods began to see worrisome upticks in coronavirus cases.", "uploaded": "5 days ago", "url": "https://www.nytimes.com/2020/10/06/nyregion/coronavirus-nyc.html", "thumbnail": "https://encrypted-tbn0.gstatic.com/images?q=tbn:ANd9GcSUHkJVzf5ahmvo0xmpUmUEnNSIuYJ_nqBczERG6J865vqWKe4KPYi7i7A&usqp=CAI&s", "type": "news"}, "226": {"title": "Random COVID-19 Testing Begins In New York City Public Schools", "snippet": "Test results will be available between 48 and 72 hours later. You can get \nthe latest news, sports and weather on our brand new CBS New York ...", "uploaded": "1 day ago", "url": "https://newyork.cbslocal.com/2020/10/09/monthly-covid-19-testing-new-york-city-public-schools/", "thumbnail": "https://encrypted-tbn0.gstatic.com/images?q=tbn:ANd9GcSWlu7vYrXHMlIHz6Ta0Xd_ZPF-Nvzdc4Eb3geN3VXycOF6wQuc3Nt6yg&usqp=CAI&s", "type": "news"}, "227": {"title": "New York City Council candidate to surrender, accused in ...", "snippet": "New York City Council candidate to surrender, accused in assault of \nreporter during protest. 'I just got a call from the precinct. They will \nbe ...", "uploaded": "1 day ago", "url": "https://www.foxnews.com/us/new-york-council-police-protest-reporter", "thumbnail": "https://encrypted-tbn0.gstatic.com/images?q=tbn:ANd9GcTeU1DS1ToYi-XiK5a5RcCNz_1yN_4flIfwyw9O_gCdDEq2d33VgzPpQBE&usqp=CAI&s", "type": "news"}, "228": {"title": "Ways To Fall For Autumn In NYC", "snippet": "Ways To Fall For Autumn In NYC. Celebrate fall by volunteering at a food \nbank, then peer at fall leaves, visit a pumpkin patch, carve a jack-o'- ...", "uploaded": "2 days ago", "url": "https://patch.com/new-york/new-york-city/ways-fall-autumn-nyc", "thumbnail": "https://encrypted-tbn0.gstatic.com/images?q=tbn:ANd9GcQQ45jxydT-SbbOTl7qssvu4F_UlVZPLRJqFOYLyeHz5otYVQnHXHsQc4M&usqp=CAI&s", "type": "news"}, "229": {"title": "NYC Releases Interactive Map For COVID-19 Shutdown Zones in Brooklyn and Queens", "snippet": "Restaurants Can Check If They Fall In NYC's Shutdown Zones Using ... April \nwhen New York City was the epicenter of the COVID-19 crisis in ...", "uploaded": "3 days ago", "url": "https://ny.eater.com/2020/10/8/21507665/nyc-zoned-shutdown-coronavirus-map-brooklyn-queens", "thumbnail": "https://encrypted-tbn0.gstatic.com/images?q=tbn:ANd9GcSQlXcnJ1Flb67xdZPteQ5IDOYTjNXOiKVUGzClick&usqp=CAI&s", "type": "news"}, "230": {"title": "Indoor Dining Returns to New York City, but Will Customers?", "snippet": "At noon on Wednesday, the first day in months that New York City's \nrestaurants were allowed to resume indoor dining, Aroma Brazil in Queens ...", "uploaded": "1 week ago", "url": "https://www.nytimes.com/2020/09/30/nyregion/indoor-dining-nyc.html", "thumbnail": "https://encrypted-tbn0.gstatic.com/images?q=tbn:ANd9GcRkuzzXlh4ImTZa3qL0jRYeD7HEKc_J6X422uA7yJmh5geQ6OZW6bIMl8o&usqp=CAI&s", "type": "news"}, "231": {"title": "When and Where You Can Vote Early in New York City", "snippet": "Election Day is less than four weeks away in New York City, but registered \nvoters can cast their ballots early, from October 24 to November 1.", "uploaded": "1 day ago", "url": "https://www.ny1.com/nyc/all-boroughs/politics/2020/10/09/nyc-elections-2020-whos-running-how-to-vote-early-where-to-vote", "thumbnail": "https://encrypted-tbn0.gstatic.com/images?q=tbn:ANd9GcRvaEa9s8G0MNu_kI6FZMNG-Eq9LZ7zCI7-AnNNpNw6_EjsdyGKkxv8xrs&usqp=CAI&s", "type": "news"}, "232": {"title": "What It\u2019s Like Living in 9 Parts of N.Y.C. Facing a New Lockdown", "snippet": "For as long as the coronavirus pandemic has stalked New York City, Tatsiana \nVazgryna has been looking for work near her home in southern ...", "uploaded": "5 days ago", "url": "https://www.nytimes.com/2020/10/06/nyregion/nyc-covid-shutdown-reactions.html", "thumbnail": "https://encrypted-tbn0.gstatic.com/images?q=tbn:ANd9GcT6Vlg6vVyWPNwPVyqJH8odlKGlI5e5-gAzWfoHBzG1WEBqzqLcsPfQHQg&usqp=CAI&s", "type": "news"}, "233": {"title": "\u2018We\u2019re at War\u2019: New York City Faces a Financial Abyss", "snippet": "New York, more than any large city in the world, has been forced to grapple \nwith the coronavirus outbreak's dual paths of devastation: The virus ...", "uploaded": "2 weeks ago", "url": "https://www.nytimes.com/2020/09/28/nyregion/nyc-budget-coronavirus.html", "thumbnail": "https://encrypted-tbn0.gstatic.com/images?q=tbn:ANd9GcT80coSGuw8l7_f9nUBB2FYoi80alsLxcgs8qjJHNYt9bjugxVvpGbSnks&usqp=CAI&s", "type": "news"}, "234": {"title": "New York City Shopping Inches Back. No Store Required.", "snippet": "New York City Shopping Inches Back. No Store Required. Secondhand and \nindependent clothing sellers take to the streets.", "uploaded": "4 days ago", "url": "https://www.nytimes.com/2020/10/07/style/new-york-city-shopping-inches-back-no-store-required.html", "thumbnail": "https://encrypted-tbn0.gstatic.com/images?q=tbn:ANd9GcSep3c6n_crdCV06j0NSHFMzrwUFXqTbCD48sE4J9nuHZxaE9IxQCHbtrs&usqp=CAI&s", "type": "news"}, "235": {"title": "New York City uses 'nudges' to reduce missed court dates", "snippet": "In 2015, police in New York City handed out more than 250,000 criminal \nsummons\u2014the infamous \u201cpink tickets\u201d for low-level offenses such as ...", "uploaded": "2 days ago", "url": "https://www.sciencemag.org/news/2020/10/new-york-city-uses-nudges-reduce-missed-court-dates", "thumbnail": "https://encrypted-tbn0.gstatic.com/images?q=tbn:ANd9GcSUm9WV7fdSzv00gPcmWASNcKbY1hFdOIPoX8on0He7gg1mE5i4SBRGp1I&usqp=CAI&s", "type": "news"}, "236": {"title": "Jim Dwyer, Longtime Chronicler of New York City, Dies at 63", "snippet": "Jim Dwyer, an award-winning news reporter and columnist who spent almost \nfour decades telling New York City's stories, has died. He was 63.", "uploaded": "2 days ago", "url": "https://www.nbcnewyork.com/news/local/jim-dwyer-longtime-chronicler-of-new-york-city-dies-at-63/2660268/", "thumbnail": "https://encrypted-tbn0.gstatic.com/images?q=tbn:ANd9GcSm6vULUKvWLeip-LE1VCwQNzRGcH1r2pjkKwtFXfFqdLD3jOuUn3jasWo&usqp=CAI&s", "type": "news"}, "237": {"title": "Hundreds Of New York City Schools Closed In Neighborhoods With Coronavirus Upticks", "snippet": "Hundreds Of New York City Schools Closed In Neighborhoods With Coronavirus \nUpticks. October 6, 2020 at 1:15 pm. Filed Under:Andrew Cuomo, Bill de \nBlasio ...", "uploaded": "4 days ago", "url": "https://newyork.cbslocal.com/2020/10/06/nyc-schools-closed-in-covid-19-clusters/", "thumbnail": "https://encrypted-tbn0.gstatic.com/images?q=tbn:ANd9GcSE1UP6vczspgl4aDZVhXMpu9iOhINI7A6DeSyas_kq7TrsrZGMdo4n&usqp=CAI&s", "type": "news"}, "238": {"title": "Humpbacks flock to New York City for fine dining", "snippet": "NEW YORK \u2014 Whale watch captains and scientists around America's most \npopulous city say that in recent years, there has been a tremendous ...", "uploaded": "2 days ago", "url": "https://www.nwaonline.com/news/2020/oct/09/humpbacks-flock-new-york-city-fine-dining/", "thumbnail": "data:image/png;base64,iVBORw0KGgoAAAANSUhEUgAAABAAAAAQCAMAAAAoLQ9TAAAAYFBMVEX///+qqqr4+Pi2trbj4+OKiopkZGTW1tb8/Pzy8vLFxcWgoKB5eXmdnZ3p6enS0tJ7e3uBgYE9PT2UlJS9vb3Ly8tfX19ZWVlRUVHV1dWxsbE1NTVubm7d3d2YmJju7u5+mTRtAAAAkElEQVQYlY2PzRKDIAyEEyCAAmL409pa3/8tLXZ66M3MXrKT3fkCcG+GLiu+ixiElPvo/BjqpAaInmbmwC4RE7cIU6l6WRNjalqX2mNVkjpqfoiM6irZiIp/tqQo42VkWosvRht85Z6wrvAmMbbNoZ86wwx1MSYIHyDv/eLjvjmOpAXY44dqMJT9n97e/BLgBMeQBrH18NITAAAAAElFTkSuQmCC", "type": "news"}, "239": {"title": "Will SoHo Be the Site of New York City's Next Battle Over ...", "snippet": "Mayor Bill de Blasio wants to rezone SoHo to accommodate new affordable \nhousing in a wealthy, white neighborhood.", "uploaded": "4 days ago", "url": "https://www.nytimes.com/2020/10/07/nyregion/soho-affordable-housing-development.html", "thumbnail": "https://encrypted-tbn0.gstatic.com/images?q=tbn:ANd9GcS_pVeGtIdDryAa0stbLDPfxLKmMb6NVbFfa-F0VjyTGg73MW6W7AKjPfY&usqp=CAI&s", "type": "news"}, "240": {"title": "New York City Says It Can\u2019t Afford Teachers\u2019 Back Pay", "snippet": "New York City can't afford to pay a lump sum due its teachers because of \nthe new coronavirus, city officials said Thursday, reflecting a fiscal ...", "uploaded": "2 days ago", "url": "https://www.wsj.com/articles/new-york-city-says-it-cant-afford-teachers-back-pay-11602208409", "thumbnail": "https://encrypted-tbn0.gstatic.com/images?q=tbn:ANd9GcQsx3WbnMgHc2nlW6qKUepJ8aMIbakyvznaJsQ53Rw&usqp=CAI&s", "type": "news"}, "241": {"title": "Eviction Fears Rise As New York City Tries To Fend Off Second Wave Of COVID-19", "snippet": "NEW YORK (CBSNewYork) \u2014 Thousands of New York City residents are at risk of \neviction amid fears of a potential second wave of COVID-19.", "uploaded": "3 days ago", "url": "https://newyork.cbslocal.com/2020/10/07/partial-eviction-moratorium-andrew-cuomo-covid-19-coronavirus-pandemic/", "thumbnail": "https://encrypted-tbn0.gstatic.com/images?q=tbn:ANd9GcTZxoHd_hV03i7HvP8XmP9doP3oHoSQNHfXrSxIIsET69tgUUrbmO1t3w&usqp=CAI&s", "type": "news"}, "242": {"title": "Bicyclist Deaths In NYC Hit High In September: Report", "snippet": "NEW YORK CITY \u2014 Seven bicyclists lost their lives pedaling along New York \nCity's streets in September, according to a new report. It's most ...", "uploaded": "2 days ago", "url": "https://patch.com/new-york/new-york-city/bicyclist-deaths-nyc-hit-high-september-report", "thumbnail": "https://encrypted-tbn0.gstatic.com/images?q=tbn:ANd9GcR6OlvaV_uXStMPncSqkplPC3k4RteeBC1baFiXyMqEB3t4_LI7Pnz6KMM&usqp=CAI&s", "type": "news"}, "243": {"title": "New York City courthouses present an 'unacceptably high risk' for contracting Covid-19, report says", "snippet": "MUST WATCH. Fauci 'disturbed' about baseline of Covid-19 cases in US 02:03. \n(CNN) Going into some New York City courthouses that have ...", "uploaded": "5 days ago", "url": "https://www.cnn.com/2020/10/06/us/new-york-courthouses-coronavirus-risk/index.html", "thumbnail": "https://encrypted-tbn0.gstatic.com/images?q=tbn:ANd9GcQ1SMJjf6582AMp67BkB8NK36MNCtMNwqlV3htINe45cp38hngTS-ki75o&usqp=CAI&s", "type": "news"}, "244": {"title": "Whats Open, Closed For Columbus Day 2020 In NYC", "snippet": "NEW YORK \u2014 New York City will recognize the federal holiday Columbus Day on \nMonday, Oct. 12. Government offices, schools and other ...", "uploaded": "2 days ago", "url": "https://patch.com/new-york/new-york-city/whats-open-closed-columbus-day-2020-nyc", "thumbnail": "https://encrypted-tbn0.gstatic.com/images?q=tbn:ANd9GcQM3CG85wFkS9DaVWmsYSolRhgULAj7LXIAQY_784rbNmrxXaDks2Uu6s4&usqp=CAI&s", "type": "news"}, "245": {"title": "Election 2020: New York City Voter Guide", "snippet": "Election 2020: New York City Voter Guide. Patch has compiled a guide of \ndeadlines, links and reminders about voting in the upcoming election.", "uploaded": "1 day ago", "url": "https://patch.com/new-york/new-york-city/election-2020-new-york-city-voter-guide", "thumbnail": "https://encrypted-tbn0.gstatic.com/images?q=tbn:ANd9GcQNfftt1GCVWP4Zc7l4Pg447sROTNsOyg2nz_2euHrN_hr5ZHqQZtKrh9M&usqp=CAI&s", "type": "news"}, "246": {"title": "New York Becomes First Big City in U.S. to Reopen All Its Schools", "snippet": "New York City completed the reopening of all its public schools on Thursday \nmorning, a major step in its recovery from having been the global ...", "uploaded": "1 week ago", "url": "https://www.nytimes.com/2020/10/01/nyregion/nyc-coronavirus-schools-reopen.html", "thumbnail": "https://encrypted-tbn0.gstatic.com/images?q=tbn:ANd9GcTaH-Wa0494E5fjiFPQJZ86lNq21ahI0U06NdxzE55xMFqiH6svETJx0CVB&usqp=CAI&s", "type": "news"}, "247": {"title": "Andy King Removed From New York City Council After Ethics Inquiries", "snippet": "A New York City councilman once made a female staff member uncomfortable by \nholding her hand for too long and asking her to wear a ...", "uploaded": "5 days ago", "url": "https://www.nytimes.com/2020/10/05/nyregion/andy-king-city-council.html", "thumbnail": "https://encrypted-tbn0.gstatic.com/images?q=tbn:ANd9GcQ-kzH08H_ejDXuzlQTNf86WSpt8Z2hV3n6P8XowboO372_SGEWL2WyeZs&usqp=CAI&s", "type": "news"}, "248": {"title": "Fitch Rates New York City TFA's $200M Building Aid Revs 'AA ...", "snippet": "Fitch Ratings - New York - 09 Oct 2020: Fitch Ratings has assigned an 'AA' \nrating to $200 million in New York City Transitional Finance ...", "uploaded": "1 day ago", "url": "https://www.fitchratings.com/research/us-public-finance/fitch-rates-new-york-city-tfa-200m-building-aid-revs-aa-outlook-remains-negative-09-10-2020", "thumbnail": "data:image/png;base64,iVBORw0KGgoAAAANSUhEUgAAABAAAAAQCAMAAAAoLQ9TAAAAJFBMVEVHcEzJHk7SGEXWG0naQGbZNl/LAC/MADPWL1jUKFPLAC/VBTYs+V1tAAAAB3RSTlMAFWS6ZGT+DEgURwAAAFNJREFUGJVdzVsOACEIBMHxDXr/+64Csur8kOqYCOhCxLUwWnzcziI+itmL28phKWF0X609ovAcMeuhBOR118xSyGLSb7I8Zvcuv2d5DBTiy7NsfwqzA/JSCLQaAAAAAElFTkSuQmCC", "type": "news"}, "249": {"title": "NY doctors were at the center of COVID battle. Here's what they say about the fall.", "snippet": "NYC doctors on COVID-19 this fall. After an uptick in cases in New York \nCity, doctors are concerned about COVID-19 and the flu coinciding ...", "uploaded": "4 days ago", "url": "https://abcnews.go.com/Health/york-city-doctors-predicting-coronavirus-fall-positive-rates/story?id=73068938", "thumbnail": "https://encrypted-tbn0.gstatic.com/images?q=tbn:ANd9GcTAuiiOjl783BmyHY089_3V4ugwUosvBPksZJgITHknSNujTDah-wNFnfI&usqp=CAI&s", "type": "news"}, "250": {"title": "New England takes strong defensive play into matchup with ...", "snippet": "New York City FC is 9-6-2 against Eastern Conference teams. Alexander \nCallens ranks second in league play with five cards, all of them yellow. \nNew York City FC ...", "uploaded": "1 day ago", "url": "https://apnews.com/article/new-york-new-york-city-alexander-callens-teal-bunbury-anton-tinnerholm-2d823fe54da04d28be2f5495a6b5862d", "thumbnail": "data:image/png;base64,iVBORw0KGgoAAAANSUhEUgAAABAAAAAQCAYAAAAf8/9hAAABUklEQVQ4jdWSIZNBYRSGn+9zycaMIt2bRGzxE5jRhFtESTEjKJJAkPwCTdH8BZVCuGOMIFK4iuTOvBt22bkzm9iybzvhPHOec46RdABcXsvVvtj4zN8CJpMJxhiMMex2OwBOpxPWWhKJBKlUCs/z6HQ63G63ryZJB32nUqkIEKDBYCBJOh6PApTJZNRoNJTL5QSo1WpJUvgEnM9nOY4jz/NkjFGhUIgBHvV2uxUg13UlKXwqzOdzoiii2WxSLpfZbDbs9/uYbxRFLBYLANLpdFyhWq0KUBAEGo1GAjQcDmMTdLtdATLGaDqd/ihcLhclk0nl83mNx2O5ritAxWIxBpjNZur1elqtVo+1hc5j/Pv9Tr1eJwgCstks1+uV9Xod0/B9H9/343eUdKjVarLWarlcPsjq9/sC1G63Za1VqVTSLwnN/39lo49C+A7AAaXfAXwCec0H9YTvNJYAAAAASUVORK5CYII=", "type": "news"}, "251": {"title": "Grab a free cookie from any New York City location of Insomnia Cookies this weekend", "snippet": "A late night snack chain is offering a sweet deal at its New York City \nstores this weekend. On Oct. 10-11, Insomnia Cookies is offering \nin-store ...", "uploaded": "1 day ago", "url": "https://www.amny.com/eat-and-drink/grab-a-free-cookie-from-any-new-york-city-location-of-insomnia-cookies-this-weekend/", "thumbnail": "https://encrypted-tbn0.gstatic.com/images?q=tbn:ANd9GcT3mH1hs0PtQX7yHGK6xIZ65DbAEEcTkq9EfjwhjthxSuzIWP60CCXMBI0&usqp=CAI&s", "type": "news"}, "252": {"title": "Young whales looking to dine flock to waters off NYC", "snippet": "NEW YORK (AP) \u2014 If you're young and hungry, the place to go is New York \nCity \u2014 even if you weigh 25 tons and have a blowhole.", "uploaded": "3 days ago", "url": "https://apnews.com/article/new-york-new-york-city-whales-fish-environment-0c338c0b07001a03424d1e50efdf2cf3", "thumbnail": "https://encrypted-tbn0.gstatic.com/images?q=tbn:ANd9GcSccNEylDdQeIAgLbhPvwxgq1cRjmpr0hzfG6qEnG5yLcIMPXYHKsvpjf8&usqp=CAI&s", "type": "news"}, "253": {"title": "As New York City\u2019s Covid-19 Lockdown Nears, Confusion and Anger Reign", "snippet": "As New York City's Covid-19 Lockdown Nears, Confusion and Anger Reign. Last \nUpdated. Oct. 9, 2020, 7:02 p.m. ET ...", "uploaded": "1 day ago", "url": "https://www.nytimes.com/live/2020/10/08/world/covid-coronavirus", "thumbnail": "https://encrypted-tbn0.gstatic.com/images?q=tbn:ANd9GcQvpn93z1d-m3QihwNgvXPsX4uKMBtVz2yVZMijN6Ttfzsej-_VSKu9tU8&usqp=CAI&s", "type": "news"}, "254": {"title": "A Running List of New Restaurants That Opened in New York City, October 2020", "snippet": "NYC Restaurant Openings. A Running List of New Restaurants That Opened in \nNew York City, October 2020.", "uploaded": "3 days ago", "url": "https://ny.eater.com/2020/10/1/21492547/nyc-restaurant-openings-october-2020", "thumbnail": "https://encrypted-tbn0.gstatic.com/images?q=tbn:ANd9GcQ4QvKBBlU8fJpP8RGu-m_2la8WIc2sQLQxc_Bj35s&usqp=CAI&s", "type": "news"}, "255": {"title": "Eboni K. Williams Set To Join \u2018Real Housewives Of New York City\u2019 As Show\u2019s First Black Cast Member", "snippet": "\u201cNYC is filled with successful and dynamic Black women. I'm excited to join \nthis legendary franchise as the first Black housewife,\u201d Eboni said in a ...", "uploaded": "2 days ago", "url": "https://deadline.com/2020/10/eboni-k-williams-joins-real-housewives-new-york-bravo-1234593894/", "thumbnail": "https://encrypted-tbn0.gstatic.com/images?q=tbn:ANd9GcTsuS-8kTmVGLywYaH2ofX3bQKNcf3pbdpfF-lHgq3MzOIknEefFO71-BM&usqp=CAI&s", "type": "news"}, "256": {"title": "N.Y.C. Reports Large Uptick in Coronavirus Cases", "snippet": "N.Y.C. Reports Large Uptick in Virus Cases. The daily rate of positive \ntests rose to 3.25 percent, the highest it had been in months, as more ...", "uploaded": "6 days ago", "url": "https://www.nytimes.com/2020/09/29/nyregion/nyc-coronavirus-uptick.html", "thumbnail": "https://encrypted-tbn0.gstatic.com/images?q=tbn:ANd9GcSYkUz2WE9YyL0L_tQFFD1JmLCQAj219w78FvOAzPZdgHKD7B3GC8wNM4c&usqp=CAI&s", "type": "news"}, "257": {"title": "Hurricane Delta Update: Now a tropical depression, the storm is forecast to track toward the NYC and Tri-State area", "snippet": "Delta's leftovers to impact New York City, Tri-State area. Hurricane Delta, \nnow a tropical depression, made landfall near Creole, Louisiana, on Friday \nevening.", "uploaded": "21 hours ago", "url": "https://abc7ny.com/hurricane-delta-track-path-update-tropical-depression/6920564/", "thumbnail": "https://encrypted-tbn0.gstatic.com/images?q=tbn:ANd9GcTrIjr7Py2MX5nNpUP_X7eGI6s_fpZmx-h5kwaR8Bsqlb0bpFGNzvrg7xQ&usqp=CAI&s", "type": "news"}, "258": {"title": "The Limelight - Stunning Photos From 1990s Favorite NYC Nightclub", "snippet": "The Limelight - Stunning Photos From 1990s Favorite NYC Nightclub. New York \nCity after dark in the '90s was an ecstatic time captured by ...", "uploaded": "3 days ago", "url": "https://patch.com/new-york/new-york-city/limelight-stunning-photos-1990s-favorite-nyc-nightclub", "thumbnail": "https://encrypted-tbn0.gstatic.com/images?q=tbn:ANd9GcSCTaTRSr0IxDjEthPAnDm3A_e4Iz-4GrYanNcJUY0laJ-iJqRkDehz6Fk&usqp=CAI&s", "type": "news"}, "259": {"title": "Crime Is Key Issue for Voters in New York City\u2019s Swing District", "snippet": "BROOKLYN, N.Y.\u2014State Sen. Andrew Gounardes spent a recent Sunday morning \nhanding out masks, reminding people to vote and ...", "uploaded": "4 days ago", "url": "https://www.wsj.com/articles/crime-is-key-issue-for-voters-in-new-york-citys-swing-district-11602075601", "thumbnail": "https://encrypted-tbn0.gstatic.com/images?q=tbn:ANd9GcQMrVvHMLn_1oLSc44zQG2vsatFBE7kgyzutyGFeZY&usqp=CAI&s", "type": "news"}, "260": {"title": "The Most Haunted Places in New York City", "snippet": "As delightful as this urban jungle may be, New York City is brimming with \nhorrors more arresting than the threat of a 13th sequel in the ...", "uploaded": "2 days ago", "url": "https://www.fodors.com/world/north-america/usa/new-york/new-york-city/experiences/news/the-13-most-haunted-places-in-new-york-city", "thumbnail": "https://encrypted-tbn0.gstatic.com/images?q=tbn:ANd9GcTf06DS5eQ7ePncKZuUMSnvCz1OzZzsGaXL1vEmrxSv6aE3hazo0lfNvyg&usqp=CAI&s", "type": "news"}, "261": {"title": "(18) New York City closes 169 schools as part of new Covid ...", "snippet": "New York City closes 169 schools as part of new Covid-19 restrictions. From \nCNN's Kristina Sgueglia. NYC Media. A total of 169 public school ...", "uploaded": "2 days ago", "url": "https://www.cnn.com/world/live-news/coronavirus-pandemic-10-08-20-intl/h_6e3fafc3b46d6f60c1c063f01e6c7e80", "thumbnail": "https://encrypted-tbn0.gstatic.com/images?q=tbn:ANd9GcQg9O2xFd72dZFcYpFSzg-BVDJpcHoEN6yw82ct8tl0COt0gQTqxZs3Wy8&usqp=CAI&s", "type": "news"}, "262": {"title": "How to Find Your Election Day Poll Site in New York City", "snippet": "Election Day is November, 3, and if you're looking to find out when and \nwhere you can vote, we've got you covered. 2020 NYC Elections: Learn ...", "uploaded": "1 day ago", "url": "https://www.ny1.com/nyc/all-boroughs/politics/2020/10/09/nyc-elections-2020-whos-running-how-to-vote-on-election-day-november-3", "thumbnail": "https://encrypted-tbn0.gstatic.com/images?q=tbn:ANd9GcQ8RlyaUR_H1V4ma0AIafir8_4mLXVu9nhgMaVXAHOrLN0eDhLOLGNPcoE&usqp=CAI&s", "type": "news"}, "263": {"title": "How to track your absentee ballot in New York City", "snippet": "An absentee ballot envelope for a New York City voter. NEW YORK - Due to \nthe coronavirus pandemic, New York officials passed legislation ...", "uploaded": "1 day ago", "url": "https://www.fox5ny.com/news/how-to-track-your-absentee-ballot-in-new-york-city", "thumbnail": "https://encrypted-tbn0.gstatic.com/images?q=tbn:ANd9GcSjZ5Cqv3Hfq9UmLu1tBCWHMygt4P3lHIlCroRoFMBic5N2Kl2qbAJpcHQ&usqp=CAI&s", "type": "news"}, "264": {"title": "New York Hotspots Hit 6.5% Positivity, Alarming Officials and Fueling New Tensions on Schools", "snippet": "The latest hotspot ZIP codes in New York City are Fresh Meadows/Hillcrest, \nwhere a 3.08 percent positivity rate was last reported, and Brighton ...", "uploaded": "1 week ago", "url": "https://www.nbcnewyork.com/news/local/all-eyes-on-nyc-clusters-as-tens-of-thousands-more-students-return-to-school-thursday/2645295/", "thumbnail": "https://encrypted-tbn0.gstatic.com/images?q=tbn:ANd9GcTjOdAIHURMIZ62pxBq_uNDC7O1TGmmgEjG0s4kVs94jUxFTov6Fxv8Eq8&usqp=CAI&s", "type": "news"}, "265": {"title": "New York Logs More Than 1,000 Daily COVID-19 Cases; NYC Clusters Continue Rise", "snippet": "New York reported more than 1,000 new coronavirus cases, the highest single \nday total since June 5. Adam Harding reports. What to Know. NYC ...", "uploaded": "2 weeks ago", "url": "https://www.nbcnewyork.com/news/local/uptick-new-york-logs-more-than-1000-daily-covid-19-cases/2637817/", "thumbnail": "https://encrypted-tbn0.gstatic.com/images?q=tbn:ANd9GcTvTug-UKJKuO5h49eLHiXoM75ZHIMYTzVTXfM4IJWLChAJURFuMP6fcBw&usqp=CAI&s", "type": "news"}, "266": {"title": "'A sad and glorious history': One of NYC's last Chinese hand ...", "snippet": "One of NYC's last Chinese hand laundries closes. Robert Lee recalls success \nand racism. He starched the city's shirts through it all \u2014 but was ...", "uploaded": "2 days ago", "url": "https://www.nbcnews.com/specials/one-of-new-york-city-last-chinese-hand-laundries-closes/", "thumbnail": "https://encrypted-tbn0.gstatic.com/images?q=tbn:ANd9GcSEAu2m6RWYMatEZD_v5sKSr-hWYGwB_mZnaJjgGEyDAR9uJFVsIK5NPOs&usqp=CAI&s", "type": "news"}, "267": {"title": "New York City misses out on billions of tourism dollars as coronavirus keeps Broadway dark", "snippet": "New York City misses out on billions of tourism dollars as coronavirus \nkeeps Broadway dark \u00b7 The Great White Way will stay dark until 2021.", "uploaded": "2 weeks ago", "url": "https://www.cnbc.com/2020/09/29/coronavirus-broadway-nyc-shuttered-until-2021.html", "thumbnail": "https://encrypted-tbn0.gstatic.com/images?q=tbn:ANd9GcSqC8q39BiYX187HAtRiMVNb3YGkIgytkoutO4d-2nOZlAMjHAzvl2SNVM&usqp=CAI&s", "type": "news"}, "268": {"title": "New York City's only surfing beach is finally primed for overnight tourists", "snippet": "New York City's only surfing beach is finally primed for overnight \ntourists. Text by Stacey Lastoe; video by Diana Diroy and Channon Hodge \n\u2022 ...", "uploaded": "1 week ago", "url": "https://www.cnn.com/travel/article/rockaway-beach-queens-local-vacation-destination/index.html", "thumbnail": "https://encrypted-tbn0.gstatic.com/images?q=tbn:ANd9GcQ433XpIi4L3Ma9qZQ8_xmgBkWSTuxmoYJ1RbMx_8evJh-dZZ6AJLJxQks&usqp=CAI&s", "type": "news"}, "269": {"title": "Oct 11 | \"The Funnies NYC\" Stand Up Comedy Show | New ...", "snippet": "\"The Funnies NYC\" is a Stand Up Comedy Show, showcasing the diversity of \nNew York City comedy circuits. Sunday's @ 7pm EST Stand Up ...", "uploaded": "6 mins ago", "url": "https://patch.com/new-york/new-york-city/calendar/event/20201011/910625/the-funnies-nyc-stand-up-comedy-show", "thumbnail": "https://encrypted-tbn0.gstatic.com/images?q=tbn:ANd9GcQ_keW4Wl3omP3j1ongpL_fqbU1oMxCrMYOpfiXXWu3ky5G2MbekR49-UA&usqp=CAI&s", "type": "news"}, "270": {"title": "COVID Didn\u2019t Destroy New York. Austerity Just Might.", "snippet": "New York City media outlets and power brokers, however, have framed the \nfiscal crisis as a repeat of the near-bankruptcy of 1975: A profligate ...", "uploaded": "2 weeks ago", "url": "https://slate.com/business/2020/09/new-york-city-austerity.html", "thumbnail": "https://encrypted-tbn0.gstatic.com/images?q=tbn:ANd9GcRF6supJeZ4cZbIactngzhqmciP5Z3M7Fb358_ZT3Ma8T95uC0M1FDf-hw&usqp=CAI&s", "type": "news"}, "271": {"title": "'Mazda Heroes:' Recognizes Those Making A Difference In 2020", "snippet": "Advertise Log in. New York City, NY Follow. News FeedNeighbor \nPostsClassifiedsCalendar \u00b7 Post \u00b7 Advertise \u00b7 68\u00b0F; Nearby; Local News", "uploaded": "1 day ago", "url": "https://patch.com/new-york/new-york-city/mazda-heroes-recognizes-those-making-difference-2020", "thumbnail": "https://encrypted-tbn0.gstatic.com/images?q=tbn:ANd9GcRpFVIlQOtzfZZWLFhgB-7izzO_Dz_x_Ml-PaZkuNRVFU6IKGWAEmnSd2s&usqp=CAI&s", "type": "news"}, "272": {"title": "DoorDash Grant Could Help NYC Restaurants Defray Heating Costs", "snippet": "New $5,000 grants could help with heating costs. NYC restaurants could get \na major boost heading into the winter months with a new grant ...", "uploaded": "2 days ago", "url": "https://ny.eater.com/2020/10/9/21507592/nyc-restaurant-outdoor-heating-grant-coronavirus", "thumbnail": "https://encrypted-tbn0.gstatic.com/images?q=tbn:ANd9GcSJdF15jPfbHV316C9tTLvAOuoYQXYI1EMtXrZd-GI&usqp=CAI&s", "type": "news"}, "273": {"title": "N.Y.C. Classrooms Finally Reopen for Some Students", "snippet": "New York City, home to the largest school district in the country, took the \nbiggest step of any major city toward restarting in-person classes by ...", "uploaded": "3 weeks ago", "url": "https://www.nytimes.com/2020/09/21/nyregion/prek-school-reopening-nyc.html", "thumbnail": "https://encrypted-tbn0.gstatic.com/images?q=tbn:ANd9GcTpn0d8ChYnu8I4qjFhZmh6BGgr1aWhb-8dy0ukddMcgRR-zRShNHxFEy8&usqp=CAI&s", "type": "news"}, "274": {"title": "\u2018Anarchy\u2019 Is Not a New York City Crisis. It\u2019s a Lifestyle.", "snippet": "Have the Feds ever stepped into a New York City Trader Joe's on a Sunday? \nHave the Feds ever tried to call an NYC cable company and asked ...", "uploaded": "1 week ago", "url": "https://www.wsj.com/articles/anarchy-is-not-a-new-york-city-crisis-its-a-lifestyle-11601645336", "thumbnail": "https://encrypted-tbn0.gstatic.com/images?q=tbn:ANd9GcSPfqFVL8U8HEp3B2OWh5kbj04g1t0j5qa8TLzTpTxnVPXFqtE8RmuXY-Q&usqp=CAI&s", "type": "news"}, "275": {"title": "Five Local Races New York Voters Should Watch", "snippet": "NEW YORK \u2014 The presidential race is getting all the attention, but ... 2020 \nNYC Elections: Learn More About the Elections in the City This Year.", "uploaded": "2 days ago", "url": "https://www.ny1.com/nyc/all-boroughs/politics/2020/10/08/nyc-elections-2020-whos-running-key-local-races", "thumbnail": "https://encrypted-tbn0.gstatic.com/images?q=tbn:ANd9GcSXQrRGQ5hl84KU903YS08ZRqQpelbF2CCAstGo5WgZ6ELq4Frabokh27s&usqp=CAI&s", "type": "news"}, "276": {"title": "White House Blocked C.D.C. From Mandating Masks on Public Transit", "snippet": "Strict rules have been put in place in some neighborhoods as well as in the \ncity's northern suburbs. But the targeted rules in New York City have ...", "uploaded": "7 hours ago", "url": "https://www.nytimes.com/live/2020/10/09/world/covid-coronavirus", "thumbnail": "https://encrypted-tbn0.gstatic.com/images?q=tbn:ANd9GcRT03oGmaT_MFJTax8J12XzAFRgYD2Gp1tjfQeXNPMu67NGKOALafpWc6k&usqp=CAI&s", "type": "news"}, "277": {"title": "How New York City Schools Are Scrambling to Reopen", "snippet": "New York City is the only major school district in America restarting \nin-person classes this month, and that herculean task has not unfolded ...", "uploaded": "2 weeks ago", "url": "https://www.nytimes.com/2020/09/28/nyregion/nyc-schools-reopening-coronavirus.html", "thumbnail": "https://encrypted-tbn0.gstatic.com/images?q=tbn:ANd9GcTIykX5jCrFulwCEkPAX5EEV_D_LDRnozfyl-bXcSeqh6eD16fpPybQ5RU&usqp=CAI&s", "type": "news"}, "278": {"title": "Manhattan Offices Are Nearly Empty, Threatening New York City\u2019s Recovery", "snippet": "Manhattan Offices Are Nearly Empty, Threatening New York City's Recovery. \nAbout 1 in 10 office workers have returned since Covid-19 hit, far ...", "uploaded": "2 weeks ago", "url": "https://www.wsj.com/articles/manhattan-offices-are-nearly-empty-threatening-new-york-citys-recovery-11601371800", "thumbnail": "https://encrypted-tbn0.gstatic.com/images?q=tbn:ANd9GcQQs2tJmhYhCDqQfF_WkeG5hUL3wRP9xdUdxSc0KmU&usqp=CAI&s", "type": "news"}, "279": {"title": "Special election to be held to replace controversial New York City Councilman Andy King", "snippet": "The New York City Council voted 48-2 Monday to expel Councilman Andy King, \nlikely the first time the council has expelled a member in its ...", "uploaded": "3 days ago", "url": "https://abc7ny.com/andy-king-new-york-city-council-expelled-expulsion/6864178/", "thumbnail": "https://encrypted-tbn0.gstatic.com/images?q=tbn:ANd9GcTBi60xFtbNg_b-T6u4Ezrn4dkSmg6csMdr_XCSims95EThaxljNp5hhDM&usqp=CAI&s", "type": "news"}, "280": {"title": "Outdoor dining now permanent and year-round in New York City", "snippet": "\u201cI want us to go for the gold here,\u201d de Blasio told Lehrer. \u201d I really want \nus to take this model and make it a part of the life of New York City for \nyears ...", "uploaded": "2 weeks ago", "url": "https://www.amny.com/news/breaking-outdoor-dining-now-permanent-and-year-round-in-new-york-city/", "thumbnail": "https://encrypted-tbn0.gstatic.com/images?q=tbn:ANd9GcSQELYiMSDGDKL-niI1oX3Z2sxdRtB5Ahq8HO_zw3aQlwJUX1nw0M6uTh8&usqp=CAI&s", "type": "news"}, "281": {"title": "New York City Matches New York State\u2019s Sick Leave Requirements, and Adds More", "snippet": "New York City's Act now matches the New York State requirements that \nemployers must allow employees to accrue safe/sick time of between 40 ...", "uploaded": "2 days ago", "url": "https://www.jdsupra.com/legalnews/new-york-city-matches-new-york-state-s-76860/", "thumbnail": "https://encrypted-tbn0.gstatic.com/images?q=tbn:ANd9GcTMPosJulXqWIqWaKjyZemESwNpCf-I-Mliu5XS9n8NBuk84nM7ZEHl76U&usqp=CAI&s", "type": "news"}, "282": {"title": "COVID NYC Update: Mayor proposes shutdown of nonessential businesses, schools in 9 NYC ZIP codes", "snippet": "NEW YORK CITY (WABC) -- New York City Mayor Bill de Blasio proposed \nshutting ... Health officials discuss the shut down proposal in nine NYC \nzip codes.", "uploaded": "6 days ago", "url": "https://abc7ny.com/health/9-nyc-zip-codes-face-shutdown-of-nonessential-businesses-schools/6784068/", "thumbnail": "https://encrypted-tbn0.gstatic.com/images?q=tbn:ANd9GcRqi60enRPo51TkDgN-g4ruO3PulC1czfRKMvKW94dNAAOXYqBzRS5J7Fo&usqp=CAI&s", "type": "news"}, "283": {"title": "Kent Swig Is Bullish on NYC and Happy to Be Back in the Office", "snippet": "New York City will be the same, he said. The real estate magnate, who \nexperienced one of the steepest climbs and a hardest falls during the ...", "uploaded": "2 days ago", "url": "https://www.bloomberg.com/news/articles/2020-10-09/kent-swig-is-bullish-on-nyc-and-happy-to-be-back-in-the-office", "thumbnail": "https://encrypted-tbn0.gstatic.com/images?q=tbn:ANd9GcRoMW0X3Ww5oPJjb3FLERa93KxHGCPYzHag8MKzmtGqDIqJ2OfkUsNKY00&usqp=CAI&s", "type": "news"}, "284": {"title": "How The Immigration Courts Malfunctioned: What We Saw", "snippet": "... 90 days reporting in New York City's immigration courts from open to \n... heard traveled two hours from Montgomery, N.Y. to arrive at the \ncourt ...", "uploaded": "1 day ago", "url": "https://patch.com/new-york/new-york-city/how-immigration-courts-malfunctioned-what-we-saw", "thumbnail": "https://encrypted-tbn0.gstatic.com/images?q=tbn:ANd9GcQmzk2ZeMv7d8u-PqdSX17rAAvRLrZV0yaRMFQ0u9acffrIxeyyvxSPBN4&usqp=CAI&s", "type": "news"}, "285": {"title": "With Prices Down $200 Per Room, NYC Hotels Set for More Pain", "snippet": "Autumn in New York, a season so inviting that it inspired a jazz standard, \nis grim this year, with the city's tourism market among the worst in the ...", "uploaded": "2 days ago", "url": "https://www.bloomberg.com/news/articles/2020-10-09/with-prices-down-200-per-room-nyc-hotels-brace-for-more-pain", "thumbnail": "https://encrypted-tbn0.gstatic.com/images?q=tbn:ANd9GcTZkDCCnbQTFtMYwqtI9KDC8tcr1dso_T3WpN3mA2Z_G8SR5rezeGu9oCc&usqp=CAI&s", "type": "news"}, "286": {"title": "'Destringers' Save New York City's Pigeons One Foot at a Time", "snippet": "'Destringers' Save New York City's Pigeons One Foot at a Time. Bird feet \ncan get entangled in string, thread, and hair, leading to serious and ...", "uploaded": "1 day ago", "url": "https://www.audubon.org/news/destringers-save-new-york-citys-pigeons-one-foot-time", "thumbnail": "https://encrypted-tbn0.gstatic.com/images?q=tbn:ANd9GcQHEnfGM7XB9mHcFURPNXypPiw5GMzeZNfmL3lmwkSFhceacpB-93dDVKc&usqp=CAI&s", "type": "news"}, "287": {"title": "Amazing archival photos show New York City in the 1940s ...", "snippet": "Amazing archival photos show New York City in the 1940s and '50s ... Park, \nthe interior of clubs and restaurants, and other NYC street scenes.", "uploaded": "4 days ago", "url": "https://www.6sqft.com/amazing-archival-photos-show-new-york-city-in-the-1940s-and-50s/", "thumbnail": "https://encrypted-tbn0.gstatic.com/images?q=tbn:ANd9GcR_rmy_s-mCgNV7YaKO76zSkN053mp6GAkZkSKNctv4OGRM41UJazbyBWE&usqp=CAI&s", "type": "news"}, "288": {"title": "5 More States Added To NY Quarantine List | New York City ...", "snippet": "NEW YORK \u2014 Rising coronavirus cases across the country prompted a troubling \nupdate to New York's list of quarantine states. Five more ...", "uploaded": "3 weeks ago", "url": "https://patch.com/new-york/new-york-city/5-more-states-added-ny-quarantine-list", "thumbnail": "https://encrypted-tbn0.gstatic.com/images?q=tbn:ANd9GcQIikTChel8UjVp8tVTU9MmY4-loCiixdmqzwZ-Xus1VjAqggqXaXGGJ0Y&usqp=CAI&s", "type": "news"}, "289": {"title": "Governor Cuomo Announces New Cluster Action Initiative", "snippet": "Wear a mask, maintain six feet distance in public and download the official \nNew York State exposure notification app, COVID Alert NY. Get the ...", "uploaded": "4 days ago", "url": "https://www.governor.ny.gov/news/governor-cuomo-announces-new-cluster-action-initiative", "thumbnail": "https://encrypted-tbn0.gstatic.com/images?q=tbn:ANd9GcQRlITVLnKF7KgSfBD6rCN2iGJZ5rfY7HTbVBRGh_6MaY6D2p8M7imPwCQ&usqp=CAI&s", "type": "news"}, "290": {"title": "N.Y.C. Will Again Delay Start of In-Person Classes for Most Students", "snippet": "Mayor Bill de Blasio halted plans to begin in-person classes for all New \nYork City public schools, shifting to a phased reopening schedule ...", "uploaded": "3 weeks ago", "url": "https://www.nytimes.com/2020/09/17/nyregion/nyc-schools-reopening.html", "thumbnail": "https://encrypted-tbn0.gstatic.com/images?q=tbn:ANd9GcRgGXC4PVn27jvlEchyJu_1zj6XAEPoIMe8CUb_aY1um00a0EmfPVyRizfx&usqp=CAI&s", "type": "news"}, "291": {"title": "Life in \u2018Anarchist\u2019 New York City", "snippet": "Life in 'Anarchist' New York City. I saw a woman drinking iced coffee in 57 \ndegree weather. OK, chaos agent! Maeve Higgins. By ...", "uploaded": "2 weeks ago", "url": "https://www.nytimes.com/2020/09/24/opinion/sunday/anarchist-jurisdiction-new-york.html", "thumbnail": "https://encrypted-tbn0.gstatic.com/images?q=tbn:ANd9GcQKGJjpdVktiA64h6DyqIcKAV8Ek7LRZUhW__PH7gPThrRUTXReQZOza-g&usqp=CAI&s", "type": "news"}, "292": {"title": "Some of New York City's most prestigious private preschools face closure as parents rethink school, city life", "snippet": "Some of New York City's most prestigious private preschools face closure as \nparents rethink school, city life. As 4-year-old children wrestle with ...", "uploaded": "2 weeks ago", "url": "https://www.nbcnews.com/business/business-news/some-new-york-city-s-most-prestigious-private-preschools-face-n1240611", "thumbnail": "https://encrypted-tbn0.gstatic.com/images?q=tbn:ANd9GcQfuAahzMJNXxmbjzfBeCZBNfxGr67G7VwOvdZtf_zVn8CM6naU4ZP5f5k&usqp=CAI&s", "type": "news"}, "293": {"title": "New York City graduates first class of pandemic 'Innovation Fellows'", "snippet": "The three projects were part of New York City's NYCx Innovation Fellows \nprogram, an initiative born out of the Mayor's Office of the Chief ...", "uploaded": "2 days ago", "url": "https://statescoop.com/new-york-city-graduates-first-class-of-pandemic-innovation-fellows/", "thumbnail": "https://encrypted-tbn0.gstatic.com/images?q=tbn:ANd9GcRAZISDhf2YMzpE436VLgo2S3WfzVeolI4BifDmrmU_RRiiP0nmKmCmhE4&usqp=CAI&s", "type": "news"}, "294": {"title": "Furloughs Expected To Start Thursday For New York City Workers", "snippet": "NEW YORK (CBSNewYork) \u2014 Furloughs are expected to begin Thursday for \nthousands of New York City workers. It's part of an effort to save ...", "uploaded": "1 week ago", "url": "https://newyork.cbslocal.com/2020/10/01/new-york-city-furloughs-begin/", "thumbnail": "https://encrypted-tbn0.gstatic.com/images?q=tbn:ANd9GcR5L3I2ToKCMXETqZAkgE8RXmvxegxJQYUJiO5ljNObCQUgsbMPFxH9uw&usqp=CAI&s", "type": "news"}, "295": {"title": "Kids In New York City Go Back To School For In-Person Classes", "snippet": "New York City, with its 1.1 million students, became the first big city \nschool district in the country to return to in-person classes this week.", "uploaded": "1 week ago", "url": "https://www.npr.org/sections/coronavirus-live-updates/2020/10/01/919232455/kids-in-new-york-city-go-back-to-school-for-in-person-classes", "thumbnail": "https://encrypted-tbn0.gstatic.com/images?q=tbn:ANd9GcSIjDzc1Rx_03We3ri9imPEQgEYMr3g0ikV5o1XtN8As9PYdgOXX6xvpLw&usqp=CAI&s", "type": "news"}, "296": {"title": "Things to do in New York, NY: New York City Guide by 10Best", "snippet": "", "uploaded": "", "thumbnail": "data:image/jpeg;base64,/9j/4AAQSkZJRgABAQAAAQABAAD/2wCEAAkGBwgHBgkIBwgKCgkLDRYPDQwMDRsUFRAWIB0iIiAdHx8kKDQsJCYxJx8fLT0tMTU3Ojo6Iys/RD84QzQ5OjcBCgoKDQwNGg8PGjclHyU3Nzc3Nzc3Nzc3Nzc3Nzc3Nzc3Nzc3Nzc3Nzc3Nzc3Nzc3Nzc3Nzc3Nzc3Nzc3Nzc3N//AABEIAEEAdAMBIgACEQEDEQH/xAAbAAABBQEBAAAAAAAAAAAAAAAGAAMEBQcBAv/EADwQAAIBAwIEAwUFBgUFAAAAAAECAwAEEQUhEhMxQQZRcRQiMmGRFUKBofAjM0NyscEHYpLR4SQlNFJT/8QAGAEAAwEBAAAAAAAAAAAAAAAAAAECAwT/xAAhEQACAgEFAQADAAAAAAAAAAAAAQIREgMTITFRFAQiQf/aAAwDAQACEQMRAD8ALTo06H3ZeIU4ml3RBXmsAPICrlJQwyVXNPIyHqPoa69xnNtxB77Hkzkhj86fg0offUgelX4MYGckD1qDoLR3Vm80crOHmkYE5IwWJH5Yoeqw21Z5i02Fe+PUU6bJV+A49KsRbDOeIV32QnvipzKwRWeyIf4jZ75NIWCKeINue9WfsmO5ry1vJ2p5hgVzWnCNuIUFa7fTr4st9Oado7UAE8BIbJU79fOtCMD92/Os08WIE8cxcQztCp9Dii7FVBfFErxJJzMhlz0xmmpIkJOCxPyqfYW0YsINjgIMCnjHGvQAeoq1IlxKM2Lv/EP4ivS2fL3BYt51cEJ/7j0C0Ja94ju9P1Sa1t4YHjj4cM4Od1B7H50ZsWNFsbeQ9Wx60qa0PUJNRsRcXCojliMJnGB60qdhSCNEjXrinFa3B3IqMJIx1B+te1eNukYrA2O6lLGunXRgUNIIXKjPfBxUXwpcR/YloFXICYLfMefr1pnxBeJY6bK4UF3HLRQOpO30qP4LguY9P5MyOoCqVJXAO7Dbz2C0mS3+wVLOp6CvYct2P1plInHbNPpCx34QPxzS4L5EATvxVw8RPU1E11p7XR7ueCXglRMqwAONx2NZv9s6tbz2+oS6nIGYFQH3Rt8YIHoaVgzUjt1NZX4528XtIv3VhOa0Ow1gXvhttWkVRwRuzKpyCVz/ALVmWpXF1f3B5/C8rPjj4U4vIDIA2qovkUjTbBY/YYeJRnh3p4wxE9CPSs68Ra7qWl6kkMFzNy2IIjD4CrgZ7d87fjWm2ktveWsNzBnlzIHXzwRQ3Q0rIU8UMUTyvKVRFLMzdgOprNtfaO91DUbqxkWQKgdOJcZAVRnBwcZq8v8AxPeia+t7lYeQ8UscaRKcg42LE/regZtTvRdSWDTcUc0JB91RnOTg/L3RRm0S42F2i61ZWNo1vcNAjJK2MsDxDOxrtA09r74wB0rtLNjUUbSpUfc/KnOZtQfP4yto0eSG1uZ4lGzxgHJ/2+dTLLxVY3MLyOxiCrxKCc8YxnY+fyqFqRfTGVX+ILySTW8YLOnCW5eQApz1zj9YqZ4YnmtfYpJpLaG1aFeKbhC522XPbJ2zQ9r7TaxqL3MbIkAULGsj+8B329c0UaVZNfaVbxLcQsOSAc8OOIbYA4c9Rmom+UbQXDCbUtasNJhjlv7hkWQHlhVZi+BnAAFDHjvVreew03gLSWtwpnZGBXI24Sfz2oc8SWmtW2oQvdW11LaxKplZVZ4goY5Hl8AGapZ76e40e1gmfmcqD9mdtlJOB+VXZnTCaHxjDa+HX017WeUYKxNGy+6vXGD+t6o7q9huraFFDAQyORkfdY7H59/+aH4bqMRAc2Mn3sgMMjpj+9TomgIMMr8uRkXBbyznIB3Pf6UnIdGi6ZfJF/hpqBUcTxmSFhnGC5Az9HBoCTVf+4xzt8AXh95uHfOc04NTuLXR7jTPaoTbzSCTPLPG5GOvvYA2HnVTPpl23A4VFTAyxkXbfuM5FGdBimEPjSVW1GCRXBDWsZyD/L/ep2p+K7uPS7KHTLp4ktLWIuU2LSHtnyG23TrQx9n8gQR8wXcJPLZopVUxsTnB647Hp3pag62726yRBrcoI3jR93K53P17eXXtScr6BKuC/N17To6XrlmYxEyNjGWwMn60OmRZ9YV4x/CAG2/R67bahc27mIQSpayMSitGSFz2yfSpSSW4dsCDmYyHEajbi8yPWqyTE1R4uYy0mQrtt1pVI5EkgDLGCP8ALilStCQzplzbQ2Ua3GpQG5UnjdHOMkk9sVM0jUbK39sN1dwsskv7MBuLCcIGNz5hjjfrVy+n6bJu1nA3qoNNnStHxk6fakj/ACLWnzP0lfkLwGNXvGuNRee31WFYSqqEacrjHyx5/Orvwjqq2Ime8veYH4eVyZy2MZzjJGOtR77TbBWzBbwJt0CD6VO0e0sAOCW2gLfyiplousS1qrs59ojgMLavcOpBBZ7g4KknAI4sbCoqnSiyc5opUUDiRgGBXPTBb8qIvY9MUbWkQBG54O1KO10wn3YIP9I3o+Z+i314CV54f0Oa8mlijMEbnKxpJGoUdNhk96afQdIwMyyMeuTLGzD8TuPSjsQ6coGbS3HzMYr3/wBDxAi1jJ8+WtabL9IerHwBBoGjvGRzZ8sMH9rGTjy/pXbfwTplzb8Qe8RCejLjPzxj50di4tIx7kKADyXFNtf23/yX0qo6K/pMtTwEj4QtU5Rjup0MYHDhCM9dzgbnfGTSXwpZxqwS5xkMDmN/vYyNj8hRK+oW+doEz9abN/bnflIO/TFVsw8J3JA6ugLErLFeoVIClWEuMDtjjx2H0rxFoXKkV1ubYsM444WfrjPxE56US+225yOQn4AU0L2PPuovoAKNmHgbkgWl8LxySvILyFS7cTYjIyfOlRWL+IfFsfT/AIrlHzwDdkRU7V1/gNKlWhBC1D4T+H96ah/er/NXaVQ+yl0XkH7gUxN0+lKlVkkmP9wP13pQfvm/H+tKlTExP8f0qs1Pp+I/pSpUDQm/8UfrvTcXwGlSoAV1939dqZT+1KlQB4j6H1pUqVAj/9k=", "url": "https://www.10best.com/destinations/new-york/new-york/", "type": "video"}, "297": {"title": "MANHATTAN | NEW YORK CITY - NY , UNITED STATES - A ...", "snippet": "", "uploaded": "", "thumbnail": "data:image/jpeg;base64,/9j/4AAQSkZJRgABAQAAAQABAAD/2wCEAAkGBwgHBgkIBwgKCgkLDRYPDQwMDRsUFRAWIB0iIiAdHx8kKDQsJCYxJx8fLT0tMTU3Ojo6Iys/RD84QzQ5OjcBCgoKDQwNGg8PGjclHyU3Nzc3Nzc3Nzc3Nzc3Nzc3Nzc3Nzc3Nzc3Nzc3Nzc3Nzc3Nzc3Nzc3Nzc3Nzc3Nzc3N//AABEIAEEAdAMBIgACEQEDEQH/xAAbAAABBQEBAAAAAAAAAAAAAAAFAAMEBgcCAf/EAEMQAAIBAwMBBAYEDAMJAAAAAAECAwAEEQUSITEGE0FhIiNRcYGRFDI0wRUkM0JDcnOSobGy8DWC8RY2UlNUYnTR4f/EABoBAAMBAQEBAAAAAAAAAAAAAAECAwAEBgX/xAAkEQACAgEFAAICAwAAAAAAAAAAAQIRAwQSITFREyIFQTKBkf/aAAwDAQACEQMRAD8AmWWs2KKPXnFFI9fseM3Bz76zVQsgUSOPqhVCrtz59ef/ALUlI7eNwsiuX8Q2RXQ4+kr8NKTtBYDGZ6eHaKyBHrs+4ZrOhcQQAAxRhSMqWI+/76d/CQV1SJo9zdduOOOPH+8UlRH+xo8faCzbGHc/5TUn8NWqgEyEZ9tZi2oz74ogx7xxnaOp92K7iu5JIhJORDjktK2BjyHifdSPbVhSf7NOTXbM49aflTya3ZH9PWUyavD3uyCTcOneSDAJ93OKcXUBjc9zGq+OEc4+OKRUwOSRq41izP6auvwtZn9OvzrKjeblzbX8EjddgEgJ93o02NUlMTlsq48JAVK/D2UdoFkRrg1Sz/6lfnXY1C1PS5T96sbOsSZ4BBOABnOa9TW5kk9b9XoBuwc1vjfo25GzC8gPSZP3qRuIiPyi/OsebXVAzGz5A9IMB18q7TtGSyK0arnxEhHz9lB45DKSNVeWMMfTX96lWaW+t288e8RMvJBBulX+BpUnxyDuRV5UWDSreOCKSJZLf173f50gbcDGR0HJBHjkdc1JvYHvG065tZkLyw9wbhW9XvX4c5ofogW77B6nbIrG4srlbiIKOWRxtIA9gYA/KiPZvSF1DSJ7K8t3FzCxkSNhhkJBAI+NTc65stFJ8A9GvVtriNQJoEUuyx4UIc45B5IBrjT7a8vnIXuo26hmXgnGcE44zg/H3mnYIYtMt5k1Sd1MiEQCF8kn2OPAZx1odrnaG51hxEAkdqWcdxCePSILHzORVd76S/snLauWw9c67bW772YXmorKWZ1wkBIG3PHXgKce3NCpL2S8n9eqGV2G1YQMZPgFH/uhccbLGrtFsRgAI8el8vhVq7KaVcXdmLqUrHM59UwUCRR4sKnFW+A4oSz5FDo6h0mF7l4itw6qMrvlAc4/7cDj2cnzrp9PgRcNFMFAPWXoeeCPgelGb6wu7RIZl1CaZmuIY8sMDaXUHn4/zqatuWlZCFZhhC2M5I8j049nXNPst9nooaXSK4KF0uyj26I+oSwkyFFL4/NY7TxzjJonb2MMgV/xgHd+dNnFCdHk7ztNcRKWZjJOOCQfrH4VbUKqCpZiSw3DPh5UEnts4/xmlwZMM3ONuysxz28tpLePHIGjO3CYwxGPEjjA8fDPjnFepJZS2pmaPHGXKzHC8+7OfLqc0bH0SS0jFvGrWrIQg8Np558+ufPNBLixgTu4hGwiZvVY5w4HJPtOOnl8aW5znSdIaelxaTR/K47m/wDED5pYTK4txIF67GbJHlnxpoSvJHhVbIPJAHA+VSbi1ZWfq3POAMkYpqNAlvIcDZtIJJ5HuFdiaPP2xnv9pICheeQxPFKmZFO70pmHHhSoGsZ0C8ax1CCYswRTwRnBAwfl0+NXDtV20F1OG0ZDAoBj3qfTkHBwaGXp09tKtrS6gZe59bFNGcd4uOV8sjb+6PZQIW1slzF3BuCM7/TYZOTxnHlXNHGsvLRacnDpll0Ls9LPIJrqzvERhud7i2YE58FXrn4c+FRLzTm1PV7l9BsrxIYlEfoWjsN6j0s8eienB55rYNO7V6ZqGrRoPWWtuI1juo0YbX2jKMCMkZNVaw7SaRo0XafTL3Vbe1vZteluY1nM6BoiseG3RDIzg8ZrbLm7Zm/pVGdtYancI0V1Z30DIO8kaW3dAi+05XgeZ9hqRPY6xbXItvpN2qMNsEoVxFKccBWxg+4VdtH7Q6O3aS6a91i3udPvbIWs8UP0mQBfSO7MmWzyBgcc0cte2PZ6W9ex1FxHp2ntHJprd2xMgRcHI25GTzz5U8IUTbrp0ZZHHqNn2gsLCeS9d1uoXki2uTt3Bs7MZ+qpPTPFX6DUdNuriaxTUkeRF2vFFHIzptyCxXblTyAapfay7udR1SPWLeZo7yTD97G+1o3DnaM5yOMVYdR7XvqPZeya1NrBr+pSCHW5rWLZIyIWRCWxjkAZx4HAwKMU02jpwavJiT282V3szGza9NfQW95LbieYmWG3kdDkk53KDjg1bobnTJ5J47TUBLNHnfCsMjSD4Bcj40zr+qwXOkaJFpvaz/Zv6FF3dxC0MgWQ4HpqUGGPBOPPwozbdrNCbtDeX8bMEm00W8dw0TobyQAnPA3L7zg81trXY2n1uTDBxh0zP9LnurOVLG+s7uxjlZjFJcW8iDIGSOV8QCePH40YW2hW4NlPNmaRd3cqkhkA49LbtyMUR1DtlY3vY5I4Wl0+5gnRrqzvmlnkYMwG6OVs8Y3ejwevT84xq/bLR77WtY0u2afTo7qNEXXrOJmYTAY2ONuQOg+fTORkqK4fyOXHheHhxfpQEv4BPPaXUimSFineBSA+PaCAQafSxtZYs70ExUyKrf8ADnGc1W5ezmox3TW8V5ZzF24lMxXfk8EBgCfbUrtLdJa6TMIBj6RILaMgn8lFwTjw9LPypov0+YokxrCeI7I4Y5VHRmkAPxpVn/fP/wAx/wB6lTXHwO1+lqkc3/Zu0umPo2cvdyYJzg8L/MD4V7aq0qQRyRokcme7PtI8QPvoZoF3EsN5Y3BOy6iKjHgw5H9+dTrbs5dRRJd294GVSJNmCpI/0rY+G0Fqy76HcvbGRQpLMqkAEDJHt/vwqL2k0u31nTdZ1iSCMX0CLKGQkkqCMj3BAwpjTbxd6M2QFfBz1wev8DRmxeGSfUrCYnu7q1kiIHUkjA/qNbNjS+67DCV1FlN0IW0g7113PsAAIx0AGfP6tSdT7v6HFfxsQHZo8KwxgUAtTNbM8RcCSB3R/HODjA+NGNJ/H0MTQFFhJbus8HPjTxfCoV92RzcGTEUnebBtLEHLHBHWnILEmSOeGZO5aTJRmxwCSf4k4orHYQd0FljIY7gSAM4ofdQJa6ZDCZWEYbAzgHjxz7TzVEvRHLwdvUt57eRb+HCd7wD7MeGDxTTy3DoksCfi4jZVxxgH76HJfwtAYTh8OSOfbRbR2t7rTWjuF9AlguDgj3UWlJg5RKup7NVCug2JjJJ4YHHhQyyvrm473DIg74Mqlc947HJIPhz40Le7kLqCEMe4xkyZ64yDROyvUe1DTMO8j646EDkc+Wai4qylhS9kMWoTXKyt6CeriZhsL4wKqPayfdfRW8ZLQ20SxxsfzvafPJo9catZB3SRYwXC5cy4ZOOcjxqp6o5MxTvxOgYlX8qV1VIZX2yFXlKlSBJNn9oq66B/hE36v3UqVPHpiyHofyfyo9pP+8Fv+o39JpUqpP8AiZdook3+Oaj/AOdL/UaLaJ9sn/ZL/M0qVLiFmGJPCgvaL7LB+1+40qVXl0TQOu/sw/yf005pH2YfrtSpVOHY8uhu/wDyQ9/3VGi+q37H7zSpUr7D+gVqX22X9Y1Gl+t8K9pVJlBulSpUDH//2Q==", "url": "https://www.youtube.com/watch?v=FjU_x1106pg", "type": "video"}, "298": {"title": "Official New York CityPASS\u00ae | Visit 6 New York Attractions for ...", "snippet": "", "uploaded": "", "thumbnail": "data:image/jpeg;base64,/9j/4AAQSkZJRgABAQAAAQABAAD/2wCEAAkGBwgHBgkIBwgKCgkLDRYPDQwMDRsUFRAWIB0iIiAdHx8kKDQsJCYxJx8fLT0tMTU3Ojo6Iys/RD84QzQ5OjcBCgoKDQwNGg8PGjclHyU3Nzc3Nzc3Nzc3Nzc3Nzc3Nzc3Nzc3Nzc3Nzc3Nzc3Nzc3Nzc3Nzc3Nzc3Nzc3Nzc3N//AABEIAEEAdAMBIgACEQEDEQH/xAAbAAACAwEBAQAAAAAAAAAAAAAFBgADBAcCAf/EAD8QAAIBAwMBBAYFCAsAAAAAAAECAwAEEQUSITEGE0FxIjJRYYGRFKGxwdEHFSNCYnKy8CQlMzVDRFJzg8Lh/8QAGQEAAwEBAQAAAAAAAAAAAAAAAgMEBQEA/8QAIhEAAgICAgICAwAAAAAAAAAAAAECEQMxEiEEQRMiUWGB/9oADAMBAAIRAxEAPwBuueyGmSlM28eElaQgoDuzu48st9Qpb7Q9iray0q5u7NCk0XeSlo3K4XDEDBPh6PwFdUeOJWXeMbjge+g+oS2ep9ntTMCt3bwTxxSkejIQhyV92QfPBqmU4tU0T41NStM5noG99Mt5HYsxQ5JOT1/8rXDbzJKC8wkTxDIM1m7OH+qIFPVSyn5miY61iz6kzW9i/qGtxWN5LBdWcqhWO1wPWHtGcVItc06Z1WOZ43Y4CspHPspg1y1mnktppCVtRbRgNgYL8gAn7vOkzVxbJc26wIN7XiszgY4zjH1VXLxKx8kyXH5Klk4UdNs5+zq6H/SO/N7t9L0m3F/djjFKN5ddwN9xPsjHVia2uuIvM0I7Vxg6JM3jvQZ+NSR5OVFCSMs2u6eh4eWY9MKp+/FFYHkntIpYI1j3jO2Tw+VOOj9noIVRltoY/RHqoAaEayoTU7lF6K+Kqz+P8UU7slweSssmkqAd6ri3G8jcM5I8jQTRLJtUsru5vLqciJgqgSbV59tMV4geFs+AP2UQ/J32L0rV+zovb/v3eSZgVWTaMKeOld8ZK7aGZpPj06BraXoNlBqW4WweOMbC8m9gduTjJNbL650k30kOnvGdyRBVijKrwZSfDyp8g7E9nYg4XTEcP63eO7+GPE1h7Y6ZY2GlQPaWNtbs1yqlooVUkbHPUCq8k/o0ibGvsm3Ylla+V7qVl0X2B9Likmt3kjuZHPP6JWP18j3VmbVbm272zjluMFT+hS7ljVj455PPmCOKAWGpSQ+lFK0fPOGxRMS2d/se6kKzjlZccg1U1xVrYuM23UtBzstu/NkYfrvfOfOjeKD6IEtYY4WkVlLsRIpG05+z40Va4gHW4hH/ACCopXfY5030bdWD2+kRzXl5Gbd7fKRNal8bW6DDA5561zrV7o3V/Zy5BVpEKkQmPPPgCTke/NOGuazDe6alhLcQxRWsTsjowLs3OMfz4fLmn024utXhFwzyOsi7pGOc81rSr4f4Z2BN59e/wdQbLRUI7WnbosgPQyJn50SS8tYt0c0oVgeRtJ8B7BQztdJHcaDcPbtvXeBkA9eKyYt8zRjHtDLZdqhOiGDWLADGMCwkJHxMn3VluZjcTyTGUSl2J7wJtDe/HOK5LFczQFGw2UPojHQV0fRrqCTSrRnmiV2iUsrOMgkVoeTLlFEGDG4TZde5FtIf2G+w00/k60hZ+yNjKdQ1GLvDIxiguNiD02HGBnwHjSpqLobKco6tiNvVOfA07/k7n2dj9MXjGxvH2ua546tB55cY3+wwOzdixzLcanL/ALmozn/tS92x0jT9Ojs5LOFkkeRgzNK7kjb+0T7abY7yNmK7hx1+dLHb2ZJDpyo6sD3rcH9z8adkTUWLxZOUtipUqYqVAV9nKJYSy7omx7R7aqhvLiFtmM1EklgPo+mAfGrvpkU2BNEp92KrEBG11h4R6W9R0JxijdleQXifon3uBkjGMUCtJki2mCWSPnJUPlT8DRiXVFtrCS4McchTkojBSfacVPNXobFgbUm/p0/ub7qygkeNVS6it073BTu+8Ynbuziq/pBPqoTnxwaGmaeOcFBdjzcMe/P7kf8AAtU6q/8AU8XP+Zb+BaWu0V1eXWoA2kssEPcxgqHxkhQCeKtS5uU7OwwSb5ZRdOxdnzkFR7fKufH9UyTFlSy29Edj7TR+zYLYwlv9FKguSCBJG65OBweTR4TvBZW6yqFdl3cnoPAUaTGeXOMkmjW81wQ8cIRFkGHDeI8+MVdYajZQxtbSXWo2zIPREFy+1fhS9fay236PApZ38QefqrzYultExm5kb1iTToXHsgcr6TGppJowzQa7MIwNyiRm/GqLfWr+6bFzdySCND3JJyOSM4PwpOvNQy2yNiEXopPStOhyNNcsSxxCvAz0yaa1KjynHTQ4fnG8H+MfkPwr7WENkVKQdpGHWNJ0GKzkbTLxri9b1Y1l3Hk9cDih1r2fWaMyXeoCGUHaINhDtwORweM8eFUd3GnpLncPfmrYhvJOCzfs5pdyS2E0n6MyaNqCorRXNs27qM4I+H89K1SWkUmyFVlZgv6UuRtJ46VcsbBeSUJ+uttjECwDFj7MeFe5NnqRlh0uNB6KD4DFWCxRWywB86afoO21yVyDznpQiZdknAommdjkWkeHs1ZwwQEYHWvs1iv0ULtA9LPFbo9pxwM4qxmZQNvX50ruwrrsH6JMdKvDNC5iLLtMiRh2Ue7PT7axXFv3sbrDdK2fVR3LHPPiQPso1JAZAG2nPiWND7uIKPRUk+NM4tdgOakBvzc1nhgQ0zDcW29ADg4+uvp0We8n23F9BbAoXBkRuR7uK0PFuByg+Wa8SW7PH+scDABPGKJOQNRBWm2VlNNOLm5IETYV08ffg/hXu8l+jRtLbERyK3G3x5qyO0KsQY+Cea+NYkc4IFNtt2weqosj1e4KA7x08VFSvBtz7qlFcfwBUj1+q3lX23qVKlY8ui9Y0VsP7RalShOjtcf3ZD+6KUr7+0qVKononx7L4vUHlXu39c+dSpU62UPQSHqt5UHvPGpUp8ieGzKnqt5V8WvtSuRDkUS9fh99VSerUqUxaB9mA9TUqVKEI//Z", "url": "https://www.citypass.com/new-york", "type": "video"}, "299": {"title": "New York City Travel Guide & Tips - Cond\u00e9 Nast Traveler", "snippet": "", "uploaded": "", "thumbnail": "data:image/jpeg;base64,/9j/4AAQSkZJRgABAQAAAQABAAD/2wCEAAkGBwgHBgkIBwgKCgkLDRYPDQwMDRsUFRAWIB0iIiAdHx8kKDQsJCYxJx8fLT0tMTU3Ojo6Iys/RD84QzQ5OjcBCgoKDQwNGg8PGjclHyU3Nzc3Nzc3Nzc3Nzc3Nzc3Nzc3Nzc3Nzc3Nzc3Nzc3Nzc3Nzc3Nzc3Nzc3Nzc3Nzc3N//AABEIAEEAdAMBIgACEQEDEQH/xAAbAAACAwEBAQAAAAAAAAAAAAAEBQADBgIHAf/EAEIQAAIBAgQDBAYGBwcFAAAAAAECAwQRAAUSIRMxQQYiUXEUMmGBobE0QnSRssEVIzM1NnOzB1JywuHw8SVDYnWC/8QAGQEAAwEBAQAAAAAAAAAAAAAAAQIDAAQF/8QAIxEAAgICAgIBBQAAAAAAAAAAAAECESExAxIiQfATFDJRYf/aAAwDAQACEQMRAD8A2tBUy0qVMsJPEEWxUX+st/hfGkyXMkqqeJWl4kpuG2sRbxH34x0MrHWFJ3Qg2F77Y6ymp0NpjEY1hjpII2VgPdscc6k06OmfHeT0XFJqoRJoL96wPI/PAfp8b0koVzrVLavE2xUoGtSeq7YM+SsIlGNnee1EsVLG1PIV1PYkDpjIdo6J6xeFDUyUz2XTJHzX1hjSZxULJHHAtiVa5wtzBLy+5fmcMpXkGggI0mWUgYltLSKCegscaSGRJow8ZuvK/ltjO5fIWhjQ8lmdR7MXZRm8UbpSTCQyzSHhgLtbz+/BTyBofEYRZzKJK+gRN1YcQN7xhhmtUIozCL63UkHpbCaeRYpKaQ27kDcuQOo2+WM5Zo3W0aKN1lXWhutyLj2G2BczqzQ0hmCBiDaxOF2W5slNCYqkOTqJU7Hnv1OPma1EddHAI9SxtquWHLex/PB7KjUVz57U+jyzRQKiqV3bfSCbb4eRTRywLMrrwyt9XIWxkc5MsKGkpV4sMyKzPbe4J5WNsd0ua10dGlFJSrwtBTVpN+XniK512pl/t24dlseR1MdeDLErKqkp+sNibddumJivIDroNS3F3J2t7MTE5wTk2CMqRjKdwrHVYAA+te1+mJl8jiWFiQBplP7QgDvDkCNvzxMgiaWMLLI0kppzZ9Olmba2w2GONU9CwM6ESpFITHxdyWsQOXXfDtOyrlFr5/RrQ5uJ4gVkLAgXvvy64ulzNqOld4mMghQk7ct/P24qEeV5TTUTzQyK0wAAjRnGogHp0wHV19DU1YSspxaGXuHh6he5Qki1vv8APC1bVk3WaFsmcZqa1mNQGTdTdVvyNj5A2+8Yq/SVfTuVikQB31MSoPIYIqezuUtWJWCuqIKZV/WwicBTttqUCxa7W9w8MVZ1W0FFSLl6JChljYANpZo9gbsQwsOfLn7jh07wgeI77OZw8kwpqgKWU8QyCwBuOVsFUplSuSZmT9WeIlwCd79cefZfmsCZaspQ8ZDJcmQlnAZALA+x+Xsxomz85dRXzJRaRbQBRYnawuTy6bYMvHLEw9GgzKvmqRx/SCXRV0gAAWb3YHpnUhppyBLIulSR6wtyH3/HCnJYXr5Kp5az9hIIQsiKEk6dDe4I235jBmdTVWXU4eephWkjISORoTdDa++52uoHu8TuWv0ZJjBkWITyKoADBWBcDrb88U0mYVKpGKpKfZtwlQp0Dfle3n5k4wB7UkZbna1MSyCqmEhKjS6EFbXXcb2G97DGg7OZJTZrS02aw5nPJTTKweJR3delkfn7b9B8sPGF2LJ9VZqKnMRJIjadYVSGEZ1kAHxufEfHFdPm0Mgp3EU4Ej6VDx6StxfUQTsOnv5Y897cV2Y9lquSXKKqRadmSKcEIWvoBU8uQueXjhAnbvO4pYYdTSJUKLOw72q29sL9JD969nveQqKfLlSeSHUWJFjq2xMeEy/2i9oIZXj9AV9JtqCNv7eWJjPjtmUkCVGcwif/AKNVZtEzySMXppTAWvbuk7kgaduXM4Khqu02YwyR00SoqgIXmkZiyjqSx9pOCZq2en9LWkpKOjNLRGoU6Q7MDbYnpyIx9UI2YOamRpkjqac3kcWCmO5uOXP8vDD2zdYlcCmhzBK3Nc2FRHDLxJI6S+6gA2Ygct9x4X8cMGq8qWpetqKaVo652l4vFCmVCO7pQ949en3YSsDJktHEs0saGmhZ3huSBoQdPI4Po6SCinmUheIUdTM7XkkOgNfUeXrHb2c8LOMZKpKxouSfi6AZYMjqJkgNPIGijk1kA+tuQALbc99z1vbFFFwqZHEBjiUcwiAljoOwHXfr5Y5pJ66GsMscixxOtSIW0nvKCwe9vMjf2Ypyc+l1kcH1HsjENYhTsQD0vfA440huVqrG2To1XVyQKWVVncprstyChta48N7fDG0zmh9Ny2N5ZkIZTdS1irqeYN9rGxt1PwyeSxRtX64mDgqEi4ffFjs7DqS19+pxre0rTQZVRCakSpcSFWs1xENidyRflbr4WOLVaycfbOBJkWYO2SyniGMmsQOtud2fYkDn4HlgKolVJbxsryNUsJEtfu6hzsfPAsgShl9Gy8FaaOeMMlt7n8u8R8Lb4oWulTNoo4LOkc2o7EXDW5/DEZLLO7jdxv5oYyxUkk00EarT6ShdtQW2plsQTt4cx0wfRTZhSoDS1RAO+nUU+oGvYHSd79DhdmEkdZVCKICPj3WRgt2bYML7+XljmlqaiipDYMrpHqEcqmw1znex8QeeFprKM4p7FHaWaaszmGXN6cOtRGpZrWk0aDsDyv3f7vhg5KDKK6qpeDNJGVRwQ4Em+wttpAsOfTcc98UdoayKrzDLaOKOSFqeZotQk6aUsQbbEajihaKQ0tbCKiB4YqgRyyVG7BWI7wblY2N+XIeGGTdbJSilgLkyFJpZFSvpIY4Twk4lRIrMANyV0m29xb/xx8wFU1zUMvD9CqZCygltAcHaw0kX2sB18cTBuQtRDq1uNmldBUmQLLRRwlIhd92Fxy9uEH6WqZJaiCidg9SwjdWA3sukAm3gPgcMqueVkrhGDTPHRibikAvLdRby9Xz3wFUxw0UlQIEtpnjtff8A7ZP37jDIMg+mM60KrxyRMgdY41sveVbX8SA3U2xXmMktZnNRG7mKBZdQsd2PDUbe4DA61Uc1AKdNwkITWp0+qqjc+JNtvZ7sDZjO9RnDwxtpHF2e3q9wD8vjjBxRbTxJT5271WXyzwKDZQCNyLg897E/84b0uUS0XDqdKrPUS6ljkC2C/W2Pgp6dTiE5isDOsoVWCojSVFtI0iwVNW/I7264PyjLcwEc3FeomE6sJLAtsBcAHkDyxoxkpWLOcHGhvRinoq6NIEhWGBCLd2xJUn62x6bY0mZ0lPNlscFZGk3CCMrSgesBs3gD5YUR9nZWRYzVvSyLJ3mhk0ty5G492HU7y1UdekUajhH9Xue8pUW+Nx7sVaycyMPmkUkNIJ3p4Kd6tRxpI22dVuVv5aRz8cIXqn/TFJJDHJw5VEguBbSVHMjnjcylVhlpnKJJExNm3FvHyvfGGrKKajzOnrZEj4YKhTFYh0ACkHfY78rdMK4+6K8c2pVYxqauCnaaqp7GSZVZVZdo2FuXut/rh7SzUtbSRnhQ8R4iqh1DaQpsCdv7wJHtvjLpFDDVPNU9+nRgEubh1KgG/lYb4MVpKOnk9HeXhNHBEJWAFw0x1r1HJ/kfDEWjsiKs6jam7QwuzrplqGkRugBKLf7wcfa+UwtNHq/bh2k5AMwIA023I292+Le0s8VXmuV0ca2SNmjLHn3mTw6W3HXc4BzHLY4IEkSSJhrKvJFIW0tf1WB5W36b4aKRHk2W1lRFLFRcVY2KUsaAk2JFuuxx8wtllM7Aw6AEGg8MixI9nTEw3Un2GuefTc3+wR/LCPMeVV/OH4cTEwEPLR3lX0GX/fVcXz/vlvtJ+WJiYzN6Rs+yv8Q1P2c/NMJ/7Tf3vln/ANf5cTExf0c72elZV/CmW/zG/AmK6f6Iv+MfIYmJjExPVc6j+ZJ8jjJU30et9/4TiYmM9Mfj/NA1T9DH8tf6ceD5/wBzw/44PxjExMczPQQlr/4lpvtY/FHhhmf8OSf+1k/pYmJgohPZl88/bU32dfmcTExMOIf/2Q==", "url": "https://www.cntraveler.com/destinations/new-york-city", "type": "video"}, "300": {"title": "New York City Vacation Travel Guide | Expedia - YouTube", "snippet": "", "uploaded": "", "thumbnail": "data:image/jpeg;base64,/9j/4AAQSkZJRgABAQAAAQABAAD/2wCEAAkGBwgHBgkIBwgKCgkLDRYPDQwMDRsUFRAWIB0iIiAdHx8kKDQsJCYxJx8fLT0tMTU3Ojo6Iys/RD84QzQ5OjcBCgoKDQwNGg8PGjclHyU3Nzc3Nzc3Nzc3Nzc3Nzc3Nzc3Nzc3Nzc3Nzc3Nzc3Nzc3Nzc3Nzc3Nzc3Nzc3Nzc3N//AABEIAEEAdAMBIgACEQEDEQH/xAAbAAACAwEBAQAAAAAAAAAAAAAEBQADBgIBB//EAEQQAAIBAwIDBAcCCggHAAAAAAECAwAEEQUSBiExEyJBURQyYXFykbFSwRUjMzQ1Q3OB0eIHFkJiorLh8Bd0goOSk6H/xAAYAQADAQEAAAAAAAAAAAAAAAAAAQMCBP/EACgRAAIBAQcEAQUAAAAAAAAAAAABAhEDEhMxQWGRIbHB8IEiMjNRcf/aAAwDAQACEQMRAD8A0nzrzB8zVm0+VAahqtnp8iRXLSb3XcNiZwPnWJWqjmaUahWPbUBx4ZpV/WPTPtz/APqH8a6i4m02Nywac5GMGEfxrONH1MagxqbiULhHYDwG41II5ZpcLhm6ndS5+K9LZcFZPf2P+tDjiPTVbKSTj/tfzUK3VNeGDs2NlhPpISXd19VPGvHW2aS7RQ6SW8oR1PMA7Eb6MKV/1k04HcZ7gAc/yXT/AO0tseJtOa5vGN1O5nl7TAt8Y7oXB73Pkoodsq68Maj0HTjv9CB7fKiGliCdnJbheXJs86VScRadIAHkmyOQIgA++q21zTD1kuMDp+J6f4q1jRefZmFCQ3S77CRXgAUqMZx1HtqSyz3zeruIHU+FJfw5pnQy3GP2P81dJxDp6DCXNyB5CH+ak7WGa7M0oy1CpYXjOG3L764VnXmrH51Q/EOmNHiWe5bb6uYun+KjezLBWj7ysoYNjHWtRtoydBODRyLi4H61vnXldbG8q8ql5GaGh7aD7a1kONHjOoQbSCBF1z7atW6bdhgCffSPiu4zNaNggmI+PtqE1SUf74NrJguVqbl/2KXrdSIMRyypn7LECrHu5zGymaYcvtmqmR3baRd3UcDwC3YTsVjHpMYYkdRgtkYyM58x51Bot+27Ft6s3Yk7lA34zjr5eNKE4gvdKa1EB2mBmkjcf2WYAH6CiG4q1OQ7RPH2RPaFBHgdpuDbviyM5oAKm0e+azaQxIquURd0yKWZwNoAJznvD3Um0ywnk1CWCONRJB2hl3SKioF5EliQAM+OaPm4l1NhdDtY2M863D93lvXbggZxgbRy59KDttevV1aTUIkt453DLIsce1HGcnIz1zzzkcwKAGf4HvJni7NFbLMRtlUhtpCnBz5kVcNB1AyJGsSF3x3ROhK53YLDPdB2tgnGcGhm4m1SRn7WaJpXk39oYxuHMEgHy7o+VdDiXVQySxzW6vGwwVj7z43Y3eYG5vLrQFAWZBFNJE7KXjO1tjhhn2EcjXHcqm71GYzz3Msm2SRt79mSM5Pvr0XNwf10w5Z5uaYqHbbcHnjl519DtTH6NbgsATEp9/Kvmkkxyys+W9/Ot6jsPRubYEK5APXlUpUxI/Pg2l9LGYWMjOalJpN7nKXNwg8Qrcs1Kp0MmaErjWNuThZSMCuuKMLeWUTPz7Bslh1OfKrReWJm7WbSImZjkEzyLg+3B50s4jZXbTzzjzC/QnHreZ51GX3x90KVqmaS14es9V/o5iuLJAmuv6S8DDrMImIKe/GCPdRWp8EyajxJqMWkrHaWNsbeIEqzgyvErbQFyfHJJ5DcKxNrxJf21lo9rbmOMaTcvc28ig72Z2ywbngjw5Y5GnZ/pD1Q6pfyXFlZTR37xySW7K4RJEQIGXDZBIVQefPFVJhH/DvVrq6ity1ssssUzliSQjRuEK+8kjFK10l+HZdKu9XgiuEnXtpLM9VQHaVPt8vdV8PG+r2+nSafALdY2vDdCQK29CZA/ZqSfUyMY648aC4k4gudcvpNSv1t1kMap2dup2qBnoC2fHnQBs7vhPThFJHpnZXtzrZB0lXYhbeHbuZ2PmOY/dSC14Eu7qWJrHVNPu7CUSkXsbEIrIe8rDqDg59uD05ZXW3F+owzaNcwLDG+jxdjbkKcSKRghxnnkEjliik49vYI1g07TdMsrJIpUFpBGwTMgAZzzzu648AD0oAe3PB1vLw/Y3FhcWzxp2r3Wpc+zdF6Y8efQCgtJs7DTuHpNcv7AahJJdG3tbZyRGoA5s2POlul8aahpujw6YlvaSWVvDJF2MwZhMrdd2D4eHShtI4vudMgntDYW15Yztue1ulLJuA5Ec8g+2igxxBZ6bxHa6zJbaZb6YYlsY3cytthMkxUsg9owMez21OJeFBpd3rMlhqEUtnYS28Zi3EyRmQhQG9vj7iKVXfGN1Pb3lvbaTp1lFdpbKy26ldgikaRSOfM7jzznlT/AEnjAarqN1Lrdrotla3iK14PRpZu1eM5RiqnO4ef1wKYjIcRadPofENzZzskksQUkp0OVFbZyzQIqnDdkpzz5d0cuQ86y3Gt/FrfE+oanZjbasR2ZcYZgFAzjw93lWlmmfcqpEzR+jIN4cjaduW5f791Qn+SPz4KRdIs9e1unbNokyQ4G3bGxB5DJ+ealZ3VryW3njRZpUHZg7Q+B1NSq3WQxTiIA3KpJkZPMA5xVl/bWV6trFdtdxtCpjDRRqVbJ65LCqJdoZXiPqA5J65++vZr50gj3EZLAZx40pwv0ZWLu1QBHFoxn7IHUvW27uxjx1x9ujrzRdISeNhdX7ZYqdsKYBwevepGglW+AkV1O8HI9pp12/bhDyH4wch4ZDdKy7Omr5GpBX4F00uR6TfHGesSfax9qgrjTdJS1mdp9QKKDkCGP72pruw8n7/H+9Q17GDCUjUfjFHcA5dRWcPd8jrsCQWGmERCCfUCSeX4mI8/DPexV/oemyOYXuLwMi81NtGNvLOchutGWNpF6HMjSCN3XuARZ2nwOaCkhSHRrmO4iQuqlo5AMeGc+fX6Gm4L9vkL2xcuiafNCZ/SNQG2JjzgQcv/ACxVR0fTy2fSr3PMfkU8virtjMJIBK6qstm/qHyA6/OuZRACQzFsE+OfCmrPd8ictis6Npgxuu73qP1Ufl8VFWmjae0fdu9QKSKAuYkI68+e6qA0SsNkJbBPh/drQQJZjTIeaI2wFzu7wbHlRKy6ZvkFLYR3ekaU1tcRNcXm2EhG2wpzJ/6qYi7ieG0kt0YpI8kYDjnhYwMnH8arlszLHqIjk2DtlPe+vuo/hnRrm7heOO5VxEjFI4cZYs3MnPhyHyqcYJOreRuTqqIyPEUpF5GB07IdfealaDWeEvTbzeb5EaNdjI3IqQT/ABqVa+jlwpCK66RfH9wqm/8AzZfiFSpWkUWpLf1U+MfWjF/KD4x9GqVKQ0Mh+Uk/f/nrmT+xUqVkGFwesfhX6Uv1T83Pu+6vKlMaBp/zxP8AlpvoKIi6v7z9K9qVpGWdH1vn9K4079PyfsR9KlShghhqn5lf/tF+lH/0f/pTTv2T/wCY17UqbyZQJ4y/T03wipUqVIZ//9k=", "url": "https://www.youtube.com/watch?v=MtCMtC50gwY", "type": "video"}, "301": {"title": "TOP 10 Things to do in NEW YORK CITY | NYC Travel Guide ...", "snippet": "", "uploaded": "", "thumbnail": "data:image/jpeg;base64,/9j/4AAQSkZJRgABAQAAAQABAAD/2wCEAAkGBwgHBgkIBwgKCgkLDRYPDQwMDRsUFRAWIB0iIiAdHx8kKDQsJCYxJx8fLT0tMTU3Ojo6Iys/RD84QzQ5OjcBCgoKDQwNGg8PGjclHyU3Nzc3Nzc3Nzc3Nzc3Nzc3Nzc3Nzc3Nzc3Nzc3Nzc3Nzc3Nzc3Nzc3Nzc3Nzc3Nzc3N//AABEIAEEAdAMBIgACEQEDEQH/xAAbAAACAgMBAAAAAAAAAAAAAAAFBgAEAQMHAv/EAD0QAAEDAwIDBgMFBgUFAAAAAAECAwQABRESIQYxQRMUIlFhcQcyoUKBkbHRFSMzNXLhc7LB0vBSYoKSwv/EABkBAAMBAQEAAAAAAAAAAAAAAAIDBAEABf/EACMRAAICAgICAQUAAAAAAAAAAAABAhEDEiExQVEiBBMUMkL/2gAMAwEAAhEDEQA/AFDh+AFJUHFMSW0YDKggcvX9KMP2hoAhUdvCuYKKq8IIaVAW+w04hK3CSk4KhgDPvRaJJEqVMKjq16CkagdGBggjoc07bk9TG4xxwg12c5eQ21cJMVMRbjanAnCOYHlWGIrQjOOobdQUSSlIOMoGDjPsRvVhMOTdLrMXAjXCUoLX2iITSnFJ3wM4BwD50Sh2C/MQmEKsV2UtxxWsKhO+DxJ3J0+RP4Udo8ydObrqxzctEaMt51MdpSSlIUnQPCfOgF4lRra6hZgh4uOaUobbBJ2zyp4hpDKFsPeBSAELQ4CkgeoOCNjmkrjm1zoXZS0xJKo6VFYdDKyhIxjxKGw96DBkTVMTKNuypZ7nb7re2m1QG2lBCtGpI+byx54BpkmtxIkZb64rSkoAOA2nfNItpEeQpmQ/c2Yqm3UqQhDJUQc53O1dEvluuDkIhFumFKXEqURFcOQN84x6CqE43TFTT/kqxBb5Jwy0wpQTqKeyGR77VvciREoJcZjoGOakJFU+GHIqnnUkureT82QEhO+Meec1T43Q23oeDeR2R0g775reHKkgVaVtmeGnEzUyRJjxiUuakaWxsk8gdue31FY4qgsd3jKSy2gFwg4QBzFKtruNxt77EhLzQaWCAlbiQFpCt9s78sZHlinCUt+98NNT48d54pVqX3dlbgQoA5BwDil2qKYxe69HP3rS+UrkpZ/dqcw2ORV/artq4ZlTmw44CiNnmB8x9P1pt4btDl2YRJnBQaGQhn09fIelNkeM23E0AAaFcscqZFRi7ZSsSoSGrLHbaQlMcYxy05xUplQtprUg42UedSqtl6M0E2wMTWi0qIVNocjp1ZRqaB/9h4jsrl9qjjbjUdxzLqJRWfEEspBbx0G2cD1NUb03KjW6G2xIcixmlBkuB0p1aEjcYPoR91BBe4vzLbd14XklWT6EnnyqSGFNW2S5M07qI+WRtyytvzrA53d2W2NS2kp8QGSDuCnrnlmmbiziK9weELFMg3FTMuRIKHnlsJOsaF4BBG2VBI2H6UmtyHWZdsgt5QymGFnA2zkDf0xmj/GChM4F4UcSjPayS4lOeR7Jwp+uKllGpFbj8U/YQ4dnIi8PP8U3Id/mynkoZUvSA6vASFHAATyAOwxpO1ConxDv67hHzIjOpWXO1YLICCEqAGnHiGx6k+1X7EhriXheRw+6O7TYzodj6jgKPPAI9j+NCYnBF9Rc0pMFWoJUkSFEBKc4/HlWKCpsBUsmr6K3xH4RgvOQb/ZGkxGZ+e8MpSAA4NwQM4BO4PtmnHjy83mBeWI9ruS4jfd216EtNKSSVrBPiT5ADGRy6UJ44lsRY1rskdSZCYh1yHARgrOE49/ESR6ii/H3FC7JeEMt2yDJUiB3kvSB4k+JQCRsf+ZrtnJJAuCTtA7iaM0m9W65di21NnwCqXoTpDhSU4VjPqfM4wM7VSUxw++625xOtfdmVDs2UpOH1nA0HG56bdfbNV5VyduV3bfmKKpLkckkFOlKcjCQBy50L4nWvuTPZqIImsEEHH2sU6N6CaW9BTjy1G6/FOw2SOtcaG/HaC0MnRhtHaKIGOR0hQHlmid/4qulquKo1gEaJaoC+7tR0spIcKMBWf8ApAOQAnHLOd8DTxXITB+MVjuDmzUaEFOqPRKg4gn7gon7qt8ScNT3p7ybbGVJizHVSG3myClOsgnP/kSfahw6brYc0+DfxJkLtd3tzQbbuHikNhII1Y3PT1oNHuLbl2dt5YkJeLXapeXgIWAceHf1FF+LJcaIu12VDqFOQ2Sp1KVbpURjH51zSS5fUGRNac7vEjalRw58wHsOfpmsTjXYcN2+uA3e2z39RCM5HPOM1iudN3FWkl3tXSSSFd5UnYnP55qVYsvBSssK6NrNzuKHlqlpdXHdWouNvIJRk7HbpzFVhEkOPJacjvDJSknsyMA4H5UxxnZCIrqpji30HcqUn5jqGftkZO34elemZUmVOQsSClkuBxxKUbqHl8xH0FJ/IpUQvD5GeU6mM7Kk5SDHYQ2MnqAT+ZAqNSpD/YRnpDqoUVltyK2pScZKNJ0jz/3Gtj8u2PNvplMuIS6NTutk9OpKc4/GgbLNvucKSsx1KjIdKYz4UckJ7NACTzwdOD67771M2mWy6SQ7P2d+2rZ1nDMsIdYf3GPCCU56Eb1ZabvF2uDFmbvcpoKZWtaycg4xttg9fOmKRdLfHiWKyXVvDE+CNL+cBtaUoA9vm5+lDbPBn274iR2JWO79zd7JxIOHt07nbAI6jP8AbtuNSJQqbmKto4abvchMITW25MR3tEtuoJDykk9c+mevn0ofcnptw4qlx5aX5UpKGY5YdwVJJcGUe3iJ9jnlXjtnHJV0cgSXI0tiaEsulHyKCgc9M9duu/MU+m6W9FoXx05bgL0hH7PWAdKFOdp2YVgn5cnOr5tJxvyroSaXIzKrkmKJ4XRw3fEw0zm5U2QCpTLTZy0k/KknJyenrjNHZvA70qIn9p3OJb0qWhaQ4d8pJI3yN+VD/hWVSr7fblclrkTY6nHVdojBznbHpjl6YxVC4LXfGJUySe3kyWdSVrz+7yQUpHRIwPpWuUtaAUUp8meJLXNjcQIanS3rpIXESe2TjSpoqON+Q3Cv70JRcr7b35Nptl1kxY7DmlKG15ABSVYGRtt0HKisN5uMyUuBTCyQ2kZAIxkkc/c7dKDqu0aJebpMQWVtK7NwOashIKQg5053yD+NFjj5aKU1RQ4UC5F8dUXCt11sqUtw6lKPmSaOXVhx61zo7YJcKFBIO3L1+6lfhS4lm9JkOtSFNKSpCjHZUrBOOWBTop/v+tyNDluJUCCVNhHuDvn6Uj6yNZFJFMMkacTkzUZxTacNKVjqKlFb9a5duujseEEQ0DClNPy0AgkZ21EHHL9azVKycdELgMrcyP8As0rMWOpkaVfuGVJKkqJ55rZEuFtClJZbaMpAU4tKwSABz6fStEt+UqIlpuK40SgJbCE50gY2xjfbH1qpEty40V5b6HUN9mApRGMY/Wp/tqrZRJ1Kk7N0yfAkQpS2WoXbrYKAlpsKVqPI5AzsK8tTGWXG4cRossIjpUy05lC9YWo4wSeqh167UvyuycnqfysYHgGcflRHhiTHMmVLuToU8yzltThzgfaI9sAD3o/tpRtAqTcuTpPxBlpQnhNWFqJgr1BJ/wC1okGinw/4ySt5u03ZSslREN90bgH7Cj59BSQ+9Bg2tuaiQZi3k+FWokE6cEjyH61StF8dkIbaebDryt0NJxk45kVzgwY6aNEeQr9pzA4423HXIcWtvtE/v8auYJyMDoOfWmh0sxfgs6G1JQkXBBThYXgd4Tvk/wDBSKq+CNDKDGktqceVokEAqzjcee+oD76pPmUpkPyRrS6oKSy8opTjOo5T5k0WnizHy/iNvCHFEewXvvylpktSRiae1StTaOW+Oe/Ic6b5fCTN3UxN4WvEJcIudqhtxw4RnORtzG/I8q5S9LQLew7b4bIAfCHmkpySnHP2oI8pbV3fdh5aQ0QtwIXp2yMj1rEndHZopcnSPihGcssOEy1LjzZy1rektpIIbQAkAAcznKt/IHypcReIkdCEzYwRJcQhTqEt4ClAY59PDjO/OhlrucFyFcGJXath5anG3UpGW8aev0+816Yuds0ONurLrwUAH305StAzyzyNa48OwcdRqhlhzWZVtWsR2WS7t2IJzp9d871WbfRDmOojJSzK7PSrSo5CT6EkUoQpzLTRf1JL7b2U6xklP9hV514SDOfU+DIabC0kD5lahjlQKPNlq+pio6uKdhJ8xdY7UDVj7XP61KWJDrspztZjL7jmMBRSeXSpTbXsksZm/nR7f6VruX8tf9qlSk+BS7FhfzJqqfkc/wAIf5hUqURzCzX8ljf0ufmK82n+aMe1SpRGRJK/gNf4p/NNZvXNj3P+UVKlD5Qcf1ZLZ/DX7ihcn+O799SpWvs6XSPLf8Bf9H/0mvCv4aKlSs8CiD5fvqzA5Of0/wCtYqVgXgKOckf01KlShCP/2Q==", "url": "https://www.youtube.com/watch?v=WLSnrXEtrT4", "type": "video"}, "302": {"title": "The Streets of New York City Under Quarantine | The New ...", "snippet": "", "uploaded": "", "thumbnail": "data:image/jpeg;base64,/9j/4AAQSkZJRgABAQAAAQABAAD/2wCEAAkGBwgHBgkIBwgKCgkLDRYPDQwMDRsUFRAWIB0iIiAdHx8kKDQsJCYxJx8fLT0tMTU3Ojo6Iys/RD84QzQ5OjcBCgoKDQwNGg8PGjclHyU3Nzc3Nzc3Nzc3Nzc3Nzc3Nzc3Nzc3Nzc3Nzc3Nzc3Nzc3Nzc3Nzc3Nzc3Nzc3Nzc3N//AABEIAEEAdAMBIgACEQEDEQH/xAAbAAABBQEBAAAAAAAAAAAAAAAFAAIDBAYHAf/EAD4QAAIBAwMBBQUDCQgDAAAAAAECAwAEEQUSITETIkFhcQYUUYGRQqGxIzIzNVJyc8HRBxYkNEOS4fAlU2L/xAAZAQADAQEBAAAAAAAAAAAAAAAAAQIDBAX/xAAiEQACAgICAQUBAAAAAAAAAAAAAQIREiEDMVEiMkFSYRP/2gAMAwEAAhEDEQA/AMZDfxvEgknvFYt129PKjNuElWKRW7WHGZT/AKsBPRsfDFZ2LUppb+dy8vu4yFi8M/OrUuqQpidbYi52hCwbHaDzFZt0GDNDpcCNPKzncjAASLyp8/XpRSeJrZQ4kG1VLA44Yf8Ac1iNM1O7sbdEdQY5SW2oMn61bk9oXn06a3Kzx9pE+4sOFwjc+uDn6U00dEJRUaAelIDqpaTujIYg/Z3EZH1Ndo9kpUGldpG24POwyK4/BpskR3bXZZUjcNjJCHnwHkK0HsDd3y6y1ibgwK+Z1SYkKxA5Hrz+NUns56OwCTI/OOakRztBBOfWqtg73FlDNMnZu6gsCOlWwoAJxx+FW2SMvXZrGdcnmM1yu5bExHPWuryJut5R8UP4VyXVQ0Usrhd20A8fdWc+zSAKvzOVeO2jMkj90fAepPHy8ap3KtZNHFLBIGbhQBnx8vX7/M0UtodQ1rR9OgtlBvYL5p3UnChRtKlyOnKt546ZrRCG0024NxcydvqEmTG5ThfE9mp6AftHr91Yy5FDsTkiLTtJeSCOTUw6d3KwA99vM/AVft9SsjqNvpqyKFJKrDAMxqcE4LeJOOlDLi9ubshUOyFyWxkntPMeL/LA9KM6LptoI4rwAyynvKXUDs28lHAP3+dc3I5Y5T6M8rYaSMgYUYA8BSpsl3FC22aeGJuu2Rwp+hNKuKpjo4LJcdoQGXgHpimmUurRBmIcjIx9KgYFV2kDHXGasaZGJLyEHbt37mOfAc17VGuQVvZ1tbuG1VJXMdsI1VBnlvE/IHpmoU7aewv3jWaQLbJbxbkPO+Q7vUgcZ68VF7851G5uoxG6sdyBnwVxwD086vaZfPLqFigtkKtIIx3umeSfuP3U9E/JoNWRVt5ezfuQoEHkEUA4+hoFPbge4zttWZnzt6jPzojqN5Hc2kzbWBMRLA8dcL/WqVxGs0MLdodsTbFz06ZzTgsmKTpWjqvs5fH+6FndZ2kPIi44G1WYAfQCjmtTC3sVwVxJGc5HIOP+ayWhalA/sjaWsFq13NBKyyW4GSxOTkfHjJ+VF/7RZ/c7KzjT88k55+zwKJNpFRVsL6JeQX+l70lG+KLbKDxg4rn8umG7umlnkeG1IA7h78uP2R8POvNMu5OyZyzYkcII/sk+BIqzPqVhpsjT3t3vuAuCkY3N9BUp3tmc3K8YItC9i0eKCOO0iiiYMVhD4cqPE+Z6c/1xeuU0e8mhuLxod8aHaJZOAuQclScHGB16VmdS1HV7vM1jpdvaxRrxdagwDY8dq/8APyoI2k6Y8iHUNRu9YnYnbFZRdwsPgcY8aynw5u2yoL001sIXeraFbSSt75PqPfY/4UMEOegaTx4/Zpq3uuarCi2X/jNPKns47dNkhH7/ACf9uKGald3mjtFu0o6ZDckCTjLnzAyQDj1qWf2ott7H3i5mUqAiE7dhGcnujB4I4PiK6lFNLLZpxx4ofo7+7SKSZbeSZ2JLSSzKGY+PU5+te0Lb2hj3H/BbhwF3JjAAx8f+nJpVpkvBt/Xj+pmwCfsEeppy3WwlUjUHoO71osumZPO/BPAz4fSpItJiTHdZ/J2yPriuazmBK3Y7Bm7Nchtoz4nqadbXLBmuNwjCnHoTkY+maKNpKiARBs45DE5OeOenlXg0WMpINwG4DHXjH40DIdPuJru5hg2I8ZbvlzgAA9DVq0kkhgeOJUjiZcFXHAJ6Y86a2jxscGTCZBwuR0+OOtWvcImP5ScquQeEJ/nRbXRS0az+zO/iXVbG0CDtmMxlYcY2o237vxop7e3ceoX1m8bEo1isijP7R3D+X1rF2VvFaSiW3nlST9tOD585+FT32y6Kdq7ZRFRcEjCqMAfSiVyQJ07Fb3ssdjcxaxM0Vx3TFGzDLcHpjzFA31K1SAx29uQ7Y3y7iST+AqxPpva3SzSXTyADGXBLY9ahj0rYwZJ3BAI29R69RQtI24eeXGnrs0WkW+tanbR32n6LYdm24JdX91uJIOGPOccgj5UGHtDrUrrNcTxwkDckcSBNrEZ8PHBxUlut9DCkceo3CoshYLuPickDB+OaoyafLHKriUShSCVbOWA8CaiOduzNYP3FKRNT1bv9pc3Ei8sZDuX+gr1okG73eO4mCsRlYyRn5CrBm1CC0WDT7ZrUbSH3BTu+eSRVELf200xtE7NJcbowWPPlgVsmZtpMg94IJAthwcHvNSq5FPdgN7xFcO5YndENqn5ZFeU7Q8l4NG9i6glLmLH/ANkp9/T768NlOy5R4X4+wjMAPXpRm1t7d7RJpoIrThvytw2X4ZAOvkWqZbfTLq/khHbXKDbsZnxEOM9B1Gaggz0cG5cLL20meRFFnb880kt3aQR8mXxSJd5H8h9a1t3p2nQ2M0l7JsWI9yCN9quPPHWhs2oQPbW0WmQxRq7L267tpVD1wfrz4cfGlRQIltRbg+9zhJPCNFDN8+eKktLBnhkubiXsIUGQWHLelHLfTdKhKXE24odm0u+C/dyxIPTwoX7S6hFdiy7PuwBcyxKwzu+B+VA7Io7Me5rO8uxpT+SjIyWX407TrNL550M7RvGcL8G6+flUaXTSCPbmIqCvUEgfAU+yYWc5nkV3DDBUnHJ5zmjYrITGkErLdGQLjusig5+ppie77/y7yrGfzXEef50ZSG21aCRY4ljlU8EscjzobbXc+mzNb3S7lXgq4Bx5jPhQMjhhilbuTM6H/wBacj5HFSpZ72HYXEcuOqgbXHyOKIvZpcyCayf3e4I3AA9x/Smi+sPycWtaYFmXGZkGA3P9KQA5oEjk2yyCM/CRNh+/j76e9jAQG7R1B+08WV+q5o48tvsU2Ua3EIU5Rm3k/DrVF73SAzhtMubGVhjtIm4B+OBTJBB09M9y5tcfxBSoiqM43Q6jayJ4NJCpNKgAZ7V/rQ+tEvZrqfWlSqhDPbH/AEKBRfpYP36VKkNhTXf0K+h/Ggq+NKlQMLJ1PpU11+iX1NKlViL/ALMf5t/4VVvaj9Zp+5SpVDGX9D/Vtv8Axa89of0U37w/ClSpACND/wA0tGfaD8xfWlSoEZCf9IaVKlQB/9k=", "url": "https://www.youtube.com/watch?v=rYTNO_WtNys", "type": "video"}, "303": {"title": "New York City Travel Guide - Expert Picks for your Vacation ...", "snippet": "", "uploaded": "", "thumbnail": "https://encrypted-tbn0.gstatic.com/images?q=tbn:ANd9GcTPpCiqGxeyKnDtKdzygUvG6F1NfKzNKq1PIAruoKJiqDYYUirelCtjrgkK4_fU", "url": "https://www.fodors.com/world/north-america/usa/new-york/new-york-city", "type": "video"}, "304": {"title": "New York City - YouTube", "snippet": "", "uploaded": "", "thumbnail": "https://i.ytimg.com/vi/M9cSxEqKQ78/default.jpg?sqp=-oaymwEECHQQQQ&rs=AMzJL3lcnWkTFc7Tq8hH9dAwx6ni7ht_OQ", "url": "https://www.youtube.com/watch?v=M9cSxEqKQ78", "type": "video"}, "305": {"title": "The Chainsmokers - New York City (Audio) - YouTube", "snippet": "", "uploaded": "", "thumbnail": "https://i.ytimg.com/vi/rSwdh3tITwE/default.jpg?sqp=-oaymwEECHQQQQ&rs=AMzJL3kGc3H-BN2dCuJszqy_0leSoadGpw", "url": "https://www.youtube.com/watch?v=rSwdh3tITwE", "type": "video"}, "306": {"title": "Enforcement Starts In New York City's COVID-19 Hot Zones ...", "snippet": "", "uploaded": "", "thumbnail": "https://encrypted-tbn3.gstatic.com/images?q=tbn:ANd9GcRJQke_gCWUI1onC8jo8qClp09R3AFA7iWTCF0dEWOjJOQBKe5Ene_BC7oW", "url": "https://newyork.cbslocal.com/2020/10/09/nyc-covid-19-hot-zones/", "type": "video"}, "307": {"title": "Why NYC | NYCEDC - New York City Economic Development ...", "snippet": "", "uploaded": "", "thumbnail": "https://encrypted-tbn1.gstatic.com/images?q=tbn:ANd9GcTvwGw4aDpXDkOiwaEnM1jaGVc3Sl9KAFVJV0-yP5NakaSQ4adv_tw1tvl4", "url": "https://edc.nyc/why-nyc", "type": "video"}, "308": {"title": "TCS New York City Marathon - New York Road Runners", "snippet": "", "uploaded": "", "thumbnail": "https://encrypted-tbn1.gstatic.com/images?q=tbn:ANd9GcQo455enylXNcVDi9mbeLjkbNCQ1DYsSejXnjkhwwLW4ieIQhaRgi9jup8", "url": "https://www.nyrr.org/tcsnycmarathon", "type": "video"}, "309": {"title": "New York COVID-19 restrictions from Cuomo spark Orthodox ...", "snippet": "", "uploaded": "", "thumbnail": "https://encrypted-tbn1.gstatic.com/images?q=tbn:ANd9GcRRrUwYenhDRvPuOnBGucuSHkq-dCS6IBjGJtOKCwKmgBV7jY56vmG4Imjlw-U", "url": "https://www.usatoday.com/story/news/nation/2020/10/08/new-york-covid-19-restrictions-cuomo-spark-orthodox-protests/5920870002/", "type": "video"}, "310": {"title": "Eighty Years of New York City, Then and Now | The New ...", "snippet": "", "uploaded": "", "thumbnail": "https://i.ytimg.com/vi/Hh5PSp51UGA/default.jpg?sqp=-oaymwEECHQQQQ&rs=AMzJL3lFz4g-cK9z9zYz-MS88C0Kc-nsCA", "url": "https://www.youtube.com/watch?v=Hh5PSp51UGA", "type": "video"}, "311": {"title": "NYC: The Official Guide - Home | Facebook", "snippet": "", "uploaded": "", "thumbnail": "https://encrypted-tbn3.gstatic.com/images?q=tbn:ANd9GcT9mPc317M-bMGxRxO_x2tK6gSJUgZFW1X26knEc4d3GRNgglrMWdUEa8Y", "url": "https://www.facebook.com/nycgo/", "type": "video"}, "312": {"title": "acris - NYC.gov", "snippet": "", "uploaded": "", "thumbnail": "https://encrypted-tbn1.gstatic.com/images?q=tbn:ANd9GcQa6IVLlwEPAwF9ur6sQgvGRE8WRuRinTdYOD2-lsCwYhpaaK0KUN7glOA", "url": "https://www1.nyc.gov/site/finance/taxes/acris.page", "type": "video"}, "313": {"title": "Governor Cuomo Announces New Cluster Action Initiative ...", "snippet": "", "uploaded": "", "thumbnail": "https://encrypted-tbn1.gstatic.com/images?q=tbn:ANd9GcT0Xc6N1r3UN9Ztg2NIxKe8XvR99Kq_ess6JVnySmGsdTYAwKpgbNzZxWAc", "url": "https://www.governor.ny.gov/news/governor-cuomo-announces-new-cluster-action-initiative", "type": "video"}, "314": {"title": "NYC DOT - Open Streets - NYC.gov", "snippet": "", "uploaded": "", "thumbnail": "https://encrypted-tbn1.gstatic.com/images?q=tbn:ANd9GcROtQxwxEsWxwST1iEIe5HYyQK81dfnDepWex0xOBJG1WUoViNRNdbpvJM", "url": "https://www1.nyc.gov/html/dot/html/pedestrians/openstreets.shtml", "type": "video"}, "315": {"title": "The tiny island in New York City that nobody is allowed to visit ...", "snippet": "", "uploaded": "", "thumbnail": "https://i.ytimg.com/vi/wmVJyICw1C8/default.jpg?sqp=-oaymwEECHQQQQ&rs=AMzJL3ktn4Y97dJvp7p5JqDyDYd5IbKOig", "url": "https://www.youtube.com/watch?v=wmVJyICw1C8", "type": "video"}, "316": {"title": "New York City - City Video Guide - YouTube", "snippet": "", "uploaded": "", "thumbnail": "https://i.ytimg.com/vi/-M0RiKff3Ds/default.jpg?sqp=-oaymwEECHQQQQ&rs=AMzJL3n4NSnP9X5YLjs4CzHWcFhPXvAqPA", "url": "https://www.youtube.com/watch?v=-M0RiKff3Ds", "type": "video"}, "317": {"title": "What NOT to do in NEW YORK CITY - YouTube", "snippet": "", "uploaded": "", "thumbnail": "https://i.ytimg.com/vi/WhBOjWXv4q0/default.jpg?sqp=-oaymwEECHQQQQ&rs=AMzJL3mF_0HfUiBz3qhh59agXkaya0xfgg", "url": "https://www.youtube.com/watch?v=WhBOjWXv4q0", "type": "video"}, "318": {"title": "New York City Location | Manhattan College | Riverdale, NY", "snippet": "", "uploaded": "", "thumbnail": "https://encrypted-tbn0.gstatic.com/images?q=tbn:ANd9GcQbn75YeKMClwvlkLNPR02HAlZEbIlGuMBL0Np0XFnDIIlWm-p20zbH5CQ", "url": "https://manhattan.edu/about/nyc-location.php", "type": "video"}, "319": {"title": "The New York City Evolution Animation - YouTube", "snippet": "", "uploaded": "", "thumbnail": "https://i.ytimg.com/vi/f6U7YFPrz6Y/default.jpg?sqp=-oaymwEECHQQQQ&rs=AMzJL3kzULO_GLTnkPL_MjnwPEFkr4eEAg", "url": "https://www.youtube.com/watch?v=f6U7YFPrz6Y", "type": "video"}, "320": {"title": "Who We Are | Museum of the City of New York", "snippet": "", "uploaded": "", "thumbnail": "https://encrypted-tbn2.gstatic.com/images?q=tbn:ANd9GcSC2k3FHTTvdLJvhb-VJW7H353FX4z2wNytEvVDYRBMWcrtTYXRZTcc4WZB", "url": "https://www.mcny.org/exhibition/who-we-are", "type": "video"}, "321": {"title": "COVID NYC Update: Historic Roosevelt Hotel to close due to ...", "snippet": "", "uploaded": "", "thumbnail": "https://encrypted-tbn3.gstatic.com/images?q=tbn:ANd9GcSwh5wdWaTPaer9hUAZHPBQ13kTkG3D85xnFpd8Nh8DMO2mgHddrR6Q0tA", "url": "https://abc7ny.com/roosevelt-hotel-closing-covid-19-nyc-news-coronavirus-update/6920685/", "type": "video"}, "322": {"title": "Governor Cuomo Announces New York City Enters Phase III ...", "snippet": "", "uploaded": "", "thumbnail": "https://encrypted-tbn0.gstatic.com/images?q=tbn:ANd9GcQxSGyv28w5mQGTG6l1FSKjMY2p4XsKBe_GRxfJ2qvz5CcN-Eug2xDgLPE", "url": "https://www.governor.ny.gov/news/governor-cuomo-announces-new-york-city-enters-phase-iii-reopening-without-indoor-dining-and", "type": "video"}, "323": {"title": "Governor Cuomo Updates New Yorkers on State's Progress ...", "snippet": "", "uploaded": "", "thumbnail": "https://encrypted-tbn2.gstatic.com/images?q=tbn:ANd9GcRFI_ba52LDzC854Bqa1xw76VWgbz2K6k1TOP6tG9Ouv7qvJeDjP5l4NDxr", "url": "https://www.governor.ny.gov/news/governor-cuomo-updates-new-yorkers-states-progress-during-covid-19-pandemic-41", "type": "video"}, "324": {"title": "Payments - NYC.gov", "snippet": "", "uploaded": "", "thumbnail": "https://encrypted-tbn1.gstatic.com/images?q=tbn:ANd9GcSOV76JDjFRFcHTFLz-WNyjnTo6z2WY5U8-umKewvsZCnJ-2-5Aq0HhP0ZB", "url": "https://www1.nyc.gov/site/finance/pay-now/pay.page", "type": "video"}, "325": {"title": "Why Driving in New York City Now Feels 'Post-Apocalyptic ...", "snippet": "", "uploaded": "", "thumbnail": "https://encrypted-tbn0.gstatic.com/images?q=tbn:ANd9GcQfCiJtfk7-bA5M_9Vq1Z-L_x9wQc20SbQQhvlM2NHUKCIK99ONxYHnvrE", "url": "https://www.nytimes.com/2020/05/17/nyregion/coronavirus-nyc-driving-traffic.html", "type": "video"}, "326": {"title": "LIVING IN NEW YORK CITY on a REALISTIC BUDGET ...", "snippet": "", "uploaded": "", "thumbnail": "https://i.ytimg.com/vi/LGgZuv7kUQg/default.jpg?sqp=-oaymwEECHQQQQ&rs=AMzJL3mdvwquOynVPRmXnjnr1vbBtAV7CQ", "url": "https://www.youtube.com/watch?v=LGgZuv7kUQg", "type": "video"}, "327": {"title": "Teach For America's New York City Region and Its Impact", "snippet": "", "uploaded": "", "thumbnail": "https://encrypted-tbn1.gstatic.com/images?q=tbn:ANd9GcScOWqVZ2zvE_0VstnnQmcLnZYotphq56lqhPBnTTpYuQdwEWJEg-aX7hK8", "url": "https://www.teachforamerica.org/where-we-work/new-york", "type": "video"}, "328": {"title": "Summer Streets - NYC.gov", "snippet": "", "uploaded": "", "thumbnail": "https://encrypted-tbn3.gstatic.com/images?q=tbn:ANd9GcQekx-pch0kpZKQwK1aiZJalXFo5gzxLHufQKEzrI1gWkyRYe3fJZdvfjQ", "url": "http://nyc.gov/summerstreets", "type": "video"}, "329": {"title": "About Us - Center for New York City Neighborhoods", "snippet": "", "uploaded": "", "thumbnail": "https://encrypted-tbn2.gstatic.com/images?q=tbn:ANd9GcTHcauZFNe_PpS0K7FZ_96sJcwyZO1PJb2BsJr1TTvRFmh6wYmB_arKb9r8", "url": "https://cnycn.org/about-us/", "type": "video"}, "330": {"title": "Variation in COVID-19 Hospitalizations and Deaths Across ...", "snippet": "", "uploaded": "", "thumbnail": "https://encrypted-tbn2.gstatic.com/images?q=tbn:ANd9GcQBAqjKdat4zfZHJCBrl6VsWuEhuNqc2Sihrt4zmqYmHg_DuJt5Z-4Vbco", "url": "https://jamanetwork.com/journals/jama/fullarticle/2765524", "type": "video"}, "331": {"title": "Get Unemployment Assistance | The State of New York - NY.gov", "snippet": "", "uploaded": "", "thumbnail": "https://encrypted-tbn1.gstatic.com/images?q=tbn:ANd9GcTU09ddNVefRpOarz9LSLfELAlElLyn1ZAFEQmT2WhbGhk-zhMwV3AlQ3I", "url": "https://www.ny.gov/services/get-unemployment-assistance", "type": "video"}, "332": {"title": "Stop Sexual Harassment in NYC | The Law | NYC Human Rights", "snippet": "", "uploaded": "", "thumbnail": "https://encrypted-tbn1.gstatic.com/images?q=tbn:ANd9GcRcvjY4_5UsRAZMhaTnRulOqPeyFF8lXVMmIOJHp25ay3IddTK7LK7suJI", "url": "https://www1.nyc.gov/site/cchr/law/stop-sexual-harassment-act.page", "type": "video"}, "333": {"title": "NYC Campus | PACE UNIVERSITY", "snippet": "", "uploaded": "", "thumbnail": "https://encrypted-tbn0.gstatic.com/images?q=tbn:ANd9GcSDpBUp3kotxgdhCWwFav3GSGHowEX3AsySRq3zJViuGzW11EAl_x6cr-k", "url": "https://www.pace.edu/nyc", "type": "video"}, "334": {"title": "As New York City Enters Phase One of Reopening Today ...", "snippet": "", "uploaded": "", "thumbnail": "https://encrypted-tbn1.gstatic.com/images?q=tbn:ANd9GcTIfaqfDRcYESeQnNoxCgVP36kSuIxZB4Owzq63nKkCfPxcCsv-aXaUPGM", "url": "https://www.governor.ny.gov/news/new-york-city-enters-phase-one-reopening-today-governor-cuomo-announces-new-york-city-now", "type": "video"}, "335": {"title": "LIVING IN NEW YORK CITY: A Day in My Life! - YouTube", "snippet": "", "uploaded": "", "thumbnail": "https://i.ytimg.com/vi/T0Z2FJM7p9E/default.jpg?sqp=-oaymwEECHQQQQ&rs=AMzJL3n_893YZ4KuufvlUvHpP3-uEch4fA", "url": "https://www.youtube.com/watch?v=T0Z2FJM7p9E", "type": "video"}, "336": {"title": "NYC Restaurant Reopening Guide - NYC Business - NYC.gov", "snippet": "", "uploaded": "", "thumbnail": "https://encrypted-tbn3.gstatic.com/images?q=tbn:ANd9GcRAiQhcnFt6Z9aPi1U00DZPr712W56gjDVFKCjD94f_PA5oMWI8aGm3Mx99JOo", "url": "https://www1.nyc.gov/nycbusiness/article/nyc-restaurant-reopening-guide", "type": "video"}, "337": {"title": "State of the City 2020: Mayor de Blasio Unveils ... - NYC.gov", "snippet": "", "uploaded": "", "thumbnail": "https://encrypted-tbn3.gstatic.com/images?q=tbn:ANd9GcTP5yP6AC0XNmRwdcgun9QoAUGhZgwE8yOlMKFMO6ieWqxWZQ8Qua970zCO", "url": "https://www1.nyc.gov/office-of-the-mayor/news/064-20/state-the-city-2020-mayor-de-blasio-blueprint-save-our-city", "type": "video"}, "338": {"title": "NYC's daily new coronavirus cases rising - New York Post", "snippet": "", "uploaded": "", "thumbnail": "https://encrypted-tbn2.gstatic.com/images?q=tbn:ANd9GcSFR09Cl-48n9oj-F0b3YxLte_Lv53w4bM5c6K8yzTWLtN58i7Ge3v2uw_AE7YW", "url": "https://nypost.com/2020/10/08/nycs-daily-new-coronavirus-cases-rising/", "type": "video"}, "339": {"title": "Rockaway, New York City's only surfing beach, is finally ...", "snippet": "", "uploaded": "", "thumbnail": "https://encrypted-tbn1.gstatic.com/images?q=tbn:ANd9GcRHUVPcAZZyJp39L10Xxd9FdbKnQwhIkuOcbAPh_W-mdTwBqSozOASvIiw", "url": "https://www.cnn.com/travel/article/rockaway-beach-queens-local-vacation-destination/index.html", "type": "video"}, "340": {"title": "NYC DOT - Trucks and Commercial Vehicles - NYC.gov", "snippet": "", "uploaded": "", "thumbnail": "https://encrypted-tbn1.gstatic.com/images?q=tbn:ANd9GcS8deNJHOH0oKl1eXecrAyljV6MRKbUz6Mzz8gekEg2r7ES-JOzawoM2dU", "url": "http://nyc.gov/trucks", "type": "video"}, "341": {"title": "Vessel | Hudson Yards", "snippet": "", "uploaded": "", "thumbnail": "https://encrypted-tbn2.gstatic.com/images?q=tbn:ANd9GcRgpStAFwEslWyQ_lA40-08EkeWpYnkxjux0H03Ve3iN-FWg5C97zUD6hcQ", "url": "https://www.hudsonyardsnewyork.com/discover/vessel", "type": "video"}, "342": {"title": "Coronavirus NYC Updates for May 2020 - ABC7 New York", "snippet": "", "uploaded": "", "thumbnail": "https://encrypted-tbn1.gstatic.com/images?q=tbn:ANd9GcTksxo7tHKj7XjBOC0ienrgK3fdUpmtN4M2n5T5Av_GlT7HZD40N_zYZt0", "url": "https://abc7ny.com/coronavirus-nyc-new-york-city-covid-19-update-news/6021383/", "type": "video"}, "343": {"title": "Random COVID testing starts in NYC schools - ABC7 New York", "snippet": "", "uploaded": "", "thumbnail": "https://encrypted-tbn2.gstatic.com/images?q=tbn:ANd9GcSDXaFomh5zWGVG5cghH9zlLLgCaEVvFx8xVmSLcmUazqpJ13ENaUv9XBtY", "url": "https://abc7ny.com/random-school-testing-covid-coronavirus-tests-schools-closing/6884526/", "type": "video"}, "344": {"title": "NYC 'on the edge of a precipice' as coronavirus cases grow ...", "snippet": "", "uploaded": "", "thumbnail": "https://encrypted-tbn3.gstatic.com/images?q=tbn:ANd9GcSLHmi7teUEWr4M0XSHbPQgRBsmUuH1vqxt4Ld5exoFKUx4Vs7N6X0GykOM", "url": "https://www.cnbc.com/2020/10/03/nyc-on-the-edge-of-a-precipice-as-coronavirus-cases-grow-ex-cdc-director-says.html", "type": "video"}, "345": {"title": "Homebase - HRA - NYC.gov", "snippet": "", "uploaded": "", "thumbnail": "https://encrypted-tbn0.gstatic.com/images?q=tbn:ANd9GcQ8pyLMLWNwM5x2A2Jf9gqCfOIuNRwaRRuPpmzFWLkKT-vBlmHIcpAdMAwE2z8", "url": "https://www1.nyc.gov/site/hra/help/homebase.page", "type": "video"}, "346": {"title": "Overview - NYCEM - NYC.gov", "snippet": "", "uploaded": "", "thumbnail": "https://encrypted-tbn0.gstatic.com/images?q=tbn:ANd9GcQDS13dvatZW9tMWlmuMtygKXJ9KiNp1-EeRUvt148p_miocYA4NUKHH8JpJik", "url": "https://www1.nyc.gov/site/em/about/overview.page", "type": "video"}, "347": {"title": "Driving Downtown - New York City 4K - USA - YouTube", "snippet": "", "uploaded": "", "thumbnail": "https://i.ytimg.com/vi/7HaJArMDKgI/default.jpg?sqp=-oaymwEECHQQQQ&rs=AMzJL3kocA7O3qGO-hPKWDnb0aRyHHUmWw", "url": "https://www.youtube.com/watch?v=7HaJArMDKgI", "type": "video"}, "348": {"title": "Mayor de Blasio Provides Updates on New York City's COVID ...", "snippet": "", "uploaded": "", "thumbnail": "https://encrypted-tbn2.gstatic.com/images?q=tbn:ANd9GcTPzv6y1ch9Nv3SCQDnXxVv0E7p7-rahLgq3i5bXNAoFAJYUHSnjb8cwZ8", "url": "https://www1.nyc.gov/office-of-the-mayor/news/124-20/mayor-de-blasio-provides-on-new-york-city-s-covid-19-response", "type": "video"}, "349": {"title": "NYC DOT - Bike Smart - NYC.gov", "snippet": "", "uploaded": "", "thumbnail": "https://encrypted-tbn1.gstatic.com/images?q=tbn:ANd9GcSaDWgpdwNG7A9RftlpIbvb145Tj1cDq0eTMX2w4nMwW6bRf3qlOBZR3yC8", "url": "http://nyc.gov/bikesmart", "type": "video"}, "350": {"title": "Health and Safety Guidelines | The Official Guide to New York ...", "snippet": "", "uploaded": "", "thumbnail": "https://encrypted-tbn1.gstatic.com/images?q=tbn:ANd9GcS4NrjmL_3I7jWkFK7sVBJJ9ydpObRMCWWiItjHdCN3Wd0nCCvfQqbddKKP8xc", "url": "https://www.nycgo.com/coronavirus-information-and-resources-for-travelers/health-and-safety-guidelines", "type": "video"}, "351": {"title": "Coronavirus: New York City to open streets to pedestrians as ...", "snippet": "", "uploaded": "", "thumbnail": "https://encrypted-tbn2.gstatic.com/images?q=tbn:ANd9GcTC-vwYyoiHgdZu7EShWpgd6cf3taS6GO6JeFb8AaS9rO21ViQhQmylFoI", "url": "https://www.cnbc.com/2020/05/01/coronavirus-new-york-city-to-open-streets-to-pedestrians-as-the-weather-warms.html", "type": "video"}, "352": {"title": "City/Game | Museum of the City of New York", "snippet": "", "uploaded": "", "thumbnail": "https://encrypted-tbn0.gstatic.com/images?q=tbn:ANd9GcRiScrI5QlI44TEv_rWWbRcV8hadMY5pSgpNheXcOt-WYjvV2YzyzuFmPB5", "url": "https://www.mcny.org/exhibition/citygame", "type": "video"}, "353": {"title": "Careers at AHRC NYC | AHRC New York City", "snippet": "", "uploaded": "", "thumbnail": "https://encrypted-tbn1.gstatic.com/images?q=tbn:ANd9GcRV-IA16rqvEdCZO5LTRgMWzVS9SmhuWRjLdqLsUvgJa_oC7BRYdGWyzy5_", "url": "https://www.ahrcnyc.org/about/careers/", "type": "video"}, "354": {"title": "New York City mayor proposes closing schools and ...", "snippet": "", "uploaded": "", "thumbnail": "https://encrypted-tbn3.gstatic.com/images?q=tbn:ANd9GcSuIEzJFCdPoisWMtuqzqcR8hO_MzvoeGH90oSKti-cbduTx4aaaBOMO6k", "url": "https://www.cnn.com/2020/10/04/us/nyc-schools-businesses-covid-closures/index.html", "type": "video"}, "355": {"title": "Governor Cuomo Announces Phase Three Indoor Dining ...", "snippet": "", "uploaded": "", "thumbnail": "https://encrypted-tbn0.gstatic.com/images?q=tbn:ANd9GcQtfcBderO1mS1YKmPX8Eu9tHStv539XFnpaKx_E9njav_9Ca3GlAANdCw", "url": "https://www.governor.ny.gov/news/governor-cuomo-announces-phase-three-indoor-dining-postponed-new-york-city", "type": "video"}, "356": {"title": "Madame Tussauds New York | The World's Greatest Wax ...", "snippet": "", "uploaded": "", "thumbnail": "https://encrypted-tbn1.gstatic.com/images?q=tbn:ANd9GcRWqGwIXNRjfwPhK-Zxc5qmaw4OiSQ64Ebs2nLFSUkg7P_N0BsZCOUC_XKs", "url": "https://www.madametussauds.com/new-york/en/", "type": "video"}, "357": {"title": "Live video - New York City Council", "snippet": "", "uploaded": "", "thumbnail": "https://encrypted-tbn0.gstatic.com/images?q=tbn:ANd9GcTUHuD_6c0zZflz_fqKs6Qg_7eMSi-KSDrCnIneheXVg29ZSaiZduXtS7LelRfb", "url": "https://council.nyc.gov/live/", "type": "video"}, "358": {"title": "Demonstrators Linger After Curfew and Some Are Arrested in ...", "snippet": "", "uploaded": "", "thumbnail": "https://encrypted-tbn0.gstatic.com/images?q=tbn:ANd9GcS5AvZ0ywL48VXscF-8qWgx8eC7tG8oYYcTz4MjdoeCrDwhisilRD8FJkI", "url": "https://www.nytimes.com/2020/06/02/nyregion/nyc-protests-george-floyd.html", "type": "video"}, "359": {"title": "What New York -- and other US cities -- can do to win over ...", "snippet": "", "uploaded": "", "thumbnail": "https://encrypted-tbn3.gstatic.com/images?q=tbn:ANd9GcSNT0KjEzxrKo3iy9CHaEzxlA0mCWfFizKnnW4IqF5mqzcf2irTFqCVVVItNl1S", "url": "https://www.cnn.com/2020/09/24/perspectives/new-york-cities-pandemic-flight/index.html", "type": "video"}, "360": {"title": "New York City Real Estate | Douglas Elliman", "snippet": "", "uploaded": "", "thumbnail": "https://encrypted-tbn3.gstatic.com/images?q=tbn:ANd9GcTqj1-6LWkVtvXebRDXiWcKvfF4ujrqrXR_MFbWIiebd_CbAvOIGko0bwgcYExu", "url": "https://www.elliman.com/newyorkcity", "type": "video"}, "361": {"title": "Roughly 25% of New York City has probably been infected ...", "snippet": "", "uploaded": "", "thumbnail": "https://encrypted-tbn1.gstatic.com/images?q=tbn:ANd9GcRgHl9zT7PUZ_r9e-wLJ0cHcaEq_7qBo1qaeDWWuopSKMS3KzdoCbMGmpw", "url": "https://www.cnbc.com/2020/06/30/roughly-25percent-of-new-york-city-has-probably-been-infected-with-coronavirus-dr-scott-gottlieb-says.html", "type": "video"}, "362": {"title": "What we do - New York City Council", "snippet": "", "uploaded": "", "thumbnail": "https://encrypted-tbn2.gstatic.com/images?q=tbn:ANd9GcQZhbIHyiCRxBh-nhz6l5z6rNUnyCbBXfo7kGG4eLwRBzLB5493WyxlhOg3", "url": "https://council.nyc.gov/about/", "type": "video"}, "363": {"title": "New York City under curfew order Monday night to curb ...", "snippet": "", "uploaded": "", "thumbnail": "https://encrypted-tbn1.gstatic.com/images?q=tbn:ANd9GcSNyJv6FDjs4OA5JntZVVG2AqlAmUcGs-R5kqntMkTBaM1-oUizt9NNX_DupQM", "url": "https://www.cnbc.com/2020/06/01/new-york-gov-cuomo-weighs-curfew-for-new-york-city-has-national-guard-on-standby-amid-george-floyd-protests.html", "type": "video"}, "364": {"title": "NYC launches map tracking COVID-19 outbreaks - New York ...", "snippet": "", "uploaded": "", "thumbnail": "https://encrypted-tbn3.gstatic.com/images?q=tbn:ANd9GcR4P-QoD3T-3JrAs-Ng4KtWlbgNcsv3iJ0EBvB75Vbfj4mkmoYnCGE04Gb7l3as", "url": "https://nypost.com/2020/10/07/nyc-launches-map-tracking-covid-19-outbreaks/", "type": "video"}, "365": {"title": "Dropbox: New York City", "snippet": "", "uploaded": "", "thumbnail": "https://encrypted-tbn1.gstatic.com/images?q=tbn:ANd9GcTDB9RixsqNiu_Gxz6ef60YipwbpWJF7qntt3G-vIxT4Q", "url": "https://www.dropbox.com/jobs/locations/nyc", "type": "video"}, "366": {"title": "New York City sets up quarantine checkpoints as it toughens ...", "snippet": "", "uploaded": "", "thumbnail": "https://encrypted-tbn2.gstatic.com/images?q=tbn:ANd9GcTyJHntTSFYOfgSODXi32Hj-RLCQC2le5hR4ILe2nyKJx9noFS4FWrkm5QQij4", "url": "https://www.cnbc.com/2020/08/05/new-york-city-sets-up-quarantine-checkpoints-as-it-toughens-state-travel-restrictions.html", "type": "video"}, "367": {"title": "Certify with the City - SBS - NYC.gov", "snippet": "", "uploaded": "", "thumbnail": "https://encrypted-tbn2.gstatic.com/images?q=tbn:ANd9GcSD6C8gJq0ws9R4U4oyjccKSi0cM-G05upo2PC0Qv7bFye9ogGovjrHvbysW2k", "url": "https://www1.nyc.gov/site/sbs/businesses/certify-with-the-city.page", "type": "video"}, "368": {"title": "Times Square NYE | Times Square NYC", "snippet": "", "uploaded": "", "thumbnail": "https://encrypted-tbn0.gstatic.com/images?q=tbn:ANd9GcSKkWNoBijGB84iXsE203zBdAoQq7U0vXEXpypYg_YnaBA2Y8OgZzHlOvjK", "url": "https://www.timessquarenyc.org/times-square-new-years-eve", "type": "video"}, "369": {"title": "Fashion | NYCEDC - New York City Economic Development ...", "snippet": "", "uploaded": "", "thumbnail": "https://encrypted-tbn1.gstatic.com/images?q=tbn:ANd9GcTxAcotsr7OkZ6O66aPIVAzLhVZXb3_F-5g23I3zs0D6BIBnR14LZ7-CoA", "url": "https://edc.nyc/industry/fashion", "type": "video"}, "370": {"title": "Governor Cuomo Announces State to Decide Wednesday ...", "snippet": "", "uploaded": "", "thumbnail": "https://encrypted-tbn1.gstatic.com/images?q=tbn:ANd9GcS83GRGWeGA5taes6pY7h3hTSef_8GASeUHP_y8rK5O3U0y7JCUYH0Od52u", "url": "https://www.governor.ny.gov/news/governor-cuomo-announces-state-decide-wednesday-whether-slow-reopening-indoor-dining-new-york", "type": "video"}, "371": {"title": "Sexual Harassment At Work | NYC Human Rights - NYC.gov", "snippet": "", "uploaded": "", "thumbnail": "https://encrypted-tbn3.gstatic.com/images?q=tbn:ANd9GcRz72CasZRKHXEcbWTVGt-vnkUdsQqcrMt-Pv6vG1HTQso7i9pXrhg7kV0", "url": "https://www1.nyc.gov/site/cchr/media/sexual-harassment-campaign.page", "type": "video"}, "372": {"title": "New York City expected to lose more than $300 million from ...", "snippet": "", "uploaded": "", "thumbnail": "https://encrypted-tbn0.gstatic.com/images?q=tbn:ANd9GcRawe0JWHwoNuMce_n0kE8w2oNwqNNRvUjv04O8Zv4DI4RCk93DTLH6Am4", "url": "https://www.cnbc.com/video/2020/07/15/new-york-city-expected-to-lose-more-than-300-million-from-tax-flight.html", "type": "video"}, "373": {"title": "Black Entrepreneurs NYC (BE NYC) - SBS - NYC.gov", "snippet": "", "uploaded": "", "thumbnail": "https://encrypted-tbn0.gstatic.com/images?q=tbn:ANd9GcRRAlcOkyua6TklkI-jdI8_aLvUAa4obrJCtWqZrCOV87ySuaf3c99JWyPy", "url": "https://www1.nyc.gov/site/sbs/businesses/black-entrepreneurs-nyc.page", "type": "video"}, "374": {"title": "About Us - Department of Design and Construction - NYC.gov", "snippet": "", "uploaded": "", "thumbnail": "https://encrypted-tbn2.gstatic.com/images?q=tbn:ANd9GcRsUZJkqjeO6ESCkz_KydIS6w_alBpwnWntHYI6oqQirbR9gPCCCN_3hXOHjdUt", "url": "https://www1.nyc.gov/site/ddc/about/about-ddc.page", "type": "video"}, "375": {"title": "about us - New York City Audubon", "snippet": "", "uploaded": "", "thumbnail": "https://encrypted-tbn1.gstatic.com/images?q=tbn:ANd9GcTuy5muMuW-Jx_mgNmj6XxlfCF0uRRuf37-t9YKhKyuOQlNWN8qQdYsIt2_yPQ", "url": "http://www.nycaudubon.org/about-us", "type": "video"}, "376": {"title": "Cuomo orders shutdowns in COVID-19-hit areas of NYC", "snippet": "", "uploaded": "", "thumbnail": "https://encrypted-tbn2.gstatic.com/images?q=tbn:ANd9GcRBCatmXTDeofh1gs10ptWmCAPUy7-bA_H8Qj42ub_X9lyzVZInVnFJTzQ", "url": "https://nypost.com/2020/10/06/cuomo-orders-shutdowns-in-covid-19-hit-areas-of-nyc/", "type": "video"}, "377": {"title": "Open Restaurants: As New York City Prepares for Phase 2 of ...", "snippet": "", "uploaded": "", "thumbnail": "https://encrypted-tbn2.gstatic.com/images?q=tbn:ANd9GcQH6xXiHlU4Tnu7i-TzJHMo7MZhBHGKN3By5hHxFirRKRjIgbxnfKxI9Wo", "url": "https://www1.nyc.gov/office-of-the-mayor/news/449-20/open-restaurants-new-york-city-prepares-phase-2-reopening-mayor-de-blasio-announces", "type": "video"}, "378": {"title": "Mayor de Blasio Provides Updates on New York City's COVID ...", "snippet": "", "uploaded": "", "thumbnail": "https://encrypted-tbn3.gstatic.com/images?q=tbn:ANd9GcSiVeTF2ylgfPFKET6AA7jkRR_ITnKKhLG-mZtg2sE-npPzebqXEJtvNxTU", "url": "https://www1.nyc.gov/office-of-the-mayor/news/117-20/mayor-de-blasio-provides-on-new-york-city-s-covid-19-response", "type": "video"}, "379": {"title": "MTA New York City Transit", "snippet": "", "uploaded": "", "thumbnail": "https://encrypted-tbn1.gstatic.com/images?q=tbn:ANd9GcTA8c_8bK0_SLPacPmhqbKCCgLHRL5a5r8ZIYZJThCbJNp6B2KOuCjNEgM", "url": "https://new.mta.info/about-us/our-agencies/mta-nyc-transit", "type": "video"}, "380": {"title": "Stunning images show empty NYC under coronavirus ...", "snippet": "", "uploaded": "", "thumbnail": "https://i.ytimg.com/vi/8Rr0Tsijtr0/default.jpg?sqp=-oaymwEECHQQQQ&rs=AMzJL3l18_Kg0Db940WYynljkRZeOpd9bQ", "url": "https://www.youtube.com/watch?v=8Rr0Tsijtr0", "type": "video"}, "381": {"title": "Earth from Space: New York City - ESA", "snippet": "", "uploaded": "", "thumbnail": "https://encrypted-tbn0.gstatic.com/images?q=tbn:ANd9GcTBOclcQo-q56-0fCdTk2WI92cwcDKtGsF3rhjrK6otg0qgfNSBJ5kXavQ", "url": "https://www.esa.int/ESA_Multimedia/Videos/2020/10/Earth_from_Space_New_York_City", "type": "video"}, "382": {"title": "NYC DOT - Sidewalk Information - NYC.gov", "snippet": "", "uploaded": "", "thumbnail": "https://encrypted-tbn2.gstatic.com/images?q=tbn:ANd9GcQkCuj0Gm49tyrdv-dl_8vnJpfa9roA1TYVrv0nO6QlJXtjH2JxEqYnihY", "url": "https://www1.nyc.gov/html/dot/html/infrastructure/sidewalkintro.shtml", "type": "video"}, "383": {"title": "New York City begins to reopen\u2014Here's what it looks like", "snippet": "", "uploaded": "", "thumbnail": "https://encrypted-tbn2.gstatic.com/images?q=tbn:ANd9GcQFSimx8lOaZ8i6N5PmSvpD5GT7sg-ia8h_-gJzJ50Ucy7MRDgrpQ_5FD0", "url": "https://www.cnbc.com/video/2020/06/08/new-york-city-begins-to-reopenheres-what-it-looks-like.html", "type": "video"}, "384": {"title": "Live Mass | St. Patrick's Cathedral | New York, NY", "snippet": "", "uploaded": "", "thumbnail": "https://encrypted-tbn0.gstatic.com/images?q=tbn:ANd9GcS1P6cz6lidJm7vCZEQjtZ3JSRRXea4ndxB1nnd7z0YYb1Sil29dc8f9II", "url": "https://saintpatrickscathedral.org/live", "type": "video"}, "385": {"title": "New York City is on track to begin 'phase one' reopening on ...", "snippet": "", "uploaded": "", "thumbnail": "https://encrypted-tbn1.gstatic.com/images?q=tbn:ANd9GcRJL6b159WLLuTPACZXgoLQ4wl0fIAgMi58fOukT1XQqdzWagllJVQ05pLnzRdM", "url": "https://www.cnbc.com/2020/05/29/new-york-city-is-on-track-to-begin-phase-one-reopening-on-june-8-gov-cuomo-says.html", "type": "video"}, "386": {"title": "Freight NYC | NYCEDC - New York City Economic ...", "snippet": "", "uploaded": "", "thumbnail": "https://encrypted-tbn0.gstatic.com/images?q=tbn:ANd9GcQrJ5ypC9Ij4DJU5yNnVS8wL3MY6_3XLIgBgxAGktvVw3tSf45AerbJRH3z", "url": "https://edc.nyc/freight-nyc", "type": "video"}, "387": {"title": "New York City looking to close some areas seeing ...", "snippet": "", "uploaded": "", "thumbnail": "https://encrypted-tbn1.gstatic.com/images?q=tbn:ANd9GcT6nRFHvotJu0-5IhaV8jOjwnixdnzW6Y9V9TFlciWY7g1ZbtLO80xxrO4DHqA", "url": "https://www.cbsnews.com/news/new-york-city-looking-to-close-some-areas-seeing-coronavirus-cases-surge-2020-10-04/", "type": "video"}, "388": {"title": "NYC DOT - Turn Calming Program - NYC.gov", "snippet": "", "uploaded": "", "thumbnail": "https://encrypted-tbn3.gstatic.com/images?q=tbn:ANd9GcQxhfoG2rvDy9LiqNfZmdCKNAAEsozcTVnhs8DAzu1ho11PjvDbiuQVWeyt", "url": "https://www1.nyc.gov/html/dot/html/pedestrians/turn-calming.shtml", "type": "video"}, "389": {"title": "New York | Enterprise Community Partners", "snippet": "", "uploaded": "", "thumbnail": "https://encrypted-tbn2.gstatic.com/images?q=tbn:ANd9GcQsJueKm5nm_vrs1lTQQ02FOqwjW3SMp6IAqHxLnnbo1ijNbyyC00JBQx_a", "url": "https://www.enterprisecommunity.org/where-we-work/new-york", "type": "video"}, "390": {"title": "William Rudin: New York City will 'come back' from ...", "snippet": "", "uploaded": "", "thumbnail": "https://encrypted-tbn1.gstatic.com/images?q=tbn:ANd9GcSykIXEUcztCK7mWsWaIn5x2_msZTu-VqbMjqftXHGy0Q5E9YKK6pboHa0", "url": "https://www.cnbc.com/2020/05/15/william-rudin-new-york-city-will-come-back-from-coronavirus-crisis.html", "type": "video"}, "391": {"title": "Planned Parenthood of Greater New York", "snippet": "", "uploaded": "", "thumbnail": "https://encrypted-tbn1.gstatic.com/images?q=tbn:ANd9GcSS_jGtvqyUrydB56z584nCgCr-NFztRiZNxeNuF9KGgLMVOMmVkTIlYqhI", "url": "https://www.plannedparenthood.org/planned-parenthood-greater-new-york", "type": "video"}, "392": {"title": "Is New York City an Empire in Decline? | NYT Opinion ...", "snippet": "", "uploaded": "", "thumbnail": "https://i.ytimg.com/vi/Lk1xKtZvOQ8/default.jpg?sqp=-oaymwEECHQQQQ&rs=AMzJL3mrWsj5epzilJjylTKVKm16C_Vreg", "url": "https://www.youtube.com/watch?v=Lk1xKtZvOQ8", "type": "video"}, "393": {"title": "Watch The Streets of New York City Under Quarantine | The ...", "snippet": "", "uploaded": "", "thumbnail": "https://encrypted-tbn2.gstatic.com/images?q=tbn:ANd9GcTypqPSjgDKx4HLLPWTQb_BYE5K36-Xz30-c4GMa6EBgcUCHP6VlUgGzAmd", "url": "https://www.newyorker.com/video/watch/the-streets-of-new-york-under-quarantine", "type": "video"}, "394": {"title": "New York City to Ban Discrimination Based on Hair - The New ...", "snippet": "", "uploaded": "", "thumbnail": "https://i.ytimg.com/vi/E1ldqIH_X8c/default.jpg", "url": "https://www.nytimes.com/2019/02/18/style/hair-discrimination-new-york-city.html", "type": "video"}, "395": {"title": "This is New York City - YouTube", "snippet": "", "uploaded": "", "thumbnail": "https://i.ytimg.com/vi/bWIyYXKAh2E/default.jpg?sqp=-oaymwEECHQQQQ&rs=AMzJL3kqqVCBeR9MAD6-YF3z3XI1L7OOoQ", "url": "https://www.youtube.com/watch?v=bWIyYXKAh2E", "type": "video"}}
