# Supplementary material for: An architecture for non-linear discovery of aggregated multimedia document web search results
Source: PeerJ Comput Sci. 2021 Apr 21;7:e449. doi: 10.7717/peerj-cs.449 (PMC8080422; doi:10.7717/peerj-cs.449)
Supplement: Supplemental Information 1 — We used each query cached file as the single experimental run. We calculated the mean from 5 iterations and again calculated the mean average of 5 iterations in the end. [file peerj-cs-07-449-s001.zip › QUERY_CACHE/snip_view1]

{"0": {"title": "6 Proven Benefits of Apple Cider Vinegar - Healthline", "snippet": "Mar 4, 2020 \u2014 Apple cider vinegar is made by fermenting the sugar from apples. This turns them into acetic acid, which is a main active ingredient in vinegar and\u00a0...", "url": "https://www.healthline.com/nutrition/6-proven-health-benefits-of-apple-cider-vinegar", "type": "web"}, "1": {"title": "Apple Cider Vinegar: Benefits, Uses, Risks, and Dosage", "snippet": "Oct 3, 2019 \u2014 Apple cider vinegar is mostly apple juice, but adding yeast turns the sugar in the juice into alcohol. This is a process called fermentation. Bacteria turn the alcohol into acetic acid. That's what gives vinegar its sour taste and strong smell.", "url": "https://www.webmd.com/diet/apple-cider-vinegar-and-your-health", "type": "web"}, "2": {"title": "Organic Apple Cider Vinegar - Bragg", "snippet": "Bragg Organic Raw Apple Cider Vinegar is made from the finest, delicious organically grown apples. Raw Apple Cider Vinegar is full of zesty natural goodness\u00a0...", "url": "https://www.bragg.com/products/organic-apple-cider-vinegar", "type": "web"}, "3": {"title": "Does Apple Cider Vinegar Actually Do Anything? | Outside ...", "snippet": "Aug 16, 2020 \u2014 Apple cider vinegar (ACV) has been touted as a holistic cure-all for decades, and it's as popular as ever in the wellness world. Proponents\u00a0...", "url": "https://www.outsideonline.com/2411375/what-does-apple-cider-vinegar-do-health", "type": "web"}, "4": {"title": "Bragg Organic Raw Apple Cider Vinegar, 32 ... - Amazon.com", "snippet": "Contains the amazing Mother of Vinegar which occurs naturally as strand-like enzymes of connected protein molecules. Bragg Apple Cider Vinegar is organically\u00a0...", "url": "https://www.amazon.com/Bragg-Organic-Apple-Cider-Vinegar/dp/B001I7MVG0", "type": "web"}, "5": {"title": "Apple Cider Vinegar: Benefits, The Mother, Safety & Use", "snippet": "Jun 29, 2020 \u2014 A Guide To Apple Cider Vinegar: Benefits, The Mother, Safety & Use \u00b7 1. It's good for your gut. \u00b7 2. It may help control blood sugar. \u00b7 3. It can aid in\u00a0...", "url": "https://www.mindbodygreen.com/0-5875/15-Reasons-to-Use-Apple-Cider-Vinegar-Every-Day.html", "type": "web"}, "6": {"title": "19 Benefits of Drinking Apple Cider Vinegar + How To Drink It ...", "snippet": "WHAT IS APPLE CIDER VINEGAR? Apple cider vinegar is a type of vinegar made from apples. Duh, right? More specifically, it's fermented apple juice. To make\u00a0...", "url": "https://www.asweetpeachef.com/benefits-of-apple-cider-vinegar/", "type": "web"}, "7": {"title": "Apple Cider Vinegar: Benefits, Side Effects, Uses, Dosage ...", "snippet": "Feb 10, 2020 \u2014 Apple cider vinegar is fermented apples and water. It is a wildly popular ingredient used in natural health remedies, whether for managing\u00a0...", "url": "https://www.everydayhealth.com/diet-nutrition/diet/apple-cider-vinegar-nutrition-facts-health-benefits-risks-more/", "type": "web"}, "8": {"title": "Apple cider vinegar - Wikipedia", "snippet": "Apple cider vinegar, or cider vinegar, is a vinegar made from fermented apple juice, and used in salad dressings, marinades, vinaigrettes, food preservatives,\u00a0...", "url": "https://en.wikipedia.org/wiki/Apple_cider_vinegar", "type": "web"}, "9": {"title": "Apple cider vinegar diet: Does it really work? - Harvard Health ...", "snippet": "Apr 22, 2020 \u2014 Apple cider vinegar comes from apples that have been crushed, distilled, and then fermented. It can be consumed in small quantities or taken as\u00a0...", "url": "https://www.health.harvard.edu/blog/apple-cider-vinegar-diet-does-it-really-work-2018042513703", "type": "web"}, "10": {"title": "Debunking the health benefits of apple cider vinegar ...", "snippet": "Aug 23, 2018 \u2014 Debunking the health benefits of apple cider vinegar \u00b7 Where does ACV come from? \u00b7 ACV may have a modest effect on weight loss, but don't get\u00a0...", "url": "https://www.uchicagomedicine.org/forefront/health-and-wellness-articles/debunking-the-health-benefits-of-apple-cider-vinegar", "type": "web"}, "11": {"title": "Ways Apple Cider Vinegar Benefits Your Health | The Healthy", "snippet": "Sep 6, 2019 \u2014 Apple cider vinegar is a helpful health tonic that may help type 2 diabetes, heart health, high cholesterol, and weight loss, and for years people\u00a0...", "url": "https://www.thehealthy.com/home-remedies/apple-cider-vinegar-benefits/", "type": "web"}, "12": {"title": "6 health benefits of apple cider vinegar (with evidence to ...", "snippet": "Apr 20, 2020 \u2014 6 health benefits of apple cider vinegar \u00b7 1. Weight loss \u00b7 2. Lower cholesterol levels \u00b7 3. Improved blood sugar \u00b7 4. Reduced heart risks \u00b7 5.", "url": "https://www.singlecare.com/blog/apple-cider-vinegar/", "type": "web"}, "13": {"title": "Apple Cider Vinegar: Benefits, Side Effects, Dosage, and ...", "snippet": "Apple cider vinegar is a liquid produced during the fermentation of apple cider. During this process, the sugar in apples is fermented by yeast and/or bacteria\u00a0...", "url": "https://www.verywellhealth.com/apple-cider-vinegar-88768", "type": "web"}, "14": {"title": "Apple Cider Vinegar Benefits, Uses and Best Types - Dr. Axe", "snippet": "May 28, 2019 \u2014 Apple cider vinegar is a type of vinegar made from apple cider that has undergone fermentation to form health-promoting probiotics and\u00a0...", "url": "https://draxe.com/nutrition/apple-cider-vinegar-uses/", "type": "web"}, "15": {"title": "Does Apple Cider Vinegar help WEIGHT LOSS? PLUS more ...", "snippet": "Nov 11, 2019 \u2014 Lately, EVERYBODY seems to be saying apple cider vinegar is amazing and it has so many health benefits, like weight loss, digestion,\u00a0...", "url": "https://www.youtube.com/watch?v=H8xdJTa46Nc", "type": "web"}, "16": {"title": "The Best Apple Cider Vinegar Drink Recipe & How to Drink It", "snippet": "Apr 30, 2019 \u2014 Apple cider vinegar is a natural product made from apples that are crushed and fermented, which creates a host of bacteria (the good kind!).", "url": "https://www.tasteofhome.com/article/the-best-apple-cider-vinegar-drink-recipe-how-to-drink-it/", "type": "web"}, "17": {"title": "Apple Cider Vinegar for Weight Loss: Doctors Explain If It Works", "snippet": "6 days ago \u2014 One study in the Journal of Functional Foods, which followed 39 adults, found that participants who consumed a tablespoon of ACV at lunch and\u00a0...", "url": "https://www.prevention.com/weight-loss/diets/a20718413/apple-cider-vinegar-for-weight-loss/", "type": "web"}, "18": {"title": "The benefits of apple cider vinegar, according to a dietitian", "snippet": "Jul 22, 2020 \u2014 Influencers and producers of the product rave about purported health benefits of apple cider vinegar like increased weight loss, better blood\u00a0...", "url": "https://www.today.com/health/benefits-apple-cider-vinegar-according-dietitian-t187438", "type": "web"}, "19": {"title": "Bragg Organic Apple Cider Vinegar, Raw & Unfiltered, 32 Fl ...", "snippet": "Bragg Organic Raw Unfiltered Apple Cider Vinegar is made from organically grown apples and contains the 'mother', home of the organic acids and enzymes.", "url": "https://www.walmart.com/ip/Bragg-Organic-Apple-Cider-Vinegar-Raw-Unfiltered-32-Fl-Oz/32590745", "type": "web"}, "20": {"title": "Here are 20 incredible uses for apple cider vinegar", "snippet": "Apple cider vinegar is a kitchen staple that has numerous health benefits. Some of its uses include cleaning, washing hair, preserving food, health care, and\u00a0...", "url": "https://www.tamparejuvenation.com/healthtips/20-incredible-uses-apple-cider-vinegar/", "type": "web"}, "21": {"title": "Apple cider vinegar uses: What the experts say - CNN", "snippet": "Aug 31, 2017 \u2014 Photos: Apple cider vinegar: What the science says. Apple cider vinegar is great on alkaline grime, such as hard water mineral deposits and soap\u00a0...", "url": "https://www.cnn.com/2017/04/18/health/apple-cider-vinegar-uses/index.html", "type": "web"}, "22": {"title": "What is apple cider vinegar good for? Here are the benefits ...", "snippet": "Jun 26, 2020 \u2014 Studies show that apple cider vinegar may help with weight loss, blood sugar control, and gut health. \u00b7 One study found that people who added\u00a0...", "url": "https://www.insider.com/what-is-apple-cider-vinegar-good-for", "type": "web"}, "23": {"title": "Is Apple Cider Vinegar Good for You? An RD Weighs In | Eat ...", "snippet": "Sep 21, 2020 \u2014 Apple cider vinegar is rich in organic acids such as acetic acid, citric acid, and lactic acid. This vinegar also contains phenolic compounds (gallic\u00a0...", "url": "https://www.eatthis.com/how-good-apple-cider-vinegar/", "type": "web"}, "24": {"title": "Bragg Organic Raw Apple Cider Vinegar -- 32 fl oz - Vitacost", "snippet": "Bragg Organic Raw Apple Cider Vinegar -- 32 fl oz \u00b7 $5.24 \u00b7 Retail price: $7.49 You save: 30%.", "url": "https://www.vitacost.com/bragg-organic-raw-apple-cider-vinegar", "type": "web"}, "25": {"title": "Apple Cider Vinegar Gummies by Goli Nutrition!", "snippet": "World's First. Apple Cider Vinegar Gummy. Taste the Apple. Not the Vinegar. 2 Gummies = 1 ACV Shot. Shop Now. Contains powerful antioxidants and infused\u00a0...", "url": "https://goli.com/", "type": "web"}, "26": {"title": "Side effects of apple cider vinegar and how to use it safely", "snippet": "Jan 15, 2019 \u2014 According to a 2016 review, several studies indicate that vinegars, including apple cider vinegar, have the potential to help treat a range of\u00a0...", "url": "https://www.medicalnewstoday.com/articles/324184", "type": "web"}, "27": {"title": "Apple cider vinegar for weight loss - Mayo Clinic", "snippet": "Proponents of apple cider vinegar claim that it has numerous health benefits and that drinking a small amount or taking a supplement before meals helps curb\u00a0...", "url": "https://www.mayoclinic.org/healthy-lifestyle/weight-loss/expert-answers/apple-cider-vinegar-for-weight-loss/faq-20058394", "type": "web"}, "28": {"title": "Bragg Organic Apple Cider Vinegar - 32 Fl Oz : Target", "snippet": "Free shipping on orders of $35+ from Target. Read reviews and buy Bragg Organic Apple Cider Vinegar - 32 fl oz at Target. Get it today with Same Day Delivery,\u00a0...", "url": "https://www.target.com/p/bragg-organic-apple-cider-vinegar-32-fl-oz/-/A-15847559", "type": "web"}, "29": {"title": "7 Surprising Ways to Use Apple Cider Vinegar | The Dr. Oz ...", "snippet": "You know it tastes good, but apple cider vinegar is also good for the health of almost every body part \u2013 from your hair to your teeth to your toes.", "url": "https://www.doctoroz.com/slideshow/surprising-ways-use-apple-cider-vinegar", "type": "web"}, "30": {"title": "I Took Apple Cider Vinegar Every Day For 1 Week ... - Yahoo", "snippet": "6 days ago \u2014 But I am not a vinegar person. The smell alone kept me from it - until now. A yoga friend mentioned that she takes ACV with fresh lemon juice in\u00a0...", "url": "https://www.yahoo.com/lifestyle/took-apple-cider-vinegar-every-234610466.html", "type": "web"}, "31": {"title": "How to Make Apple Cider Vinegar - The Prairie Homestead", "snippet": "May 12, 2020 \u2014 How to Make Apple Cider Vinegar from Scraps. (this post may contain affiliate links). Mediavine. You will Need:.", "url": "https://www.theprairiehomestead.com/2015/02/how-to-make-apple-cider-vinegar.html", "type": "web"}, "32": {"title": "Acetum Organic Apple Cider Vinegar with the Mother, 128 fl. oz.", "snippet": "Acetum Organic Apple Cider, Red and White Wine Vinegars are unfiltered and unpasteurized to provide the most genuine and healthy vinegar and preserve the\u00a0...", "url": "https://www.costco.com/acetum-organic-apple-cider-vinegar-with-the-mother%2C-128-fl.-oz..product.100306839.html", "type": "web"}, "33": {"title": "14 Side Effects Of Apple Cider Vinegar; How To Use It Safely", "snippet": "Sep 8, 2020 \u2014 14 Apple Cider Vinegar Side Effects To Know About If You Drink It All The Time \u00b7 1 You could have serious stomach issues. \u00b7 2 You may\u00a0...", "url": "https://www.womenshealthmag.com/weight-loss/g19732667/apple-cider-vinegar-diet-side-effects/", "type": "web"}, "34": {"title": "Shop Apple Cider Vinegar by Bragg at The Vitamin Shoppe", "snippet": "Raw Apple Cider Vinegar is full of zesty natural goodness and contains the amazing 'mother' of vinegar which occurs naturally as connected strand-like chains of\u00a0...", "url": "https://www.vitaminshoppe.com/p/bragg-apple-cider-vinegar-32-oz/gg-7002", "type": "web"}, "35": {"title": "Organic Apple Cider Vinegar - Thrive Market", "snippet": "Made from the fermented cider of fresh organic apples, our unfiltered apple cider vinegar (ACV) is a multi-tasking miracle tonic. Aside from being raw, unfiltered,\u00a0...", "url": "https://thrivemarket.com/p/thrive-market-organic-apple-cider-vinegar", "type": "web"}, "36": {"title": "Bragg Organic Apple Cider Vinegar 32 fl oz Liquid - Swanson ...", "snippet": "Looking for a great value on Bragg Organic Apple Cider Vinegar? Look no further than Swanson\u00ae! It comes Kosher Certified and Non-GMO Project Verified.", "url": "https://www.swansonvitamins.com/bragg-organic-apple-cider-vinegar-32-fl-oz-liquid", "type": "web"}, "37": {"title": "Quick Dose: What Are the Benefits of Apple Cider Vinegar ...", "snippet": "Apple cider vinegar (ACV) has been touted by many celebrities as their favorite way to lose weight and get clear skin. Claims suggest the acetic acid reduces\u00a0...", "url": "https://www.nm.org/healthbeat/healthy-tips/nutrition/quick-dose-what-are-the-benefits-of-apple-cider-vinegar", "type": "web"}, "38": {"title": "Vinegar: Medicinal Uses and Antiglycemic Effect - NCBI", "snippet": "May 30, 2006 \u2014 200 BC), the great military leader and strategist, used vinegar to ... had reportedly consumed approximately 250 mL apple cider vinegar daily\u00a0...", "url": "https://www.ncbi.nlm.nih.gov/pmc/articles/PMC1785201/", "type": "web"}, "39": {"title": "25 Apple Cider Vinegar Recipes - What to Make With Apple ...", "snippet": "Aug 25, 2020 \u2014 25 Ways to Cook with Apple Cider Vinegar \u00b7 1. Spicy Chili Crisp Chicken Thighs \u00b7 2. Firecracker Salmon \u00b7 3. Easy Whole30 Chili \u00b7 4. Pulled\u00a0...", "url": "https://www.thekitchn.com/20-recipes-that-make-use-of-apple-cider-vinegar-230195", "type": "web"}, "40": {"title": "Are the health claims about apple cider vinegar true? - BBC ...", "snippet": "Sep 1, 2016 \u2014 In neither the placebo nor the malt vinegar group was there any change. But those consuming cider vinegar saw an average 13% reduction in\u00a0...", "url": "https://www.bbc.com/news/magazine-37229792", "type": "web"}, "41": {"title": "Is apple cider vinegar really a wonder food? - The Conversation", "snippet": "Nov 23, 2017 \u2014 Apple cider vinegar is made by chopping apples, covering them with water and leaving them at room temperature until the natural sugars ferment\u00a0...", "url": "https://theconversation.com/is-apple-cider-vinegar-really-a-wonder-food-86551", "type": "web"}, "42": {"title": "Apple Cider Vinegar: Myths and Facts About Benefits and ...", "snippet": "Oct 23, 2018 \u2014 Apple cider vinegar (ACV) can help you lose a little weight. In a study of overweight adults, those who drank 1 or 2 tablespoons of vinegar\u00a0...", "url": "https://www.onhealth.com/content/1/remedies_facts_myths_apple_cider_vinegar_benefits", "type": "web"}, "43": {"title": "Does apple cider vinegar really improve your health? | HCA ...", "snippet": "Aug 26, 2019 \u2014 For most people, consuming small amounts of apple cider vinegar is safe, but there are some people who should be careful. Those with kidney\u00a0...", "url": "https://hcanorthflorida.com/blog/entry/does-apple-cider-vinegar-really-improve-your-health", "type": "web"}, "44": {"title": "Is apple cider vinegar really good for you? - The Washington ...", "snippet": "Mar 22, 2016 \u2014 It turns out there is substantial evidence that consuming vinegar can help keep blood sugar under control, which in turn may ultimately decrease\u00a0...", "url": "https://www.washingtonpost.com/lifestyle/wellness/is-apple-cider-vinegar-really-good-for-you/2016/03/21/3f093980-eac7-11e5-bc08-3e03a5b41910_story.html", "type": "web"}, "45": {"title": "The Real Health Benefits of Apple Cider Vinegar | Health.com", "snippet": "Nov 29, 2016 \u2014 Some research also suggests that apple cider vinegar may ward off scale creep. In a study published in the Journal of Agriculture and Food\u00a0...", "url": "https://www.health.com/nutrition/apple-cider-vinegar-benefits", "type": "web"}, "46": {"title": "Make your own Apple Cider Vinegar |GRIT", "snippet": "Sep 19, 2020 \u2014 Adding apple cider vinegar to our chickens' water a few times a week not only makes the water more appealing to them, it also keeps the\u00a0...", "url": "https://www.grit.com/farm-and-garden/make-your-own-apple-cider-vinegar", "type": "web"}, "47": {"title": "Health Benefits of Apple Cider Vinegar (ACV) - Eating Bird Food", "snippet": "Feb 20, 2012 \u2014 Be sure to dilute ACV before applying it to your skin or drinking. Without being diluted, it can damage the tooth enamel and the tissues of your\u00a0...", "url": "https://www.eatingbirdfood.com/health-benefits-of-apple-cider-vinegar-acv/", "type": "web"}, "48": {"title": "I took apple cider vinegar every day for 1 week ... - MSN.com", "snippet": "6 days ago \u2014 POPSUGAR Photography / Jenny Sugar I Took Apple Cider Vinegar Every Day For 1 Week, and These 3 Magical Things Happened.", "url": "https://www.msn.com/en-us/health/nutrition/i-took-apple-cider-vinegar-every-day-for-1-week-and-these-3-magical-things-happened/ar-BB19qcUr", "type": "web"}, "49": {"title": "What are the benefits of apple cider vinegar? - Mather Hospital", "snippet": "Preliminary research shows that ACV consumed with meals may help lower blood sugar in those with diabetes and can help improve insulin sensitivity, meaning\u00a0...", "url": "https://www.matherhospital.org/weight-loss-matters/what-are-the-benefits-of-apple-cider-vinegar/", "type": "web"}, "50": {"title": "5 Amazing Ways To Use Apple Cider Vinegar For Beautiful ...", "snippet": "2 days ago \u2014 1. Prevents Acne And Pimples \u00b7 Mix raw and unfiltered apple cider vinegar with filtered water in a bowl. \u00b7 Soak a cotton ball in the solution and\u00a0...", "url": "https://food.ndtv.com/beauty/5-amazing-ways-to-use-apple-cider-vinegar-for-beautiful-skin-1849129", "type": "web"}, "51": {"title": "10 Amazing Facts About Apple Cider Vinegar You Should ...", "snippet": "Jul 16, 2013 \u2014 Mouthwash: Mix apple cider vinegar with water, then swish around in your mouth. This antiseptic will break down plaque and bad breath-causing\u00a0...", "url": "https://www.huffpost.com/entry/apple-cider-vinegar-beauty-benefits_n_3589264", "type": "web"}, "52": {"title": "How to Make Apple Cider Vinegar at Home | Wellness Mama", "snippet": "Aug 1, 2016 \u2014 Just check with the farmer. Organic apples are ideal for apple cider vinegar, especially if you will be using the peel. If you cannot find organic\u00a0...", "url": "https://wellnessmama.com/124169/apple-cider-vinegar/", "type": "web"}, "53": {"title": "Bragg Organic Apple Cider Vinegar with The Mother \u2011 Shop ...", "snippet": "Bragg Organic Apple Cider Vinegar with The Mother. 16 oz. 16 oz. $3.79 ($0.24/oz).", "url": "https://www.heb.com/product-detail/bragg-organic-apple-cider-vinegar-with-the-mother/184255", "type": "web"}, "54": {"title": "Apple Cider Vinegar Is A Total Waste Of Time | by Gideon M-K ...", "snippet": "Oct 28, 2019 \u2014 Unlike some other vinegars, however, apple cider vinegar is usually served unfiltered, which is why you see a lot of sediment in the final product\u00a0...", "url": "https://medium.com/the-method/apple-cider-vinegar-is-a-total-waste-of-time-7117ba0311a8", "type": "web"}, "55": {"title": "Apple Cider Vinegar Supplement: Benefits, Uses, Side Effects ...", "snippet": "Apple cider vinegar is fermented juice from crushed apples. Like apple juice, it probably contains some pectin; vitamins B1, B2, and B6; biotin; folic acid; niacin;\u00a0...", "url": "https://www.medicinenet.com/apple_cider_vinegar/supplements-vitamins.htm", "type": "web"}, "56": {"title": "25 Ways Apple Cider Vinegar Will Chnage Your Life ...", "snippet": "After a bump or the appearance of a bruise, dab on some apple cider vinegar. If the bruise is bigger, you can use compress made of ACV and warm water. It acts\u00a0...", "url": "https://www.mamavation.com/featured/25-ways-apple-cider-vinegar-will-change-life.html", "type": "web"}, "57": {"title": "Caution! Never do these 6 things while drinking apple cider ...", "snippet": "Jun 14, 2018 \u2014 Drinking apple cider vinegar aids weight loss, keeps blood sugar in check, boosts health and helps in improving acne and scars. Despite its\u00a0...", "url": "https://timesofindia.indiatimes.com/life-style/health-fitness/photo-stories/caution-never-do-these-6-things-while-drinking-apple-cider-vinegar/photostory/64584400.cms", "type": "web"}, "58": {"title": "3 Simple Ways Apple Cider Vinegar Can Help Your Dog ...", "snippet": "6 days ago \u2014 The best way to apply is by making a 50/50 solution of apple cider vinegar and water in a spray bottle and applying directly onto itchy spots, but\u00a0...", "url": "https://www.dogsnaturallymagazine.com/3-simple-ways-apple-cider-vinegar-can-help-your-dog/", "type": "web"}, "59": {"title": "Bragg Organic Raw Apple Cider Vinegar - 473 ml: Amazon.in ...", "snippet": "Bragg Organic Raw Apple Cider Vinegar is full of zesty Apple Cider Vinegarnatural goodness. Non-GMO Certified. It's a wholesome way to add delicious flavor to\u00a0...", "url": "https://www.amazon.in/Bragg-Organic-Apple-Cider-Vinegar/dp/B00UPTU286", "type": "web"}, "60": {"title": "Apple Cider Vinegar for Skin: The Complete Guide - Byrdie", "snippet": "It comes in a liquid form and when used topically, it's commonly applied as a toner but can also act as a spot treatment. \"[Apple cider vinegar] naturally has an\u00a0...", "url": "https://www.byrdie.com/apple-vinegar-cider-for-skin", "type": "web"}, "61": {"title": "Apple Cider Vinegar - Uses & Recipes | 10+ ideas on ...", "snippet": "It is antibacterial, antimicrobial, antiviral, among many other wonderful things. According to Bragg's Apple Cider Vinegar website, some of these benefits are: Rich\u00a0...", "url": "https://www.pinterest.com/winco/apple-cider-vinegar-uses-recipes/", "type": "web"}, "62": {"title": "Apple Cider Vinegar (ACV) for Acne | Paula's Choice", "snippet": "Although there's no research proving acne treatment with apple cider vinegar works, research has shown that acetic acid has antibacterial properties. But, even\u00a0...", "url": "https://www.paulaschoice.com/expert-advice/skincare-advice/acne-and-breakouts/apple-cider-vinegar-acne.html", "type": "web"}, "63": {"title": "101 Uses for Apple Cider Vinegar | Mama Natural", "snippet": "Aug 3, 2020 \u2014 Apple Cider Vinegar for Cleaning. 13. Fabric Softener. I use 1 cup of ACV. -Coral D. 14. Cleaner. Cleaning: Spray on surfaces\u00a0...", "url": "https://www.mamanatural.com/apple-cider-vinegar/", "type": "web"}, "64": {"title": "Bragg Organic Apple Cider Vinegar, 32 fl oz - Kroger", "snippet": "Shop for Bragg Organic Apple Cider Vinegar at Kroger. Find quality natural & organic products to add to your Shopping List or order online for Delivery or\u00a0...", "url": "https://www.kroger.com/p/bragg-organic-apple-cider-vinegar/0007430500132", "type": "web"}, "65": {"title": "Simplest Health Tip Ever: Drink Apple Cider Vinegar", "snippet": "Mar 27, 2020 \u2014 Unpasteurized ACV contains \u201cmother of vinegar,\u201d which has a strain-like appearance and can make the vinegar look slightly congealed. Apple\u00a0...", "url": "https://thechalkboardmag.com/simplest-health-tip-ever-drink-apple-cider-vinegar", "type": "web"}, "66": {"title": "Homemade Raw Apple Cider Vinegar Recipe (easy ferment!)", "snippet": "Regarding digestion, apple cider vinegar improves digestion by increasing stomach acid production. ACV may also help the liver to detoxify. (Source.) ACV can\u00a0...", "url": "https://traditionalcookingschool.com/food-preparation/homemade-raw-apple-cider-vinegar-recipe/", "type": "web"}, "67": {"title": "Bragg's Apple Cider Vinegar \u2014 Back to the Basics 101", "snippet": "People have been singing the praises of Apple Cider Vinegar for a while now, and Bragg's ACV is top shelf. With the \u201cMother', Apple Cider Vinegar offers loads\u00a0...", "url": "https://www.backtothebasics101.com/store/apple-cider-vinegar", "type": "web"}, "68": {"title": "Nutrition News - Beware apple cider vinegar claims - Extension", "snippet": "Apple cider vinegar may help with diabetes and blood sugar control. Researchers have found that individuals with insulin resistance had a slower increase in\u00a0...", "url": "https://extension.colostate.edu/topic-areas/nutrition-food-safety-health/nutrition-news/nutrition-news-beware-apple-cider-vinegar-claims/", "type": "web"}, "69": {"title": "37 Apple Cider Vinegar Hacks for a Clean, Chemical-Free ...", "snippet": "Like all vinegar, apple cider vinegar has potent antimicrobial properties, making it an excellent way to clean your home. And unlike most cleaning products\u00a0...", "url": "https://www.onegreenplanet.org/lifestyle/apple-cider-vinegar-hacks-for-a-clean-chemical-free-home/", "type": "web"}, "70": {"title": "Apple Cider Vinegar Uses, Benefits & Dosage - Drugs.com ...", "snippet": "May 19, 2020 \u2014 Apple cider vinegar is \"generally recognized as safe\" (GRAS) when used as food. Avoid amounts greater than those found in food because\u00a0...", "url": "https://www.drugs.com/npp/apple-cider-vinegar.html", "type": "web"}, "71": {"title": "Why We Love Apple Cider Vinegar (And You Will Too!) - Mymee", "snippet": "My favorite brand, Bragg's \"With the Mother\" Apple Cider Vinegar is made by crushing ripe apples to extract the juice. Yeast is added to apple juice to break\u00a0...", "url": "https://www.mymee.com/resources/why-we-love-apple-cider-vinegar-and-you-will-too", "type": "web"}, "72": {"title": "Weight loss: How much apple cider vinegar should you have ...", "snippet": "Nov 29, 2018 \u2014 When drunk everyday, apple cider vinegar can tackle belly fat and reduce body fat percentage. Healthline explains the main component in apple\u00a0...", "url": "https://www.express.co.uk/life-style/diets/1052008/weight-loss-apple-cider-vinegar-how-much-should-you-drink", "type": "web"}, "73": {"title": "Apple Cider Vinegar Myths & Facts | Extension Service | West ...", "snippet": "Apr 6, 2020 \u2014 Apple cider vinegar also has a strong history in Africa and China as an alternative medicine. It contains vitamins C and B, as well as acetic acid\u00a0...", "url": "https://extension.wvu.edu/food-health/cooking/apple-cider-vinegar-myths-facts", "type": "web"}, "74": {"title": "Source Naturals Apple Cider Vinegar", "snippet": "Source Naturals Apple cider vinegar has been recognized as a versatile folk remedy for various household, cooking, beauty, and health purposes. For many\u00a0...", "url": "https://www.sourcenaturals.com/products/GP1025", "type": "web"}, "75": {"title": "A Beginner's Guide To Apple Cider Vinegar : Benefits and ...", "snippet": "May 19, 2020 \u2014 Apple cider vinegar (ACV) is talked about everywhere as people look to improve their health in more natural ways. The natural product has\u00a0...", "url": "https://shawnwells.com/2020/05/a-beginners-guide-to-apple-cider-vinegar/", "type": "web"}, "76": {"title": "Bragg Organic Apple Cider Vinegar, 32 fl oz - Food 4 Less", "snippet": "Made from 100% organic apples and left unfiltered, this tart beverage is full of goodness, including the naturally occurring \"mother\" - the core of vinegar's great\u00a0...", "url": "https://www.food4less.com/p/bragg-organic-apple-cider-vinegar/0007430500132", "type": "web"}, "77": {"title": "Organic Apple Cider Vinegar - Simply Nature | ALDI US", "snippet": "Did you know that apple cider vinegar has a variety of uses? Check out our Simply Nature Organic Apple Cider Vinegar, rich in enzymes and potassium.", "url": "https://www.aldi.us/en/products/pantry-essentials/oils-vinegars/detail/ps/p/simply-nature-organic-apple-cider-vinegar/", "type": "web"}, "78": {"title": "Bragg - Organic Apple Cider Vinegar - Grove Collaborative", "snippet": "Bragg Organic Raw Apple Cider Vinegar is made from delicious, healthy, organically grown apples. Processed and bottled in accordance with USDA guidelines,\u00a0...", "url": "https://www.grove.co/catalog/product/organic-apple-cider-vinegar/", "type": "web"}, "79": {"title": "This Apple Cider Vinegar Has Changed My Salad Game for ...", "snippet": "Jul 27, 2020 \u2014 Pineapple Collaborative's apple cider vinegar is the first I've tried that actually tastes like apples.", "url": "https://www.bonappetit.com/story/pineapple-collaborative-apple-cider-vinegar", "type": "web"}, "80": {"title": "Bragg Organic Apple Cider Vinegar, 32 fl oz - Ralphs", "snippet": "Shop for Bragg Organic Apple Cider Vinegar at Ralphs. Find quality natural & organic products to add to your Shopping List or order online for Delivery or\u00a0...", "url": "https://www.ralphs.com/p/bragg-organic-apple-cider-vinegar/0007430500132", "type": "web"}, "81": {"title": "Apple Cider Vinegar Pills With the Mother - Enzymedica", "snippet": "Enzymedica Apple Cider Vinegar capsules with the mother. Each bottle contains 10 real apples. Provides Apple Cider Vinegar benefits including weight loss\u00a0...", "url": "https://enzymedica.com/products/apple-cider-vinegar", "type": "web"}, "82": {"title": "Bragg Organic Apple Cider Vinegar, 32 fl oz - Fry's Food Stores", "snippet": "Made from 100% organic apples and left unfiltered, this tart beverage is full of goodness, including the naturally occurring \"mother\" - the core of vinegar's great\u00a0...", "url": "https://www.frysfood.com/p/bragg-organic-apple-cider-vinegar/0007430500132", "type": "web"}, "83": {"title": "11 things that may happen if you consume apple cider vinegar ...", "snippet": "Many have deemed ACV or apple cider vinegar as a miracle cure for various health problems. Here is a list of 11 proven health benefits of consuming it. Apple\u00a0...", "url": "https://www.cookist.com/11-things-that-may-happen-if-you-consume-apple-cider-vinegar-daily/", "type": "web"}, "84": {"title": "Bragg Apple Cider Vinegar, 16 oz Vinegar | Meijer Grocery ...", "snippet": "Bragg Organic Raw Apple Cider Vinegar is made from delicious, healthy, organically grown apples. Processed and bottled in accordance with USDA guidelines, it\u00a0...", "url": "https://www.meijer.com/shop/en/pantry/oil-vinegar-dressing/vinegar/bragg-apple-cider-vinegar-16-oz/p/7430500116", "type": "web"}, "85": {"title": "Health Benefits of Apple Cider Vinegar and Other Common ...", "snippet": "Jun 1, 2017 \u2014 More specifically, apple cider vinegar also contains organic acids (acetic acid, citric acid, formic acid, lactic acid, malic acid, and succinic acids)\u00a0...", "url": "https://www.reliasmedia.com/articles/140790-health-benefits-of-apple-cider-vinegar-and-other-common-vinegars-a-review", "type": "web"}, "86": {"title": "Apple Cider Vinegar- Incredible Benefits from Nature | Thrive ...", "snippet": "Mar 7, 2020 \u2014 Diabetes Assistance. In the past 10 years, the effect of Apple Cider Vinegar on blood glucose levels has been extensively studied and the results\u00a0...", "url": "https://thrivecda.com/wellness-newsletters/apple-cider-vinegar/", "type": "web"}, "87": {"title": "Bragg Organic Apple Cider Vinegar ... - Smith's Food and Drug", "snippet": "Made from 100% organic apples and left unfiltered, this tart beverage is full of goodness, including the naturally occurring \"mother\" - the core of vinegar's great\u00a0...", "url": "https://www.smithsfoodanddrug.com/p/bragg-organic-apple-cider-vinegar/0007430500132", "type": "web"}, "88": {"title": "What Happens When You Take Apple Cider Vinegar Every ...", "snippet": "Oct 4, 2020 \u2014 I drank apple cider vinegar every day to see if it had any health benefits. I felt calmer and had better digestion, and it quashed my sugar\u00a0...", "url": "https://www.popsugar.com/fitness/What-Happens-When-You-Take-Apple-Cider-Vinegar-Every-Day-44493761", "type": "web"}, "89": {"title": "Proven benefits of apple cider vinegar | Lifestyles | journalstar ...", "snippet": "Mar 11, 2020 \u2014 While apple cider vinegar recently began getting a lot of hype, it has been used for centuries for a variety of reasons. Here are some of its\u00a0...", "url": "https://journalstar.com/lifestyles/proven-benefits-of-apple-cider-vinegar/video_9e9b97ee-15b7-5a24-804d-ab5cbf54eb05.html", "type": "web"}, "90": {"title": "DIY: Homemade Apple Cider Vinegar (using peels and cores)", "snippet": "Mar 25, 2020 \u2014 Yes! Add 1 1/2 Tbsp raw apple cider vinegar for every 2 cups of water to speed up the process. It helps to kick start the fermentation process\u00a0...", "url": "https://dontwastethecrumbs.com/diy-homemade-apple-cider-vinegar-using-peels-and-cores/", "type": "web"}, "91": {"title": "Dear Dietitian \u2013 What's the real story with apple cider vinegar ...", "snippet": "May 7, 2020 \u2014 Apple cider vinegar, or just cider vinegar, is made from apples and water that have fermented over time, producing alcohol. Then a bacterium\u00a0...", "url": "https://kiowacountypress.net/content/dear-dietitian-%E2%80%93-what%E2%80%99s-real-story-apple-cider-vinegar", "type": "web"}, "92": {"title": "10 Incredible Benefits of Apple Cider Vinegar", "snippet": "Protecting you from harmful bacteria, apple cider vinegar helps reduce pathogens like E. Coli and other dangerous foreign entities to the body. In fact, the main\u00a0...", "url": "https://barrierislandorganics.com/ten-acv-benefits/", "type": "web"}, "93": {"title": "5 benefits of apple cider vinegar with 'The Mother' | Holland ...", "snippet": "Thanks to its natural antibacterial and antifungal properties, apple cider vinegar is used as a natural treatment for healthier skin and nails. Applied as a toner, it\u00a0...", "url": "https://www.hollandandbarrett.com/the-health-hub/vitamins-and-supplements/supplements/apple-cider-vinegar-supps/5-benefits-of-apple-cider-vinegar-with-the-mother/", "type": "web"}, "94": {"title": "What happens if you drink apple cider vinegar every day", "snippet": "Jul 1, 2020 \u2014 An additional study conducted on obese subjects found that, combined with diet and exercise, drinking ACV daily decreased body weight,\u00a0...", "url": "https://www.mashed.com/223065/heres-what-happens-when-you-drink-apple-cider-vinegar-every-day/", "type": "web"}, "95": {"title": "10 Reasons Apple Cider Vinegar is Basically Magic | HGTV", "snippet": "Unfiltered apple cider vinegar (or ACV as we like to call it), is especially beneficial as it contains what's commonly known as \"the mother,\" a murky substance left\u00a0...", "url": "https://www.hgtv.com/lifestyle/clean-and-organize/apple-cider-vinegar-hacks", "type": "web"}, "96": {"title": "Apple Cider Vinegar: The Amazing Health Benefits of this ...", "snippet": "Apple cider vinegar can help diabetes, insulin resistance and insulin sensitivity. Find out how it can also be used to detoxify fungal infections and stop sugar\u00a0...", "url": "https://bodyecology.com/articles/apple_cider_vinegar-php/", "type": "web"}, "97": {"title": "Apple cider vinegar | Go Ask Alice!", "snippet": "Aug 30, 2019 \u2014 Dear Alice, I've heard claims that indulging organic apple cider vinegar on a daily basis can help control weight, control blood pressure,\u00a0...", "url": "https://goaskalice.columbia.edu/answered-questions/apple-cider-vinegar-2", "type": "web"}, "98": {"title": "Bragg Organic Raw Apple Cider Vinegar ...amazon.com", "url": "https://www.amazon.com/Bragg-Organic-Apple-Cider-Vinegar/dp/B001I7MVG0", "thumbnail": "rgba(32,33,36,0)", "type": "image"}, "99": {"title": "Bragg Organic Apple Cider Vinegar with ...heb.com \u00b7 In stock", "url": "https://www.heb.com/product-detail/bragg-organic-apple-cider-vinegar-with-the-mother/184255", "thumbnail": "rgba(26,115,232,.4)", "type": "image"}, "100": {"title": "Bragg Organic Apple Cider Vinegar With ...amazon.com", "url": "https://www.amazon.com/Bragg-Organic-Vinegar-Cleanser-Promotes/dp/B01CSX4N9K", "thumbnail": "rgba(0,0,0,.42)", "type": "image"}, "101": {"title": "Heinz Apple Cider Vinegar Unfiltered ...meijer.com \u00b7 In stock", "url": "https://www.meijer.com/shop/en/pantry/oil-vinegar-dressing/vinegar/heinz-apple-cider-vinegar-unfiltered-32-fl-oz-bottle/p/1300099490", "thumbnail": "rgba(255,255,255,.90)", "type": "image"}, "102": {"title": "Bragg Organic Apple Cider Vinegar ...heb.com \u00b7 In stock", "url": "https://www.heb.com/product-detail/bragg-organic-apple-cider-vinegar/184256", "thumbnail": "rgba(0,172,193,.7)", "type": "image"}, "103": {"title": "Bragg\u00ae Organic Apple Cider Vinegar | GNCgnc.com \u00b7 In stock", "url": "https://www.gnc.com/bragg/263302.html?cgid=bragg", "thumbnail": "rgba(100,100,100,.6)", "type": "image"}, "104": {"title": "19 Benefits of Drinking Apple Cider ...asweetpeachef.com", "url": "https://www.asweetpeachef.com/benefits-of-apple-cider-vinegar/", "thumbnail": "rgba(150,191,242,.17)", "type": "image"}, "105": {"title": "Organic Apple Cider Vinegarbragg.com", "url": "https://www.bragg.com/products/organic-apple-cider-vinegar", "thumbnail": "rgba(66,133,244,.04)", "type": "image"}, "106": {"title": "Bragg Organic Apple Cider Vinegar With ...amazon.com", "url": "https://www.amazon.com/Bragg-Organic-Vinegar-Cleanser-Promotes/dp/B07QD9BBL8", "thumbnail": "rgba(0,0,0,.41)", "type": "image"}, "107": {"title": "Heinz Apple Cider Vinegar, 32 fl oz ...meijer.com \u00b7 In stock", "url": "https://www.meijer.com/shop/en/pantry/oil-vinegar-dressing/vinegar/heinz-apple-cider-vinegar-32-fl-oz-bottle/p/1300000814", "thumbnail": "rgba(0,0,0,.20)", "type": "image"}, "108": {"title": "White House Organic Apple Cider Vinegar ...walmart.com \u00b7 In stock", "url": "https://www.walmart.com/ip/White-House-Organic-Apple-Cider-Vinegar-Raw-Unfiltered-32-Fl-Oz/47308027", "thumbnail": "rgba(32,33,36,.255)", "type": "image"}, "109": {"title": "Organic Apple Cider Vinegar - 16oz ...target.com \u00b7 In stock", "url": "https://www.target.com/p/organic-apple-cider-vinegar-16oz-good-38-gather-8482/-/A-54633892", "thumbnail": "rgba(204,204,204,.75)", "type": "image"}, "110": {"title": "19 Benefits of Drinking Apple Cider ...asweetpeachef.com", "url": "https://www.asweetpeachef.com/benefits-of-apple-cider-vinegar/", "thumbnail": "rgba(66,133,244,.26)", "type": "image"}, "111": {"title": "Organic Apple Cider Vinegarbragg.com", "url": "https://www.bragg.com/products/organic-apple-cider-vinegar", "thumbnail": "rgba(32,33,36,.10)", "type": "image"}, "112": {"title": "Bragg\u00ae Organic Apple Cider Vinegar ...gnc.com \u00b7 In stock", "url": "https://www.gnc.com/apple-cider-vinegar/263310.html", "thumbnail": "rgba(51,51,51,.8)", "type": "image"}, "113": {"title": "Apple Cider Vinegar Dosage: How Much ...healthline.com", "url": "https://www.healthline.com/nutrition/apple-cider-vinegar-dosage", "thumbnail": "rgba(0,0,0,.098)", "type": "image"}, "114": {"title": "Great Value Organic Raw Unfiltered ...walmart.com \u00b7 In stock", "url": "https://www.walmart.com/ip/Great-Value-Organic-Raw-Unfiltered-Apple-Cider-Vinegar-32-fl-oz/54891542", "thumbnail": "rgba(255,255,255,.1)", "type": "image"}, "115": {"title": "Health Benefits of Apple Cider Vinegar ...spy.com", "url": "https://spy.com/articles/health-wellness/diet-nutrition/apple-cider-vinegar-benefits-guide-247068/", "thumbnail": "rgba(34,34,34,.87)", "type": "image"}, "116": {"title": "6 Proven Benefits of Apple Cider Vinegarhealthline.com", "url": "https://www.healthline.com/nutrition/6-proven-health-benefits-of-apple-cider-vinegar", "thumbnail": "rgba(131,131,131,.50)", "type": "image"}, "117": {"title": "Apple Cider Vinegar Capsules | Apple ...nowfoods.com", "url": "https://www.nowfoods.com/supplements/apple-cider-vinegar-450-mg-veg-capsules", "thumbnail": "rgba(32,33,36,.1)", "type": "image"}, "118": {"title": "20 Uses for apple cider vinegar ...pinterest.com", "url": "https://www.pinterest.com/pin/73676143881243437/", "thumbnail": "https://encrypted-tbn0.gstatic.com/images?q=tbn%3AANd9GcQHemguNLA-SciWkzkKJWj3V6wTJ1R-bkKhyg&usqp=CAU", "type": "image"}, "119": {"title": "White House Apple Cider Vinegar, 64 fl ...walmart.com \u00b7 In stock", "url": "https://www.walmart.com/ip/White-House-Apple-Cider-Vinegar-64-fl-oz/10313427", "thumbnail": "https://encrypted-tbn0.gstatic.com/images?q=tbn%3AANd9GcQE35ccSJtdKx2a8iyaEQup15KdR5djuHhOMQ&usqp=CAU", "type": "image"}, "120": {"title": "Scalp Soothing Apple Cider Vinegar ...aveeno.com", "url": "https://www.aveeno.com/products/apple-cider-vinegar-blend-shampoo", "thumbnail": "https://encrypted-tbn0.gstatic.com/images?q=tbn%3AANd9GcSDdtqpSDsa0G5--WE9TlwFWtyzL_9L0uxsvw&usqp=CAU", "type": "image"}, "121": {"title": "Apple Cider Vinegar Gummy Vitamins ...amazon.com", "url": "https://www.amazon.com/Goli-Nutrition-Worlds-Vinegar-Vitamins/dp/B07R8GD47V", "thumbnail": "https://encrypted-tbn0.gstatic.com/images?q=tbn%3AANd9GcSMibx9M0ZMtv4_ET4Gy-wb6oAwUcXT4M0rjg&usqp=CAU", "type": "image"}, "122": {"title": "Kettle Brand Apple Cider Vinegar Potato ...kroger.com \u00b7 In stock", "url": "https://www.kroger.com/p/kettle-brand-apple-cider-vinegar-potato-chips/0008411490114", "thumbnail": "https://encrypted-tbn0.gstatic.com/images?q=tbn%3AANd9GcTwuUG_rtcyXstP1F1f5QJwvuYE9Qm5FDgLzQ&usqp=CAU", "type": "image"}, "123": {"title": "I took a shot of apple cider vinegar ...insider.com", "url": "https://www.insider.com/what-happens-when-you-take-a-shot-of-apple-cider-vinegar-2017-10", "thumbnail": "https://encrypted-tbn0.gstatic.com/images?q=tbn%3AANd9GcT4RwSQnfxmMzKBPNahcMVQcE7LLlo4WRiNmA&usqp=CAU", "type": "image"}, "124": {"title": "Apple Cider Vinegar - Purely Inspiredshop.purelyinspired.com \u00b7 In stock", "url": "https://shop.purelyinspired.com/products/apple-cider-vinegar/", "thumbnail": "https://encrypted-tbn0.gstatic.com/images?q=tbn%3AANd9GcSB9R-8fZ3K1nAfPvyAzsgoWHrQ_ZypWxKWMw&usqp=CAU", "type": "image"}, "125": {"title": "Organic Apple Cider Vinegar - Simply ...aldi.us", "url": "https://www.aldi.us/en/products/pantry-essentials/oils-vinegars/detail/ps/p/simply-nature-organic-apple-cider-vinegar/", "thumbnail": "https://encrypted-tbn0.gstatic.com/images?q=tbn%3AANd9GcTUjiLRJaMB1TKqstlHRRUoWB0tjRTrpa25mg&usqp=CAU", "type": "image"}, "126": {"title": "Apple Cider Vinegar Elderberry | Apple ...florahealth.com \u00b7 In stock", "url": "https://www.florahealth.com/us/products/apple-cider-vinegar-elderberry/", "thumbnail": "https://encrypted-tbn0.gstatic.com/images?q=tbn%3AANd9GcTjoWxojLfaEmCt_0PoY56KJjF25yyKyP2q4w&usqp=CAU", "type": "image"}, "127": {"title": "What is apple cider vinegar good for ...insider.com", "url": "https://www.insider.com/what-is-apple-cider-vinegar-good-for", "thumbnail": "https://encrypted-tbn0.gstatic.com/images?q=tbn%3AANd9GcQ-9uc_usS4BReDSLSFgbtT2-bPrNDClZ0vsg&usqp=CAU", "type": "image"}, "128": {"title": "19 Benefits of Drinking Apple Cider ...asweetpeachef.com", "url": "https://www.asweetpeachef.com/benefits-of-apple-cider-vinegar/", "thumbnail": "https://encrypted-tbn0.gstatic.com/images?q=tbn%3AANd9GcSU4CAd-Q7IEYt2h06V5cvr2Sr8gfD3eR4-cg&usqp=CAU", "type": "image"}, "129": {"title": "Goli Apple Cider Vinegar Gummies - 60ct ...target.com \u00b7 In stock", "url": "https://www.target.com/p/goli-apple-cider-vinegar-gummies-60ct/-/A-79392718", "thumbnail": "https://encrypted-tbn0.gstatic.com/images?q=tbn%3AANd9GcS-bm4ROxMW0KBPdtH39qTMytNEl5orHU6waQ&usqp=CAU", "type": "image"}, "130": {"title": "Kirkland Signature Organic Apple Cider ...instacart.com \u00b7 In stock", "url": "https://www.instacart.com/products/19551122-kirkland-signature-organic-apple-cider-vinegar-32-oz", "thumbnail": "https://encrypted-tbn0.gstatic.com/images?q=tbn%3AANd9GcTPUfN9fdrJ_NGykvTqOY5IaXW4cwa7pXHzLA&usqp=CAU", "type": "image"}, "131": {"title": "CVS Health Apple Cider Vinegar Capsules ...cvs.com", "url": "https://www.cvs.com/shop/cvs-health-apple-cider-vinegar-capsules-60ct-prodid-1150425", "thumbnail": "https://encrypted-tbn0.gstatic.com/images?q=tbn%3AANd9GcRhoFGCRoAmr_-vxGHWxHkZFto2Mt8iZmOzDQ&usqp=CAU", "type": "image"}, "132": {"title": "Nature's Truth Triple Strength Apple ...riteaid.com \u00b7 In stock", "url": "https://www.riteaid.com/shop/nature-s-truth-apple-cider-vinegar-600mg-60-capsules", "thumbnail": "https://encrypted-tbn0.gstatic.com/images?q=tbn%3AANd9GcTgH_BhqGtqgwU7JlotWr9HoNbv3wIO2icUyQ&usqp=CAU", "type": "image"}, "133": {"title": "drinking apple cider vinegar at night ...timesofindia.indiatimes.com", "url": "https://timesofindia.indiatimes.com/life-style/food-news/can-drinking-apple-cider-vinegar-at-night-help-in-losing-weight/articleshow/70872324.cms", "thumbnail": "https://encrypted-tbn0.gstatic.com/images?q=tbn%3AANd9GcQ03gjnEB78iMQyO3vSXkzJckOFa2JCQzNd1w&usqp=CAU", "type": "image"}, "134": {"title": "Acetum Organic Apple Cider Vinegar with ...costco.com \u00b7 In stock", "url": "https://www.costco.com/acetum-organic-apple-cider-vinegar-with-the-mother%2C-128-fl.-oz..product.100306839.html", "thumbnail": "https://encrypted-tbn0.gstatic.com/images?q=tbn%3AANd9GcTx419Kqt8aH7dFqrVSWUEL3DcduoR6GXRz8Q&usqp=CAU", "type": "image"}, "135": {"title": "GNC SuperFoods Apple Cider Vinegar ...gnc.com \u00b7 In stock", "url": "https://www.gnc.com/apple-cider-vinegar/439023.html", "thumbnail": "https://encrypted-tbn0.gstatic.com/images?q=tbn%3AANd9GcTaDr3aZJ3HXNYd4C8Ey4c0KfWpAW2fsSXeKw&usqp=CAU", "type": "image"}, "136": {"title": "Apple Cider Vinegar: Benefits, The ...mindbodygreen.com", "url": "https://www.mindbodygreen.com/0-5875/15-Reasons-to-Use-Apple-Cider-Vinegar-Every-Day.html", "thumbnail": "https://encrypted-tbn0.gstatic.com/images?q=tbn%3AANd9GcSA_jgJnploj9tk-EODD_cvKXCchL5ZGdJOiQ&usqp=CAU", "type": "image"}, "137": {"title": "A Love Letter to Apple Cider Vinegar ...sakara.com", "url": "https://www.sakara.com/blogs/mag/a-love-letter-to-apple-cider-vinegar", "thumbnail": "https://encrypted-tbn0.gstatic.com/images?q=tbn%3AANd9GcSdRyXxkqKJJn8dmS6ZBb6w83kahFddnWqlyA&usqp=CAU", "type": "image"}, "138": {"title": "Raw Apple Cider Vinegar Pills with ...store.nuvisionhealthcenter.com \u00b7 In stock", "url": "https://store.nuvisionhealthcenter.com/products/raw-apple-cider-vinegar-710mg", "thumbnail": "https://encrypted-tbn0.gstatic.com/images?q=tbn%3AANd9GcRptg7TYy2s7033FWXOLouPQUwI7Km-UXcQgw&usqp=CAU", "type": "image"}, "139": {"title": "8 Apple Cider Vinegar Benefits: Weight ...womenshealthmag.com", "url": "https://www.womenshealthmag.com/uk/food/healthy-eating/a708203/apple-cider-vinegar-benefits/", "thumbnail": "https://encrypted-tbn0.gstatic.com/images?q=tbn%3AANd9GcSAMZ3gEs2U4UDEdiJBDsrrE2cDMWIYvCeZuA&usqp=CAU", "type": "image"}, "140": {"title": "Bragg Organic Apple Cider Vinegar, 32 fl ozmetromarket.net \u00b7 In stock", "url": "https://www.metromarket.net/p/bragg-organic-apple-cider-vinegar/0007430500132", "thumbnail": "https://encrypted-tbn0.gstatic.com/images?q=tbn%3AANd9GcRAq16l1iXEyrmU-AoREe7hgGKBYImR52M-_A&usqp=CAU", "type": "image"}, "141": {"title": "Apple Cider Vinegar 32 fl. oz. Bottle ...shop.wraymarket.com", "url": "https://shop.wraymarket.com/shop/pantry/salad_dressings_oil_and_vinegar/oil_and_vinegar/vinegars/heinz_all_natural_apple_cider_vinegar_32_fl_oz_bottle/p/14905", "thumbnail": "https://encrypted-tbn0.gstatic.com/images?q=tbn%3AANd9GcT_MhYZk-iQS2QXiAKN8DiKIDBlq4GFPiMb4Q&usqp=CAU", "type": "image"}, "142": {"title": "Live Better Apple Cider Vinegar with ...cvs.com", "url": "https://www.cvs.com/shop/live-better-apple-cider-vinegar-with-ginger-turmeric-16-oz-prodid-448759", "thumbnail": "https://encrypted-tbn0.gstatic.com/images?q=tbn%3AANd9GcSsYAWabhp9Rx9zSllQ62Ze3aaVqZ8W6Zk_rQ&usqp=CAU", "type": "image"}, "143": {"title": "Apple Cider Vinegar: Benefits, Side ...verywellhealth.com", "url": "https://www.verywellhealth.com/apple-cider-vinegar-88768", "thumbnail": "https://encrypted-tbn0.gstatic.com/images?q=tbn%3AANd9GcTDUc0o8ThOEe6SAAeMVrficE661N8FB6d3tQ&usqp=CAU", "type": "image"}, "144": {"title": "Apple Cider Vinegar Gummies \u2013 Flat Tummy Coflattummyco.com \u00b7 In stock", "url": "https://flattummyco.com/products/apple-cider-vinegar-gummies", "thumbnail": "https://encrypted-tbn0.gstatic.com/images?q=tbn%3AANd9GcQR8JZS_PA-OBfIH2VqgzS7fItz1iOoNo3Kkg&usqp=CAU", "type": "image"}, "145": {"title": "you drink apple cider vinegar every ...mashed.com", "url": "https://www.mashed.com/223065/heres-what-happens-when-you-drink-apple-cider-vinegar-every-day/", "thumbnail": "https://encrypted-tbn0.gstatic.com/images?q=tbn%3AANd9GcTukVlqSCUFsTxLxhlJA9QSdzjb_Raw23l8PA&usqp=CAU", "type": "image"}, "146": {"title": "Fairchild's \u2013 Organic Apple Cider Vinegarfairchildsvinegar.com", "url": "https://www.fairchildsvinegar.com/", "thumbnail": "https://encrypted-tbn0.gstatic.com/images?q=tbn%3AANd9GcRbcs-FsLOgI1M7PH7gANG_RfBTCiMP31kWOw&usqp=CAU", "type": "image"}, "147": {"title": "White House Detox Apple Cider Vinegar ...heb.com \u00b7 In stock", "url": "https://www.heb.com/product-detail/white-house-detox-apple-cider-vinegar/2173238", "thumbnail": "https://encrypted-tbn0.gstatic.com/images?q=tbn%3AANd9GcTqEnZ_s7e5VFDnXEnyK_kBYmw7mh2mNk14Mg&usqp=CAU", "type": "image"}, "148": {"title": "Bragg Apple Cider Vinegar & Honey Drink ...smithsfoodanddrug.com \u00b7 In stock", "url": "https://www.smithsfoodanddrug.com/p/bragg-apple-cider-vinegar-honey-drink/0007430505016", "thumbnail": "https://encrypted-tbn0.gstatic.com/images?q=tbn%3AANd9GcRoPQYwjROlUsLo-B70H0uCSnIcBIiinNeQZg&usqp=CAU", "type": "image"}, "149": {"title": "Apple Cider Vinegar Hair Rinse \u2013 dpHUEdphue.com \u00b7 In stock", "url": "https://www.dphue.com/products/apple-cider-vinegar-hair-rinse", "thumbnail": "https://encrypted-tbn0.gstatic.com/images?q=tbn%3AANd9GcRdiZ5Z-xxG6CBL0GaLWTp-myCENRR-1C0Ycw&usqp=CAU", "type": "image"}, "150": {"title": "Apple Cider Vinegar Gummies \u2013 Sports ...sportsresearch.com \u00b7 In stock", "url": "https://sportsresearch.com/products/apple-cider-vinegar-gummies", "thumbnail": "https://encrypted-tbn0.gstatic.com/images?q=tbn%3AANd9GcSx0p7pAV7oO31nYlysDQB0WlGGly1gIGLeWQ&usqp=CAU", "type": "image"}, "151": {"title": "Apple Cider Vinegar ...dermstore.com", "url": "https://www.dermstore.com/blog/benefits-of-apple-cider-vinegar-for-skin/", "thumbnail": "https://encrypted-tbn0.gstatic.com/images?q=tbn%3AANd9GcRU2Eew54FIq4rN0E6nWJjD2j6YvZSUFiBH_g&usqp=CAU", "type": "image"}, "152": {"title": "apple cider vinegar ...whitehouseng.com", "url": "http://whitehouseng.com/the-alkalizing-effect-of-apple-cider-vinegar-and-why-it-matters/", "thumbnail": "https://encrypted-tbn0.gstatic.com/images?q=tbn%3AANd9GcRjO0pvxrX8AlzWooGmlrUyqYfYecm0E9fpnQ&usqp=CAU", "type": "image"}, "153": {"title": "Apple Cider Vinegar: Benefits, Side ...everydayhealth.com", "url": "https://www.everydayhealth.com/diet-nutrition/diet/apple-cider-vinegar-nutrition-facts-health-benefits-risks-more/", "thumbnail": "https://encrypted-tbn0.gstatic.com/images?q=tbn%3AANd9GcSk6Sp2ZCN-qtJMPNMkJvJTIgONvyMti7Lf7w&usqp=CAU", "type": "image"}, "154": {"title": "Apple cider vinegar health benefits ...businessinsider.com", "url": "https://www.businessinsider.com/apple-cider-vinegar-health-benefits-good-for-you-nutrition-2019-6", "thumbnail": "https://encrypted-tbn0.gstatic.com/images?q=tbn%3AANd9GcQuOIGnLmzQzVSxrIeye6DEemWlh7d2tXBesA&usqp=CAU", "type": "image"}, "155": {"title": "Fire Cider | 16 oz | Wildflower Honey ...firecider.com \u00b7 In stock", "url": "https://firecider.com/products/fire-cider-16oz-wildflower-honey", "thumbnail": "https://encrypted-tbn0.gstatic.com/images?q=tbn%3AANd9GcSq_plZqyauSEKTuOWRgZOAOjGn0WxUjvp60A&usqp=CAU", "type": "image"}, "156": {"title": "Apple Cider Vinegar Shot Recipe | Apple ...thymeandjoy.com", "url": "https://thymeandjoy.com/apple-cider-vinegar-shot-recipe/", "thumbnail": "https://encrypted-tbn0.gstatic.com/images?q=tbn%3AANd9GcR0pU6iTGEEi2Hu39HHLfYTbaRcqZfPold-Yg&usqp=CAU", "type": "image"}, "157": {"title": "Bragg Organic Raw Apple Cider Vinegar ...worldmarket.com \u00b7 In stock", "url": "https://www.worldmarket.com/product/bragg+organic+raw+apple+cider+vinegar.do", "thumbnail": "https://encrypted-tbn0.gstatic.com/images?q=tbn%3AANd9GcQftp5wbcCMkITCSVnCzExsk60SBYZxWDHOpQ&usqp=CAU", "type": "image"}, "158": {"title": "Heinz Apple Cider Flavored Distilled ...smithsfoodanddrug.com \u00b7 In stock", "url": "https://www.smithsfoodanddrug.com/p/heinz-apple-cider-flavored-distilled-vinegar/0001300000765", "thumbnail": "https://encrypted-tbn0.gstatic.com/images?q=tbn%3AANd9GcTeSMUrmfttIdP5vN_ppsbtvm9etp6q06Uy7Q&usqp=CAU", "type": "image"}, "159": {"title": "Organic Raw Apple Cider Vinegar ...popsugar.com", "url": "https://www.popsugar.com/food/photo-gallery/37467143/image/47204758/Trader-Joe-Organic-Raw-Apple-Cider-Vinegar", "thumbnail": "https://encrypted-tbn0.gstatic.com/images?q=tbn%3AANd9GcR01ZqfKPOII6rOX3wCzsJ6x3xCnw2Q2QsTOQ&usqp=CAU", "type": "image"}, "160": {"title": "How To Drink Apple Cider Vinegar ...skinnyfitalicious.com", "url": "https://skinnyfitalicious.com/how-to-drink-apple-cider-vinegar/", "thumbnail": "https://encrypted-tbn0.gstatic.com/images?q=tbn%3AANd9GcRcx3DDxvqxCTl4duRlXvMmUKxp6y71IuWLdw&usqp=CAU", "type": "image"}, "161": {"title": "Hensel Organic Unfiltered Apple Cider ...violey.com \u00b7 In stock", "url": "https://www.violey.com/en/hensel-organic-unfiltered-apple-cider-vinegar_p_14410.html", "thumbnail": "https://encrypted-tbn0.gstatic.com/images?q=tbn%3AANd9GcThf6UjbeytvNPipBfp8I2To60TiPx9tDPaCQ&usqp=CAU", "type": "image"}, "162": {"title": "Does Apple Cider Vinegar Go Bad ...myrecipes.com", "url": "https://www.myrecipes.com/extracrispy/does-apple-cider-vinegar-go-bad", "thumbnail": "https://encrypted-tbn0.gstatic.com/images?q=tbn%3AANd9GcSMO6FwZP9_gJAQ-9awbaj1jFCAMD3eulhHww&usqp=CAU", "type": "image"}, "163": {"title": "Bragg Organic Apple Cider Vinegar ...walmart.com \u00b7 In stock", "url": "https://www.walmart.com/grocery/ip/Bragg-Organic-Apple-Cider-Vinegar-Raw-Unfiltered-32-Fl-Oz/32590745", "thumbnail": "https://encrypted-tbn0.gstatic.com/images?q=tbn%3AANd9GcS5lbbOwEojh-x2s5zHeWCTpvo1j-NLvL00BQ&usqp=CAU", "type": "image"}, "164": {"title": "Scientifically Tested Apple Cider ...m.theepochtimes.com", "url": "https://m.theepochtimes.com/scientifically-tested-apple-cider-vinegar-remedies_3277352.html", "thumbnail": "https://encrypted-tbn0.gstatic.com/images?q=tbn%3AANd9GcQsvlGSoH9nKClZ7qSRdTA3Pr0ma5NXj52m1A&usqp=CAU", "type": "image"}, "165": {"title": "Nature's Truth Apple Cider Vinegar 1200 ...costco.com \u00b7 In stock", "url": "https://www.costco.com/nature%27s-truth-apple-cider-vinegar-1200-mg.%2C-180-capsules.product.100468580.html", "thumbnail": "https://encrypted-tbn0.gstatic.com/images?q=tbn%3AANd9GcT9WzsqJIr_YW49G1OwXJexOZ0xJQrChilk2w&usqp=CAU", "type": "image"}, "166": {"title": "Clarifying Apple Cider Vinegar Hair ...aveeno.com", "url": "https://www.aveeno.com/products/apple-cider-vinegar-blend-in-shower-hair-rinse", "thumbnail": "https://encrypted-tbn0.gstatic.com/images?q=tbn%3AANd9GcS0Z_mTXNwoH-nw7S2fCgz2-fW2f4K0dc1Nag&usqp=CAU", "type": "image"}, "167": {"title": "Apple Cider Vinegar Gummies - NutraChampsnutrachamps.com \u00b7 In stock", "url": "https://www.nutrachamps.com/products/apple-cider-vinegar-gummies", "thumbnail": "https://encrypted-tbn0.gstatic.com/images?q=tbn%3AANd9GcQiwUZGyNiNSstYlD4NOrNI3lNuoCzXhlfL-A&usqp=CAU", "type": "image"}, "168": {"title": "Rexall Apple Cider Vinegar Vitamins ...dollargeneral.com \u00b7 In stock", "url": "https://www.dollargeneral.com/rexall-apple-cider-vinegar-vitamins-200-ct.html", "thumbnail": "https://encrypted-tbn0.gstatic.com/images?q=tbn%3AANd9GcSH_KPHft1roocVzwujJpHRbqdGgKTUHucDeQ&usqp=CAU", "type": "image"}, "169": {"title": "drinking apple cider vinegar ...insider.com", "url": "https://www.insider.com/drinking-apple-cider-vinegar-what-to-know-2018-6", "thumbnail": "https://encrypted-tbn0.gstatic.com/images?q=tbn%3AANd9GcSE_wNpTDK0-BvsVTTp-JQgizT0TIZht1Ucnw&usqp=CAU", "type": "image"}, "170": {"title": "20+ Health Uses for Apple Cider Vinegar ...pinterest.com", "url": "https://www.pinterest.com/pin/20407004535564744/", "thumbnail": "https://encrypted-tbn0.gstatic.com/images?q=tbn%3AANd9GcQfMgrgtTPNXcEAMQKTolCt8XwML9Nmq_LD2A&usqp=CAU", "type": "image"}, "171": {"title": "Mother Earth Organic Apple Cider ...motherearthvinegar.com \u00b7 In stock", "url": "https://www.motherearthvinegar.com/shop/mother-earth-organic-apple-cider-vinegar-1", "thumbnail": "https://encrypted-tbn0.gstatic.com/images?q=tbn%3AANd9GcQo-Ie5LO1_sTIlrxnQNuDmxhQdl7TRj4w98Q&usqp=CAU", "type": "image"}, "172": {"title": "Apple Cider Vinegar Leave-In Hair ...dphue.com \u00b7 In stock", "url": "https://www.dphue.com/products/apple-cider-vinegar-leave-in-hair-therapy", "thumbnail": "https://encrypted-tbn0.gstatic.com/images?q=tbn%3AANd9GcRYm343s9L-YjfMTxiKeRjJoMuMfYaAe5pT7g&usqp=CAU", "type": "image"}, "173": {"title": "The benefits of apple cider vinegar ...today.com", "url": "https://www.today.com/health/benefits-apple-cider-vinegar-according-dietitian-t187438", "thumbnail": "https://encrypted-tbn0.gstatic.com/images?q=tbn%3AANd9GcSoZk4G_lVs8wCK-UQds-mjK6Zmn7wdW_KwGg&usqp=CAU", "type": "image"}, "174": {"title": "Best Apple Cider Vinegar Brands For ...fitnessbright.com", "url": "https://fitnessbright.com/8-of-the-best-apple-cider-vinegar-brands/", "thumbnail": "https://encrypted-tbn0.gstatic.com/images?q=tbn%3AANd9GcR7Cw3By98jyNCJD2q67EMca9i10lBUgJMvyQ&usqp=CAU", "type": "image"}, "175": {"title": "Organic Apple Cider Vinegar - Thrive Marketthrivemarket.com \u00b7 In stock", "url": "https://thrivemarket.com/p/thrive-market-organic-apple-cider-vinegar", "thumbnail": "https://encrypted-tbn0.gstatic.com/images?q=tbn%3AANd9GcQt1sA72pYvGrPl9suMb8OtYDa5I3I2do5_Zg&usqp=CAU", "type": "image"}, "176": {"title": "dpHUE Apple Cider Vinegar Leave-In Hair ...ulta.com \u00b7 In stock", "url": "https://www.ulta.com/apple-cider-vinegar-leave-in-hair-therapy?productId=xlsImpprod14111310", "thumbnail": "https://encrypted-tbn0.gstatic.com/images?q=tbn%3AANd9GcQ-dyTMNrPCvxlCcCCnb7PyR0WwTeHSm_EwDg&usqp=CAU", "type": "image"}, "177": {"title": "Apple Cider Vinegar Shampoo | WOWbuywow.com \u00b7 In stock", "url": "https://www.buywow.com/products/wow-apple-cider-vinegar-shampoo-hair-product", "thumbnail": "https://encrypted-tbn0.gstatic.com/images?q=tbn%3AANd9GcShUVoDRzze4MQ13vGM7G1sudVeZBieXDSgGQ&usqp=CAU", "type": "image"}, "178": {"title": "Apple Cider Vinegar Shampoo | Maple ...mapleholistics.com \u00b7 In stock", "url": "https://www.mapleholistics.com/products/hair-care/apple-cider-vinegar-shampoo/", "thumbnail": "https://encrypted-tbn0.gstatic.com/images?q=tbn%3AANd9GcTbmeidI3SMsmnVfOGGZ5L3baEy_b40k84i6g&usqp=CAU", "type": "image"}, "179": {"title": "Bragg Organic Raw Unfiltered Apple ...jamaica.desertcart.com", "url": "https://jamaica.desertcart.com/products/20167510-bragg-organic-raw-unfiltered-apple-cider-vinegar-32-fl-oz-pack-of-2", "thumbnail": "https://encrypted-tbn0.gstatic.com/images?q=tbn%3AANd9GcShUToT2JnW5PYM6rZy-imf6JNSN_Rs4UTDZQ&usqp=CAU", "type": "image"}, "180": {"title": "Bragg Apple Cider Vinegar Drinks ...drinks.seriouseats.com", "url": "https://drinks.seriouseats.com/2012/07/bragg-apple-cider-vinegar-drinks-review-weird-and-delicious-alcohol-free-drinks.html", "thumbnail": "https://encrypted-tbn0.gstatic.com/images?q=tbn%3AANd9GcStQUA5foX0kX4s-NNCOPktaB6tMDq8Oib9JA&usqp=CAU", "type": "image"}, "181": {"title": "Blackberry Apple Cider Digestive ...yogiproducts.com", "url": "https://yogiproducts.com/teas/herbal-teas/blackberry-apple-cider-digestive-awakening-tea/", "thumbnail": "https://encrypted-tbn0.gstatic.com/images?q=tbn%3AANd9GcSXorDl3PQGM4gZ1NRgMHY-T3KQA4RZ335UaQ&usqp=CAU", "type": "image"}, "182": {"title": "APPLE CIDER VINEGAR | 305 Global Marketing305globalmarketing.com \u00b7 In stock", "url": "https://305globalmarketing.com/product/apple-cider-vinegar/", "thumbnail": "https://encrypted-tbn0.gstatic.com/images?q=tbn%3AANd9GcRr70Y0reOHvGY1ZyuRFWZK4w7F5ggWi5KjMQ&usqp=CAU", "type": "image"}, "183": {"title": "Apple Cider Vinegar Stock Photo ...123rf.com", "url": "https://www.123rf.com/photo_65188994_apple-cider-vinegar.html", "thumbnail": "https://encrypted-tbn0.gstatic.com/images?q=tbn%3AANd9GcQZ5pu32QMEkWWGbo38Q-4I1uGEN4POr7Tprg&usqp=CAU", "type": "image"}, "184": {"title": "Organic Raw Unfiltered Apple Cider ...nhc.com \u00b7 In stock", "url": "https://www.nhc.com/organic-raw-unflitered-apple-cider-vinegar-by-bragg", "thumbnail": "https://encrypted-tbn0.gstatic.com/images?q=tbn%3AANd9GcTCSxvUVVaji5HztgVB8z2TjMewZHRwPWGZEQ&usqp=CAU", "type": "image"}, "185": {"title": "Apple Cider Vinegar Detox: Drink, Side ...healthline.com", "url": "https://www.healthline.com/health/apple-cider-vinegar-detox", "thumbnail": "https://encrypted-tbn0.gstatic.com/images?q=tbn%3AANd9GcTy_SUgoseRymT78-MwEabHm-HqI3GT5tlJsA&usqp=CAU", "type": "image"}, "186": {"title": "6 Best Apple Cider Vinegar Gummies to ...bestproducts.com", "url": "https://www.bestproducts.com/eats/g29625270/apple-cider-vinegar-gummies/", "thumbnail": "https://encrypted-tbn0.gstatic.com/images?q=tbn%3AANd9GcSW60Liqw396mh7IQB6WwKpS5VLNtCGP_p76g&usqp=CAU", "type": "image"}, "187": {"title": "Bragg Organic Lime Citrus Apple Cider ...heb.com \u00b7 In stock", "url": "https://www.heb.com/product-detail/bragg-organic-apple-cider-vinegar-drink-limeade/1707995", "thumbnail": "https://encrypted-tbn0.gstatic.com/images?q=tbn%3AANd9GcSL_T0Cs_aKpbwDPfRxI8PBRHHBbVdscqrMNw&usqp=CAU", "type": "image"}, "188": {"title": "Bragg Organic Apple Cider Vinegar, 1 ...meijer.com \u00b7 In stock", "url": "https://www.meijer.com/shop/en/pantry/oil-vinegar-dressing/vinegar/bragg-organic-apple-cider-vinegar-1-gal-/p/7430501128", "thumbnail": "https://encrypted-tbn0.gstatic.com/images?q=tbn%3AANd9GcQc8-pffu7VZWn-xhNxuEe3ubwfjKAgoFvH9A&usqp=CAU", "type": "image"}, "189": {"title": "Great Value Apple Cider Vinegar, 32 fl ...walmart.com \u00b7 Out of stock", "url": "https://www.walmart.com/ip/Great-Value-Apple-Cider-Vinegar-32-fl-oz/10451000", "thumbnail": "https://encrypted-tbn0.gstatic.com/images?q=tbn%3AANd9GcSA_OSYSlFFN3SHzkc32cM_EL1j3aJecv8wHw&usqp=CAU", "type": "image"}, "190": {"title": "Cantu Refresh Apple Cider Vinegar Root ...shop.naturallycurly.com \u00b7 In stock", "url": "https://shop.naturallycurly.com/cantu-refresh-apple-cider-vinegar-root-rinse-12-oz/", "thumbnail": "https://encrypted-tbn0.gstatic.com/images?q=tbn%3AANd9GcT8hqyyJ_vwTno75SVSUnRX2K_M4ApQsEeZ9g&usqp=CAU", "type": "image"}, "191": {"title": "Nature's Truth Apple Cider Vinegar 1200 ...pinterest.com", "url": "https://www.pinterest.com/pin/550494754450728284/", "thumbnail": "https://encrypted-tbn0.gstatic.com/images?q=tbn%3AANd9GcRHG3kxVC-iuE7qpaONdizDWGjYFIVU1S2rrg&usqp=CAU", "type": "image"}, "192": {"title": "10 Incredible Benefits of Apple Cider ...morgansdeals.com", "url": "https://morgansdeals.com/2020/08/18/10-incredible-benefits-of-apple-cider-vinegar/", "thumbnail": "https://encrypted-tbn0.gstatic.com/images?q=tbn%3AANd9GcT6wkmFtp2mWp1ngsk5SQWOAfydE0rGRH8kIg&usqp=CAU", "type": "image"}, "193": {"title": "GNC Apple Cider Vinegar Tablets - 120 ...riteaid.com", "url": "https://www.riteaid.com/shop/gnc-apple-cider-vinegar-120-tablets-43771-0376537", "thumbnail": "https://encrypted-tbn0.gstatic.com/images?q=tbn%3AANd9GcToBrsGCbmn4QnTvxamEzacwPPf0XE2RuANVw&usqp=CAU", "type": "image"}, "194": {"title": "19 Benefits of Drinking Apple Cider ...asweetpeachef.com", "url": "https://www.asweetpeachef.com/benefits-of-apple-cider-vinegar/", "thumbnail": "https://encrypted-tbn0.gstatic.com/images?q=tbn%3AANd9GcRUszQ6xKuE7XPgWW0UFpKGSeYd3rxIBFmyYg&usqp=CAU", "type": "image"}, "195": {"title": "Apple Cider Vinegar and Honey Shot - 40 ...40aprons.com", "url": "https://40aprons.com/apple-cider-vinegar-and-honey-shot/", "thumbnail": "https://encrypted-tbn0.gstatic.com/images?q=tbn%3AANd9GcTbgD5yNbqvQiI1gyCBD9laowxH7TjZQQJhjA&usqp=CAU", "type": "image"}, "196": {"title": "1 Gallon Pure Apple Cider Vinegar - 4 ...webstaurantstore.com \u00b7 In stock", "url": "https://www.webstaurantstore.com/woebers-1-gallon-pure-apple-cider-vinegar-case/101VING00214.html", "thumbnail": "https://encrypted-tbn0.gstatic.com/images?q=tbn%3AANd9GcT-WE9KXoVoHih6l8Fa7LwTT3jaU4mKyuGcJQ&usqp=CAU", "type": "image"}, "197": {"title": "Bragg Organic Raw Apple Cider Vinegar ...amazon.com", "url": "https://www.amazon.com/Bragg-Organic-Apple-Cider-Vinegar/dp/B001I7MVG0", "thumbnail": "https://encrypted-tbn0.gstatic.com/images?q=tbn%3AANd9GcQjEsxgKrJ1GeOQGVCdl2Z4CNYwsVF61VZBDA&usqp=CAU", "type": "image"}, "198": {"title": "20 Benefits of Drinking Apple Cider Vinegar", "snippet": "What is apple cider vinegar? Apple cider vinegar (ACV) comes from fermented \njuice obtained from crushed apples. The main constituents of ACV ...", "uploaded": "2 weeks ago", "url": "https://www.medicinenet.com/20_benefits_of_drinking_apple_cider_vinegar/article.htm", "thumbnail": "data:image/jpeg;base64,/9j/4AAQSkZJRgABAQAAAQABAAD/2wCEAAkGBwgHBgkIBwgKCgkLDRYPDQwMDRsUFRAWIB0iIiAdHx8kKDQsJCYxJx8fLT0tMTU3Ojo6Iys/RD84QzQ5OjcBCgoKDQwNGg8PGjclHyU3Nzc3Nzc3Nzc3Nzc3Nzc3Nzc3Nzc3Nzc3Nzc3Nzc3Nzc3Nzc3Nzc3Nzc3Nzc3Nzc3N//AABEIAHAAcAMBIgACEQEDEQH/xAAcAAACAgMBAQAAAAAAAAAAAAAFBgQHAQIDAAj/xAA9EAABAwMCAwUFBgUCBwAAAAABAgMEAAUREiEGMUETIlFhcRQVMoGRI1KSobHBB0JTYnKi8BYkM0Oy0eH/xAAaAQACAwEBAAAAAAAAAAAAAAADBAABAgUG/8QAKREAAgIBAwMDAwUAAAAAAAAAAQIAAxEEEiETMUEFIlFCYfAUM1Jx0f/aAAwDAQACEQMRAD8Au/es71is1JJ7evb16s1JJjehfEwzanP8h+tFaGcRDNrc/wAk/rVr3mW7GVZcGQqQklSU4QOfqaauE5LjMZ5LTKnX3ngEkDZKccz0AAPLrS5dEf8AMDzQP1NOHAefdjoJ5OYFDasl8watnE34oZiuQwuVcJ8EtlKu2aQojb73dIweR5VW/EfCNvurDs+yXBiV2YBeS0FBQ/vwSTz5jpV1FIIIVgg7EGkK/cPmy3yPdrWkMwnDplBCchvOxOPukcxQdSrYyB/sIZSjdrckzmbcyhxVwW9oBUsaVg8h65zvmmngOSY3ENuttyZClNzS2A6AS2rStKk+mcbeNdpNtetnH1ugTClgomJcafb3CkK3R8tQCfLJqbxIu3W7ippyE3mWu7CQ85qyNGtK+XQ5KgfShpuADHuJMRh4huSIF2uVqnMr93HsnvaFd4NFYxv/AGZTz6dapJxaFT5TrQAa7VZQB4ajj8q+j+M2YwgPSpSAtoR3EO5HNBGd/mBXzOt3SpWPPA8TR7V5kn2TkVnIpGBmD+d38ZrYLl9Vu/jNNbJjq/aO9ezSUFyf6j34zW3aSP6j34zVbJfUjnmh1/3tq/UfrS720gf9x38ZrR950tnWpxQHiSasJgzLPkYi/ck5fH+I/U008D4Fvez/AFf2pRuMjDiFFC8qTtlPKh6JS2SQ066nUcnSoisFgDMVgg5lx5TjnWqg2pJSoApIwQdwRVRuzpKY+oSH8nkNaqkXtcuBckMIed9nMdKkrC1bnkck+ODWd4xGOYV/iTZmRDh3JmPr9hUUHCvhaUMb9cJVpI8MUmQIMjiC+xxOBZfZtaC6rq44hrJV6qUQaPWdZnyHWZTrjjZb+BSjgnIpamy8cRuTS+U9tNUlpCTgBsK04/CaUvZcj7ysyxON5YVwFLlIUCVW8q+qP/tUVdrMIYaZcea7dbgHd6J0hWr5Zx8qcJ8vTw26y84pQIDKUlRwTqx+gpf4rjvS7/2LWVu6R3U75yBt9MfWiO4bBk7yWniK58g+N/7a6Iv9y5dsnB55TQVFdQSOWDWw7fM58Mi+3H+sPpWyb1P6vf6aFIV4iuiVeVXub5l7RCfvmedi6PpWq7pNWMF448qgFW1WR/D3huNP4eelzI7C3HHyG1LZ7QhAAHy72arLHjM2te44iO3Ilu98ryAPDnWcTC4C1jB8qtVfCsRCcMxmlDTzLSRj5VGb4fS2732WVI6pCOf0FXyIYaYQBYbNIu8iE2VIShp1LjxIHwA5NAeP7+qdfnEwin2ZkBCBjP8AvbB+Zq2okONEYU23FQjtUaVnDhyk9PhG1Uxx3ATbeJJDTbYZbcCXUJHgRg/mDW15MmoXZXgSXwDPWriBLTxRlxpYSMY7wGr9AaxduGXmrDGvj75bDjmppBRyT0PPrsaFcJoce4igNsL0OFw9/wC6nSc/lmpn8UOKl3W7KtsJzECF9ikDkVJ2Jq204dsmC0ze3EFSHYsokrdWW+27RQA5DO/X1qI+p2S/LuLCyspOpYCfgST+2woMVqSkgEjPnWbZPdt8vtAo6FpLbiTyUk86g0+DzG3ClCFEb1WS2tvFtV7YwO5guthWvI72Mnu4Oeh2qbbOG2PaEBySxLS62FtIBKSoAjUoDPLcDcjmOtaSJ1wQSFTZB/ycJ/Wovve4oPdmvD0Vigl1HiQUp8Q5ebFbXrjotzzcVLaNThSSpOANwB0V5Hy+USRHioiR4gEhtDh7Rp55oJ+Ik5zjfCcdcb0HXdrh1mvZGcb+POtfe1xxp9ukBJ5gOEA/Kp1F+JrpqOcQ2xwlJkoUuLOYdSFafs0LUU+RAGxp74Vsarbw8phVwLcsvqXhtxSUZOn06JH1NVYzOlrO8t8g8x2p3/Ore4HTqsEUr3JSdz13odlwTkCapoGcwbNTcy4lpLUrCR3lh4kKPl0x8zWkSLc0TmlFMkpKwN3Nt9t96d1R0nmAfWuLkdA5JT9KVbW4PaMrUPmBLk/MnXHTHS+0y3kJWp3SFee1JHGfCs6TKTNYWHCtACu1WE4AGRudh157bc+lWrHjJwQU5oZf3hDaaAgOTc6stIVp8MZONhuaLTqmsYACDtpRl2mVLwmybPKfuExsl1tsoYSnvIJPNRWMp8sZzShMR9q4tXxrWVHbxOatVDRajSJS7R7udbBUpKpBeQ6gc05UMk46HY0rXXgu6Tbm6uwwi/EVhxsJcTsFAHA1EEjfY12KbF24I5iJo2H2niJJR0NRZQCFaT0pmvPCfENpYU/cLNKZYSMqd0hSU+pTnHzpTfUSrJNWXHiEAlkR5CLtBLyQPaGgA8kf+Q9aESjpNNtv4WgIliRYLm3IQnZSVjBx4KHIiud7sFutx9ru0l5qOr4I8fBddV4AnYDzNcrkD3R9qGazag5PiKMKLLuUoRoEZ2S+RkNtDJx4+Q8ztRmFwXfpjaXm2GUMKSFIeefShKx4jPex6j0zkUVt/EnDVohvotlsuLLkgaXR2+VKAG2VE7cztihkq42m5O9mxFlwHFnuOGT2qArpkHfHoawT/HmOVel2n9wEfn9zs7wpcrantX1RH2U/G5Ff7RKfXYEeuKsvgpSfcMNSCClSNST5HcVUDVwkRkuIUohYBQsZ2I5EVb/CTSGLLDZbGEobGB+f70pdYWXkYxLu0X6fznMZgrauLihmvZ7tcFr7+K5F9uIuq8yawe6T0pI4+u8uDdY7Ud3SgxwojGd9ShmnNlf2R9arj+KXaN3WI+pJDK44QlfTUFKJH0Ip3RWcjEGV93MX5d1kSUKS6UrPQlCf/VGmrjcnXIwhvmOkspGGu6Nhz/34Ut2VJl3BrCSppC0l09ACcD6k4ppYs0R7hV2TMurkOOsdkFsJBccRzOnoM5x1rqqxPczWztgd4icccXPTCu3MznXmEHS+4pwkOH7oz0z9aSMF5WE86st5+zIkpVGtaVdm2lpLsg5cAAwDlOADjntQp+Fw72h7GE5EkoTuhLpUy8PLO6VfPB8qJXqkIKibs9PuX3ESC0/LgOByM+4ytOeW1SrxfJN7cjuSzqWyyEE/ePU/PatLgpyYtXYNlakpJIHgOoFMl44ZQjg223GE40+thKvaiysLISo6gTjljO/hmgoxavJnoWvpW9R5MXWFNLRk41eGK5qbyU6E8zzPrUZLgbOEkE8xjeptsDsiWy0GnMqVgEpOPrS5RvpjrX1opyZymtE3FDDe7i0jPl0/QVdXDDmu1x1HbKaQGeGJfvd94SIhWvCcB9J0gbAfvT3aNUOOmM6pJcbJSSk7Gr1i7aQTPN3ajr2Y8CMCnAE1DU9l0CuTspKWypSsAczUZhzUorVtnlXktZcSeJaVcZhlleRUO/RRLitoDDT6ySUtPKw2rl8WenWssvAda2mRos9BTLZ7Rvs1ZU4vDWDjIVg5zsOmMV0/RLerZt84imoGwZiM9LtjPYRLjebbGaStRdi2mOpQUSMfEAQDzGc0O4nfQ+5og7QAEqYSDtpKRjbxpsf4TsbiGu1tKRkZXJgvkNo8gCTqOfKhtw4MIQpqzy0SFN4+wWrDjKTuArHz5gc69DqanZPbCaDUV1W5aIT4BI8xQ6W3qUNO5oncoU6JJMZ+I+l0HAAQTq9Mc6h25l6VcURUtkPatKkq2KPXwpOpHBzidizUpjvC/Cbsn3k7oix4TDjSgqQ6hWFgdAFLGc8tvCpMGM/bnlKgTWnGHFJBPbqbSkFXeIzqBOMc1UYn8FXtAW8xcUoIAAwrAwOWQQRihYszkCE4375iOzXlj7NLekHx/l3OPACuxnAwBPOMS5yTmMjEaJPe7BiePagCotoTqUUjmrZQ2z5eVdW7A44CW7g25jmjKgoeoNL9st7UBs3mTIWHg2W0PtAjs+ndCsjA3GpQA8Aek5V/hOR0OOXns3lqOlLS8uLxkchgJ5EjYHBGw5VsEQJVvEPwrOthWC5p8QlWn9q4XyQi0uJOhzSsZ1YJHhzxS/G4k4gjzVrjNXCTDSQFKuDDbacdSlS1J5DxIpmlcSxHrWZzwT7EHeyW420l0pOBz0ukY7w8aDq6U1FRQyUM1T7sRdevhlKGC8EDoBt+ldU3sNFtBWQVkJQFKAKj4DxNQrh/w/cBrhcSNRXfuGMEH/VnFLE7h+CHVyZd8jP6h/1FvhWR4bKH0riH0ev6jxOoNdxwJY70+XFa7WRFfZbH87yCgfU4rizxehkdmUtJWsd4L0k6emc7459OtIBftykIQviCS8UbBLOF4Hl3VEV3jw7cpwuph3eeofD2jSin6K0ppjSenV6Z96nmCuu6q4IjqeOrRag3GDfZqUolXsjaGR5ZCzqPqPrUv3xZ7gtEuRFuy1NJJachsqS2RjOQkKKdXnzpYYZuBAS1YnEADm6401n8OcfKpgt3ESwjQqDbUZyS0846ojzGAK6oYxMpJ9548FubCotlUkZ7z051TW/IYwCD+KoNnet3EElci+2aHGV2eEyUa2So55aid9up8KIt2iS+lJlcTyhgYWmNFbQF+ZKtW9dBwdwzLfL0x+ZLcJzh6SsDPL4RgflVlsSts//Z", "type": "news"}, "199": {"title": "Heartburn Or Acid Reflux? Weirdly Enough Apple Cider Vinegar May Help", "snippet": "As for apple cider vinegar as a remedy, \"the use of ACV to prevent \nheartburn depends on what the source of the heartburn is,\u201d functional \nmedicine ...", "uploaded": "1 week ago", "url": "https://www.mindbodygreen.com/articles/apple-cider-vinegar-for-heartburn", "thumbnail": "data:image/jpeg;base64,/9j/4AAQSkZJRgABAQAAAQABAAD/2wCEAAkGBwgHBgkIBwgKCgkLDRYPDQwMDRsUFRAWIB0iIiAdHx8kKDQsJCYxJx8fLT0tMTU3Ojo6Iys/RD84QzQ5OjcBCgoKDQwNGg8PGjclHyU3Nzc3Nzc3Nzc3Nzc3Nzc3Nzc3Nzc3Nzc3Nzc3Nzc3Nzc3Nzc3Nzc3Nzc3Nzc3Nzc3N//AABEIAHAAcAMBIgACEQEDEQH/xAAbAAADAQEBAQEAAAAAAAAAAAAEBQYDAgEHAP/EADcQAAIBAwMBBgQFAwMFAAAAAAECAwAEEQUSITEGEyJBUWEUcYGRIzJCocEVsdEHcuEWJDNSYv/EABoBAAIDAQEAAAAAAAAAAAAAAAIDAQQGAAX/xAAjEQACAgEEAgMBAQAAAAAAAAABAgARAwQSITEFURMiQVIU/9oADAMBAAIRAxEAPwCkivYTdySwqO/kVlhzzjnn64xXum9k73VLlZNRDRWyMWbcMFz6AU1ttE07SriOZJXmkVjjvBwPliqJNTGNzRlR6uQtVDnxAkM0skmvqJnb6WsEYieNBGnChB5VsbaNFIRdmePDXR1GPYGZkVT0y3Wh/jbdnCqwB6gUR1OAGtwidj+oI9u7WoQ8MDliPP0rol3tzDK7D3z19jRYkVl5BOTyQKzcKSQY8kexowynmdyJE9pdIs47uNoyItwyi44AzyAB70do1tdAfgWrKpGA8gCAfLPNUcsE0kpwkeQgCnngZrR99vCS0kIAHO7j7UQVRJLHqfP+1wktdVQs+6QwjeR58mkFzdyTQlHJIpzrd0NQ1KabHhJwvyFK5oRjgUN1HIOOYgsFMd3NBjwSDIHpW209wR5qTREUIGoqfatIYgzSD1JogYpxzFjRZUOByK72cLIKNaEqGSv1pHkMrdK6DPqMuZ7eKdT4XUMMVyiF49zuigfqY80l7Idoob3T4ILtXh3LtWU/lz6U8ubd4ycrkeR9axPlNO+LOXq1M9BDYqYSOqt+Hk+7da8VxnPnXDq3/q32rW1066uOVjYA9DjFUMWly5j9FjCVA5MNtLkg4LjjyNZa12ksdHREvu8d5Oe6gwXUep5GKnr/AFaezdorcKsgYqDjcc5xxXth2F1HWJvjNXnMCSHcQeZD8/StX4zT5Pi25OZWyhQbMpNEvItatBcWstyImJG12wRjjBpL2pvSkvwVvkJtBkOckn0z6VZ29hbabp0NraR7YYwVA9Pc/Wprttp+y0+MgXIQAOFHPzq7j0iYslgRAcXJAJWcw8Jr2Nu+AMbqc9a5vLO6xjwhW/VVqNEXWX4upyYGVROa4nnWCTap8RPSmFvZ/wBOs5pGfc7Z59aV2tuGczTeJ26CpBin7hOd4ya7gQb66Wxvp2Hw9rK6jrhDTrSeyupXb7pU+Hj9X6n6VMCMv9JbVLrQZEmRXjEpBVhnNXQ0lFXbHI6oOiE7gPlmvmPYnVR2V7R3mk3mVtrht0ZP6T5fcf2r6tHfwSLuRwR7VCqjrR5hZNwaZRaai/8AkbefcUSIWCgK2APQV4LlD0NeidTTFRU6EUSTJ+LshbprA1B7hnRWLrEV4DeuaoHaPoZBn2NI0vrpriVZo/ikEhwIv0L6bT5gjrWsl8MqP+4i45UxsP3FQu0dSWLHuNJ3QWr5DEBSeVNBJ3b280dwJJBnkFdxAIFdT3tuLVj3is+w+F8jJx0rCbUNPLBkuodxGCc+lCSN4NzqNSL1LstA1801qzwwejRuMfYV0uiS93t+KR0HTcrg/wBqqFurYg7JgSTxtVj/AGFZzhZkIh7zfjw/hOOftXcGFzUj7vs5dTRgQPE4B/KJQM/fFNeyPZ74d3utThVZQdqISDj+KoLNJYYERbeZyBy3hGT9TQeuvL8IYZY4ou9dVARiznxDzwAMfWp4EEkxwJbaMYVUA9q9+MhHmtJZLU5xuf71l8ExP5nqdwnbTFX+qGgd7pi6lax4uLdgSV67f+KN7CWR1DRYLhp5G3D1q3uYY5oWjlRWRhggjrUP2FvYdN1bVOzwPhgmMtuf/hucfQmgK01xoe1r1KR9KuEH4N0w/wBwzQt9BqMFuXinV3HkVxmqBmyKxkVWUhqYeoq+ZJxyMl3mbwySwDdg/qyT/mndhI2ImLtyOQWz9aX6taKdTt3BIUDkUyVoViVRJn1XHWkHKikgmTtM1m1FbfcbhgEHTPJ/ah5tYVIw8ahwR1welCXckeSREHC8/PHvn9qSz6rpDSlZnmt5cANk/wCBg1UfVC/qwj0xD1Ky3vpZSR3a45yccUZHMrIDtXkZGKioO0OkxqY1vJEQjwjaePetk13s+Yy76nBnO5hsO4n75NW01GM9MILYm9SnuZZYvG+DGDyADwPXNJ76CS81CNArbIZFldgM8Dn9yRQVz230iGA/Dz/EOwG1NpGP2pRpXacy3rGCAxoOrefPlUf6cRbaDcA4nAsiWVuIbmV0R+EOGYjPPpR62UJx1/ak1vq0ZYAwISx5YeGmySggEK30OacNv5ANwgQlvzMalu1GhpbNDrOnju7m1cNIVH54/wBQP05+lVIuYx1NY3dzC0DgkEYOR61LAETlJBm0G2SBTuDAgEEeddCFPMZqN7Ka73bS6Zc7g9u5WPP6k8v8VZRSq6gjzrlNicwoxVrK7J4jtATHhPv5/wAV4pgeILIoIrTXDg27DkbiD9qE3oF8XpXha9vizEkCj7j8fKwO6jQSFU6GgZtOtZ1ImiDZ+lHvhmZhWWRmsa+QjISpqXF6iM9nLCMHZARnr4jQ3/S2ljcRb4J681UYBHlQzjJpi6vN/Rhgyfj7O6fC4YRMceRY0asKwQnukCgeQpgYhjJFcmEPDMfRc1e0Od31CgmDkI2za0w2w4GCK2iPcZZnKqOfbFY6aCYhjy8NDai0k93FYKcRlS0hHX2rZI+2zKBXcQJRPLkHFYCUkkHoaUf1b1Fc/wBXGelWbgVE/aWCSx1KG/t+BuCvjzFWOl3jXFsjI3BA86nLyRtVi7mGMu/oBmnmgaTcWtqi3ThQOijk1KrIdowu13w8ncVIPXofahrhBt8Jzij7hY1tZOmVG4E+o5oMkYKEgnqT6V5flsCviN9w8TUYFjrWZWi+4YsQoB9KydCpIIxWCbE6diXgwgzZxiuo1XofvXZTcOK9WLHXpQXCM4lVcH0FdBQlpKW43AgV4+Sc44HStlhV4XVjuLISAPtXveAxh9Qb9RGdqWZ6YF2SL55zQv4R1icwozOFCuSc8+lEWkqIsKE5O3j3rITxadNcQ5D3MshdUAycH+K1hx0o5iUPJkXFeTTziONGZieAKr9L7O96iS3sw557tDz9TS/TdIvtPund7ZgduAw5FFrPLGx3Kd2fPirqIJXdyDKu0tLe0QJBEsa+w5oglcdMe9SCavMkgUbuepzwKa6fqRuQ4ZtwAFMIgBrjC5MRhkVidpUg8cUvikBRc4LsoJzXc0ngbHJx0zSvTZ/wAzrgu2AGI6D0+gqjq0+RKqNQ0Y7SRByF5oW4kxJkDketYszIeCfnWbS56nmsTr87EfFtqpdRf2dA7RX7IP5jgVkXxX6PfK2EQv8AI15aY2dqUWY49TZx3S73AIPChTk1jeXHcYVWbYwz9/WjLa1LPvkHdqo88cn2pR2juTbTRkphSCM5yD5/zWy8LpHwqcjCrlPK4Y0IxtRDFp4icgqGyhPUVnLZ27363QJWcptPGdwoJtkyrCJDuBDoPJgRTQMIJ4jOynIIUjofY+9e6FscxF0eJ//Z", "type": "news"}, "200": {"title": "I Took Apple Cider Vinegar Every Day For 1 Week, and These 3 Magical Things Happened", "snippet": "But I am not a vinegar person. The smell alone kept me from it - until now. \nA yoga friend mentioned that she takes ACV with fresh lemon juice in ...", "uploaded": "5 days ago", "url": "https://www.yahoo.com/lifestyle/took-apple-cider-vinegar-every-234610466.html", "thumbnail": "data:image/jpeg;base64,/9j/4AAQSkZJRgABAQAAAQABAAD/2wCEAAkGBwgHBgkIBwgKCgkLDRYPDQwMDRsUFRAWIB0iIiAdHx8kKDQsJCYxJx8fLT0tMTU3Ojo6Iys/RD84QzQ5OjcBCgoKDQwNGg8PGjclHyU3Nzc3Nzc3Nzc3Nzc3Nzc3Nzc3Nzc3Nzc3Nzc3Nzc3Nzc3Nzc3Nzc3Nzc3Nzc3Nzc3N//AABEIAHAAcAMBIgACEQEDEQH/xAAcAAACAwEBAQEAAAAAAAAAAAAFBgMEBwIBAAj/xAA9EAACAQMDAQYEAwgBAQkAAAABAgMABBEFEiExBhMiQVFhcYGRoQcUMiNCUmKxwdHh8HIVJDM1U4KSotL/xAAaAQACAwEBAAAAAAAAAAAAAAADBAIFBgAB/8QAKBEAAgICAwABAwMFAAAAAAAAAQIAAwQREiExEyJB8FGBoQUUMmGR/9oADAMBAAIRAxEAPwBcTOeB9quQCT1ArlAgGAGc1PGzqPCgHx61lyZp4zdml3TBOpPHXii88CQ32JFG0jBoJ2eleO5jJY8mmfXogIkmB8qCwgmbTgRA1ZFa6kAUbdx4xS9fdlrTVZQd/wCWlPG9eR8xTZfKGkLepqOBRuHHnTFNjVname2KrrphMw1jsdq+llnMH5iAE/tYQT9R1FL5BBweD6Gv07ZaeLnSnkYjgfOs513QrC6mfvoUJ58a8MPmKtEz9f5iVjYYYngYudlu7/IISpbA/dbB61oHZ63srhwJYbon+W4A/tSPYWsOmrcx2K98ERnBmbjPlnGPTpRrsjba3rc13cl4lWFNslvC4QIWXwsMHgcevXNd/atdaSpgrLAlY3LXbWa2hsLxYYlhTu2GXk3EnHTNY7Wh6zozXaanayyyPeWcviLOT4egPwyRz71nzqyMVcYYHBHoabx6fiUgxd25dzmvq+r6jyE2FVNSCQLwWqvJKDjD5J8hXccEhxuXA/mOKzIQnyaQuBL0GoR2xDu+3ngmit72t0+WxSFp2Zx5CNj/AGpO1OS2DKjzspXORGmc/WqYmsR0a6J9gtWVH9OrZd2b3KrJznD6TWodn1q1c5USH4rio01mNSGWJiPiKFwLYzuO8uLmMeRMYb+9ST26xYWCeKcA5B8Q+xFOLg4i+g/vE2zss+ERtsu3gs7KS0TTRIX4DNLgD7Ur3uqTXUb5jRDI20bAaqbssdwQMavlVVlm2jBJVM+3/BRbsalQAi9mRoyLmLM7aEil0gQ6LcTFyXcfoC5+tHPw2spp7LtKI0eFnXbDwV42tg/0rqOdryC3tbhQWmmAZRx4AQBx8d9M/wCHsz3UeqzSFjuYDxeQIPHwrsSt0clp7lXIyALEftS76J+Ic8qruSeNJDG3R1K7WU/Ha31pa7YdmrcXbT6dIGiuB31u/wDGp/dP8wOQfcVo/wCKmj99cadfxjbKF2n+bGCB/Wkm8mFpvs7kM0AIlt3/APTLAH6EdfcUZhp9nwwKsWTr2Zs6NG5R1KspwQa5p9n0qx1GbbdDZIRgSqcH50K1LsRqFuDJZsl1H6A4f6UK51qfi51C0q1yck7/AFjq4EQy7d38OW+lEbO80qO33umZfITMXJ99oKgfPNVO5eYdyi8AchePiSf7mptIs7Hc6yOWHmVZUX5u3n7AGqqojl0Ny0sHXZnGo61Yx8WlnGM+aJHGf/qufvVeLWzIjAWrhT0Xvn4+eKPS3OkQxGK1tFcjztbUux+LyH+i1Ri1WOHftsZ0LebXap9glOMyxRVYQQl2Hkz3QdfMZDn7irEa2F9JthPdvjnHgIP/AEk4PyOa4acSTNJ3RYHnYsqufuKkSK2mmUkmKYcZKd031OVb57aGrHfRkiB6ZVls+6ijmPi2yYcevoR9MU+9i9DtxHHfXKiWSJFSIN0BAyWx65J+lJd5EHEdurbm6uQuFUepHkfb/Bp+7KXxbTEVdvhJRiPUHFM47HcXtUQX2+upY9atRbRRh0hJJ2+bZGT8OoqbsRqdpp1rPa93IXUKZCcHJ5z/AIod2rLvq4lY5DKACfahtlJJDeNJD4ZHBU+Wc0NsllsKxhcVGq2ZpOuTw32noJ0UoCCFIzn51nfaXTI7pF7iMKqh1C+QzyPjijJv55FCBwxQcj1q5FpM8tu1zPGyL0jQ8NK5HCqD/wAxmiWWHexBJWoGjMu8MZAZlbB4O4eKjOlagsmLaXhx+nJ+1SarpLxyMY42ikBy8RXBB9cUBdizbXBDqeSKbZas+jX4DEA1uDfy/CIyW8FxdTiOCItnIWFuhP8AE/r8Og88+RaLspcsyyXUiGT0Y5x8B0qHQ9SNg7uIY7gt5h9pX+tF17SNn/y+Zm9FkFZDJyLw/GsdftL0DruUb3Qp0UK0gceQOVH0HFBGt44Z2ikhTd0wQMimiXXLu7/Yw6SeRyZbhQKqPHuYi7urK1z1SIB3+pzz8qNVkv4/5/zcjoDsRekjRSQVjIHXKiuXkVjvDgberbuMe+aN3dpEfFbQSynp39xkD5AjI+S0CFoZZjkNJt5KcKox68+vvTy/rBl9+SOSbZGZQjhOSr7eWb+L5dB65GKht9d1Hs+6CFg0EniaJs4D58QDDz6f4ohcDKKcHcxwoz1P+qMdm4rKVX0+4jjmVuSkgyCaNUSYJx3IIu2ug6gyRazp8iSbclzgg/AgqftRSHWuxaESBXL+Qy/X/wCVd3v4f6DeENFDcQsTg9zLkDg+RBPtj3r6z/DbSUZALvVlPDbNsfB+O2m/jbeyBFzZrrZnjdt9GtJNmk6Ypl4wzr0z555P3FW9KGraxfx6tqAJt4Se4j/SrMRjwj2BPNG9G7G6DYTGYWBknzkNcvvz77f0/aqn4kaqdMtbGKJCTJKRheMAD/dCylcVMf4kqCGcAS1dWsOpRtHcwiIqDtm3fo/17VmOpWSyMJLZ8EE5CdH+HvVq51C6u4CiSMiY8Sg/qqvYFgGRxuQ+tV2HbdR9Zj1uOlqlGnrWoZFZZkyeeFyR8elddw8jqsczox4yqn/9CpEwRiSQj0OzIPzFSW7pbypLIzMgbPhU8/agfUzgr5OLaHcszdnoleIXVzPKHXkADH1OaM6bpdjbbfy8ZXjqxzVXVe0lreLE1vZyr3IwcDG6qsOr3knFvYED1kf/ABS2YuQX+g6E9rK8e/Y2CKNEyBzjqTn71n2rL3V9Nsbjd1zimJlvLiD/AL1cEjGTHENi/M8k/agd1G0iF44QIk43BNq/5z8SaPgUivbFtn/Ui5LdalP9wMxJJGBn09qs2Un5dUuE4eFwwb+IZ5BqEFON685zkn7VxL04BAboDViCR3Iso8E0qIywuksbxvHLhtzLyFyMgfAZPyNFbYuq/t5bXdv52ufEOeP6fSkHXe1N5o3Zyzgs7VXu5rchJndNsZUgElW68Hy9aHad2m7SavO1tY20z92VSaeO1iWONiP3nPAxk+tW9LpauwwiFlNgHLXU1u2i7xjJ325Qdu1BgeR5PnSD+J17E2qW9o/JSHdg+5/1TRZanJoHZ20XtFdpPqAjJdoznvDk9MAcYI8hWM9s9dk1btdOrxmKUd3GEPVfCD/c0rlnlUSPIbCA+SErCbJKRw7mHAPlRm10uW5OZm2g+Sriu9D09Ft188dT701WNmMA4B+FY3KzLN6TqXBIESVDXTkl8SueeQoPqf6V2un3xJMMbHAzuUZxVeOVoZCP/aR7UZsdREcCrgKRnJz1rQfCqnqIBz95UshdtMIpGG7qpmbGPrViK6LEbivwr2+uLf8ALMVVpJ3PLN+lB7D19zVGGVWA4Awemar8+gD6xDIx+8adLFlcQMt5cxRt0KMcFh7USmh0eXTnheJpYAeXCkYI/mOAKz28umSYd25AA4rj/tW5bw+Blxjbtxn44xVlgutVABEC9TMd7lnXLG0tWZrO5Mi5/wDDYZYD3I4oUhluJNx8QjXPsAKk7uSRt0pIB6iiWmiPDxxouMYZvXORXrNyPQhQnEdyheWc3aLThp/f2N2kTAokUyLcQn08RHv5HPrRjshoer9n7R7O0m/J280hlmmvZI2RfDj9PrwOmPjxWdajo13JcSzrGrKzlhg9MmqZ0q7ZcyKNo/ibOKMjJrWpzLsamna52r0XQbNEtbtNd1eIFYpFyY4yTkktk558sk+XA6ZHDczDXUvLpy8skpeRz5luv9aMW1gqDLZdx7cV7qGi9/EJIvMZ48qI1hYcT5BV1qh2PZo3Z+67yHYp9/jTrpVzCCgJzzisY7O6m0Sfkb1zbTdElPQ+/wAaf9CUwJFvuVkYLhmU8MfXrWSysdqLC0bbTxR0+/jvbVJG/V5sPWriyD91hSZoeoLDed27bUmOBnoG6j65I+QpvQ5HT7Vp704N15E6LBYuz7J2ckdahyVOVJB9q7AJ6eVer3ZHiJz5Ypdl5DRjAIkJOeXGTXcYcnagCj1NesVjyCDn3FcB/BlQdxOAOnzrgNdSW5cYCOIjPPmeldaMwY7sfvgE1Ub9nb4kYbifKrmkDduKnpIuR6DBqehINKMpKRhh0xQuW6jLkOoyfOrFzdg2aqCeFqLs5p6a1r9nYn9Mkn7T/pHJ+wxQByBjJ48dmW9C7H6vrZMlsiw2meLiY7VI9vWnK17AWdpF3V3rEjSfyw+EU13TRqUhg2iGIBEQDAUdKrxuXXc3ibJUkUX5PtK4ux78idrH4fTi2aa0dLpFyQUHiHypYht3UbQNrocMvT7VrqPNGwMO4Y6BT1PvQDttpSfl49agjVJchLpUHDZ6NUW7G4Sq3vi0/9k=", "type": "news"}, "201": {"title": "Is Apple Cider Vinegar Really That Healthy?", "snippet": "Apple cider vinegar is rich in organic acids such as acetic acid, citric \nacid, and lactic acid. This vinegar also contains phenolic compounds \n(gallic ...", "uploaded": "3 weeks ago", "url": "https://www.msn.com/en-us/health/nutrition/is-apple-cider-vinegar-really-that-healthy/ar-BB19hqtK", "thumbnail": "data:image/jpeg;base64,/9j/4AAQSkZJRgABAQAAAQABAAD/2wCEAAkGBwgHBgkIBwgKCgkLDRYPDQwMDRsUFRAWIB0iIiAdHx8kKDQsJCYxJx8fLT0tMTU3Ojo6Iys/RD84QzQ5OjcBCgoKDQwNGg8PGjclHyU3Nzc3Nzc3Nzc3Nzc3Nzc3Nzc3Nzc3Nzc3Nzc3Nzc3Nzc3Nzc3Nzc3Nzc3Nzc3Nzc3N//AABEIAHAAcAMBIgACEQEDEQH/xAAbAAACAwEBAQAAAAAAAAAAAAADBAIFBgEAB//EADgQAAEDAgQDBQQJBQEAAAAAAAEAAgMEEQUSITETQZEGIlFhcTJCgaEUFVJigrHB0eEkcnOS0iP/xAAaAQACAwEBAAAAAAAAAAAAAAACAwABBAUG/8QAIhEAAgICAgIDAQEAAAAAAAAAAAECEQMhEjEEQRQicTIT/9oADAMBAAIRAxEAPwD6CvHZZ/GsZ+rpckgNjsQk4e0okGl0XycTVphR8TLL0aKpfkjJG6q6N0ktQbnQG6VlxcSREuNh5lZ+XtL9HkcyEXPihXkwk6TD+HkXZviQOYVfWVfDJ/qaeLS9pPDqs3h+KVNU+8j7X5BTxUkTxTu1dbW/Ox/ZyH5KlKolPxXFXI0MMrqoOEVZTkxtu5sbb9bnzV3T4Q00vGljqJTa/wD5uaB+aylJMIaylc1puc9I5w94FgLCfHci/kt32XqOPRPYfdtp4KSyPlRHiShyRRS0ADXF1PU/BwVZPFSsBL6eoFtyXfwtmBe6SlpWyB7SNCEh5GMx44tbMVNVUw7rCzK372vxQY6mkce9Zw52ksku0NOaavlaPZNrKvZC90bMhs5y0RaasTOLTo2jafCqmmM9LHNE6PZ0kgLSfgVGtxFkFI1hj455CJ4v81KipxT4RDE7c6uQsQIho3HlluijkBlBA+1UMNTGb2uNlS4dRtA7w0Cr8VxwuqcgOl03TYi1lG51+S8hieXHFJ+zvqVFT2jruE/gxk+apKK75RfmVDFJzPVPeTuV6heWSArtw1DQptyds2mF04s13Oysq9o+hh7xs+2vgQf+QqnB61tw0nYLW4W5shOgPd0BF0jHOSybF5ov/NlTh1BW19AZY8uUPY5jr3IcwkbehWmwaqrMLbPKKdsjSdWueGnx/VDzOBIGgvyC82aVmbK497fzW151ezAm6obGNVPeIour0F2N1IBJobfiQWudY8lC5Ldb9UrnYadLopMXhbXzmWUOYTyDboUVJE1wcHHTTVqvnsDm6i9ivNjDTcDVOWWlQL27oi1/GY3K0hoFtvBK4qc3c5X/AGVo4lzGFxN7pCaBs8tyLu1PpYJsZx0LabPj9ZNeUuRm17uBw7nqq2okuSl4prvtdc9Yk0dLlsdc679U5StuAq4O1TlPJZzU19B+y6w6QxyLedm5g+oa3fM0j5X/AEXzunkbn3Wv7Kz2rILnckdQUiS+yY+ceWKX4bBzNVAt8kw5DKKT2cWJBrd1G2iIBv6KClhHCNFxSKiSjRZInuN9ECkIzSPPuxu/MIkhysH9qWpL/RKh/LQfn/C0Y48mkBdbPg88m6Up3kylMywyZM2VLRMcx+rSrjGkalLY/G7VNRuskWbphpISpGhMsqUnNe61XZ2bJVQu+zI0/NZKil1sVo8GdeVtjY3Czy/pGpO8b/D6m7UIRUYJM8DDzsukq59nER0HdDKmDv6IXJQs6dlErpOi43VwCOKLI1Rsz8KpXVroCI7OLDqQNlb17rNNvJUsjAbk8k2b4xtEirZ8lNbGRY7LzaiA380E4dMPcKi6imbrwz0TrQR50jeL3dkw3VqQkgnbtG7ouRzTxmzo329EMoX0MjkrstqZ+Vy0uDSjjR/3BZCGrF9Wu6K3w6taHtFyCTZZZQdmuGZUz7NTd0OjO7SURxSlJI+Z5e1vu94DdFdImZYbtHMTCA7+iGToFASjXVCdKMo15pVBBi5ThO7kmZdd0YSgMAv6psVshGrObqq0+x66otXUOLhHCLvcbA20C5M3K0DwCvMmobLi9mRAgJ1A6IgZTH3Wn4JV1N4FAdA4a5lOQ4f4VIXWLG9EQUWHu3jB+CqQJW8yvZ5m8ypbIXLMLwx28TegTEeD4dcFrRos/wDSZQfaKMytmaNXFTkyUj6NQszRFwJBAuC3SxQqipe944jQeRLdD/KZw6zYGhx1czS/okZ2ap0JaZlUVYpUVD2MvHHI53NobfoRf52ST8RlZo+lmH4U+bgrxdcWPNBKK7HRiV7MViv3szLfaFl09pcOp2kF8k8v2I26dSgV2HxTXOl1XfVcEQucubyCvHSJOCLDC8SlxXFXzuhZBFu2JmwWgqRus/grWsqRk5K942eRwkjLWk90+KX5s6ggcUPs6Mw2eAjZT/pnWNwFTBzgbNyFFa9xBFmg+KuhvZcNipnc9F59BAbZXj4qujhnlNo5IRbxuP1R2Utc89yeL4aqgqY23C4nc2nwRH4GzKbFvVLHCsaeBkmYBy0StVR9o6aJzyRkb71xZRJEdmngquBiNM6qe3gQe0PHu/ugyYvJL7FK4+YQ4oRV01LeN8kz4mklhBubC+hXXYPWOuIRUC3LIU+adVFGSDSe2BfWzHXgkILq2T7BRZMGxRuxlI/xlLOwvEQdWyf6FIal7HqUQU1XKeR+KWlke9tynPqurd7bJNPulF+q5mDvxvFvuooEbQLCc0bJJTplYTf0VTLjlVUwsHH1aNGl2UhanDKR5ppRwy5gBa+4OmmqQkwSizG9Mx3mCnN0kmhLgpNtM//Z", "type": "news"}, "202": {"title": "Apple cider vinegar: elixir for skin, hair and health", "snippet": "For a number of years now, Apple Cider Vinegar (ACV) has straddled both the \ndiet and beauty regimes as a dietary supplement and a beauty ...", "uploaded": "17 hours ago", "url": "https://www.freemalaysiatoday.com/category/leisure/health/2020/10/11/apple-cider-vinegar-elixir-for-skin-hair-and-health/", "thumbnail": "data:image/jpeg;base64,/9j/4AAQSkZJRgABAQAAAQABAAD/2wCEAAkGBwgHBgkIBwgKCgkLDRYPDQwMDRsUFRAWIB0iIiAdHx8kKDQsJCYxJx8fLT0tMTU3Ojo6Iys/RD84QzQ5OjcBCgoKDQwNGg8PGjclHyU3Nzc3Nzc3Nzc3Nzc3Nzc3Nzc3Nzc3Nzc3Nzc3Nzc3Nzc3Nzc3Nzc3Nzc3Nzc3Nzc3N//AABEIAHAAcAMBIgACEQEDEQH/xAAcAAACAwEBAQEAAAAAAAAAAAAFBgMEBwIBAAj/xAA9EAACAQMDAgMFBAcHBQAAAAABAgMABBEFEiEGMUFRYRMUInGBIzKRoQczQlKx0fAVYnKCksHhJDRDovH/xAAaAQACAwEBAAAAAAAAAAAAAAAEBQECAwAG/8QAJREAAgICAgEEAwEBAAAAAAAAAQIAAwQREiExEyJBUQUjoUIU/9oADAMBAAIRAxEAPwDVBZyXEBiupQVP7tSW1tb2ShY1JI8SaXtG1pZdqs3A7nNNNvPBcr8OGHnUA7nEESNrhZDyRVqJCU4YHNRtZxHO3HNQs5t8KpytTIlvbs42celV3t7ON95jAdvGpFnZo9z4CiqKX0cs5RxuOeMV0mWv7Pt2G4jI9alXbtIQhVXjjvUVzciKPg4GKGJcD3oOAypICGcHPA55Xt4/nXdTpdLKXJSWLPlhm/hiuJJyWMTy27+agmNv/bNfGQKTIhWTP3ftNn8aqFpZiTPAEicjObhW/DAzXbkalq5jh92VlBUsOG9lkj8Krwra295FM0gXHwnwBzVuK294+xaVkjRBtRBgDn86Fa1oKmNBHOiszgRhjtJfw5q0qZDeWt++oyXCLvhdyVwMcUH6xnms7Jma3k5HcLkU5pfCGL2UiD2wALL5EivllivYjHOisp4IIqfU+JX05j+tyT9N3q2kh3xA7lfxxTn0prcc3s0gdnMnhjNRfpC6ck1AJPbAMqnDN+6PEmrXRzWGjGKzth34Zz4n50GzitwIelZsQn6je/tu7Dao5PrXaxZ+J1yPxpa6xh1meNZNIgE7cZCygcfLNT6QbvR4DLrExUMBiMMCAauLTz1rr7lBQCvR7+pev55ZyIbRcgnB9K9hgFihSOIzSnliTgA+p/8AtRXWoRi0kmtwInPKk4wTkeNRNdwTMWvFMO9vuzZ2DgZ5Hf6471rMmQqdGc3TXE/wl7aP+77fv9cVFCZLXK3EGY/F4pBIPmRgEfgalQ6azZGpWhCn7qyKF+VVRbWst9vhmgAwSptos7h45bhRUTpPeAQwvK0hUHtuXIOf4/hQ43Yktxbm9RY5QFDC2HP14P5Uam0+HVZZFl3JHCAqqkuDnxJx8/40p3PTSnV7u1sbqW2EAiKfGXySM8gkjHasbktOjWZrUa/DQ1qPUs+lQWjQ2yOJUCkMSNrAdqifX727jDMkEeHB4XcR6jPjVbUbe4OkS213Evt7aQOjr91weOPLv2qOxtmS3PtDls9iKS/ks2+hwoOtwzGoqdd68Qnoli1/71Os7iV3+Msc5OKK2mmXdtnkP65oZ07qAsLK4acffl4NdXnUMolKrKAueNg7CnOM3KlWPyIDcNWECZ51N1jd215Pa20mLS4XZg84HpQO31e8R1eGVgvfk96crnovQ9OubZtdkub1nDHcr7I0Ixxgcnx8fCrj9I9OanbY0mWW1kHA+PcPwNCWqXPnuPGtr5bUdfcT16p1G2jcrdSDC8BT41KvUVzfRBb2dnYdgTQfqXSr3Qrz3a9jBVuUkXs4oXFPtJYEYNZDmBozUEA7mhaJrQ9rFHcOxjLYZd3hTNePcWk0cNssrwKgx9nvCt5YIx+HP0wKzbpdFu9SjAI+EliSMgADk079O22tvI9/741vBO7OsDpvIB58e1HUFiIFn8OQMO9QSe56aZp4reTaV4jU7j+fFC9D1yfUL5Le3jlSMDJ7bU+e0ZP14oxMl5cxPA90mSPvGEEg+nP+xpfubO9e79xivpHuEiEk0BO1V4U4yP8AFwceH1rZw4OwItrKldbjBc9R6R0/eNZXDyiSRFkUCMkY58gfwoDc9VaZDqV3fCOScXRX2eMKVwoHOee4qj1hYSTaXpl+6lJYT7tKp/ZyDg/Lj86VU01jIgMu9ABnA70Bk5llTEeIXTio6/ce9X1e5ubnSyVUW7MNyDkAHHJPj/XFEHaNVdt4Ax4UmdROTY26K5Qw24k48gCM/lS9AuuajeR6NC8/tSc5LEgKe7H0pG9NmcFsduxuFtwo6UTXNHa1mtd0+3G9h3om8enIoYxxkAckkcUF6Yt9P0CH3Qj2kiAbppBuLE9z6UfubTS9Zt3S8topEfjOMEfUc16jG0tSr9CK76bAxYjzBGrHT+oNMNolysUpwRI65wapaDpVt07AwuNRE87nvGMD/esn/t6a3lQLJkD1rmbqG5aPLSEr5Z/CgRtm5MvccriKP9HU0/q63ste0CZGcC4TmM55DDtWGb3LbMHdnBHlTJYdQTSXIV3Kp3OTTZ0R0GffJNY1qPmSQvBbMAQoJ4Yjz9KK1zPczyitKDiYN6eM/TsFvfXVoCruC0Mg5aM5yQP9VadovUGj6ygNhfJvI5glISRfoe/0pI64vFfW0jT9UqRqD6/FmlbVoEjmFzbx4Z+ZUGe/mPnVa7GQtqB3VLYFJm6xxnfn2L/Oh2o3WmaZqXvV1hbhwM4wWZcY7eP3ax+1vLn7JklkAYgMu49qLLdhQm8HJIxnxB5H5GsbPyRA6WUXCG+zDPWmtpe2MrrEY7USrhT354DH5EdvU+fAC1u0iVVbAUnIPlUmtsq6JdIx++EIH+cUspJIzRqD2ODmgLd5Kh2h9X6fasd7SKHVNaih9pEvwOCTyAu0nt5cUGt+tbfQ53stL3SwqxBmbknnw/u0ualqFzp81zc27YaRXiDZ7BuDileJyWyDmt8TDAHInYk+qOXYmjTdZXE95G5eJiQyk47Z86bOnuo5M+xnfMiHBJ7Efz/lWKp7QEHtjypj0XUJINnIyTksTzR7LxHthaslo4kRZkuD68VEblzhVySTgAeJo11doP8AZWqMkZzbyZaJvTxH0pr6B6OjgSLVr/Ekzjdbx4yEH7x8zWwCkRTdfYhKt8ST9H3Rlw1xHqes4VFw0due+fAt/KtIvrkrsIaY84MUK5d/T5VWPvEEGVtpjzwVQ8mohf29jE7SOhuBnK5KlfTPjUiBM5bsmKvXFrcTXoliiwUt42dUH6vlx/vQyzlMyKJAdygbwfOm+21O3kS/vJT8WxUjDn7wBOf4ipfb6LOmHnhSXby+4DP86Q5We9GQy8NiNcdBZUrH4itBpsWVeRyQp4CnwqG52LOFj7IABz6VUvdSZjiJx7MnIK+NRwzbhuJyD+RqX0fAnHo9SzeOb6KeBPjkGxFUeJLD/mqLaLeo3EEufMKa70q9MGsRqCFaS7jDNn9ndyK1TXOp9K0uNpBcRPsByFRT+J8KGyLrKCqVrvcgNv4mSe5AvNa30bRh4fh3LgjnvSVcRvbTtE4wynv5+tOHVfU8Os6p7e1RlAjCFjwT/wAUn38zSnJ5I7Hyp1hh+A5jRPxBbbQG6nUMuD50TsZHaRfZjwxQCN33YAyabelItk8dxMuQpyBjI/CjGQmaV5qqO44arpUvUKWUVqN0+84UnOAR3P4CtG0DSrjQ9LhtU2Sui7pJZWyMnk4AGQOe1C/0faM+k2HveoH/AK+4GWQP+rXwX+dNiTQbvtAN3iM8D5+dZ1qQvcBzskXWll8Snba9H7ZohI9zIP2baFgvyy3f6VdaOC8j3X+mwc/syIrt9eKjbVLcN9iqKgB+IEc0H1bqmys4JFjmSW5KkpHEQyhvDcR2q+9QRdmJ36Q7u0MLJoMYtktnaKYwJtWRmxn/AE7T+NZ0onL73Jf1bPNN7N70UsoFLyyPkFfMA5rmTpi/VvhtHJxnileTetdpDeY4x0/WNGLe6UpjaSPDmpraVxDgrgijp6bvnU/9PIrfulcVXl6b1FR/2zsP8YAoYX1N8wj0yO4GimaCX28GPbqdyFhnBHYihvUN3q+qOs+pXc0wHChj8K/JRxRy5sZ7GdUubZ0HA45UZPmKjvljkQpgYyB2wDRtDd7EGuXYibt29jz4140ZI7HmigsN85UDHnnwFTxWK59PA0zA3AT1BVrakyA7cmn7p7S3dI1C58dueaE6fpxkuEXA7+FaCqR6Ro099MBsiTIDDx8APmSKljqco2ZVvNZv/jS2u2TIwCUQsfXOO9UJbnUrlGSe/mWPPEagIG+ZArgOsAIV89gODk/l2FWvYySR8ttT7xLDg1U6AlQg34lK6nlkDF5ZZORxI5YZHp2/LxryEu0XwsMdtv8AIUStY4S0cbqFA754B+VXZtOsFR3iuFMy8hN3Y+nn9KoXCzQV78RestfPTOs2t20Hto42PtEBwcEYOPIjP9Zp7sOpE1lJLi1uvaRD/wAgcpn5r3XvWXdWIwXBkBXAI/r50s2Oo3Wnz+1tJ5In7Eqe/wAx2PyNLs7D/wCtdg6IhFLCpu5+l9BuWLSPPdI6EDaTMHAof1X1Fb2X6q7fC8MsHJz6nsBWQWvW2rBBiKxlb96S2y2foRVDVNV1fWmCXkgESnLRxIEUn18/qaAp/H5DD0mPt/s0Z6w3P+Rt6m6sg1OyitbQMxLb5pXO7w4Ufx+lLe/K5GPoc1QjDLtQcgCiEMIcK7IwiyP83pTqjErx04JB2tLnZn1vFtJjwpZ/v5GCBnw9alitM5VBwPE1ZJRg3wAjPGK5TdGNyk9uy8UWsxaX9LtAl4hK/Cp8Pi5qn19r7NdQaQjn2KKDJhsjd5dvDimHRIWjgnvpgv2abhk4x8/rikdNEuepdU1SeJyWtojJGV7SSZyFz8gfyqG7Opy9EGf/2Q==", "type": "news"}, "203": {"title": "How to Make Apple Cider Vinegar Shampoo For Dry Hair", "snippet": "Skip the bathroom cabinet and hed into the kitchen pantry and grab a bottle \nof ACV. Yep, that's right, the same apple cider vinegar that adds ...", "uploaded": "5 days ago", "url": "https://www.wideopeneats.com/apple-cider-vinegar-shampoo/", "thumbnail": "data:image/jpeg;base64,/9j/4AAQSkZJRgABAQAAAQABAAD/2wCEAAkGBwgHBgkIBwgKCgkLDRYPDQwMDRsUFRAWIB0iIiAdHx8kKDQsJCYxJx8fLT0tMTU3Ojo6Iys/RD84QzQ5OjcBCgoKDQwNGg8PGjclHyU3Nzc3Nzc3Nzc3Nzc3Nzc3Nzc3Nzc3Nzc3Nzc3Nzc3Nzc3Nzc3Nzc3Nzc3Nzc3Nzc3N//AABEIAHAAcAMBEQACEQEDEQH/xAAbAAADAQEBAQEAAAAAAAAAAAADBAUCBgEAB//EAEAQAAIBAgQDBQYEAwQLAAAAAAECAwQRAAUSIRMxQQYiUWFxFDKBkaGxFSNCwZLR8CQzY5MHFzQ1Q1NicnOi8f/EABsBAAIDAQEBAAAAAAAAAAAAAAMEAQIFAAYH/8QAPhEAAQMDAgIHBwIEBAcBAAAAAQACEQMEIRIxQVEFE2FxgZGhFCIyscHR8DPhQkNS8RUjYsIkU3KCkqKyBv/aAAwDAQACEQMRAD8Au9qlqfxWoFHXSwKLh0hhmc6mANzo8h64Ya4AbIBY4mZSfY7M6qhziMZrmbCiKuxacSID3QQRrA+h64HUDHxI2RRLV2sPavIK2d6alzelnmVSxSN9RA8fTzxUAnZcTG6iJSfisk0NG9HJMzsXaaMS2TmLC4HMDnfliWy1Tgtyvq3sxmMsaN7fTysgtpakCjw5qQfsMW1nmoAbyWaJpMny+meuiMCrISEjQgszsep2tvfx5YE2n1jyVQw0SQtxZpT5zVT0dKJlqLkoZHAUEXvYi9uWIq0i0EkBXbDowi9mclkyaKVs+qKSod5WlD6rhTyHMc9ze3wxVjwBlFLJw0KxWfhusRTGANyHctcdQPpghqAHKqKbyJAXI53/AGaqKZfUPDEpLAQQy6DfrqRSLhr+OCtqMAhULHyqEeVNVUtLWVeb1qidFYBq+SNTcdF2OE3NqvcdOyMDTaMhdDlLUFRAYqGWlnWP3ryGUg+ZOJ0Pbuqy0lLZvnCZY/BEfHYJcpEoGn6+Fz/9xAfoMq4pl6Rq66af86OBwySWAaewtbvch4kH4HHOvA0bKRbSd1g1tLk3HoaeOWR5JNZk16l90DmxueXPxxzroU4Dt1DbYvEhetX5bWSQtLQyaSdL8VVZQLc7X9MDFy2oIVzbuansxyGjXL/ZMupKeNpmGnTHpXbvb6SD0HXB6ILTqCBUhwgpHKqaLKnrJ3FP7YWbivAGAIty7zNvtuetx1GL1a2DlWp0tlmCvqIq2lV6htNkDrYW7yC55eJOEBcHWAnDRaWEgKlUxceX2WqqBTU0a6lmR1V2N9luQfmLYfBDSSkiC4IdHl9FS5sKyOvmmEOpXDuJNJIO3K46+GILtWxXAEbhYq6iSorwZV2Z1UC3ui+w9ThGs46gE7SYAyV5mT6p4y9wd28bdP2wOtUhwlWpt90wtQzikMgQCaNhuvLUOnocM06oBQalIuWKukl7RQUskEkEXAsHWUOxU+Wll8ueGqdQgYStSmJgpPKaXMcjrX0LSTe0AhjGjLbSdtix53ti5Ooe8qtEHCTm1SSz1RYOEbSW562J3t5fsMZdV2C4LSpiICNUyiOJIxfUkrHV4iwH7HCdd0AN7ZRWNzPYkp3V6yQQR64UuI0ZeYA57ehPxxarW1PMDChjNLc7pvKYlkkKydzWLx9ATfpf44tbQXZwoqyBhPCGojqeJ7ZKiRKVUBzpNrgW+vyGNEPIESlerBdMbpMxyJGYFQs07WAXy3t9j6WwjWqO+EblOMa34uSWdTJaQSICbtubWsP36YS1TmUaITZzHjshlBdkILDT8/nv9PDD9O7D8HglnW+nZFyaXhSzynS6GTU12sL7kH63xeg/SXOUVaeoAIklQ9Q8R4ah2eQsWYbsftbbnhZ9VzyIHP8APBGaxrAfBYkkY1BNRGWjj7uqJlIubnx9flihJL/e9FMAN91ZMgEXFdZFUbkkche1/niRVDBJUFs7LQskvFiRZbAk7chb3sOCpI93KXLM5Q6NVVHhpWMIfYvawZj59ABfFKdWWaWlXdTzqK+EQangi4RQo5L6msXO2w8NrYAZcAI23RMBxM7paWPXwRxVJk3J37m55/fCzxJGd/RE1QDjZZiq4NX5jMSWBspJ+Pwt674gXVIHJ/P2VTTdGEOWqhk1hIiQx2Ym29+gGwwpWu250hXZSI3K1HmXDiJ0XbWBpA7ow3Svoo6iMrjRkwjCtikJZk08wuwNhpIB+3ywF99Te6Tj+2PorNoECAtSZgoASOI6VYBS+4HiSPt88VdfN0w0bbSuNuSZJUqrqZWmeQNuRa4Fr4UNdznapyihgAhNQ5g6UZVVJ1DqdtydvTbGh7YW0SELqQXSmqOvKqoaHVKxvYcm/rrgVG+A4ST6/nH+6l1AnY4WZc2YOViQDbusea+J+3yxSpfmTpH7c/zsUtoYyUrPVSuHLyu2ob3OE31nPJM7orabWiANki07xN3Ttfl/Xni9Kq5rYBXOaCZKp0uYcOAkJqFgum23x+/rh+neBlMyEu6nJRos1ZYWMiAyBhYjw8/r9MTT6ShpkZVDb5wUvV5mwQcI2IUr3idgTc2wJ98T8H5lXFLmtR5BWxt/tcLdP7r99eM3261/od5j7Jg3Fr/Q7zH2SsGU5izTqZ6VTDKU2iY32Bv7w6EY6pcW4AIByJ3/AG7ExUfaN0kNcZE7ju5di8GU5gGJCcbfmgCg/AtgjKtu5uX6ewyfkEMmgTIdHfk+gRFoK7imIUz8UC5TWlwPG2rBjas6vrdY084P2V/8oN1axHj9l5U0VdxSwopLADUdabf+2BuNudqo9fsoHUx+oPX7JKUVSymJqCo1W1c0sR43viNNOJDxHijCjSLNfWiPH7JiGkqhEv8AZKgg+EZOCGmw/wAxvmhljAY1jzWzBUjnSVf+Q2OFpqbqa9sc5VtDI+NvmhyRVPFJ9hrP8hsU6lgH6jfMKeqZvrb5hBqmlp4+JLSVKre1zCefTHCi07PafFWZbh5hr2+aXlNS0ixpQzl26EBfucS1tMCS4Qo9np8arfmmoKbMBt+HVB8lZD9jiYtz/NA81TqbfhWHr9l6Y8x1FBltXe26gLf74N7MxtPX1g0qfZ6O/XN9fssSU9eT/uusvblpX+eAhtuP5oXez0f+c31VinzxGz6bK2oZhGjqgmdioBtc36fL6Ypd9H0HUuvtnQImDBKQpWoqUXVNWRwg+ifS0NVXDmvHBAv/AIaDGSQXMZ3fUqKp9yn3f7imIaqNBTwmXRLOzLGh33Cljc/D52wa16Pq3lUsYPHghPa4tL4wN0WSOB0txpeMrAlxUDcr3ht1W5I+B8Me7Fsw2vUH+mPT7oYqPa7UAI5Rzx54lCnr6dJYo6itjheaPiIHKgW9eX9dceKuuh7m1AJbq7s+isyk986ATGECtIFTG7SoyvCxVtrWuMKUwdJEcUwyRSIPP6FPghY4Q3DLsn5akXLWG9h12xSjbVbh5bSaSeKWeCXOPb9ViemWoHElqRHVgNHHJ7KSY9e4sfQc8fQLG1bTtWUnCDGcc1LazqZhrZbgkahnTv6/hWRKZmTUsTkHhl9AF2HvAEn1x4q7satCo8hpDZPOFVzYOBjfwQMwiZKR7wxrqdbsEFz3x4HClF4L9+fyRrX9TwPyKT0v+KQMi2He729uXXBgR1RlW4Kg0kyXWIRmbddk1FWIuAbHb0ti1rZvrubpaS2RwMfJBESC7b6JSrotd6igzKlStnUKrmLdzGTex5newI6Wx9BfbsqMLDGcbI1O4cw6atMljZO+2qI+/aitUis0vFDBKBa0iWZl6+ePnRoOo/FI7DgfRAqMcx0EJOOppxXwStV08AhZtaRzIA11/UNXIDvY1Lu49opFjKAE8QDz7vBF9pGhzCJnmdu5Fq6qO9dJDIugqkqyowvbT+km4/ThK3tH1OraRxIyDz4+a6o4dSw9/wA0KkihzNaOomcyGCdyst9YuNPROY3PyxqstRb1atrVqBgc0cPuuZUBpmDPjHPj9FSZ3BseAUspuSykXJB2032sD8fLAh0Pa/w3LfT7rtDd88eX34qFn2UUtRWjMHimnm1rFw6eYgW1W1AFfjf7Yeaz2W3LG12kCdwJz/3J2xe6m4+9GOO23KYnhO/JVM30xzQhnPdp33a3fsV26C5x5u394GBuR4bpZmaLj2j6oM9JLLn1JVQVLKIoFLxRoxJVgRsR1Num9hjc6Mdci0e2gz35OZGDyz+Srud/w5Z2nfjGfRPPPErWaWqUnchhL3rEC5BHoN/HzxUv6cacz/6pcUXkYAPlxyonaqmr6pKeLLqkpErvLVe0CUEWIIsbE2GpjzsLjbDtrcX0ObdsceUAeM7Ji19yoHECNuHpkCTHon6ZJ0yBDVS8d3mjIk47SBwXFtzy9MeeuXUjdnQ3SADiAIx2b96LULDdHQIABxAHAoEBAzeJDMhlZWtE0pLi3l0xV/6JMYxmMJVuxKT7NrV0ctaanMYVSaRZI24ysXYXU7uCTbljbd0hcW9FotmGOPunw2wmb6n1r8U5A7CInPDzVmPjWQRVBeNbmxVCNzduS73NjgI6fu27geX7rPc0GdTN+/hgeQwuZ7ZnOaWio6PLqWoqeIWYzU8LaorXP6e6pOtt7Am2NGz6XbdMe2vpaBG538Cj0TT67Vp4cxHry5T3J+ky+KrzI+0ZbLFTEOplaVrDZgAN+RW1/M8+QxgPrup0/dfJxiB2H5+iR0GYcETMKaKnzOZaeIlEo4yqgm1tb+AJ9LY3eg3CvaEVagbL4zuTA2yPGV14SyhTc1swXf7ewreXRVsdCvsxpkVag3402vfUL94i97X28reeM/pinTp3UPdqOkbCNp4SeK5mrQJEevzARmqKuSGpnNOElVoTH+UzMFIXUdKt3t7jY7ffLFOmHNbOMzkeHDGF0mEvVS5nxiseXrYSWW6NsusC472/dvsBta/XBmst9AJfw7OU8sZ4zlVkoGYVGZrJAauFRKRME0C1o7RkHmOt74Zs6FvUD9LsDTxiTkRse8Jxr3C3d3j5OVCXNqKCeCOaVomWNUYqt+XS6m4+R57cjgFv7YwOfRcRJ57+eFR1UtcR2o8lWglqglRaOmsJS5l/WLgX/UTddhc/TBmdJX4DZeTq2+Hhv5Zyq9d2DHYl66vgfWHrYGEkbG0kr7jSCenOwTfn4b4OOkOkHbzy2bzhcy50RpAEfT+6+lzCijyxKSF1RoGifTodQE4i73YeYJ9R44zRb1qlxrcJLpG4JJjs8gmKVc1KjnvOYcT/AOJUairox2wRLhkSKR2mUWF+5zIFmN2O45Wt1xoXFq6nYicOJiOW/DcY580JtQEmNo+yvZc5lpGipJ4HgRbhV0zKbkm1rg29fTEs6ZuLVoY5oI2yCD57K5rNe/W8Z5gwUBooDUtJLQRFjUCQvUQsg1aRGL3vcHn63PTDf+NtIl1IHjvP0RRdnTpDnARHrPZn6INXLSxySf2KnisCLgMdN7f4ZHIc+e+3PBP8Tt356r/5VhdBsTUd5d/+r9kfL6WrietMSUxFRNGdDgKqryJOkAX2vyxn1alPpO8psaS2ZEql3c06jGCSNIMk57oknu3Qsz9ogr3UQzTyCiUEhljv32sTa9gbtY/9ONQ0aXRzTTJGSHDUNXCDAS76Ta9s06yAHEYxuB2cIHmtUcit2fr5Mwg4TJI8qxLNqLDTzvb9sKOtvbQbhtSXNIGwAgnOP37FwaHXDKDT8WJSlRk9FDNoWqgHHRYw3GWRUsWcXBtYbta4tcL4AEzujrkEe8057Rwjw2+fNWbZl7SROObe3hzTVBl8M2ZNK8sz1NO7VKglGBLleRUkWsgFul8ZnSFOtZ0hTcBDhpxPCY+ZUVLQ02tqTIJ5EfOEPtO0VXPR8RCwVZldIgJCrdznt4YN/wDn31rc1XUi2Ybl2BE/g+5wh1+rdauD5PvN2zmHKlXpKlPRGCiSVJI/zvyieYVelujNv5HGUGFr3GoS2T7vAESTjhuAoqRqMLm6bMo44qpJsvNNLLHE8nGqmVg6S8MNdrmy6Q2qxFrHrh91Auc0tfqAJiANi2YgRkzEc+OECUPMswy4rNIlPPUflxkj2w/mB4dTH3C3dCLuepvtbB6dCuCAXAZP8O0OgcYzJ8MBVLhsrudZNQ0WUyzQxtrKxxlwwBKak22sP0i3hv4nCfRd1Xr39KmSPinsnPjxzzTbA1rKjj/Q7v8AhK53K4faO2CJUUjJG1PImviuW2ZevT4ftjd6aoeyWvu1AcgwAAPrPigWjzWDnERjnyKpSplmW1KNBNwHSZoj7QWKkCJw1iL7+81/hjBBrVmnUJBE4ifiHpsPVWMA4Q0EkeQZdRxVsbzxVDQyJT5iImklswWzELex3K6Te3JutvdNy+o5uCJy2YGJxnhsZHeFHACVmqXtCtdIUeoK/mAHjR8P35jpIJvq0mK1uW3KxxZhs9AkDhwM7N27J1So98H87VE/1mzhX4dIyMVspDg6T4i6/TG9R6PtqFQVabIcNslac2bsOBP53qTL2sr5A1Ss8xndArM1twCT4eJPzwa5osr/AKuU4L2yYwMZQwOE/wB11X+jjNfxWir6XMHBlLM2mUXuhQDY2sN+nnhWvb06dvUDGkugERO4PZ9UldGpVcy5osDQ0xjedwV16JKsKpDOTGqqqrq1ADoO9jDHTd6ww53mB9ku5x1Fzmie77QhQ5RCWqVmZh7TpLyayORuOuw8uWK0+kKl1c0hVIifngqa1w+qwNcJDdh+b+O6h9pZMsWvip46/hBIpNSxsLqTpGm/nufHYY9D0k3qo6kA8CIwOKctKFzXtXONPiIx3+iuZwatsmh4EYlSJoJFVWu0ijSStvh8cQ+vRZRt+tZjOSMbYz28ikOj/dvqgqkAHUJ5E8dsR4rVQoMytBJCirc6DWyJrBGwKnlY2PPexwx7NYVj7rWHuj6JphOmHAmf9IMeI3nuS8FYUzsxrJIaaOnd5lZxIqHnsQPTx54yembG3ZR/ymgOJAHir1abG2ZqvABnGIxxws5rNry9mTWsUksJSWW+51g8vDAbDo2pTr06tVvu5BjiIO3fzStFtU6w0QdLon/pO4UPLKqE9ruLxJJeBTScQiJlT3h8yPt640AKRdTpuYGs1AAEydjv4pZ7a1Kg57zLoJwO0d/BV8zgoM1q56V46YRCNZFZ5TGXLahcHcXF+ZHXEN6K01n9TU0wcCJEQDH4UxQosq2rK5k6ids7JA5MRUvDC9QskTvK35ccwZJWDkKAy3N4rA2J2O3XAz0ddbQ04AwSNgQOB4E45qzrQBoeHiDzBHLfGNxx4pF+zq5y1XSDMLTGVqt0mo2jYO6MlyG5jddxY2AtbnhatXq2Ja6pTgQG/FwBB4R29mUOtYVKbQ9xBaTuCD8lNTs5QDvFbG99xfBTcV9pTQYxfVOWUUEVjYADmcU62sSrwwBSaKYJXOMoqdM0aEsYm5Y0KTqjBqfhDFTMMKbbP+0sV1aTWLW78Yb7jzODe2DiUw1/Ng9R8iEzH2hz5lDmSEsbhuHCqk/IYsboRKnUNtA8yfmVzlclW07MbAbe6LYF1rHJl1/dEadUDsX6p2bzuHMMmiiqDCJ0URnv2LADbY7X+OBXttWurZtGk4ANMiccI3ysu4s6fXuq0ZIdnuVdYonuUDHvEXVdgCOd19cYJ6Jv2n4J8QUs6mR+QipFFHUC5k90gqQ/QWx1bo68eCBTPoqhjtx81B7WZ9lkCRU4p+Lw5VEh4diFU+7vudwP549dfHXQLKeHc+S1OiujrqoXPc7BBjPE8cLm8o7UUh7Sx6lFPS8Mx6z+knqQOQvjMs7XqiH1Peznt4R2pi66LJpupU3zUiY8R6ruJqdlq0q4HQVAi0aou8CvUcjf+H44z6vSJtLqoLf4J2OeHb8p8FjUqtQUuqeJG8Hn80nJFCCFko4NSm49nvC24J5qwv8ALDVLp6fjp+X9kwLpw4nxhw8ilMqo66CszCvaVZKloCsKsrkDkdyd+gsL4S6Rvqd51bIMTnb0R7y8ZWt20aIiMyYifDvW6jsJkU7aliqYCekFVIi/INbHq9AWLqS7/wCjbs/ILyw1Mn/lqpG+hbHaY2XSEWPsfQ5bARlNHEj9dOxf1wCvRNQZKPRqhhUeqrqehYpXxTU5HMywsB8wCPrjMqWbxwTrbpkbpCbtBkXJauFm8F3P0wI2NaNkT2qlzULMs4jmYpl9DVTOeX5RVfmcM0LF4y8gKj7xv8IlV6fK5JsvjuvDldb7cxffEGpokIrc5QBTZlTSLpqZlswG++3xxDLszCY11I+JGFRm/tVvbJJkBOxsPrbBxdZ3VNbxx9ApWbpUzSEtUSOpY+QGI9okmVBqVYjUYUuCmdJCUvqGLOqCEJjnU3amGCF3GWdraqOARVkJncg3lHdI8z0PxBxV/UXAiswHt4+YypPVPPvCO7I9cjwKsU/bTLKiQ8SaSE2taVL287g7m/l1wo7oWzd+m4t8j+/qq+yMI914PjHofumqftLlqzyNx6UalFmBI68vdGA/4EQWkVQYM7H7qx6MeRLfp9Cut4egXtj08QsKUMnFSpWgdsSFy9IDCzAEeYx2FyEaOmP/AAI/4RiNLVMlBny+nksTGoYciBvipYFcPIUDOMqrqcNPRRipW9zFfSw/7Ty+BwrVtQ7KYp3JbhczUdoqSlcRZlDU0T35VEJA/iFxhJ9hUO2UyLxnFBl7R5Hpv7bBbyJ/lgYsqwOyv7XS5qVW51RVh05fFLVueXBT9zgrLKoDJwqOu2cMoNDleZRziarjESSbDwBPIXwatShnu5Q6dYl0ldEuWIkdivftZjhAFwym8KVV5QdbvcEHHC4jC7SpkmVEm1rjB23CEaa/W+BmUFzQ5pKwA2iq1Ei/xbN9Tja1FY8L5M0zOFwK/KhKu15aGTVbz0Hf646ZXKhQ5jSVx0QylJf+TKhR/kf2xIErpT6w7c8W0qNS1wyPTHQulDfY8sVKsEOSVIY2klNkXcnHKYSi5fHmKmXMYEdT/dwuL6B4nzxAbOSocUA9lskMhYZbTX8eEMTpCiU1FlNFCoSKBFUdAu2O0BSCsZhlUFVTmFlGgixGKlgKkPhcLm9FnGR3aGD8QowfdBtJGPAHrhSpaNeeSOy4c3G6jjtPl0zGOeSWlk5FKiMqQcIVbCoMjKaZds4rxswoH92qhYnkQ2F/Zqo4IvXsPFf/2Q==", "type": "news"}, "204": {"title": "Apple Cider Vinegar: So tart yet so good", "snippet": "Either way, it definitely tastes like fall and it's delicious any time of \nday. Good luck and enjoy! Apple Cider Vinegar Donut Muffins. Preheat the \noven ...", "uploaded": "1 week ago", "url": "https://maysville-online.com/features/184333/apple-cider-vinegar-so-tart-yet-so-good", "thumbnail": "https://encrypted-tbn0.gstatic.com/images?q=tbn:ANd9GcSI4Vt_mc5f-A4zU9kjRkvgqNMTbbowwOR8g1RdRyX1b3UUZdUaJDrIErg&usqp=CAI&s", "type": "news"}, "205": {"title": "Plix launches the world's first tasty alternative to Apple Cider Vinegar | FNB News", "snippet": "Apple cider vinegar enjoys an extensive fanfare for being a popular home \nremedy for several ailments. It is a powerhouse of nutrients and has ...", "uploaded": "4 days ago", "url": "http://www.fnbnews.com/Top-News/plix-launches-the-worlds-first-tasty-alternative-to-apple-cider-vinegar-61122", "thumbnail": "data:image/png;base64,iVBORw0KGgoAAAANSUhEUgAAABAAAAAQCAMAAAAoLQ9TAAAAt1BMVEX+/v79/v7L5dsxh17++vb++vnZU0r+9/oviF3+/f/psbHVQjTaPTPko53jp6LonJjUNCvMXk+Qt6Fqr5aYxbVsq5NSnHzbUVLejITUZGDI49igy7eFvaVBkG/i+PLVVUn1ysTPZGStz8D48+397+fMbXDd8eeNvajQlZPdp6zH5dSZxLH0wr3ciok0hGPXTUXz/vvLenZ7q5dOkXXS5d340dHUkI3cvLrQUEtjp4jRaV7Mh3/47Ovi2b3BAAAA0UlEQVQYlR3N7VqDMAwF4JO20Fanzn0AUhjTIVPnRmVzInL/12XKvzxvTk5wczu7u3+YPy7McrVOhIVO04goe8qlIyrKDVRVKW23zwygXL4gilNNu/o1zNSYfQBVv6n3D7kiusgDQ68/j4Spw50EQ1sPGUhI5/OzA6Jq9jXPAGHW3bloAB1X+jiBI38oL3wS6+8rQ+jwSQLFX3Y/U4clFCYklLWcODHQnqHvGciGE6AzXNpqXllOhI5fjHE7RmR9zuBdKXAdhr+R7KZLlkW3aOgfZwAS/he7o3EAAAAASUVORK5CYII=", "type": "news"}, "206": {"title": "Kettle Brand Brings Back Limited Batch Apple Cider Vinegar ...", "snippet": "Described as a not-so traditional spin on the classic Sea Salt & Vinegar, \nKettle Brand Apple Cider Vinegar \u201cpacks a tangy punch, crunchy bite, ...", "uploaded": "3 weeks ago", "url": "https://www.chewboom.com/2020/09/18/kettle-brand-brings-back-limited-batch-apple-cider-vinegar-chips-for-fall-2020/", "thumbnail": "https://encrypted-tbn0.gstatic.com/images?q=tbn:ANd9GcRNW6J2ioyAWk993Mo4NTyBVdYDtj15VpWDBVA4dBCoGOAw1d5T8NWKtmU&usqp=CAI&s", "type": "news"}, "207": {"title": "Apple Cider Vinegar (ACV)Market 2020 Global Growth Analysis, Opportunities, Consumption, Segmentation and", "snippet": "Wise.Guy. WiseGuyRerports.com Presents \u201c\ufeff\ufeffGlobal and Japan Apple Cider \nVinegar (ACV)Market Insights, Forecast to 2026\u201d New Document to ...", "uploaded": "6 days ago", "url": "https://www.einnews.com/pr_news/527707288/apple-cider-vinegar-acv-market-2020-global-growth-analysis-opportunities-consumption-segmentation-and-forecast-2026", "thumbnail": "data:image/png;base64,iVBORw0KGgoAAAANSUhEUgAAABAAAAAQCAMAAAAoLQ9TAAAAOVBMVEX////pCwuTBwf16uriwcH58vK4XV2yTk7BQkKuTEzJLCzWqKjILi7Ni4t/HR3U1dXOzs7L0dHd3dxdOGrHAAAAbElEQVQYlW1PWw7AIAgDH+Brm+7+h53g9EdLQqA0BQAU1mVnYcEThxKY/N9fMaEgxWvMI05E1VBaRCLxY+wZQTN3ZxcQjDGgERxALkOhRMkHxfRQQjxkS1egxE3HO7ZL91/2b59aW2u1vr3+AHcEAyrDHS+7AAAAAElFTkSuQmCC", "type": "news"}, "208": {"title": "Apple Cider Vinegar Potato Chips Give Your Favorite Salty ...", "snippet": "Apple Cider Vinegar Potato Chips Give Your Favorite Salty Snack A Fall \nTwist. Posted September 16, 2020 8:30 a.m. EDT.", "uploaded": "3 weeks ago", "url": "https://www.wral.com/apple-cider-vinegar-potato-chips-give-your-favorite-salty-snack-a-fall-twist/19290270/", "thumbnail": "https://encrypted-tbn0.gstatic.com/images?q=tbn:ANd9GcRDyBguHUL_eimfeNCxTp9ih90gqGRb1Jrp7R_L7Eq9KDFPlNzaxQ0rYU4&usqp=CAI&s", "type": "news"}, "209": {"title": "Kettle Brand gives us snacking magic with return of Apple Cider Vinegar Chips", "snippet": "Then you need to get your hands on Kettle Brand's Apple Cider Vinegar \nChips. If there is one flavor of potato chips that is not just a guilty \neat, but ...", "uploaded": "3 weeks ago", "url": "https://guiltyeats.com/2020/09/20/kettle-brand-snacking-return-apple-cider-vinegar-chips/", "thumbnail": "https://encrypted-tbn0.gstatic.com/images?q=tbn:ANd9GcQRmeLvqEDWyvdrbhENsFoDMOCbLf0i2Lnfskq2W1U&usqp=CAI&s", "type": "news"}, "210": {"title": "Apple Cider Vinegar Market Outlook 2020 Sales Revenue, Strategy to 2026|Trusted Business Insights", "snippet": "Apple Cider Vinegar, otherwise known as cider vinegar or ACV, is a type of \nvinegar made from cider or apple must and has a pale to medium ...", "uploaded": "22 hours ago", "url": "https://prnewsleader.com/news/146590/apple-cider-vinegar-market-outlook-2020-sales-revenue-strategy-to-2026trusted-business-insights/", "thumbnail": "data:image/png;base64,iVBORw0KGgoAAAANSUhEUgAAABAAAAAQCAMAAAAoLQ9TAAAAZlBMVEVHcExRl7l0qMNPk7WtydlIjrNuo8C/1OFenLwAAFxooL4AKH2uy9v///8AZ5sAcaEAbZ7d6fCjw9XW5e3N3+gpgapvor/D1+M+ia8AX5bl7/Szzt17qsWLs8oae6ZcmLny9/oUeaXSM1akAAAADXRSTlMAr9qj3KLU/pYe7iXiyfEDKgAAALRJREFUGJVNj9tywzAIRGnrVPIkC+hu2bKd/P9PltbtTPcNWOAskenuJ+cmP9Ov3lKry1Jbul31+1pYTPwKnz/z0FWUWXUA5rmnkOKRQ9h4A/JMPgEsDBQ5AOfpcQYMVYeoZjkncmVHZjnxZN1zceQWAUR3YNE4rPGonDF4i4g9cJ3IN67IEovt5N48zemwF7HwiliPZPgfa98Q+PtKX28X+oldRdAudPMkDAv3/AtHNP+L/wVO/A32O5ZvAAAAAABJRU5ErkJggg==", "type": "news"}, "211": {"title": "Hair loss treatment: The ingredient proven to prevent breakage and increase hair growth", "snippet": "Adding apple cider vinegar (ACV) to your hair care routine \"will help keep \nyour scalp healthy by warding off bacteria and keeping a balanced ...", "uploaded": "1 week ago", "url": "https://www.express.co.uk/life-style/health/1342000/hair-loss-treatment-apple-cider-vinegar-increase-hair-growth", "thumbnail": "https://encrypted-tbn0.gstatic.com/images?q=tbn:ANd9GcRppc4WK9dyh2vGwzjPVArzG2mAujwiPCw8PWyiCVLmDPu5hOkMCE4-s3g&usqp=CAI&s", "type": "news"}, "212": {"title": "How Applelachia founder Caroline Chang is taking apple ...", "snippet": "Apple cider vinegar is potent, and many people are turned off by the smell, \nbut Chang found the best way to drink it is to dilute 1.5 tablespoons of ...", "uploaded": "2 weeks ago", "url": "https://www.smartcompany.com.au/startupsmart/female-entrepreneurs/caroline-chang-applelachia-woolworths/", "thumbnail": "https://encrypted-tbn0.gstatic.com/images?q=tbn:ANd9GcSFAKX7a88AN7gWPupDTFHIhUtOdwh4OyWbA0t9nuxfDpT13xyhdudtx4M&usqp=CAI&s", "type": "news"}, "213": {"title": "How to get rid of dandruff naturally", "snippet": "Apple cider vinegar is considered as a wonder ingredient when it comes to \nremoving dandruff at home. It contains antifungal and antibacterial ...", "uploaded": "1 day ago", "url": "https://www.indiatoday.in/information/story/how-to-get-rid-of-dandruff-permanently-1730359-2020-10-10", "thumbnail": "https://encrypted-tbn0.gstatic.com/images?q=tbn:ANd9GcR-FjUvysiKpRsKOM_A56Z1bCx0m3sUfNTQpZYeG9bZ64vqvsCsJ2Xc3cY&usqp=CAI&s", "type": "news"}, "214": {"title": "Recipe: Apple cider mimosa", "snippet": "Now, you've taken approximately three sips and have no idea what... Who \nWhat Wear. Does Apple Cider Vinegar Really Work for Weight ...", "uploaded": "3 days ago", "url": "https://www.yahoo.com/lifestyle/recipe-apple-cider-mimosa-152742400.html", "thumbnail": "https://encrypted-tbn0.gstatic.com/images?q=tbn:ANd9GcSNdAOy5_PmvOtkvXo3q4Ek82-Tio64r3XJq-sl6wcp6VgHGdIiTobXuD8&usqp=CAI&s", "type": "news"}, "215": {"title": "Impact Of Covid-19 Outbreak On Apple Cider Vinegar (ACV) Market 2020 Trends, Growth Opportunities, Demand, Application, Top Companies \u2013 Vermont Village, Bragg, Viva", "snippet": "Global Apple Cider Vinegar (ACV) market forecast 2020-2026 tracks the \nlatest market dynamics, such as driving factors, restraining factors, \nand ...", "uploaded": "1 day ago", "url": "https://prnewsleader.com/uncategorized/128893/impact-of-covid-19-outbreak-on-apple-cider-vinegar-acv-market-2020-trends-growth-opportunities-demand-application-top-companies-vermont-village-bragg-viva/", "thumbnail": "data:image/png;base64,iVBORw0KGgoAAAANSUhEUgAAABAAAAAQCAMAAAAoLQ9TAAAAZlBMVEVHcExRl7l0qMNPk7WtydlIjrNuo8C/1OFenLwAAFxooL4AKH2uy9v///8AZ5sAcaEAbZ7d6fCjw9XW5e3N3+gpgapvor/D1+M+ia8AX5bl7/Szzt17qsWLs8oae6ZcmLny9/oUeaXSM1akAAAADXRSTlMAr9qj3KLU/pYe7iXiyfEDKgAAALRJREFUGJVNj9tywzAIRGnrVPIkC+hu2bKd/P9PltbtTPcNWOAskenuJ+cmP9Ov3lKry1Jbul31+1pYTPwKnz/z0FWUWXUA5rmnkOKRQ9h4A/JMPgEsDBQ5AOfpcQYMVYeoZjkncmVHZjnxZN1zceQWAUR3YNE4rPGonDF4i4g9cJ3IN67IEovt5N48zemwF7HwiliPZPgfa98Q+PtKX28X+oldRdAudPMkDAv3/AtHNP+L/wVO/A32O5ZvAAAAAABJRU5ErkJggg==", "type": "news"}, "216": {"title": "Global Apple Cider Vinegar Industry Market Forecast Revised ...", "snippet": "The global Apple Cider Vinegar market report delivers summarized content \nregarding the key market holders Kanesho, Fleischmann's Vinegar, ...", "uploaded": "1 day ago", "url": "https://illadelink.com/global-apple-cider-vinegar-industry-market-forecast-revised-in-a-new-market-research-store-report-as-covid-19-projected-to-hold-a-massive-impact-on-sales-in-2020/", "thumbnail": "https://encrypted-tbn0.gstatic.com/images?q=tbn:ANd9GcS9FRQcCbZ8gTSjp0qKhjQQ23xS-HBWftWBfDi7Pm4mPr5PUNbyn4uIf8k&usqp=CAI&s", "type": "news"}, "217": {"title": "How to lower blood sugar levels: 5 quick and easy tips", "snippet": "Apple cider vinegar; Most fruits; Most vegetables, including beans; Whole \ngrains; Pasta; Low-fat dairy foods, such as live natural yogurt; Nuts.", "uploaded": "2 days ago", "url": "https://www.t3.com/au/features/how-to-lower-blood-sugar-levels", "thumbnail": "https://encrypted-tbn0.gstatic.com/images?q=tbn:ANd9GcQy0yb2klL5ZrCRcLqP8jOjEtHnygoT5BQsGF7dNac2Vs6eWTI2K6icyjM&usqp=CAI&s", "type": "news"}, "218": {"title": "Salt-and-Vinegar Roasted Potatoes", "snippet": "\u00bc cup apple cider vinegar, divided \u00b7 \u00bc cup olive oil, divided \u00b7 1\u00bc \nteaspoons kosher salt \u00b7 Freshly ground black pepper \u00b7 2 pounds fingerling \npotatoes, halved ...", "uploaded": "2 days ago", "url": "https://www.realsimple.com/food-recipes/browse-all-recipes/salt-vinegar-roasted-potatoes-recipe", "thumbnail": "https://encrypted-tbn0.gstatic.com/images?q=tbn:ANd9GcSYYcrCVzHpZYcR0mGLouIB5NjGLrn9jHWggEhptXM&usqp=CAI&s", "type": "news"}, "219": {"title": "Best Bites: Harvest Salad with Apple Cider Vinaigrette", "snippet": "This Harvest Salad with Apple Cider Vinaigrette is healthy, a good mix ... \napple cider (or apple juice) 2 tablespoons apple cider vinegar 1/4 cup ...", "uploaded": "5 days ago", "url": "https://www.yahoo.com/lifestyle/best-bites-harvest-salad-apple-135357150.html", "thumbnail": "https://encrypted-tbn0.gstatic.com/images?q=tbn:ANd9GcREt2Ui3WOiW9cZa0nlp9A6kTw26SEw1c5OXbKLCeBrRM4dAWTICsiODKw&usqp=CAI&s", "type": "news"}, "220": {"title": "Should You Take Apple Cider Vinegar Pills? \u2013 Zoram Observer", "snippet": "Apple cider vinegar pills can help by reducing the triglycerides in blood \nand also decreasing the fat percentage in your body. Additionally, ACV ...", "uploaded": "1 day ago", "url": "https://www.zoramobserver.com/2020/10/09/should-you-take-apple-cider-vinegar-pills/", "thumbnail": "data:image/png;base64,iVBORw0KGgoAAAANSUhEUgAAABAAAAAQCAMAAAAoLQ9TAAAAaVBMVEX////sHCTqAADsGyPrAADsGiL0foL0h4v2nqH6yszxZGn5sLP3pKfycnb71NX2kpb84ePya3DxW2H4srTuLjj98fL5v8H1i4/6xsf+9fXtKjPze4D0fYLrDhnrAAvuOkHwT1XvSE7vQkiBOPvYAAAAhklEQVQYla2KyRKDIBAFZwIMAqIii8Td/P9HBqyckmv60q+6HsA/0Ka10PUDGdeNNVivCEyIsiF/B4qD9ClNuVkHquEJEGNRLKsYOH98qINzYKKdqdGLW8Io1w0Bdz/ZfKAydBpXw2Z7mY+QtLp03hHY/NrCcQYUszhRlAcTTFRuYwlf/IQ3RicHVoS5fCIAAAAASUVORK5CYII=", "type": "news"}, "221": {"title": "Apple Cider Vinegar Market size is projected to reach US ...", "snippet": "Apple Cider Vinegar Market size is projected to reach US$ 2433.8 million by \n2026, from US$ 1979.9 million in 2020, at a CAGR of 3.5%.", "uploaded": "5 days ago", "url": "https://weeklywall.com/apple-cider-vinegar-market-size-is-projected-to-reach-us-2433-8-million-by-2026-from-us-1979-9-million-in-2020-at-a-cagr-of-3-5/", "thumbnail": "data:image/png;base64,iVBORw0KGgoAAAANSUhEUgAAABAAAAAQCAMAAAAoLQ9TAAAAWlBMVEVHcEwICAgICAgJCQn/uRH+uREICAj/uRH+uBEICAgICAj/uBH/uREJCQkICAgICAgICAj+uBH/uBL+uBH+uBH+uREJCQkICAgICAj+uBH+uBH+uBH+uBH+uBEOYlPdAAAAHXRSTlMAebYKIpNpN/U19kJLFlxLqJgQrMzFoYvjoXNf1BRzwKUAAABqSURBVBiVrY5JDoMwEATLQDy22bHJQpj/fxMjFAlxyInWXKoOPQ23pbqwfChPGHEjg4cW32X+aqMP+gKfz1DJ6nZBwLwxJU7SIYbeWvsCldnVu/ChJXQ/MeauAp75l04p1jqdJy3IddffbM7TBDaXxD9kAAAAAElFTkSuQmCC", "type": "news"}, "222": {"title": "The Versatility of Vinegar | Elf | sentinelsource.com", "snippet": "Apple cider vinegar. This is another very popular variety, made from \nfermented apple juice. Vinaigrette dressings are common with this type \nof ...", "uploaded": "3 days ago", "url": "https://www.sentinelsource.com/elf/the-versatility-of-vinegar/article_355ec19c-0904-11eb-9800-cbfe2aac1cba.html", "thumbnail": "https://encrypted-tbn0.gstatic.com/images?q=tbn:ANd9GcT4FtH2I7_tLJCEDiyHUaT3fBi4a2lrfA8YNJ1qh7A1LpUmUY6tL2mktd4&usqp=CAI&s", "type": "news"}, "223": {"title": "5 best things our food writers ate in the Twin Cities this week", "snippet": "Apple cider doughnuts at Sweetland Orchard ... Green beans are lightly \npickled in apple cider vinegar to give them a jazzy pop, and pasta ...", "uploaded": "1 week ago", "url": "https://www.startribune.com/5-best-things-our-food-writers-ate-in-the-twin-cities-this-week/572611192/", "thumbnail": "https://encrypted-tbn0.gstatic.com/images?q=tbn:ANd9GcTdf_Z-AUkJQSl4rux-190-I6jvk_cChjLEle2c8-SSErFoLnPK7x99tBY&usqp=CAI&s", "type": "news"}, "224": {"title": "How to Make Cider Cocktails", "snippet": "Like wine grapes, cider apples are not meant for the fruit bowl, instead \n... Add the cider and all the remaining ingredients except the vinegar.", "uploaded": "1 week ago", "url": "https://www.nytimes.com/2020/10/03/at-home/cider-cocktails.html", "thumbnail": "https://encrypted-tbn0.gstatic.com/images?q=tbn:ANd9GcRcSz78TD_EK-pGI9vCvBGYRcfsNG548HJsWO0spzkLtbjE34vm3uKeK1o&usqp=CAI&s", "type": "news"}, "225": {"title": "Cooking with Tammy Kelly: Definitely the year to keep the ...", "snippet": "At most locations your family can pick a peck of apples, sip on cider ... \nIn a small mixing bowl, combine the apple cider vinegar, maple syrup, ...", "uploaded": "5 days ago", "url": "https://www.neusenews.com/index/2020/10/2/cooking-with-tammy-kelly-definitely-the-year-to-keep-the-doctor-away", "thumbnail": "https://encrypted-tbn0.gstatic.com/images?q=tbn:ANd9GcRL05748z13p3GGcc1d8dPmOG7FkTqvkFrGkup5rKuTJT61jY7qZJtTjP0&usqp=CAI&s", "type": "news"}, "226": {"title": "A pressing matter: Turning apples into cider | Lifestyles", "snippet": "Today, Hubbell spends Saturdays in autumn pressing apples on the ... make \nhard cider from regular cider, and some make apple cider vinegar, ...", "uploaded": "1 day ago", "url": "https://www.thedailystar.com/news/lifestyles/a-pressing-matter-turning-apples-into-cider/article_ce5eb9a3-b624-5c5c-b400-323866f657fb.html", "thumbnail": "https://encrypted-tbn0.gstatic.com/images?q=tbn:ANd9GcQH-c5Qj32tRRFHbAzZ62IOR2oLy9y1YwFGELu9GReyp8zYw5VsCw9mHJ0&usqp=CAI&s", "type": "news"}, "227": {"title": "It's Not Too Cold for Salad", "snippet": "Transfer the potatoes to a bowl and add the white parts of the scallions, \nalong with the apple cider vinegar, balsamic vinegar and 2 tablespoons ...", "uploaded": "2 days ago", "url": "https://www.jewishexponent.com/2020/10/08/its-not-too-cold-for-salad/", "thumbnail": "https://encrypted-tbn0.gstatic.com/images?q=tbn:ANd9GcQwr8Pcpqq1ef7WhnrfydjmIQBex3_ANZNBvvg7zilVxwx2s5R-nN5lY8s&usqp=CAI&s", "type": "news"}, "228": {"title": "An RD-Approved Apple Spice Smoothie To Help Balance Blood Sugar", "snippet": "In a blender, combine coconut water (or liquid of choice), apple cider \nvinegar, vanilla extract, yogurt, cinnamon, apple, and ice. Blend until ...", "uploaded": "3 days ago", "url": "https://www.mindbodygreen.com/articles/apple-spice-smoothie", "thumbnail": "https://encrypted-tbn0.gstatic.com/images?q=tbn:ANd9GcT2LyaVwFhtPGjLJMDav7Slez6pbDzwJS9gESq_R4nO-C6UCHF-heMHMtM&usqp=CAI&s", "type": "news"}, "229": {"title": "WATCH NOW: Patio Pitmasters: Cooking up smokin' fare with Boyd Hurtado", "snippet": "Take the mayonnaise, apple cider vinegar and sugar and mix into a bowl \nuntil the sugar is dissolved. Take the dressing mixture then mix with ...", "uploaded": "2 hours ago", "url": "https://www.nwitimes.com/lifestyles/food-and-cooking/watch-now-patio-pitmasters-cooking-up-smokin-fare-with-boyd-hurtado/article_09b76e79-ade2-511e-ae79-e0b60685906d.html", "thumbnail": "https://encrypted-tbn0.gstatic.com/images?q=tbn:ANd9GcRUkS2WXY_3BWcQSnTLCiFkyjgaSaZ7GLU6z1W89Zg&usqp=CAI&s", "type": "news"}, "230": {"title": "Quick Fix: Sweet, tangy sauce gives one-pot pork dish plenty of flavor", "snippet": "3 tablespoons apple cider vinegar; 4 teaspoons caraway seeds; Salt and \nfreshly ground black pepper. Note: If boneless pork chops are not ...", "uploaded": "4 days ago", "url": "https://theindependent.com/life/food/quick-fix-sweet-tangy-sauce-gives-one-pot-pork-dish-plenty-of-flavor/article_c5526422-0849-11eb-87ff-7369d3d935e9.html", "thumbnail": "https://encrypted-tbn0.gstatic.com/images?q=tbn:ANd9GcT_Kzdv33Kpr8fZuYu6Im1l5hml5ltE4li-vM1Jze8&usqp=CAI&s", "type": "news"}, "231": {"title": "The 10 Best Apple Cider Vinegar Brands in 2020", "snippet": "1. Best overall: Fairchild Organic Apple Cider Vinegar with the Mother \u00b7 2. \nBest for cooking: Bragg Organic Raw Unfiltered Apple Cider Vinegar ...", "uploaded": "Aug 6, 2020", "url": "https://www.healthline.com/nutrition/best-apple-cider-vinegar-brands", "thumbnail": "https://encrypted-tbn0.gstatic.com/images?q=tbn:ANd9GcQJmYZ9xZjpWpvO4EpgFtAwjBw52mQWZG-cejYwyByN2kEw2ATHtrq5zrs&usqp=CAI&s", "type": "news"}, "232": {"title": "Easy Tomato Galette recipe adds rustic elegance to your meal", "snippet": "1 Tbsp. apple cider vinegar. 1 1/2 lb. heirloom ... Transfer mixture to a \nlarge bowl; drizzle with vinegar and 1/4 cup ice water. Mix with a fork, ...", "uploaded": "2 days ago", "url": "https://www.richlandsource.com/thrive/easy-tomato-galette-recipe-adds-rustic-elegance-to-your-meal/article_5053c8a2-0a2c-11eb-b930-b31ede9a4e30.html", "thumbnail": "https://encrypted-tbn0.gstatic.com/images?q=tbn:ANd9GcSGPMdO1Dn6-eM3ICE73MjsPM_Gjk2FOW03JA73C33_HyHXwLWRNZkVpKo&usqp=CAI&s", "type": "news"}, "233": {"title": "Autumn flavors fall in October", "snippet": "This earthy pasta bowl also includes Roark Acres honey and a splash of \napple cider vinegar for brightness to balance the buttery richness from ...", "uploaded": "4 days ago", "url": "https://oklahoman.com/article/5673342/autumn-flavors-fall-in-october", "thumbnail": "https://encrypted-tbn0.gstatic.com/images?q=tbn:ANd9GcQmK3y_TEJdXwMeE423ON_Q1l3MjVDSFUYXmpn53Z5WSZb9cPFKrQscstU&usqp=CAI&s", "type": "news"}, "234": {"title": "Credo Cashew Queso isn\u2019t a Philosophy, it\u2019s Real Dairy-Free Cheeze", "snippet": "... organic cashews, organic lemon juice, himalayan pink sea salt, organic \ndates, nutritional yeast, organic onion, organic apple cider vinegar, ...", "uploaded": "1 day ago", "url": "https://www.godairyfree.org/product-reviews/credo-cashew-queso-reviews", "thumbnail": "https://encrypted-tbn0.gstatic.com/images?q=tbn:ANd9GcRLRzDUOnagLbjk63JalKPvTQ3IkPBRh9mCvyKW18diT1zxrseMLQkSCnw&usqp=CAI&s", "type": "news"}, "235": {"title": "Bar Guide: Stock up on syrup and make these maple cocktails", "snippet": "Gather, located in Yarmouth, has the $11 Switchel (vodka, fresh ginger, \nmaple syrup, lemon juice and apple cider vinegar). At The North Point ...", "uploaded": "6 days ago", "url": "https://www.pressherald.com/2020/10/05/bar-guide-stock-up-on-syrup-and-make-these-maple-cocktails/", "thumbnail": "https://encrypted-tbn0.gstatic.com/images?q=tbn:ANd9GcSoWDiNFZeiZMvzDp_NTeVt4mralnHC9DCDAeaQ7vk9LYe8zSODjNGUPQU&usqp=CAI&s", "type": "news"}, "236": {"title": "Is Drinking Apple Cider Vinegar in the Morning Beneficial?", "snippet": "Taking a shot of apple cider vinegar in the morning on an empty stomach is \none practice that many wellness gurus claim helps you lose weight, ...", "uploaded": "Jun 11, 2020", "url": "https://www.healthline.com/nutrition/is-drinking-apple-cider-vinegar-in-the-morning-beneficial", "thumbnail": "https://encrypted-tbn0.gstatic.com/images?q=tbn:ANd9GcSwZ6vmurVlEDk9A_Fz0a9GqMhIqYb1kDXk5wZ5vUFL_BlJlSRXfXvg5C0&usqp=CAI&s", "type": "news"}, "237": {"title": "Apple cider vinegar may help with weight loss \u2014 here's what the research says - Insider", "snippet": "What is apple cider vinegar? \u00b7 Apples are crushed and strained into pure \napple juice. \u00b7 Then, yeast is added to the apple juice and left to ferment.", "uploaded": "Jun 26, 2020", "url": "https://www.insider.com/what-is-apple-cider-vinegar-good-for", "thumbnail": "https://encrypted-tbn0.gstatic.com/images?q=tbn:ANd9GcQSDE7pumzYa_lOXrT6t6GvxTNQcbuDhGLT83j_k2PSIw6hY363VfAo_L0&usqp=CAI&s", "type": "news"}, "238": {"title": "Does Apple Cider Vinegar Actually Do Anything?", "snippet": "Apple cider vinegar (ACV) has been touted as a holistic cure-all for \ndecades, and it's as popular as ever in the wellness world. Proponents \nclaim ...", "uploaded": "Aug 16, 2020", "url": "https://www.outsideonline.com/2411375/what-does-apple-cider-vinegar-do-health", "thumbnail": "https://encrypted-tbn0.gstatic.com/images?q=tbn:ANd9GcTY8jnBogmRg3XUYNk6W7GC1LpjdUBrwTZ0bYErOek&usqp=CAI&s", "type": "news"}, "239": {"title": "Eating right can help fight breast cancer (copy)", "snippet": "Sprinkle with apple cider vinegar. Serve chilled or at room temperature. \nServes 4. Angela Shelf Medearis is an award-winning children's author, ...", "uploaded": "5 days ago", "url": "https://www.hngnews.com/mcfarland_thistle/article_77cfc6fc-ecbc-5ec3-a294-a52890bae658.html", "thumbnail": "https://encrypted-tbn0.gstatic.com/images?q=tbn:ANd9GcSdwgS2oNH0B8yGT1ifHc8KS6h5nKOXPZYX9WSVX8CudhOXg8YUOWGvVak&usqp=CAI&s", "type": "news"}, "240": {"title": "The benefits of apple cider vinegar, according to a dietitian", "snippet": "Influencers and producers of the product rave about purported health \nbenefits of apple cider vinegar like increased weight loss, better blood ...", "uploaded": "Jul 22, 2020", "url": "https://www.today.com/health/benefits-apple-cider-vinegar-according-dietitian-t187438", "thumbnail": "https://encrypted-tbn0.gstatic.com/images?q=tbn:ANd9GcQhE68oYPvKjAIuLgrz4LvgMt5YYena-P_yBxfdAy8EgHuFgrd5QU9fZIA&usqp=CAI&s", "type": "news"}, "241": {"title": "How to take apple cider vinegar: Dose, methods, and side ...", "snippet": "Dosage for certain conditions. The purported health benefits of ACV and \nother types of vinegar are due to the main ingredient: acetic acid. A \n2016 ...", "uploaded": "Jul 13, 2020", "url": "https://www.medicalnewstoday.com/articles/how-to-take-apple-cider-vinegar", "thumbnail": "https://encrypted-tbn0.gstatic.com/images?q=tbn:ANd9GcR6GJnR-3dvoqg87gfhh1LqWqFKo6rSanmKE8PW6VitJ1OjTcKB-Tk8RDw&usqp=CAI&s", "type": "news"}, "242": {"title": "Oven-Baked Ribs with Peach Barbecue Sauce Recipe", "snippet": "1 cup|250 ml apple cider vinegar ... Combine the vinegar, nectar, brown \nsugar, crushed red pepper and salt into a medium saucepan and bring ...", "uploaded": "4 days ago", "url": "https://www.vice.com/en/article/m7jn94/oven-baked-ribs-with-peach-barbecue-sauce-recipe", "thumbnail": "https://encrypted-tbn0.gstatic.com/images?q=tbn:ANd9GcQ942KfOtvoQgm1rb0PLL-89jia0JzMsXDZaryjn6UVD40fqcemRgX5rl0&usqp=CAI&s", "type": "news"}, "243": {"title": "What you should know before drinking apple cider vinegar for ...", "snippet": "\u201cApple cider vinegar is apples that have been fermented with yeast, so they \nhave soluble fiber that helps promote satiety,\u201d Davee said. \u201cHowever ...", "uploaded": "Jun 9, 2020", "url": "https://bangordailynews.com/2020/06/09/homestead/what-you-should-know-before-drinking-apple-cider-vinegar-for-weight-loss/", "thumbnail": "https://encrypted-tbn0.gstatic.com/images?q=tbn:ANd9GcRAHInuMZeUMbfVyWzzY8g4FilOjRtovhy7D_P0JxsdNFgzsQv3y3YFrNo&usqp=CAI&s", "type": "news"}, "244": {"title": "Top 10 Best Doctor Recommended Probiotics 2020", "snippet": "goli is a wonderful and straightforward technique to incorporate apple \ncider vinegar into your day by day routine. Actual apples, vitamin \npacked, ...", "uploaded": "2 days ago", "url": "https://bestgamingpro.com/doctor-recommended-probiotics/", "thumbnail": "https://encrypted-tbn0.gstatic.com/images?q=tbn:ANd9GcROryz6qSgiR0cf7ura6uFH134A2wb_-CozBQERYlE&usqp=CAI&s", "type": "news"}, "245": {"title": "Consider varieties of vinegar to add flavor", "snippet": "Apple cider vinegar is made from fermented apple juice, which gives it a \ndistinctive flavor. It is a great ingredient in salad dressings, \nmeatloaf, ...", "uploaded": "4 days ago", "url": "https://www.heraldmailmedia.com/life/food/consider-varieties-of-vinegar-to-add-flavor/article_fa460116-1d5a-5898-9846-00dddc76ecd8.html", "thumbnail": "data:image/png;base64,iVBORw0KGgoAAAANSUhEUgAAABAAAAAQCAYAAAAf8/9hAAACv0lEQVQ4jW2RX2tcVRTFf/vce5OZSSeTdswk6RgqKKRp0tK0FH2p1QcFET+AID6IIOJLBaEIgijVB0X8BH4NXwUttihYO2bsv9Qk1CYmmUxmbjIzd+4952wfUpOmdb+utX97sbbwP/Pb2fPkTCBxqzF0vbs9sOptXOhn9kfT5PuGPeCV2okzZCISZmlBvK8IPKPOHcfpjA1k+mprs9jo9xYErouYmqreVXTNOd8NjGgoSf9iZLPjwLSE4TGE0bBczkfjY9JbWoatBoOjo+c0Td+0cZyIsIHyV4jOi5h6KGHwbX72BNHEODs/X0XTjIlPLjF09gz33n0fHiwz+dbbRKUS9775OmfjeDIaGZmMDh++0F9dxYSVUapffcH4xx8RFItghGhsDDM8DCIABIUCpdNzHJqaQlUZf/0Npj+7THH2JEaCAFPIgwhqLVgHqgeKUlWCfJ6Rc8+Tq1YpX3iJsFQiyOUIUQVVTKFA8eUXUesIKxVQ/wSkdHoORMgdPYrPMgDChyrhU2WqX34OxgDgtrYOAHyvx8CRI1ReeRXX7SJBAIDZd3iy9Q3sZhO8B2T/18bQX18nrs+jztH69RfU+0cAxpD9s8b9Dy6y/M57JHcX9pLs8dOU5pWfiGs32P6zjjzUw/+aVudIV1Zx7Rjf7T0aYC9FXK/TWVwkX31694AIxvf7pItLuK0WILtkeXxbkMDgOh06t2+hzpKsPMC224R2o9G//+GlwWCktFucCL3aH4gIah0AaaOB7/VQa5EwJK7V2Llzm6zZTOTGczOv4fyUqJ4SY6YRjkk0UA6GhwfSdosrayu0ByPU2swnySawpKo38f53jLklANfmXgBvTS5xh0TthHr/rHF+1sLJa+1GtJF05w1SQ8wdhBUbsGMw/tN26/Gq9ueHmVNoOBT8vd2S88Wi/W7hJpc720/4/gXRokc9G+qDdgAAAABJRU5ErkJggg==", "type": "news"}, "246": {"title": "10 Vermont businesses win USDA grants for maple, yogurt, wine and more", "snippet": "... received $49,311 to help it process and market its sheep milk skyr, a \nyogurt-like product that originated in Iceland, and apple cider vinegar.", "uploaded": "3 days ago", "url": "https://www.burlingtonfreepress.com/story/money/2020/10/08/usda-grants-10-vermont-agriculture-businesses-receive-grants-expand/5921030002/", "thumbnail": "https://encrypted-tbn0.gstatic.com/images?q=tbn:ANd9GcT-yfsF4AEtvXR5QfoidqRqQ3UBhZ_pqV2IiFw8GD5K1WAEFcOTBDZV-1M&usqp=CAI&s", "type": "news"}, "247": {"title": "How To Make The Most Out of a Red Zone Thanksgiving For ...", "snippet": "For the dressing, mix together 1 tsp olive oil, 1 tsp apple cider vinegar, \n\u00bd tsp dijon mustard, \u00bd tsp honey, and salt and pepper. Feel free to \ndress ...", "uploaded": "1 day ago", "url": "http://bullandbearmcgill.com/how-to-make-the-most-out-of-a-red-zone-thanksgiving-for-one/", "thumbnail": "https://encrypted-tbn0.gstatic.com/images?q=tbn:ANd9GcSGK3ELz9GXVE-WNh219d_qGU4oCGGOYP86GmuqtCyOC8rDCJmE7o-7YLY&usqp=CAI&s", "type": "news"}, "248": {"title": "Animal Doctor: More appreciation for the microbes around us and within us", "snippet": "Some people report that \"painting\" the warts daily with apple cider \nvinegar, or with two drops of essential oil of thyme or frankincense mixed \ninto ...", "uploaded": "2 days ago", "url": "https://www.poconorecord.com/story/lifestyle/columns/2020/10/09/animal-doctor-more-appreciation-microbes-around-us-and-within-us/5936631002/", "thumbnail": "https://encrypted-tbn0.gstatic.com/images?q=tbn:ANd9GcSFHAjBu3nWOX2XymOoo9X43TR62HFAdsq6kJ5OBF_rdS5RIMYlga-hbMk&usqp=CAI&s", "type": "news"}, "249": {"title": "Baking Soda and Apple Cider Vinegar: Benefits and Risks", "snippet": "Apple cider vinegar may protect against viruses and bacteria, improve blood \nsugar levels, and help you lose weight. Meanwhile, baking soda ...", "uploaded": "Jul 8, 2020", "url": "https://www.healthline.com/nutrition/baking-soda-and-apple-cider-vinegar", "thumbnail": "https://encrypted-tbn0.gstatic.com/images?q=tbn:ANd9GcQCXIYSBc6zs4Nob_8JxU-s0wx4pR3pHksofKvHATfFxVcetxNl7rBw2fg&usqp=CAI&s", "type": "news"}, "250": {"title": "Kitchen Diva: Eating right can help fight breast cancer", "snippet": "4 large Hass avocados, peeled, cut in half and pitted. 2 teaspoons apple \ncider vinegar. 1. In a large bowl, mix together carrots, apples, celery, ...", "uploaded": "1 week ago", "url": "https://www.hngnews.com/cambridge_deerfield/article_39fcdc48-ed15-54a2-a07f-b812aedfb12d.html", "thumbnail": "https://encrypted-tbn0.gstatic.com/images?q=tbn:ANd9GcRkzePyAHf7LOnaflXL2z-FG1huqIwnObua_zq3_RN0rRiVV4nlOpK7M3U&usqp=CAI&s", "type": "news"}, "251": {"title": "A roasted and raw carrot medley to brighten any table", "snippet": "2 Tablespoons apple cider vinegar 2 Tablespoons packed brown sugar 1 \nTablespoon honey. Salad fixings \u00bd pound carrots, peeled and sliced ...", "uploaded": "4 days ago", "url": "https://www.chesterfieldobserver.com/articles/a-roasted-and-raw-carrot-medley-to-brighten-any-table/", "thumbnail": "https://encrypted-tbn0.gstatic.com/images?q=tbn:ANd9GcSf-0fT2PLXV0QWhAfopZ2TktlmvB93KVrixyW3Ve6E_Z60DBr6oagOQT0&usqp=CAI&s", "type": "news"}, "252": {"title": "Apple cider vinegar for weight loss: Does it work?", "snippet": "Evidence suggests that apple cider vinegar may help with weight loss when \npeople combine it with a reduced calorie diet and regular exercise. A ...", "uploaded": "Jun 11, 2020", "url": "https://www.medicalnewstoday.com/articles/apple-cider-vinegar-weight-loss", "thumbnail": "https://encrypted-tbn0.gstatic.com/images?q=tbn:ANd9GcTJwKrdDACxIwHuw0Bn1EzEHILPkDi6XXOVKJwwKkcX8O0-DzUSlHe3_ls&usqp=CAI&s", "type": "news"}, "253": {"title": "Winter Sweaters to Wear While You Sip Your Hot Cup of Cider", "snippet": "Does Apple Cider Vinegar Really Work for Weight Loss? Here's what you need \nto know. PopSugar ...", "uploaded": "3 days ago", "url": "https://www.yahoo.com/lifestyle/winter-sweaters-wear-while-sip-151400294.html", "thumbnail": "https://encrypted-tbn0.gstatic.com/images?q=tbn:ANd9GcSrItF5xNtjtvMBwDja627WhGsPesgrmo96bve6lFYa-4CRDt12zEN-OBw&usqp=CAI&s", "type": "news"}, "254": {"title": "Fall in love with delicious apple cocktails that are quite appealing", "snippet": "Recently, Maureen Petrosky partnered with Kettle Brand Apple Cider Vinegar \nChips to make the perfect fall apple cocktail to pair with the ...", "uploaded": "4 days ago", "url": "https://foodsided.com/2020/10/06/fall-delicious-apple-cocktails/", "thumbnail": "https://encrypted-tbn0.gstatic.com/images?q=tbn:ANd9GcTyJ6AzTn5WoCH31sq-SCVQflZjMr5QWoLrb_hMCQ7pry2AVhBVbFkNx4o&usqp=CAI&s", "type": "news"}, "255": {"title": "8 products to refresh your fall beauty routine, according to a dermatologist", "snippet": "It's formulated with apple cider vinegar to give strands a deep cleanse, \nleaving you with refreshed and revitalized locks. 2. Eva NYC Therapy ...", "uploaded": "3 days ago", "url": "https://www.today.com/shop/dermatologist-approved-fall-beauty-products-t193485", "thumbnail": "https://encrypted-tbn0.gstatic.com/images?q=tbn:ANd9GcTZGo1516mF-Ou1IuSxRB0L0YPFTyMYWIOgDpiIzzxDKw09gfv2DghVLRE&usqp=CAI&s", "type": "news"}, "256": {"title": "Does Apple Cider Vinegar Expire?", "snippet": "Apple cider vinegar is highly acidic and has antimicrobial properties that \nmake it a self-preserving pantry staple. While it technically never ...", "uploaded": "May 15, 2020", "url": "https://www.healthline.com/nutrition/does-apple-cider-vinegar-expire", "thumbnail": "https://encrypted-tbn0.gstatic.com/images?q=tbn:ANd9GcRaiTfmSW3ehsXdwD_WQy_VLOS1ujuyedNIZ5lj643FFbQZ5ds9G0nmWHY&usqp=CAI&s", "type": "news"}, "257": {"title": "Dear Dietitian \u2013 What's the real story with apple cider vinegar?", "snippet": "Apple cider vinegar, or just cider vinegar, is made from apples and water \nthat have fermented over time, producing alcohol. Then a bacterium ...", "uploaded": "May 7, 2020", "url": "https://kiowacountypress.net/content/dear-dietitian-%E2%80%93-what%E2%80%99s-real-story-apple-cider-vinegar", "thumbnail": "https://encrypted-tbn0.gstatic.com/images?q=tbn:ANd9GcRUNUfW3ui4AOGbOTaEFMEpjD49USHqM6fzqhx5BrsEanKST1rEF3jzHJs&usqp=CAI&s", "type": "news"}, "258": {"title": "Health Benefits of Apple Cider Vinegar - Caribbean News", "snippet": "Apple cider vinegar, found in supermarkets and herbal shops, is made from \npulverized apples after a period of fermentation when the apples are ...", "uploaded": "1 month ago", "url": "https://www.caribbeannationalweekly.com/lifestyle/health-fitness/health-benefits-of-apple-cider-vinegar/", "thumbnail": "https://encrypted-tbn0.gstatic.com/images?q=tbn:ANd9GcQwL2KL75YhPvkyYuxKpSnU5PEepA7lZArAcZfzoNVi-DdnmvaSrzmGavE&usqp=CAI&s", "type": "news"}, "259": {"title": "KITCHEN FRAU: Hot Curried Peaches \u2013 a festive, fruity sauce for meats", "snippet": "... of luscious sweet caramel, rich with curry and spices and tangy with a \nhit of mustard and apple cider vinegar \u2013 a veritable flavour explosion.", "uploaded": "2 days ago", "url": "https://www.thewhig.com/life/food/kitchen-frau-hot-curried-peaches-a-festive-fruity-sauce-for-meats/wcm/573f244c-eb94-4fda-95d2-9b51f1b77794", "thumbnail": "https://encrypted-tbn0.gstatic.com/images?q=tbn:ANd9GcTys5nbjJKq7tQoZWLovcCZSEVRgBe_bdPEl4wgO2XmJEU85GpuzChc3Vc&usqp=CAI&s", "type": "news"}, "260": {"title": "3 classic apple recipes to try this fall, from deep dish pie to quiche", "snippet": "Dijon Vinaigrette: Whisk together 2 teaspoons Dijon mustard, 2 teaspoons \nmaple syrup, 2 tablespoons apple cider vinegar, 1/4 cup olive oil, 1/4 ...", "uploaded": "2 days ago", "url": "https://www.dallasnews.com/food/cooking/2020/10/08/3-classic-apple-recipes-to-try-this-fall-from-deep-dish-pie-to-quiche/", "thumbnail": "https://encrypted-tbn0.gstatic.com/images?q=tbn:ANd9GcRX_m9e_jm8hYv7xx5Py1MK-PoXLZdhZVXg_i7BWUNN9niBWhZU--lTHiQ&usqp=CAI&s", "type": "news"}, "261": {"title": "This Apple Cider Vinegar Has Changed My Salad Game for Good", "snippet": "This Apple Cider Vinegar Has Changed My Salad Game for Good. Pineapple \nCollaborative's ACV is the first I've tried that actually tastes like ...", "uploaded": "Jul 27, 2020", "url": "https://www.bonappetit.com/story/pineapple-collaborative-apple-cider-vinegar", "thumbnail": "https://encrypted-tbn0.gstatic.com/images?q=tbn:ANd9GcTUvEz4SEJ5X-wXboc4SRQri5f8QbkUvlewtteWXDCFoa5AqTW1gkhU8xs&usqp=CAI&s", "type": "news"}, "262": {"title": "Debunking apple cider vinegar myths", "snippet": "In summary, apple cider vinegar has versatile uses as a cleaning agent and \nfood ingredient. However, there is no significant clinical evidence to ...", "uploaded": "May 9, 2020", "url": "https://www.sidneydailynews.com/opinion/columns/177116/debunking-apple-cider-vinegar-myths", "thumbnail": "https://encrypted-tbn0.gstatic.com/images?q=tbn:ANd9GcTJb14FyePUiqPZkzTGe3vxxQv2raAQcoTpoFwKmxYx1Jyg1E5YJ1-PGtM&usqp=CAI&s", "type": "news"}, "263": {"title": "Apple Cider Vinegar For Healthy Diet: Here're 4 Options For You", "snippet": "Bragg Organic Raw Apple Cider Vinegar. This jar of apple cider vinegar by \nBragg is raw and unpasteurised and is known to promote a healthy ...", "uploaded": "1 month ago", "url": "https://food.ndtv.com/food-drinks/apple-cider-vinegar-for-healthy-diet-herere-4-options-for-you-2286916", "thumbnail": "https://encrypted-tbn0.gstatic.com/images?q=tbn:ANd9GcSwqCiY4nPtFTiksm2c45y7E5CHY79LFR_MJiqmLfKmGY80gEL4RxQGLjc&usqp=CAI&s", "type": "news"}, "264": {"title": "Mindy Kaling Doesn\u2019t Want Your Pity", "snippet": "\u201cAccording to Rose, there was no problem apple cider vinegar couldn't \nsolve.\u201d Lauren Christensen is an editor at the Book Review. NOTHING ...", "uploaded": "5 days ago", "url": "https://www.nytimes.com/2020/10/06/books/review/mindy-kaling-nothing-like-i-imagined.html", "thumbnail": "https://encrypted-tbn0.gstatic.com/images?q=tbn:ANd9GcRxz_Yq1HfXFfPXq2PnLs6YcA1XXVZzwlaMdNRQjhfkuGHJNtJDt4sb4yk&usqp=CAI&s", "type": "news"}, "265": {"title": "6 surprisingly effective ways to use apple cider vinegar", "snippet": "Forget all the pricey salon sprays that promise to destroy the fungus that \ngrows on your scalp. Apple cider vinegar's acidity changes the pH of \nyour ...", "uploaded": "Jun 2, 2020", "url": "https://www.swtimes.com/news/20200602/6-surprisingly-effective-ways-to-use-apple-cider-vinegar", "thumbnail": "https://encrypted-tbn0.gstatic.com/images?q=tbn:ANd9GcRvQtL-Rzn01zTL09VYANyVW1-rod9lcdgtixtqObSuMKCbhKYqzqZI2oo&usqp=CAI&s", "type": "news"}, "266": {"title": "Dr. Zorba Paster: Apple cider vinegar isn't a miracle cure", "snippet": "Can apple cider vinegar really be a cure for obesity? Well, don't believe \neverything you might read. First, a bit of history. The affection for \napple ...", "uploaded": "Jul 22, 2020", "url": "https://www.spokesman.com/stories/2020/jul/21/dr-zorba-paster-apple-cider-vinegar-isnt-a-miracle/", "thumbnail": "https://encrypted-tbn0.gstatic.com/images?q=tbn:ANd9GcRi5EPZ5RACBrE-JzZgeEjqArHE0z6Qc2ALxcL1kGe65bFfOr82zTj8aqk&usqp=CAI&s", "type": "news"}, "267": {"title": "Favor Apple Cider Vinegar Shots Launch In Washington DC ...", "snippet": "Their two proprietary blends \u2013 Ginger Lemon Cayenne & Honey Cinnamon \u2013 mix \nRaw & Unfiltered Apple Cider Vinegar (with \u201cMother\u201d) with other ...", "uploaded": "May 5, 2020", "url": "https://www.bevnet.com/news/2020/favor-apple-cider-vinegar-shots-launch-in-washington-d-c-and-online/", "thumbnail": "https://encrypted-tbn0.gstatic.com/images?q=tbn:ANd9GcR2QUDP5905bmGFcvpskdpfPigZO-chajB15w9ARMpv3fjjgAQNSwm88uk&usqp=CAI&s", "type": "news"}, "268": {"title": "10 Plant-Based Spicy Thai Recipes to Make Your Next Dinner ...", "snippet": "Soy sauce, lime juice, brown sugar, chili sauce, and apple cider vinegar \nadd some serious flavor punch to the dressing. Pad Thai usually has a ...", "uploaded": "2 days ago", "url": "https://www.onegreenplanet.org/vegan-food/10-plant-based-spicy-thai-recipes-to-make-your-next-dinner-a-little-more-exciting/", "thumbnail": "https://encrypted-tbn0.gstatic.com/images?q=tbn:ANd9GcQXCzGg62xZ2XTv51Y-A0fSlITxkNkPSYo0_0VH3i-bZyh7OWvOFwXmxd8&usqp=CAI&s", "type": "news"}, "269": {"title": "Dr. Zorba Paster: Apple cider vinegar ... with a grain of salt?", "snippet": "Can apple cider vinegar really be a cure for obesity? Well, don't believe \neverything you might read. First, a bit of history. The affection for \napple ...", "uploaded": "May 29, 2020", "url": "https://madison.com/wsj/lifestyles/health-med-fit/advice/dr-zorba-paster-apple-cider-vinegar-with-a-grain-of-salt/article_08b88e32-8f04-5642-9630-20ffbdfa7f90.html", "thumbnail": "https://encrypted-tbn0.gstatic.com/images?q=tbn:ANd9GcSMYWqUa5nruVrIRq2PFEAO3oS6vi6EHwrjOzKgPx4&usqp=CAI&s", "type": "news"}, "270": {"title": "Is Apple Cider Vinegar Good for You?", "snippet": "The apple cider vinegar detox involves drinking an elixir made with vinegar \nand water every day \u2013 even multiple times a day in the hopes of ...", "uploaded": "Jun 15, 2020", "url": "https://blogs.webmd.com/food-fitness/20200615/is-apple-cider-vinegar-good-for-you", "thumbnail": "https://encrypted-tbn0.gstatic.com/images?q=tbn:ANd9GcTSgrJzHxg8RuT9ibAfbaJEoTiaN17AaSZgKxKLmmU46dbDDSGbw1UvqyI&usqp=CAI&s", "type": "news"}, "271": {"title": "Thomasina Miers' recipe for roast beets in white mole sauce", "snippet": "2-3 tbsp apple cider vinegar. For the beets ... Add the vinegar and 175ml \nwater in a slow stream and continue to blitz until smooth. Adjust the ...", "uploaded": "6 days ago", "url": "https://www.theguardian.com/food/2020/oct/05/thomasina-miers-recipe-for-roast-beets-white-mole-sauce", "thumbnail": "https://encrypted-tbn0.gstatic.com/images?q=tbn:ANd9GcQa8QmJqF_8A48r1J_xsHKkBRdqE3LmnR7ShmKafl7d6ohJOeHP9CEH8AQ&usqp=CAI&s", "type": "news"}, "272": {"title": "The Good Glow Launches Apple Cider Vinegar Wellness Shots", "snippet": "The antioxidants in ACV have been shown to fight free radicals, boosting \nimmunity. Taking ACV regularly has even been shown to brighten and ...", "uploaded": "Jun 26, 2020", "url": "https://www.bevnet.com/news/2020/the-good-glow-launches-apple-cider-vinegar-wellness-shots/", "thumbnail": "https://encrypted-tbn0.gstatic.com/images?q=tbn:ANd9GcTaLAJ2aoaRsugsURF5DVhSXEdNh7yy7EgGsM6QBnia_iWmKMpzNnrg7_4&usqp=CAI&s", "type": "news"}, "273": {"title": "Soup-To-Nuts Podcast: Bragg Live Food Products sees apple ...", "snippet": "The rise of apple cider vinegar\u200b. Like many companies that sell pantry \nstaples, Boardman says that Bragg Live Food Products has seen a surge ...", "uploaded": "1 month ago", "url": "https://www.foodnavigator-usa.com/Article/2020/05/11/Soup-To-Nuts-Podcast-Bragg-sees-coronavirus-drive-up-sales-apple-cider-vinegar", "thumbnail": "https://encrypted-tbn0.gstatic.com/images?q=tbn:ANd9GcQMYkOX3JrXpqyA4Cps-35cPMQmD5EVnKMM0PJHZfB3Lc77kNkyLuevu3Q&usqp=CAI&s", "type": "news"}, "274": {"title": "The right way to drink Apple Cider Vinegar (ACV) and 5 benefits of having it before bedtime", "snippet": "Apple Cider Vinegar or ACV is touted as a powerful weight loss tool and \nthat's what has made it extremely popular too. Not only that, the ...", "uploaded": "1 month ago", "url": "https://timesofindia.indiatimes.com/life-style/health-fitness/diet/the-right-way-to-drink-apple-cider-vinegar-acv-and-5-benefits-of-having-it-before-bedtime/photostory/77835232.cms", "thumbnail": "https://encrypted-tbn0.gstatic.com/images?q=tbn:ANd9GcSjMu4UiqsF_fK68dZLmFZbonrHhWu_CGN2ZIR-GO4v-mzZl2sl_0cP28g&usqp=CAI&s", "type": "news"}, "275": {"title": "Tips for cooking great-tasting goat", "snippet": "... a generous shower of salt and a good glug of apple cider vinegar. \nTaking the fear factor out of eating organs is as simple as making tacos.", "uploaded": "4 days ago", "url": "http://mailtribune.com/lifestyle/the-whole-dish/tips-for-cooking-great-tasting-goat", "thumbnail": "https://encrypted-tbn0.gstatic.com/images?q=tbn:ANd9GcQdAJzQaWLtE4mSaiMppBTgpv7gaG0Jl0Td6SoleDBXBDSmN9hyrQEU7j0&usqp=CAI&s", "type": "news"}, "276": {"title": "I Tried Taking an Apple Cider Vinegar Bath, Here\u2019s What Happened", "snippet": "The experts we spoke with say you can add anywhere between a half cup to \ntwo cups of organic apple cider vinegar to an almost full bath (since ...", "uploaded": "1 month ago", "url": "https://www.realsimple.com/beauty-fashion/skincare/bath-body/apple-cider-vinegar-bath", "thumbnail": "https://encrypted-tbn0.gstatic.com/images?q=tbn:ANd9GcRnaL9Vyt_aUbEQuAQG-V47Sh_3d-A2IXJ9zJtK7BQbkpaCSWomUfnwy9A&usqp=CAI&s", "type": "news"}, "277": {"title": "This apple cider vinegar hair rinse gives me shiny locks", "snippet": "But there are a few problems with using straight-up apple cider vinegar. \nIt's very pungent and acidic, so it may mess with your scalp's natural \npH ...", "uploaded": "1 month ago", "url": "https://www.today.com/shop/apple-cider-vinegar-hair-rinse-t191203", "thumbnail": "https://encrypted-tbn0.gstatic.com/images?q=tbn:ANd9GcQRwTh0dwktOD6n85cEbe--fEmEl4YM90NCLspkREpLbtW399cWdukNwoTR&usqp=CAI&s", "type": "news"}, "278": {"title": "6 Health Benefits of Apple Cider Vinegar, Backed by Science", "snippet": "1. High in Healthful Substances. Apple cider vinegar is made via a two-step \nprocess. First, the manufacturer exposes crushed apples to yeast, ...", "uploaded": "Mar 5, 2020", "url": "https://www.ecowatch.com/apple-cider-vinegar-2645391235.html", "thumbnail": "https://encrypted-tbn0.gstatic.com/images?q=tbn:ANd9GcT6ijfV_HweVZt9EPZ0_8qJ6AIajVEAibS07DXlMR-rpARqWgelJRJchNQ&usqp=CAI&s", "type": "news"}, "279": {"title": "Apple Cider Vinegar for Dandruff: Does It Work?", "snippet": "How to use apple cider vinegar for dandruff control \u00b7 Combine 1/2 cup ACV \nwith 1 1/2 cups of cool water. \u00b7 Shampoo and rinse your hair as normal.", "uploaded": "Mar 20, 2020", "url": "https://www.healthline.com/health/apple-cider-vinegar-dandruff", "thumbnail": "https://encrypted-tbn0.gstatic.com/images?q=tbn:ANd9GcThmMLP7w0kT_xNQGJmMn_hhwn-lAubP-W6Txi34xMprqqh7K_cx1D3nCQ&usqp=CAI&s", "type": "news"}, "280": {"title": "Kentucky Fried Chicken with the Secret Recipe and KFC ...", "snippet": "3 tablespoons of apple cider vinegar. 1/3 cup of sugar; This equals 5 \nscooped tablespoons (you can control it according to your taste, but \nthis ...", "uploaded": "22 hours ago", "url": "https://alkhaleejtoday.co/business/5077146/Kentucky-Fried-Chicken-with-the-Secret-Recipe-and-KFC-Coleslaw-at.html", "thumbnail": "https://encrypted-tbn0.gstatic.com/images?q=tbn:ANd9GcQ5pcn9DkcLghYaCA-vBsUM8QkK4bc4saKf_FA05pNFucBxZzCPvSo9xfo&usqp=CAI&s", "type": "news"}, "281": {"title": "EXCLUSIVE: Beauty expert, Shahnaz Husain gives home remedies to deal with hair loss", "snippet": "Apple cider vinegar also helps. For oily scalp and dandruff, mix ripe \npapaya pulp with gram flour, egg white and four teaspoons apple cider ...", "uploaded": "1 day ago", "url": "https://www.pinkvilla.com/fashion/beauty/exclusive-beauty-expert-shahnaz-husain-gives-home-remedies-deal-hair-loss-567422", "thumbnail": "https://encrypted-tbn0.gstatic.com/images?q=tbn:ANd9GcScZIQ-8TsVnpC52kiZJWHraNyPAuMoOF8InDkjKpro9BhyYhJRzuH5aL0&usqp=CAI&s", "type": "news"}, "282": {"title": "Apple Cider Vinegar: The Pros and Cons", "snippet": "Used as a salad dressing, chutney, marinade, vinaigrette, or food \npreservative, apple cider vinegar that is made from fermented apples is \none ...", "uploaded": "Aug 8, 2020", "url": "https://artvoice.com/2020/08/08/apple-cider-vinegar-the-pros-and-cons/", "thumbnail": "https://encrypted-tbn0.gstatic.com/images?q=tbn:ANd9GcQANpVDSESzyr5pnWrPcDoNlp59Nez3xplg94bEXdPe6VREZBRIZ6wljMI&usqp=CAI&s", "type": "news"}, "283": {"title": "Is Apple Cider Vinegar A Probiotic? Because My Gut Wants To Know", "snippet": "\"Technically apple cider vinegar is not a probiotic,\" integrative \ngastroenterologist Marvin Singh, M.D., tells mbg, \"but it should be \nconsidered a ...", "uploaded": "1 month ago", "url": "https://www.mindbodygreen.com/articles/is-apple-cider-vinegar-a-probiotic", "thumbnail": "https://encrypted-tbn0.gstatic.com/images?q=tbn:ANd9GcQUWrE759yAUR5MLKPC2NDUC-kUZP1u7izExYSNOUe_bnvl00vkSikt7_A&usqp=CAI&s", "type": "news"}, "284": {"title": "This Sweet Apple Cider Vinegar Tea May Help Shed Those Extra Kilos And Boost Immunity", "snippet": "It is a powerhouse of nutrients and has myriads of usages in our daily \nlife. Made from fermented apple juice and pulp, apple cider vinegar is ...", "uploaded": "1 month ago", "url": "https://food.ndtv.com/weight-loss/apple-cider-vinegar-tea-for-weight-loss-and-immunity-2293823", "thumbnail": "https://encrypted-tbn0.gstatic.com/images?q=tbn:ANd9GcR4HP6WfSTxOXam8nmMz0Ku6p0KSjylVG7d6K0rEgaX_SiqSQcVz3hX6A0&usqp=CAI&s", "type": "news"}, "285": {"title": "Apple cider vinegar for colds: Does it help?", "snippet": "Research has shown that apple cider vinegar has antimicrobial properties \nand can kill bacteria, yeasts, and fungal infections. However, one study ...", "uploaded": "Apr 6, 2020", "url": "https://www.medicalnewstoday.com/articles/apple-cider-vinegar-for-colds", "thumbnail": "https://encrypted-tbn0.gstatic.com/images?q=tbn:ANd9GcTbAOWTN6_hl4h54X6glPbPkcyZd3fKZoT7m3ML4NZAoON3Cguwjn4Qe8Q&usqp=CAI&s", "type": "news"}, "286": {"title": "Does Apple Cider Vinegar Help Relieve Shingles Pain?", "snippet": "Reportedly, ACV can help relieve some of the painful stinging and itching \nof the shingles rash, as well as potentially help cleanse the rash and \nkill ...", "uploaded": "May 26, 2020", "url": "https://www.healthline.com/nutrition/shingles-pain-relief-apple-cider-vinegar", "thumbnail": "https://encrypted-tbn0.gstatic.com/images?q=tbn:ANd9GcRPVF_LqH50ipue0fr9bLMrwKKG7ECf8g-ptuX1H4104VXOQkdE2cfq11U&usqp=CAI&s", "type": "news"}, "287": {"title": "National Chili Month line-up: which do you prefer?", "snippet": "1/2 tsp sugar. 2 TBSP apple cider vinegar. 1-1/4-lb. lean ground beef. \nDirections: Add the water to a large pot/Dutch oven. Add the tomato \npaste ...", "uploaded": "2 days ago", "url": "http://www.navigatorjournal.com/opinion/article_28f314a2-099b-11eb-a5cd-7f9a9814c80a.html", "thumbnail": "https://encrypted-tbn0.gstatic.com/images?q=tbn:ANd9GcTpvJsmSYWD3tJklmmRGYY1QfBGOerORs1888sgeCs&usqp=CAI&s", "type": "news"}, "288": {"title": "Here\u2019s why you must exercise caution while using Apple Cider Vinegar", "snippet": "Apple cider vinegar is a magical blend, which can be used in several ways \nto reap its benefits such as weight loss, improving metabolism, ...", "uploaded": "1 month ago", "url": "https://timesofindia.indiatimes.com/life-style/food-news/heres-why-you-must-exercise-caution-while-using-apple-cider-vinegar/photostory/77591693.cms", "thumbnail": "https://encrypted-tbn0.gstatic.com/images?q=tbn:ANd9GcSja9F0-V8G9DpYTTizywFIIO5R0hnDu6h9N1-EDNYLAEfC8-6HNAwNQ54&usqp=CAI&s", "type": "news"}, "289": {"title": "Amid the COVID-19 crisis and the looming economic ...", "snippet": "Apple Cider Vinegar Competitor Market Share Scenario Worldwide ... Table 1: \nApple Cider Vinegar Global Market Estimates and Forecasts in ...", "uploaded": "Jun 8, 2020", "url": "https://www.globenewswire.com/news-release/2020/06/09/2045295/0/en/Amid-the-COVID-19-crisis-and-the-looming-economic-recession-the-Apple-Cider-Vinegar-market-worldwide-will-grow-by-a-projected-US-296-3-Million-during-the-analysis-period.html", "thumbnail": "data:image/png;base64,iVBORw0KGgoAAAANSUhEUgAAABAAAAAQCAYAAAAf8/9hAAABkElEQVQ4jc2SPWhTYRiFn/Pdm+xZOuhWDVKI6WgjdYkOUUQaRKyDTv6hLoKLujhUXJ1SaDsFnUU6WBeHVrSDICYFBx0bqlPXW3PvdxxEECzxb/HM5zy85/DC/6F7Dn8eIQCo/mzjnAIPbe72WrWl3wl3XjcvSuG+IzfTEDwOGpNYmFzpnXb0pd6Jyc3dgvOvmnstLUq0ACHGAzF9HO0uuJBCS0nSq69sXACYrc21Z2tzbYD59eZ5K/QlHTcUxl2RP9J3+sTy22q5lN6WdDACspard55+LpEx3VkbC4RTIEzsB/IHV6dWPwCk9ef9WwG1AbBlnMvKI8VWEm0I2NqyyIAUwkSk3O2sH0P2kyA0Axw2NAihijUYRq70W/VF8liJeVK50XixZA8vC28K7xc+JJhCzKSkpbPDL8M9oYgf+yfr2z+OFiAzFsD1xup74AxAZ226UpTTfTaf0ndHDwyAwW6rR3kHfn6Ra0debgNv+NZphCKZQaMsIwFB/wiI0Tskoxy/AFhkLvz3FzgoSzy6wlf+M6NcRQC3LwAAAABJRU5ErkJggg==", "type": "news"}, "290": {"title": "8 Ways Apple Cider Vinegar Can Clean Your Home Like Nobody's Business", "snippet": "Health nuts rave about the powers of apple cider vinegar, also known to its \nfans as ACV. This pantry staple has been used to do everything ...", "uploaded": "Aug 12, 2020", "url": "https://www.realtor.com/advice/home-improvement/apple-cider-vinegar-household-cleaner/", "thumbnail": "https://encrypted-tbn0.gstatic.com/images?q=tbn:ANd9GcRJecAMo-DfeVz8cvsQHsxPi2xPq9V0u5uUjKiQF2H7rVm_ERFf_BF28VY&usqp=CAI&s", "type": "news"}, "291": {"title": "Apple Cider Vinegar for Your Face: DIY, Products, and More", "snippet": "What apple cider vinegar can (and can't) do for your face. Research on \nACV's topical skin benefits is limited, but there's a bit more info \navailable ...", "uploaded": "Apr 17, 2020", "url": "https://greatist.com/health/apple-cider-vinegar-for-face", "thumbnail": "https://encrypted-tbn0.gstatic.com/images?q=tbn:ANd9GcRioMIzrlhMXQV7n2CezIXZWsyOYj4xti1CJ2LAgZ5-Ms8myMASreenPNk&usqp=CAI&s", "type": "news"}, "292": {"title": "These home remedies can cure your UTI: Read on for details", "snippet": "Consumption of Indian gooseberry powder with cardamom seeds also helps in \ncuring and preventing urinary tract infections. Apple cider vinegar.", "uploaded": "1 day ago", "url": "https://www.orissapost.com/these-home-remedies-can-cure-your-uti-read-on-for-details/", "thumbnail": "https://encrypted-tbn0.gstatic.com/images?q=tbn:ANd9GcSd3HfXdo1P5895rd3vo07TJ1ZNK2U5fsbsMrkdKTKeVEY6-efhBPwCPoU&usqp=CAI&s", "type": "news"}, "293": {"title": "Eric Akis: Pulled turkey sandwiches give leftovers a southern ...", "snippet": "1/4 cup unsweetened apple juice (see Eric options). 1 Tbsp cider vinegar. 2 \ntsp honey, plus more if needed. 1/4 tsp ground cumin. 1/4 tsp chili ...", "uploaded": "3 hours ago", "url": "https://www.timescolonist.com/life/food-drink/eric-akis-pulled-turkey-sandwiches-give-leftovers-a-southern-twist-1.24218873", "thumbnail": "https://encrypted-tbn0.gstatic.com/images?q=tbn:ANd9GcTCXRwdPeKM8jR0K6zJdIOZVLly7Qka4H4sn36i7XLHsm6v_U7eWclkfe0&usqp=CAI&s", "type": "news"}, "294": {"title": "Is the apple cider vinegar diet a good plan for weight loss?", "snippet": "The \u201capple cider vinegar diet,\u201d which basically entails having 1-2 \nteaspoons of apple cider vinegar before every meal, has become popular ...", "uploaded": "Feb 11, 2020", "url": "https://www.today.com/health/apple-cider-vinegar-diet-good-plan-weight-loss-t173706", "thumbnail": "https://encrypted-tbn0.gstatic.com/images?q=tbn:ANd9GcQCLTYkD35NcFDQq7dE-PO9HT3RpjVcbEOTFVRMzdNxU6qvYczaMq7pzhs&usqp=CAI&s", "type": "news"}, "295": {"title": "Apple Cider Vinegar Diet - Does Apple Cider Vinegar Help ...", "snippet": "Most search results for \"apple cider vinegar diet\" suggest that drinking \n1-2 teaspoons of the sour, tangy liquid can improve your metabolism. But ...", "uploaded": "Mar 30, 2020", "url": "https://www.goodhousekeeping.com/health/diet-nutrition/a31961953/apple-cider-vinegar-diet-weight-loss/", "thumbnail": "https://encrypted-tbn0.gstatic.com/images?q=tbn:ANd9GcSJ3aOUf-kaw27MLrTBDRkFGNOLV4gSDlPAtmBLjvV402lFgsE6YhMTQ94&usqp=CAI&s", "type": "news"}, "296": {"title": "Global Apple Cider Vinegar Industry", "snippet": "Global Apple Cider Vinegar Market to Reach $1. 1 Billion by 2027. Amid the \nCOVID-19 crisis, the global market for Apple Cider Vinegar estimated ...", "uploaded": "Jul 27, 2020", "url": "https://www.globenewswire.com/news-release/2020/07/28/2068308/0/en/Global-Apple-Cider-Vinegar-Industry.html", "thumbnail": "data:image/png;base64,iVBORw0KGgoAAAANSUhEUgAAABAAAAAQCAYAAAAf8/9hAAABkElEQVQ4jc2SPWhTYRiFn/Pdm+xZOuhWDVKI6WgjdYkOUUQaRKyDTv6hLoKLujhUXJ1SaDsFnUU6WBeHVrSDICYFBx0bqlPXW3PvdxxEECzxb/HM5zy85/DC/6F7Dn8eIQCo/mzjnAIPbe72WrWl3wl3XjcvSuG+IzfTEDwOGpNYmFzpnXb0pd6Jyc3dgvOvmnstLUq0ACHGAzF9HO0uuJBCS0nSq69sXACYrc21Z2tzbYD59eZ5K/QlHTcUxl2RP9J3+sTy22q5lN6WdDACspard55+LpEx3VkbC4RTIEzsB/IHV6dWPwCk9ef9WwG1AbBlnMvKI8VWEm0I2NqyyIAUwkSk3O2sH0P2kyA0Axw2NAihijUYRq70W/VF8liJeVK50XixZA8vC28K7xc+JJhCzKSkpbPDL8M9oYgf+yfr2z+OFiAzFsD1xup74AxAZ226UpTTfTaf0ndHDwyAwW6rR3kHfn6Ra0debgNv+NZphCKZQaMsIwFB/wiI0Tskoxy/AFhkLvz3FzgoSzy6wlf+M6NcRQC3LwAAAABJRU5ErkJggg==", "type": "news"}, "297": {"title": "The Global Apple Cider Vinegar Market is expected to grow ...", "snippet": "The Global Apple Cider Vinegar Market is expected to grow from USD 1,365.37 \nMillion in 2019 to USD 2,091.44 Million by the end of 2025 at a ...", "uploaded": "Jul 23, 2020", "url": "https://www.globenewswire.com/news-release/2020/07/24/2067082/0/en/The-Global-Apple-Cider-Vinegar-Market-is-expected-to-grow-from-USD-1-365-37-Million-in-2019-to-USD-2-091-44-Million-by-the-end-of-2025-at-a-Compound-Annual-Growth-Rate-CAGR-of-7-36.html", "thumbnail": "data:image/png;base64,iVBORw0KGgoAAAANSUhEUgAAABAAAAAQCAYAAAAf8/9hAAABkElEQVQ4jc2SPWhTYRiFn/Pdm+xZOuhWDVKI6WgjdYkOUUQaRKyDTv6hLoKLujhUXJ1SaDsFnUU6WBeHVrSDICYFBx0bqlPXW3PvdxxEECzxb/HM5zy85/DC/6F7Dn8eIQCo/mzjnAIPbe72WrWl3wl3XjcvSuG+IzfTEDwOGpNYmFzpnXb0pd6Jyc3dgvOvmnstLUq0ACHGAzF9HO0uuJBCS0nSq69sXACYrc21Z2tzbYD59eZ5K/QlHTcUxl2RP9J3+sTy22q5lN6WdDACspard55+LpEx3VkbC4RTIEzsB/IHV6dWPwCk9ef9WwG1AbBlnMvKI8VWEm0I2NqyyIAUwkSk3O2sH0P2kyA0Axw2NAihijUYRq70W/VF8liJeVK50XixZA8vC28K7xc+JJhCzKSkpbPDL8M9oYgf+yfr2z+OFiAzFsD1xup74AxAZ226UpTTfTaf0ndHDwyAwW6rR3kHfn6Ra0debgNv+NZphCKZQaMsIwFB/wiI0Tskoxy/AFhkLvz3FzgoSzy6wlf+M6NcRQC3LwAAAABJRU5ErkJggg==", "type": "news"}, "298": {"title": "19 Benefits of Drinking Apple Cider Vinegar + How To Drink It ...", "snippet": "", "uploaded": "", "thumbnail": "data:image/jpeg;base64,/9j/4AAQSkZJRgABAQAAAQABAAD/2wCEAAkGBwgHBgkIBwgKCgkLDRYPDQwMDRsUFRAWIB0iIiAdHx8kKDQsJCYxJx8fLT0tMTU3Ojo6Iys/RD84QzQ5OjcBCgoKDQwNGg8PGjclHyU3Nzc3Nzc3Nzc3Nzc3Nzc3Nzc3Nzc3Nzc3Nzc3Nzc3Nzc3Nzc3Nzc3Nzc3Nzc3Nzc3N//AABEIAEEAdAMBEQACEQEDEQH/xAAbAAACAwEBAQAAAAAAAAAAAAAEBQIDBgEHAP/EADwQAAIBAwICBwUECQUBAAAAAAECAwAEEQUhEjETIkFRYXGRBhQygbEVM0KhI0NSU2Jyc8HwNZKys+E0/8QAGgEAAwEBAQEAAAAAAAAAAAAAAgMEAQUABv/EADARAAICAQQBAgQFBAMBAAAAAAECAAMRBBIhMUETUQUyYZEUIqGx8EJSgeFxwdEz/9oADAMBAAIRAxEAPwBvFqtkJZFNzK5aUIuYSoB4uE4PaM4FfAWaS7aDt8e/0z+07AuGe4BM9vda1Np7m4Lxg5JkULgjOMZyefdTlDpQLRjBngQz7YCL1+jd4reBIXnKx8UhZtmKk8PZuBT/AEQSAWOQOfHjPcHeccCS06O/1KRCzSzQNGVEpQKFPVPLYbHI5HlW2vVp+sAg9ff+dzwDOOZsbBSkioxyUGM95ovgjZtf6j/uHqOAkIvJjvvXRZsGWVJxMlqT8LnJJzSs5lUXCwvJpA8UTfOjVGIgMwjKztL62cF0G/YDXvRf2gHBmg01mZW6QEHPbXT0gIXBnG16ncITNnh6tWTnwaJbmRyqRFvGlPcEjEr3dwpdGvJdyyp8qna5z1KlWlPrCU0Fx8U2T5UvfZD9Wr+2WfYjfvaIPYIBak/0zEXS6OtvdNEJw00nSiZEHEpCiYKM+XrXzCNqtyhsYAxg9d7cxpCYOP55ixtTso7uO+tZLi5mldImd5Aqv1CwLBR3ZGO8U/8AD2lDU+ABk++OccczwdQdwnGvooptQaCC3ilcyCMqhZ+NGAJI5cznFaKWYIGYkDGeeMEQiwGcCMtHku/tBtQuRItu0QUq3EOE4HJeWMg+tS6paxX6S95/nMZWSTuM01geluuLBAZc7+VO+Cfl1O36GZq//iDBtYd4JSpBw3I1276sNLtG62V5glrbRbTXjAZPVDdlalAVdzTLbyTtSFXN/bxlViIOeVbuHiBWreYdZC2OHkwWPMmhW3MCx28Rr7vYzLlCF8RtVKFT5ku+zpuYJJGqsVDBx2Ypwsx3EXabjcon2lSXiSMslriPOzZqCywlyRM2jGI0kmKLnlWFzBxKYL92kYcDEDntSha4PvN2gwg6hGuzoVPcRVKOzDO2e9HPRmJ1Sx0+wMUBjkZ7i6aVQHwOJl4eZ7MNXDXS6w3tWxAKgDPuM8ftL9Np1vrLr0OYtu9DhiLhbGFDlXJe5Zesq8IPVHPGxq4aLU/12fp78/vCrr07e5/xArOeCQmTpIba6YlZBDCC3VOOe5Ow50SaJMAOxP7faWPQK2yq5HuYTp+oMlpdtJ0twEmCpndjmudrNKv4hUr4yJmpTG3A5MfaCZVmxPxZyMZHfnlXS0fw/wBG8WA9D9ZBqyoqCCG+08kUGmyXMo3TlXXsGRmS6NmD7RPPvtma9lKyEEKerXPuJPJnQGEjS0HvBLlgOEcjSlHEoHAhX2hNEeGLs51oA7mFAYVDqjlOuaMcdTAgE7HqkguQigA52p/Yj/TBXmbe0lWaFGVhkjfehxODYpViJb0edmAYeNDsMHIkZZIrVC5AznAA7aalfnEwKWMRSy8cjPJuzHNOlgBAwIk1jTXubCNjdK9wkhJbBx5DniuLqdbbVrCbqyqkcdeDHfCb006EE5z3BZV47eKOazgklA3cox4jvvy8a83xVD0v6xxsXeSrHHtBy8ztwcSKW2IAC7fmaU/xGwjgYgeovgfeE6Xbrbq0LKEQ7kbY86hNxe5HY+RMayx+SeYZo2qwX2rTRRyiTogMsOROa+qW0GzHiIu0VlWnDsOzLfbuNp/Z+4CAnhwxx3A024nZxJ9IQLJ5TG5CfoSVPZUYye5XqFImi9nry4a1LTqSxbAYjnQlAG4jtKS6/mh810vFxHYjbJGKwpKynEF98AzhgU55rQkzE5b346XpE7M04CNGMQe81jU7Cb3myvJE4tynMUz0wZy7LFLkEcTTewvthquuX8tpdhOjihLNKqkdbIABPLccXoazbg8xViVbcrNXcviMNIxOeVGWgovJxM1eav0c7KInI8BQ7pWtYxzGKi3FoPdveJEchw0nd4HNcn4pXqdaysExj6iS06JqCVZoBcSxnhKxs2N8lgMeprmp8M1PnA/zLBp/cwB7rDlY1XBH4OsfyFPGgVebXEaNOMZ/1OxwXEmQcImPxjf0H96YLNNT8gyfrGBVSX6HY29hdxpCuCzdZu1qRRe9upUt7z2stays7ptriwhnt5IZgCjrwkGvrSMz5lXKnInjN5oN5pWqz2nu00qBso6RlgV7NxULqVOJ3EtrtUEmM7ZZlReO1uFVdsdER8+VLCHuVK1SjCkfpDLpLYwqz5PgwwawbszwcxNKI+MrHxLmnAGZuhumaW77lT0Y3JxzpoXMTfqAg47hlxpUdx1eHw3poBnJLgdzS2Wjrp+lRRFl02zTrMx2eRu1sc/XwrfT8sYv8Q2cIINbarBdXk1rZtdyoI8rJMc8RHPH+fOlkAdSyvcMF4nvVczk7+tARLRiPmtoP3S47sVwTbZ7xvqv7weS2hHKFPSpbnsI7MMWMezIohzhE5d1Ir09tp4EB7VX5jJM8cYJkbiP7Knb1qsVUp8x3H6dff8A8EUXsboY/wCYIb4JMDHGo3ztz9eyq9MCzZVAo+5+8VYBj8zZMN+2JTyt08zlvrXZDkyD0lEHu52ux1kYHH4ZCv0NF3CXC9RQ9nqSPmC5nA7jKTXtscLwOwPtLIk9oeIATs47mPF+Rrdp95jW1HtRGtrpdxKeLU7CyZR+NV6Nh81xWhcdxRvx8hMaxpGYxFaoIoRsXbcnyHbRgjxJmLE5aMNMtUD8VuqBk5yNgvn+3y9TTBEnvmWXuhW2oMrXbSSEb44zj0oSgbuMS5qx+WXW2hWNuuI4+DxB3rdgmG5ycmJL+w6C5ZGUSdoYLzFJK4MurtyuYLJJ418u+Z0VnCVROOY4HYO01TVpxtD2eeh7/wCoh7iTtT/J9pSDNdkJBGeDswNv88af+Guu4IwPbxF+rXV5yYWtnCsBSUIZu1uLiYeAHIfOqV01NY55MQbrbDkcCCSQxRn9GijPPtNNzj5Fnsf3GSX3YKB0Urt/MAKesWe5TJFK54kLxqOwDO3zFbPblECk1CysZGN5dXMhH6q3+I/MnA9DWFwsLOelnLT2ygS7jUWV2kGd2a4SQn5cA+tGjgmJdY8SS71fWI5IYvfbZTxJCCYkC/xDcjHbnNLdXe3kZE0bVr9pprbToraT9O4kmxkLyVR4CqVTHJ7k5YnqTu4EfEkbdFMg6sijl4Edo7xR4giRtrxbiFiwCSxnhkQHOD4eHaK8DmbiA3l8wyENYTGqsWvcTMc8RoMmNCiL7O2labjlZWjQZx+0ewev5ZqEaCrdkxh1b4xHEWkieTpros37KCqvSXOTJjYcYEJmt24eii6q8iFOw8z2+QrzKX4HAmqwU5PJk4NNWFCGYLnntv6UArrr7mtazz4wWUZ3j4z/ABUl9VWsJa7GnRdQRDCRIo8FFTN8QHiMGmJ7md9pPaC1Ky2kk0gCY444ULZPPrHkPI1WlhNe5/MX6f5sCYuS6s5ZmZLebB5A45+tLD1k8mNKvibHTpPZGXR5op7dY7ko3CZI24gcbYb/ANqytqscSZhZ5jj2JklsNMSG5GGdRJ3Hcnn+VEbAncEru6mikaK5HW631pgYNAwRBrgvEuMlgfhJ+hrxJE8ozM7FfJLdo8IZfeOoyHmrLxZB/wBtLHcZ45ls0ZUk0UIGU4FZiFmW2n/zj+qn0atio8h+/j82/wCDULTJKx/Vfy/2FGOpkpvfibzrmaqUUxZNzriXeZ0Eg5+IVKeo+ef+0P3sP9af/sNfTan5ROfV3Bbb8NReI4xpL8KeYp1PcW/U9Ei+8p+r6WT6f+qH2/ximUQLZdcfdt5Vf4iF+aZHTv8AUj/Xk+gpaxlncbXVFMECPOshz//Z", "url": "https://www.asweetpeachef.com/benefits-of-apple-cider-vinegar/", "type": "video"}, "299": {"title": "Supplement Guide: Apple Cider Vinegar - WebMD", "snippet": "", "uploaded": "", "thumbnail": "data:image/jpeg;base64,/9j/4AAQSkZJRgABAQAAAQABAAD/2wCEAAkGBwgHBgkIBwgKCgkLDRYPDQwMDRsUFRAWIB0iIiAdHx8kKDQsJCYxJx8fLT0tMTU3Ojo6Iys/RD84QzQ5OjcBCgoKDQwNGg8PGjclHyU3Nzc3Nzc3Nzc3Nzc3Nzc3Nzc3Nzc3Nzc3Nzc3Nzc3Nzc3Nzc3Nzc3Nzc3Nzc3Nzc3N//AABEIAEEAdAMBIgACEQEDEQH/xAAbAAACAwEBAQAAAAAAAAAAAAAEBQADBgIBB//EADwQAAIBAwEFBQQIBAcBAAAAAAECAwAEEQUSITFBURMiMmFxFIGR0QYjUqGxweHwMzRC8RVDYmNygrIl/8QAGQEAAgMBAAAAAAAAAAAAAAAAAgMAAQQF/8QAIxEAAgIBBAEFAQAAAAAAAAAAAAECEQMEEiExEwUiMkFR8P/aAAwDAQACEQMRAD8A+k20Zxw+NGRSqMZIPpStV2iC2TijotlBmQkD0qdkGCPnwoPUmqbi9dTs28bTt9lN37HvoR7hpZVj2ikPPdvaiDMhcRMRGG4Rr4j5k8hV7SAlx7RMQs87sT/kQDJ+P96EmMdu310tjYD/AHGEk3wOQPhRV5ddxooCqqeOywA9550in060hb2mWVTKv9cg3DHIDr58aNRKsZyXFukYWS9uXGN3eWMe4AGlulX9pd3UkVnFcTiNiGleaRwPecD4UuEN5rqv7HGiWe0VNwG8R6DyG7OM9MmtJpNja6Zp0drDL2pUks44sx41GqIgjZjIzJCCfU/rV0aKhAVpBkeFjtD8RivYkwdo58gaB1DUOx7kLZlPPoKFui6sMxE21sFU2u6XTGM+vL30k1LSpbMswzImM+f61VbG6MqzoSuT18QpzZ3HtUWzG3aIGxxOPcfLfj4cNwi9xOYmNhtW1XU9mVC1pZuGccpJuIXzC7ifMjoa1cFqr4LohA4AivYbWO0kkgSJEwxcbC4DbRJJx1znPnRQXAokqJdnBhjB4L8BUr12VThmwalQh0Y2iwCuGIyCw3UNeXL4WON1kkYbRKnIReueGf362X88jxME2zFjhne396DS2W20wkMpLbzgYUt8hy8qlUigW51WPT+4Zc3DAFm47A5H5D1PrxJMZVXt0ZY85WPJLyNji+N5OOW7A44HHNWhuTcNc38TkOwaKTdgnfv37s7+e4DJPLPWtapJaKIYVR5mHA71QHmQeO/gD6nfgVfRVB+pa5FZxqx78jDuIjcuu7gPMcf6cDeavo99H7r6RSjUdVmlSwztLGN22Og6Lj9OtcaR9HxKV1LX2wWO0Ii3el8znlWke6ku08YjhA7sY3DA8qXPLGIai2NEnsICkYeJFQbMcSDOyPdXr3FrJhos7bbgVGGpP2lqpLBkBUb2JG6g7m/dFJtJRtZ3Mu+s8tXjiuxixNjvVLq4trULb4kdjhtpSCBz3jdmgNMhguXJaZJJBxAbOKX/AOKFIgLmXMp8TYO4Uq1jV9OjCLarJLqU+6DsiUZcf1E9BS46yMnwW8TSNvJHBtC3SRe1ZeCtvVeZ8vKutuGzjWGAKoBGyFGAKxunapdiT2LVF+unO2k5O+U9M9en7y4s47j2pQ+TA3HaO9RnJrVHKprgW412PdRuAscN0BlkZkb3HHyNVtLNJvcrEOSgZNBwyNeWGeVxPKy9MZVR+BpxFBGHZ/EMkg037oXF2rKks1Kgyb2NSrHkbaOOFSrCB4ru3N09sTmSKPtGH2eOM+e7PuoK+PZw2sSpspICxz6bs0HpU80007TBgJFOyCwI2ufh7o4nPeZupq7Wne8WdITh4Aj46xkDDDy4g+hq5OhYiv7prplstMXtpJFwHVQwHoDu+O4eZ317baBD9HbM32pbV/dsfqrVxtHtDw4Zyfwpjp1pNp8JjgwC28uBvP6UtuXuZNbbJZvZo8gdC3E/Cs+fLsiOjG2eR3guXZp5dqfjKJO6QfTkKJtLG4v3DmQpCdwJG8+n7wKWakBdOgkjZZRvVx3SPf8AlV9vqN5ZYimi20C/xl/MVwM+o3Pg1xjSNHDb2NmSscPbv9phw95+QqTX2yNpoI1HTaPzpQmqCSING6vnhg86GvJ4oI3ur2b6lBliD91YfNkbob412xjd3tq0LS3KdkOAMQOSemzz91Ibe0W1uZL+5iSW4k6D+GvJQfnQ1rce13KXtxtxnH1Vu7DZiHXh4jz6VbDdyXM/YwK0m02AAM59B1pnlyR4T5/uCKC+w7UjHfWPaJtCSJhJGcb1IPyppqV/cG1t7S3TGp36qiRnimeJPQc/QULHC2mRjtENxePhY7dRkKTw2sc/Km2haVPFO89yVk1CYZmkbw26c1z16/DrXe0Kmlun2zn55Kb2R6HFhZxWltBDH3obVFVWI3sRz95yfjVRtLbJWHtISTwjcqPhwqwX0Mz9jAxKJzx4jzNdDAbORXRigShbW4QY9uY9NuMEj31KO2vKpV2Q+SfRTTdf1TXItWlvJpIYW70sxIVhwKKNw4Z4cPKvod7ptxswNYTbGo22WgkfAWZCclG5Y/A/GmixxxIqRqscUY2URRgAeVdRyjJVlDQ9DxB6g9aKavoGuDP2GtWdxMba5Q6bfodl7afuqT/pP5UFdwz2WvXM0kLrDPCpEmz3SR58P7Vrb7SLPVbcLIqzso7pfuuvo37FKhoV9YuPYLqSCHGDGy7gfIjIPwFYdRDfGvwKEpQf6Y+edpbhnJOzndXKzlzjPCtS1tqbyFZrTT7kddiNmP4H7qIg0vJy+iWwJ59kD+dceXp05P5I0rVxS5TMPc20IV7qB1tioLO7HCHrkfnQOm2+qfSi5iH+H3BsYTmBkjbs5D9sseHlmvrNtZmEAJaWsI8kRaZqH2e+5b0Gf0rTj9OcV75Wxb1e74xZhbH6EyeK/nSJeaINpvToPvpva6Xb2UbRWEAhUd15nO8+W1+QrQsuxvbYRer7z8vxoSfULWCXZX62ccNreV93L7qYtJixK0yvJkyd9AltpYjXtNowR85mXvnPJRy/E0r1jV1H/wA/T02If6znex9au1PUZZicvv4BQc7+h+VKY7ZUk2mOWO85p2LOpzqPX6GsW1B1nZyiPbj48aNjWYDLjhQ8F0EGyDv6UT25YAYroqhTsOjY7A31KqikATh91e1KBPZuBrxPAfWpUoyi2HxU+XgPSpUpEywK+/KhYPFUqVkmMXQdb8ffVj+OpUp2ICQquv5m5/4GkVl/Bl9KlSudr+maMQBbfylv/wBv/Rqy48VeVKHRfQyZLbxCmScqlSu3EyyO241KlSiAP//Z", "url": "https://www.webmd.com/diet/supplement-guide-apple-cider-vinegar", "type": "video"}, "300": {"title": "The Real Health Benefits of Apple Cider Vinegar | Health.com", "snippet": "", "uploaded": "", "thumbnail": "data:image/jpeg;base64,/9j/4AAQSkZJRgABAQAAAQABAAD/2wCEAAkGBwgHBgkIBwgKCgkLDRYPDQwMDRsUFRAWIB0iIiAdHx8kKDQsJCYxJx8fLT0tMTU3Ojo6Iys/RD84QzQ5OjcBCgoKDQwNGg8PGjclHyU3Nzc3Nzc3Nzc3Nzc3Nzc3Nzc3Nzc3Nzc3Nzc3Nzc3Nzc3Nzc3Nzc3Nzc3Nzc3Nzc3N//AABEIAEEAdAMBIgACEQEDEQH/xAAbAAACAwEBAQAAAAAAAAAAAAAFBgAEBwMCAf/EADsQAAEDAwIDBAgEBAcBAAAAAAECAwQABRESIQYxQRNRYYEUIjIzcXKhsTSRwdEHI0LwNkNSc3SC8RX/xAAaAQACAwEBAAAAAAAAAAAAAAADBAECBQAG/8QAKhEAAgEDBAEDAgcAAAAAAAAAAQIAAxEhBBITMUEUMlEiwQUjMzRhcZH/2gAMAwEAAhEDEQA/AFN06VKAGNzXBRUDmukp0h1fzGqyns0sOo5LcGK5PkhlCsE99EV8MTgs9mCpQ5YFDbRPEGah8p1AcxWmWXiK3T29nEtrHRW1CcsDjqAqu6m46maOwZyZwiPo0q55PdTta/R3Lalu7XaZBYSooQmOyTrAA31YPfjl0qjxJfWbfxHGkMMNyy2dRQv2V0d4qnPT7fFnuIbdStJKCygggY21bnr1FcLMM+IMPykBupW7Th2I04u2O3GbIQgr0rb1E48gfyzWaX2bJvE9ckNOJaGyUkcqf+DHpC792kFCQUb5fSVDGN9tt88t6l2mv8WcTFmMyygoJbU8gD1wD7RPXwqCwUbgMy/GFeyCZ9bbrPtuBHeUlP8ApPKrz18udxebbdkqSFEA6dq16LwPZmI4EuOmUsj1iqh1/wD4bw37e49ZG0x3UnWgYznFX3nojMNwr2e4qvNv2yREBUl5CgCCvoaZI3EchxpICB6uxCVcqWr8rNjC3zokR9ik8wRQiz3L0h4hD6RqGcZ60FyxS8JpnCggzT1cRvFnsiwojHMKFDuIpzLNjKn0KbJ5LBzill25SI4SXwlI7waK8PuxOIZKW5+FR2z7PRRpQk3yMRtOrqZwg3dhcVBCnFbcwmvtalHtNpQylLUVoJxtgVKv6YfA/wBgvVn+ZiTtgecWSeZNcjw06lJUVeqK12FYY0Vov3J8EqGShBwB59aoXBmxyILxtZSX0qSMuKJQcqAORnuzTzNtEW2uwuoiXwXw3a37i63fQstkDsAFEJJ65xT7cOB+F3Ih0xkM4HvEKII86FXG2GBGLsFxDrXNC0/r3Uv2e8zJc9tudr9H7bQpGogbJKgM+OD+VQrHphFvzCbEWnp3hRglXYt3Sc2CQhcdgAJHdkg5+lfbgwlqyx2Gw6yGApOXwQVgqOBsMZBJzy59woRfbs4+6t+W4e1Jw23yQynolI6AVdXJXI4WbeW4pZUDgkk7551VmFyoEhCQSfie+DWVrkvTPSglpolGCMknHd+tV+CZSY6X5PtOuuFKfAZrv/D5hbtvlbEhxDqR8xxQLhOSlt5TZ/pWSAfjQnZgpI8TT0pQVAW+DNotS9DAceVqKhuCavx5iXHuxZG2OXQUiO3sNISnUNhRDh69KeiOKjtlbq3CnYZOBS1Ks5YDxJqU912MY1WCypluS5MRl15ZyS4NQHwHKuqrfZZfqLgxFju7IUtS27u++MtaVlJwNYBP1qmZtxtDqVT47qEg+0RkHzG1OGttwFxKppNw92YC/iNwgmKtcy1fh0DLrGrOkd48PCl3hie1AKkkgedapChG8zHpshzFvW2AkZ3Xkbir0WDYbSwGYdqitpG2eyBJ8STuaoVDqb4E4MUIC5MXoPEa/R06E6k9DmpTAIljfytcBhJPQJx9qlB4G8MJxOcqYhJvU9/sy86nS4cb5xVZ5t633VyI82pDL6UrQoA6F+APft9aHQrlGYhIbdyrG48DVm38Vyoj60PEOJV0XviuKgzWq0i2Ux94XtUuRDmOR5JUuMvYpG4TX2LaFKckKDuhLhCm3CnOhaSdKseZB8FGuS723J1qKkJWU5SoDr3UbjveiWlEiapLaAgKWD0J6UzQYkWPUR15DAG31QYbU3cpRjy4IS/kdsUu4SEnHrg6TqBz4dc8iasXhiFFZi2u3W56TGj+q4lLalKXuScnYczy8KsWbjaF6P2T+lpxf9Za9UDp4kbc/h4UQjKZloWtS4ZfCveBC3Uucjq2Vtue+mORNvYmW1NwciCeHIUm3zGSuKiNFfXpWgjQlR6EDUdwQO7zpY4q4IlWC5ql2xa1xXCVIJ6ZydPlTvML7PaLL0QpBHZJS2QpIJGfaAHQHmOXI0UF5tLrBg+kx5bpBUQhYWM5/c/XuqoKEWvJAe97TD5My6l0NKjK1qISgjkT0rceFY8CwWtENoha0I1yHjzUo8z+dJLXYSH1hATqaJVpHTCjj7VUF/XolpDmD2g1eI2oJIp2KCPU6RqghjNKNxtRlduhpBdzjUo5wfAVRXfmJodYkIyASFBQ2pENxytHZnmcbdOVepc3s3w+PZWj1iT1G1Aauwa0YTSIDDFx4nYtTCLc01oDajpAOc+P1rxFvCnWQsvJWFdFHBrN+LpZWuKtCzqSSMjypi4ZuEa5PBldvS0ltvtFuIfVgAeCs8zjaqVFZluDHRxL9IWahAbjKioXJJDihnSDyqUvm6Ld9YNp/wCmCKlED01FtsUbTuTe5mc36wvWh0LVKaWhXrJwd/MdDS29KXqJUrBPXNHb7FkzH3NQKlFR6nz+9CY1jdCyFMEqA603wrExrqu2xjPwdA9LcRKuEhKWG1ApazkrPj3CmDji4LRDjJSr+U46dQxsQB1+/lSvbocmO43/ACtAxuf28aMXSOmVCYMkFXZKOQk+tjkSPp9a6ooWmbQK1GeqC0DZYWEfzcA9FklWO/l/fdRaVboAtEeVHkNhWpSCcEKeIVgkZOwxv+dVo0FCNaA6jK0FXZKOheDy33GPDV8e6iKrddpTYbAYUyMENqkpGk4xsAdvhWPzot7zTOLZi6WAHRqUhKdWM6wSBnmRzFE1tsRng5De7RGcoUlKgO4nfB/OrS7DckoyliGgLxs5IRqA7uePy/8Ae0ayvvlbEpbTI0kaUK1KB5b4GB8MihNqE7BlgymcbJMQm9JWgK7FaVJWSrKjgZyonrn+zQniFr/591W60MxZXrIIPI91EXojUaatGpwdm3zWR6xOxAGNgBnfJoNc2HnIpZaKtOfrWrplD0QTEa1UpVJE8ouYUUKIIUCM+O1Xrjc0CKhOSVJzy3oMm2oYjgSH1uOHcnVjHwx96sFjMYNtBTisY8fif3ofAjN3Bt+JqRYDMqXOBIegIkhQKnAVJRnkKnB8x5h+Ww4Clx1tIT8Adx9QfKvUeDMjIccX2nYhWoZ3GOv61YVHW0lUjsyFJwoOdcgftnbwp00xs2iVp6hg4qXjbFDiWRjUeu1SlZvi9CEBMlh1Lg56ORqUlwVPiPeuX5jIz71fyD9a8ue/f/vvqVK0PMyvEsv+8b+P71Tu3sDy+9SpXN7TJXsQlD/FH/cNNaP8vyqVK8Lq+5uVvZLLX4o+X2FC5HvpfyipUpWn74Cn2Yi8Q/4nP/Ha+1fX/wAInyqVK9zpP2yf1M+t+o0FSPco+f8Aeu0X34+I+9SpVKfYmTCsz8K58p+1fB+Fd+f9DUqU8Y3p+ojS/e+QqVKlTCz/2Q==", "url": "https://www.health.com/nutrition/apple-cider-vinegar-benefits", "type": "video"}, "301": {"title": "Health Benefits of Apple Cider Vinegar (ACV) - Eating Bird Food", "snippet": "", "uploaded": "", "thumbnail": "data:image/jpeg;base64,/9j/4AAQSkZJRgABAQAAAQABAAD/2wCEAAkGBwgHBgkIBwgKCgkLDRYPDQwMDRsUFRAWIB0iIiAdHx8kKDQsJCYxJx8fLT0tMTU3Ojo6Iys/RD84QzQ5OjcBCgoKDQwNGg8PGjclHyU3Nzc3Nzc3Nzc3Nzc3Nzc3Nzc3Nzc3Nzc3Nzc3Nzc3Nzc3Nzc3Nzc3Nzc3Nzc3Nzc3N//AABEIAEEAdAMBIgACEQEDEQH/xAAbAAABBQEBAAAAAAAAAAAAAAAGAAMEBQcCAf/EAD4QAAEDAwMCAwYCCAMJAAAAAAECAwQABREGEiETMSJBUQcUMmFxgZGxFSNCUnKCocEWMzQ1Q0Ric3Sy0dL/xAAYAQADAQEAAAAAAAAAAAAAAAAAAQMEAv/EACERAAICAgMAAgMAAAAAAAAAAAABAhEDIRIxMgQiI1HB/9oADAMBAAIRAxEAPwDVbXPiItsQLdOQwjPx/uihLWPtQtlmeVDtTBuMxs7XSHVIaaPbBPcq+QH1IpzUT4tegXJkaQoS/dmmmsYyHFgJB+2c/agz2T2qG+w/epbIWhlZaj7hvKlAeJePXnA+9KUq6CEeTJkjX2tlsNT2rRFZijkoWyte8epyrcPtR3pPV9t1DC6xCo0xBAfjFSzsV6g+aT5HioF1caXb3JLZ8ITxlPn8xQzbEsx79bblGK0NPSBEmnbjclfhQrHb/M2j7ipQyNvZaeFKNo096dBJI6w+5cqBeVIcEVbSspKOCM+vzqXIsrSUlXVX+Aqvmo2BlG4qCeAT6ZrQZWV2pE2e0261y5FtTIdnymWHMuLGEqGVr4P7KUk15cNKaYc1XEtb1jacEqE8+t1TzmR01NpAxu7eM/hTOrbZdb4iHb7dGQtpNmklTr24IDjiUoRtIHKwN5xUl64yG7/pq8TLZc9rtodQ8lmE44pl1amTtWEg7T4Vd/SuOMbuivJ1VkO36I0fL1Fd7UrTsdLcBuOtDgecyvqBZORu8tv9afv2gNG2qyzZ6NOsuuR2VLQ11nB1FAeFPxeZwPvVjAfXC9oV6S9CndOc1ESw+iKtTJKEubsuAbRjI7mpWuWpsu3QYVuYLrj9xj7yQrYhCFdUlZAOEnp7c+qgPOmIC5mlNJK01ZrrbtMwnHrm5GQhDz7oSgu47kHPGfSmzp7Sb2mrZPjaViC4XKWIbbDkp3ppd3KSolQOSkbFngc8etT5UCanRcaBc7dLd9yvo6rURp1RUwHisKb2gKKQlQAI9KfZt1xi6K0w/IgSS5abgmQYiG9zyI2XEJG1PdSW1pyBk8HuaAKYae0mjTMue9paGmdBuSbfIZRJdKN5eQ3uScg4KVhQyPPFS3NF6afb1AmDpi3l61SQ0gPyHglxPSQ4SSCSD4yB9KluWy4P6Lv8tECT1Z96TcWopbIeLSHmT8B5Cihonb35xVxp9EiVE1VO9zlMN3CStcZuQyptxaQw2jOw8jKknGRQBnStKWKRBts16ww4vvsNuSlqO84sBK+RkqI5x38q9ogksPRrNpxiQ0tp5qzRkONrSQpCgnBBHkQaVAED2hSPdtIWSE0r9a++24vPcpQ2f7qTUH2QLZk6dlWmUpTbjMgq4VjKVYI5+oNUftHu73VtLLwILEcYSpOPCe34jFVmjrpKsmq2EpZU5BlL2PeHOdxOMHywSOPT61KW0d4aWzZ0x48S3vw2UuvIA8SyoKOfqaobs+5K09dEtoQH48VbiVJUOFpG5JPoeBV5I9weSBJ/VYHGeMUAe0LU8a1Wt60W1vfImtqStZ4Shs/F9SckfcmpR20am0os2iPNTNgNu4wHI6XQryJUDx9v71UTiFBpSSFA+Y5B5qj0zqZqHpGGqYve4pkhISk7gCMgHy8x+PyqZEkCRAjupTtQpIUkfU1pjJN0YJpoyLXmob/F1TLiW+9XNhsdNLTLMxxCQShPAAIA5rRLVpsP3GBAd1brHrybamatYu3gQSQNuNvn4iOf2az/AFxZLgxqN67Smm0odWW2W0K3K3BpW0keRwkK+RrQGbrarbPt12nagaZS0WkCOGVKSGkxy2UqIQSF9RSiOcYxxnmm2kdR2Q47DjtruCf01qgPsORnGz+nM70uuuMpBX0/DyCSNp7JwamWqwC5SbdH/wAUaxbVMjSHlH9MAhssuIbUkeDxAleQeOB254aGotF/4VVaEXeAHHZCHZChFc2u4eC1bvBySkY5qyf1jpv9O2ufarlF92iRnorjXQeRsQ4po5SEtkcBrtx370DI1g0c/d0Sn3NV6uYYbkusNFN9K1L6bi21FSekNvKMjk967i6feZuF2LOodVSIlsaWh11+8fG70gralHT7BLgO7PCgODinNL6u01Zkzm35sVPXlvPh9iK/vdDjq1gLHSHKQoDuftXCdW2RuXfG2ruyqDcwp1JVHkBxp0tJb246eCk7c5yCO2D5AFZJtJYnxmF6k1h7suPEdefF78TRkOKbQAnp+IBSRk5HB7Gu5enJEeLqGYrU2rTGtDbqhi/ne8pDYXjb0sJHOM5P0r2XebFJnsKN6ZTE92gNPn3WQV5jPKd8I2YwokDJ7AHinJl/089H1SwmdDQq8tOpalCK/wBQFTQQEr/VfCCCe579qAKKdptUhxKnNQ6lLqN7TgduvWwpDiknavYMp49B50qfnai0/DLURieHIzCVJj7IzidrZWpSU4KB8IVt+gHnmlQAMahuMXUb1uNyghllhARuacO/aQM5PYjjOMUTWLRtujXJqaoPLLeFNlRyk8AA/XHH2oD3hbY2cnpA8/LmjrROpENIFsnuBCf9w6s8fwn+1LPjbVorjpaDO4IQ62EpSk7uAcVimuG0nUrrb+QEthCSfqcmtoe3IUFJ7ZrKvapDWLlElJThK0lBPzzn/wB1lhqReS+pbWi8QpFqg2px9Ed4IKkLcGEqTgDv5Yo7UtxENhlvaVhATls52gdsVgsVXWMTBJ6DjiCofu5BB/Ot5sbgZsqcOnalsdM9MqKR2Se3PlU/kvhH6umyap030iivVlTqBroy3XASoqDoX40qSnnB9cHH3qhuWkeu0lp24ynWgd6UqKcZHn2rQLzsXajl/bIcY2JdIwErWMA5x4ecY+wrNIepXHW3pThU4lIIDaOcHvjFd/EtY1yd/wAOcit3EYRomLlW953tkcjv+FFOkI69L2OdcGH3kojTW3HEJVgOhTTjYScdxuWk/UCoEGZPlsIkN2p5SVjKclIP4HmrGJcL9DiyIzWmRKYkLQtaHklQyk5Hwn1ANbLVEad9BRdFXCGzfYKLjKDsawQw28XVEpcKn0lzv8R2jJ7nAqOm4zLpao6nDNWt6+KZdjxpamV+FlW5sLCk4AWk8ZHaqiVqLVslchTujEuLltJZdIjunehJJSD4hwCpX416iZq2eh1p3RbDTZkmRlXUaKnSCCsEOZBIJ/GlaOqf6C2TJKNVrXIeuIRHdix2W47+Gx1ArJcQThQJIGcEjaMY5qqnX556LrwR7iolmC85GDbvijKbQ40oDBynxNhX82aiPr1k9cWrj/hS2mW0kJS4t1Q4GduRvwcblYz2ycd64VG1w8yplzSljS0ph5hQU+rlt0hTgP6z9ojNFioZdeW9HjOPKeUCHQhDzxdcaSHnAELUSSVJwQeT2xk4zSoG1P7QLlCvkqJIt8FiSy4pD6GkrKS5klRGVeea8p0J9lE0oNvMJyPGnbj0OM/2qUE4QAecDFE2sZMZ1i0o2Nl5KEq37RuwEev3FDDjg71THPlGzuUeLomR7tcobYTGnPtoHZG7ckfQHios1286gfSyFvTHUgrS2MDGB3xwKr3ZJQo5OEj1rRrRZW7ZY0h0bZ85GXHQeWkHkJH9Cfn9BU8rjFWdQTk6M1sUch5xlRCDwTu4wQa2i33eyMWZoF9z9WENeNjOdiO3bnsKDHdO2OHgqmTEuebiCk/iCKkdCQtpr3J+Q7GKyqO25HJQCccgpPyHNYM/5FSLwgl6CXW91ag2yTOD4U3sLQ2lKgtYTwk/ukkd+4OKrfYo9dJGmZwhPJ6zVyG4kZBBbHf5bsZ+VDdxiG+I3G5wob8eS5vBUlY3kc98Y70W+zS623Ska4N3a9xnlSHEKQUlIxgEEYB/rWjBjUIaVGecrlSNG6F5XObcW+ylkHxIbJwRuPkfPbjz7/14htT3XZLjM9tLZfVjjfxuyB39OPL6cA1Uu+0zSzY5uTR4zw4j/wCqpG9caJiuJebfKlNr3o2OoSPM4wF4PJP9PQVcnQVQ0SpUhbqrshxDLmxYSexCk547DhJHyyTUiZtkyGlszPgBe3dPeUJI42Dbg/Cee/f1xQEv2haMZcU4mM4+rcVg709ycnsfp39Keb9qWmGcLZaaGxsNp3P/AApGeBwfU0BQXw2G5VubhtXMSHkLCkl4YJ2pHl68gn0NOMacPuHu8ma+tW4qyD4UndnKQex4/EmgKP7WNOQ1ZhwojZ5yQ6rPz7I+VcP+26InPTjMHH/O4fw8FAUZT7UG+hr+9thKcCRkZPPIHzpU3rC7xb7qGXdchCpRC1JQlRAIAHnj0pUWNvZd6j/19u/7U/kmqxztSpU8Pgrl9ED/AI2P/wBVP51u10/z1fwq/OvKVQ+T0dYO2ZNrX/NZ+h/Oi3Qn+xYH8Sv/ACNKlSh4Q8npmOL/ANF/OPyNNM9zSpVoMg4vt965R8H81KlQgHFfBXp+NP8AAmvaVNgdD4DXaO9KlQgPJPxj+GlSpUhn/9k=", "url": "https://www.eatingbirdfood.com/health-benefits-of-apple-cider-vinegar-acv/", "type": "video"}, "302": {"title": "Does Apple Cider Vinegar help WEIGHT LOSS? PLUS more ...", "snippet": "", "uploaded": "", "thumbnail": "data:image/jpeg;base64,/9j/4AAQSkZJRgABAQAAAQABAAD/2wCEAAkGBwgHBgkIBwgKCgkLDRYPDQwMDRsUFRAWIB0iIiAdHx8kKDQsJCYxJx8fLT0tMTU3Ojo6Iys/RD84QzQ5OjcBCgoKDQwNGg8PGjclHyU3Nzc3Nzc3Nzc3Nzc3Nzc3Nzc3Nzc3Nzc3Nzc3Nzc3Nzc3Nzc3Nzc3Nzc3Nzc3Nzc3N//AABEIAEEAdAMBIgACEQEDEQH/xAAcAAACAgMBAQAAAAAAAAAAAAAFBgAEAgMHAQj/xAA/EAACAQMCBAMDBgsJAAAAAAABAgMABBEFEgYhMUETIlEUcbEzNUJhc5EHIzI2cnSBocHR8BU0Q0RiY4KSsv/EABkBAAIDAQAAAAAAAAAAAAAAAAMEAAECBf/EACIRAAICAgEFAAMAAAAAAAAAAAABAgMRIRIEEzEyQSIzYf/aAAwDAQACEQMRAD8ARivLvWJQjsfuoroSrJqtskgDKXGQa6Jcy8PwOY5PZg46jHStEOQSq2MgVuhmVdNuI2yHZgQMda6g1xw2UzutqHXN3w5lt3gEAYAArOS8HPdUcTXKPHk+QD3VhDGxI8pro+npoNwSkRtyVBZixAAA7kntRS0HD+I5FezkifOyWJgysR15ir8kFnUbOy0/wreLTraaRYt0rTSFd525wMdOfLND1n4d1DUI7JbR4JZnWOJoJSRuJxk7u1dA1fRItfu9rxILS2VQGTkXJUHmepxnGOlKuqcC2TO01u88JXG3n0x35Up3GpbY12sx0hS1C29nu5oMEeG5XmMHkapsgHamfUIJbjTzNdBWvLaUQyyD/FUjKN9Z5EZoHLEcdKaW1kWaw8AqdfKc1QnXBFF50wpodcDmKiMmVqg3c6hXDmt1uAOZOBWtnQufMKplm5EBUHFSso3TYPN9wzUqEGHh/wCd7YgEgOM1nqFml7r94JGYYftWfCpzf8xzyCK23kN1a65eSNbSMjNkFRWyjQNAtvDPmfr61RuNAgy/nejAvXCea3m/61UkvQxb8VJ16bamitjFwLw57BBNq23eWRo40Y8mz1bnRPVtL9t01PBREltDuAAH4xT1PXrTBp8AThTT2kcwlU3SrtyQME8xVSS1Edwu2UtvDbVK9RtNcyfVzV3BLQ7XRXKvLey/DJJbaPcmGNpZlEe0AjznaAeZ7DBoFe3V6dEt54rVBc3G7aj5AXHX159s9M1c4IvptR0GaO6t2WW3HhlnHKQDO3HwqtqOpyGxiiSGZpYGLKFjIyfQZ7fXRJr8toJVjGmAja3DQ34uYkETQrK3PzKwOF9ORz6d6XJY1ps4iujbaaPEz4t020kdAq4J/eaUpJlxTdKfAUua5gy8QYagt0ea++jV44Ktg0CvDzX30QEZyPi2kI7CnS30GxvNB0mRowsklm0jMOpYUis2bSX3U83GqPpfCehzRgEm0Kc/rrJBChlZDIu7GHIqVoifO9umXJqVCHR7XRdVsJi9uqiQepo7af2yxBup0Yn6IWmG5hCSM+QQaptPEgJyMr271pos1H2goFwufdWi302We+hiZ1y8g7fXVv2yIjlWBvYkmSTcRtOarBMjVJtknuxA34nxirSgdCEA2AemPjQ5PaDexefa27rt5Ed856cs1NZuVSVLsXy28crB49rBQUxzJHc7i2aAvqct3OkUWoeKWbmoYcxXFlU+7/ToxUXDk2NelWksLTw3MkJU5MKoclcnkc9K3WEqXNr47jBHl24zz6ZxS5qc1xG1jPE7eUEOB9IAg4qvZ3dyJJSm5G2khge+MH9/OnbXiewfT7ryhim04Sl4HVZIlY4V1DClLijhSxgh9pWeGxYnAEr4jY+g9DV6w1J7Z2jvb+NPyQq7ubEnHTqatcWcLDjK2QTXCwtbsMSKvP8A1Lj+sUWvlFKXwBPDk4fTmWqaDf2kjRyRYb39R60u39jOkm0rgiu03+isLKCzQMZLWEJExOTMijofVwBn6xz7VzrWlC3hGMcqYjJSWgUouPkUZY2itpA/emfXmzwZoX2FANYOIsA9qNa4c8G6GP8AZqGRQhYhT769rVGcA++pVFHQeJdb1i81ya2tGbw7c7VCnvRS3v7+KOGOWMPIflM9qHcG3HjXV48u1nPMk0O4yvXt79DBIVyOe01E8oJOLg+LOm6DIZ7QtdRxq2TgUq61Jri30nhRr7Pu8oA7Ugpr+pKMLduB768fXdTfym8kPoM1GYO/8MWxuuErUXaDdlyVYZxzqnBBG+oTqDEiQIDkDG3JxRPh6F9O4WsYLh2M3swL59Tz/iKD6SRPrmpWzZ2uqD7gaDWk7NhbpONOglLbRPH4TEE4yPUH1rVDZLuYfSx0xQ2CN5dYke4ADQxiIByRn1I/rvW25lurPTI7eGVjOswTxD5jjOev30a+FbmlIU6e22FbcQlBpMSsTKsbeZWHlBPLpz/lWSamLHW7a3b8i7yPq3KMkfdz++vYLiXcyOxLLjk64JNBdSMCaz7VfsRa2QWXCHDbjyGP67VqcI9viiVSs7vOX0cNRtkkiO/JXORjkVPqD2/ZXN+N9Bkud93bge1xrukUDAmX1A7MO479fd0uyuFuIAd4dWUEMDyI7Ghmt2Rli8SHyyxncp+sUosweUdFpSWGfN2pTbwRnoMHNMGstng7RR6RVX/CFp8djq/iwoEiu4/FVB9E58w++vNREw4V0wyFTEVwmOophbWRVrDFdT199eVADzwO/rUqzI7cFfLXf7KE8Y/OY91SpVR9Q13swIK2W/8AeYftF+NeVKtgT6mv/kU/V1/hSzw7+dWofZipUoUPYLf+svf5i4/T/nVbWfyYv1uP/wANUqUS32iLV+jCMXyzfaL8KXuMPmvU/wDh8TUqUT4aj7IPcD/m9Y/Zn40eufkm91SpS0hv6cF/C5842X2TfGqGp/mbpP6JqVKKvACXkT17++pUqVZk/9k=", "url": "https://www.youtube.com/watch?v=H8xdJTa46Nc", "type": "video"}, "303": {"title": "What is apple cider vinegar good for? Here are the benefits ...", "snippet": "", "uploaded": "", "thumbnail": "data:image/jpeg;base64,/9j/4AAQSkZJRgABAQAAAQABAAD/2wCEAAkGBwgHBgkIBwgKCgkLDRYPDQwMDRsUFRAWIB0iIiAdHx8kKDQsJCYxJx8fLT0tMTU3Ojo6Iys/RD84QzQ5OjcBCgoKDQwNGg8PGjclHyU3Nzc3Nzc3Nzc3Nzc3Nzc3Nzc3Nzc3Nzc3Nzc3Nzc3Nzc3Nzc3Nzc3Nzc3Nzc3Nzc3N//AABEIAEEAdAMBIgACEQEDEQH/xAAcAAACAgMBAQAAAAAAAAAAAAAFBgAEAgMHAQj/xAA+EAACAQMCBAMEBwUHBQAAAAABAgMABBEFIQYSMUETUXEUImGBMjM0cpGhsRUWUsHhIzVCYrLw8QckRHOE/8QAGQEAAwEBAQAAAAAAAAAAAAAAAgMEBQEA/8QAJhEAAgIBAwQCAgMAAAAAAAAAAQIAAxESITEEEzJBUfAUIhVhgf/aAAwDAQACEQMRAD8AUWDb5NamWvJJCDWkymppZmb4VDzIjdCadYuF4bi3jaJQDgZ2pEWQhgR1ByKcdC4x9mMcN4mEG3MKXYGPETcHI/WZapwV4dq8yPhgM4qnwtwze34k9khMsy/SbICr6k/803ahxBYTafIYZlZivQGlTgziK+h1E2jXEkFlcSEnlcpyORgHI+QNCp3w3Em1uRgxo/blxoIFomlad40SKrSpHglsDJJ6nf8AGsF1rXOKPHsrC3sY7jw+aMFSu+e7b4+QqjxZ7TBfMd7lAVHiPyAnHXPrtv8ACsOB4bqe+kk8aW1VGLc0XInNnHukgE49N6LO+PUqwujiJ2u8La7bagRrUfhzvuCWDKw+BG1CzpN0jYERY+S708399e8Ua8Lb2gtbxuwi64CZ+lg75OB1ro2i6BYabbqsSI8uN2bcmhD2MxxxCqQsNR4nz+be6UhHhnBPQFSM01cFW1vNbXMcqAyb9RXZG0631DMMtvGMdTy0haxwx+7WrteWxY2lwfeX+E15mLLO2IMEAxXtJTaSzRpLIrI2QA3aj9reNIUdbh9/jSpxHMF1cNaI8mRhwik/pW3SpOaNkLNFLnYOMfrS7QxXVmOotGgAiObX13n7ZIPlUpZee4jbladcivKmw/zG6k+JXbQZG7b1h+7cuCewrrGncMv4Ze+dY+bflG5Hr2rHUOH7CGzuZLe7eWWOMuISwAbA6ZxtWiSwEjOcbCcv0fQ7f9sWq6jk2RP9oVP4V16y4V4Z9nHs9hbujDqRk0sjRpbW1juDCVjlQPylg3LkdCaDT8T3VlcrZxBlYsBn4d8fKgFhzuJMXYnBEL8R8HaJbS+NaSm1kY+8kSc+R6ZA/wB96BDRrCC5imNvqqGNwyvMoEbEHO4Cg/nRKfXJY9Jt7m1ci+vSXFw4B8GP/L/mPTPbtS82t3qXaQftG6kSRgkoedmDgnBBBO9esdUwcTjHBl3iZVlma4V1RZB9XJnnBA3LDGASd9q3cGWbhZNTNyojx7ox7x6j5VV42mkMRd2LPlhkntmrnBiM2hXC+VqCvqZB/WgYnO0sr3YqfUE8Dzrbma7YhnZiF+FdO0QmZBcSt16CuO8KyhSYs9GJx866Vb6kILZQpAqW60q2JogqenVUjfJexRjIwG+Fbbmzg1W08O9Tmibqp70m2WqxT6jFFIwI+kRnyotfa8ccsCsR8KOi1myX4kr08BYegttOsYxFb28ES+SqK9ms9PvYmSa2glU9coKQpdSvERSyyco7kH9av6Pr6CQJI+ObYetO/JGcYnfwmCagYucQcAM2qStp04jtzuEbflPlUozNDq19dXEttDI0QkKg8wGalJ7nwsaETG5mq44tN2PDPOquNiqnb8KBW2oS217cWxlZ+dSRvuc/1xWMEbGOGeE8rJuwH61bf9ka3qEczyS2l3EOXxVb6zHmP50LAtnJlttZVT2ht7lix4gubS69muD4sDDDE1U4iszHqMFzbRCQhllQkdcHODV680+ykaNYplfCnA5Rv6Vs07wXmKFiwjG+T0p9LnxMT1a1vXrAwRBrWUH93TMY+r2UhG0kZJOPiRnBHXaqVjwW+o6tELW7gPhOry/2ykque6g5GfiKcZre2u4PZLqUJHMwEW2Sj9mXyI86KS2trp1l7NDeosk45Ml1TnY9yfx/4qxVGJiuT7iZxPptleXcsIuXWKJWPMEyXORkAeXfvVzg1Y7fl0s8550IileJlLY35WGPzqydDsBco920DzN08aYuT6AMARW+3k063eG4sGtYY4mAbwUOGbO4ye+Om/4illQW3nVJHE5Xf6ZqnDWsPDcw7Kxww/xL2NW5eJEZVTnKkDoa7NqukQcQ6eXmiUTJkI/mAfP4j8DmuYavwnaePLE/KzRtjnQbZ/2aCylXOWjqrSBgS9/060+XXdRk1GWQpY2/uE/xt5egH611RrC3S2KWbpbkjZ+XNc80CdNF0yz0yE8qlyznOOpJNXr3XpJ538GTEaEDrSwyJ+oErNFj4OY3QJDp9ufGuDcZOCTgAZ+FA9d0nT9Qjae3CQTdeZO5HmO9BTqb3kUsEjHLjYDsRVW31SSO3YMwLKdwe/Y0vvBhpI2jqumZTnO8dLXWbS1tYYROjcqDJ8zUrjeu6jNDfkQNiMrzAeW5qV7uWepR/H0/MqDWJByojFexOelV5L4JNmNiMbZFXeJ49FtJ3/ZzPynpzb4pSkuULYRixPYCmdk8Ygr11ZXMdLXXyY1POPc3BPrmnjhuPNo9/cAK1xghT/CO9c04WSx9pSbUVZwp92Mj3Sfj510pdSint2KkKFU426bUyunQczP6jqe5sIua3rNxcap4lpJ4cah1gkjTJwQB1PTcHfsfnW224tvArW97F7bFICArN7wJ7jbr8qVbK5MeVI907scdT0HpRWyllS4XwrLmnfDQq0hAjYHIfY+Weu3rUbW2atjKFqrK7iN/77raxC2utPnQooHhsiHbHyqhdcY2MvMsOmuhLByUCRFsHOCQCSPPzqpxQ1qL7/t7fkLB3aQSc/iZB+OQM52oBHGiEOiySqhDOGXlGPLIPyztXHtddtU6nT1nfEc047vpblFa0itoQxBWMksPI58qo3Gp+Jq5kAb2eWVVZnXlKnGAPxx+dDbqUXQM8dsIOfYrzc3LtsCe/f8ArQ+5medVZm5VUBYmAAAz8O/r1/LAjqHLbngwj06BdhiF+K5ZbG/tnGeQkEH8qqxXrtLKVIHRgvTO9EOIbm21e0e0kkCzxjMRIxv3pJF1NE3Iz4dPdZc1VbWc5ECi8aQGjdY3Y8RmUkNzbD51r1GbwJpRGcAuW60As9QxO3M496pqt5NK+foDoST0qQVOXj36lUOcyrqd0Z7nmX3sLjPzNe0Q8DTJY42guPcCAZ8z51K0FpAEkPWvnaCNb6n1/lQqy+sqVKpmfGLTf8H3qbtL+rm9D+lSpXPU6eYqp9JvvrRi0+jdf+uT9BUqViWczZTxnkf2ZfSP9RWUv2T/AOpP9ElSpSD5GP8AQ/yZS/Xt9xv9QoWP/G9VqVKOr19+YFnj9/qWrv7ZP90/zpLvftx9K9qVvHiYQ8pusf7xt/vD+VE777OPWpUpQnOo8hBFj9nFeVKlPMIcT//Z", "url": "https://www.insider.com/what-is-apple-cider-vinegar-good-for", "type": "video"}, "304": {"title": "Is apple cider vinegar really good for you? - The Washington ...", "snippet": "", "uploaded": "", "thumbnail": "data:image/png;base64,iVBORw0KGgoAAAANSUhEUgAAAHQAAABBCAMAAAA383ALAAAACVBMVEUAAAAEBAQKCgp1vR4DAAAAI0lEQVRYhe3BsQ0AAAgDoNr/jzbxCCcgAQAAAAAAAOB03nUBOKwAd2N3hy8AAAAASUVORK5CYII=", "url": "https://www.washingtonpost.com/lifestyle/wellness/is-apple-cider-vinegar-really-good-for-you/2016/03/21/3f093980-eac7-11e5-bc08-3e03a5b41910_story.html", "type": "video"}, "305": {"title": "30 Ways to Use Apple Cider Vinegar - Swanson Vitamins", "snippet": "", "uploaded": "", "thumbnail": "https://encrypted-tbn0.gstatic.com/images?q=tbn:ANd9GcSbALB9AbCBTO3U7ZSaoiBmIYiJdqqHqoiW4zqhgRzOV8MSm9VDkDVCTzw", "url": "https://www.swansonvitamins.com/blog/lindsey/apple-cider-vinegar-uses", "type": "video"}, "306": {"title": "Video: The Truth About Apple Cider Vinegar - WebMD", "snippet": "", "uploaded": "", "thumbnail": "https://encrypted-tbn0.gstatic.com/images?q=tbn:ANd9GcQehobBXVYTKGXYvCDt4sxqJbW0yg9pxEe06GIB6Go5dhWvO8AfCzNWpKXmbEn7", "url": "https://www.webmd.com/diet/video/truth-about-apple-cider-vinegar", "type": "video"}, "307": {"title": "I took a shot of apple cider vinegar for a month and now I won't ...", "snippet": "", "uploaded": "", "thumbnail": "https://encrypted-tbn2.gstatic.com/images?q=tbn:ANd9GcQCJ_N1HKtBX2g5x5W9Bsqm-SjHCXrbESgXqutR_w1zsEtYKDDiF351Rs0", "url": "https://www.insider.com/what-happens-when-you-take-a-shot-of-apple-cider-vinegar-2017-10", "type": "video"}, "308": {"title": "Health Benefits of Apple Cider Vinegar for Weight Loss ...", "snippet": "", "uploaded": "", "thumbnail": "https://encrypted-tbn2.gstatic.com/images?q=tbn:ANd9GcRBbhY8GtwCkiv5xAUMM4y1fgKT968ml8Onvi18gRDwrTG6p_-jnhCBdauh_iw", "url": "https://www.shape.com/healthy-eating/diet-tips/7-health-benefits-drinking-apple-cider-vinegar", "type": "video"}, "309": {"title": "What Can Apple Cider Vinegar Do for You? | Flora Health \u2013 US", "snippet": "", "uploaded": "", "thumbnail": "https://encrypted-tbn2.gstatic.com/images?q=tbn:ANd9GcQZyIGlXsl5aypFCEdcBGllxWEilwq89BcDZgK7BnvnJ77DHxhnLPLVy6I", "url": "https://www.florahealth.com/us/what-can-apple-cider-vinegar-shots-do-for-you/", "type": "video"}, "310": {"title": "3 Healthy Ways to Use Apple Cider Vinegar - YouTube", "snippet": "", "uploaded": "", "thumbnail": "https://i.ytimg.com/vi/pK8Sw3JRieM/default.jpg?sqp=-oaymwEECHQQQQ&rs=AMzJL3ngfKQ_Nc3H1pSOmr6fT5-ozKSEPg", "url": "https://www.youtube.com/watch?v=pK8Sw3JRieM", "type": "video"}, "311": {"title": "How to use apple cider vinegar: 10 healthy ways to use it ...", "snippet": "", "uploaded": "", "thumbnail": "https://encrypted-tbn1.gstatic.com/images?q=tbn:ANd9GcQL8Gz37tFqQefh3AUXSfRiwC2CKCVZOuU1KhD-dwy8nnFqRcLSkABgYU6s", "url": "https://www.wellandgood.com/10-healthy-uses-for-apple-cider-vinegar/", "type": "video"}, "312": {"title": "The REAL Reason Apple Cider Vinegar Works To Lose ...", "snippet": "", "uploaded": "", "thumbnail": "https://i.ytimg.com/vi/6Ogaib6dVdQ/default.jpg?sqp=-oaymwEECHQQQQ&rs=AMzJL3k8G_11lYpiV486WquLqoI2OqQQpA", "url": "https://www.youtube.com/watch?v=6Ogaib6dVdQ", "type": "video"}, "313": {"title": "All About Apple Cider Vinegar | ACV Health Benefits, How ...", "snippet": "", "uploaded": "", "thumbnail": "https://i.ytimg.com/vi/uzrNyLdYXhQ/default.jpg?sqp=-oaymwEECHQQQQ&rs=AMzJL3n8aWHeDDGETAo5bi6b9E35LYgftQ", "url": "https://www.youtube.com/watch?v=uzrNyLdYXhQ", "type": "video"}, "314": {"title": "What Apple Cider Vinegar Really Does To Your Body - YouTube", "snippet": "", "uploaded": "", "thumbnail": "https://i.ytimg.com/vi/xBwUwidej_w/default.jpg?sqp=-oaymwEECHQQQQ&rs=AMzJL3n7J7cAI2go2oZc92EhKi9C2Fh3Mw", "url": "https://www.youtube.com/watch?v=xBwUwidej_w", "type": "video"}, "315": {"title": "Weight loss: How much apple cider vinegar should you have ...", "snippet": "", "uploaded": "", "thumbnail": "https://encrypted-tbn3.gstatic.com/images?q=tbn:ANd9GcQshYTMBdep7MLOlYyBa1SaK6DLu-fhZDLLletx82cs3ohW8I1Id3WL43Q", "url": "https://www.express.co.uk/life-style/diets/1052008/weight-loss-apple-cider-vinegar-how-much-should-you-drink", "type": "video"}, "316": {"title": "Apple cider vinegar health benefits, debunked by a doctor ...", "snippet": "", "uploaded": "", "thumbnail": "https://encrypted-tbn1.gstatic.com/images?q=tbn:ANd9GcR6L5GjEjfIUAEarqr5OvQM5hm-5XhtXU6aK1rq9qBJGjkTHnUZXWMrWD5vRwY5", "url": "https://www.businessinsider.com/apple-cider-vinegar-health-benefits-good-for-you-nutrition-2019-6", "type": "video"}, "317": {"title": "Surprising Ways to Use Apple Cider Vinegar - YouTube", "snippet": "", "uploaded": "", "thumbnail": "https://i.ytimg.com/vi/XXWviFpnGR4/default.jpg?sqp=-oaymwEECHQQQQ&rs=AMzJL3lyZMXM0fmj_MdQefvLCJUQuDVtFA", "url": "https://www.youtube.com/watch?v=XXWviFpnGR4", "type": "video"}, "318": {"title": "25 Apple Cider Vinegar Recipes - What to Make With Apple ...", "snippet": "", "uploaded": "", "thumbnail": "https://encrypted-tbn2.gstatic.com/images?q=tbn:ANd9GcR50IrDr71VHHAk4vAKC8Xtme9ZtPAqi9VS6tjnbN-Om3t-6vWOULk8yP5Nni8", "url": "https://www.thekitchn.com/20-recipes-that-make-use-of-apple-cider-vinegar-230195", "type": "video"}, "319": {"title": "Proven benefits of apple cider vinegar | Lifestyles | journalstar ...", "snippet": "", "uploaded": "", "thumbnail": "https://encrypted-tbn0.gstatic.com/images?q=tbn:ANd9GcSXSas9MDRJ8J_Xwme3a5kuvYyybFPSR0inhcUXJDnGpYTPpl9lJ7cU92U", "url": "https://journalstar.com/lifestyles/proven-benefits-of-apple-cider-vinegar/video_9e9b97ee-15b7-5a24-804d-ab5cbf54eb05.html", "type": "video"}, "320": {"title": "Apple Cider Vinegar Benefits, Uses & Side Effects. Are There ...", "snippet": "", "uploaded": "", "thumbnail": "https://i.ytimg.com/vi/7EIHwsL4tKQ/default.jpg?sqp=-oaymwEECHQQQQ&rs=AMzJL3kwAcy37Q2Nx6CAaBJBmXeM8Lz3kQ", "url": "https://www.youtube.com/watch?v=7EIHwsL4tKQ&vl=en", "type": "video"}, "321": {"title": "Meet and Greet: Apple Cider Vinegar aka What IS Apple Cider ...", "snippet": "", "uploaded": "", "thumbnail": "https://encrypted-tbn0.gstatic.com/images?q=tbn:ANd9GcR01e-vIT9gH6GkA6GHn8bs47UVC-XV5Ua6LJaFOsIKPYVV0wELQaC22lU", "url": "http://partyinmyplants.com/what-is-apple-cider-vinegar/", "type": "video"}, "322": {"title": "15 Benefits Of Apple Cider Vinegar - Lifehack", "snippet": "", "uploaded": "", "thumbnail": "https://encrypted-tbn3.gstatic.com/images?q=tbn:ANd9GcSOa91NS1jLzAR9rRQh1IwQpTnDPYs9uRpTqqLxTD3FkWzGp7bb9Ku4BG0", "url": "https://www.lifehack.org/articles/lifestyle/15-benefits-apple-cider-vinegar.html", "type": "video"}, "323": {"title": "101 Uses for Apple Cider Vinegar | Mama Natural", "snippet": "", "uploaded": "", "thumbnail": "https://encrypted-tbn0.gstatic.com/images?q=tbn:ANd9GcRIY-0Z2Obzl1P4TpPSICSMWSj1ArCWfe3iO7VWRVR_wJiEBdlG6ZWy-k0", "url": "https://www.mamanatural.com/apple-cider-vinegar/", "type": "video"}, "324": {"title": "When To Drink Apple Cider Vinegar: Best Science-Backed ...", "snippet": "", "uploaded": "", "thumbnail": "https://i.ytimg.com/vi/CA8kys_DPds/default.jpg?sqp=-oaymwEECHQQQQ&rs=AMzJL3lg8uGWK6eFeYwZN_c4ohDqnmgSXQ", "url": "https://www.youtube.com/watch?v=CA8kys_DPds", "type": "video"}, "325": {"title": "Apple Cider Vinegar Benefits? | Responding to Your ...", "snippet": "", "uploaded": "", "thumbnail": "https://i.ytimg.com/vi/3nTsHMSe0aM/default.jpg?sqp=-oaymwEECHQQQQ&rs=AMzJL3nJqOfYY0RpWU-E2YX9HAoBv86PNg", "url": "https://www.youtube.com/watch?v=3nTsHMSe0aM", "type": "video"}, "326": {"title": "Buy Bragg - Organic Apple Cider Vinegar with Mother - 16 fl ...", "snippet": "", "uploaded": "", "thumbnail": "https://encrypted-tbn1.gstatic.com/images?q=tbn:ANd9GcTegv86Doo4bcZ5tR_rrFQSUptTnjRc3J2crpr3463m_o4AaGZKvkQQX_HZ", "url": "https://www.luckyvitamin.com/p-9637-bragg-organic-apple-cider-vinegar-with-mother-16-fl-oz", "type": "video"}, "327": {"title": "How To Make REAL Apple CIDER Vinegar - YouTube", "snippet": "", "uploaded": "", "thumbnail": "https://i.ytimg.com/vi/Y-Cn1u8qiKE/default.jpg?sqp=-oaymwEECHQQQQ&rs=AMzJL3ku2GxHsdp8x-34ZbodL_H86YR64Q", "url": "https://www.youtube.com/watch?v=Y-Cn1u8qiKE", "type": "video"}, "328": {"title": "How much apple cider vinegar is too much - Insider", "snippet": "", "uploaded": "", "thumbnail": "https://encrypted-tbn1.gstatic.com/images?q=tbn:ANd9GcQWiwA5eRiqV3BWV0E4wb1_hzb7DAs0nZ3nnrI-PDhmDlZTq59rQ1wpm5aCtII", "url": "https://www.insider.com/can-you-drink-too-much-apple-cider-vinegar-2019-2", "type": "video"}, "329": {"title": "How to Make Homemade Apple Cider Vinegar with the Mother ...", "snippet": "", "uploaded": "", "thumbnail": "https://i.ytimg.com/vi/4OXzcXti5mM/default.jpg?sqp=-oaymwEECHQQQQ&rs=AMzJL3kjYc0uFQW47UVdXF_yXdd7yHeMqg", "url": "https://www.youtube.com/watch?v=4OXzcXti5mM", "type": "video"}, "330": {"title": "I'm a doctor \u2014 here's what I tell people about apple cider ...", "snippet": "", "uploaded": "", "thumbnail": "https://encrypted-tbn1.gstatic.com/images?q=tbn:ANd9GcSvwN9vaV23LOob45yE4IWrC2WJXhzaMOgNqrjZlzOWqT4kkkBM-63jCCvTv8FO", "url": "https://www.businessinsider.com/doctor-apple-cider-vinegar-health-benefits-2018-9", "type": "video"}, "331": {"title": "Proven benefits of apple cider vinegar | Lifestyles ...", "snippet": "", "uploaded": "", "thumbnail": "https://encrypted-tbn0.gstatic.com/images?q=tbn:ANd9GcQH-o8yeXZk_E9F5NTYGv-XzFjNB8KBHaSKfjDmY1TglmNpkECiLO5fxZWi", "url": "https://santamariatimes.com/lifestyles/proven-benefits-of-apple-cider-vinegar/video_c2187fb6-d05c-5816-bc44-1c00fc9ea69e.html", "type": "video"}, "332": {"title": "5 Scientific Reasons to Drink Apple Cider Vinegar - Giant ...", "snippet": "", "uploaded": "", "thumbnail": "https://encrypted-tbn0.gstatic.com/images?q=tbn:ANd9GcQRJ8hxDRVNeHqSiVaBR7q0BuDsw2vPHj0tYpdLkXsgHVPL4K7yb9KPrrg", "url": "https://giantsupps.com/5-scientific-reasons-to-drink-apple-cider-vinegar/", "type": "video"}, "333": {"title": "I took a shot of apple cider vinegar for a month and now I won't ...", "snippet": "", "uploaded": "", "thumbnail": "https://encrypted-tbn2.gstatic.com/images?q=tbn:ANd9GcQCJ_N1HKtBX2g5x5W9Bsqm-SjHCXrbESgXqutR_w1zsEtYKDDiF351Rs0", "url": "https://www.businessinsider.com/what-happens-when-you-take-a-shot-of-apple-cider-vinegar-2017-10", "type": "video"}, "334": {"title": "Proven benefits of apple cider vinegar | Lifestyles | wcfcourier ...", "snippet": "", "uploaded": "", "thumbnail": "https://encrypted-tbn0.gstatic.com/images?q=tbn:ANd9GcSL-E8C1TX0qVW1MkmGNSXxqQUAMDK19vSx8QPnwYjTs6HevFTowkMaPPNl", "url": "https://wcfcourier.com/lifestyles/proven-benefits-of-apple-cider-vinegar/video_f532fef0-24a6-548e-9607-723fb48fe0ce.html", "type": "video"}, "335": {"title": "Make your own Apple Cider Vinegar |GRIT", "snippet": "", "uploaded": "", "thumbnail": "https://encrypted-tbn1.gstatic.com/images?q=tbn:ANd9GcQP0jtTBAx-XxygYpyZp9OO6xGu2ejT6Q2lxDGtD28-V2TrwXe7DqxMREs", "url": "https://www.grit.com/farm-and-garden/make-your-own-apple-cider-vinegar", "type": "video"}, "336": {"title": "Debunking the health myths surrounding apple cider vinegar ...", "snippet": "", "uploaded": "", "thumbnail": "https://i.ytimg.com/vi/ImMJJ1wL7vk/default.jpg?sqp=-oaymwEECHQQQQ&rs=AMzJL3nBKrBT7qC-XHGO6wHOCRnUF7DOkw", "url": "https://www.youtube.com/watch?v=ImMJJ1wL7vk", "type": "video"}, "337": {"title": "The pros & cons of taking apple cider vinegar for your health", "snippet": "", "uploaded": "", "thumbnail": "https://encrypted-tbn2.gstatic.com/images?q=tbn:ANd9GcSI3rcR4Z06wq-JdGSj4FYPoufV-fgfrgpO_i2PfKbaAT_6bJGgwJ8YS3U", "url": "https://www.newschannel5.com/news/medical-news/the-pros-cons-of-taking-apple-cider-vinegar-for-your-health", "type": "video"}, "338": {"title": "Does Apple Cider Vinegar Help With Weight Loss? | Time.com", "snippet": "", "uploaded": "", "thumbnail": "https://encrypted-tbn1.gstatic.com/images?q=tbn:ANd9GcTxGAtR99bYTLUhxYzx2w5s04RVckIfPnNrZGPxTSMTXJmIpBObmTakm84", "url": "https://time.com/collection/guide-to-weight-loss/4648436/apple-cider-vinegar-weight-loss/", "type": "video"}, "339": {"title": "Proven benefits of apple cider vinegar | Lifestyles | madison.com", "snippet": "", "uploaded": "", "thumbnail": "https://encrypted-tbn2.gstatic.com/images?q=tbn:ANd9GcSVoGRmyauEmj_62BQF674deCRs-uV34czDGqJ5Em4FTCcMgo-YK52L1xpF", "url": "https://madison.com/lifestyles/proven-benefits-of-apple-cider-vinegar/video_17ddb701-0773-5990-b2bf-ed144a21fdec.html", "type": "video"}, "340": {"title": "Proven benefits of apple cider vinegar | Lifestyles ...", "snippet": "", "uploaded": "", "thumbnail": "https://encrypted-tbn0.gstatic.com/images?q=tbn:ANd9GcQ_xR9nqDLZJ4z4zqjqHYCy2X-AcnC3kRKasvVJNvobn9rbY-x8LCPE3_s", "url": "https://thesouthern.com/lifestyles/proven-benefits-of-apple-cider-vinegar/video_53875d25-43be-5e1d-a0b4-6acc7ec4e968.html", "type": "video"}, "341": {"title": "Proven benefits of apple cider vinegar | Lifestyles | chippewa ...", "snippet": "", "uploaded": "", "thumbnail": "https://encrypted-tbn0.gstatic.com/images?q=tbn:ANd9GcSAVBXb-kdhIRMI35BvHsxNzX5bA4eDbf7Arv6alrotkNx5I2S0J3iAvABE", "url": "https://chippewa.com/lifestyles/proven-benefits-of-apple-cider-vinegar/video_6e873a11-17a3-5bb2-b2bf-09691d876c6a.html", "type": "video"}, "342": {"title": "How To Make Apple Cider Vinegar - Home & Family - YouTube", "snippet": "", "uploaded": "", "thumbnail": "https://i.ytimg.com/vi/piFujZcMlZ0/default.jpg?sqp=-oaymwEECHQQQQ&rs=AMzJL3l23NDyOULCQRQ2mGQZg77hlESUzw", "url": "https://www.youtube.com/watch?v=piFujZcMlZ0", "type": "video"}, "343": {"title": "Proven benefits of apple cider vinegar | Valley Life | syvnews ...", "snippet": "", "uploaded": "", "thumbnail": "https://encrypted-tbn0.gstatic.com/images?q=tbn:ANd9GcQjR7XwbaFiMnzpvEwIeUJ4UBmBNUiQ1VlYp9V1r6hZbDUgfLKqTVsnpzFl", "url": "https://syvnews.com/lifestyles/proven-benefits-of-apple-cider-vinegar/video_8cca896d-42c2-531f-afc9-09feae5e9dcc.html", "type": "video"}, "344": {"title": "Raw Apple Cider Vinegar Pills with Mother | ACV Pills | 60 ...", "snippet": "", "uploaded": "", "thumbnail": "https://encrypted-tbn0.gstatic.com/images?q=tbn:ANd9GcQOybURWhq3NjA8NYG_UzXmDBEXq7nMWKQ93z_iyaxhrhh6gXcv-Brjv6U", "url": "https://store.nuvisionhealthcenter.com/products/raw-apple-cider-vinegar-710mg", "type": "video"}, "345": {"title": "The benefits of drinking apple cider vinegar | Well+Good", "snippet": "", "uploaded": "", "thumbnail": "https://encrypted-tbn1.gstatic.com/images?q=tbn:ANd9GcQL8Gz37tFqQefh3AUXSfRiwC2CKCVZOuU1KhD-dwy8nnFqRcLSkABgYU6s", "url": "https://www.wellandgood.com/apple-cider-vinegar-shot-every-morning-benefits/", "type": "video"}, "346": {"title": "I Tried Taking An Apple Cider Vinegar Bath, Here's What ...", "snippet": "", "uploaded": "", "thumbnail": "https://encrypted-tbn2.gstatic.com/images?q=tbn:ANd9GcSFHujgs7mLhnJ-tQ4qi0YZ1FLlagsNCQE4c9n2H1bIKYJ2WFbyVZpcdDM", "url": "https://www.realsimple.com/beauty-fashion/skincare/bath-body/apple-cider-vinegar-bath", "type": "video"}, "347": {"title": "I TRIED APPLE CIDER VINEGAR FOR A WEEK ( FOR FAST ...", "snippet": "", "uploaded": "", "thumbnail": "https://i.ytimg.com/vi/a34o_icJhms/default.jpg?sqp=-oaymwEECHQQQQ&rs=AMzJL3kCvLxWm4YbQqXCVT0tvzOQDdBWvg", "url": "https://www.youtube.com/watch?v=a34o_icJhms", "type": "video"}, "348": {"title": "White House Organic Apple Cider Vinegar (ON-THE-GO ...", "snippet": "", "uploaded": "", "thumbnail": "https://encrypted-tbn3.gstatic.com/images?q=tbn:ANd9GcSOmJawwB-9AcyM0kB7lY0x22ZDh0SyrEbFdC91NAHjGk8aF0W-0e-QcN0", "url": "https://whitehousefoods.com/white-house-organic-apple-cider-vinegar-go/", "type": "video"}, "349": {"title": "Bragg - Organic Apple Cider Vinegar with The Mother 16 oz ...", "snippet": "", "uploaded": "", "thumbnail": "https://encrypted-tbn0.gstatic.com/images?q=tbn:ANd9GcTF31pd5KW8Ek_Bwsb7qimTHaJLVuOBZlpEoBQaZuQkakasu0EtuRzHlOYcLXY", "url": "https://shopaip.com/bragg-organic-apple-cider-vinegar-with-the-mother-16-oz/", "type": "video"}, "350": {"title": "Apple Cider Vinegar. Beneficial Or Complete Bunk \u2013 EndurElite", "snippet": "", "uploaded": "", "thumbnail": "https://encrypted-tbn1.gstatic.com/images?q=tbn:ANd9GcT6FbMB6n-NwK4i-z0MqRIS-EjTXj4AiB_hSrZvK7kKgdTUTQExw0Vzp6s", "url": "https://endurelite.com/blogs/free-nutrition-supplement-and-training-articles-for-runners-and-cyclists/apple-cider-vinegar-beneficial-or-complete-bunk", "type": "video"}, "351": {"title": "Proven benefits of apple cider vinegar | Lifestyles | auburnpub ...", "snippet": "", "uploaded": "", "thumbnail": "https://encrypted-tbn0.gstatic.com/images?q=tbn:ANd9GcTbed_4AeMWSU_HhLnNLToMSKWr0qoQqFs9NEhAeFKfcYrFUh5mjXQ3sCE", "url": "https://auburnpub.com/lifestyles/proven-benefits-of-apple-cider-vinegar/video_f0d34f79-e1b8-51ee-946d-4f6a60da111f.html", "type": "video"}, "352": {"title": "Proven benefits of apple cider vinegar | Lifestyles | herald ...", "snippet": "", "uploaded": "", "thumbnail": "https://encrypted-tbn0.gstatic.com/images?q=tbn:ANd9GcTBmSohR93o1Il0QD4Q-x5Xv3g6vJNKuW5KSYesPf7ajbBPW-xEx0kF_zc", "url": "https://herald-review.com/lifestyles/proven-benefits-of-apple-cider-vinegar/video_ee246f4c-9d62-57aa-b43a-c2e7174da0c2.html", "type": "video"}, "353": {"title": "How to Make Homemade Apple Cider Vinegar with the Mother ...", "snippet": "", "uploaded": "", "thumbnail": "https://i.ytimg.com/vi/TZcUDE-t_Tg/default.jpg?sqp=-oaymwEECHQQQQ&rs=AMzJL3kI2ZI3_rF8GXi4MuKGfbYBx5mBQg", "url": "https://www.youtube.com/watch?v=TZcUDE-t_Tg", "type": "video"}, "354": {"title": "Video on Apple Cider Vinegar Facts - WebMD", "snippet": "", "uploaded": "", "thumbnail": "https://encrypted-tbn3.gstatic.com/images?q=tbn:ANd9GcT8lwat15aYGW_4SzHBiEKn2DP4sNF_wjJe252fzZe14VmktbdWvNINLyd_WIAF", "url": "https://www.webmd.com/diet/video/video-apple-cider-vinegar-benefits", "type": "video"}, "355": {"title": "I tried apple cider vinegar toner and it worked - Insider", "snippet": "", "uploaded": "", "thumbnail": "https://encrypted-tbn1.gstatic.com/images?q=tbn:ANd9GcQDr5yqf_y8N2sPsxzRccqykZ1VkRqRVGN5tYq4A_wka7RmUDbltuh2K5QgVQU", "url": "https://www.insider.com/apple-cider-vinegar-toner-before-and-after-2018-7", "type": "video"}, "356": {"title": "A dietitian gets real about the benefits of apple cider vinegar ...", "snippet": "", "uploaded": "", "thumbnail": "https://i.ytimg.com/vi/eQUOv_fhbeI/default.jpg?sqp=-oaymwEECHQQQQ&rs=AMzJL3m0d-AU0YnqNDR87mk-mkpt9yWh7Q", "url": "https://www.youtube.com/watch?v=eQUOv_fhbeI", "type": "video"}, "357": {"title": "What happened when I drank apple cider vinegar every day ...", "snippet": "", "uploaded": "", "thumbnail": "https://encrypted-tbn2.gstatic.com/images?q=tbn:ANd9GcQK8vB8TN1mLD_p0T_CS-WtDXXrJf_olbWjBCMKm_9kU0BjjBB3Pa0txI4z3IKZ", "url": "https://www.insider.com/apple-cider-vinegar-shot-good-for-you-2017-11", "type": "video"}, "358": {"title": "The Truth About Apple Cider Vinegar | WebMD - YouTube", "snippet": "", "uploaded": "", "thumbnail": "https://i.ytimg.com/vi/S7dgK0NBu1k/default.jpg?sqp=-oaymwEECHQQQQ&rs=AMzJL3lYCBrWLmzNatD12rVxP_RwiZDNXQ", "url": "https://www.youtube.com/watch?v=S7dgK0NBu1k", "type": "video"}, "359": {"title": "Proven benefits of apple cider vinegar | Lifestyles ...", "snippet": "", "uploaded": "", "thumbnail": "https://encrypted-tbn0.gstatic.com/images?q=tbn:ANd9GcRbV5FAKXOyXiNooCTdshc0TO7PZl1PUlP6ZJo8q9JUwxA2AD1uEzLB3yU", "url": "https://lacrossetribune.com/lifestyles/proven-benefits-of-apple-cider-vinegar/video_6e085e87-1fec-5903-8f8c-3565d3c33827.html", "type": "video"}, "360": {"title": "Bragg Organic Raw Apple Cider Vinegar -- 32 fl oz - Vitacost", "snippet": "", "uploaded": "", "thumbnail": "https://encrypted-tbn1.gstatic.com/images?q=tbn:ANd9GcShaI6aFJXx0c-YyeY8MrlR0F85e9Z4pSzfk5kNHe6pkZA3yOizvPNm1_iL1mt7", "url": "https://www.vitacost.com/bragg-organic-raw-apple-cider-vinegar", "type": "video"}, "361": {"title": "I'm a doctor \u2014 here's what I tell people about apple cider ...", "snippet": "", "uploaded": "", "thumbnail": "https://encrypted-tbn1.gstatic.com/images?q=tbn:ANd9GcRUoTh0ch9zwAyiTZ7JWMLNyHO_OSybWkDMqOrH1B8a0NAzAYVNXItfZ7WEz5iB", "url": "https://www.insider.com/doctor-apple-cider-vinegar-health-benefits-2018-9", "type": "video"}, "362": {"title": "Proven benefits of apple cider vinegar | Lifestyles ...", "snippet": "", "uploaded": "", "thumbnail": "https://encrypted-tbn0.gstatic.com/images?q=tbn:ANd9GcQ_mwwOEoxjT1Zk6ZAZIuXuRZ8dbjCtC21DC0KnatgK1dNjQNePxYaoaH0", "url": "https://billingsgazette.com/lifestyles/proven-benefits-of-apple-cider-vinegar/video_872ea809-99e8-5a25-a8c5-08feb5929bff.html", "type": "video"}, "363": {"title": "WHEN TO DRINK APPLE CIDER VINEGAR | to maximize ...", "snippet": "", "uploaded": "", "thumbnail": "https://i.ytimg.com/vi/UpWYcQkoxRw/default.jpg?sqp=-oaymwEECHQQQQ&rs=AMzJL3nFsm1bzEexMC-HSwudTn80dtkmKw", "url": "https://www.youtube.com/watch?v=UpWYcQkoxRw", "type": "video"}, "364": {"title": "How to make Homemade Apple Cider Vinegar \"with the ...", "snippet": "", "uploaded": "", "thumbnail": "https://i.ytimg.com/vi/9bupAhuvnb0/default.jpg?sqp=-oaymwEECHQQQQ&rs=AMzJL3nfAKZfgAdlWuv1kH82V0DDOH1qbw", "url": "https://www.youtube.com/watch?v=9bupAhuvnb0", "type": "video"}, "365": {"title": "apple cider vinegar drink | Flora Health \u2013 US", "snippet": "", "uploaded": "", "thumbnail": "https://encrypted-tbn0.gstatic.com/images?q=tbn:ANd9GcS8xye8CGMaq18cTNiM8b37NltydmznzvogUMgzewH2hDBs-UjLApy6Gwo", "url": "https://www.florahealth.com/us/tag/apple-cider-vinegar-drink/", "type": "video"}, "366": {"title": "Willamette Valley Medical Center - Let's Talk About Apple ...", "snippet": "", "uploaded": "", "thumbnail": "https://encrypted-tbn2.gstatic.com/images?q=tbn:ANd9GcRvCXBxX3F7_iKTME2oDDpeIRx0EAmoEW7JkJBJqRFIQd5CGDQdBl5LDFs", "url": "https://www.facebook.com/WVMCHealth/videos/lets-talk-about-apple-cider-vinegar/1325829617433813/", "type": "video"}, "367": {"title": "How to Make Apple Cider Vinegar at Home - YouTube", "snippet": "", "uploaded": "", "thumbnail": "https://i.ytimg.com/vi/tPD148aV1Js/default.jpg?sqp=-oaymwEECHQQQQ&rs=AMzJL3mynQmiCsEKLdmAXERi7fZX20rcHQ", "url": "https://www.youtube.com/watch?v=tPD148aV1Js", "type": "video"}, "368": {"title": "9 Surprising Apple Cider Vinegar Uses and Health Benefits", "snippet": "", "uploaded": "", "thumbnail": "https://encrypted-tbn1.gstatic.com/images?q=tbn:ANd9GcTTOnStD8jjc0MRTIRRaugDBwUGjra0wXaLszHTimK9G5lIXQr14sYNxm81gFE", "url": "https://www.newsweek.com/apple-cider-vinegar-uses-benefits-health-hair-diet-weight-loss-beauty-1277858", "type": "video"}, "369": {"title": "Benefits of apple cider vinegar: Why fitness pros swear by it ...", "snippet": "", "uploaded": "", "thumbnail": "https://encrypted-tbn3.gstatic.com/images?q=tbn:ANd9GcT4SRkWbEZ9hT3O4w5B9L9mdvVOZFKltSmw_h51myl2FbHK7bRLB12AxGhLx9k", "url": "https://www.businessinsider.com/benefits-of-apple-cider-vinegar-2016-9", "type": "video"}, "370": {"title": "Proven benefits of apple cider vinegar | Lifestyles | madison.com", "snippet": "", "uploaded": "", "thumbnail": "https://encrypted-tbn0.gstatic.com/images?q=tbn:ANd9GcQ9MV5ApcI5Ke8QVsXZs06umavIjCDsCOEnZD5c7BTmfPlO3ESI0-mARazS", "url": "https://madison.com/lifestyles/proven-benefits-of-apple-cider-vinegar/video_7d9376b9-9497-5de8-b490-5b1628402d58.html", "type": "video"}, "371": {"title": "Debunking the health myths surrounding apple cider vinegar ...", "snippet": "", "uploaded": "", "thumbnail": "https://encrypted-tbn3.gstatic.com/images?q=tbn:ANd9GcRw5-UC6k3KK0H_zJHfN_Of6TwxQE499uiFEtNjalckxOwIzqFmlX2GQg8", "url": "https://abcnews.go.com/GMA/video/debunking-health-myths-surrounding-apple-cider-vinegar-49409759", "type": "video"}, "372": {"title": "Apple Cider Vinegar vs White Vinegar (Are The Benefits ...", "snippet": "", "uploaded": "", "thumbnail": "https://i.ytimg.com/vi/7wtf0xQspvA/default.jpg?sqp=-oaymwEECHQQQQ&rs=AMzJL3lWg-E7Qvf-9w3zuaxCLtNnCkasdw", "url": "https://www.youtube.com/watch?v=7wtf0xQspvA", "type": "video"}, "373": {"title": "#1 Absolute Tastiest Way To Use Apple Cider Vinegar ( Low ...", "snippet": "", "uploaded": "", "thumbnail": "https://i.ytimg.com/vi/ernq8Stx4K0/default.jpg?sqp=-oaymwEECHQQQQ&rs=AMzJL3m0vP4bCtjZ40r5USoj1IETHacBlw", "url": "https://www.youtube.com/watch?v=ernq8Stx4K0", "type": "video"}, "374": {"title": "Proven benefits of apple cider vinegar | Lifestyles ...", "snippet": "", "uploaded": "", "thumbnail": "https://encrypted-tbn0.gstatic.com/images?q=tbn:ANd9GcRM6pTWagd7hFWpGpXsrp-04zLMSR7VkyNhrx0LttDfvG--JVA5k4b6xHw", "url": "https://lompocrecord.com/lifestyles/proven-benefits-of-apple-cider-vinegar/video_e8d981bc-d21a-51ec-adc9-4fb980527d51.html", "type": "video"}, "375": {"title": "Is apple cider vinegar good for you? What an RD says | Well+ ...", "snippet": "", "uploaded": "", "thumbnail": "https://encrypted-tbn1.gstatic.com/images?q=tbn:ANd9GcQL8Gz37tFqQefh3AUXSfRiwC2CKCVZOuU1KhD-dwy8nnFqRcLSkABgYU6s", "url": "https://www.wellandgood.com/you-vs-food-apple-cider-vinegar/", "type": "video"}, "376": {"title": "Proven benefits of apple cider vinegar | Lifestyles | elkodaily.com", "snippet": "", "uploaded": "", "thumbnail": "https://encrypted-tbn0.gstatic.com/images?q=tbn:ANd9GcQJ6OjeaSMOO8Ymiq9n3pY8YZUqW_3yk7RSlBPMFAkvaN_OdHjkv6cvt8OS", "url": "https://elkodaily.com/lifestyles/proven-benefits-of-apple-cider-vinegar/video_90f423b4-b2e4-5748-81d2-87996a10d571.html", "type": "video"}, "377": {"title": "Proven benefits of apple cider vinegar | Lifestyles | wiscnews ...", "snippet": "", "uploaded": "", "thumbnail": "https://encrypted-tbn0.gstatic.com/images?q=tbn:ANd9GcSMp6G5kYTO82YSElKzdQVTVAnwmaK9pyqgEyPrJp8NUWU6IBcARpBWDh9m", "url": "https://www.wiscnews.com/lifestyles/proven-benefits-of-apple-cider-vinegar/video_9e00e01d-cf64-524b-8c69-4c046340c576.html", "type": "video"}, "378": {"title": "Bragg Organic Raw Unfiltered Apple Cider Vinegar With The ...", "snippet": "", "uploaded": "", "thumbnail": "https://encrypted-tbn1.gstatic.com/images?q=tbn:ANd9GcShaI6aFJXx0c-YyeY8MrlR0F85e9Z4pSzfk5kNHe6pkZA3yOizvPNm1_iL1mt7", "url": "https://www.vitacost.com/bragg-organic-raw-unfiltered-apple-cider-vinegar-with-the-mother", "type": "video"}, "379": {"title": "Making Apple Cider Vinegar From Home: Part 2 - Weather or ...", "snippet": "", "uploaded": "", "thumbnail": "https://encrypted-tbn0.gstatic.com/images?q=tbn:ANd9GcRJp-zF3MJiNcNy2FNwUmqk2fAN2zRhZ-TocVY8YUlcwrZxgWzm5YBb5-o", "url": "http://tedwkeller.com/2020/05/25/making-apple-cider-vinegar-from-home-part-2/", "type": "video"}, "380": {"title": "Apple Cider Vinegar, why it's Important - Dr. Z Universal ...", "snippet": "", "uploaded": "", "thumbnail": "https://encrypted-tbn2.gstatic.com/images?q=tbn:ANd9GcTCYNsHgMEL6HS5ukIUq-5hiuJiFjozqq7TBeh62WyZrHXSbbN2GW3FYdxE", "url": "http://drzwny.com/apple-cider-vinegar/", "type": "video"}, "381": {"title": "Apple Cider Vinegar, Can It Harm You? - YouTube", "snippet": "", "uploaded": "", "thumbnail": "https://i.ytimg.com/vi/VMkxjaoaw1k/default.jpg?sqp=-oaymwEECHQQQQ&rs=AMzJL3nTy1Ce6J7Y_YGnvckA8SIwEhEUdw", "url": "https://www.youtube.com/watch?v=VMkxjaoaw1k", "type": "video"}, "382": {"title": "Zo\u00eb Kravitz says drinking apple cider vinegar is good for your ...", "snippet": "", "uploaded": "", "thumbnail": "https://encrypted-tbn3.gstatic.com/images?q=tbn:ANd9GcSYhvEhDPUowrt1ujdF3zU70u6t1GfG3YqbLkYfTfKKQeCCAOWnuc8oAlMLLHo", "url": "https://www.insider.com/zoe-kravitz-apple-cider-vinegar-skin-benefits-2018-10", "type": "video"}, "383": {"title": "Does Apple Cider Vinegar Help With Weight Loss? | Time", "snippet": "", "uploaded": "", "thumbnail": "https://encrypted-tbn0.gstatic.com/images?q=tbn:ANd9GcTdMGI0xbR-cwu-DhNI02DdOP289d5ghXHpoL2JgL-84fCgY07RuH4pRlOo", "url": "https://time.com/4648436/apple-cider-vinegar-weight-loss/", "type": "video"}, "384": {"title": "The Dangers of Apple Cider Vinegar - YouTube", "snippet": "", "uploaded": "", "thumbnail": "https://i.ytimg.com/vi/GGbwPq8axPg/default.jpg?sqp=-oaymwEECHQQQQ&rs=AMzJL3krbmaI0oryhsUwcBE9FkiB_kh03A", "url": "https://www.youtube.com/watch?v=GGbwPq8axPg", "type": "video"}, "385": {"title": "Apple Cider Vinegar Benefits + How I Drink It - YouTube", "snippet": "", "uploaded": "", "thumbnail": "https://i.ytimg.com/vi/n7DQBxQHV04/default.jpg?sqp=-oaymwEECHQQQQ&rs=AMzJL3ny1PVTVoGr4fbhFsdIgG31-Ma1lA", "url": "https://www.youtube.com/watch?v=n7DQBxQHV04", "type": "video"}, "386": {"title": "Proven benefits of apple cider vinegar | Home + Life + Health ...", "snippet": "", "uploaded": "", "thumbnail": "https://encrypted-tbn0.gstatic.com/images?q=tbn:ANd9GcQV0nq7lVrvNEypmOOAfL_MjR2hGKxHL44IjMNxfkp6MMnMCSOTt4mDi8xe", "url": "https://tucson.com/lifestyles/proven-benefits-of-apple-cider-vinegar/video_b5e383a9-6712-5ca2-a9a3-73684ad9385c.html", "type": "video"}, "387": {"title": "Does Apple Cider Vinegar Help with Weight Loss ...", "snippet": "", "uploaded": "", "thumbnail": "https://encrypted-tbn2.gstatic.com/images?q=tbn:ANd9GcSWNOX3Ocmc4tlMwNQci1w53bUCfUVcJzU6XgHhk4GjO7d_xB4sEURgg8A", "url": "https://nutritionfacts.org/video/apple-cider-vinegar-help-weight-loss/", "type": "video"}, "388": {"title": "Apple Cider Vinegar and Weight Loss - YouTube", "snippet": "", "uploaded": "", "thumbnail": "https://i.ytimg.com/vi/lV4w9Qi8m8I/default.jpg?sqp=-oaymwEECHQQQQ&rs=AMzJL3lY4QgKkZukUwv-Oq7QTVvSMl5mRg", "url": "https://www.youtube.com/watch?v=lV4w9Qi8m8I", "type": "video"}, "389": {"title": "How to make apple cider vinegar at home | Well+Good", "snippet": "", "uploaded": "", "thumbnail": "https://encrypted-tbn1.gstatic.com/images?q=tbn:ANd9GcQL8Gz37tFqQefh3AUXSfRiwC2CKCVZOuU1KhD-dwy8nnFqRcLSkABgYU6s", "url": "https://www.wellandgood.com/how-to-make-apple-cider-vinegar/", "type": "video"}, "390": {"title": "15 Benefits Of Apple Cider Vinegar You Didn't Know About", "snippet": "", "uploaded": "", "thumbnail": "https://encrypted-tbn3.gstatic.com/images?q=tbn:ANd9GcSOa91NS1jLzAR9rRQh1IwQpTnDPYs9uRpTqqLxTD3FkWzGp7bb9Ku4BG0", "url": "https://www.lifehack.org/articles/lifestyle/15-benefits-apple-cider-vinegar-you-didnt-know-about.html", "type": "video"}, "391": {"title": "Proven benefits of apple cider vinegar | Lifestyles ...", "snippet": "", "uploaded": "", "thumbnail": "https://encrypted-tbn0.gstatic.com/images?q=tbn:ANd9GcQbo-O8kM23l8dwBnG2B0aCm_M1a7JNoxP189pDQ2Xi4_V1uu4AjUyNC3A", "url": "https://dailyjournalonline.com/lifestyles/proven-benefits-of-apple-cider-vinegar/video_2224bcec-67d0-5c5f-9e24-b87e8c3e0933.html", "type": "video"}, "392": {"title": "apple cider vinegar elixir - Scaling Back", "snippet": "", "uploaded": "", "thumbnail": "https://encrypted-tbn3.gstatic.com/images?q=tbn:ANd9GcTR4meyeOiPj65wPRxWk-sNSN74VAj7ugVWC2LMuOuPn8aJBDp26QCYO8fCCiY", "url": "https://www.scalingbackblog.com/apple-cider-vinegar-elixir/", "type": "video"}, "393": {"title": "How to Make Homemade Apple Cider Vinegar - Mary's Nest", "snippet": "", "uploaded": "", "thumbnail": "https://encrypted-tbn1.gstatic.com/images?q=tbn:ANd9GcQQ41j4By0GV4wptfV2Ha757tLFZoWYEtdEDCoyVFpVoGwm9_zIbjOQ1i0q", "url": "https://marysnest.com/how-to-make-homemade-apple-cider-vinegar/", "type": "video"}, "394": {"title": "Apple Cider Vinegar Mix For Weight Loss \u2013 Clinton County ...", "snippet": "", "uploaded": "", "thumbnail": "https://encrypted-tbn2.gstatic.com/images?q=tbn:ANd9GcTZp2ZD8bBqFHBT8DOo1qhW6uQ5zbCVY1R0KNo_zVv_GESyUuE__Mkc6l1gnf5u", "url": "https://clintoncountydailynews.com/Yd4073-weight/apple-cider-vinegar-mix-for-weight-tAPnRzwt-loss", "type": "video"}, "395": {"title": "The pros & cons of taking apple cider vinegar for your health", "snippet": "", "uploaded": "", "thumbnail": "https://encrypted-tbn1.gstatic.com/images?q=tbn:ANd9GcSdq5WfdcnrsZxbXGfeNj8yp6BZB8iVCO6IH08SVNgWfKc96YQFiN2mVOo", "url": "https://www.abc15.com/news/health/the-pros-cons-of-taking-apple-cider-vinegar-for-your-health", "type": "video"}, "396": {"title": "16 Ways To Use Apple Cider Vinegar | Beauty Junkie - YouTube", "snippet": "", "uploaded": "", "thumbnail": "https://i.ytimg.com/vi/mpu6hTc2g0Y/default.jpg?sqp=-oaymwEECHQQQQ&rs=AMzJL3nMW_x9sTzKQpXGETxsNblhUv_8LQ", "url": "https://www.youtube.com/watch?v=mpu6hTc2g0Y", "type": "video"}, "397": {"title": "3 Ways to Use Apple Cider Vinegar on Your Skin - YouTube", "snippet": "", "uploaded": "", "thumbnail": "https://i.ytimg.com/vi/CwIksLpck6A/default.jpg?sqp=-oaymwEECHQQQQ&rs=AMzJL3m2SvDiarRQnsxWqemZfF2eMTXcHw", "url": "https://www.youtube.com/watch?v=CwIksLpck6A", "type": "video"}}
