# Supplementary material for: An architecture for non-linear discovery of aggregated multimedia document web search results
Source: PeerJ Comput Sci. 2021 Apr 21;7:e449. doi: 10.7717/peerj-cs.449 (PMC8080422; doi:10.7717/peerj-cs.449)
Supplement: Supplemental Information 1 — We used each query cached file as the single experimental run. We calculated the mean from 5 iterations and again calculated the mean average of 5 iterations in the end. [file peerj-cs-07-449-s001.zip › QUERY_CACHE/snip_view10]

{"0": {"title": "The Big Bang Theory - Wikipedia", "snippet": "The Big Bang Theory is an American television sitcom created by Chuck Lorre and Bill Prady, both of whom served as executive producers on the series, along with Steven Molaro. All three also served as head writers.", "url": "https://en.wikipedia.org/wiki/The_Big_Bang_Theory", "type": "web"}, "1": {"title": "The Big Bang Theory (TV Series 2007\u20132019) - IMDb", "snippet": "The Big Bang Theory. TV-14 | 22min | Comedy, Romance | TV Series (2007\u20132019).", "url": "https://www.imdb.com/title/tt0898266/", "type": "web"}, "2": {"title": "The Big Bang Theory | TBS.com", "snippet": "Leonard and Sheldon are brilliant physicists who aren't good with people. That begins to change when Penny moves in next door.", "url": "https://www.tbs.com/shows/the-big-bang-theory", "type": "web"}, "3": {"title": "The Big Bang Theory - Netflix", "snippet": "", "url": "https://www.netflix.com/title/70143830", "type": "web"}, "4": {"title": "The Big Bang Theory Site", "snippet": "Get the latest The Big Bang Theory news, episode guides, character quotes, merchandise and more on our fan site.", "url": "https://the-big-bang-theory.com/", "type": "web"}, "5": {"title": "The Big Bang Theory: Season 1: Johnny ... - Amazon.com", "snippet": "The delightful sitcom The Big Bang Theory revolves around a character type rarely seen on television: The alpha geek. Physicists Leonard (Johnny Galecki) and\u00a0...", "url": "https://www.amazon.com/Big-Bang-Theory-Season/dp/B000W91RUG", "type": "web"}, "6": {"title": "What Is the Big Bang Theory? | Space", "snippet": "Nov 7, 2017 \u2014 The Big Bang Theory is the leading explanation about how the universe began. At its simplest, it says the universe as we know it started with a\u00a0...", "url": "https://www.space.com/25126-big-bang-theory.html", "type": "web"}, "7": {"title": "The Big Bang Theory - Rotten Tomatoes", "snippet": "Series Info. A new comedy about a pair of brilliant physicists who understand how the universe works but have no clue about how to interact with people. Creators\u00a0...", "url": "https://www.rottentomatoes.com/tv/the_big_bang_theory", "type": "web"}, "8": {"title": "The Big Bang Theory - Home | Facebook", "snippet": "The Big Bang Theory. 30386595 likes \u00b7 10376 talking about this. Leonard and Sheldon are brilliant physicists - geniuses in the laboratory, but...", "url": "https://www.facebook.com/TheBigBangTheory/", "type": "web"}, "9": {"title": "The Big Bang Theory - All 4", "snippet": "The Big Bang Theory. Home. Episodes. About the programme. Arch-nerds Leonard and Sheldon may know more than their fair share about subatomic particles,\u00a0...", "url": "https://www.channel4.com/programmes/the-big-bang-theory", "type": "web"}, "10": {"title": "The Big Bang Theory Wiki The Big Bang Theory Wiki - Fandom", "snippet": "The Big Bang Theory was an American sitcom created by Chuck Lorre and Bill Prady, both of whom serve as executive producers on the show. It premiered on\u00a0...", "url": "https://bigbangtheory.fandom.com/wiki/The_Big_Bang_Theory", "type": "web"}, "11": {"title": "The Big Bang Theory - TV on Google Play", "snippet": "From \"Two and a Half Men\" co-creator Chuck Lorre and \"Gilmore Girls\" co-executive producer Bill Prady comes \"The Big Bang Theory,\" a comedy about a pair of\u00a0...", "url": "https://play.google.com/store/tv/show/The_Big_Bang_Theory?id=ojP2isZpJRg", "type": "web"}, "12": {"title": "The Big Bang Theory | Fox News", "snippet": "The Big Bang Theory\u201d is a television sitcom starring Kaley Cuoco, Jim Parsons and Mayim Bialik that premiered on CBS in 2007 and quickly became a ratings\u00a0...", "url": "https://www.foxnews.com/category/entertainment/the-big-bang-theory", "type": "web"}, "13": {"title": "The Big Bang Theory TV Show: News, Videos, Full Episodes ...", "snippet": "Sep 21, 2020 \u2014 Watch full episodes of The Big Bang Theory and get the latest breaking news, exclusive videos and pictures, episode recaps and much more at\u00a0...", "url": "https://www.tvguide.com/tvshows/the-big-bang-theory/288041/", "type": "web"}, "14": {"title": "'Big Bang Theory': Why Jim Parsons Walked Away From One ...", "snippet": "May 15, 2019 \u2014 CBS' The Big Bang Theory will wrap its run May 16 as the longest-running multicamera comedy in TV history. Chuck Lorre and Bill Prady's\u00a0...", "url": "https://www.hollywoodreporter.com/live-feed/big-bang-theory-why-jim-parsons-walked-away-one-tvs-biggest-hits-1209940", "type": "web"}, "15": {"title": "What Is the Big Bang? | NASA Space Place \u2013 NASA Science ...", "snippet": "The Short Answer: The big bang is how astronomers explain the way the universe began. It is the idea that the universe began as just a single point, then\u00a0...", "url": "https://spaceplace.nasa.gov/big-bang/", "type": "web"}, "16": {"title": "The Big Bang Theory | ScreenRant", "snippet": "The Big Bang Theory ran for 12 full seasons, and from the time the pilot aired to the time the finale aired, the cast changed quite a bit. Layne G. Sep 27, 2020. The\u00a0...", "url": "https://screenrant.com/tag/the-big-bang-theory/", "type": "web"}, "17": {"title": "Watch The Big Bang Theory - Stream TV Shows | HBO Max", "snippet": "Stream The Big Bang Theory on HBO Max. Mensa-fied best friends and roommates Leonard and Sheldon, physicists who work at the California Institute of\u00a0...", "url": "https://www.hbomax.com/series/urn:hbo:series:GXdRsewUPO5uAuwEAABEI", "type": "web"}, "18": {"title": "The Big Bang Theory - Articles, Videos, Photos and More ...", "snippet": "Don't miss any of Entertainment Tonight's The Big Bang Theory coverage. See more The Big Bang Theory news, exclusive interviews, photos, and videos from\u00a0...", "url": "https://www.etonline.com/tv/big-bang-theory", "type": "web"}, "19": {"title": "The Big Bang Theory - TV Episode Recaps & News - Vulture", "snippet": "The Big Bang Theory \u00b7 Episode 11 The Clean Room Infiltration \u00b7 Episode 10 The Champagne Reflection \u00b7 Episode 9 The Septum Deviation \u00b7 Episode 8 The Prom\u00a0...", "url": "https://www.vulture.com/tv/the-big-bang-theory/", "type": "web"}, "20": {"title": "The Big Bang Theory | EW.com", "snippet": "The Big Bang Theory. Sheldon, Leonard, Penny, Raj, and Wolowitz, Amy, Bernadette\u2014the gang keeps growing. Bazinga!", "url": "https://ew.com/creative-work/the-big-bang-theory/", "type": "web"}, "21": {"title": "@bigbangtheory_cbs \u2022 Instagram photos and videos", "snippet": "BigBangTheory. Pasadena California Direct collaboration moteefe.com/store/the-bbt-planet-bigbangtheory-cbs .'s profile picture . .'s profile picture . .'s profile\u00a0...", "url": "https://www.instagram.com/bigbangtheory_cbs/?hl=en", "type": "web"}, "22": {"title": "The Big Bang Theory: Jim Parsons on why he exited as ...", "snippet": "Jim Parsons gets emotional when explaining the reasons why he was ready to leave the award-winning sitcom ...", "url": "https://www.usatoday.com/story/entertainment/tv/2020/08/12/big-bang-theory-jim-parsons-show-exit-sheldon-cooper/3353117001/", "type": "web"}, "23": {"title": "'Big Bang Theory' reruns create universe of escapism during ...", "snippet": "Aug 30, 2020 \u2014 \u201cThe Big Bang Theory\u201d is a show about loving and challenging members of the family you choose for yourself \u2014 your urban tribe. It's a show\u00a0...", "url": "https://lancasteronline.com/features/big-bang-theory-reruns-create-universe-of-escapism-during-pandemic-unscripted-column/article_03a16414-e971-11ea-8cb6-0f26e811ee7f.html", "type": "web"}, "24": {"title": "Jim Parsons breaks down his career from 'Big Bang Theory' to ...", "snippet": "Jim Parsons breaks down his career from 'Big Bang Theory' to 'Young Sheldon' (video). Posted Oct 07, 2020. Jim Parsons takes a stroll down memory lane in\u00a0...", "url": "https://www.cleveland.com/entertainment/2020/10/jim-parsons-breaks-down-his-career-from-big-bang-theory-to-young-sheldon-video.html", "type": "web"}, "25": {"title": "The Big Bang Theory - Emmy Awards, Nominations and Wins ...", "snippet": "The Big Bang Theory: awards, nominations, photos and more at Emmys.com.", "url": "https://www.emmys.com/shows/big-bang-theory", "type": "web"}, "26": {"title": "The entire Big Bang Theory story finally explained - Looper", "snippet": "Mar 16, 2020 \u2014 The Big Bang Theory is one of the most interesting case studies of snobbery versus mass popularity this century. One one hand, the show\u00a0...", "url": "https://www.looper.com/194646/the-entire-big-bang-theory-story-finally-explained/", "type": "web"}, "27": {"title": "The Big Bang Theory - CBS.com", "snippet": "When you visit any website, it may store or retrieve information on your browser, mostly in the form of cookies. This information might be about you, your\u00a0...", "url": "https://www.cbs.com/big-bang-theory/", "type": "web"}, "28": {"title": "The Big Bang Theory series finale, explained - Vox", "snippet": "May 15, 2019 \u2014 I'm speaking, of course, about The Big Bang Theory, which ends its 12-season run Thursday night on CBS. (Okay, also Game of Thrones, but\u00a0...", "url": "https://www.vox.com/culture/2019/5/15/18623229/big-bang-theory-series-finale-explained-review-recap", "type": "web"}, "29": {"title": "The Big Bang Theory - LEGO IDEAS", "snippet": "This LEGO set proposal is based on the popular American sitcom The Big Bang Theory created by Chuck Lorre and Bill Prady. The set represents the living\u00a0...", "url": "https://ideas.lego.com/projects/0d78ced0-27eb-4616-b0dd-e8de9f6b1601", "type": "web"}, "30": {"title": "'The Big Bang Theory' Cast: Where Can You See Them Now ...", "snippet": "The Big Bang Theory was on air for 12 seasons and throughout the years there were a number of Doctor Who shout outs.", "url": "https://www.bbcamerica.com/anglophenia/2020/09/the-big-bang-theory-cast-where-can-you-see-them-now", "type": "web"}, "31": {"title": "The Big Bang Theory's Mayim Bialik sends fans into meltdown ...", "snippet": "2 days ago \u2014 THE BIG BANG THEORY fan-favourite Mayim Bialik - who played Amy Farrah Fowler on the CBS sitcom - has left fans in a frenzy after sharing\u00a0...", "url": "https://www.express.co.uk/showbiz/tv-radio/1345916/The-Big-Bang-Theory-Mayim-Bialik-Amy-Penny-Kaley-Cuoco-reunion-painting-CBS-video", "type": "web"}, "32": {"title": "The early universe | CERN", "snippet": "Though the Big Bang theory cannot describe what the conditions were at the very beginning of the universe, it can help physicists describe the earliest moments\u00a0...", "url": "https://home.cern/science/physics/early-universe", "type": "web"}, "33": {"title": "The Big Bang Theory | PEOPLE.com", "snippet": "The actor revealed that work pressure and a series of incidents in his personal life gave him the \"clarity\" to step away from the hit show. Read More.", "url": "https://people.com/tag/the-big-bang-theory/", "type": "web"}, "34": {"title": "The Big Bang Theory | Tv-and-radio | The Guardian", "snippet": "Jump the shark How The Big Bang Theory's comic chemistry fizzled out. Once the geeks got the girls the show's family-friendly comedy was smothered in\u00a0...", "url": "https://www.theguardian.com/tv-and-radio/the-big-bang-theory", "type": "web"}, "35": {"title": "Big-bang model | cosmology | Britannica", "snippet": "Big-bang model, widely held theory of the evolution of the universe. Its essential feature is the emergence of the universe from a state of extremely high\u00a0...", "url": "https://www.britannica.com/science/big-bang-model", "type": "web"}, "36": {"title": "'Young Sheldon' paid sweet tribute to 'The Big Bang Theory ...", "snippet": "May 17, 2019 \u2014 When his party goes bust at the end of the episode, the voiceover, performed by grown-up Sheldon, Jim Parsons, explains that in that moment, he\u00a0...", "url": "https://www.cnn.com/2019/05/17/entertainment/young-sheldon-big-bang-theory/index.html", "type": "web"}, "37": {"title": "Is It Time To Dethrone The Big Bang Theory? - Forbes", "snippet": "May 14, 2020 \u2014 Many people think that the theory says that our Universe began by exploding into empty space, whereas the Big Bang theory describes the\u00a0...", "url": "https://www.forbes.com/sites/jamiecartereurope/2020/05/14/is-it-time-to-dethrone-the-big-bang-theory-heres-how-you-overthrow-it/", "type": "web"}, "38": {"title": "'Big Bang Theory' series finale: What the CBS hit says about ...", "snippet": "Meanwhile \"The Big Bang Theory\" has slouched along like the sitcoms of yore, with an irritating laugh track ...", "url": "https://www.nbcnews.com/think/opinion/big-bang-theory-series-finale-what-cbs-hit-says-about-ncna1006486", "type": "web"}, "39": {"title": "Big Bang Theory star Jim Parsons opens up about 'complicated'", "snippet": "Aug 28, 2020 \u2014 Big Bang Theory star Jim Parsons opens up about 'complicated' reason why he quit sitcom. 'I kind of had a suspicion in my heart that was going\u00a0...", "url": "https://www.independent.co.uk/arts-entertainment/tv/news/big-bang-theory-jim-parsons-quit-cbs-david-tennant-podcast-a9664831.html", "type": "web"}, "40": {"title": "Did 'The Big Bang Theory' Get the Science Right? A Lesson in ...", "snippet": "Jan 22, 2019 \u2014 Two scientists had confirmed Amy and Sheldon's theory called Super Asymmetry. The researchers were studying a subatomic particle called\u00a0...", "url": "https://www.livescience.com/64557-the-big-bang-theory-super-asymmetry.html", "type": "web"}, "41": {"title": "What Is The Big Bang? - ScienceAlert", "snippet": "The Big Bang is a theory describing the expansion of our Universe from a point of origin roughly 13.8 billion years ago. This hypothetical starting point of\u00a0...", "url": "https://www.sciencealert.com/big-bang", "type": "web"}, "42": {"title": "Why Did Jim Parsons Leave 'The Big Bang Theory'? - How ...", "snippet": "Aug 12, 2020 \u2014 Given the crazy success of the show \u2014 the comedy finished season 12 as the most-viewed entertainment show in all of network television \u2014 it's\u00a0...", "url": "https://www.goodhousekeeping.com/life/entertainment/a33414808/big-bang-theory-jim-parsons-sheldon-cooper-leave-cancellation/", "type": "web"}, "43": {"title": "Big Bang theory - AP News", "snippet": "News from The Associated Press, the definitive source for independent journalism from every corner of the globe.", "url": "https://apnews.com/hub/big-bang-theory", "type": "web"}, "44": {"title": "A Science Odyssey: People and Discoveries: Big bang theory ...", "snippet": "In 1927, the year he got his PhD from MIT, LeMaitre proposed this theory, in which he stated that the expanding universe was the same in all directions -- the same\u00a0...", "url": "https://www.pbs.org/wgbh/aso/databank/entries/dp27bi.html", "type": "web"}, "45": {"title": "The Big Bang Theory TV Review - Common Sense Media", "snippet": "Parents need to know that The Big Bang Theory is fun but has a fair amount of sexual innuendo (hints about sex acts, people in their underwear or in bed\u00a0...", "url": "https://www.commonsensemedia.org/tv-reviews/the-big-bang-theory", "type": "web"}, "46": {"title": "Visit \"The Big Bang Theory\" Sets at Warner Bros. Studio Tour ...", "snippet": "Guests are transported to Pasadena, where the show is set and The Big Bang Theory gang focused their energy on scientific discoveries, science fiction and Siam\u00a0...", "url": "https://www.discoverlosangeles.com/things-to-do/big-bang-theory-sets-warner-bros-studio-tour-hollywood", "type": "web"}, "47": {"title": "Plot holes on 'The Big Bang Theory' that you missed - Insider", "snippet": "10 plot holes and inconsistencies you never noticed on 'The Big Bang Theory'. Aly Walansky. Mar 23, 2020, 3:24 PM. The letter F. A ghost. Snapchat. An image\u00a0...", "url": "https://www.insider.com/mistakes-on-the-big-bang-theory-2019-5", "type": "web"}, "48": {"title": "The Big Bang Theory | TV - WarnerBros.com", "snippet": "Leonard and Sheldon are brilliant physicists, the kind of \"beautiful minds\" that understand how the universe works. But none of that genius helps them interact\u00a0...", "url": "https://www.warnerbros.com/tv/big-bang-theory", "type": "web"}, "49": {"title": "Big Bang Theory - Merriam-Webster", "snippet": "Big bang theory definition is - a theory in astronomy: the universe originated billions of years ago in a rapid expansion from a single point of nearly infinite energy\u00a0...", "url": "https://www.merriam-webster.com/dictionary/big%20bang%20theory", "type": "web"}, "50": {"title": "Big Bang Theory cements its place in history - BBC News", "snippet": "May 2, 2019 \u2014 Since first hitting screens in 2007, The Big Bang Theory has become one of the most successful comedies in television history - winning seven\u00a0...", "url": "https://www.bbc.com/news/entertainment-arts-48132081", "type": "web"}, "51": {"title": "The Big Bang Theory News, Pictures, and Videos - E! Online", "snippet": "Get the latest and most updated news, videos, and photo galleries about The Big Bang Theory.", "url": "https://www.eonline.com/news/the_big_bang_theory", "type": "web"}, "52": {"title": "Big bang introduction (video) | Khan Academy", "snippet": "Video transcript. Right now, the prevailing theory of how the universe came about is commonly called the Big ...", "url": "https://www.khanacademy.org/science/cosmology-and-astronomy/universe-scale-topic/big-bang-expansion-topic/v/big-bang-introduction", "type": "web"}, "53": {"title": "'The Big Bang Theory' was set to continue for two more years ...", "snippet": "May 22, 2020 \u2014 'The Big Bang Theory' was set to continue for two more years before Jim Parsons quit. Production designer John Shaffner says the show's cast\u00a0...", "url": "https://www.nme.com/news/tv/the-big-bang-theory-was-set-to-continue-for-two-more-years-before-jim-parsons-quit-2674120", "type": "web"}, "54": {"title": "'The Big Bang Theory' to Show on New Streaming Service ...", "snippet": "Sep 17, 2019 \u2014 'The Big Bang Theory' to Show on New Streaming Service HBO Max. It is the latest in a string of deals for popular reruns as services battle for\u00a0...", "url": "https://www.wsj.com/articles/the-big-bang-theory-to-show-on-new-streaming-service-hbo-max-11568721604", "type": "web"}, "55": {"title": "The Big Bang Theory: The Complete Twelfth and Final ...", "snippet": "Free 2-day shipping on qualified orders over $35. Buy The Big Bang Theory: The Complete Twelfth and Final Season (DVD) at Walmart.com.", "url": "https://www.walmart.com/ip/The-Big-Bang-Theory-The-Complete-Twelfth-and-Final-Season-DVD/895057544", "type": "web"}, "56": {"title": "What is the Big Bang? | Astronomy Essentials | EarthSky", "snippet": "Jun 11, 2020 \u2014 Big Bang theory implies that time moves in a single direction. However, scientists have discovered that, at the quantum level, in the realm of sub-\u00a0...", "url": "https://earthsky.org/space/definition-what-is-the-big-bang", "type": "web"}, "57": {"title": "Origins: CERN: Ideas: The Big Bang | Exploratorium", "snippet": "The Big Bang was like no explosion you might witness on earth today. ... of compelling evidence over the past hundred years to support the Big Bang theory.", "url": "https://www.exploratorium.edu/origins/cern/ideas/bang.html", "type": "web"}, "58": {"title": "What is the Big Bang Theory? | Facts, Theories, Information ...", "snippet": "Theoretically, everything has a beginning. When it comes to our Universe, the Big Bang theory is the most accepted scientific theory in regards to explaining the\u00a0...", "url": "https://nineplanets.org/questions/what-is-the-big-bang-theory/", "type": "web"}, "59": {"title": "Big Bang Theory star imagines how Sheldon would react to ...", "snippet": "Sep 29, 2020 \u2014 Big Bang Theory star Jim Parsons imagines how Sheldon would react to pandemic. With great adaptability, unsurprisingly. By Rianne Houghton.", "url": "https://www.digitalspy.com/tv/ustv/a34203512/big-bang-theory-jim-parsons-sheldon-covid/", "type": "web"}, "60": {"title": "So long to 'The Big Bang Theory,' which was smart about ...", "snippet": "May 15, 2019 \u2014 The series finale of \u201cThe Big Bang Theory\u201d airs this week. (Washington Post photo illustration/iStock/Michael Yarish/Warner Bros.).", "url": "https://www.washingtonpost.com/entertainment/tv/so-long-to-the-big-bang-theory-which-was-smart-about-being-dumb-about-being-smart/2019/05/15/75c3f49a-7685-11e9-b7ae-390de4259661_story.html", "type": "web"}, "61": {"title": "What Astronomers Are Still Discovering About the Big Bang ...", "snippet": "The scientists had found evidence that would confirm the Big Bang theory, first proposed by Georges Lema\u00eetre in 1931. \u201cUntil then, some cosmologists believed\u00a0...", "url": "https://www.smithsonianmag.com/smithsonian-institution/what-astronomers-are-still-discovering-about-big-bang-theory-180949794/", "type": "web"}, "62": {"title": "Big Bang - BrainPOP", "snippet": "In this BrainPOP, movie Tim and Moby introduce you to the most prominent scientific theory about the start of the universe: the Big Bang theory! Find out when\u00a0...", "url": "https://www.brainpop.com/science/space/bigbang/", "type": "web"}, "63": {"title": "TV Reviews - The Big Bang Theory - Pop culture news, movie ...", "snippet": "The Big Bang Theory has spent a lot of this season focusing on Sheldon and Amy's relationship. We've seen them go\u2026", "url": "https://www.avclub.com/c/tv-review/the-big-bang-theory", "type": "web"}, "64": {"title": "Big Bang | COSMOS", "snippet": "According to Big Bang theory, the journey from primordial fireball to the present-day Universe involves several stages linked to the temperature of the Universe\u00a0...", "url": "https://astronomy.swin.edu.au/cosmos/B/Big+Bang", "type": "web"}, "65": {"title": "Big Bang theory | Nature Physics", "snippet": "Nov 4, 2019 \u2014 Big Bang theory ... James Peebles, Peter Roll and David Wilkinson that the cosmic microwave background could originate from a hot Big Bang.", "url": "https://www.nature.com/articles/s41567-019-0720-4", "type": "web"}, "66": {"title": "The Big Bang Theory: Latest News & Videos, Photos about ...", "snippet": "'The Big Bang Theory' sets finale episode for May 16, putting an end to 12-season run. 13 Mar, 2019, 11.10 AM IST. The first episode of the show aired September\u00a0...", "url": "https://economictimes.indiatimes.com/topic/The-Big-Bang-Theory", "type": "web"}, "67": {"title": "'The Big Bang Theory,' Its 12 Best Episodes\u2014and the Stories ...", "snippet": "May 27, 2020 \u2014 The Big Bang Theory's 12 Best Episodes\u2014And the Stories Behind Them \u00b7 1. The Pilot (season 1, episode 1; September 24, 2007) \u00b7 2. The\u00a0...", "url": "https://www.glamour.com/story/the-big-bang-theory-best-episodes", "type": "web"}, "68": {"title": "The Big Bang Theory (@bigbangtheory) | Twitter", "snippet": "The latest Tweets from The Big Bang Theory (@bigbangtheory). The official page of The #BigBangTheory.", "url": "https://twitter.com/bigbangtheory?lang=en", "type": "web"}, "69": {"title": "Buy The Big Bang Theory, Season 12 - Microsoft Store", "snippet": "The Big Bang Theory. \u202aSeason 12\u202c. \u202a25 episodes\u202c. \u202aCBS\u202c. \u202a2018\u202c. \u202aComedy\u202c. \u202aEnglish audio\u202c. \u202aCC\u202c \u202aTV-PG\u202c. 752. Leonard and Penny have gotten married\u2026 twice!", "url": "https://www.microsoft.com/en-us/p/season-12/8d6kgwxn2h3m", "type": "web"}, "70": {"title": "The Big Bang Theory - Warner Bros. Studio Tour Hollywood", "snippet": "Sep 10, 2019 \u2014 The Big Bang Theory sets become a permanent experience as part of the Studio Tour's finale at Stage 48: Script to Screen. New Experience\u00a0...", "url": "https://www.wbstudiotour.com/news/the-big-bang-theory/", "type": "web"}, "71": {"title": "The Big Bang Theory | Official PlayStation\u2122Store US", "snippet": "Chuck Lorre (\u201cTwo and a Half Men\u201d) & Bill Prady (\u201cGilmore Girls\u201d) co-created this new comedy about a pair of brilliant physicists - roommates Leonard (Johnny\u00a0...", "url": "https://store.playstation.com/en-us/resolve/UV0004-NPVA37621_CN-0000000000074420", "type": "web"}, "72": {"title": "'The Big Bang Theory' finale: Sheldon and Amy's fictional ...", "snippet": "May 16, 2019 \u2014 The main character, Sheldon (Jim Parsons), is a theoretical physicist. He is exceptionally intelligent, but also socially unconventional, egocentric,\u00a0...", "url": "https://theconversation.com/the-big-bang-theory-finale-sheldon-and-amys-fictional-physics-parallels-real-science-117233", "type": "web"}, "73": {"title": "Sheldon and Leonard's Whiteboards on 'The Big Bang Theory ...", "snippet": "2 days ago \u2014 David Saltzberg served as a science consultant for The Big Bang Theory for several seasons. In an interview with Science, he shared some\u00a0...", "url": "https://www.cheatsheet.com/entertainment/sheldon-and-leonards-whiteboards-on-the-big-bang-theory-contained-real-science-data.html/", "type": "web"}, "74": {"title": "Big Bang Theory Scholarship - University of California-Los ...", "snippet": "It supports UCLA undergraduate students with $10,000 annual scholarships with demonstrated need who are majoring in STEM fields (science, technology,\u00a0...", "url": "https://ucla.academicworks.com/opportunities/26664", "type": "web"}, "75": {"title": "The Big Bang Theory: The Twelfth And Final Season (DVD ...", "snippet": "Free shipping on orders of $35+ from Target. Read reviews and buy The Big Bang Theory: Twelfth and Final Season (DVD) at Target. Get it today with Same\u00a0...", "url": "https://www.target.com/p/the-big-bang-theory-the-twelfth-and-final-season-dvd/-/A-54369735", "type": "web"}, "76": {"title": "A nerd alert from some passionate 'Big Bang Theory' fans ...", "snippet": "May 28, 2020 \u2014 I did not find room for \u201cThe Big Bang Theory,\u201d the CBS sitcom that was a massive success for the network before it wrapped up last year after 12\u00a0...", "url": "https://www.bostonglobe.com/2020/05/28/arts/nerd-alert-some-passionate-big-bang-theory-fans/", "type": "web"}, "77": {"title": "Georges Lemaitre: Father of the Big Bang | AMNH", "snippet": "Georges Lema\u00eetre, (1894-1966), Belgian cosmologist, Catholic priest, and father of the Big Bang theory. Photo courtesy of AIP Emilio Segr\u00e9 Visual Archives,\u00a0...", "url": "https://www.amnh.org/learn-teach/curriculum-collections/cosmic-horizons-book/georges-lemaitre-big-bang", "type": "web"}, "78": {"title": "'Big Bang Theory' Finale: Writers Bid Farewell To Their ... - NPR", "snippet": "May 15, 2019 \u2014 It's a bittersweet ending for the team of writers and creators behind the hit CBS show. Writer Dave Goetsch says he simply cannot bring himself\u00a0...", "url": "https://www.npr.org/2019/05/15/723358433/after-12-seasons-big-bang-writers-bid-farewell-to-their-surrogate-family", "type": "web"}, "79": {"title": "What would the salaries of \u201cThe Big Bang Theory\u201d characters ...", "snippet": "Quick Answer: As one would assume, the characters on The Big Bang Theory all do pretty well. Their respective salaries are never stated outright on\u2026", "url": "https://the-take.com/watch/what-would-the-salaries-of-the-big-bang-theory-characters-be", "type": "web"}, "80": {"title": "Big Bang Theory lands on HBO Max in deal reportedly worth ...", "snippet": "Sep 17, 2019 \u2014 Just one day after Netflix secured the streaming rights to Seinfeld in a deal reportedly worth more than $500 million, WarnerMedia's HBO Max\u00a0...", "url": "https://www.theverge.com/2019/9/17/20870140/big-bang-theory-hbo-max-streaming-exclusive-worth-billion-seinfeld-netflix-friends-the-office", "type": "web"}, "81": {"title": "Kaley Cuoco takes a dramatic turn after 'Big Bang Theory ...", "snippet": "Jul 1, 2019 \u2014 Kaley Cuoco is making a big move after wrapping 12 seasons with \"The Big Bang Theory,\" with a production deal that includes a drama series.", "url": "https://abcnews.go.com/Entertainment/wireStory/kaley-cuoco-takes-dramatic-turn-big-bang-theory-64065493", "type": "web"}, "82": {"title": "The origins of the universe facts and information", "snippet": "Jan 18, 2017 \u2014 The best-supported theory of our universe's origin centers on an event known as the big bang. This theory was born of the observation that\u00a0...", "url": "https://www.nationalgeographic.com/science/space/universe/origins-of-the-universe/", "type": "web"}, "83": {"title": "HBO Max Lands 'The Big Bang Theory' Streaming Rights As ...", "snippet": "Sep 17, 2019 \u2014 Under the five-year deal, all 279 episodes of Big Bang will be available on HBO Max when it launches in spring of 2020. In conjunction with that,\u00a0...", "url": "https://deadline.com/2019/09/hbo-max-l-the-big-bang-theory-streaming-rights-tbs-extends-cable-window-mega-deal-warnermedia-1202736725/", "type": "web"}, "84": {"title": "HBO Max scores exclusive streaming rights to 'The Big Bang ...", "snippet": "Sep 17, 2019 \u2014 HBO Max has won the streaming rights to \u201cThe Big Bang Theory\u201d as it works to beef up the new service. \u00b7 All 279 episodes of Big Bang will be\u00a0...", "url": "https://www.cnbc.com/2019/09/17/hbo-max-scores-exclusive-streaming-rights-to-the-big-bang-theory.html", "type": "web"}, "85": {"title": "'The Big Bang Theory' finale: The end of an era in TV ...", "snippet": "May 16, 2019 \u2014 The reliable success of \u201cBig Bang\u201d made it a key profit-maker for CBS and Warner Bros., the studio that produces the series. On its own, the show\u00a0...", "url": "https://www.latimes.com/entertainment/tv/la-et-st-big-bang-theory-finale-20190516-story.html", "type": "web"}, "86": {"title": "Why was 'Big Bang Theory' such a hit? Cast members reflect ...", "snippet": "May 15, 2019 \u2014 LOS ANGELES \u2013 \u201cThe Big Bang Theory,\u201d which concludes its 12-season run Thursday, is being toasted as one of the most successful sitcoms\u00a0...", "url": "https://www.startribune.com/why-was-big-bang-theory-such-a-hit-cast-members-reflect-on-sitcom-s-legendary-run/509906212/", "type": "web"}, "87": {"title": "\u2022 Big Bang Theory audience by season 2019 | Statista", "snippet": "Aug 9, 2019 \u2014 The final season of the Big Bang Theory had an average viewership of 17.31 million people per episode, which was the show's lowest average\u00a0...", "url": "https://www.statista.com/statistics/607266/big-bang-theory-viewers-season/", "type": "web"}, "88": {"title": "How \u201cThe Big Bang Theory\u201d Normalized Nerd Culture | The ...", "snippet": "May 18, 2019 \u2014 In 2014, when Jim Parsons won a fourth Emmy for his role as the physicist Dr. Sheldon Cooper on \u201cThe Big Bang Theory,\u201d he turned to his\u00a0...", "url": "https://www.newyorker.com/culture/culture-desk/how-the-big-bang-theory-normalized-nerd-culture", "type": "web"}, "89": {"title": "'The Big Bang Theory' Series Finale Ends On Emotional Note ...", "snippet": "May 16, 2019 \u2014 After 12 seasons and 279 episodes, \u201cThe Big Bang Theory\u201d ended its run on Thursday with an emotional finale that revealed some big news,\u00a0...", "url": "https://variety.com/2019/tv/news/the-big-bang-theory-series-reveals-big-news-ends-on-emotional-note-from-sheldon-cooper-1203217393/", "type": "web"}, "90": {"title": "'The Big Bang Theory' Draws 18 Million for Finale - The New ...", "snippet": "May 17, 2019 \u2014 \u201cThe Big Bang Theory\u201d ended its long, successful run with 18 million people tuning in for its series finale on Thursday night, according to\u00a0...", "url": "https://www.nytimes.com/2019/05/17/arts/television/big-bang-theory-ratings.html", "type": "web"}, "91": {"title": "'The Big Bang Theory' goes to AT&T's HBO Max streaming ...", "snippet": "Sep 17, 2019 \u2014 All 12 seasons of \u201cThe Big Bang Theory\u201d \u2014 starring Jim Parsons, Johnny Galecki, and Kaley Cuoco, will be available to stream in 2020 when\u00a0...", "url": "https://techcrunch.com/2019/09/17/the-big-bang-theory-goes-to-atts-hbo-max-streaming-service-for-over-a-billion/", "type": "web"}, "92": {"title": "The Big Bang Theory's Jim Parsons Reveals Morbid Reason ...", "snippet": "15 hours ago \u2014 Parsons is best known for playing Sheldon Cooper on CBS' The Big Bang Theory. The series ended after its 12th season last year and since the\u00a0...", "url": "https://comicbook.com/tv-shows/news/big-bang-theory-jim-parsons-why-he-shaved-daily-covid-19/", "type": "web"}, "93": {"title": "Big Bang Theory: Evolution of Our Universe - Universe Today", "snippet": "Dec 17, 2015 \u2014 In short, the Big Bang hypothesis states that all of the current and past matter in the Universe came into existence at the same time, roughly 13.8\u00a0...", "url": "https://www.universetoday.com/54756/what-is-the-big-bang-theory/", "type": "web"}, "94": {"title": "\"Big Bang Theory\" finale: Series says goodbye after 12 years ...", "snippet": "May 16, 2019 \u2014 \"The Big Bang Theory\" says goodbye after 12 years of bazingas, friendship and love.", "url": "https://www.cbsnews.com/news/big-bang-theory-finale-show-says-goodbye-after-12-years-of-bazingas-friendship-love-2019-05-16/", "type": "web"}, "95": {"title": "'The Big Bang Theory' star Jim Parsons reveals he contracted ...", "snippet": "Oct 2, 2020 \u2014 The Big Bang Theory actor Jim Parsons revealed that he and his husband, Todd Spiewak, contracted COVID-19 last March.", "url": "https://www.thejakartapost.com/life/2020/10/02/the-big-bang-theory-star-jim-parsons-reveals-he-contracted-covid-19.html", "type": "web"}, "96": {"title": "HBO Max will be the only place to stream 'Big Bang Theory ...", "snippet": "Sep 17, 2019 \u2014 It seems odd that The Big Bang Theory isn't finding a home with the CBS All Access platform, as CBS owns the original broadcast rights to the\u00a0...", "url": "https://www.engadget.com/2019-09-17-hbo-max-stream-big-bang-theory.html", "type": "web"}, "97": {"title": "30 'Big Bang Theory' Cast Favorites Airing This Month Before ...", "snippet": "May 2, 2019 \u2014 Fans of The Big Bang Theory have many opportunities to celebrate the hit sitcom before the final episode airs 8-9 p.m. Thursday, May 16.", "url": "https://www.wvxu.org/post/30-big-bang-theory-cast-favorites-airing-month-may-16-finale", "type": "web"}, "98": {"title": "The Big Bang Theory (TV Series 2007 ...imdb.com", "url": "https://www.imdb.com/title/tt0898266/", "thumbnail": "rgba(32,33,36,0)", "type": "image"}, "99": {"title": "Big Bang Theory' Sets Staggering Multi ...hollywoodreporter.com", "url": "https://www.hollywoodreporter.com/live-feed/big-bang-theory-sets-staggering-multi-billion-dollar-hbo-max-streaming-deal-1240250", "thumbnail": "rgba(26,115,232,.4)", "type": "image"}, "100": {"title": "The Big Bang Theory (season 3) - Wikipediaen.wikipedia.org", "url": "https://en.wikipedia.org/wiki/The_Big_Bang_Theory_%28season_3%29", "thumbnail": "rgba(0,0,0,.42)", "type": "image"}, "101": {"title": "Big Bang Theory' Series Finale Lands 18 ...deadline.com", "url": "https://deadline.com/2019/05/big-bang-theory-series-finale-ratings-jump-1202617069/", "thumbnail": "rgba(255,255,255,.90)", "type": "image"}, "102": {"title": "Big Bang Theory' Cast: Now and Then ...etonline.com", "url": "https://www.etonline.com/gallery/big-bang-theory-cast-now-and-then-124529", "thumbnail": "rgba(0,172,193,.7)", "type": "image"}, "103": {"title": "The Big Bang Theory stars share their ...ew.com", "url": "https://ew.com/tv/2019/05/15/the-big-bang-theory-stars-interview/", "thumbnail": "rgba(100,100,100,.6)", "type": "image"}, "104": {"title": "The Big Bang Theory: Fans react to ...independent.co.uk", "url": "https://www.independent.co.uk/arts-entertainment/tv/news/big-bang-theory-season-12-finale-episode-twitter-kaley-cuoco-johnny-galecki-jim-parsons-a8917936.html", "thumbnail": "rgba(150,191,242,.17)", "type": "image"}, "105": {"title": "Say goodbye to The Big Bang Theory with ...ew.com", "url": "https://ew.com/tv/2019/04/26/big-bang-theory-collectors-edition-ultimate-guide/", "thumbnail": "rgba(66,133,244,.04)", "type": "image"}, "106": {"title": "Big Bang Theory' finale viewer's guidecnn.com", "url": "https://www.cnn.com/entertainment/live-news/big-bang-theory-finale/index.html", "thumbnail": "rgba(0,0,0,.41)", "type": "image"}, "107": {"title": "Big Bang Theory finally bows out from ...bbc.com", "url": "https://www.bbc.com/news/entertainment-arts-48307194", "thumbnail": "rgba(0,0,0,.20)", "type": "image"}, "108": {"title": "The Big Bang Theory TV Show: News ...tvguide.com", "url": "https://www.tvguide.com/tvshows/the-big-bang-theory/288041/", "thumbnail": "rgba(32,33,36,.255)", "type": "image"}, "109": {"title": "The Big Bang Theory' finale: Sheldon ...phys.org", "url": "https://phys.org/news/2019-05-big-theory-sheldon-amy-fictional.html", "thumbnail": "rgba(204,204,204,.75)", "type": "image"}, "110": {"title": "The Big Bang Theory (season 12) - Wikipediaen.wikipedia.org", "url": "https://en.wikipedia.org/wiki/The_Big_Bang_Theory_%28season_12%29", "thumbnail": "rgba(66,133,244,.26)", "type": "image"}, "111": {"title": "Why was 'Big Bang Theory' such a hit ...startribune.com", "url": "https://www.startribune.com/why-was-big-bang-theory-such-a-hit-cast-members-reflect-on-sitcom-s-legendary-run/509906212/", "thumbnail": "rgba(32,33,36,.10)", "type": "image"}, "112": {"title": "American sitcom Big Bang Theory comes ...indianexpress.com", "url": "https://indianexpress.com/article/trending/trending-globally/fans-get-emotional-as-american-sitcom-big-bang-theory-comes-to-an-end-5733073/", "thumbnail": "rgba(51,51,51,.8)", "type": "image"}, "113": {"title": "to stream 'Big Bang Theory ...engadget.com", "url": "https://www.engadget.com/2019-09-17-hbo-max-stream-big-bang-theory.html", "thumbnail": "rgba(0,0,0,.098)", "type": "image"}, "114": {"title": "Big Bang Theory' Cast Favorites Airing ...wvxu.org", "url": "https://www.wvxu.org/post/30-big-bang-theory-cast-favorites-airing-month-may-16-finale", "thumbnail": "rgba(255,255,255,.1)", "type": "image"}, "115": {"title": "Big Bang Theory: Everyone Is Bad at ...vulture.com", "url": "https://www.vulture.com/2017/11/big-bang-theory-everyone-is-bad-at-fake-eating.html", "thumbnail": "rgba(34,34,34,.87)", "type": "image"}, "116": {"title": "The Big Bang Theory | TBS.comtbs.com", "url": "https://www.tbs.com/shows/the-big-bang-theory", "thumbnail": "rgba(131,131,131,.50)", "type": "image"}, "117": {"title": "The Big Bang Theory (TV Series 2007 ...imdb.com", "url": "https://www.imdb.com/title/tt0898266/", "thumbnail": "rgba(32,33,36,.1)", "type": "image"}, "118": {"title": "The Big Bang Theory Will \"Re-do\" Series ...eonline.com", "url": "https://www.eonline.com/news/1042063/the-big-bang-theory-will-re-do-series-finale-for-unsatisfied-fans", "thumbnail": "https://encrypted-tbn0.gstatic.com/images?q=tbn%3AANd9GcSqi1uvS90iBBxHrQHS1HCcZOW-Nl8Pv4lO2w&usqp=CAU", "type": "image"}, "119": {"title": "Big Bang Theory ...ew.com", "url": "https://ew.com/tv/2018/01/10/young-sheldon-big-bang-theory-characters/", "thumbnail": "https://encrypted-tbn0.gstatic.com/images?q=tbn%3AANd9GcR7qqzlJX-_p8TCVAjhtJInu4Slp2j2NWZqLw&usqp=CAU", "type": "image"}, "120": {"title": "The Big Bang Theory' finale: Stars ...usatoday.com", "url": "https://www.usatoday.com/story/life/tv/2019/05/17/the-big-bang-theory-finale-stars-explain-all-those-plot-twists/1195496001/", "thumbnail": "https://encrypted-tbn0.gstatic.com/images?q=tbn%3AANd9GcTkzwvYwkFRNm_BYmkH6WX5oviegKvvCWatTg&usqp=CAU", "type": "image"}, "121": {"title": "here's why The Big Bang Theory is an ...theguardian.com", "url": "https://www.theguardian.com/tv-and-radio/tvandradioblog/2014/oct/07/the-big-bang-theory-critics-fans", "thumbnail": "https://encrypted-tbn0.gstatic.com/images?q=tbn%3AANd9GcTfwENPW3zgCHCIFp9jaz67BUG5vIvuN52b0A&usqp=CAU", "type": "image"}, "122": {"title": "The Big Bang Theory' Cast: Where Can ...bbcamerica.com", "url": "https://www.bbcamerica.com/anglophenia/2020/09/the-big-bang-theory-cast-where-can-you-see-them-now", "thumbnail": "https://encrypted-tbn0.gstatic.com/images?q=tbn%3AANd9GcTVMpWlcqN1U9V7zxJL1Qul4pBoxW7e5SBl2A&usqp=CAU", "type": "image"}, "123": {"title": "The Big Bang Theory - Wikipediaen.wikipedia.org", "url": "https://en.wikipedia.org/wiki/The_Big_Bang_Theory", "thumbnail": "https://encrypted-tbn0.gstatic.com/images?q=tbn%3AANd9GcRdkjq0Fv3ACP1nR7xS0iJwqGrn3uzmqJe0Uw&usqp=CAU", "type": "image"}, "124": {"title": "The Big Bang Theory is ending \u2013 our ...theguardian.com", "url": "https://www.theguardian.com/tv-and-radio/2018/aug/23/big-bang-theory-finally-ending-after-twelve-seasons", "thumbnail": "https://encrypted-tbn0.gstatic.com/images?q=tbn%3AANd9GcR28Udu39N4OYsWfjd93Eam2Hf-FHeiSjgMKA&usqp=CAU", "type": "image"}, "125": {"title": "The Big Bang Theory': Behind The Sudden ...deadline.com", "url": "https://deadline.com/2018/08/big-bang-theory-decision-jim-parsons-chuck-lorre-12-seasons-cbs-1202451333/", "thumbnail": "https://encrypted-tbn0.gstatic.com/images?q=tbn%3AANd9GcSO7zGAp4Vrykl1ipjLOXft4ChPm8M4mllHVg&usqp=CAU", "type": "image"}, "126": {"title": "Big Bang Theory cements its place in ...bbc.com", "url": "https://www.bbc.com/news/entertainment-arts-48132081", "thumbnail": "https://encrypted-tbn0.gstatic.com/images?q=tbn%3AANd9GcSCo1wC-Vb3MrV6xhQvcc1fVAzFGQEkyZoabw&usqp=CAU", "type": "image"}, "127": {"title": "Big Bang Theory story finally explainedlooper.com", "url": "https://www.looper.com/194646/the-entire-big-bang-theory-story-finally-explained/", "thumbnail": "https://encrypted-tbn0.gstatic.com/images?q=tbn%3AANd9GcRkV9n9G7KnzGXobokaZdnJlYiSgxWINSFwMg&usqp=CAU", "type": "image"}, "128": {"title": "The Big Bang Theory could get a second ...radiotimes.com", "url": "https://www.radiotimes.com/news/tv/2019-02-01/the-big-bang-theory-second-spin-off/", "thumbnail": "https://encrypted-tbn0.gstatic.com/images?q=tbn%3AANd9GcS0HQuTLpu3GHWc8-Fb3Sg2729dSGGClGSSkw&usqp=CAU", "type": "image"}, "129": {"title": "The Big Bang Theory is Bigoted Towards ...medium.com", "url": "https://medium.com/the-philosophers-stone/the-big-bang-theory-is-bigoted-towards-nerd-culture-7b06e2710fa5", "thumbnail": "https://encrypted-tbn0.gstatic.com/images?q=tbn%3AANd9GcQKeED_YJBT-eReG8ZIgnmTTTFEUOkI8mPwkg&usqp=CAU", "type": "image"}, "130": {"title": "Watch The Big Bang Theory: The Complete ...amazon.com", "url": "https://www.amazon.com/Big-Bang-Theory-Complete-Season/dp/B000VZYPB4", "thumbnail": "https://encrypted-tbn0.gstatic.com/images?q=tbn%3AANd9GcSnn6ErFfuT1YrrWtQeoBvG4cB2Lwk0gQgrjg&usqp=CAU", "type": "image"}, "131": {"title": "The Big Bang Theory': Why I loved the ...usatoday.com", "url": "https://www.usatoday.com/story/life/tv/2019/05/15/the-big-bang-theory-why-i-loved-the-cbs-hit/3676168002/", "thumbnail": "https://encrypted-tbn0.gstatic.com/images?q=tbn%3AANd9GcQyJXi_dXhxjfLrwQe86rUlciLWV_OLMcv2_w&usqp=CAU", "type": "image"}, "132": {"title": "HBO Max scores exclusive streaming ...cnbc.com", "url": "https://www.cnbc.com/2019/09/17/hbo-max-scores-exclusive-streaming-rights-to-the-big-bang-theory.html", "thumbnail": "https://encrypted-tbn0.gstatic.com/images?q=tbn%3AANd9GcSInl-BHxD4Jx70ay5KMl2rdeZwOEjwuU3PGA&usqp=CAU", "type": "image"}, "133": {"title": "How \u201cThe Big Bang Theory\u201d Normalized ...newyorker.com", "url": "https://www.newyorker.com/culture/culture-desk/how-the-big-bang-theory-normalized-nerd-culture", "thumbnail": "https://encrypted-tbn0.gstatic.com/images?q=tbn%3AANd9GcS4k5zihnEpVIqWKrVq4zs0vsKc9tla4Kt5mw&usqp=CAU", "type": "image"}, "134": {"title": "Big Bang Theory\u201d characters ...the-take.com", "url": "https://the-take.com/watch/what-would-the-salaries-of-the-big-bang-theory-characters-be", "thumbnail": "https://encrypted-tbn0.gstatic.com/images?q=tbn%3AANd9GcS8zTD0NPMg9dXQjevPfa7grFoKPOuQ1X8pHA&usqp=CAU", "type": "image"}, "135": {"title": "The Big Bang Theory' Finale Scores Huge ...variety.com", "url": "https://variety.com/2019/tv/news/the-big-bang-theory-finale-early-ratings-1203218476/", "thumbnail": "https://encrypted-tbn0.gstatic.com/images?q=tbn%3AANd9GcRWFtSdGShKPEOgT06A6PF5a51baDiiILvRFw&usqp=CAU", "type": "image"}, "136": {"title": "The Big Bang Theory' cast cements their ...cnn.com", "url": "https://www.cnn.com/2019/05/01/entertainment/big-bang-theory-chinese-theatre-trnd/index.html", "thumbnail": "https://encrypted-tbn0.gstatic.com/images?q=tbn%3AANd9GcTvJ__m4wTlDNpaJiqhDuWW18p580dgy7jsXw&usqp=CAU", "type": "image"}, "137": {"title": "The Big Bang Theory: The Complete ...walmart.com \u00b7 In stock", "url": "https://www.walmart.com/ip/The-Big-Bang-Theory-The-Complete-Twelfth-and-Final-Season-DVD/895057544", "thumbnail": "https://encrypted-tbn0.gstatic.com/images?q=tbn%3AANd9GcTSwhG4ciiqXhWcpQYM4VkMEjfnf9bqbcVZZQ&usqp=CAU", "type": "image"}, "138": {"title": "After The Big Bang Theory Ends, What's ...eonline.com", "url": "https://www.eonline.com/news/974313/after-the-big-bang-theory-ends-what-s-next-for-the-cast", "thumbnail": "https://encrypted-tbn0.gstatic.com/images?q=tbn%3AANd9GcSOmRrnu32Hlv_BXGRN0kVebkZYdTXWIKV7gw&usqp=CAU", "type": "image"}, "139": {"title": "Big Bang Theory' finale leaves a legacy ...nypost.com", "url": "https://nypost.com/2019/05/16/the-big-bang-theory-finale-leaves-a-legacy-of-famous-guest-stars/", "thumbnail": "https://encrypted-tbn0.gstatic.com/images?q=tbn%3AANd9GcR-CUpbQ3okOJW4aTQWjMtTTWe4kK4UlSL4MA&usqp=CAU", "type": "image"}, "140": {"title": "The Big Bang Theory | TBS.comtbs.com", "url": "https://www.tbs.com/shows/the-big-bang-theory", "thumbnail": "https://encrypted-tbn0.gstatic.com/images?q=tbn%3AANd9GcQ3L_KP6LmDG7mJ25ZEIoY7wBqAkl1MTe-SDA&usqp=CAU", "type": "image"}, "141": {"title": "15 Of The Big Bang Theory's Real-Life ...laist.com", "url": "https://laist.com/2018/10/01/15_of_the_big_bang_theorys_pasadena_locations.php", "thumbnail": "https://encrypted-tbn0.gstatic.com/images?q=tbn%3AANd9GcR_C8YGJp0yxHf6x5FfcIY-MO4E8B83uT30AQ&usqp=CAU", "type": "image"}, "142": {"title": "Pin on Funny :0)pinterest.com", "url": "https://www.pinterest.com/pin/165577723772159557/", "thumbnail": "https://encrypted-tbn0.gstatic.com/images?q=tbn%3AANd9GcQZJOXPG_E7Dvj8gtJeVwT07IWBmMhJbuM5eQ&usqp=CAU", "type": "image"}, "143": {"title": "Big Bang Theory' actress Mayim Bialik ...insider.com", "url": "https://www.insider.com/big-bang-theory-will-sheldon-and-amy-get-married-2017-6", "thumbnail": "https://encrypted-tbn0.gstatic.com/images?q=tbn%3AANd9GcSmp-ED891lk0jMvpc4261VWhXku2QhTlb0-w&usqp=CAU", "type": "image"}, "144": {"title": "The Big Bang Theory on CBS: Cancelled ...tvseriesfinale.com", "url": "https://tvseriesfinale.com/tv-show/big-bang-theory-cbs-season-13-cancelled-renewed/", "thumbnail": "https://encrypted-tbn0.gstatic.com/images?q=tbn%3AANd9GcTNdv1O1c8uEjXxMEhdPtcOMTQHCMuSzxNRxQ&usqp=CAU", "type": "image"}, "145": {"title": "Studio immortalizes 'Big Bang Theory ...apnews.com", "url": "https://apnews.com/article/4e3a1b2cff744634a154c49fc05de8d7", "thumbnail": "https://encrypted-tbn0.gstatic.com/images?q=tbn%3AANd9GcS9j_wG07cJ-jm7DDiuzEWijdhf12MdekNQ0Q&usqp=CAU", "type": "image"}, "146": {"title": "Best \"Big Bang Theory\" crossovers with ...usatoday.com", "url": "https://www.usatoday.com/story/life/tv/2018/09/26/best-big-bang-theory-crossovers-young-sheldon-final-season/1417975002/", "thumbnail": "https://encrypted-tbn0.gstatic.com/images?q=tbn%3AANd9GcRAg3VkWPy13tS0Hvw-idzvzpBZPUEO3Mhk6Q&usqp=CAU", "type": "image"}, "147": {"title": "Big Bang Theory' Stars ...vulture.com", "url": "https://www.vulture.com/2017/03/we-estimated-the-big-bang-theory-stars-total-earnings.html", "thumbnail": "https://encrypted-tbn0.gstatic.com/images?q=tbn%3AANd9GcRmpffMJdb7Em6lq5VaYr651VeA8UX0IE4EDg&usqp=CAU", "type": "image"}, "148": {"title": "Life After The Big Bang Theory: What ...metro.co.uk", "url": "https://metro.co.uk/2019/10/23/life-big-bang-theory-kaley-cuoco-jim-parsons-johnny-galecki-cos-plans-since-series-finale-10967671/", "thumbnail": "https://encrypted-tbn0.gstatic.com/images?q=tbn%3AANd9GcTYfapY55PfAZMD07AF2nXOr0w2vBCUQ0naGQ&usqp=CAU", "type": "image"}, "149": {"title": "The Big Bang Theory' Cast Together For ...youtube.com", "url": "https://www.youtube.com/watch?v=5bYNIY7m03w", "thumbnail": "https://encrypted-tbn0.gstatic.com/images?q=tbn%3AANd9GcSzWwzbLe4VuliompvKxhDmmt-Lm1z4ro9H4g&usqp=CAU", "type": "image"}, "150": {"title": "15 Facts About \u201cThe Big Bang Theory ...brightside.me", "url": "https://brightside.me/wonder-films/15-facts-about-the-big-bang-theory-even-the-most-devoted-fans-may-not-know-about-628410/", "thumbnail": "https://encrypted-tbn0.gstatic.com/images?q=tbn%3AANd9GcTiRzFAN9Jl-8uq-9C-7qLWZzB_QpAJcfOcqg&usqp=CAU", "type": "image"}, "151": {"title": "Which Big Bang Cast Member Just ...eonline.com", "url": "https://www.eonline.com/news/1042273/the-big-bang-theory-cast-asked-each-other-a-bunch-of-revealing-questions-that-ll-leave-you-shook", "thumbnail": "https://encrypted-tbn0.gstatic.com/images?q=tbn%3AANd9GcRNQUkyFbEVcHwNTK9cfTrFnfosRdjkJr3i1w&usqp=CAU", "type": "image"}, "152": {"title": "Big Bang Theory 2020 Calendar ...amazon.com", "url": "https://www.amazon.com/Big-Bang-Theory-2020-Calendar/dp/1838540512", "thumbnail": "https://encrypted-tbn0.gstatic.com/images?q=tbn%3AANd9GcQB6InE2UNBKmZLO7lOjZOCkc7l_MBxpFVkSA&usqp=CAU", "type": "image"}, "153": {"title": "The Big Bang Theory' Season 12, Episode ...glamour.com", "url": "https://www.glamour.com/story/the-big-bang-theory-season-12-episode-8-recap", "thumbnail": "https://encrypted-tbn0.gstatic.com/images?q=tbn%3AANd9GcQRqaIHcvAJpHh38hIvCTTD2qFdK73KRM8lhA&usqp=CAU", "type": "image"}, "154": {"title": "Big Bang Theory's bittersweet finale ...digitalspy.com", "url": "https://www.digitalspy.com/tv/ustv/a27500109/big-bang-theory-series-finale-what-happened-fan-praise/", "thumbnail": "https://encrypted-tbn0.gstatic.com/images?q=tbn%3AANd9GcQQvK-VpRZxhLAc2DFSuMB3wNgRR1NWol5PiQ&usqp=CAU", "type": "image"}, "155": {"title": "Big Bang' Bucks: Inside The Mega-Money ...forbes.com", "url": "https://www.forbes.com/sites/maddieberg/2017/09/28/big-bang-bucks-inside-the-mega-money-of-cbs-hit-show/", "thumbnail": "https://encrypted-tbn0.gstatic.com/images?q=tbn%3AANd9GcSPmalE2rK2Dj7jKakgjdHMo3vVP5Iwq6WcPw&usqp=CAU", "type": "image"}, "156": {"title": "Big Bang Theory' series finale: What ...nbcnews.com", "url": "https://www.nbcnews.com/think/opinion/big-bang-theory-series-finale-what-cbs-hit-says-about-ncna1006486", "thumbnail": "https://encrypted-tbn0.gstatic.com/images?q=tbn%3AANd9GcTLkByJ05Pez4nLnPntVMr5dmcUIPQTusCAVw&usqp=CAU", "type": "image"}, "157": {"title": "The Big Bang Theory' Draws 18 Million ...nytimes.com", "url": "https://www.nytimes.com/2019/05/17/arts/television/big-bang-theory-ratings.html", "thumbnail": "https://encrypted-tbn0.gstatic.com/images?q=tbn%3AANd9GcQ6UrDE0P42lNtWl5Ep4_m7h4qGYiv-8s67bQ&usqp=CAU", "type": "image"}, "158": {"title": "The Big Bang Theory,' a Durable Hit for ...nytimes.com", "url": "https://www.nytimes.com/2018/08/22/business/media/big-bang-theory-ending.html", "thumbnail": "https://encrypted-tbn0.gstatic.com/images?q=tbn%3AANd9GcSNvieKzXH6liL7vGuhFNk_Ll7PYQwLYQCMzw&usqp=CAU", "type": "image"}, "159": {"title": "Big Bang Theory ...hollywoodreporter.com", "url": "https://www.hollywoodreporter.com/live-feed/big-bang-theory-contracts-season-918685", "thumbnail": "https://encrypted-tbn0.gstatic.com/images?q=tbn%3AANd9GcTnApruVeO07JwWi8a9XPJYWaMxLMDv6clmIw&usqp=CAU", "type": "image"}, "160": {"title": "Big Bang Theory star Mayim Bialik ...digitalspy.com", "url": "https://www.digitalspy.com/tv/ustv/a29708315/big-bang-theory-cast-reunion-mayim-bialik-kevin-sussman-brian-posehn/", "thumbnail": "https://encrypted-tbn0.gstatic.com/images?q=tbn%3AANd9GcTLAsMNrgqHs-Lg9gjx1echFFu6s6svDPn2TQ&usqp=CAU", "type": "image"}, "161": {"title": "The Big Bang Theory - All 4channel4.com", "url": "https://www.channel4.com/programmes/the-big-bang-theory", "thumbnail": "https://encrypted-tbn0.gstatic.com/images?q=tbn%3AANd9GcRloEa-7AMHS8JTm--scnpqE-3PULjk7Gc1xA&usqp=CAU", "type": "image"}, "162": {"title": "The Big Bang Theory Season 12, Episode ...glamour.com", "url": "https://www.glamour.com/story/the-big-bang-theory-season-12-episode-10-recap", "thumbnail": "https://encrypted-tbn0.gstatic.com/images?q=tbn%3AANd9GcSN3IkKw5OrxZ8Z9Laket3O-aBhppEFd2caqA&usqp=CAU", "type": "image"}, "163": {"title": "some passionate 'Big Bang Theory' fans ...bostonglobe.com", "url": "https://www.bostonglobe.com/2020/05/28/arts/nerd-alert-some-passionate-big-bang-theory-fans/", "thumbnail": "https://encrypted-tbn0.gstatic.com/images?q=tbn%3AANd9GcSu38BAeZ5HUm_INcEHWQoE9eSWFz4SSR8wsw&usqp=CAU", "type": "image"}, "164": {"title": "Bill Gates leaves 'em laughing (and ...geekwire.com", "url": "https://www.geekwire.com/2018/bill-gates-leaves-em-laughing-crying-guest-appearance-big-bang-theory/", "thumbnail": "https://encrypted-tbn0.gstatic.com/images?q=tbn%3AANd9GcQ8ue-Vcu62du7gb0sE1q05nEN-QlOjh9AWkg&usqp=CAU", "type": "image"}, "165": {"title": "Big Bang Theory' cast shares secrets ...houstonchronicle.com", "url": "https://www.houstonchronicle.com/entertainment/tv/article/Big-Bang-Theory-cast-shares-secrets-sorrow-13829662.php", "thumbnail": "https://encrypted-tbn0.gstatic.com/images?q=tbn%3AANd9GcSv9sVaF5ZQq5a84Ft5PkWvY6hwWZ5ps5YlOg&usqp=CAU", "type": "image"}, "166": {"title": "The Big Bang Theory TV Show: News ...tvguide.com", "url": "https://www.tvguide.com/tvshows/the-big-bang-theory/288041/", "thumbnail": "https://encrypted-tbn0.gstatic.com/images?q=tbn%3AANd9GcRUlK_2KSaQHBV9BhQ6AUwp2BanlPx2ruijTA&usqp=CAU", "type": "image"}, "167": {"title": "Big Bang Theory' gets shout out to ...apnews.com", "url": "https://apnews.com/c14bf683c2294c4083e1eea09dcc0313", "thumbnail": "https://encrypted-tbn0.gstatic.com/images?q=tbn%3AANd9GcRtZqa_ZGUcm_arh0ckJ9YtNtwW1yxsJS_YuQ&usqp=CAU", "type": "image"}, "168": {"title": "The Big Bang Theoryctv.ca", "url": "https://www.ctv.ca/shows/the-big-bang-theory", "thumbnail": "https://encrypted-tbn0.gstatic.com/images?q=tbn%3AANd9GcRksViXzA9SIb6FE8At0gWvQQEMyupolx9jLg&usqp=CAU", "type": "image"}, "169": {"title": "The Big Bang Theory: show returns for ...theguardian.com", "url": "https://www.theguardian.com/tv-and-radio/2016/sep/19/the-big-bang-theory-season-10-premiere-bust", "thumbnail": "https://encrypted-tbn0.gstatic.com/images?q=tbn%3AANd9GcTYQQjCZ9mHceh8bU23ucktpA5GPwp4d4xjDw&usqp=CAU", "type": "image"}, "170": {"title": "The Big Bang Theory: Good news for 'The ...economictimes.indiatimes.com", "url": "https://economictimes.indiatimes.com/magazines/panache/good-news-for-the-big-bang-theory-fans-young-sheldon-will-now-stream-on-hbo-max/articleshow/76105763.cms", "thumbnail": "https://encrypted-tbn0.gstatic.com/images?q=tbn%3AANd9GcSNItLZaQ_-29sR5nFr2aRi9XM63p6GssGDvQ&usqp=CAU", "type": "image"}, "171": {"title": "Amazon.com: The Big Bang Theory: The ...amazon.com", "url": "https://www.amazon.com/Big-Bang-Theory-Complete-Limited/dp/B07QLB7H7W", "thumbnail": "https://encrypted-tbn0.gstatic.com/images?q=tbn%3AANd9GcS7IlCVb7MlwBHiejQovnHgnnYVdN85UaUX7A&usqp=CAU", "type": "image"}, "172": {"title": "taping of the Big Bang Theory ...ew.com", "url": "https://ew.com/tv/big-bang-theory-taping/", "thumbnail": "https://encrypted-tbn0.gstatic.com/images?q=tbn%3AANd9GcSq_2Aqjs5nrxtyUXy3kzGibPFRCvJoVAnr1w&usqp=CAU", "type": "image"}, "173": {"title": "Big Bang Theory' Finale Viewership ...deadline.com", "url": "https://deadline.com/2019/05/big-bang-theory-series-live-plus-three-day-viewing-23-44-million-viewers-tv-ratings-1202619990/", "thumbnail": "https://encrypted-tbn0.gstatic.com/images?q=tbn%3AANd9GcSMYvtUZ0UwfJAguRIAZo5fFzbwo2JqBLFpxw&usqp=CAU", "type": "image"}, "174": {"title": "Johnny Galecki's Video of Big Bang Set ...eonline.com", "url": "https://www.eonline.com/news/1039612/johnny-galecki-s-video-of-the-big-bang-theory-set-being-torn-down-will-bring-a-tear-to-your-eye", "thumbnail": "https://encrypted-tbn0.gstatic.com/images?q=tbn%3AANd9GcQ6MHqg79asn_lzVXOQ086Y9CumfDLdCItJzQ&usqp=CAU", "type": "image"}, "175": {"title": "The Big Bang Theory' final taping was ...cnn.com", "url": "https://www.cnn.com/2019/05/16/entertainment/big-bang-theory-final-episode-set-report/index.html", "thumbnail": "https://encrypted-tbn0.gstatic.com/images?q=tbn%3AANd9GcSd7vBGfAK7IGWPF3fpqZ29uMF6FmS1OsSghA&usqp=CAU", "type": "image"}, "176": {"title": "UCLA Big Bang Theory scholars meet ...newsroom.ucla.edu", "url": "https://newsroom.ucla.edu/stories/ucla-big-bang-theory-scholars-meet-their-benefactors", "thumbnail": "https://encrypted-tbn0.gstatic.com/images?q=tbn%3AANd9GcRJmIcTVfSh5CylwqrAKCAJVnDBdk-Xke7fnA&usqp=CAU", "type": "image"}, "177": {"title": "Young Sheldon' \u2014 Easter Eggs ...tvline.com", "url": "https://tvline.com/lists/big-bang-theory-references-young-sheldon/", "thumbnail": "https://encrypted-tbn0.gstatic.com/images?q=tbn%3AANd9GcReC7eiJSQoVGnhS6HhvPdg9MocKKbSBlme9Q&usqp=CAU", "type": "image"}, "178": {"title": "The Big Bang Theory Season 13 ...dkoding.in", "url": "https://www.dkoding.in/trending-today/the-big-bang-theory-reboot-season-13/", "thumbnail": "https://encrypted-tbn0.gstatic.com/images?q=tbn%3AANd9GcTjcybyMv2Pw_-2qiem_wRlZCOJ7Qxi4JuhtA&usqp=CAU", "type": "image"}, "179": {"title": "The Big Bang Theory Cast Then and Now ...people.com", "url": "https://people.com/tv/the-big-bang-theory-actors-photos-then-now/", "thumbnail": "https://encrypted-tbn0.gstatic.com/images?q=tbn%3AANd9GcR3F03g4DkPvJP6Lgp-5FFyB3nkv1pf0YCbCg&usqp=CAU", "type": "image"}, "180": {"title": "The Big Bang Theory' cast then and now ...wonderwall.com", "url": "https://www.wonderwall.com/entertainment/tv/the-big-bang-theory-cast-now-and-then-32918.gallery", "thumbnail": "https://encrypted-tbn0.gstatic.com/images?q=tbn%3AANd9GcQvHdWDPT1cDuWDmu0v0thSBonmmu9hFwkRYw&usqp=CAU", "type": "image"}, "181": {"title": "Big Bang Theory was cancelled 'because ...thesun.co.uk", "url": "https://www.thesun.co.uk/tvandshowbiz/7089979/big-bang-theory-cancelled-jim-parsons-sheldon-quit/", "thumbnail": "https://encrypted-tbn0.gstatic.com/images?q=tbn%3AANd9GcT-FbjMXEIYvAj2h0MTXUnwns1uP5IZqNwqaw&usqp=CAU", "type": "image"}, "182": {"title": "Big Bang Theory', most watched comedy ...globalnews.ca", "url": "https://globalnews.ca/news/5287235/big-bang-theory-series-finale/", "thumbnail": "https://encrypted-tbn0.gstatic.com/images?q=tbn%3AANd9GcQYDxASZz2qUeodeKMEebfBuFcCa8tq2E95zA&usqp=CAU", "type": "image"}, "183": {"title": "famous cameos and guest stars ...insider.com", "url": "https://www.insider.com/big-bang-theory-cameos-guest-stars-2018-9", "thumbnail": "https://encrypted-tbn0.gstatic.com/images?q=tbn%3AANd9GcTvl_Ky9BwXT-_nC0UMGlFettOrUSJ5cQVbqQ&usqp=CAU", "type": "image"}, "184": {"title": "12.6M Viewers Will Hear About Bitcoin ...news.bitcoin.com", "url": "https://news.bitcoin.com/12-6-viewers-will-hear-about-bitcoin-watching-the-big-bang-theory/", "thumbnail": "https://encrypted-tbn0.gstatic.com/images?q=tbn%3AANd9GcSUPx4wgJVARnjkRL1z1OE6oeAynEM-i4RocA&usqp=CAU", "type": "image"}, "185": {"title": "The Big Bang Theory Italia - Community ...facebook.com", "url": "https://www.facebook.com/TheBigBangTheory.It/community/", "thumbnail": "https://encrypted-tbn0.gstatic.com/images?q=tbn%3AANd9GcSqGb7rk2A6n6Q37pksgJXdvdf02MsKi67XCQ&usqp=CAU", "type": "image"}, "186": {"title": "Big Bang Theory Future: Season 13 ...screenrant.com", "url": "https://screenrant.com/big-bang-theory-future-season-13-release-spinoff/", "thumbnail": "https://encrypted-tbn0.gstatic.com/images?q=tbn%3AANd9GcR0fQ2XoObF96LPJ9y2ukLEeZLHtfwvrINMkw&usqp=CAU", "type": "image"}, "187": {"title": "The Big Bang Theory' Star Mayim Bialik ...noozhawk.com", "url": "https://www.noozhawk.com/article/randi_zuckerberg_big_bang_theory_mayim_bialik_loves_science_20200712", "thumbnail": "https://encrypted-tbn0.gstatic.com/images?q=tbn%3AANd9GcTPod8Qo8cWPaYxj8pfdqdjtyMsR1QrSa6RkQ&usqp=CAU", "type": "image"}, "188": {"title": "Most popular TV shows of 2018 both ...businessinsider.com", "url": "https://www.businessinsider.com/most-popular-tv-shows-of-2018-both-canceled-big-bang-theory-roseanne-2019-5", "thumbnail": "https://encrypted-tbn0.gstatic.com/images?q=tbn%3AANd9GcRZci7oYnQdYuCjnEsDJVcv0-vzLji_Mr2SBw&usqp=CAU", "type": "image"}, "189": {"title": "The Big Bang Theory Back With A Bang ...dkoding.in", "url": "https://www.dkoding.in/trending-today/the-big-bang-theory-season-13-release-date/", "thumbnail": "https://encrypted-tbn0.gstatic.com/images?q=tbn%3AANd9GcQf2_z9d9tdFJqsy_vpJpYTeM358CRlukRg4g&usqp=CAU", "type": "image"}, "190": {"title": "Big Bang Theory actors' and actresses ...wonderwall.com", "url": "https://www.wonderwall.com/entertainment/tv/big-bang-theory-actors-and-actress-love-lives-revealed-dating-significant-others-3009921.gallery", "thumbnail": "https://encrypted-tbn0.gstatic.com/images?q=tbn%3AANd9GcSFxZ5IroLwK_n65-64HmC2kekMC5perVBgDA&usqp=CAU", "type": "image"}, "191": {"title": "Big Bang Theory series 13: Will there ...express.co.uk", "url": "https://www.express.co.uk/showbiz/tv-radio/1237151/Big-Bang-Theory-Netflix-CBS-Series-13-Will-There-Be-Another-Series-Teaser-Trailer-Parsons", "thumbnail": "https://encrypted-tbn0.gstatic.com/images?q=tbn%3AANd9GcR1aIGIT6IJr7DX62wd7s1KJbtJU1sYLm35rA&usqp=CAU", "type": "image"}, "192": {"title": "The Big Bang Theory final season to end ...bbc.com", "url": "https://www.bbc.com/news/entertainment-arts-45278187", "thumbnail": "https://encrypted-tbn0.gstatic.com/images?q=tbn%3AANd9GcSCa2jqJnLr_JhPjhzJIj5L2wYZ2nDldDNK0Q&usqp=CAU", "type": "image"}, "193": {"title": "Big Bang Theory' Finale: Writers Bid ...npr.org", "url": "https://www.npr.org/2019/05/15/723358433/after-12-seasons-big-bang-writers-bid-farewell-to-their-surrogate-family", "thumbnail": "https://encrypted-tbn0.gstatic.com/images?q=tbn%3AANd9GcSmAZ8oCTLbWSA4CPo3sgBOP2XaOufMpO7M6Q&usqp=CAU", "type": "image"}, "194": {"title": "Farewell, 'The Big Bang Theory' - The ...washingtonpost.com", "url": "https://www.washingtonpost.com/outlook/2019/05/16/farewell-big-bang-theory/", "thumbnail": "https://encrypted-tbn0.gstatic.com/images?q=tbn%3AANd9GcSf7RDO2q_wy_t1PtJu-Zsspm1w0Q0HG1xcVA&usqp=CAU", "type": "image"}, "195": {"title": "stars react to emotional final episode ...nme.com", "url": "https://www.nme.com/news/fans-and-stars-react-to-emotional-final-episode-of-the-big-bang-theory-2489074", "thumbnail": "https://encrypted-tbn0.gstatic.com/images?q=tbn%3AANd9GcQGUUznXc4PhxsAZvp4ChBPKSnrNmHQhbjd1g&usqp=CAU", "type": "image"}, "196": {"title": "The Big Bang Theory Wiki ...bigbangtheory.fandom.com", "url": "https://bigbangtheory.fandom.com/wiki/The_Big_Bang_Theory", "thumbnail": "https://encrypted-tbn0.gstatic.com/images?q=tbn%3AANd9GcSGgxVXNjsOJJdcXd_ctCz56KAMXIa7pDuadw&usqp=CAU", "type": "image"}, "197": {"title": "Big Bang Theory Right About Rewards ...incentivesolutions.com", "url": "https://www.incentivesolutions.com/big-bang-theory-right-rewards/", "thumbnail": "https://encrypted-tbn0.gstatic.com/images?q=tbn%3AANd9GcR5xECfn0fbfe2uYnJJUxlZK8Ivw19NzB9kXw&usqp=CAU", "type": "image"}, "198": {"title": "Big Bang Theory: Why Sheldon's Friends Put Up With His Behavior", "snippet": "The Big Bang Theory's Sheldon has been mostly difficult to deal with, and \nyet his friends continue to tolerate his bad behavior \u2014 why is that?", "uploaded": "18 hours ago", "url": "https://screenrant.com/big-bang-theory-sheldon-friends-behavior-tolerate-reason/", "thumbnail": "data:image/jpeg;base64,/9j/4AAQSkZJRgABAQAAAQABAAD/2wCEAAkGBwgHBgkIBwgKCgkLDRYPDQwMDRsUFRAWIB0iIiAdHx8kKDQsJCYxJx8fLT0tMTU3Ojo6Iys/RD84QzQ5OjcBCgoKDQwNGg8PGjclHyU3Nzc3Nzc3Nzc3Nzc3Nzc3Nzc3Nzc3Nzc3Nzc3Nzc3Nzc3Nzc3Nzc3Nzc3Nzc3Nzc3N//AABEIAHAAcAMBIgACEQEDEQH/xAAcAAACAwEBAQEAAAAAAAAAAAAFBgMEBwIBAAj/xAA4EAACAQMDAgUBBQYGAwAAAAABAgMABBEFEiExQQYTIlFhcRQygZGhFUJSscHRIyQzYuHxBxZD/8QAGgEAAgMBAQAAAAAAAAAAAAAAAwQBAgUGAP/EACYRAAICAQQCAQQDAAAAAAAAAAECAAMRBBIhMRNBUQUiYYEjMnH/2gAMAwEAAhEDEQA/AF+CJRkyIxycnOen51aSNQTIMDH3eeen1r1gUUbY0Ze6kKT+JBrgLK5JbYgHIVkGMfhScdlC6j3ysRHtyepzn61Npa7vtUjszEoAWJ46nNDr+/ihd93lnBwFTHq565/p2q14buGura6dlCDeiKFXGRipxxIJzDgkjSKSSSeOGMYBeQ4UdyT+lU5tR09CzxLJMSch5YX8s/HpzTd4U0C01Xyr/U7dHgtZCYY2+7I/8RHcD57/AEpouRAzELGm0HjivAYGZQnJxMli1hZx5LSwxRqeBseID6enH5mjnh+WOzkaSPVYGR/vpLOu0/HJNPsNpaSZDwqfwoL4x8O6a+gXc0djD5+zCtt5B96svPMqQOoj+K38P6sglnWeGSN/LW8igIQHJ43DIPI9z07V5AysgxkbRjB4NRaHqoVYLSWRXSJFBWQZA5zn9D+fxRSCLT3d1KtFJJGGEn7u7k4I7MeOOe1EtQusGDgynuFQznipbiKS2uHhlGHQ4NQS5xSJEJIYTiTNT3W1o4veqihs188p8yFcZ9RGBQbhnEb0pxu/yeSW12PQLlgcHpI2apT215IpD3DhNvr3OSCK81CTWdG1U29y5LY3KjnIKn5pn0GJLi5UyOI22eZG5XeoOOuDwT7Z/pT5+0QI+44ijFZW4YsxWSQ8ZLbsfh702aTol+tsYhEEkZ1fBBGFxjr70s6vYND4ojks0/1bjeFycgDl3J6Bev0rQ01RLl0eR5isjbV2tn0hWORj3UV5jxIC9/iO9vDDaafFbxtny0CZz+ZqlMh3Y3AUm+D5Vnvp7bSWvPs77pP8yGOzHXlgD3FCvEusajFf/ZRqj2bK3qbaMAdzzVGbJ2yVT3NKty8bgHPwferl4ElsJVkxgjndWf6Fq99aJHcNqY1eyIzJhRuAHUqR1x8U6yldQs827+iVco3XgirocDEGwmJyB9H164gkG7ZllBP31JyOfxo6NSikt5PLUrEQTt4zu7Y+Oee9L3ji0urHWNt0xMiLlH/iGf8AgUN0PU38uaGToVDM306/yo6niCImkaoonkjmKgOykNznoSKGyQCptPnNzZpJklNzBCfbP/dU9X1CKwj3Py5+6tJWf3MuoJ4E+Mcca7pCAvzQ7cQ8Unltw+T9D/3VZ9Va55C8+5r5L+UMAzce1Kvubqaunp2A7vca9S+weJ7GO5SbZE0qmaYR87AT6MthuSOvA+ozUsmn6e14LWOKa3OxXWQufRjsy5PGAffqKvX9vHb2b7xCUGWZQCq5OcnP4n86oXl6v7OE8e8vGQN+wlX6A5wMdj37VqFQFmZvYnM+uiJVtbfTbKHeHcXM8+Nzr02qeqgjnimzwkdPvWmuY0jH2X/BLbSFU4A4/DOcVm89hFeRi8ErZbg5RGUHp7Z7e9NkOuTfsLyYLdUijCLHHAvKIep9ye5NNW0hNPvCyisWfBMdClnbpizYM03qJz+72oPPptjfXEnmojSH7wZQTz9aFeItNtrxYDazvDsiAeSKfax9uhzQw38mjZlluGuZR953flhgAAflWU7GNqnEZbbwfp9vJ5kKbGJyfLQDOPfFGbe2gsYUiiBVR2A6UL0bxGLiBJEwVcAg/BorJIswBJ+asjCDdSO5nnijR38RavdOsgihtMb5GXKgYzj5/wCKG634Y0/TPDd1d21pCCIxLDdoxLTHcpK9cbSGPAHatHuoYYIJbaBUhFyGMrGMtnP8Xx/akHxRJZ6bbnQ4bkSedcCRYk6RRqMjv3JHHxR6gz2ACVbaqFjB3hudf2UICNrwHa386UdQvZNV1d2DHylO1QPYGmG0kEBvMHBe2LD5K/8AB/Sk7RW9ZJ64ous0/hckSNA3kYZh1QkMZY4x9K+QrPnbUVyGfYF4XFTWsXlpn86yDwM+50W3Jx6mg3STNNI5WNlY7TCZBsOfYAdaoalIv7DuF+0xko3MCjuDgjOfj2qeSaAtk24GJFbMk2MDg92+DVDU3VNGuJgrKJVOwKishB9Iw3YdPyrXInM5E4011k0ZlYBcl8c/Joh4dvo4I/tLvshVWDseigZzn6Y/Sk22tL/7O7Q6hIkbNxERuGevSqtjrtxa6TdW5hLS5kDSPwCSSc4/HpWgL62q8Z+IMZByJsOuadf3bxNAbWSBkHpkbkDH0xVVtEigjybWBX90QZI+tANK8U3Emj2TmE74oI1Y546Yq7beIZrlysybD7nvWA7gHGZoruKy2kymbKKEA42gYwBRiPVoVjAlwBjrQKKMSylQxBPcCrNxZxwKjAbmxyW5oAb4lyue4XWS3l+1arOrbYoDs3EhQi8k46V+f/trz6kbyRjukcszHqcnOTW661HJ/wCjauIc71spOn0/tmvz+F9YzWppuMGZ9xzxGWG8hnnt4vMEQZ9pY9MHg0u2H+Uvmhk4KkqfivHEm4BD3wpovrWm7nS6gxv2gSKO/HWmdZYHADSuk/jsyIRhAZcEdqkKYHFCtPvJY1Eci7sDr3q+t0ZFO1MfJrAetlM6pLVYSrOY7+QTYCZ4AbvTN4nR9I0e1sfLkVZvKjXeAVJUbiV9uw4pZt0ATMh2qqkknjA966ur2+1rULOKW4EyxH0HpgY6/NbLTlARgw5GzJpxkjjO5PUOeDxxS+NUjtNAksJj5txMGyw5yx75+mKPzzQx2M8U+1R5W1SR3xilKHQ7/Up44NMt3vZ88xwKWKj3PsOOpqgAxzJRip4jJ4dW7+woZizQSpsQ5B2jsPineLSoZtCs7rAjnjXZIQOHxxn9OtD/AAV/461CGeO51/8Ay8MfqFokuWZvdsHAHfGefini9MNwZbWMbdq7FHQEAZGP5fhSN1iM2wRmokcwTpqquMYJHeu9QG8YjOaF2dz5MmPu8880SafYyyFcgn8qEvxGDDfh1klh8mVVdGUq6t0Yd8j2rPfGP/ixbKSe/wBHkuGsfvfZ4oRK8Q78FlJH0yfinzRQWuwyAAkdKM608q2BjtmPnMCMCnEs8deSYm4y8/PWp+FNXsYbe6FubqxmAdLq3VmXaecsMZTjrkce9dBzuDflW06ZaTW8MaXEoVU6A0M1LwfomozPOqSwTPyzQthSffaeKVb6l5gN4xJFQQnEzH7HDOjPF/hzEfu9CaAjVZN7IsRVkO0/UU+6z4Wv9EPnRg3FmTxMg5Uf7h2+vSkvUYUtdTNwVBgn6kdFei17G/MILrF6MsxxR3VtJEHKhlK5A56dcVVs8QXUbo52qRjAzkdDV0RGC4aMMoMUhQnPscU2+AvBKG+e41hA1tabNkZPplcjPP8AtA28dzim7bFRcmKBSeJzp/g+88TWYZ5PKsnIYXTL1HB4HU/y+aedB8OW2gQeTpMfkR4/1ScySt/Ex/PA6Cib3rzTxRRHaCCenAUHH96mzeSHIEbL2FYV+rNvA6jaVFOTOlLmII0mTzkgUt6ot5FcGa0kXcB0YZo9LcoshjDKXA5C9BQ28EUwBdSSe4OKTNmCCIzUvzEl4rlpiWt2QkknbJx+oNG4buUoifZkBQY3MxY/0q6LUE8SyKo+arXUMKc7ize5JNSdVZ6MY2KfUuQan5GPMkVTj/5Lg1JBrtsZtsz+Wp/e6n86FopUYdVIPaoiIEOZIMj60M3MezPGlTGD9oacMtGZZm/3Hirkd6hiVtixgjpSuby3jhZLePaT+tTIWSBWuXIx6iP6VG4wZoEaoJ4mXAPpPbNKHjLwRDqcck+mpGsjj1wcKrn3B6Bv51LaancNBLIxHl7gIhjoKN2F6XjAkPp9zTNWpZDFn05XkTMI9Ge5mtpbS4WW5up8rCoLGPJ/iP8AWtRWKPTrWO0RzIyL65HOWdj1JoD4MluXtLjULpYVjHoiEcCJk/vMcDnHA/E0Rd41uLnULk5jgPpUnqQKd+p6jc3iHqD0dRI3mTy27iUoHwVjCZPv3/U1TWO4UyCC6aRjx9DQWKa81W4ADP6jyAaualrNr4dt/KhKT3xP1CH+9Z1WnsubasesYVrloZSAWUAR2zPJy3xUEtDfD8lxe2hv7uVndyckt3z+lW5nIIx1JwBQ7KitnjHJkoQV3GdtKAuBzVb0NNmQgL1NdROZHZRztAJIx36V5Ko38jihEEHmFBHqSCaykc+axUnoT0AqV7KN4y8TK6gZrmG0tbqGQu4jZThWz1I65H4jkVTdbjTpQC3+Gw985HxTFmlsRBYRwYNLFZiqnkT2C1j8zzMAYPSh+sXLXN3FYRk7pPXLt7J2/P8ApUuqah9ist0DKZZJVVRjOMn+2aBaffbf2lq0nLciP47Lj9KimtiNx/UKe4daZIbgQoNwiyoQd27/AJUS047mQtgk8/A+KWLEFI9zMWkcbSSfzo/YTgsCOg9I+fc1DrgyrDif/9k=", "type": "news"}, "199": {"title": "The Big Bang Theory: 10 Of The Worst Things Penny Did To The Boys", "snippet": "Penny was mostly a nice person on The Big Bang theory, but that doesn't \nmean that she never did any bad things to the boys.", "uploaded": "1 day ago", "url": "https://screenrant.com/big-bang-theory-worst-things-penny-did-boys/", "thumbnail": "data:image/png;base64,iVBORw0KGgoAAAANSUhEUgAAABAAAAAQCAYAAAAf8/9hAAABxklEQVQ4jcXS32vNcRgH8Nd352zLWolIjmIS86uZDVtSJoma1po7IyUlaa1cUVKuKG5Wc4ELP5bkgpJccEG5UNRJdoFdjLaorW20sWFn5/tx8zn5E/au5+LT0/N+3u/n/WG+kUBjY2PpnY2VKfX/zCo8PltIi6kKBMxiDmqP9svG4SU4iF1YjiokaTC+bU24FYIW7IjDw3iIZwN9dcUsFuMqDqMcRYTA5LKFofdM21xbGnSiMirO4ACO4GUWLehAATfxCoU0Nd7VWhysqtCQBs+RYinOoQZ7SgQrUI3PuIZPKMuUKV64nw35fP4bDPTVlawejwSZ0tG+YBIrcR2jUer3EDy50l3/on17WpMGObRjC37iLWRyudwoFmET1mIjNqBBYt/Ij2S4tTHtCMEl7MQUetCHQjZuP49HWBWlLcCJhIaxqWT3r99uVFXai3X4EG81U3u0X1nMewZvcA+3cQcDUJao7uwpf5dwGdNowjFkBvrqZKPfNpzCRKyamE6K/P76tCDxQNCEk+jGezzN5HK5zbiIZqzH1kgwgbvoHRpLpg81pwV8jB+qFqvxOouv6IpRVkVLcxjBEP76j0GcjkvSmOI84x9bopIXSaHTzQAAAABJRU5ErkJggg==", "type": "news"}, "200": {"title": "The Big Bang Theory's Jim Parsons Reveals Morbid Reason He Shaved Every Single Day While Battling COVID-19", "snippet": "Big Bang Theory star Jim Parsons recently revealed that he had COVID-19 \nearlier this year and now, he reveals the morbid reason he shaved ...", "uploaded": "14 hours ago", "url": "https://comicbook.com/tv-shows/news/big-bang-theory-jim-parsons-why-he-shaved-daily-covid-19/", "thumbnail": "data:image/jpeg;base64,/9j/4AAQSkZJRgABAQAAAQABAAD/2wCEAAkGBwgHBgkIBwgKCgkLDRYPDQwMDRsUFRAWIB0iIiAdHx8kKDQsJCYxJx8fLT0tMTU3Ojo6Iys/RD84QzQ5OjcBCgoKDQwNGg8PGjclHyU3Nzc3Nzc3Nzc3Nzc3Nzc3Nzc3Nzc3Nzc3Nzc3Nzc3Nzc3Nzc3Nzc3Nzc3Nzc3Nzc3N//AABEIAHAAcAMBIgACEQEDEQH/xAAcAAABBAMBAAAAAAAAAAAAAAAABAUGBwECAwj/xAA3EAACAQMDAgQDBgUEAwAAAAABAgMABBEFEiEGMRNBUWEHInEUQoGRoaIyUpKx4RViwdEjJHL/xAAZAQADAQEBAAAAAAAAAAAAAAAAAgQBBQP/xAAhEQACAgICAgMBAAAAAAAAAAAAAQIRAzESIQQTQVGxIv/aAAwDAQACEQMRAD8ArCis0Uo4UVijPGewoAD/AIrYmNSMsBjv70m8ZpflQYXPfzNd4NkMgO3fJ9xAMkmlbGiZuZhCAW4zzjzpPHe42t4Y2k06r0trupjctkwDHJ3d63uOkdXtVCtYOcDstLzj9j+uf0JVktiqsBhjz7VrNCAN6fw+neuE2kalCSz2si48iKSLdzQrtJIIPY0yd6Faa2hYaxWEbegb1FbUwhiiiigDeisUUAZrV8Ebf5uBis1wmlKSoEznvQajaKyuGlWK3UyzNwEQZP8Airg6D6Ij021FzqKrJeyct57fbNNHww05FjmvZ1DTysBnH8IFWfbHCdqizZW3xRfhxJR5GoiRBgLgD0rjMikcjvSl64TnAHFTFCGq7toXGGRfrVX9e6FFbTJewIApOJABVoTvkkc1G+rYfH0qWIAE7c16Y5NSPPLHlEqsJGMCI8fy+lFJpF8LLK2GVgSKUnua6KOYzFFZorTAoorNAGK4zyCKRJCAcA4zXaudxbm4XauNw+YA+ftQzVstvoQC00C1nmbasqeJubjg0+x9XaNE5jkvFBHsapiw0xoJw2pI08CwRyRoWJBU+Q+hp3kjt73ZFYaBDErcb2TBFRvFHkdBTfBFx2uq2d6ivbTK6t2INaXt9bW6EyzKoAzyap6ystX0++gOixmO4ml8HwnJaNjjOcfgeazrtvrV7qc9trarI9sFZY4chCGHDe/b+9L6lexubrRPLzqnSo35lY57FUPP6UmvL621C2Y2syMHUgc81BIbO6tFKtp0bRrnnww35Z+tIdUsFujbG2txDNJKFIVccYOePwpvXGxVKTVjNqe6K8kidSGRyCDSiI7kBzmlA6fuJdVaC5mYKI9zygFjjypND2I/WqotPRDOLXbOlYrasUwhmiiigAraFTJPEgOC0iqD9TitaASpDKSGByCPKhmrZZukRJBHZymD7R9jMltcxhckpnGQPMghT9M0su5un4rkhWlh4zt8KRT+WKQdO6ta38j3EIKzSbDdReQkxjcPripaDCfnECM+ODjmubJtSpnXjTjaEHTlvbXWoJeQRSLBApWIyoVLu38RAPOAvGfPca4dSxfZ9VivhbtOpXwpY0HzMnqPUg+Xpml9+mqxBH0+SEJ3dXBz+FMyjVbq8DXrosXmO5/CiwpGn2jRxwVuo/8AY0EgI/AikUgguLxrpYGjt7eMiLf3dj3bHkMAD8TUmd9ke1m3eQJqO6uwOVUYyfKsUjVFDfpavNqOpzqgeIIEye4ZRn/moTZafdzKfDtpGIjWQ4GMKRkHnyqVanrFtpGmSWlqEN1MW3Afdz3J/CmbVLnU4zG+pJGsk9qwHyAHw3OcYHbkHH1qzC638kHktOkN32af5P8AwyfOQF+U8kjI/TmiS3miijklidElG5GZcBh7U43s2paZLLb3SLE01tGmCoI2bcKyn12lhn3IrSY3WqWfiLbr4VhCqySDONvCrnnvwK9uUau+iandDZRRRWmBRRRQBIOhrpYNXkgc4Fwgx9V/wTViPPdRIot0DndggmqcWR4pEliJWRDlWHkatLQL5r6ztrmT5DIgLCo/JhT5F/iz64jxNqF34ODahz2IEwB/CmubULrCommtGoHd5lyPyp6udKtbxAWkeNj3KMRn60mGk2tphizOw5DMxNeCfWir+aG+I3TOxuCqoFzwc00ancJGu5z6k/Sl2p3qKzKG+vvTFdo0lnc3T54jbYPQYrYruxW+hL9n0lFXqZ5RLBtH/qPyz3I+6f8AbxmuXX0zzX9rJLzI2nxMcepyaisaAjkU4ahfXGoypJeOHdIxECFA+UdhxVEcDWRTu6s5ryWqJ51Fbw67e/6IBHHqFtBFJZyNwHBUbkJ/UUlnms7fpTXNL04B4rRYVkuMczSs43H6cYFQ/UNRutQvDd3UmZyoXco28AYHb2rEF/Pb2F1ZRbfAutviArz8pyMHyryXhyUVG+lXX6b7VYloooq88QooooAPKrE6Dt5LnphlYFFjuXSGX3wDj91QCKIsCzcIOSavr4WaWkfQNkl1GG+1F7ghh2DMdv7cUmSHONHpinwlZDJtQ1KxYxzIdo7ECklzq15dDagIHv3qyNZ6bdVZoR40B7qwyR/3UTbRTbzFo4wVI7HnFRuPHaL4zUlaI9Dp0suHmbIJ7U/2Wlrf3EFi0W+NyPEHqn3v0zS2GwkmdYoIy8jdlWpfpWlR6XAzSFTM4HiyeWPQe396bHByYmXIoxo866/pzaLr99pcmcQyHwyfvIeVP5UiqzPjVoiF7TXYWAYoIJQOd4zlTn2yfzqr1k/mq0550ooooAKK2EbEZwAPWugRFIyNxPvxQByVS3b8/SuiReZPOe1b7toJyBnjHYCtsgEY9KAOkwBiWHydgpx6E1YuvfEq+6R1K10e3tLWWG3tI/FWTcG3kngEHttx5VW+QZoAfOZAf6hT98ZbKK36zkmlJBuLeJxxnsCvH9NAE503436W+BqGk3kRPdrd1kA/qKmsy/Enpi9leSaG9t13EKqQbmPucHHNUVsA5jikPuTjNSzo7o7Uep7e4lt7gwxQMELbCwYkZIHPlx+dDins2MnHtEz1r4sW2nW3hdNacfGcfPc3g7fRQf74+hqstW6g1vqCcyajfzzgnhXf5B9F/h/SnLrDpO+6ZuYhcjxYZl+Sd4uCw7rUfV2U7vCQ7fOhJLRjbey0Jbn/AFL4J2rzZEtlN4GP/lsD9pFVrVqXFi+m/BEeMmJLpkuCMdt7rj9oWqrNAHRH4wTW6c9yAPXNcEPzDFbitA//2Q==", "type": "news"}, "201": {"title": "The Big Bang Theory: 5 Times We Felt Sorry For Bernadette (& 5 Times We Hated Her)", "snippet": "While Bernadette Rostenkowski sure had a mean streak on The Big Bang \nTheory, the sitcom character could be surprisingly sympathetic in ...", "uploaded": "22 hours ago", "url": "https://screenrant.com/bernadette-sympathetic-unlikable-character-big-bang-theory/", "thumbnail": "data:image/jpeg;base64,/9j/4AAQSkZJRgABAQAAAQABAAD/2wCEAAkGBwgHBgkIBwgKCgkLDRYPDQwMDRsUFRAWIB0iIiAdHx8kKDQsJCYxJx8fLT0tMTU3Ojo6Iys/RD84QzQ5OjcBCgoKDQwNGg8PGjclHyU3Nzc3Nzc3Nzc3Nzc3Nzc3Nzc3Nzc3Nzc3Nzc3Nzc3Nzc3Nzc3Nzc3Nzc3Nzc3Nzc3N//AABEIAHAAcAMBIgACEQEDEQH/xAAbAAADAAMBAQAAAAAAAAAAAAAEBQYCAwcBAP/EAEEQAAIBAwIDBgIGBggHAAAAAAECAwAEEQUhBhIxEyJBUWFxFKEjMkKRsfAVUoGTwdEWMzQ1Y5Lh8QcXJFVic7L/xAAZAQEBAQEBAQAAAAAAAAAAAAADAgQBAAX/xAAgEQACAgMBAAMBAQAAAAAAAAAAAQIRAxIhMSJBUQQj/9oADAMBAAIRAxEAPwB3PeXY162X4u4C/Dy5XtmwTlcbZph8TctkG6nUefaN/Ok0lzbS6xBNHMrKsEgbB6br/Kiv0jZnpcR/5hQ2hDdqOoX9pZRGG+uAWmbJ7Q5+qKWtrmq4/vG5/eGt2qzRz2EBidWAnYHBz9laTt0pV4QwTUOJNdSXCateAekponR+LL+ISG/1e623HNKTtSPUR9PSy4QySRjwzvXbOVZZ/wDMSAsUGrXOQcfWNeTccu0gSLWLnmboOc1yQxt8a4wcc9XfAuhRX95+k71AbW0wwDHZ38BXHKjyhZ0vSP0uVFxc314xYZSIudvVvSnVrPLLAks15OC/hzkAVqu5JLewEg2eTHd8sik8d6y2QYt3g2fn/qazyydGjj4Nbm0unbMep3se+MrMTg+oPhWenajf6fKLLWJTIrHEdznl5ifA+VL7TVMQJz97mG+fHb/cVjdXHxdpJBI3MyDuk78yeH59KndWXow7VJL61cvBe3DRE+LnK+hpa2qagB/bJ/8AOaw03Uzcwvb3W80PdfmP9Yvga03CBHIG4O6n0rRjntwGcNQ/4DmXPKu4/VrWdMGDmOInx7gp6bdlU4lbYbZArEQSvECZR3l/UrHvI6IZdIF1p8PJ2cP0hYgADOVFCtw5tvOtUstvyWsSSMGCtgYGPAUK8Mfl861Qfx6coi9R4ZXtR/1C0p1DREsrZpu1DkdBVrqVvCWGx++kWs28I06cqveC5G9XZyjl0sZlvuyRCWdwAqjcmuv6VZQaTY6VpTAGWeVTIPM9SP2YqA4JiSTiaKSXBCtsPXBP8Ko5by+m4xtnWJ5GgDSjk6jCN4fnrQZZdSHxQu2XmvySRRox2VjjJ8KmBckRFWAxzMDSVuIdYnnZru3PZoRzxtJ1B8h6edbNV1OK2yFtr2Bmj7QLPGBlcdQc/KhnF2PFKhrbXqGGMkgGOTBFFpdxrLFg9CY2PmD+RXPF1xUthKqT/StjncbEj7qZJq8E7R8koPaHpggg1LTR3jXB7PK1lqQmXqpMbjzHUfKn8gDQqy9Oo9iNqUzQm6hSc45nXkc+TD6ppnZZOmKGHeCLS4XUgciuIoh1DjxiAX08DxBFWWla3aX0IWGRWeMcrrzdGHWlnOsZPMcEelRWgXUUV9cES8pZ5M52zualdAOl6xdQx20DOeQMxIyRvsKUNfQEZDqR719q0ct/pdi1qhn5CQ3JvjurSYWF4x5RaTZ8uQ1pjHh5NBF7dxy45WXb1pdM6SxSIWXdSOtHjSNQI/sjD3xXiaVeCQLJbSKD4hM1Wp6yY/4d6Wz6vc3T/wBVASSSp2IBp1wgy3PGOpTyO6FYO7ynH2se3Sqm+SHRdAkSPlEkqkHA3JNQ3D9xHBxLCjsVN1E8Jb1xzD5r86zTl/oacUfg2Wq2Vrc6kyzToYiMyYQLzjI2Pv6daVa9Ct3qy3SmMFMheYd0qdip8ugoqG2ktYJ5JoO3V9lkMig59j4+VJ0aGKSQm2uS7bEsFJP3Gqp1ZcV9o1XGiwu5PwMS5B74cEA+eMb0i4utobTSQlqnZcrKFx+Pv41Xd/sRgEKRsG6j3qP40n71lbdTLKMj0waj1lPiKDh25aSygMo3mjHN7+dU8Mag9lg9+PIB8etT1taizt7RR0EYqxs4EvLGG4iOHQZHqDXIXsDkqjZqemBVM1oWdcd5fEfzrnPDhPxrn/zb/wCjV/YalLLiR9o5NtvP8iou605LLiC+RIygLNInKxAw3e2x70lWuAzjRZT3ItrKIttzSH8BQj6wuQqfjS/iOTsdLsCmTzMxPMxP2VqY+OZPceFLF0jiVlmNQeTuxsebOwHjRkJvkmUSQShQMsCdx7jrSTg0T319JLAQpiXvPnHJnyH7KodP0O4tJnnm1SZ3kBDBdlP3mr9RLdErxjdSF0yCU5cio94pTIsisRIArhh1U11bWtFjntwFVpCi756k1zqSCUtIXXH0hG3ptWCcXGXT6GKUZQLHQtft9Q0Yrcqolj7skZ6MfMelaZp7WNWaJVUdcCpbh+ZVuZ7dxs+Sp9jij7q1YS5XcHwpNrRKjTNl3qYVSV73iT4VA6jcyXevQSOe7Gwz6VVaoWKCFFwOrEVNNZkOXwSSQAfKuJ0das6lDZPeaRBdW7BwIzzAeBxWfDF7Naxm2Z+YDPKD4HxoXgo3cVmGil6DJX0om4tg2oC+hzGc/SReGd964n9gyXqGcPMkYCxYZWJCkbdKX8VW0aQR6lNKYuSIrIFO5xvt86KS4lMVtvyq32j5bdaH4xi+L4R1ABjzRrzBvMdD8jWz+aVTQP8ARG4MAito9X4W0+4uLiQDLOrIMlQwH1s+NI59AvEjL2xS5Q7jkOGx7H+FE8BztecHvaSkhrW7kiBPiCqsPxpva3IsbxWjkZ2ByM/VG3j5daHPJxytGj+fGpYU/s36HB/R2IQLmTUbvl7VeqxAHp777mqCeSKO8h7a6uGdztbqwCrt44G4pPY3MNus2oXHeuXJ7MeSjGfnWGi3sUty9zdI5LH6Nl3GKuLDnBFLLztayJG3KxQhTjocVC3IhijVHG4bAHzJNUE128t5lZTHGjZJ/h7mpy/BfU5QMcgc4Pod6PM0Vii4rola17OaCeNcMrfM+FPpE5oldfKk+l3SvbXks5wqyB19N8fyp3byI8ScpypGQRUJCp2K5rd5eckYJoe104SwurLykjIJ8xVIbfnAVQMnyNC3akXFrCgI3LNjyxUtHdjzRn+Cj5OYZXYURe3hS3eU4DMMqKSPKy3kYUk5I6UXxE4tbTnl2jVev4D76lW/CJc9KCU9nLHkkxAcwj889KNuLcT2EkVxkC5UoynoARik/wCkY/jJY5Lq2jMZ5CXYBiR4b9KfWc0dzgzOvKf1TnNaYPoclzpFcFwuvD98rsq4v3Qr4oVVVYH9oNMFckDswEGd+71FMG0kWF1q/KuIry7+IRvA5jQE/eDQEvLCgUqozkAZoctuds1YHWMwR/0gYYkYs6c/OgHQZr4q1tEsGnRfSb7Z7oz4k1Ky6lPp90Z4HKncNjxHiKobfWGMKApuy5516H1rRJUZcc9vQsGSCLk52ebOGfyPkBWuO2lmuVg2/wAV/L09zWi3nkeaGOGJWZ2PaO3RFx1pgtz8OZpRgyHZN/LbJoJP9E74iT4oeHTrdrG3wGlce9B8KXU0cMimUugb6Nc9Dnf8RWjiW4S5lDSNhWfIJ2JUDr+3et3DGpW5ma1EQKoOdduoByRVV8LC2rJRZWcsnfJz3Bk+3++1a4r2Nnd9yG2eQj5Cs49RS1u4mKjspIgjHG3X8/eKBu4ik0fwwDKj84QnYnc/PNEMzwOq3sUkgC9rIAM9EXIoLifUDaTzIU57Yty8ucEN4+n31lxI4u7aGaBezeNeRlPUdSKSajqaX+nrdsv0o+iuY2H1yOje/wDKmxxM2SbOpS8H2t0Tz9rzNu2JCA1L7jRLDTJ0iAlsJH+pMkzEN95IPsao9EvTPboyW92in7M0LIyn9orPUnmeZImt5HiYj7BOKrXgqm26bFM8gm0tBJMJWikOCqkb4HhSW7kUq/ZlW5djnfHtVRqVtcywoqwyuecg8qHpgVN32maocxxafOQT3iIzvRuLc0LGaWJuyHvlVmPPnYk1dX+jQQaXYRE4ligVGIHU4pGOGdVm1CBX026ERlXnYxHAGd6tdbsb2adOytJmVepVTWmZiw+nPdevn0ma0hVykVwxEjr1GMGhrHWBezyKkmYuU8oPgo6sfwplxvw/rVytg1rpV3KUnBbkjJwvianLbg7iKMXAXSr9OcEZEZ6UbxbIR5XGXCc4g1A6jeSPEOWIbID715odxLb6hCwYjqD7Ypi3BXEwlRRoWoFQcluxNbX4O4k5DjQtQz6QkGk15QO3ysefHZsUgkfdgQfQGg7LiRZpeUycpGQd+oAG/wB4oBOE+K+zVTo+p7f4Zr6LgviKMf3HfZ/9Jolh/RXn/DZqWrGaRpUm5lljwR6gjH8aWQTnsJ0c83agZz5g5Bpp/RDiP/sd/wDuTWJ4R4k8NDv/ANyaSMa4FKVs/9k=", "type": "news"}, "202": {"title": "Only A True Big Bang Theory Fan Can Score 20/20 On This Quiz", "snippet": "First airing in 2007, The Big Bang Theory became one of the highest rated \ncomedy sitcoms and this was all down to its amazing cast. Penny ...", "uploaded": "3 days ago", "url": "https://whatculture.com/tv/only-a-true-big-bang-theory-fan-can-score-20-20-on-this-quiz", "thumbnail": "data:image/jpeg;base64,/9j/4AAQSkZJRgABAQAAAQABAAD/2wCEAAkGBwgHBgkIBwgKCgkLDRYPDQwMDRsUFRAWIB0iIiAdHx8kKDQsJCYxJx8fLT0tMTU3Ojo6Iys/RD84QzQ5OjcBCgoKDQwNGg8PGjclHyU3Nzc3Nzc3Nzc3Nzc3Nzc3Nzc3Nzc3Nzc3Nzc3Nzc3Nzc3Nzc3Nzc3Nzc3Nzc3Nzc3N//AABEIAHAAcAMBIgACEQEDEQH/xAAcAAACAwEBAQEAAAAAAAAAAAAGBwIEBQMAAQj/xAA8EAACAQIFAgMHAgMGBwEAAAABAgMEEQAFEiExBkETUWEHFCJxgZGhMsEjsfAVM1JiotFCQ4KSwuHxJP/EABsBAAMBAQEBAQAAAAAAAAAAAAMEBQIGAQcA/8QAKREAAgICAQIFBAMBAAAAAAAAAQIAAwQREiExBRNBUWEUIiOBMnHwJP/aAAwDAQACEQMRAD8AR+PcYIcq6alqqcVEwJDi8cSnc+pPb0HOKVTk1XCXLUzIg3vcbD98Z5Ce8DMvHsSdSjFSLEYjjUzHf7Is1yekyaGBnVKpUaR/4LEnc3INt7Dy4GLntArIeoemKpsuid2iZZNMsRViL2NvI2J2NjjA9l3UEUOSR0muGCWnnKF2iZyUYMwNl5N7gXwb9R16ShIYv1BWlETIRq0i9yOw4JxPc8X/AHK9a80BPtPzvmdJNRV81LOhSWJtLISCQfmNsVQMaM8tZ1FnZlYI1ZXTcKNK3J/AH7YYeZdE0eU5NClFT++VkraZKmYBgNuy72udhx257utYFIB7yYELdoqyCMfMNPq3o2jq+los6yqmSCrjhErxwgaKmPuVtYBl52Avv3wrwutgF3vjSsG7TLKVOpDHsGWT+z7OM3y+Kto6SR4JFurFkXV6jUwOB/O8pqMpq2pqqmkp5UtqR/Xgj0x4GBOhNGtgNmZuJiNimsKSt7XsbYv5HRCtr0jKq24ARyQCT5+g3J9AcOuh6T6Xq+n3WqzOSpMYCzTF/CGo7gBewPa18eO4SepWWi06Vyafqyu9zlkbwKSMkC9i++w378nBdm/s9nkooo6Wtbxo0JmLkEbE28rCw35xi5LmRyTqEVym9CwLPBx4btYSFfS66vkLdsb+fZ4aaCqkjqRUTVdkp6ZKrUNTHcgAmw424JIG2AOXDDQjlS1lDv0gfU9KH+yula0KXjr5FhqirXC65Lp5WupI+aHfjHvavl9LRdRxyUcKQpUweK6psNethe3A2txtg99lITMOmqeGriWR6SpZB4nAF9am3BsWNj2x16w6fp0ztcyqlhbw6T3enhZdizEi4Heyk/f0xsO3m8DAmtRSX+NxS9K1ebZdX++5PJ4LpZWcgFd+BY7X2wzos1qahPd6OpeeapQePXyD45F/yiwCrv25+uBPqeZKKmpaKmeKAFTIQyXFr2GwH+X8+uCvJKYU9AJSgQyj4V/wr2/3xQqxka77uuoNfE6sPw9skjbdOIPud66fA6zPORUVFndPmsC6XjGlorbOSNOr0IBbtvt3wYdL5tlhrlikY++yM0cAeI7BebG1l1G7euqwvawHp4JKxpFiRpCFIVU5YkW/fGvHnT0ddXUVNCkz0hWSEBCW8MnVzyVuTxwe2J2bx+pIX0EH4L5lmIGsO2JM+VNfTPmVVLlUcxp52/8A0QvEyL4vGpQRtqXVe3IGEpW5caTPqnLk/wCCV44yx7b6b/S2H9SVYzKrWjZivhwioZDFoZSdgW3O53sD5YUPtHo5sk61eoC2EwSeMjg7aWF/mp++A47HmR8RzJAGviN7K+qfd4nWqyqviXQWSSOLxFkAF9tN7G3Y4XftXqzmNNSTGjqKfQzf38WliDa1vQEb/TBj0/VyZhlNO1CpaSNGiqBZNag9iGHcWN/wcL72kZmM1zQUuXozjVp23Bt2Hpe/2x5So5jQhrzqtjvoZz9mNOP7ZopbIT4r7Nwx0EAH/V98NSsnpKmqYVFHGUjXWvwlnUgWsdrAA3IOre/HfCiymlqoYBS08pjrRJ8DJvZlu9x9MXepurepcwoPBqFipQFCzGCOxcXAuW7Ak+mC2VszbB7wNFqKmiO3WSpo2kmFOiRyGcGn8OQnS+oWA+9vrbHGm6YeiqUqKKcMVUOrC6g7kBgN7G9gAeTvwLYgXvYqxRuzDseQcGCTrVRQvGtkqmlFlG0ZQAgf9ym3zxb8TTiVYSQHI6TF6Xz2qygzNSlbVBQb9judr+l8eGb1ebZxNLXzCRozoVbcC25t6n+WBirrIXSeGdDFFKqvGUXVoa4NrXFxYsPtizkVRrzBURHSNiFiXVstrbfM2587nASinL56hMm0thmoS3mkZzHqqOg8VbOsSOjR3OnwwWIa23w3wdVk+hDpAFtgqj8DGLl+Xlc7lzFjdXgRUUraz20n14QH/qxt5ewbNqVZG1BSX025t/7tgvLyK3sMg3D63IpoU+gH+/qadD48eU+7QqI6oxs0r6f0cki2+9rDfzxh1HTddmWY1NXFO8VdEEQNGdLLtbnvffBZFM7VxR0ESC+lQeQRsT63vjXyiJWleqW38a5PmD/V8cqLWssJ9TO3prXGUKB0Agxk2UTZPTzyu7vVTvGssjMS0nqT6cffjGZ1d0qerpqGE1Yp6sCdkYx6kZV0Brjzvbj1+hpmzeK8kCsBpK/EeB3xUoHYZtAamLw5Y4ZwVvcjU0XB9bX9L27YJU/5T17bmnXzNkjvM4ZfRPnmQ0FRllNUVi0sgrJA7KSI0UISo2carDcd8JzrXNBN1fmE2XuscUTmGPwl0rZdj8O+xIP4wzfaDmlRkOaUud0p/jxwzw2HLF10r9mYH6YTdRl08NOjsY9IX9OsaredvripSeaBgO8Sya+JCjtqX8qz/wB3zZ62sQv4g30D9LWHxWvvuAcNsyIMlmkqKVpUmRfdzpX+KCQLW8rHfVvvwbXwiQBexw5eia33zpykmrqgCnjjFPKoupUrqVNwN9l3PrghUMNGTb2Nf3gb9P1AQMzDbBN09MwpKdQSU95Iv/hsAbeo3H3xq9DZJkT5U+ZZiyVMkhaMQyAFUANr28z5+XGOufVeXUbeLTRpDFTjWyR6BpAXeyHdzYLwAAAd98M52ajnyQOojX0bNV5m9RZZjltXFTQvVUlTGqxhg7RkAAjb4uPLFLLKzwJ1kiiDshvYNbV5D+eHIc8o6OGMSzwICp/5x4v5amtt21YC89qunq2sp5cpigWq16nMCn4x3uBsLc39DhZMlrLACNQuRjKlZO9jXaEdDItRTR1MQbRKNSa1CkD18sQoZnPUVKqEta9wNvLE6WZTTxmxb4bi9+5xPISZeqaYFbgIxPpxh7O6YrCcn4SeXiaEj1mhn+fwZT1HLTmKR5JYVdQBcDsbn6fzxRpOssxopGEZjeG+0bjj5Eb4xva0lQnVNLLSfqen48wDb98ZVDFWyxjxTHF6WLH9v54T8OxaDXyZdkz6JUysSjLuF0/WuZM8jwJBE0hux0XPy3/2xYy/qRsy6loIkjMcb6lbUbnYFh+Vufn6YDaqGqijLxlJfS2n9zi10GtTV9V0pnjMQgR5LE31G2n/AMsGy8fHrqJC60DCWGtTrU1PbGwipKSQ/qE5IHn8O35sfphRKLW4wx/bXK5zXL4SfgETyAepIH7YXXbCGINVCRctt2mR74PejM5y7Lun54cwjmvKXtMsRZY12vuNxxyPT6gm3Ib8YYfQcPi5ZTxe7EgvIxlcgjm3wjnyHrvhkSfkAFOsBxXTuuiGSYEG62aw352+mNzKIMzq0BlrZTAmsuDIDo+AkWv52t9MUqSgETltPGL7x0Jo6j3mlFROB/BUlhtbzHHc+tvlhh8chPMI6w/In7dwenpiX8ZbXb4m2tud8W+mUdszkKsq6UJN1ud9tvXnEv7xV8zzi30ymnN6qw4QEHyx+8sc11AZDcaWPxGFFdKKnMWhQ0SkK3oPP+uca3QdJ4+Z1lTKBdFWNRfjuf2xjZdafJY9Vi0TyKT5fEbfi2CbokLSZVW1bkKnin4jxYAX/f7Y88Sb/nAHrqSvA6957b7gGC/tIUVXVNHBE1/dqU6zYHdm2Bv6KcZsKGNbajbt8A/mBbHFKyTNM1rMxk1BqhtYVr7Lwv8ApAxauQe18NYdXl0qDPoWNXpN+8hIrFSA1r+mJdETmDr1IZLWlpGC+pBB/wB8QdyWxVp61cu6hyucopd6hItZO4UkA2/H5xnOQtjsJ+yx+PfsZZ9uSN/aWWsEOhImVnttckWv+cLRTth9dVTwxZ7pnkgWMxKrCZxpYG97qQQ2Fn1j0RU9PUdPXq7yU8/60dFVoGJ/SdJKnc2uPlbETGsHEAyLlVENzgkod30p+rDF6RjdHjpWjdI2QkFdwVA7DsSflz32wv020pG15Jbht7aR2GDHpbN40qEy7MXSmkeUIhKs6738zx25HPkThrlrrJt1fmLxEp4pisi8WSMm+9hiMrVhjAi0fFywFiPpjiESKqhUqPEKGx77Ys2WsSOPSaA956J/jbcbEgWOL/TksFPmFQ9VKsKmEEMxtwd7eeKrUbNMZBKyA/rtuTitLSocx0hfh8LUAT3Bws6umiR6zNqq6FT2m1lPVsVHFXU9dFKY5pTLHo3K35U7j0/ODrqKpOW9AZVl4DRvmZOpTyEJLt+NvrhZZNlceZ9R5fSzX8GadUf1Hl9ePrhle0bMKfMY8qMai0XjBWvwNYX86G/GEWDWXJU3vuN+HYtYsNqDqekxKBSINZtqY3OO51eW3zxGkuIQpx127jFudUJxIueD9scY8rlzXPMop4VNxWJIx8lX4ifsDi5bFrI6oU2bEIbVEsRigIHDFlufooZj6KcAyj+FoHJANTbnz2hpG3tFyFJpRDGGErO26kqdQH4t9cc/al1JSSZCmXU7rLPUSfGmq5iClWv9f/m2Mv2uZhTZhn1KkckcpiibUFHGoggE+dgf6OF9NEUa1wwtsb9sQK6thSfSQrLuJZfecUNnBFttxg7ly+jqaPUynZTZwblbC4v+MAo53/GGRlUUslFCkSghBYvY6dQuSfTv9R8hhtdesmXtwAMHKJtcCMOCoOM3OpGhq6eROVFx98d8ll1QWIPw7A25xWz9gzxadwNQv9sUbX3igwo/lNmMq6Bl4IuMVyD/AGvRheZFdfxfHHKptdGl+Vuh3tx/QxKrkEVVRTi145bH5HBLLA9Ib+phx0IEsUzzUFbHU0zlJ4JA8ZIvZgdsa1bXLmNVBUxpJEs7giF2v4RHIX0uLj57744V1IA5mgN42G47ofXFCqzNI3gip6aRnpo9Okmw7WN/v5YBxVH5tN+EZarss3TpDKNRouO/GK80oDAA7+WB2i6rmQhMxp18O9hJELW+nfGrQSx107TwsHTkEYPVclnYzqqcmu3+JmivrjH6jM0WWSzU8jxtsCVYi6+R9Nsauq9WsY7AnHDMoPeMnqo7XPht9xv+2NWjaETV68q2HxF0C8suvctqJLE3JJ8zi9FFHKAX+Iji4xVpkMlZEnJJ22J4F+2NKoiEEkZAKq6A2Pnbf9j9cRZyZbrKeYKFSw4thj5UtXUUTpAypMQpsVvsQrCx7bDz4HHmu64arKe4wfZfG70bu0hjI0Lv8NhpA5722+2NqNxbKXkon//Z", "type": "news"}, "203": {"title": "'Big Bang Theory' star Jim Parsons reveals he and husband Todd Spiewak had coronavirus", "snippet": "Jim Parsons contracted the novel coronavirus and didn't realize it until \nthe worst had hit. The \u201cBig Bang Theory\u201d alum recently opened up about ...", "uploaded": "1 week ago", "url": "https://www.foxnews.com/entertainment/big-bang-theory-jim-parsons-husband-todd-spiewak-coronavirus", "thumbnail": "data:image/jpeg;base64,/9j/4AAQSkZJRgABAQAAAQABAAD/2wCEAAkGBwgHBgkIBwgKCgkLDRYPDQwMDRsUFRAWIB0iIiAdHx8kKDQsJCYxJx8fLT0tMTU3Ojo6Iys/RD84QzQ5OjcBCgoKDQwNGg8PGjclHyU3Nzc3Nzc3Nzc3Nzc3Nzc3Nzc3Nzc3Nzc3Nzc3Nzc3Nzc3Nzc3Nzc3Nzc3Nzc3Nzc3N//AABEIAHAAcAMBIgACEQEDEQH/xAAcAAAABwEBAAAAAAAAAAAAAAAAAgMEBQYHCAH/xAA8EAACAQMDAgMGBAMGBwEAAAABAgMABBEFEiEGMRNBYQciUXGBkRQyobEjQvAVcoKSwcIzYoOistHhFv/EABkBAAMBAQEAAAAAAAAAAAAAAAECAwQABf/EACMRAAIDAAIBAwUAAAAAAAAAAAABAgMREiExBDJBExRRUmH/2gAMAwEAAhEDEQA/AMuoU5tbKS4jMq/8JSdzfDFBlQqArDyyD5UmlMG1ClwsaMo2Bs/83B/rNEMaYbZuBILDPI/rvXadgnQpNJQ7FcEEfrSlEUFChQrjgV5vCtwAxr0gkEL3PAqS6U6av9d1Bba3Tw7dSPHuRyEHp8TSykktY8IuXREX03hARoR4vmB5elIpNLAQ7PzjkNXQ+ldK6Ro8Iit7RCw5LuMsx+Zr2/0nTpgTJZwsT5lBWb7hfg1L0rfyc+rfRyDbKMY5yO1KAhgGHY9qv3XHSdm9lJcWEAjniG7ag4ceYrPoTGBsjbgDsfKr12KS6M9tbg8LFp0Jmsg0CMWTgsjYyf2Pc1J6D0bca7E8zSmIBscAH9qZdPQTNbxxxx+8+Rjjt5/r/XNbL0tZQaZo8cAw7nJdviTUrJtIpXFPyZLf9AatZE+AokXHyzULd9O6zFE8otnKhs4HcDiuhJMAEgfLioq6lQqwOMHgipq6Rb6MX4OdZ0ZCWKlXQ+8CMYparl1fpqvqJWFFL3TLGozj3sgA/rVcbSLxJkh2K+9ZCsqNmJtilmAfsSAp4rRCyLWmWyDi8GGKFOJLO7jVTJa3CBgpUtEwzu7eXng4+VOV0a+acRiB8ZQNJsfYhfGAxxwecfP40/OK+SeMi5N+6MKQMt3Pyrb/AGfW8dr0/aKncjeSe7E85NYpd2N3JZpKlvMEkBaN/DIEgAy209jgA9qtdhqOqGAW2sT3gRMJHBaqiqPdBXkDJ4IPfzqNyUl0zT6d430bVKw8jmmF4cIctissspNftbmObTmuHLuqrBcSAhtxCgH4ct39KNrq9QXup3EN/IE8FgojikIi/KCD8TnOKh9L+mrm18Fy1QpJayKHBzw209qxG72QXzRAD3HxkVZbmzu4YJmgt57WYDho5jyTwOxx3x96hL7SL43dxLdSBjFGJXk28txwOPPg1amKi/JG/lJLo1q10mK3mNtAMTK4A/cc/erWbi30yFVfc5xgBRkt/wCvmaax2qW8iSx4xxlgfzeeaXurCDUYCk8SSKfJhkGs8payygk3hFXPW2nrP+HnhuI5D2O0Ov3Umi3ur2VvCZ7qXZGwzuNNoek9OW+LJHCpA91QMDNDqXQ7bULiO3lCsFjAj3ZAyO/au6YyiVbWNStdR1LTpdO3kpcCTEyNECq8k5I7ADOcGmk2o6nGZcaYdtrvt58PH4b4jdFIOzeSA+7G4/IZ4P1BYP01pzy2wAlk/hgsdwQEc7Q3px2+NQlx1A14IGvbK2nnhIZJGyPfwgJKggHOxeO3Hqaoq+XaWoy3SyWMslvfaxe6yif2X/ClbeySSxeHG7SKVkDIgyA0fYkk4I+NN7LUNRBtHbRJbkoYjAz3CgAxquXHublLLGe5wRzg4qObq2aSWJpLGB1idJI1eVzsdWZlOc5P5yMdsYpKXqi7ltxE8S58JonYO2GHhmMe7nAIB+/zNBUz/UlyRKR3Gp2km6fR5UadEjuXNwCuEt3j3KoHue4S/c524HHNW3Q/EKy2sZhEkQ8GeK4j3Bin5WGCO4I554x8KzzT9cK38rXKRLDciNJvdZvdSBoQMAg8hvjwanNF1eKTV7qWwJWGLw1jVhyVCAE85P5gx5J70JwlFeC/p5rcLlEp06dLvVHtooIjkLBEfzHgZOT5E/0KZy3kOpazLJp1wVym2XdDuRvhnt29D5mn8GryiGUfgZSwPZGQZ+7Co430/ihYbKVHPcyMgz9iaRN4bOO94IalHcxIPHuI5I1YNsji2Akds8nPPNVW/GzSNZvZ32+PGsKLwc44H3LH6VZ9VlP4fdNhW25IHlWaa5eyXN68XiEwRH3E8gccmnoTkyV81GJpvs6lnn6aElzM8gimMSlznavkB6dqndRuZoYWMThQO2f9ab9EaNPpvSiWt9H4VxMWlZM/lzyv6YNEIkeRoZMFvKls97wFXsWiVvdbbdpLTUIVuG/M5Ktn0xn9qjNS1a9uJE/GKsAQZLZzu7Yx8KnbyGO0zMkQDty3GQ3zB4qpajLBFIb2eGJFhBIxGq4+w70yxldzshuudSmnS1tZG4Dbv0/+1WaNqN7JqN408n8x4HwFFrZXHjHDzLp85tntCvK9pyIKeaPcC21CN3cpGQQ3Gc8HA+rYH1pnRZNxXbGu53IVEH8zHgChKOrBovi9NR0jUbOXMF2A3kVfg0+vtQ0rT4iLVI0yOy96a630jPDGJ0xKq4BkUYI/vDy/rtTGw0PDAzqS+eAR5VglBJ9npRnyQ0LS6pMoIxGDuYfH4VTtZtpLfWLhZkKb23pnzU9iPTv9q2LRdAku5SAPDgHDyAfoPiaifbP00H0yy1WwjC/gMxyKD2iPOfoR+prRRFptmf1MlnFGpXttHqVql1ZyIxdAyP5Op5FUXXbOXxzt/hTp33edE9inU34zSZNBuSfGsF3QEn80JPb/AAk4+RWpfrrqvp7RL21sddSbdOjOs0KbjEMgc4555+PajZSpPV5JVX8On4Kq3UhhQx39q4ZeN6+9mqN1vrT300VskJhgAEuDjL57H07H61eZdOsNeurYaVrNncWky5Rw4Df3ShwQ3pj7VQPaIbKHqQR2UkbRxW6Rv4bhtrKSMH1xihVXj1ordenHEQMS+dK0VGVxlTmjjHOa0mQFDyz2FGTIwaayyM7EnPfgfCuALhh5GrJ0tCtlpOsdVTQRTnTFRLaOXO3xXYLuI9NwqpF+MVtnRnTw1D2UTWCFVn1CCR9x7BixKH6YX7VxxA6R7aFjcLqmihkIwzW8/wDtYf7qUf2maEd0o0e9ViS3grKgT5bskj6CsxTS71742P4e4N7vKG3RffDDuMVuHSvsr0pOnrePXLJJNQkUmZxyUJJwAfQYGaVxUvIVJrwzNdc9p3U2qN4VncLpVkowsNouMD1YjcfpirxqurS6j7DkvrstJctGtu7MclmEvhFifUc/Ws86x6G1fpfURD4M1xbSPttrmJCRLk4CnH5WycYPfyq++0a0HTnsu0jQyMSGVFbB7sNzufqxzTAM36b1e40DWLbVbcZkt2yUB/Op4ZfqP9DUl7Wr5tV60kuEBa3lt4TZ4Gd8RQEEfNi9QA4IrYfYpqkN7Zz6RdorT2f8W3Y9zGzHcv0Y5/xelcAx9endXis/xzaNdtaOcGQwn9u4qMZ1fAUKq+VdisiqpwMD4VTOp+idH1L8RdmxjW+eCRFlTg5IxkgcE+WT8aGhw5vjJHIOPUUulycgN27ZpDGQD2BAOKIaIB/4uF5PpREwyv6DvTVSfdzSijdlc8kcUQBVbMqV0v7MnibobRsONwtwGHqCQf2rmND/ABU+ddG+x1Y5uhbHK5aOSdSf+qx/YigFFxt9Ksor2a9it41up8eLMqjc+BgZPy4p+nakFhx+UkUaWWSKAtFC07ggbFYA8kAnJIHA5+lAIoQPPtWKe3+936hpFgpx4UMsrjPmzKB/4H71tj+dc0e1XUP7R641J1OY4GW3jPoijP8A3FqJxWoX3KAe4qb6T1r/APPdRWOqEkRwuRMB5xsMMPsc/MCq4rFG3fenQYEZHnXCnWylZBlSGVlyGHYj402u1Gweneqn7Itc/tXpGOCZ91zYP+Gk+JUcof8AKQPpVxlQtGxNAc5T6mtPwWvahb+UdzIAPTcSKh25OBVw9psBh621YY4Z0kHrmNCf1zUfpvT4l0z+1tRuRBY5OxVOXkwcH0UZ4yftREK8h5x9qX8MjIxwKJcmE3jm1ysG8+HnPby70sh3AOW90jn0onDJuH+tb/7CL0TdP3toThre63EejqCD9w32rA5MeKxGe9ab7CtWFt1JJYueL6AqCT/PHlgP8pf7UAm/CjJRBkDtQEvPbFAKGut6gmk6VeahN+S1haU+u0ZxXJkzySSNJO5eV2LSMf5mJyT981v/ALbNTFt0f+DViHvZ1TjvtUhz9PdX71gGc80Ucf/Z", "type": "news"}, "204": {"title": "Big Bang Theory star explains why she thinks Penny was a hit with viewers", "snippet": "The Big Bang Theory star Kaley Cuoco has explained why she thinks Penny was \nsuch a hit among viewers of the beloved US sitcom.", "uploaded": "2 weeks ago", "url": "https://www.digitalspy.com/tv/ustv/a34154903/the-big-bang-theory-kaley-cuoco-penny-popular-viewers/", "thumbnail": "https://encrypted-tbn0.gstatic.com/images?q=tbn:ANd9GcT2W2RMfZmupmFDA11cfQZ6qDmwR8745_x3I21Nw6mX-QY_B4E_ovgl36U&usqp=CAI&s", "type": "news"}, "205": {"title": "The Big Bang Theory\u2019s Kunal Nayyar defends show\u2019s divisive ending", "snippet": "The Big Bang Theory star Kunal Nayyar has opened up about the hit show's \ndivisive finale, which left his character single. Many fans of the ...", "uploaded": "2 weeks ago", "url": "https://www.independent.co.uk/arts-entertainment/tv/news/big-bang-theory-ending-kunal-nayyar-raj-koothrappali-b559165.html", "thumbnail": "https://encrypted-tbn0.gstatic.com/images?q=tbn:ANd9GcTuAss1T7wjus1jLXxRhCWY6snQDwlP_PbnXcEWjJjQdvwNWPbmRbp5YgM&usqp=CAI&s", "type": "news"}, "206": {"title": "Big Bang Theory star Jim Parsons opens up about \u2018complicated\u2019 reason why he quit sitcom", "snippet": "'I kind of had a suspicion in my heart that was going to be it,' actor said.", "uploaded": "1 month ago", "url": "https://www.independent.co.uk/arts-entertainment/tv/news/big-bang-theory-jim-parsons-quit-cbs-david-tennant-podcast-a9664831.html", "thumbnail": "https://encrypted-tbn0.gstatic.com/images?q=tbn:ANd9GcSKboj02L85-InLx9SCrjk5O2c3uTyR8lEDWM_9guyjgPRlHeVvcWXVOaM&usqp=CAI&s", "type": "news"}, "207": {"title": "Jim Parsons breaks down his career from \u2018Big Bang Theory\u2019 to \u2018Young Sheldon\u2019 (video)", "snippet": "Jim Parsons breaks down his career from 'Big Bang Theory' to 'Young \nSheldon' (video). Posted Oct 07, 2020. Jim Parsons takes a stroll down \nmemory lane in ...", "uploaded": "3 days ago", "url": "https://www.cleveland.com/entertainment/2020/10/jim-parsons-breaks-down-his-career-from-big-bang-theory-to-young-sheldon-video.html", "thumbnail": "https://encrypted-tbn0.gstatic.com/images?q=tbn:ANd9GcTFpjE9pBk8U6oeu1Oc7cyn59aTKzHuSq1za8lcncU9RhXe220Azj1PfKE&usqp=CAI&s", "type": "news"}, "208": {"title": "The Big Bang Theory\u2019s Mayim Bialik sends fans into meltdown with Amy and Penny 'reunion'", "snippet": "THE BIG BANG THEORY fan-favourite Mayim Bialik - who played Amy Farrah \nFowler on the CBS sitcom - has left fans in a frenzy after sharing ...", "uploaded": "1 day ago", "url": "https://www.express.co.uk/showbiz/tv-radio/1345916/The-Big-Bang-Theory-Mayim-Bialik-Amy-Penny-Kaley-Cuoco-reunion-painting-CBS-video", "thumbnail": "https://encrypted-tbn0.gstatic.com/images?q=tbn:ANd9GcTSmm9LZ5HfFMGEn5RVl8dwfTR7wGFn6xY3AVvJO-IGFMRk3qP_3taOSLo&usqp=CAI&s", "type": "news"}, "209": {"title": "The Big Bang Theory: Sheldon\u2019s Slow Transformation Over The Years (In Pictures)", "snippet": "The Big Bang Theory's Sheldon Cooper may have initially seemed like a \none-note character, but he really evolved over the show's 12 seasons.", "uploaded": "1 week ago", "url": "https://screenrant.com/big-bang-theory-sheldon-transformation-in-pictures-tbbt/", "thumbnail": "https://encrypted-tbn0.gstatic.com/images?q=tbn:ANd9GcRnKNw9Y3xHwymahnNjl6TLlj4dl6uKHN9Bvf3yT61nW1_rxR9D2fqpTV4&usqp=CAI&s", "type": "news"}, "210": {"title": "Why Kaley Cuoco Wasn't Really Worried About Her Next Role When The Big Bang Theory Ended", "snippet": "Why Kaley Cuoco Wasn't Really Worried About Her Next Role When The Big Bang \nTheory Ended. Adrienne Jones. Published: Oct. 6. 2020 5: ...", "uploaded": "4 days ago", "url": "https://www.cinemablend.com/television/2556281/why-kaley-cuoco-wasnt-really-worried-about-her-next-role-when-the-big-bang-theory-ended", "thumbnail": "https://encrypted-tbn0.gstatic.com/images?q=tbn:ANd9GcQKSkTfzJy4sBPX5ZVHtTy3D1PL6AQVfVoUoFbJJJmpXmwNSscayg4ZbPs&usqp=CAI&s", "type": "news"}, "211": {"title": "The Big Bang Theory: 5 Times Beverly Was The Worst (& 5 She Wasn\u2019t That Bad)", "snippet": "On The Big Bang Theory, Beverly Hofstadter seems to care more about her \nscientist job than her son, Leonard. But is she all that bad of a sitcom ...", "uploaded": "3 days ago", "url": "https://screenrant.com/big-bang-theory-beverly-hofstadter-bad-mom-redeem-herself/", "thumbnail": "https://encrypted-tbn0.gstatic.com/images?q=tbn:ANd9GcT2CI-5u3vcR1bMJImDEPFF-bBZOjVyRAJ_tXEMZGGQJPrh2X8te8ryyc0r&usqp=CAI&s", "type": "news"}, "212": {"title": "The Big Bang Theory Meets Seinfeld: 5 Couples That Would Work (& 5 That Wouldn't)", "snippet": "The Big Bang Theory and Seinfeld: two massively popular shows and \ncompletely different. But what would happen if characters from each show ...", "uploaded": "2 days ago", "url": "https://screenrant.com/big-bang-theory-meets-seinfeld-couples-that-would-wouldnt-work/", "thumbnail": "https://encrypted-tbn0.gstatic.com/images?q=tbn:ANd9GcTAacKc7X9fo7eBPRiSIVis52MhZSGvkgpz35AI8yADmB6JWyZwlrg-8tIV&usqp=CAI&s", "type": "news"}, "213": {"title": "The Big Bang Theory: 10 Continuity Errors Fans Found With Penny", "snippet": "The Big Bang Theory is a long-running sitcom that lasted for 12 seasons and \nbecame a show with some of the highest-paid TV actors in the ...", "uploaded": "1 week ago", "url": "https://screenrant.com/big-bang-theory-penny-continuity-errors/", "thumbnail": "https://encrypted-tbn0.gstatic.com/images?q=tbn:ANd9GcRe9l9jkjLahJxuRcppIjqPN5pNEfUNbucQwBTApr7q4XZKhAEeA5qEHu4&usqp=CAI&s", "type": "news"}, "214": {"title": "The Big Bang Theory: 10 Things That Make No Sense About Stuart Bloom", "snippet": "Stuart Bloom, the comic book store owner of The Big Bang Theory, has a lot \nof incongruities over the course of the show. By Christine Persaud 6 ...", "uploaded": "5 days ago", "url": "https://screenrant.com/the-big-bang-theory-stuart-bloom-problems-plot-holes/", "thumbnail": "https://encrypted-tbn0.gstatic.com/images?q=tbn:ANd9GcSflMvFJAh8_XHf98-muoWibQIHhZlrtK9fZxcqS3yGmC6nZe8VF8K8Suk&usqp=CAI&s", "type": "news"}, "215": {"title": "Big Bang Theory: What happened to Claire in The Big Bang Theory?", "snippet": "All 12 seasons of The Big Bang Theory are available to stream and download \non Netflix now. Alessandra Torresani played the role of Claire in ...", "uploaded": "4 days ago", "url": "https://www.express.co.uk/showbiz/tv-radio/1344943/Big-Bang-Theory-recap-what-happened-to-Claire-The-Big-Bang-Theory-Alessandra-Torresani", "thumbnail": "https://encrypted-tbn0.gstatic.com/images?q=tbn:ANd9GcQ84PNuPHnB0ajvHAcNAvfYMHxkKeZH7fRbc6L26wscz4W3JR9xj9dcoUo&usqp=CAI&s", "type": "news"}, "216": {"title": "The Big Bang Theory character endings ranked worst to best", "snippet": "Emily's Big Bang ending is just whatever. Laura Spencer in The Big Bang \nTheory. By season seven, lovesick and lonely Raj (Kunal Nayyar) has ...", "uploaded": "4 weeks ago", "url": "https://www.looper.com/247532/the-big-bang-theory-character-endings-ranked-worst-to-best/", "thumbnail": "https://encrypted-tbn0.gstatic.com/images?q=tbn:ANd9GcQ9yaBTKfsAaoZ3fcE_Obgqc63OiShf7wBzLmJkIngp-5Rf11ccv1nquyE&usqp=CAI&s", "type": "news"}, "217": {"title": "The Big Bang Theory: 10 Pop Culture References We Missed", "snippet": "The Big Bang Theory is basically nerdvana for fans of all ages, and \ninterestingly the show was very self-aware of the impact it had on the \nglobal ...", "uploaded": "2 weeks ago", "url": "https://screenrant.com/big-bang-theory-most-obscure-easy-miss-pop-culture-references/", "thumbnail": "https://encrypted-tbn0.gstatic.com/images?q=tbn:ANd9GcS3gjKvGMlRXnmJY9xg0b_hKnnVNGR7LGSPgMMqhdvoTMAdVo4IT9pR4Ss&usqp=CAI&s", "type": "news"}, "218": {"title": "'The Big Bang Theory': Unaired Pilot Shows Show Sheldon ...", "snippet": "The Big Bang Theory was one of the most popular and long-running shows on \nCBS, lasting for 12 years and nearly 300 episodes. The show ...", "uploaded": "3 weeks ago", "url": "https://www.cheatsheet.com/entertainment/the-big-bang-theory-unaired-pilot-shows-show-sheldon-was-supposed-to-be-very-sexualized.html/", "thumbnail": "https://encrypted-tbn0.gstatic.com/images?q=tbn:ANd9GcTaXCqscmUMPz12xMkjUtQSjramztiIWmHoKQlfeVeaSrLBpF-NQQVJhMk&usqp=CAI&s", "type": "news"}, "219": {"title": "Mayim Bialik's Ph.D. Actually Helped Shape 'The Big Bang ...", "snippet": "Before starring in The Big Bang Theory, Bialik was best known for her role \nin Blossom in the 1990s. Bialik portrayed the title character for five ...", "uploaded": "3 days ago", "url": "https://www.cheatsheet.com/entertainment/mayim-bialiks-ph-d-actually-helped-shape-the-big-bang-theory.html/", "thumbnail": "https://encrypted-tbn0.gstatic.com/images?q=tbn:ANd9GcSYFxQ-iz7HSKUyzue9nFXoTSAo0d6U3_F133wn0nJimX3z_vb7ABMnL44&usqp=CAI&s", "type": "news"}, "220": {"title": "The Big Bang Theory: 10 Hilarious Things Fans Saw In The Background", "snippet": "The Big Bang Theory is loaded with nerdy jokes and Easter Eggs, some of \nwhich were only spotted by eagle-eyed fans rewatching the hit sitcom.", "uploaded": "1 week ago", "url": "https://screenrant.com/the-big-bang-theory-hilarious-things-background-jokes/", "thumbnail": "https://encrypted-tbn0.gstatic.com/images?q=tbn:ANd9GcQW3s1mO92Cnz-dSMw0C2gxcxnKWbSP17iSbMla0LMAUuZk07PvgZ1d9otM&usqp=CAI&s", "type": "news"}, "221": {"title": "Big Bang Theory: 10 Worst Things The Boys Did To Penny", "snippet": "7 Sheldon Broke Into Her Apartment And Cleaned It. Big Bang Theory - \nPenny's apartment. When Penny became more comfortable ...", "uploaded": "2 weeks ago", "url": "https://screenrant.com/big-bang-theory-tbbt-worst-things-done-penny/", "thumbnail": "https://encrypted-tbn0.gstatic.com/images?q=tbn:ANd9GcQPTOw5vEPUV46BKUeA8911CzWYfIYb_2QfIgkRBE5vR0vUD9UnvsszS5QX&usqp=CAI&s", "type": "news"}, "222": {"title": "Are The Big Bang Cast Really Smart? Ranking The Actors On Their University Degrees", "snippet": "10 Johnny Galecki. Big Bang Theory Sheldon and Leonard. Genius Leonard \nHofstadter might have ...", "uploaded": "3 weeks ago", "url": "https://screenrant.com/the-big-bang-theory-cast-university-degrees/", "thumbnail": "https://encrypted-tbn0.gstatic.com/images?q=tbn:ANd9GcS8b8Eerbg8Nd93Whbmdp5t2eRl4pzk5W7zfb8e4YgkeXRaLvJCthybh0U&usqp=CAI&s", "type": "news"}, "223": {"title": "The Big Bang Theory: Howard\u2019s Slow Transformation (Told In Pictures)", "snippet": "Howard Wolowitz was The Big Bang Theory's resident goofball. He was just as \nbrilliant as his friends, but often got distracted by pretty women ...", "uploaded": "3 weeks ago", "url": "https://screenrant.com/big-bang-theory-howard-transformation-changes-in-pictures/", "thumbnail": "https://encrypted-tbn0.gstatic.com/images?q=tbn:ANd9GcQ-o0g2OQqKSGQFWbkob3rJOtEX6PGLq1IVje6Er5Lzq8INhozgGfUehAA&usqp=CAI&s", "type": "news"}, "224": {"title": "Big Bang Theory: Why Leonard's Glasses Don't Have Lenses", "snippet": "The Big Bang Theory's biggest draw was its cast of characters. Originally \nconsisting of four members - Sheldon (Jim Parsons), Penny (Kaley ...", "uploaded": "3 weeks ago", "url": "https://screenrant.com/big-bang-theory-leonard-glasses-johnny-galecki-reason/", "thumbnail": "https://encrypted-tbn0.gstatic.com/images?q=tbn:ANd9GcTpq7ACCdkcey12nXtRfxjxMJMzGbfADvRV6jLYH7FtxMHU9fszV5JnWqA&usqp=CAI&s", "type": "news"}, "225": {"title": "The Big Bang Theory\u2019s Mayim Bialik melts fans\u2019 hearts with touching tribute to Kaley Cuoco\u2019 Penny", "snippet": "THE Big Bang Theory's Mayim Bialik melted fans' hearts with a touching \ntribute to co-star Kaley Cuoco' Penny. The actress, best known for ...", "uploaded": "2 days ago", "url": "https://www.thesun.co.uk/tv/12885779/the-big-bang-theory-mayim-bialik-kaley-cuoco-penny/", "thumbnail": "https://encrypted-tbn0.gstatic.com/images?q=tbn:ANd9GcTOJPF6aJ1N3J8czw5PIyRWW7WeQESdUAKuCJSOLYybU77e-76v_eIq5Us&usqp=CAI&s", "type": "news"}, "226": {"title": "Big Bang Theory fans spot blunder in Christmas episode", "snippet": "And that fact was proven recently when a bunch of fans spotted a blunder in \none of the comedy show's beloved holiday episodes. the big bang ...", "uploaded": "3 weeks ago", "url": "https://www.digitalspy.com/tv/ustv/a34052514/big-bang-theory-blunder-sheldon-penny-christmas-episode/", "thumbnail": "https://encrypted-tbn0.gstatic.com/images?q=tbn:ANd9GcSKiiINKuo5dg8CR4j8Caa6GvXA7aJQ59liQzq8dTV7xeXL2J1ZFRvaiYU&usqp=CAI&s", "type": "news"}, "227": {"title": "The Big Bang Theory star explains thoughts on Raj's ending", "snippet": "The Big Bang Theory came to an end in May 2019 after 12 years of \nscience-fuelled humour and, on the whole, managed to find satisfying ...", "uploaded": "2 weeks ago", "url": "https://www.digitalspy.com/tv/ustv/a34138049/big-bang-theory-kunal-nayyar-defends-raj-controversial-ending/", "thumbnail": "https://encrypted-tbn0.gstatic.com/images?q=tbn:ANd9GcQHVmB0jHeH5qg7uFoVJv0I-Gwvu1m-2_XqPOSuj7HlsRB-5lKIcKL3mrU&usqp=CAI&s", "type": "news"}, "228": {"title": "Raj from the Big Bang Theory is gorgeous in real life", "snippet": "Young Sheldon creators should make way for a new Big Bang Theory spinoff: \nHot Raj! British-born Indian actor Kunal Nayyar studied at the ...", "uploaded": "5 days ago", "url": "https://www.nickiswift.com/256744/raj-from-the-big-bang-theory-is-gorgeous-in-real-life/", "thumbnail": "https://encrypted-tbn0.gstatic.com/images?q=tbn:ANd9GcSMBJsKUw3nDvmNrlwlBygPsrev5IrrMvtwWIKJ8Yjngt510hlOUFDX7bk&usqp=CAI&s", "type": "news"}, "229": {"title": "'The Big Bang Theory': Does the Actor Who Plays Barry Kripke ...", "snippet": "John Ross Bowie plays the villain, Dr. Barry Kripke, on The Big Bang \nTheory. But the American actor has appeared in several other TV series \nand ...", "uploaded": "5 days ago", "url": "https://www.cheatsheet.com/entertainment/the-big-bang-theory-does-the-actor-who-plays-barry-kripke-speak-that-way-in-real-life.html/", "thumbnail": "https://encrypted-tbn0.gstatic.com/images?q=tbn:ANd9GcQRIiAWnzkS69MLDP7MiWL9Esgj8SIbrmlcFsJRZJe3z12l3EGw7IwMmg8&usqp=CAI&s", "type": "news"}, "230": {"title": "The Big Bang Theory Star Defends Raj's Divisive Ending", "snippet": "Six out of the seven main cast members are happily married when The Big \nBang Theory ended. Howard and Bernie are happy with their two kids; ...", "uploaded": "2 weeks ago", "url": "https://screenrant.com/big-bang-theory-raj-ending-kunal-nayyar-response/", "thumbnail": "https://encrypted-tbn0.gstatic.com/images?q=tbn:ANd9GcSoFiZHKQab-jw4c2JXJYUJeAk4Nrs8Fv56SkxDWUk36JhgtwyUzFmQ_w4&usqp=CAI&s", "type": "news"}, "231": {"title": "The Big Bang Theory: Amy\u2019s Slow Transformation Over The Years (In Pictures)", "snippet": "Amy may be started as a shy wallflower on The Big Bang Theory, but the \nsitcom scientist grew into a warm, lovable person with cute style to \nmatch ...", "uploaded": "1 month ago", "url": "https://screenrant.com/amy-character-development-style-evolution-big-bang-theory/", "thumbnail": "https://encrypted-tbn0.gstatic.com/images?q=tbn:ANd9GcTdcw_ymuxQQUf2o0yeaMEMtMBG1ZNHmlXqRB4Bq_tIE9-gk055JXdyu20&usqp=CAI&s", "type": "news"}, "232": {"title": "Big Bang Theory's Kunal Nayyar admits he doesn't miss Raj", "snippet": "It was such a happy place, always so happy!\" raj, howard, leonard and \nsheldon in the big bang theory 'the military miniaturization. CBS.", "uploaded": "1 week ago", "url": "https://www.digitalspy.com/tv/ustv/a34244973/big-bang-theory-raj-kunal-nayyar-character/", "thumbnail": "https://encrypted-tbn0.gstatic.com/images?q=tbn:ANd9GcSS_Dj5KvocD5n_OxdxDJgLKXdI82TMOiz5yFcTDCg_ib_m2x04J9fIuF0&usqp=CAI&s", "type": "news"}, "233": {"title": "'Big Bang Theory' Creator Chuck Lorre Only Had One Rule ...", "snippet": "Chuck Lorre has clout beyond 'The Big Bang Theory'. In addition to the CBS \nshows, Lorre also created The Komisnky Method on Netflix, and ...", "uploaded": "2 weeks ago", "url": "https://www.cheatsheet.com/entertainment/big-bang-theory-creator-chuck-lorre-only-had-one-rule-about-jokes.html/", "thumbnail": "https://encrypted-tbn0.gstatic.com/images?q=tbn:ANd9GcQkR9fdXlzh4B9ZuMwGPHgP3d3EdPWfrRLhGo1gE54jnUgReFS3t-k1LNo&usqp=CAI&s", "type": "news"}, "234": {"title": "The Big Bang Theory: 10 Continuity Errors Fans Found About Sheldon", "snippet": "The Big Bang Theory: 10 Continuity Errors Fans Found About Sheldon. Due to \nits length, it's unsurprising that some inconsistencies cropped up in ...", "uploaded": "1 week ago", "url": "https://screenrant.com/the-big-bang-theory-sheldon-cooper-continuity-errors/", "thumbnail": "https://encrypted-tbn0.gstatic.com/images?q=tbn:ANd9GcSumnqOIC9g36ybsMzY7GEtlBhKZMtfk3tOoYGp1KH5uNSZNTVd1hvtpJU&usqp=CAI&s", "type": "news"}, "235": {"title": "The Big Bang Theory: 10 Reasons Sheldon and Penny\u2019s Friendship Was The Best", "snippet": "On The Big Bang Theory, Sheldon and Penny are polar opposites. However, \nthere's no denying the tightknit bond between these sitcom ...", "uploaded": "3 weeks ago", "url": "https://screenrant.com/sheldon-penny-best-relationship-big-bang-theory/", "thumbnail": "https://encrypted-tbn0.gstatic.com/images?q=tbn:ANd9GcTt7_zCsp2G3wxYSQXw1APJrOasKdLNdpcIMOaRwmgDmayHPkU7dG4bJjkw&usqp=CAI&s", "type": "news"}, "236": {"title": "'Harry Potter' Stumped 'Big Bang Theory' Star Mayim Bialik", "snippet": "'The Big Bang Theory' is easier for Mayim Bialik than improv. Schurga \nreminded Bialik how she participated in one of the Groundlings' weekly ...", "uploaded": "1 week ago", "url": "https://www.cheatsheet.com/entertainment/how-harry-potter-stumped-big-bang-theory-star-mayim-bialik.html/", "thumbnail": "https://encrypted-tbn0.gstatic.com/images?q=tbn:ANd9GcSaGwzqP1xIqBFtLJPai8ywin_VYPi7bnv9dLjXrYL_ydVM8FFkogJ1Y9s&usqp=CAI&s", "type": "news"}, "237": {"title": "\u2018The Big Bang Theory\u2019 star Jim Parsons reveals he contracted COVID-19 - The Jakarta Post", "snippet": "follow Us. \u00b7. The Big Bang Theory actor Jim Parsons revealed that he and \nhis husband, Todd Spiewak, contracted COVID-19 last March.", "uploaded": "1 week ago", "url": "https://www.thejakartapost.com/life/2020/10/02/the-big-bang-theory-star-jim-parsons-reveals-he-contracted-covid-19.html", "thumbnail": "https://encrypted-tbn0.gstatic.com/images?q=tbn:ANd9GcQu5bRuhJB4ZOMuDPpSIToCzzq42VlGwVBHzVtbZ0tBb7Sp_llTlGNgP3c&usqp=CAI&s", "type": "news"}, "238": {"title": "Big Bang Theory storylines that fans hated", "snippet": "Big Bang Theory storylines that fans hated \u00b7 Leonard's not-at-all-Leonard \nstorylines \u00b7 Misery, without company \u00b7 Relationships vs. friendships \u00b7 A ...", "uploaded": "3 weeks ago", "url": "https://www.looper.com/248572/big-bang-theory-storylines-that-fans-hated/", "thumbnail": "https://encrypted-tbn0.gstatic.com/images?q=tbn:ANd9GcSG66HapgMbfsGDhTz3oQDEdPScObkkLfLny7HCMCO13c-O48tUgM57ab0&usqp=CAI&s", "type": "news"}, "239": {"title": "'The Big Bang Theory': Who Voiced Howard Wolowitz's Mom?", "snippet": "Prior to The Big Bang Theory, Susi was most known for her role as Monique \nMarmelstein on ABC's The Night Stalker. The actor appeared in a ...", "uploaded": "6 days ago", "url": "https://www.cheatsheet.com/entertainment/the-big-bang-theory-who-voiced-howard-wolowitzs-mom.html/", "thumbnail": "https://encrypted-tbn0.gstatic.com/images?q=tbn:ANd9GcQAbFiwvue1p0xqUjjYdn6IPRutKRg0Yv_IwOsK_oi2pLfKSEtL1ubVotQ&usqp=CAI&s", "type": "news"}, "240": {"title": "'Big Bang Theory' Star Mayim Bialik Opens up About Losing ...", "snippet": "'Big Bang Theory' creator Chuck Lorre could tell Mayim Bialik wasn't \nherself. By the time Bialik performed for the audience, she was turning it \nup ...", "uploaded": "2 weeks ago", "url": "https://www.cheatsheet.com/entertainment/big-bang-theory-star-mayim-bialik-opens-up-about-losing-her-father.html/", "thumbnail": "https://encrypted-tbn0.gstatic.com/images?q=tbn:ANd9GcRuSKEBVCQklX9VSkokJdGgsCfjP6eIJcXJWJuQ7CzWDDxM45LS283wfCg&usqp=CAI&s", "type": "news"}, "241": {"title": "Big Bang Theory: Why Sheldon Hates Geology (It's Not Because of Science)", "snippet": "Sheldon hates a lot of things in The Big Bang Theory, but he especially \ndetests Geology and the reason doesn't even relate to science. By Ana ...", "uploaded": "2 weeks ago", "url": "https://screenrant.com/big-bang-theory-sheldon-geology-hate-science-reason/", "thumbnail": "https://encrypted-tbn0.gstatic.com/images?q=tbn:ANd9GcQUWD7_1u4Z-CP9dLXPyM0kSvAoKSjiod7IJkgq60kDDD7Aj1BzPiUjExs&usqp=CAI&s", "type": "news"}, "242": {"title": "No, Roger Penrose, We See No Evidence Of A \u2018Universe Before The Big Bang\u2019", "snippet": "For more than 50 years, the Big Bang has reigned supreme as the theory \ndescribing our cosmic origins, with an early, inflationary period ...", "uploaded": "3 days ago", "url": "https://www.forbes.com/sites/startswithabang/2020/10/08/no-roger-penrose-we-see-no-evidence-of-a-universe-before-the-big-bang/", "thumbnail": "https://encrypted-tbn0.gstatic.com/images?q=tbn:ANd9GcThx08-s44ejIn6G5188O33k6_RKF_nH_xx2qwRfpZL6KkRqPwZZqTZWgs&usqp=CAI&s", "type": "news"}, "243": {"title": "See Badflower play \u201c30\u201d in 'Big Bang Theory' star Johnny Galecki's barn", "snippet": "However, they didn't just take over any old barn. For their \u201c30\u201d \nperformance, Badflower had some help from Big Bang Theory actor Johnny ...", "uploaded": "1 week ago", "url": "https://www.altpress.com/news/badflower-30-video-performance/", "thumbnail": "https://encrypted-tbn0.gstatic.com/images?q=tbn:ANd9GcQ8kBbnfA2ANR1XkIuu3EdB-fFsuJi1mjH0siYwJHzy7_PBJM6pda3x5Zo&usqp=CAI&s", "type": "news"}, "244": {"title": "CELEBRITY HOT PROPERTIES: 'Big Bang Theory' star Kunal ...", "snippet": "'Big Bang Theory' star Kunal Nayyar and his wife, model-designer Neha \nKapur, sold their compound, which spans half an acre in Hollywood ...", "uploaded": "1 week ago", "url": "https://www.heraldtribune.com/picture-gallery/business/real-estate/2020/10/04/kunal-nayyar-big-bang-theory-sells-secluded-compound-3-895-m/3577251001/", "thumbnail": "https://encrypted-tbn0.gstatic.com/images?q=tbn:ANd9GcQNHHU0QejW36mGL8IfHq5couAe7UU9l1bSV9RA2obPLmZPo3rdo134jW0&usqp=CAI&s", "type": "news"}, "245": {"title": "Ozark's Laura Linney teams up with Big Bang Theory star for role away from Netflix series", "snippet": "Ozark's Laura Linney teams up with Big Bang Theory star for role away from \nNetflix series. OZARK star Laura Linney may be best known to fans ...", "uploaded": "1 day ago", "url": "https://www.express.co.uk/showbiz/tv-radio/1345460/Ozark-Laura-Linney-new-role-Big-Bang-theory-Laurie-Metcalf-Virtual-Broadway-Netflix-video", "thumbnail": "https://encrypted-tbn0.gstatic.com/images?q=tbn:ANd9GcRTix1Rf10WhN7qKq7TSeDP7HtqzDzVmiAxPs0UBqhpY5MdR8vzGzoj7GA&usqp=CAI&s", "type": "news"}, "246": {"title": "The Big Bang Theory Mayim Bialik shares adorable Amy and Penny tribute", "snippet": "The Big Bang Theory is available to stream on Netflix while, as Mayim puts \nit, Election Day is just four weeks away on November 3. Got a story? If ...", "uploaded": "3 days ago", "url": "https://metro.co.uk/2020/10/08/the-big-bang-theorys-mayim-bialik-shares-adorable-amy-and-penny-tribute-giving-fans-all-the-feels-13391391/", "thumbnail": "https://encrypted-tbn0.gstatic.com/images?q=tbn:ANd9GcRmdBtb36wScthhvTJObkrzrChYiwnBlUXQm9Cub5FfoAYIwLMyDUpnTWKE&usqp=CAI&s", "type": "news"}, "247": {"title": "How 'Big Bang Theory' Star Mayim Bialik Deals With Anxiety ...", "snippet": "You might think auditioning gets easier with experience. However, Bialik \ncan confirm it gets harder, even after The Big Bang Theory. \u201cI'm a \nterrible ...", "uploaded": "1 week ago", "url": "https://www.cheatsheet.com/entertainment/how-big-bang-theory-star-mayim-bialik-deals-with-anxiety-on-auditions.html/", "thumbnail": "https://encrypted-tbn0.gstatic.com/images?q=tbn:ANd9GcSs8qOV1cl-R8jGBNPnqbjSrJ1z4m-6_GCwTOTzjK08TZm63eomFCT1BVQ&usqp=CAI&s", "type": "news"}, "248": {"title": "The Big Bang Theory: Penny\u2019s Slow Transformation Over The Years (In Pictures)", "snippet": "Penny may have started as just the neighbor on The Big Bang Theory, but \nover time she came into her own, and these pictures show how much ...", "uploaded": "4 weeks ago", "url": "https://screenrant.com/big-bang-theory-penny-slow-transformation-pictures/", "thumbnail": "https://encrypted-tbn0.gstatic.com/images?q=tbn:ANd9GcSRdsdK5AiO3w3vWhN4fYrff57LFH5QrDOYOomi6iKNm91m08bKFZVXgNk&usqp=CAI&s", "type": "news"}, "249": {"title": "The Big Bang Theory: Leonard\u2019s Slow Transformation Over The Years (In Pictures)", "snippet": "The Big Bang Theory: Leonard's Slow Transformation Over The Years (In \nPictures). Leonard went through some big changes on The Big Bang ...", "uploaded": "4 weeks ago", "url": "https://screenrant.com/big-bang-theory-leonard-slow-transformation-pictures/", "thumbnail": "https://encrypted-tbn0.gstatic.com/images?q=tbn:ANd9GcR2Sk0CO-QfJbFQszKbsgPiBvDW41UDDeDP8q5wDombxceDffMy9PuT7L3Y&usqp=CAI&s", "type": "news"}, "250": {"title": "`The Big Bang Theory` star Jim Parsons and husband Todd Spiewak battled with COVID in March", "snippet": "The 'Big Bang Theory' star revealed the news during his appearance on 'The \nTonight Show with Jimmy Fallon' recently. During the interaction, he ...", "uploaded": "1 week ago", "url": "https://www.wionews.com/entertainment/the-big-bang-theory-star-jim-parsons-and-husband-todd-spiewak-battled-with-covid-in-march-331678", "thumbnail": "https://encrypted-tbn0.gstatic.com/images?q=tbn:ANd9GcSBzP9maVLlfldnrOFwP-Y6EGza9OvW2dN2jd4lm51jwbo_bkfjJncuyDM&usqp=CAI&s", "type": "news"}, "251": {"title": "'Big Bang Theory' Star Mayim Bialik Shares the Creepy Way ...", "snippet": "Mayim Bialik still auditions after 'The Big Bang Theory'. Even though \nBialik is an established star now, some casting directors still want to see \nher.", "uploaded": "2 weeks ago", "url": "https://www.cheatsheet.com/entertainment/big-bang-theory-star-mayim-bialik-shares-the-creepy-way-auditions-are-different-for-women.html/", "thumbnail": "https://encrypted-tbn0.gstatic.com/images?q=tbn:ANd9GcRj37ZFu9anveU-GC5uUdu1fHz5GBpK8zHOdmGIG6dpH7YmLRRvy6S5TzU&usqp=CAI&s", "type": "news"}, "252": {"title": "The whole Big Bang Theory is a myth, there was another ...", "snippet": "London : Big Bang was not the start of the universe, in fact it was the end \nof one which was present their already, said Nobel laureate Roger ...", "uploaded": "1 day ago", "url": "https://www.newsheads.in/science/space/the-whole-big-bang-theory-is-a-myth-there-was-another-universe-nobel-laureate-roger-penrose-article-63708", "thumbnail": "https://encrypted-tbn0.gstatic.com/images?q=tbn:ANd9GcRl0fyHiaZWi3jz5ymbT-_isdPcQOUIWrXQteq_D0g&usqp=CAI&s", "type": "news"}, "253": {"title": "Big bang theory: how blowing up a Transit van wiped out \u00a31m of debt", "snippet": "Big bang theory: how blowing up a Transit van wiped out \u00a31m of debt. Hilary \nPowell and Dan Edelstyn filled a gold van with \u00a31m in banknotes ...", "uploaded": "4 weeks ago", "url": "https://www.theguardian.com/artanddesign/2020/sep/15/bank-job-big-bang-theory-blowing-up-transit-van-1m-debt", "thumbnail": "https://encrypted-tbn0.gstatic.com/images?q=tbn:ANd9GcSwq50UE_QgnOH3hvIm5kWeMiRLvPhtBnG0idMVUgURwtDAB-tCfS4POKg&usqp=CAI&s", "type": "news"}, "254": {"title": "Criminal season 2: Big Bang Theory star TRANSFORMS for Netflix show", "snippet": "From #BigBangTheory! A third person added: \"#Criminal2 on Netflix is great. \nKunal Nayyar (Big Bang Theory Raj) is a revelation.\".", "uploaded": "3 weeks ago", "url": "https://www.hellomagazine.com/film/2020091897430/criminal-season-two-big-bang-theory-star-transformation-interview/", "thumbnail": "https://encrypted-tbn0.gstatic.com/images?q=tbn:ANd9GcR3b_iJuy9ml9GfykFCusEBmdh7uicrU3UR5ERI3RwUX_GBG5-XLYV7S8s&usqp=CAI&s", "type": "news"}, "255": {"title": "Big Bang Theory's Kunal Nayyar reveals OG plans for Raj at audition", "snippet": "I got very lucky and it happened to fall into my hands.' Kunal Nayyar as \nRaj on Big Bang Theory. Kunal is happy that the writers allowed him ...", "uploaded": "5 days ago", "url": "https://metro.co.uk/2020/10/06/big-bang-theory-kunal-nayyar-audition-raj-koothrappali-13380681/", "thumbnail": "https://encrypted-tbn0.gstatic.com/images?q=tbn:ANd9GcSQTDzmXlkyXKrNihY0QMPsu0mjZdyvlDKVVctGWAwogTGm3hQVoLTVRb4&usqp=CAI&s", "type": "news"}, "256": {"title": "Apple\u2019s new TV show sale starts at $5: Southland, Big Bang Theory, many more", "snippet": "You can save on a wide range of titles down below including Southland, \nYoung Sheldon, The Big Bang Theory, and many more. All of which ...", "uploaded": "1 week ago", "url": "https://9to5toys.com/2020/09/30/apple-tv-show-sale-southland-more/", "thumbnail": "https://encrypted-tbn0.gstatic.com/images?q=tbn:ANd9GcRRxNbzVdcV5XPfnKRzQmRBB6iyyyYjnlq74bGmw55DA0nMACSZrIkgmws&usqp=CAI&s", "type": "news"}, "257": {"title": "The Big Bang Theory: Kunal Nayyar won\u2019t miss the series, -", "snippet": "The Big Bang Theory was an American television series that was air in the \nyear 2007, completing 12 seasons of 279 episodes. After being on ...", "uploaded": "4 days ago", "url": "https://dailyresearchplot.com/2020/10/07/the-big-bang-theory-kunal-nayyar-wont-miss-the-series-know-every-detail-here/", "thumbnail": "https://encrypted-tbn0.gstatic.com/images?q=tbn:ANd9GcRSMutMuhkSEeoBrGiF7LaUcTEo01lZEuqoFFK_u_u3J3Ozimlj4iUp4F0&usqp=CAI&s", "type": "news"}, "258": {"title": "The Big Bang Theory\u2019s Kunal Nayyar defends Raj\u2019s divisive ending as the only member to leave...", "snippet": "' The Big Bang Theory. Raj was endlessly looking for love on the series \n(Picture: ...", "uploaded": "2 weeks ago", "url": "https://metro.co.uk/2020/09/23/big-bang-theory-kunal-nayyar-raj-koothrappali-love-finale-future-13313786/", "thumbnail": "https://encrypted-tbn0.gstatic.com/images?q=tbn:ANd9GcScYPsvqDndVqjVYkdVjMYIlUXwW9UTQYo4pCs3-k8L3TyxjeI88IJYmm4&usqp=CAI&s", "type": "news"}, "259": {"title": "Big Bang Theory's Kunal Nayyar's warning ahead of Criminal season 2", "snippet": "The Big Bang Theory's Kunal Nayyar warns fans to 'fear the beard' as \nshocking thriller Criminal season 2 drops on Netflix. Kunal Nayyar in ...", "uploaded": "3 weeks ago", "url": "https://metro.co.uk/2020/09/16/the-big-bang-theorys-kunal-nayyar-warns-fans-to-fear-the-beard-as-shocking-thriller-criminal-season-2-drops-on-netflix-13278415/", "thumbnail": "https://encrypted-tbn0.gstatic.com/images?q=tbn:ANd9GcS2GytKwogkJGt_qiyrPf83xtnDW8Zy1yL5YwypUnJm1_tDdMwh-KCHof8&usqp=CAI&s", "type": "news"}, "260": {"title": "Big Bang didn't start our universe, there was another universe before it: Nobel laureate Roger Penrose", "snippet": "... theory of relativity\". Speaking to The Telegraph (UK) after winning the \nNobel Prize, Roger Penrose said the Big Bang was \"not the beginning\".", "uploaded": "2 days ago", "url": "https://www.indiatoday.in/science/story/big-bang-didn-t-start-our-universe-there-was-another-universe-before-it-nobel-laureate-roger-penrose-1730064-2020-10-09", "thumbnail": "https://encrypted-tbn0.gstatic.com/images?q=tbn:ANd9GcSuSHPKNfcRVdF2n58lVOzdKHl4JSuxiAllTTwE8JZ8ejP5PyFBJS3hBlo&usqp=CAI&s", "type": "news"}, "261": {"title": "Good manners, space toilets, taxes and Congress | News ...", "snippet": "One of my very favorite TV comedies is the \u201cBig Bang Theory\u201d and one of my \nfavorite episodes is the one where Howard, the lone engineer ...", "uploaded": "5 hours ago", "url": "https://www.avpress.com/news/good-manners-space-toilets-taxes-and-congress/article_6511efda-0b67-11eb-bb07-2be959a65d80.html", "thumbnail": "https://encrypted-tbn0.gstatic.com/images?q=tbn:ANd9GcTNBYPd9t9fKLvKi_G3rzicItloCitwUNCVOlHvk8OGaBdrNUIODYC-YqU&usqp=CAI&s", "type": "news"}, "262": {"title": "Gravitational waves: Do they suggest a bang at the end of the universe?", "snippet": "The most accepted theory of the universe's beginning states that it ... If \nthe Big Bang created time, as conventional thinking says, then you can't ...", "uploaded": "1 month ago", "url": "https://www.space.com/gravitational-waves-big-bang.html", "thumbnail": "https://encrypted-tbn0.gstatic.com/images?q=tbn:ANd9GcQYQ5yp_Kb8tY2H4Vl1BD-ysMcs7quaAjuYJkSRh9GcHYRpR8AvqI5dBHM&usqp=CAI&s", "type": "news"}, "263": {"title": "Are the Big Bang and Genesis actually the same story?", "snippet": "The \u201cbig bang of life\u201d theory faced an obstacle that until recently seemed \nirresolvable: Each of the three mechanisms of life is based on ...", "uploaded": "3 weeks ago", "url": "https://www.haaretz.com/jewish/.premium.highlight.MAGAZINE-are-the-big-bang-and-genesis-actually-the-same-story-1.9167873", "thumbnail": "https://encrypted-tbn0.gstatic.com/images?q=tbn:ANd9GcSj9q3tLyTG3uJjE2JxFYtdssSekLPRR50EI2VLLeA_XAF_x_4shrPOj_A&usqp=CAI&s", "type": "news"}, "264": {"title": "The Big Bang Theory - S2 Ep. 19", "snippet": "The Big Bang Theory - S2 Ep. 19. PG | Comedy. Details. Air Date: Tue 29 Sep \n2020. Expires: in 19 days. Penny becomes jealous when a gorgeous new ...", "uploaded": "2 weeks ago", "url": "https://10play.com.au/the-big-bang-theory/episodes/season-2/episode-19/tpv200928hwqnl", "thumbnail": "https://encrypted-tbn0.gstatic.com/images?q=tbn:ANd9GcQfDRaRiIiSY6sGVp4Yja5GjRJHIHEPHg89Mfq-Ovgrd7HQcO9UdImwBg4&usqp=CAI&s", "type": "news"}, "265": {"title": "Pulsar Data May Point to Cosmic Strings from the Big Bang", "snippet": "Some string theory models propose that strings could have grown to colossal \nproportions during the initial rapid expansion of the cosmos.", "uploaded": "2 weeks ago", "url": "https://www.quantamagazine.org/pulsar-data-may-point-to-cosmic-strings-from-the-big-bang-20200929/", "thumbnail": "https://encrypted-tbn0.gstatic.com/images?q=tbn:ANd9GcSzbHPQhGHXMUQYhhI9ZP8-EEH5PnXfVvMwhmqfkYugcQwasfIp1WKol0g&usqp=CAI&s", "type": "news"}, "266": {"title": "The Big Bang Theory: Raj celebrity Kunal Nayyar discloses one point he won\u2019t miss out on from the collection", "snippet": "After 12 seasons and over a decade on screens, The Big Bang Theory still \nremains one of the most popular sitcoms in recent years. Now the ...", "uploaded": "5 days ago", "url": "https://entertainmentoverdose.co.uk/news/the-big-bang-theory-raj-celebrity-kunal-nayyar-discloses-one-point-he-wont-miss-out-on-from-the-collection-331187.html", "thumbnail": "https://encrypted-tbn0.gstatic.com/images?q=tbn:ANd9GcRqykF2Vfpb3rLECANd7s4z1F1fm-8-1lz0m4Jq-fBkHbv0UASumb6-lqk&usqp=CAI&s", "type": "news"}, "267": {"title": "The Big Bang Theory's Kunal Nayyar was up against Pakistani and Japanese actors at audition as he reveals OG plans for Raj \u2013 Wonderfully Curated News", "snippet": "The Big Bang Theory's Kunal Nayyar has opened up about the daunting \nexperience of his audition to become Raj Koothrappali \u2013 as the ...", "uploaded": "1 day ago", "url": "https://wcregisteronline.com/2020/10/09/the-big-bang-theorys-kunal-nayyar-was-up-against-pakistani-and-japanese-actors-at-audition-as-he-reveals-og-plans-for-raj/", "thumbnail": "https://encrypted-tbn0.gstatic.com/images?q=tbn:ANd9GcSFRCBoawGUU0mMqRHQFJm5DsU5XGqtud0VEO5Ze4izZdv4ObCwIElTTgs&usqp=CAI&s", "type": "news"}, "268": {"title": "The Flight Attendant: Kaley Cuoco and Zosia Mamet get matching tattoos", "snippet": "The Flight Attendant has made new besties out of The Big Bang Theory's \nKaley Cuoco and Girls' Zosia Mamet \u2013 and they've celebrated with ...", "uploaded": "1 hour ago", "url": "https://metro.co.uk/2020/10/11/kaley-cuoco-gets-matching-tattoos-with-zosia-mamet-to-celebrate-end-of-the-flight-attendant-shoot-13404906/", "thumbnail": "https://encrypted-tbn0.gstatic.com/images?q=tbn:ANd9GcSEDD22rKbwsamg93Nh_yzM5bbgsKEaV28K5JIOy4syqxj_UBMgP3nrpeM&usqp=CAI&s", "type": "news"}, "269": {"title": "If you loved FRIENDS, heres a list of different shows curated just for you - Republic World", "snippet": "The Big Bang Theory is more like a nerdier version of FRIENDS. The \ncharacters from both the shows do not bear similar traits but do have a \nbond ...", "uploaded": "2 days ago", "url": "https://www.republicworld.com/entertainment-news/web-series/here-are-a-few-tv-shows-and-series-which-are-like-the-friends-sitcom.html", "thumbnail": "https://encrypted-tbn0.gstatic.com/images?q=tbn:ANd9GcRGl42mSjHCGV_mweIuBQUYloHz9SWOKZv0Oom6TtX0UJNyvrgyZzGqF6M&usqp=CAI&s", "type": "news"}, "270": {"title": "Jim Parsons Kept Cleanshaven During COVID-19 Fight For 'Morbid' Reason", "snippet": "\u201cThe Big Bang Theory\u201d star told Seth Meyers on Thursday that he wanted to \nlook well groomed if he ended up hospitalized. \u201cPartly it was ...", "uploaded": "2 days ago", "url": "https://www.huffpost.com/entry/jim-parsons-shaving-coronavirus-fight_n_5f804122c5b664c95bd8261b", "thumbnail": "https://encrypted-tbn0.gstatic.com/images?q=tbn:ANd9GcTzIviFXVf5lycoT_80fjg5SrPROgONppBSTv4qZ1TcrhijkNWgjeBdInc&usqp=CAI&s", "type": "news"}, "271": {"title": "Mayim Bialik reminisces on 'The Big Bang Theory,' shares which cast members she still talks to", "snippet": "\"Being part of 'The Big Bang Theory' for gosh, almost a decade of my life, \nwas a thrill,\" she said. \"It was a real thrill as an actor to be employed \nfor ...", "uploaded": "1 month ago", "url": "https://www.usatoday.com/story/entertainment/tv/2020/08/20/big-bang-theory-mayim-bialik-co-stars-sitcom/5615341002/", "thumbnail": "https://encrypted-tbn0.gstatic.com/images?q=tbn:ANd9GcQ27F4loZq-4IzNbEKedSE1e0NKpGfPaPTLweSHmn6mkCNaG7MqwjM4hkA&usqp=CAI&s", "type": "news"}, "272": {"title": "The best and worst video games based on D&D", "snippet": "With appearances in shows such as The Big Bang Theory and Stranger Things \nand a number of celebrities coming out as D&D fanatics, ...", "uploaded": "1 day ago", "url": "https://www.looper.com/259558/the-best-and-worst-video-games-based-on-dungeons-dragons/", "thumbnail": "https://encrypted-tbn0.gstatic.com/images?q=tbn:ANd9GcRIwGD33wEnoCZlv-1izvgfvK13swphABlmUA8xM3YReMFm8ToRv0mFARU&usqp=CAI&s", "type": "news"}, "273": {"title": "Another Universe Existed Before The Big Bang Itself", "snippet": "The initial idea in science even since the Big Bang Theory was proposed by \nthe physicist and priest Georges Lema\u00eetre, was that all of our ...", "uploaded": "3 days ago", "url": "https://www.webbyfeed.com/another-universe-existed-before-the-big-bang-itself/11352/", "thumbnail": "https://encrypted-tbn0.gstatic.com/images?q=tbn:ANd9GcQ-PtKCwbj0nEHJ8MrYORi6VHWYyurfEIf6ZbQjXK-okxVT8MK52E2lyEc&usqp=CAI&s", "type": "news"}, "274": {"title": "Jim Parsons tears up as he reveals why he was ready to leave 'Big Bang Theory': 'I was teetering'", "snippet": "Jim Parsons tears up as he reveals why he was ready to leave 'Big Bang \nTheory': 'I was teetering'. Jenna Ryu. USA TODAY.", "uploaded": "Aug 12, 2020", "url": "https://www.usatoday.com/story/entertainment/tv/2020/08/12/big-bang-theory-jim-parsons-show-exit-sheldon-cooper/3353117001/", "thumbnail": "https://encrypted-tbn0.gstatic.com/images?q=tbn:ANd9GcRfeFMQmEtozFEnjfTd5Q1qnVWLZ6nPzzq_PLQvjnuyMtm9-OVT668g1nQ&usqp=CAI&s", "type": "news"}, "275": {"title": "\u201cThe Big Bang Theory\u201d: las 10 peores cosas que Penny les hizo a los chicos", "snippet": "\u201cThe Big Bang Theory\u201d: las 10 peores cosas que Penny les hizo a los chicos. \nPenny, interpretada por Kaley Cuoco, fue un miembro importante ...", "uploaded": "3 hours ago", "url": "https://mag.elcomercio.pe/fama/the-big-bang-theory-las-10-peores-cosas-que-les-hizo-penny-a-los-chicos-de-tbbt-series-de-amazon-prime-video-nnda-nnlt-noticia/", "thumbnail": "https://encrypted-tbn0.gstatic.com/images?q=tbn:ANd9GcTt99o_xe2xFZrGSynx4rk_r1wV2w_uQExFziRO6Ff4C7QQ9sRh7uCaC60&usqp=CAI&s", "type": "news"}, "276": {"title": "'Big Bang Theory' reruns create universe of escapism during ...", "snippet": "\u201cThe Big Bang Theory\u201d is a show about loving and challenging members of the \nfamily you choose for yourself \u2014 your urban tribe. It's a show ...", "uploaded": "1 month ago", "url": "https://lancasteronline.com/features/big-bang-theory-reruns-create-universe-of-escapism-during-pandemic-unscripted-column/article_03a16414-e971-11ea-8cb6-0f26e811ee7f.html", "thumbnail": "https://encrypted-tbn0.gstatic.com/images?q=tbn:ANd9GcT-m2p-hYSvJr3FQ1mpHlT4OMB80hl-M6DmQEykHVqFLpu7IQI7BKQvXw8&usqp=CAI&s", "type": "news"}, "277": {"title": "Young Sheldon season 3 episode 15 cast: Who is Reba McEntire?", "snippet": "READ MORE: Big Bang Theory: Jim Parsons reveals how Sheldon would cope with \nCOVID. Young Sheldon season 3 episode 15: Reba ...", "uploaded": "2 days ago", "url": "https://www.express.co.uk/showbiz/tv-radio/1345910/young-sheldon-season-3-episode-15-cast-who-is-reba-mcentire-actress-imdb-evg", "thumbnail": "https://encrypted-tbn0.gstatic.com/images?q=tbn:ANd9GcT1jefJfEj5hp6ogz3o70Qu1Rc9tXQBa5biT7YnEPpEsn9HYOCOmOPD-fw&usqp=CAI&s", "type": "news"}, "278": {"title": "\u2018The Big Bang Theory\u2019 Cast: Where Can You See Them Now?", "snippet": "The series, that revolves around a group of science-minded friends, came to \na close in 2019, but the actors have been busy post-Big Bang. Let's have a \ncatch-up ...", "uploaded": "1 month ago", "url": "https://www.bbcamerica.com/anglophenia/2020/09/the-big-bang-theory-cast-where-can-you-see-them-now", "thumbnail": "https://encrypted-tbn0.gstatic.com/images?q=tbn:ANd9GcQWE9q3FbWbBL8ap26rmlW4oiX3QqBVnNSXlLQZiwkCof8ocnSxi1germk&usqp=CAI&s", "type": "news"}, "279": {"title": "The Big Bang Theory: as 4 piores coisas que Penny fez com Sheldon, Leonard, Raj e Howard", "snippet": "The Big Bang Theory: as ...", "uploaded": "2 hours ago", "url": "https://rollingstone.uol.com.br/noticia/big-bang-theory-4-piores-coisas-que-penny-fez-com-sheldon-leonard-raj-e-howard/", "thumbnail": "https://encrypted-tbn0.gstatic.com/images?q=tbn:ANd9GcRQXkibbc8-CfRX3FadgGYXWF1BhJZKIpTIgksv5rocdERMLZ-kAAsn0n8&usqp=CAI&s", "type": "news"}, "280": {"title": "9GO Program Schedule for Week Commencing October 11, 2020 \u2013 TV Guides", "snippet": "11:10 The Big Bang Theory (repeat). 11:35 Tattoo Fixers (repeat). Tuesday \nOctober 13. 7:30 Movie \u2013 Dukes of Hazzard (repeat). 9:40 Movie ...", "uploaded": "6 days ago", "url": "https://tvblackbox.com.au/guides/2020/10/05/9go-program-schedule-for-week-commencing-october-11-2020/", "thumbnail": "https://encrypted-tbn0.gstatic.com/images?q=tbn:ANd9GcSImNmJM-UE4JDZKTGzO60-VOXt3v_AmKOCjhPola-XrBoXt0kNRyo6tQ&usqp=CAI&s", "type": "news"}, "281": {"title": "The biggest onscreen mistakes in The Big Bang Theory", "snippet": "Sheldon's special couch spot isn't so special. Jim Parsons as Sheldon \nCooper on The Big Bang Theory. Sheldon Cooper is a creature of habit.", "uploaded": "1 month ago", "url": "https://www.looper.com/243490/the-biggest-onscreen-mistakes-in-the-big-bang-theory/", "thumbnail": "https://encrypted-tbn0.gstatic.com/images?q=tbn:ANd9GcRlUNCfn7sP1wIMJGkgpbsv13iTaTLooy4NVduJ9yA1vJBNSUNVVScWpfE&usqp=CAI&s", "type": "news"}, "282": {"title": "The Top 10: TV shows that lasted longer than the events portrayed", "snippet": "The Big Bang Theory. The Big Bang lasted 10\u207b\u00b9\u00b2 seconds, pointed out Todd \nCoxeter. The CBS TV series lasted 12 years, 2007-19.", "uploaded": "2 days ago", "url": "https://www.independent.co.uk/voices/tv-shows-dr-who-star-trek-dad-s-army-big-bang-theory-b885556.html", "thumbnail": "https://encrypted-tbn0.gstatic.com/images?q=tbn:ANd9GcTEmbAYKxHhHEtk2LuedfnLKNH6_VWr-9FQVy76pNPk5RcQUZV3iI4eTBE&usqp=CAI&s", "type": "news"}, "283": {"title": "Producer Chuck Lorre buys again in Pacific Palisades", "snippet": "Producer Chuck Lorre buys again in Pacific Palisades. \u201cBig Bang Theory\u201d \npaid $10M for a home next door to his mansion. TRD LOS ANGELES ...", "uploaded": "3 days ago", "url": "https://therealdeal.com/la/2020/10/08/producer-chuck-lorre-buys-again-in-pacific-palisades/", "thumbnail": "https://encrypted-tbn0.gstatic.com/images?q=tbn:ANd9GcTco6nweelO-JnJne7_C_SShmIAOghdMlFziOvXsxSNpGfn52iscgEUpvU&usqp=CAI&s", "type": "news"}, "284": {"title": "\"Big Bang Theory\"-Star Kaley Cuoco: \"Ich bin eine furchtbar ...", "snippet": "Ber\u00fchmt wurde Kaley Cuoco als Blondinchen Penny in der \u201eBig Bang Theory\u201c. \nDie Serie lief zw\u00f6lf Jahre, mit 280 Folgen. Dazwischen hatte sie ...", "uploaded": "13 hours ago", "url": "https://kurier.at/kultur/medien/big-bang-theory-star-kaley-cuoco-ich-bin-eine-furchtbar-schlechte-luegnerin/401059962", "thumbnail": "https://encrypted-tbn0.gstatic.com/images?q=tbn:ANd9GcS-0qGHHPqvc-w2XZJBjhPGbkYKwfLH49r_CCYCtCkSB9mmvC2DUlWMZzw&usqp=CAI&s", "type": "news"}, "285": {"title": "Looking Back at 'The Big Bang Theory' Series Finale One ...", "snippet": "If you miss hearing Sheldon Cooper (Jim Parsons) say that on CBS' The Big \nBang Theory, you're not alone. Believe it or not, almost a year has ...", "uploaded": "May 27, 2020", "url": "https://www.tvinsider.com/gallery/big-bang-theory-hbo-max-series-finale-photos/", "thumbnail": "https://encrypted-tbn0.gstatic.com/images?q=tbn:ANd9GcTl0lLUUH6Juwkfcu9HAcDFL-fWk9m2Fq6CXKFVP9Tn6T8lRI3iATGMrk4&usqp=CAI&s", "type": "news"}, "286": {"title": "The Big Bang Theory: Every Character Ranked By Likability", "snippet": "The Big Bang Theory introduced us to longtime friends and partners Sheldon, \nLeonard, Raj, Howard, Penny, Bernadette, and Amy.", "uploaded": "1 month ago", "url": "https://screenrant.com/big-bang-theory-every-character-ranked-likability/", "thumbnail": "https://encrypted-tbn0.gstatic.com/images?q=tbn:ANd9GcSG2I5kbhU4LFo3fdsrZSYDj_aPO350UdCZ1nHUqGzTbUPOt3ao3c-WGNV2&usqp=CAI&s", "type": "news"}, "287": {"title": "6 The Big Bang Theory Questions I'm Still Wondering About", "snippet": "What Was Penny's Maiden Name? This may be, by far, the biggest on-going \nmystery when it comes to The Big Bang Theory, and we all know it.", "uploaded": "Jun 17, 2020", "url": "https://www.cinemablend.com/television/2547892/the-big-bang-theory-questions-im-still-wondering-about", "thumbnail": "https://encrypted-tbn0.gstatic.com/images?q=tbn:ANd9GcTw5dcwjN9IAN5wBwKoSMrY4aUVh17uD5b4X3ftkvlmWCh4FLlv5oBZjjE&usqp=CAI&s", "type": "news"}, "288": {"title": "Moments from The Big Bang Theory that didn't age well", "snippet": "Sheldon should've been fired for his behavior. Jim Parsons and Regina King \nin The Big Bang Theory. The \"Me Too\" and \"Time's Up\" movements ...", "uploaded": "Jul 6, 2020", "url": "https://www.looper.com/223755/moments-from-the-big-bang-theory-that-didnt-age-well/", "thumbnail": "https://encrypted-tbn0.gstatic.com/images?q=tbn:ANd9GcSqCIWI-X4rWgIPKBiVikV6WXNklsH0r_QiQK3xXWDtym_DqzpScozMKLw&usqp=CAI&s", "type": "news"}, "289": {"title": "The Full Reason Why Jim Parsons Left 'The Big Bang Theory' and the Show Was Canceled", "snippet": "Given the crazy success of the show \u2014 the comedy finished season 12 as the \nmost-viewed entertainment show in all of network television \u2014 it's ...", "uploaded": "Aug 12, 2020", "url": "https://www.goodhousekeeping.com/life/entertainment/a33414808/big-bang-theory-jim-parsons-sheldon-cooper-leave-cancellation/", "thumbnail": "https://encrypted-tbn0.gstatic.com/images?q=tbn:ANd9GcThCIOa-IG5J3GiyCneEatackesSVp7AAfC6sSfeMvH7FgHBqG7jfpVYJc&usqp=CAI&s", "type": "news"}, "290": {"title": "A nerd alert from some passionate \u2018Big Bang Theory\u2019 fans", "snippet": "I did not find room for \u201cThe Big Bang Theory,\u201d the CBS sitcom that was a \nmassive success for the network before it wrapped up last year after 12 ...", "uploaded": "May 28, 2020", "url": "https://www.bostonglobe.com/2020/05/28/arts/nerd-alert-some-passionate-big-bang-theory-fans/", "thumbnail": "https://encrypted-tbn0.gstatic.com/images?q=tbn:ANd9GcTPDOFzuZIXt83pXIwbrOSq89IaXLqsYf1nzoS3eM6Uj--1az0qPvi3cH0&usqp=CAI&s", "type": "news"}, "291": {"title": "In Memoriam: John D. Barrow", "snippet": "Although the big bang hypothesis for the origin of the universe was ... to \nEinstein's general theory of relativity and various alternative theories \nof ...", "uploaded": "21 hours ago", "url": "https://www.scientificamerican.com/article/in-memoriam-john-d-barrow/", "thumbnail": "https://encrypted-tbn0.gstatic.com/images?q=tbn:ANd9GcRJ-oQ49qkhatk6Qz2ptEQ9KKLKcjiq6ZuLjy09hGP87xI28mwB6tH48Fk&usqp=CAI&s", "type": "news"}, "292": {"title": "The Big Bang Theory: 10 Behind The Scenes Facts About The CBS Series", "snippet": "During its impressive 12-season run on CBS, The Big Bang Theory was one of \nthe most successful sitcoms not only in its time, but also in the ...", "uploaded": "Apr 23, 2020", "url": "https://www.cinemablend.com/television/2494851/the-big-bang-theory-behind-the-scenes-facts-about-the-cbs-series", "thumbnail": "https://encrypted-tbn0.gstatic.com/images?q=tbn:ANd9GcRZUmeW9C7ceWMhTZAqgKiAbn4of5m_kWLe6Rbr2aMmC2rvtr3iq7lxJB6Q&usqp=CAI&s", "type": "news"}, "293": {"title": "Big Bang Theory stars' new show is officially happening", "snippet": "The Big Bang Theory stars Jim Parsons and Mayim Bialik's new show Call Me \nKat is officially going ahead. The new Fox show, which is based ...", "uploaded": "May 12, 2020", "url": "https://www.digitalspy.com/tv/ustv/a32445556/big-bang-theory-call-me-kat-mayim-bialik-jim-parsons/", "thumbnail": "https://encrypted-tbn0.gstatic.com/images?q=tbn:ANd9GcQm0pTW8N_Tu3pifftHXITTwuuQRgvKBrrhJO3aAuFQXSxZI1fKnbkkPJc&usqp=CAI&s", "type": "news"}, "294": {"title": "The entire Big Bang Theory story finally explained", "snippet": "It centers around the misadventures of physicists Leonard Hofstadter and \nSheldon Cooper, branching out from these co-workers and roommates ...", "uploaded": "Mar 16, 2020", "url": "https://www.looper.com/194646/the-entire-big-bang-theory-story-finally-explained/", "thumbnail": "https://encrypted-tbn0.gstatic.com/images?q=tbn:ANd9GcQnkdfQkzbJqNA2M68Ly1t3IcsAoL729QVxei_7NkzgEqmVXOTNn3eH6VI&usqp=CAI&s", "type": "news"}, "295": {"title": "The Big Bang Theory: Every Season Finale, Ranked Worst To Best (According To IMDb)", "snippet": "The Big Bang Theory: Every Season Finale, Ranked Worst To Best (According \nTo IMDb) \u00b7 12 Season 9 - \"The Convergence Convergence\" (7.8).", "uploaded": "1 month ago", "url": "https://screenrant.com/the-big-bang-theory-every-season-finale-ranked-worst-best-imdb/", "thumbnail": "https://encrypted-tbn0.gstatic.com/images?q=tbn:ANd9GcRNEKOtEyq_qOaQKgks5tWMpqyFupNkxCKlMnBjCCGFQKSoxWpxhfbcr-Q&usqp=CAI&s", "type": "news"}, "296": {"title": "11 Shows To Watch If You Love The Big Bang Theory", "snippet": "The Big Bang Theory, which ran for 12 seasons on CBS to be exact, follows \nscientists and good friends Leonard (Johnny Galecki), Sheldon ...", "uploaded": "Jun 28, 2020", "url": "https://www.cinemablend.com/television/2548896/shows-to-watch-if-you-love-the-big-bang-theory", "thumbnail": "https://encrypted-tbn0.gstatic.com/images?q=tbn:ANd9GcSua60Dctvz_14-IVDJVutQNDKkROGANwTtg33z9GhsFIDkpIPTrbCmVu4&usqp=CAI&s", "type": "news"}, "297": {"title": "The Big Bang Theory: 'Raj'-Darsteller bricht endlich Schweigen zu harter Kritik", "snippet": "\"The Big Bang Theory\" ging 2019 zu Ende und dar\u00fcber waren gewiss nicht alle \ngl\u00fccklich. Nat\u00fcrlich war es f\u00fcr viele Fans insgesamt schade, ...", "uploaded": "1 day ago", "url": "https://www.tvspielfilm.de/news/serien/the-big-bang-theory-raj-darsteller-bricht-endlich-schweigen-zu-harter-kritik,10236142,ApplicationArticle.html", "thumbnail": "https://encrypted-tbn0.gstatic.com/images?q=tbn:ANd9GcQEHz45H7ZvodWcIS5AroW45YOGrcAtGKlBGgtp450fyg-phpqJf3Iv9gk&usqp=CAI&s", "type": "news"}, "298": {"title": "Best of Sheldon | Big Bang Theory | HBO Max - YouTube", "snippet": "", "uploaded": "", "thumbnail": "data:image/jpeg;base64,/9j/4AAQSkZJRgABAQAAAQABAAD/2wCEAAkGBwgHBgkIBwgKCgkLDRYPDQwMDRsUFRAWIB0iIiAdHx8kKDQsJCYxJx8fLT0tMTU3Ojo6Iys/RD84QzQ5OjcBCgoKDQwNGg8PGjclHyU3Nzc3Nzc3Nzc3Nzc3Nzc3Nzc3Nzc3Nzc3Nzc3Nzc3Nzc3Nzc3Nzc3Nzc3Nzc3Nzc3N//AABEIAEEAdAMBIgACEQEDEQH/xAAbAAABBQEBAAAAAAAAAAAAAAAFAAMEBgcCAf/EAD0QAAIBAwMCAgYHBgUFAAAAAAECAwAEEQUSITFBBhMiMlFhccEzcoGRobHwBxRCUoLhFiMkRPEVNDViY//EABoBAAMAAwEAAAAAAAAAAAAAAAIDBAEFBgD/xAArEQACAgEDAwIFBQEAAAAAAAABAgADEQQSIRMxQQVRIjJhcaEVIzNCgRT/2gAMAwEAAhEDEQA/ABngrwg3iI3Pm3z2n7pPDAyIqHgxZJBIOTkfnVoT9lsWRMdavTCvosnlxbicA5zt4HNA/DOoXE1tetFO9oYQJVCNtDvtyMn+rFB9S8c6hFKNt9dLdQ7o2xNwpBwQD3HFLGrZnK47GW30lCTuhm58FQ2FzPBqOpahMyxTXCmCOLBRGACnIzuOfhXDeD7OPVrGwuL7UpG1JXmtpYoItsMaoGxISPWOe3TINVCXxfrOBi+b1WXc3JAY5YZPYmjNr+0fVJNN8jd/q4RlWjYqZVAwQcd8Yx8KM3P4iB9TJeq+Gn0zSrS6huNTlOoKHijWBMxJtUkSEDG7Lce0DNMxaFeTWqLEdVdhyoaKMD+1Dl8c6tPK0DW2Wd/SV3f1lHU/ZUceOtQ2+hYggf8Auana/UD+v5lCFe++N363FrfNaM0wmSEPIkyJlfS45HHSi2lziPwGl7dE7t5DED/6kDgcUIl8dXiHL6bD8SSaNX19Lqn7PxeBUikmlXgdBibA/KkW23fCG4BI8x6OOSGyQIPS6W4QSQMSp45WpltpGqahatPYW0cqq20s77QD7aG2efLxtVfSIwvTPGatOkanLaaE8VvYyTkTkMUfB55zjHagFrhsZlPLpzM91i31HStSWLUZ/wDOK7/RYkAVK0m+YuIHIwchTnJNWvxdo767aQXcSyRXSskYVxxtZgCT34zn7KA3HhuPSryxeKSSU7ZPMc+qxUjBX2et0p/WBTvzIxp7EsyvaSHZh3/AUld8jn8BXUikbc0lHK1J17PebACdN0X4fM0qcKcDnt86VbirmsE+0YEE9spNum6qwBYmJAuP5jsA+VU3XFkTWLmNU2vLIWMZXlS3OP17a3H940XStMlik022nna4lDRhQfQ81vLz7tuyqf4i0ux1W8XUpLVbfbJt/wAj0fRHT/mgXTuNz4nM6r1GjrBM+Znml6Zc3+pw2UisjO3pBztwvc8+6r9D4Ij06yuFW5WW5YK8LMAeFcMQP5dw4+Pup2eK3hlS7YLI0YwshOSBR3w3qml3F+ialHBKjxZhMi7lGCc/l+FT/uO3wiXH/nqrLOZR7hzDbBxChY3TqT8Qw61L0aHw3DbzwXVpDLJC5zvBJA47mtcex0AJkafZ4Jz9GOvemW0nw3M5MmlWpY8k7MZ+6mXWh29omqsqgImWTy+FJlMMFhbCVwQuY9vOM9TUi3hW78AW6WjCJWk3LgdMSk1pa6T4cTI/6ZakdPVJ+zrXQt9JgiEMVlapCOVjCDHX+9SWruA2ntKacgncJj8UBt4xG772yTnvk0U0a9mQtCr8KfMUZC898nGfsrR7o6RaRmf90tYtoyZFjAIHfmsz8R+LtLvJjFpejwpGDgT42s/vx7KZptDbe3wmNs1iUjBEO2F+ZbkQwjgtzIxyFrvUrRrvSFJKLLb5chiFGOc/r3VRP8RSwHbFGrgMGU7iCDjB+IOBx7aha14l1DU4lt5P9PbEAtCpzvxx6R+I6VQ/pTrZszx7wP1JCm4jmH3KuiMpyp6Ed68A5Wqdb30sB9FyB7O1HtM1aO4dYn9F+x9tBqfSzWhes5AntP6gHbawxDR7Uq8J4H670qroU9JftNsJI0G2fVbp4bi9kiCR7gwYc+kB3B9pP2UTOkLHGyPfXJjUx5AdMYYckZH699UnSob/AFW4mSG7igjghee4nmB2xRqMkkKpY/AA07fW9/Z6fdagmp2N3a28iIZLaXeJCwyCARxjuGwQe1bptdTu44/wTl1sqPIX8CWyz0m2vOJZ5BE0pQuxXagDBfS956jHFQJ4oo5hHA+YoXxGc9vuHtJqDdaZqWmQGfU9c0uzjWYQ7pFmYOxQPwEibsw64qO6X5utItnuIXbVFiktyM4USOUXdxkdPfQvrKCjBRz9hM6q2qyk17e/0lq0TU5LezMUxyiv6CnsDzRW31ZvMUpJtznORwar0NtIsVx+63FpqEkMqwyx2pk3xuW25KuikrnjcMin5FaE3SwX1lcXNkha5tbdnLoBwxUlQr7e+0nFaDUpus3LMensUo6b+JbF1ezYgXEALDqen3gU4+paa3+1U4HUH+9V+4sp9PluIbtUMlvCJ2IY7WQsqgr0zyw6lehqIuoxgAL5S9iMAn8j+dI6IHeXdXPYcRftB1+1j8OyWtrAqTXDBM45C9/wrKoGNzcRxqSCxIGOp+FX/VdN/wAQX7LdyNb28CbFaMZLMeeM8fEcVXJNBuNC1FJpsPak4SUjaftHatjW4qTYpkdoaw7yOJLsYVtLd2jdUkDYbzVBx7sfHvXOpWMV8YBPJtuWBwYlAz0PIqBFPeT3TI6ja75ViMkYOPuwTXEl1MmqeZJF5K7T5YU+sF9p+HFKbqbi2eYoY7QNdRm2uJYWIYocZFK2lKSow6hgRUjXtp1GVlIO7BJBzzUFOnzzVaOSOYJmhrIpRSRnI4++lQ2wvANPtd6+kY+cg+00qUtaqMZnT1XqaxOPDcpTVzJGNTSRI2MU2mkebC382CQGHYjI60V1HxtJb297b6BDfWV9M8Ktcm3jiaZhkMzqvCs2cYGenWgKvJps0k6ICWheLBPZlIP51JuPGN/cQmBrG3aV5EZZP4uGzjpz7PdQODmcnQ6lcCWnUvGOyK7S4bXtLknuRM8kFpFIXHlIpDbnGORn7RQGfUNPUeGtRnh1dLrT4LYIhto/KnSOXeWDb89GPbrjPXNWGC9v7u0uTeWEIaSFljQMCVYoV9JsDjnOMdQPZQGDxNfWttaWVxpsK/ukQTDthiyoiZPHQhBkd+OeKHEczBRkx608RWGnXF7PoMOoS3d5cB5DfRJGka+Z5mwBWbJPTJxxXV1d2WlXd/c2djq0eo3UciRQ3iIsVvv9YhgSXxzjge+mNR19rzQ7q2urMrczuSsiqANpk3ezJIxtHsFO2Him/Vtz2MMiLzsdT7uQcdeKFsmHSCwO2EZvFaahbaxG1tKYb0Zs3YANbgujOrYONp2Z46HPt4HaU9rLepFLN5YJ+kA6HsM09p2u3F3FHFcWEcUEUymZQvMqAcoARwrA4P30L1mMMlxIuFmmcuxxtGScnHsoNrA5j9nHaWa2ga1mkVtvosQm0k8e8nvT04juI/LuESVM52uMjNArPW7OCzgjubuFZQgDZfnIqQuuWDerdQn+qhIJOZjIxiHNTsLPW7R5k2Q6hEmEnLnjA6N2wfw4Paswv3mhZJ2h2sMowPOPh+uatWrX1rdWLRpKjknO1GGfjQSW3t7i2jil/hbcDnmiB55E909wyDKvM+9ixGCTk0d0swm3QiGPcP4tmTShsNOBLO27B7txUtrqJUEcBUAcYUYqhLRvwJPbS2zMmJbC7XzPPjUjjDY+ZpUIlnMZGGZVYZHbPNe1kqMzytaAAIV8SfQr9X50K8Pf+cs/r/KlSoWk9c1H/ZP+u9VDxj/3UX1B+RrylXl7xtvyz3WPoo/qL+ZqJD632UqVYHmV6b5I7Z+rL8BUTWvoH+PzrylRtKG/jMqX8X30zJ1r2lQTX+Yk6ijA+gk+qKVKltHVyCvqn405afTGlSol+aD4km/9eP6nzNKlSphjp//Z", "url": "https://www.youtube.com/watch?v=U1KGRnWjllg", "type": "video"}, "299": {"title": "The Ending Of The Big Bang Theory Explained - YouTube", "snippet": "", "uploaded": "", "thumbnail": "data:image/jpeg;base64,/9j/4AAQSkZJRgABAQAAAQABAAD/2wCEAAkGBwgHBgkIBwgKCgkLDRYPDQwMDRsUFRAWIB0iIiAdHx8kKDQsJCYxJx8fLT0tMTU3Ojo6Iys/RD84QzQ5OjcBCgoKDQwNGg8PGjclHyU3Nzc3Nzc3Nzc3Nzc3Nzc3Nzc3Nzc3Nzc3Nzc3Nzc3Nzc3Nzc3Nzc3Nzc3Nzc3Nzc3N//AABEIAEEAdAMBIgACEQEDEQH/xAAbAAABBQEBAAAAAAAAAAAAAAAAAQIDBAUGB//EADwQAAEDAgMEBgcECwAAAAAAAAEAAgMEEQUGIRIxQVETIjJxcrEHM1JhgZGhFDTB8SMkNTZic3Sy0eHw/8QAGQEAAgMBAAAAAAAAAAAAAAAAAQMAAgQF/8QAIREAAgICAQQDAAAAAAAAAAAAAAECAxExIQQSMkETIjP/2gAMAwEAAhEDEQA/AO4DjzTw481GE4JxQkDipAdVEE4HRBhRdw+XoaOepB680hF/c3TzBWJNK6ecukN9VsVHQ0tBDHNKxjiy4aSLknXd3lY7Wi9xY396w2N5NtSWB7NNAVfo3lttVUbG0WurMMVrFuv4JWWNaRtwyahwK4r0oUscrIq5kV542kXtq4b11NM8tGv1XH+kasljpxJsExt+iapcCHHk46CClrxHcM1Y3hqDfaHl9F2no+EkGCyUsrgXRzuPV3WP5LySbF3U1eHxdVriHuA42B/yvY8kvM2XoahzQHSvebjiAbDyTq9ip6N655lJc8ygpE8SOueZQmoRIUAnBNCeFYA5qeE1qdwVWFHC+keGQVcr56apmaGBzHslLBG0NHEcb3VTKdVWxxwQPM7mTC8RmIOneN69CzI1lZ0UN+qwcOdln4fh7YZWE9YjdcblgnJPj2boJpZOfx7GazDAWX6NxGjiFy1DmDFn1YOIY3VQt3saKazSO/5L07FMMjq5AKiJrrDq7QWU7LzXVzKiSngdJGzo2v4hvJUi0tl5Zei3l/H6h7WQ1r21DHm0dS21r8itXMNPFXYDWxzN2h0Tio6PA8PhAc2nZETYkM3EqfGHNiwmraASDGWgD3qZAeJ5eylNjs75JpXQUkLuu9jdp7v4WA8V7PglNBR4PRU9IJRBHC0MEpBeBa/WI0vzssmemrMEbRHCpAIY6dscsIjBDnE6u53ut+HqxNAbs3Fy3kTqfNaKW2xV0FGCZIkslQtRjEQlQoEz2pwOtk0Jw33VgEgTgownBAKIJg4Tuc49U7lUfiTKHbkmglc06hzBcAK5iMoipHPI0abrDlzFhMEYbWV0VOXbtpp/4fFc6yOJs6FX2gWqvM8GI0v6tR1TJ4bOa90dmuF9deOl1ejqumjDvasVzhzNlt7iyPEqZzwNdS0H47lp4fWQVbWyUjmvi9ppuPglSbzyMwkajJX7VgSVfjcCy7wDxsVRjLASpGVLTK2Nhu52nciirJad73xuLw9u3va8DRSJXCxTSuhXHCMVk22LdF0wlLdMFD0Jt0KEKQTgmjuTgrAHBOTQlLmjQuAvuug8Bim3hEVdCZ6SSNvaI071hPoa6eBv2UwP0sWT3st+Oto/t8dNLURs2rkuLh8hzKq4qXmoMuHhojdrsHS/cVjuxlNG6j5IcNGC3B8Zc5gkioYo769G6/0stFz2Ye3ZkLbntEaLnMezZV0UppWU0okHFx0+Cx6Ktq8ZqWxVswY1x1AuUhxb5Hyk3s72CqdXSiGkFwd7/ZWnRUX2aqcAS4e9JlzBocObttk27jRXqq7WTPYNQ0kfJTtF5y8IXndIVyMGZpYpOv8ApGC4LSfxW/heK0uKMcad9pGduM9pv+ltrsi+BN/R21rua4LhQl1RZOMgIRZChCuFKEIUAO4KhinZk/lFKhUno0dP5nm2Z/v9N4m+a9Dpf2dT+FCFllo6F2kcVnj71TeE+aTLXr2dyEKnoQeq0nqh4UsvqpPCfJIhWFrZ5RJ2pO8qTL/7xN/pj/chCFfmdW78melRepj8KchC2o4E9ghCESp//9k=", "url": "https://www.youtube.com/watch?v=Ead3pF4dwwc", "type": "video"}, "300": {"title": "'The Big Bang Theory' Cast Together For One Final Time ...", "snippet": "", "uploaded": "", "thumbnail": "data:image/jpeg;base64,/9j/4AAQSkZJRgABAQAAAQABAAD/2wCEAAkGBwgHBgkIBwgKCgkLDRYPDQwMDRsUFRAWIB0iIiAdHx8kKDQsJCYxJx8fLT0tMTU3Ojo6Iys/RD84QzQ5OjcBCgoKDQwNGg8PGjclHyU3Nzc3Nzc3Nzc3Nzc3Nzc3Nzc3Nzc3Nzc3Nzc3Nzc3Nzc3Nzc3Nzc3Nzc3Nzc3Nzc3N//AABEIAEEAdAMBIgACEQEDEQH/xAAbAAABBQEBAAAAAAAAAAAAAAAEAAMFBgcCAf/EADgQAAIBAwMCBQEFBwMFAAAAAAECAwAEEQUSIRMxBiJBUWEUMjNxgZEVI0JyscHRobLwJTRSYuH/xAAZAQADAQEBAAAAAAAAAAAAAAABAgMABAX/xAAmEQADAAEEAQMEAwAAAAAAAAAAAQIRAxIhMQRBUZETQqGxBRQi/9oADAMBAAIRAxEAPwDOta1E3uGxtUcbVXCjuahd5LKWPH9q7llyfsbVwBtHwBz/AF/U00HGT6Z9uxq11lnNpxtR3DgXEfPrVl0G66Wj31vs3dVj5s/Z4AqrxsOshx2arBofT/Z9xuI3hjgZHsK6PClVrPd1h/o3krOhz7r9gTHbqcIx/GDTPiU/9TOOfKK7upFh1GOR87VOTj8aD1W6W8v2liVguABuHNcMnXfQ1H5cH/Wrl4T8Py6xHdPCyjoR72yfSqbAfMN2CO5FTGkazc6ckgtZSnVXa+09xXTo3tfRweTFUv8ALCblESYojece3FBs3UYtt+yMd/Wm5Zi3nwe/JJ7mpWyghn0O9nadVkRlxFjJYknsfyq/1FbIzFQlkikdUZS4PlbJweT24/TNd/tGUtgu27Levof+GmrlkONgOcYYEcZ+P0FD7QqktnePTjv/AIxUne18HQtPcssUtw+7zMWB+aZAMgTBON3IzXUpRjntkenYVxuQOjezDJHrUarJ0TOC1Rpu3dhz/alXWnSrc2izR8BieG78HFKpjkTbdW6uIrdDEsspwuF/qc0E0kqySCRiGjyCCOeDij9MeyF6i3icMNnXBP7ons4x7H0pzxHo/wCxtdubG5uFkQuMOnZ1bzBh8EGu3S8nUq86lfkL2LokNP0O3vtInu4tSmWaKIyBTEu1uMgfpTfh/r/RajKjxhWttrb4yd+MnC4PBwTyfaumuJHXpK5iifCsqNgYxgUPo89kpniu4jsktzGroTuibnacevIwR81KfJ13FKrbBc6V8NEVq4K3a9+1RrAdQ1KariR0kUcL5XOOxqPt4+tcjhtn8RA7VGZ7RqfRK+FtOh1DU0S8WT6fYxJQ4OR8kEe/pQV0iwXc8aHKJIwQ/GePxP8AirhorrYJCbYrMwhGUKZVcsowffykmoLxJbSpFHPLE0Q3YYkctkZz+tDb6meGsEQrZYBcZJAGe1TusBtHk6VsxMcqBXYqoLHvggE8VBWe3qK7EkDkA+pqQdLpoFuJIppLUnzttyAuedvsfmtyuciqU1jA1e2csNvBPM338Ykj/lPp37/FODRL46SdQ2p0du8KW8zL/wCQH/DXf11jdW0UV8Z4oIFZYpEO45x5U7Y4zyfirBEYbTwtbzTzYKQujwKB1BhiOf8AB7VN1WCyiSmTW06IrPEVXbu544Pr+FDnaR/SrXfQNqfh6TWJv3cduyQRtGO/pg/HrVaFlIyh4irITwc4JqspsnbS6Lf4XiLaLAR6l/8AcaVPeGA8eiwIwIIL/wC417SPsGSn3OEvZEjYMp5x7jv2p691e7vOl9YgleJFjSWSPzKq5wM/GaKEkiqFMhUHsCP/ALTVy0hhYYkbI4wldD0qJK8YQTpF2pmVpY459pwUby7vaj9Rj+ss7kxxpBOzF06YwM98fnVchiuFAkSN0PyQvHwCc/6VNLdERxS4Uguj4aUIQM+YZBODwRzj04qeyl6Fd2Vghg99aqYZHHTlOSvBDEds0ULh+i0RjjUuAcoMU54g+jn1KM6ZBPDG3JR23qhOOFbAJFANLdbjmInDbeFNMor2YlE3Cjb4fo3ZIZfM2GPBHeg5LqV55TJO7p2VnOcKBj+2aGgu7m3RlWFi7E4BU8Z9qbmDCJTHDLuznZ3x8YxW57wb0D7bRb3UZFuADBaDk3LkYC/HuasusXcdp4etl0zqplCsWTncB6ke5qlA3zcdK52bs7Om22pq9klayslVSOjF+8UNypJ4GPfH6VKtO6eMF51FMvCFYWGreI1Se/CpYW0oMmU27vfH5YGfmh57q0N5fXh6s0tzLI3R2YjRmJ+0fUgmpC78QMmiRaXZwTqjAK5kjIbaeSce7Ek9+xFDWTw3ukPpLrK91NdpLCFiY5xG6gZHY5Ye/Ge9GdOu2gVaWEuxq1vFbwjdaWjyNLNdLIU2HCYqK2i0kRJHPPfKEYFaIFmnsnlswxeSG1c9MgghJDlwR7oMYx/DzVc8VaNfalOdSs03WjwtOi4PljBHIGSckMpxx3z25orK6EeH2E6RMf2bAUkfb5sYHfzsKVRun3f0VlHaupZotwJViAfMT7fNKqf19R84Buks+ieIYbDR720E6o8nTMYMSsc7138kceQEVZIvFnhlLiSSIpAC8hDlC2cqADwh28+mDWIvG9s4Y+YehB7048qmLy8Ej0rpflTS6JPSw+DWvD/iLRLM6iL+5iYTyAr+6Lb1w2eNh9xwdv5U3beINFNzE0mpGHFpaQyXMNoS5CiQTRrmNtpLNG+4DDbcEisjKko3ONvIHvStrmW3fMZ4JBKkcGlrylTzgK0sGm+GtZ0Sw8NXun6jIFmlZgq/TmQlShUfwkHBxwSMUW+u+D1UdO3klSKxeyMLWxXrA7cMD6H7WCcH3rMykcse6S4Ky+i+lBr1OsR5jyQceta/Km3yn8jKHKNZ1bXvDt1Y6nDZTy23WaRgiWu03RO3p5Ow4AxgglMYJ5zQmg+IorW00mDUriJrS3nl68IgVmMPTiEQ4XJw4l+eefSs6hnna6jZoyBwo4IwPenby3WOVlMqsXbPk5C8ZpZ15XWfkfDZqVr4o0GLRPpLfNnJ9NCghZWYgjfuXqCM57rz5c+/FPjxboKXZnkl6+N5txHZ9N7dCqARAlME5DHPI+ayhUtV2JGku5uGZiCO/eg77clzJGJC6ocKc+lSeqm88/I2HPsaRrniDTLvT7yK1W2M73bCOaO2aM/SEiTaM9jv/PHHah49PtYBbSpqCGUSNuIV8g5QDbhgwI3Mc/8Arkcd86lZpH49AMAfAqY0W4020VWv7YvMJ1YMozhcHtjsc7T+VPHk6kranwattfaag15crFKlxewLcbmRriRWBdU3cHzfaJ9fWq/eX91aWMdzDfx3CxhVRJofMoKPF3LZztHOfig9R8R6FqFpFDeQXE6rhipBH7zawLZ9ssTioW+1LRm0ie2srJIp5FQ71jJO4E7gCfTGK0eRteWibnPRztJ+xgAe9eVGJdSW8EScKdpJDDn7RpV6C/kpx0T+kRy9zRyf9k9KlXjF0C+q11SpUV0A6P3r0dZ/er+FKlRns1Btz9zL/KaibP7hvz/tSpU33AQ7L3H4UMPX8aVKk9As8PauYvtj8RSpUQILk9fwpo/w/iKVKgxkF6p9+v8AJ/c0qVKsY//Z", "url": "https://www.youtube.com/watch?v=5bYNIY7m03w", "type": "video"}, "301": {"title": "Jim Parsons Breaks Down His Career, from 'The Big Bang ...", "snippet": "", "uploaded": "", "thumbnail": "data:image/jpeg;base64,/9j/4AAQSkZJRgABAQAAAQABAAD/2wCEAAkGBwgHBgkIBwgKCgkLDRYPDQwMDRsUFRAWIB0iIiAdHx8kKDQsJCYxJx8fLT0tMTU3Ojo6Iys/RD84QzQ5OjcBCgoKDQwNGg8PGjclHyU3Nzc3Nzc3Nzc3Nzc3Nzc3Nzc3Nzc3Nzc3Nzc3Nzc3Nzc3Nzc3Nzc3Nzc3Nzc3Nzc3N//AABEIAEEAdAMBIgACEQEDEQH/xAAbAAABBQEBAAAAAAAAAAAAAAAGAAMEBQcCAf/EAEUQAAIBAwIDAwcEDgsAAAAAAAECAwAEEQUhBhIxQVFhEyIjMnGBkQcUobEVJDM0RFJjcnSCkrKzwRY1NkJDRWJzw+Hw/8QAGQEAAwEBAQAAAAAAAAAAAAAAAQMEAgUA/8QAIxEAAwABBAICAwEAAAAAAAAAAAECEQMEITESMhNRQWGBFP/aAAwDAQACEQMRAD8Amknzt6fjY4yTUYn1qehboKmQ9jWt63b6RaSzyZkdEBES9T3UKycQcSTRfOpbOeKLGVEdu4Cj4b7dtGfBWn2up67qF7dxrL83lCxo26h8bt446D31pXLEYHXyakcvTFNn9g8M8mPcP8dQ3NzHbXS+TX1DIxwc+Io5b+7v17RQt8pukWUlnJfLAsVzanmVlXBI7Qe+rbhS9XUOH7GbOXCiNs942oJpsFy5JGoLyxvuc5H10IyWkU08zSRo5L9WXNGOqDETeJH10P20fO8p/KH+VTbptSYr1IcemWx/B4v2BUqLTLYY+14v2BVhHD3CqXje4ms9KjitnaOW5k5OZdvN7RUUN28ZMJZIeqa1oemTGAxrPKuzLEowD7a80/WdE1F1jVBBI2y+UQAE92aF14G1y6QT21v85Rz1jYFh7jRjo3yda21pmWKK1UJtHK27nu2Bx76v+GGsJ8jfia7H59NiX/BQfq1Als4wdo1+FW+gl7jTmjlVxJbSNCwfcgr2V3cW/hXPuqltMVSwwJ1RFiuFUADzAentpU7xMnJqKjp6MfWaVVTbaXIUFB25vza7jyRgHrXLEYJz1XIrqLftqhMoZSaA3FOnw3qacUhV5ZGZo0Dyty4G2TyjblPTtokj17jK302ecQRXQjjeWR58I0aAj1eXZup229U9elW2hvArGN48lhk748OtTL2Ux6fcNYSQB5UIKyuWI7huemM7d5p8vgYtPPOTMtUn4ivrG4F7LLLGwbnSRFwV7ACMYPuox4FtDacLaejoFcjnfB6knc1D1AhbaOGB+dCQoyxIB8KIbFFhtoYhsEAArE2nRnW0/Fdi1QDyLEfjCqrTk5klP5U/yq11E+ib84VD0lPRSk7embb4VPvPQnr1JMcXSqjirTxexW4Owt+efJGQ2ABj270QonSmdSsRcQPIhKzRxSBCPEf9CotHij2n7clbwHfR3FtiF15oyQ0ZyGXxwaM59Ys43EHlg84HnIgLsniQBsPE4rMOHtIii1bSWSSTy1xPiRoyfOTG4I7OlHH2BtoL5rgO7R9xc5B2OP8A3fVcvGcF9rOPLshizEN3qEiuGWefygx2eaKizw1e3ABJwoA8Kr5o65+s/Kmzn37GZcbApq6ADrCp+k0qd498zWoxjP2uv1tSqiPVGsFr5QssfX1BUiKQDeoMEmYoCDnzB/KqfU+IvIc8FiAXXIMpGQO/A7athOilQ6eEGJvo9PRLmR1RF3JY4GKt9S0XTNWiXUI4oBM8YEmW5cgA4yO3Y1huoXFxdvzXU0koPa5yPd3Vpeh8VaHe6BDbalPHbXUESRukx5ebG2UPaDvt1H009T4jVDg81SYxN5LT2QpaD0ZxszAfSNqqLb5SZoyqT6epZTglJNjjuqNxFxLZJDLbaM/l5JDgzKpCxjuGcZP0UGpGA45hk9tCI+zThU+TVoOOtNvo8TJLayZBw4yPiKIeHpRdWLTq3PzyEhs5BGBWIKSAcHcDYVqnybXkFrwVHcXUoVfnEuAd2bzuwUndaeYSkm3URpz5ZDRI641CZbSwnnYgBEJHNsCe6ha54rlVuZVCRg7IoyQveT31T6ut/wAR4vNLkEqqXRrR5XMpZVDHlUKQdiNs9oqeNrXbINLcRdpIjWt20usWzwC4MauWCwHDKT7j21pVpcyzMiNb+SUrnlPXA76zSHQ9ZsNRslkMMU13cNbQtE7nDqxU8x5AMZU9pPhRjDdX9lbyJyCS785FZnLszgyLgAAkn0TnuAG+KZWlT4SOnWrCh88hFIMVElHWqzTtduru2sZ5LNXjvgxgeBs5ABPnDA5enXfs6Zp43072qXQteS2kQSCWRsAKRnJxk+GMZyRtvUt7bUTwkc+aVLKAD5Q/N12MY/B1+tqVc8fO0muLzqY3SEI6sCMEM3fg0q0ppLGBx7drepptrFbW8z3FzCphVFyWDbBh4bEZoWh0rUZ/mrQ2c7G7Ba25VPpQOpXv3NHkd7Fa2/Bt/JMB83Z4ZdsnlDjAx3elSrHQUiGqNpspCy6VqfloF/JyO64+o4rpaKxKK1quF0Zt/RrX2wBpd2ecsB6PqV6/CoUOkX9xzfN7SebkMavyjoZDiP8AaxgVoD6jdWsfDM0Mp534iuY3P4yGfBB91QGjS1t+OoIYmPkr6zhtgrYKMJJljOfA8p91MyH5210CdpoeqzOBDp1zK/JGwVE6CTHIfYcjHtpq5srmyk5L63kgkIyFkGCR0z9Fa/oxS5ls9SgIMNxZ2cSHGM+SuWXPw5aCflOLC804RnNoYJBA3bnyh5wffiiHT1m6wwNlbMPLnBfaiHh+/WOwhgJ8wO4TPZkk4+ihec5mjTOABknuqLMzLIwV3G+fW6+NBrIneafzR4h7NchyoLgBuuD0FJJWMTok8iRSliyK2xyOU/EACgxZHKKeZvjVzppJhGSTsOppPOTl/wCJz1QTC/umeJ31C5Z4ZDLExbdHJySPeSffUvTbuWfUoornVL+OO4zHLIk+CASzdT/qY+IycYodJwNjXJ3GCcivZYVtqzzQa2dpCLMG04nvIlgh5obeGUoYvR8/LkLvvt5ue6nrO3ihkkkGu3DN82eSMmVMTsiqEZQDgBuZkwdzy91ARjjPVVPur3kQdAO/pR8+MMetHHRP44kb7KwNatLOslqkrSTvysS+X3xncBgCe8GlULmzjmPNgYGd6VKwvobhka9+523+8370VSYv7TXP6n7xpUqon1G2MJ972P6e/wDEruT/ADX9Mt/4jUqVaNz0TtI/q2z/ADP+QVT676ll7Zf3qVKiCfYo1++TTEv323spUqKDfX9Hl9QVfaX9wHsFKlSPyxBPeuKVKvAPRXRpUqDCjmlSpUTx/9k=", "url": "https://www.youtube.com/watch?v=ukEzEkPLofQ", "type": "video"}, "302": {"title": "The Entire Big Bang Theory Story Finally Explained - YouTube", "snippet": "", "uploaded": "", "thumbnail": "data:image/jpeg;base64,/9j/4AAQSkZJRgABAQAAAQABAAD/2wCEAAkGBwgHBgkIBwgKCgkLDRYPDQwMDRsUFRAWIB0iIiAdHx8kKDQsJCYxJx8fLT0tMTU3Ojo6Iys/RD84QzQ5OjcBCgoKDQwNGg8PGjclHyU3Nzc3Nzc3Nzc3Nzc3Nzc3Nzc3Nzc3Nzc3Nzc3Nzc3Nzc3Nzc3Nzc3Nzc3Nzc3Nzc3N//AABEIAEEAdAMBIgACEQEDEQH/xAAbAAACAwEBAQAAAAAAAAAAAAAEBQAGBwMCAf/EAD0QAAIBAwIDBAUJBgcAAAAAAAECAwAEEQUhBhIxE0FRcSIyYYGxBxQ0NXKRocHRFSNCQ1JzJDM2YoLh8P/EABkBAAMBAQEAAAAAAAAAAAAAAAIDBAEFAP/EACQRAAIBAwQBBQEAAAAAAAAAAAABAgMRMRIhMlEiBBNBQmEU/9oADAMBAAIRAxEAPwDoCckeBxXaPPeTXFfWPtOaIjrll1kEQk0dB1Gc0HCKMi2xTU2DYS8c62Lae3s85VE7Rlz1Y5A+BqonW1vVCt6KJ4dSaXcb6i1zxDfSO3qP2Y8ht+VJ4JJHUJaxyTSeCITj7qoirIW87D6/vYZ5RCp6dW8BQysruXOORV5QK4WmiavO3oadcnPinLnzyRRN9o2s2qZfTpVQf04b4Vt0e0voBluGichWPN3+yusd9IbuMROw65OfZQDrNzHtoZYz3lkIz99RRJkiJMbbnP51uQXsWy118lOV8nk3Vs75H/WRVnsNSTUhLj1lUEb91ZlE3oMM+zf/AN41aeD5GGqLEcjMfLg+HLWNG3ui/wCn2Uk+mNy7ljR0VgyIiEZIFHcNR4sMHuJpi0ahyabHAlioWzKMb1KZmPJqVphm9qeeMHxo2MUJaLyxgeFHRCuWi5hEQouIbih4hRcQyRTEYY3rGmzXHF89gVKySXrge1SxIP41Zo7DS7B/m+mXMqXkK8zoFbHmW6e6neqaI5+UXS70QnsZJFJYDbPKR+VXO50GKe4DFlVceqFFNe6RtOSW4g1gGDRYZuYoXjByBuc1UdMNhJPIs186XHXs3kI28+n41oXEsaSyRxEYijAAHdSwaFDModVQlhjBXupWCi90V6azF9bSRFu2iIwC3VD51nN1C9tdSQPglWxuM1tY0pLaMqigYHRRiso4stRDrD8yshbfrmmUpbia6TQJaqmVDQ82D0O5qzcKpz8SJy7gIzNjxxVQhneJvTIZPDpmtB4ItgHlvXCogQIme/xp7JMI1HQlxZrjvomdSWGKQ2esJaRcvOhHdvXRuIoic86CjTFschdulSkB4ijz/mp99StueKzAMDFGxChohijIhXNiWsJiFFxDBFDRCi4huPOmAjSYrHbdsV5jHuKSWPEE9xfOiRdoEQtyA43p6RzwlfFarf7NvDdF9MuY7dw3ph4uYEZ3A8DRbvAdK1twO94mjlcpHb88gbdXOMGg4tWuLVjMuWVvWjG+PKml3w6wuGkm1S1Uk5JFuFY79/upJdafLLcg2t7KIUwZHaMb+wbZ699ZKDyURaHtvq6XEfXKt0NVXiLQlvtUgu5CvzfmAmTOD7MUyjRIeRV2IOT45ojsRdnlkPog5oFJmOKKZxVoFlpNoLhXHzi5flRSdl3ycDy2rykt1FFHZWU8fKkanGehIyc+3NFcOaRc8Y8Y3ltdXEps7EMe0H8vfCqPadz/AMavNv8AJXo8TMTd3JPj2uKtppfYgqvU/FGa38+qW8CSNKpBONjSxtQ1AqS04FbO/wAnGhGMRzTTugOQDOa8r8m/CiD0oQ32pCfzo/EVpl0Yp+0bw9bmvlbkvAfBqjBsrc+dSs8T2mXQkjFGRChoxRkQA3Oy99QRTeCzIREK93N7a2EBnvJ0ijUZJY4pJqPEEFlC/wA3/euvVv4RWdX99d64wuZcFiGDpk4wPD3VbT9K3ZyCUOzVZuMIGFsmnRM7TZIeUcoCD+LHX2DpS3hvWpLnXb3T7hsyupmiLHu7x8KqmnmWS4MkuOUFVXB25QB099Catcz6VrUOo2zASRHffqP0qqdCMabtkKcFGN0Xu+ttaDsCW7HOQQxryiusYRwFUdw76BfjmWeGNxFlSNitCPrVzenCwlFPia5kr3DU24jBwGk2PfRUk0dhp09zKwCxoWzn7qASSO2iM1w6qoGSWqlcT8Syasy2Vk3+HL7n+s/pXqdNtgzmor9LrwxqyQ8MrMmIrguS3ZgAyf7j4n9K6NxZars93MW6YDGq9ZRRixgspN43XCkHBR+5ge40lAS51P5jesI7kN+5uwMCUdwcePtqup6f5Qal7cbWLtJr7MchZ5F7tzQr6/ICeW0uD50rsWvNOupFuVKtH0VhsfI12uNWurtmZML7AKkezse999HVuJJAfoUtSkE+oXySlS/4V8o9KE/1S6NJirzqv1Y3nX2pR0eYtZKVqX1e/lSPSP5vv+FSpXQnkbIf6T9DtfIfEUj13/Uj/wBqpUr08C63E7aD9Hk+3VotPVWpUrnVORkOIr48+gD3VTNJ+mnyHxqVKbRFy5IvUfSDzNVy5+v1+2/xqVKqZTUwi9cR/Vlt/aHwquaf6wqVKhqZFg999JavtSpWCmf/2Q==", "url": "https://www.youtube.com/watch?v=SBbq4TbCDvI", "type": "video"}, "303": {"title": "The Big Bang Theory: Season 1 - YouTube", "snippet": "", "uploaded": "", "thumbnail": "data:image/jpeg;base64,/9j/4AAQSkZJRgABAQAAAQABAAD/2wCEAAkGBwgHBgkIBwgKCgkLDRYPDQwMDRsUFRAWIB0iIiAdHx8kKDQsJCYxJx8fLT0tMTU3Ojo6Iys/RD84QzQ5OjcBCgoKDQwNGg8PGjclHyU3Nzc3Nzc3Nzc3Nzc3Nzc3Nzc3Nzc3Nzc3Nzc3Nzc3Nzc3Nzc3Nzc3Nzc3Nzc3Nzc3N//AABEIAEEAdAMBIgACEQEDEQH/xAAcAAABBQEBAQAAAAAAAAAAAAAEAAIDBQYBBwj/xAA7EAACAQMDAQQGBwYHAAAAAAABAgMABBEFEiExBhNBYRQiUXGBsSMyNXKRocEHFTNCUvAWNENjc9Hh/8QAGQEAAwEBAQAAAAAAAAAAAAAAAgMEAQAF/8QAIhEAAwADAAIBBQEAAAAAAAAAAAECAxExBCFREhQyQWEi/9oADAMBAAIRAxEAPwDHiNwMbasrTXtVsFVVczIvQP1A99cESt1qRYFzmoqia6WTbngL/i+6kuGjmtHlkP1QXG0D3UaLu9uwN30cZ/lB6VGLG370S92u/puxzRakKMYHFcsUTxGvLb6xIgRcD8fbUUw61NvFQSt1zRCxmpanLp+hQLapvupp2jiXzwOagOm9sL+xw+olyP8ASMmD+QqKTVXgjszJpzSIl0wVgwZs8DgDmrCy7a2kCgT2tzHt57wYxtPjg1jbXB2OZfTJTTXtpdtBqO9bofWWXxoz0wC0eVBjCZA99G/tA1nT9Ut4WgeGV15DZAfHnWSs7lpDsYcYxjypuNvorJKT0Wlvppng76XPeNgjNH9n5QTJZyhQyZGcc0+ORUCoyMWYcMB0wKjsd374mZQCwj3AHpVWhJeRoI7KJAMBVIH40f2KSK71VrWeNZFZWYK3TjFBKT6GpbbnDEhTx1qfsAxXtPEc8FHHyqbX+w6fo18/Z+zMrbdOtyAcZ55pVeTsTKdqSYHiFrtN+lC9s8nSpVNRJT6mGkueK5mmZpCuOJBUUtSiopmCqzE42+JrDgaS4ezlt5bcJ33rAO6bsZomFYuZo4gXJ38ggIc5OFJ455+NUWo69arbx+it3lwr+K+rg02K/vZ22gLGTjpQuWURkWtGmuksmQNfNuHXe5J2n20X2a7DDtRavrNs0XcSMYkR8jIU4LY86zAhlltJwGLSlSF3HIzWj/Z9+0GTR9Nj0+S2j7neWaQt9TPl76KU9bBy18D9Z7Py6Pd+iTiINt3DYCRg/Gq1NMijuGuEVRIy7SctjH41pO02q/ve/julMZUwgAxnI8aqs5HlW/XQGkCSqVh2nbhQcYp3YxtmuQP0GWH5U+4H0THyqv7OyNHr1rg4Uswx8KKHtgWenyum8kjJPtWlQTzesc44pVRsUYCOpajjqXFSjDlOFNpc1hwPqWpwabGHlBLNwqL1NZm+1y5v4WXakSDkqvJPxqt1zUDfak8qn6NTsj9w/wC6EikBcFsbDwQaap9GNhcapcpmMhD/AEnrVjbS3knAUZTy5FV20WxgaMkEMXB8/wCxVik6u4uLcFGziZD4E/p7Kp8eYu9MRkupXoPiluCBG8xiOPqgdaAtwYppcf1Hkj86NjO2VgMrnnz+NCSzLDbyyMwDyEoigcn2mqfKiYhJIVF1Vexk2pSwSp6NMVABOVPXw+dbLSL1b+zjlBy2AHHsavN55NsakcbXI+R/U1edktQ9HvkidsRzer7j4GvLuSvE9G3nX6Nh5VTaZ6ms2p/3D8jWhlQNEx46VR2sEvp9s6xuw73qqkihnoykbGSU7qVRyK+7mN/wrlP2JMksoFLvqgBrtIGE4fzoLXbl7fSbiSM4cqFHkScfrU4rK9p7uSW9a3y4ijxgDoTjOa2VtmN6KNs4wTT4yoUZYZzzmo28gfjTV61RoXv2XUCrcWiKxBbnB+JxRWmBu9kgPDOnXw4qlguTE0QxgDhvxzV/bt9LHIhAOfnR4GpyLYNp1D0OYSCX1mIJ681W3syybI1I9Qcke01Y3AYSNweaz8jEPIfPFVebxCMHTkzb0c84LKfn/wCUZocTXN9BEG7vjduIz056UC3rRPj2fqKI0i6FpfwSljtVueOoPFQ62infs+gbHWrBNOsJhaRRyzQ7gzQAk9OTjpTLu8tLklO/Uvv2bkJwGPgVJ+VY3QL/ALyP0GRm320eY2PR0PAI9tWOoYid5ZQg7iRpPV8cjCg+0k80zH400gbzuXo7JdoXP0i8ceH60qyGT0HxpUz7NfIH3H8J1p9KlXnlR0Vi+0n2rL7h8hSpUePoNAP8gqHwrtKmoD9nfbWr077Li+HyFcpVj6g44zt5/E+BrNS/xH+9SpVd5X4ySYvyY1Oj/dNMToPhXKVRDj0Ps9/ltM+4au9e+zov+dqVKrfH4Iy9M4Ore+lSpVSKP//Z", "url": "https://www.youtube.com/watch?v=3g2yTcg1QFI", "type": "video"}, "304": {"title": "Find Out Which 'The Big Bang Theory' Star Is the Most ...", "snippet": "", "uploaded": "", "thumbnail": "data:image/jpeg;base64,/9j/4AAQSkZJRgABAQAAAQABAAD/2wCEAAkGBwgHBgkIBwgKCgkLDRYPDQwMDRsUFRAWIB0iIiAdHx8kKDQsJCYxJx8fLT0tMTU3Ojo6Iys/RD84QzQ5OjcBCgoKDQwNGg8PGjclHyU3Nzc3Nzc3Nzc3Nzc3Nzc3Nzc3Nzc3Nzc3Nzc3Nzc3Nzc3Nzc3Nzc3Nzc3Nzc3Nzc3N//AABEIAEEAdAMBIgACEQEDEQH/xAAcAAACAwEBAQEAAAAAAAAAAAAEBQADBgcCAQj/xAA/EAACAQMCBQAGBwUGBwAAAAABAgMABBEFIQYSEzFBFCJRYXGBBxUzkaGx0SMycsHwNDVDYoLxFkJEUnPC4f/EABoBAAIDAQEAAAAAAAAAAAAAAAIDAAEFBAb/xAAmEQACAQQBAwMFAAAAAAAAAAAAAQIDBBEhEjFBURMiMhRCUnGR/9oADAMBAAIRAxEAPwDkEEPUVip3XxjxVjIzAKqkk9gKYWrtYWRkRFYyH1mYAdLuP4hkZ7fnR+n6Pf6k0z24iliXb9rzK427ICMnAxvtSH5HqT2kJVSWJcc3Ids5AOD4/Km8MhTSS6xuWyyhh2bPt/rxVaWEkkrIh/aRkpIkrAHPwI2+Pb31ZpyzdYafFCtxczFkiHOFUkbkkkgYGPxoJPlpHO9toIMjtq72N1dzi15QXVP+YgAZ2FG2Vlo8ss3Va9AVsKArHb37V7sEhs+JnW6Vjy2+2AWOR42z7KYWd5DHFqF0/qRiXJyMYGK9BaUqbpptIzL2rUjJpZF8tnpAuIxHHeLDzesSrdvuq1bPRmTEcV6zd8hWo3rtdRExhlGcFXQqw+IO4plYXEOnWDTzOA7KI0YnHKSTvn5fjTbzhQpqcUnkG0hOvLhKTTRmIhocUQNzb3IU7c2CeYjv2r2mqcHRynmtpWXYDMbUddrDeW8ZuzNEnWdepbxZJPLnt8T3qnhnQrhrK6PTHJNG/VkcZwAPHv8AJrN+sb+1GjKwSfyf9Celot/ZLJpujzOrMpV+XG2d+59ma+RW9iOfl0V3kztzYAH4190aC60q2FtKQZLdirAHIYeCPlinT9O4iV1B9cbY8HxWzRprgpPueZvLmdKq49v2zK26RI17L9VKwZyqr6vq4AoaNFfSYQqAYlI2APj37fdTXSuoi34aOR1WRxkYwNqFMJOnQFY2JZ8k4Unt7WrnuYL00zUtanvYTaWoMAO49wSKpV0CrHEqsST/AKB/OvtZ3FGhyMAbj94g4kc4ciNdxtjuPd+tbPhySGy0cPLJG80UjN0+nuFbx2x+FJta4R1fRbA3V9yCJZMFkfIyTgb+auht4rrQba601A11AzC6Ab1mU9mx5rhjBTWGdk5OLcoFt8sL6mbmB0HpR5gE9XlJwMEruNwOxFLtI1P0XV3e36okGQkirzHIJO4yMgjmHfIzXzWFij0i1nf1nkuXR/eoUbUDoqRRtHdTK5jMioWXwvN6xP8AXipKnGLeBdJycsvqx5Z3h1LiGO4jgmjLQFXQnmIYd9/I7V7v9Ut7O6udOmt2kcyq7O+wj28jufG1Xa3rNhYa6JtMWNTDEsIeIeqW3J+JxjeltlA+oapPrOpQl4JWDIF25iMDOB42rrjcv0OKEztlO49xq9BntNXtpXSUi4ibEpCcu+NiPaMee+1H3MWn3GjrFLM0a2xMssignqbNy4wN++wHf44pfo8kOo6pqcUEbI8xyeROVSgQAn780/jt7nUoJITErz2wjCxu+xJGQBn+t6Kvcv0YU30FW1nKNzUrKXcy2qww6Tocrxm9guZGykMzMpjz5APt91NNEu0seDFZruHrTI/rdUMOZtt8ezO9W8ZcL6jcaDLdtGBcWq5EYbJZRkmsPw/fQW9lMEjzeSWrpE4XYZOTn5YrnpPKO6rmMnh5NnZTW0jde1m9KiXEazH/ABCoAJ+8GibaaNDPACBhuZM+w70h4UlSLQoEcHOWIyfaabejT3NwVtbdpJOU5A32r01HHopy8HjLqm53E447lVk7LaamVgZl6sm649nxpd0neytunC7tnmPLGh7D/Mc1ofRnMHo9rH0epGyyse3Njckds16hGkxadDbAwMWPJ6Q5AKkDwD78Vl1rxSpYRvUbOVKexIkYCDqnDH2on6VKs+qoYwEa7DOAOc7D1vOMDtUrM+ql+LOzgzNa3xDq2s2dxazxlLNsMiOpyDzBhv7cAUr4ege41ixs0n6Ek8vTEq91FV3F5LMSZnLty7AdhXQfoXl5YtSZQvN1UwcdvVoVNxHuCka//gbRTw/KLy2F3PArMJJfLY747Vyc8J3V1HrN7ZXECJZMxFoqkswA5sAeNjt3r9AC8kMJUlSrAhgygg59tYj6SbK50qwstR4R0srfXMpS5Nnac5dQuQWAB7Hz8aBNsYsJ7MZ9HFhDqupapBdW0bEWuQs+CUlwNx7O1LLu5mt7qZYEUorFOmfGPFNOEjrVxrMtxxF6cTGv7GG5Rowz+3BA2FPOI+HrzXJopNGt7c3wBSdHkCKR4bONzVqoozwy3S5U+SEnDOrpdSvFapJFfJE7SbAoU8jB81pItRa1vIpLNlk5rdCqu/c4xue5xgY+dY3UuD+KuFbSfVpHgiQDpyyQTczYY4zgr7Tj50l0/VJIo1tJppI4WbZ0XJx5A+/5ZzV8ckU0ljB2DVNWup7eIekWsaFgHDPgsCP1rD8RcKLpgGpseW2ln5kitduXb/elHEdp9ZRRfV00ktxDJyiLmYsEPcgd8A4+7NDHTuJJ7YWVxezS26PzLECZMHHccuauMeL6gynyWDZ8KWf1lFIsFo6Q24BczELsR3z4/wB60Fpq+m6bd+gNJEjlQVwx3OfJPu8Vi+Hr284Ttb231Oyuyt8wV3xlMKD6oJ+JOQfy3DvtJudXB1LSrO5FlKWHNcSLgEbbDJfGc74Py7A6l1Ul7c6F07SjHMu7OrF4JysEWJFk2ZdsGrdd0DS77Sntbe0gjvQoCzdPdPgazHCej6tbwWctxrVu8KlWNsbY9RQPHNzfmK2F1cD0l2z38UlyedBqOFs5nreo2/Dt2lheyssgjD+pykEHO/b3GpRXGUOgTawG1VYjOIlA5ufPLvjsce2pRc5eSYh4OdpD1GCxKWJGMjtXQPootmshfRO4ZnKtsNh4oeHQJliA9HxjsFFeL6y4g00QT6CsiTZ5ZVCghl94PvoepfQ6shyBsaaxPIsUXT5O2/Mfd8K4zD9IutaW4i1vS45AveRVaM4+G4/GmN19MESR8ljotxJLyjHUcAdv8uTUUWRyOhcVSudIfnKMOdO+f+4UhSLp2pu4SUulXqx8ozzr2K1g/wDj3W9du0gu7FLeyzl+RDnI7escbUFeQ8T6vdSGLV5FtVYrF0pMcq+zK4oXBN7Gxm1DRt+J+ILC/wCHb+wusxzTQMAObI8EH3b471yfS9Sso9LurW/26hygA9YEjwfBBA+/2UxvOB76Uh5b4ySeeoxYn518t+BtSnnRfR+oik5dT/KjSwhcnl6WBn9HTBeMkTmd2FrKWJ89sfGnHEv0i3Wja/Pptnp1vcQwYDEkqebG422orhPhyXStWN7NBICsBj3XOaR3+iTXd3PdyrKrSSksCh7eO9XlFYYZdfSRjSbO7m0GGX0iSRekZv3CmN91Oe9GXfGFjY8N2mt2+koi3M/SaMYUp+9ucd91/GgLbhvqWsSMzERsxA5R5x+lE6ppbNw1bWbIh5bxiQV2xynGw+NVomw/hri2LX+utt+xMQB5AuDg+80Lf8cWkcrQ2aT3k2SCsYwAR3yT/wDaV8P2X1XqHOIY41dSHaMb1XaaXKLidraJYQXJLY9ZsnPerwitnqR21wJfahpSrMwK8rSsCACQPZ+VSipVuLdhGqBsDOW71KvQOzd2tHx/rUqUsYZfjb+xt8q5jwl/eF5/o/JqlSiiDI6B/wBL8q9aT/ZW/i/lX2pQy6jl8S23/wASj9K+3P8AF/M1KlWLZp4PthQOo/uN8TUqVRBO32B/iqi//u+P/wA//pUqVaIIz9oPnTaH7IfCpUqEAr/7f5CpUqVCH//Z", "url": "https://www.youtube.com/watch?v=5AgenwHpelU", "type": "video"}, "305": {"title": "The Big Bang Theory (#TBBT) | Top 50 Funniest Moments ...", "snippet": "", "uploaded": "", "thumbnail": "https://i.ytimg.com/vi/l-x5A02Hof4/default.jpg?sqp=-oaymwEECHQQQQ&rs=AMzJL3lD4q1Y9B99wAKd7eWFA6qYz6CDtg", "url": "https://www.youtube.com/watch?v=l-x5A02Hof4", "type": "video"}, "306": {"title": "The Big Bang Theory Wiki The Big Bang Theory Wiki - Fandom", "snippet": "", "uploaded": "", "thumbnail": "https://encrypted-tbn2.gstatic.com/images?q=tbn:ANd9GcSRsB4ie6nuvlmJxgwrSf8nugvLxale1dmH64Bc9GNg9Zrjy30ree8pv24", "url": "https://bigbangtheory.fandom.com/wiki/The_Big_Bang_Theory", "type": "video"}, "307": {"title": "First and Last Lines Spoken By The Big Bang Theory Characters", "snippet": "", "uploaded": "", "thumbnail": "https://i.ytimg.com/vi/NjeKl3ABjWU/default.jpg?sqp=-oaymwEECHQQQQ&rs=AMzJL3lyPfH4JAs4nNLbt_tJIFFTGhGWOQ", "url": "https://www.youtube.com/watch?v=NjeKl3ABjWU", "type": "video"}, "308": {"title": "The Big Bang Theory Bloopers |   Ossa Movies - YouTube", "snippet": "", "uploaded": "", "thumbnail": "https://i.ytimg.com/vi/FdrMgZ_lDXQ/default.jpg?sqp=-oaymwEECHQQQQ&rs=AMzJL3nmlqfVYZY-1PFmk67gmjf6sFZUQA", "url": "https://www.youtube.com/watch?v=FdrMgZ_lDXQ", "type": "video"}, "309": {"title": "The Big Bang Theory at PaleyFest LA 2016: Full Conversation ...", "snippet": "", "uploaded": "", "thumbnail": "https://i.ytimg.com/vi/XpjCuijNP_0/default.jpg?sqp=-oaymwEECHQQQQ&rs=AMzJL3k7V-UzZl1R4vPuPpbRFA9PruScyA", "url": "https://www.youtube.com/watch?v=XpjCuijNP_0", "type": "video"}, "310": {"title": "The Leonard & Penny Story In Full (S1-12) | Big Bang Theory", "snippet": "", "uploaded": "", "thumbnail": "https://i.ytimg.com/vi/ewDcR0H8zBo/default.jpg?sqp=-oaymwEECHQQQQ&rs=AMzJL3n5lTvz8kqWHhhIesRmssjyIJaSkg", "url": "https://www.youtube.com/watch?v=ewDcR0H8zBo", "type": "video"}, "311": {"title": "The Big Bang Theory: Jim Parsons on why he exited as ...", "snippet": "", "uploaded": "", "thumbnail": "https://encrypted-tbn3.gstatic.com/images?q=tbn:ANd9GcQKBZjD0PTYV6MvDW9dkxAjzmiFLor_B-w5qozYwwt5ZmIxya0h57TlRqA", "url": "https://www.usatoday.com/story/entertainment/tv/2020/08/12/big-bang-theory-jim-parsons-show-exit-sheldon-cooper/3353117001/", "type": "video"}, "312": {"title": "The Big Bang Theory: Real-Life Partners 2019 Revealed ...", "snippet": "", "uploaded": "", "thumbnail": "https://i.ytimg.com/vi/Up1xQe98FcI/default.jpg?sqp=-oaymwEECHQQQQ&rs=AMzJL3n8MILytyTXitbJHcXC7c2y1lnWpA", "url": "https://www.youtube.com/watch?v=Up1xQe98FcI", "type": "video"}, "313": {"title": "Things You Never Noticed In The Pilot Of The Big Bang Theory", "snippet": "", "uploaded": "", "thumbnail": "https://i.ytimg.com/vi/EuWBT8bog1E/default.jpg?sqp=-oaymwEECHQQQQ&rs=AMzJL3mUz9dHhEvk9KmmMUGeqYW-mYgzCA", "url": "https://www.youtube.com/watch?v=EuWBT8bog1E", "type": "video"}, "314": {"title": "Sheldon meets Stephen Hawking- The big bang theory ...", "snippet": "", "uploaded": "", "thumbnail": "https://i.ytimg.com/vi/wlrOKpQ6UBI/default.jpg?sqp=-oaymwEECHQQQQ&rs=AMzJL3lfO4Kz1QffxEB4K_YN_BHTBoVcsw", "url": "https://www.youtube.com/watch?v=wlrOKpQ6UBI", "type": "video"}, "315": {"title": "Sheldon Plays the Bongos | The Big Bang Theory | Netflix ...", "snippet": "", "uploaded": "", "thumbnail": "https://i.ytimg.com/vi/PQ4R64kUcPQ/default.jpg?sqp=-oaymwEECHQQQQ&rs=AMzJL3k7saWboyNr8z_FdmIDONI2Cj0ECg", "url": "https://www.youtube.com/watch?v=PQ4R64kUcPQ", "type": "video"}, "316": {"title": "Top 10 Big Bang Theory Plot Holes You Didn't Notice - YouTube", "snippet": "", "uploaded": "", "thumbnail": "https://i.ytimg.com/vi/axjdwp5qGI0/default.jpg?sqp=-oaymwEECHQQQQ&rs=AMzJL3mLrl-kqe6ytl80_V-M6TkB_tQ_uQ", "url": "https://www.youtube.com/watch?v=axjdwp5qGI0", "type": "video"}, "317": {"title": "The Big Bang Theory - YouTube", "snippet": "", "uploaded": "", "thumbnail": "https://i.ytimg.com/vi/gZDa6d93ywE/default.jpg?sqp=-oaymwEECHQQQQ&rs=AMzJL3llCgMf1nPRfv1AT6mnKXt7etOLlg", "url": "https://www.youtube.com/watch?v=gZDa6d93ywE", "type": "video"}, "318": {"title": "The Cast Of The Big Bang Theory Could Look Very Different ...", "snippet": "", "uploaded": "", "thumbnail": "https://i.ytimg.com/vi/l3x5JVp8mwU/default.jpg?sqp=-oaymwEECHQQQQ&rs=AMzJL3nv_PBsQsR56cH4vlIm9J8mhagrlw", "url": "https://www.youtube.com/watch?v=l3x5JVp8mwU", "type": "video"}, "319": {"title": "Sheldon Cooper | The Big Bang Theory Wiki | Fandom", "snippet": "", "uploaded": "", "thumbnail": "https://encrypted-tbn2.gstatic.com/images?q=tbn:ANd9GcSRsB4ie6nuvlmJxgwrSf8nugvLxale1dmH64Bc9GNg9Zrjy30ree8pv24", "url": "https://bigbangtheory.fandom.com/wiki/Sheldon_Cooper", "type": "video"}, "320": {"title": "The Big Bang Theory finale marks end to longest-running sitcom", "snippet": "", "uploaded": "", "thumbnail": "https://encrypted-tbn2.gstatic.com/images?q=tbn:ANd9GcQPQDG9SKl79rtqt4QDnofg5YRXvVIC5qXNHStae3v_Ibl7-ex_-YdkkeQQNX0", "url": "https://www.usatoday.com/story/life/tv/2019/05/16/big-bang-theory-finale-marks-end-longest-running-sitcom/3697142002/", "type": "video"}, "321": {"title": "The Big Bang Theory - Best of Sheldon Cooper - Season 7 ...", "snippet": "", "uploaded": "", "thumbnail": "https://i.ytimg.com/vi/wbd9PHdhKZE/default.jpg?sqp=-oaymwEECHQQQQ&rs=AMzJL3nLEfpQzCgKM6CyiKCCZWomAX5eSQ", "url": "https://www.youtube.com/watch?v=wbd9PHdhKZE", "type": "video"}, "322": {"title": "'Big Bang Theory': Mayim Bialik on which co-stars she still ...", "snippet": "", "uploaded": "", "thumbnail": "https://encrypted-tbn0.gstatic.com/images?q=tbn:ANd9GcT7TauqwV_SOu1pXcBfT1cxeyuO6ULrna5u9VeaMJfNtbJb5FVgykO6oCst", "url": "https://www.usatoday.com/story/entertainment/tv/2020/08/20/big-bang-theory-mayim-bialik-co-stars-sitcom/5615341002/", "type": "video"}, "323": {"title": "'Big Bang Theory' series finale: What the CBS hit says about ...", "snippet": "", "uploaded": "", "thumbnail": "https://encrypted-tbn2.gstatic.com/images?q=tbn:ANd9GcTnn9Hkif07fs6cQ95DdMrxmaqBdeC-4A8U3sz7VzRRi5UPlfeBU2kmXMk0Eq4", "url": "https://www.nbcnews.com/think/opinion/big-bang-theory-series-finale-what-cbs-hit-says-about-ncna1006486", "type": "video"}, "324": {"title": "The Big Bang Theory - Warner Bros. Studio Tour Hollywood", "snippet": "", "uploaded": "", "thumbnail": "https://encrypted-tbn3.gstatic.com/images?q=tbn:ANd9GcQCz8LbY12qobp5Lk9OLZ8GOneZhB5e4G9dG4owIvkjTD52OkkMG0uCg78j", "url": "https://www.wbstudiotour.com/news/the-big-bang-theory/", "type": "video"}, "325": {"title": "The Big Bang Theory BEST MOMENTS (Part 1) - Warner Bros ...", "snippet": "", "uploaded": "", "thumbnail": "https://i.ytimg.com/vi/m30sXoJB8e8/default.jpg?sqp=-oaymwEECHQQQQ&rs=AMzJL3kvtyRRUU2pvC6D22NOkvn1xzAugw", "url": "https://www.youtube.com/watch?v=m30sXoJB8e8", "type": "video"}, "326": {"title": "The Final Days of The Big Bang Theory - YouTube", "snippet": "", "uploaded": "", "thumbnail": "https://i.ytimg.com/vi/dgTCptwK8_4/default.jpg?sqp=-oaymwEECHQQQQ&rs=AMzJL3k9SmYDZEb1YWI3E4xCX2aD76Zf8w", "url": "https://www.youtube.com/watch?v=dgTCptwK8_4", "type": "video"}, "327": {"title": "The Big Bang Theory - Official Trailer (HD) - YouTube", "snippet": "", "uploaded": "", "thumbnail": "https://i.ytimg.com/vi/WBb3fojgW0Q/default.jpg?sqp=-oaymwEECHQQQQ&rs=AMzJL3kqkLm4Ra_eLEolUDOZnBbPkSBFhQ", "url": "https://www.youtube.com/watch?v=WBb3fojgW0Q", "type": "video"}, "328": {"title": "California Institute of Technology | The Big Bang Theory Wiki ...", "snippet": "", "uploaded": "", "thumbnail": "https://encrypted-tbn2.gstatic.com/images?q=tbn:ANd9GcSRsB4ie6nuvlmJxgwrSf8nugvLxale1dmH64Bc9GNg9Zrjy30ree8pv24", "url": "https://bigbangtheory.fandom.com/wiki/California_Institute_of_Technology", "type": "video"}, "329": {"title": "The Big Bang Theory - Penny meets Missy - YouTube", "snippet": "", "uploaded": "", "thumbnail": "https://i.ytimg.com/vi/v5ZqHMBwyKU/default.jpg?sqp=-oaymwEECHQQQQ&rs=AMzJL3l_zE19ufGhufyqaBnemPa_l1QfBQ", "url": "https://www.youtube.com/watch?v=v5ZqHMBwyKU", "type": "video"}, "330": {"title": "Leonard Hofstadter | The Big Bang Theory Wiki | Fandom", "snippet": "", "uploaded": "", "thumbnail": "https://encrypted-tbn3.gstatic.com/images?q=tbn:ANd9GcSM3zSb_XzjwiGbqZIGlvAk10DRrUTGk_GGfubfGYZzGacrvxtXtKk6YkY", "url": "https://bigbangtheory.fandom.com/wiki/Leonard_Hofstadter", "type": "video"}, "331": {"title": "'The Big Bang Theory' finale: Stars explain all those plot twists", "snippet": "", "uploaded": "", "thumbnail": "https://encrypted-tbn1.gstatic.com/images?q=tbn:ANd9GcSjP_WDW0Wt-KfdnJ2IZK1hSjAgWknmB5olRs4I7qKtKxkU-kuug5hKUB0oAQrZ", "url": "https://www.usatoday.com/story/life/tv/2019/05/17/the-big-bang-theory-finale-stars-explain-all-those-plot-twists/1195496001/", "type": "video"}, "332": {"title": "Big-bang model | cosmology | Britannica", "snippet": "", "uploaded": "", "thumbnail": "https://encrypted-tbn3.gstatic.com/images?q=tbn:ANd9GcTiZigeCcw2PBMmWiztx6kUPMdWOJEEiXbYH28w7SFaoh3RnkMoMdNYVhM", "url": "https://www.britannica.com/science/big-bang-model", "type": "video"}, "333": {"title": "Ba-Sing-A on 'The Big Bang Theory' - YouTube", "snippet": "", "uploaded": "", "thumbnail": "https://i.ytimg.com/vi/gcrCvVQXmgU/default.jpg?sqp=-oaymwEECHQQQQ&rs=AMzJL3kvXmkGZG6AddOgAfAimSVHfjGFhg", "url": "https://www.youtube.com/watch?v=gcrCvVQXmgU", "type": "video"}, "334": {"title": "'The Big Bang Theory' Cast: Where Can You See Them Now ...", "snippet": "", "uploaded": "", "thumbnail": "https://encrypted-tbn1.gstatic.com/images?q=tbn:ANd9GcQGhzNVSBui3pKo_emsCFHhGHiH9uaLTXJzSXTRjUvRKrTTooMD1QlS-Q0", "url": "https://www.bbcamerica.com/anglophenia/2020/09/the-big-bang-theory-cast-where-can-you-see-them-now", "type": "video"}, "335": {"title": "The Untold Truth Of The Big Bang Theory - YouTube", "snippet": "", "uploaded": "", "thumbnail": "https://i.ytimg.com/vi/FdsjNebbcUM/default.jpg?sqp=-oaymwEECHQQQQ&rs=AMzJL3nvgFEDPZddBPD74gxPFgmK8mfLHQ", "url": "https://www.youtube.com/watch?v=FdsjNebbcUM", "type": "video"}, "336": {"title": "Big Bang Theory - YouTube", "snippet": "", "uploaded": "", "thumbnail": "https://i.ytimg.com/vi/TzhIfN4UQv8/default.jpg?sqp=-oaymwEECHQQQQ&rs=AMzJL3kXx5m6y5zgVcBoRm_boIwkzzTVTw", "url": "https://www.youtube.com/watch?v=TzhIfN4UQv8", "type": "video"}, "337": {"title": "HBO Max scores exclusive streaming rights to 'The Big Bang ...", "snippet": "", "uploaded": "", "thumbnail": "https://encrypted-tbn2.gstatic.com/images?q=tbn:ANd9GcSE4tC457w7s3UVpA_DHkuNqIKODsqPs11p2AssINv0Kv8TWTraJ2oMEEBjqXE", "url": "https://www.cnbc.com/2019/09/17/hbo-max-scores-exclusive-streaming-rights-to-the-big-bang-theory.html", "type": "video"}, "338": {"title": "The origins of the universe facts and information", "snippet": "", "uploaded": "", "thumbnail": "https://encrypted-tbn2.gstatic.com/images?q=tbn:ANd9GcTHcvilG9Rij_nAaslvEssuK9s6PWYPvvZ7CSq2SL98CSTTwE-PAzH250Se1slL", "url": "https://www.nationalgeographic.com/science/space/universe/origins-of-the-universe/", "type": "video"}, "339": {"title": "The Beginning of Everything -- The Big Bang - YouTube", "snippet": "", "uploaded": "", "thumbnail": "https://i.ytimg.com/vi/wNDGgL73ihY/default.jpg?sqp=-oaymwEECHQQQQ&rs=AMzJL3m53BJIynRVinfDlk_MfOQNEgCKCw", "url": "https://www.youtube.com/watch?v=wNDGgL73ihY", "type": "video"}, "340": {"title": "THE BIG BANG THEORY 'When Leonard Met Sheldon' Clip ...", "snippet": "", "uploaded": "", "thumbnail": "https://i.ytimg.com/vi/8AWN_JvrWmE/default.jpg?sqp=-oaymwEECHQQQQ&rs=AMzJL3kHTM2fXeJG1XUD2TjMYRq_12d0-w", "url": "https://www.youtube.com/watch?v=8AWN_JvrWmE", "type": "video"}, "341": {"title": "Big Bang Theory star Jim Parsons opens up about 'complicated'", "snippet": "", "uploaded": "", "thumbnail": "https://encrypted-tbn3.gstatic.com/images?q=tbn:ANd9GcSyGtoHV_oUfcvGJBFbTY_U5vAwwWkoTaW0GLdfqsPQbDUeRAZ3l81Yytw9ePlB", "url": "https://www.independent.co.uk/arts-entertainment/tv/news/big-bang-theory-jim-parsons-quit-cbs-david-tennant-podcast-a9664831.html", "type": "video"}, "342": {"title": "\"The Big Bang Theory\" goes out on top after 12 seasons ...", "snippet": "", "uploaded": "", "thumbnail": "https://i.ytimg.com/vi/8j-5Av6NCf0/default.jpg?sqp=-oaymwEECHQQQQ&rs=AMzJL3ku1AbEV_LotkUVkRt69udHZi6pwA", "url": "https://www.youtube.com/watch?v=8j-5Av6NCf0", "type": "video"}, "343": {"title": "Penny | The Big Bang Theory Wiki | Fandom", "snippet": "", "uploaded": "", "thumbnail": "https://encrypted-tbn2.gstatic.com/images?q=tbn:ANd9GcSRsB4ie6nuvlmJxgwrSf8nugvLxale1dmH64Bc9GNg9Zrjy30ree8pv24", "url": "https://bigbangtheory.fandom.com/wiki/Penny", "type": "video"}, "344": {"title": "The Big Bang Theory: Best of Sheldon Moments - Mashup ...", "snippet": "", "uploaded": "", "thumbnail": "https://i.ytimg.com/vi/0zEGALGibgI/default.jpg?sqp=-oaymwEECHQQQQ&rs=AMzJL3lAssz1mVzCdZ949vNgjGusYCHexQ", "url": "https://www.youtube.com/watch?v=0zEGALGibgI", "type": "video"}, "345": {"title": "Stephen Hawking | The Big Bang Theory Wiki | Fandom", "snippet": "", "uploaded": "", "thumbnail": "https://encrypted-tbn2.gstatic.com/images?q=tbn:ANd9GcSRsB4ie6nuvlmJxgwrSf8nugvLxale1dmH64Bc9GNg9Zrjy30ree8pv24", "url": "https://bigbangtheory.fandom.com/wiki/Stephen_Hawking", "type": "video"}, "346": {"title": "The Big Bang Theory: New Neighbors (Clip) | TBS - YouTube", "snippet": "", "uploaded": "", "thumbnail": "https://i.ytimg.com/vi/FKQpU3iItXg/default.jpg?sqp=-oaymwEECHQQQQ&rs=AMzJL3lvGvCt89BQlT8sXF3z41dklij-aw", "url": "https://www.youtube.com/watch?v=FKQpU3iItXg", "type": "video"}, "347": {"title": "The Big Bang Theory's Kunal Nayyar reveals what he won't miss", "snippet": "", "uploaded": "", "thumbnail": "https://encrypted-tbn0.gstatic.com/images?q=tbn:ANd9GcTCPbP_ftl9dVZqaBg775VlOrGbetl10qbROUQOjPD42ZD96JKqjGCgJ6M", "url": "https://www.express.co.uk/showbiz/tv-radio/1343684/The-Big-Bang-Theory-Kunal-Nayyar-Raj-Koothrapali-won-t-miss-series-finale-CBS-video", "type": "video"}, "348": {"title": "The Big Bang Theory: Pop Culture (Clip) | TBS - YouTube", "snippet": "", "uploaded": "", "thumbnail": "https://i.ytimg.com/vi/GYmu8sy9o-k/default.jpg?sqp=-oaymwEECHQQQQ&rs=AMzJL3mAL_deTVvVrY7013pglh3ATa45yw", "url": "https://www.youtube.com/watch?v=GYmu8sy9o-k", "type": "video"}, "349": {"title": "Why Did Jim Parsons Leave 'The Big Bang Theory'? - How ...", "snippet": "", "uploaded": "", "thumbnail": "https://encrypted-tbn3.gstatic.com/images?q=tbn:ANd9GcRJkLXA8GRQgQpYcVvsC8Q3nj7URgR-iImjyn4z3RHYlV6B8rCXHadrliUBe8k4", "url": "https://www.goodhousekeeping.com/life/entertainment/a33414808/big-bang-theory-jim-parsons-sheldon-cooper-leave-cancellation/", "type": "video"}, "350": {"title": "The Big Bang Theory's Mayim Bialik sends fans into meltdown ...", "snippet": "", "uploaded": "", "thumbnail": "https://encrypted-tbn0.gstatic.com/images?q=tbn:ANd9GcTFEOeWoS7wuFBBVgvUL9E6CUKePmPzvEvHBXWuj6TbovQFEY6rUL1aPGL6", "url": "https://www.express.co.uk/showbiz/tv-radio/1345916/The-Big-Bang-Theory-Mayim-Bialik-Amy-Penny-Kaley-Cuoco-reunion-painting-CBS-video", "type": "video"}, "351": {"title": "The Big Bang Theory: 20 Details You Totally Missed |   OSSA ...", "snippet": "", "uploaded": "", "thumbnail": "https://i.ytimg.com/vi/8g-j3Ayvpis/default.jpg?sqp=-oaymwEECHQQQQ&rs=AMzJL3kyb26EjUNmpT-LeoisceDMuoRgCA", "url": "https://www.youtube.com/watch?v=8g-j3Ayvpis", "type": "video"}, "352": {"title": "'The Big Bang Theory' cast cements their handprints at the ...", "snippet": "", "uploaded": "", "thumbnail": "https://encrypted-tbn1.gstatic.com/images?q=tbn:ANd9GcSjWAT2Iv9jt9C5Q0UhaVcHomGg7OiWusl0g5aZQ_kVIRqSufEmComvS7ce", "url": "https://www.cnn.com/2019/05/01/entertainment/big-bang-theory-chinese-theatre-trnd/index.html", "type": "video"}, "353": {"title": "Baby Steps: Love And 'The Big Bang Theory' : NPR", "snippet": "", "uploaded": "", "thumbnail": "https://encrypted-tbn3.gstatic.com/images?q=tbn:ANd9GcTcYWT_Jo8V8LNT2WVsNBBk36dHU-9DkmuPg_hGAT5S9ZLr0pCbcnd9ybSa-tA", "url": "https://www.npr.org/2015/12/17/460143091/baby-steps-love-and-the-big-bang-theory", "type": "video"}, "354": {"title": "The Big Bang Theory: Childhood Fights (Clip) | TBS - YouTube", "snippet": "", "uploaded": "", "thumbnail": "https://i.ytimg.com/vi/t1ne-Ikrjg4/default.jpg?sqp=-oaymwEECHQQQQ&rs=AMzJL3mbVoU6Dn0sJEJj4AiaUoTp81Ojow", "url": "https://www.youtube.com/watch?v=t1ne-Ikrjg4", "type": "video"}, "355": {"title": "The Big Bang Theory - Stephanie meets Penny - YouTube", "snippet": "", "uploaded": "", "thumbnail": "https://i.ytimg.com/vi/j8yhXylDD5c/default.jpg?sqp=-oaymwEECHQQQQ&rs=AMzJL3mSt3rEbg2YpsMakhfOq70w-839-Q", "url": "https://www.youtube.com/watch?v=j8yhXylDD5c", "type": "video"}, "356": {"title": "'The Big Bang Theory' was set to continue for two more years ...", "snippet": "", "uploaded": "", "thumbnail": "https://encrypted-tbn0.gstatic.com/images?q=tbn:ANd9GcTakp2dVPgSRLfknZhn0PB1OsdUB98tc59utNZx-MLrTSKfB4waBELfiGI1", "url": "https://www.nme.com/news/tv/the-big-bang-theory-was-set-to-continue-for-two-more-years-before-jim-parsons-quit-2674120", "type": "video"}, "357": {"title": "The Big Bang Theory - You Hacked My Facebook Account ...", "snippet": "", "uploaded": "", "thumbnail": "https://i.ytimg.com/vi/YqC6LOHquqM/default.jpg?sqp=-oaymwEECHQQQQ&rs=AMzJL3klNxl5P2ab81DiQdZGNWEPpbwzIg", "url": "https://www.youtube.com/watch?v=YqC6LOHquqM", "type": "video"}, "358": {"title": "How 'Big Bang Theory' characters have evolved over 12 ...", "snippet": "", "uploaded": "", "thumbnail": "https://encrypted-tbn3.gstatic.com/images?q=tbn:ANd9GcRz9KIBuN0u8olBeEAVdtgdXRsIeI01HdZiB5ofxuidAS5ZGls1WWJ04T0", "url": "https://www.usatoday.com/story/life/tv/2019/05/08/thebigbangtheory-chuck-lorre-actors-praise-character-evolution/1126047001/", "type": "video"}, "359": {"title": "The Big Bang Theory actors talk about ending record setting ...", "snippet": "", "uploaded": "", "thumbnail": "https://encrypted-tbn0.gstatic.com/images?q=tbn:ANd9GcTeH4ExFTgw5p4_y8ZnwSiBNXa2vLT5rG03u114H1AXEgUAdy6xqfLUMV5H", "url": "https://www.usatoday.com/story/life/tv/2019/05/02/big-bang-theory-actors-talk-ending-record-setting-cbs-sitcom/3629013002/", "type": "video"}, "360": {"title": "'The Big Bang Theory' breaks major TV milestone - CNN", "snippet": "", "uploaded": "", "thumbnail": "https://encrypted-tbn1.gstatic.com/images?q=tbn:ANd9GcSjWAT2Iv9jt9C5Q0UhaVcHomGg7OiWusl0g5aZQ_kVIRqSufEmComvS7ce", "url": "https://www.cnn.com/2019/03/28/entertainment/big-bang-theory-record-milestone-episodes/index.html", "type": "video"}, "361": {"title": "Big Bang Theory star imagines how Sheldon would react to ...", "snippet": "", "uploaded": "", "thumbnail": "https://encrypted-tbn2.gstatic.com/images?q=tbn:ANd9GcQsEZkJzXInKQhLOBeCS4qXBVjvMUdbkenwJh2jD9EQOXK0-fLkiR7wwZLSgHWG", "url": "https://www.digitalspy.com/tv/ustv/a34203512/big-bang-theory-jim-parsons-sheldon-covid/", "type": "video"}, "362": {"title": "'The Big Bang Theory' Finale Scores Huge Ratings, 18 Million ...", "snippet": "", "uploaded": "", "thumbnail": "https://encrypted-tbn1.gstatic.com/images?q=tbn:ANd9GcTJsgenzqgTFVrLk-ca66kbNCbu_HYEC0HvvquBNpL8ASwFxVMdx4erP78", "url": "https://variety.com/2019/tv/news/the-big-bang-theory-finale-early-ratings-1203218476/", "type": "video"}, "363": {"title": "Kaley Cuoco doesn't want 'The Big Bang Theory' to end: 'I don ...", "snippet": "", "uploaded": "", "thumbnail": "https://encrypted-tbn0.gstatic.com/images?q=tbn:ANd9GcSdOxiV7WCAG5oCMnE3p9RYvuv1c6iMzR2qJB6rgty9kaZZHLC85Ef91MBCoS8", "url": "https://www.insider.com/kaley-cuoco-doesnt-want-big-bang-theory-to-end-2019-1", "type": "video"}, "364": {"title": "Big Bang Theory plot hole: Sheldon should've been fired from ...", "snippet": "", "uploaded": "", "thumbnail": "https://encrypted-tbn1.gstatic.com/images?q=tbn:ANd9GcQB--FC3mt91x3Jbn7xJFijrhjn3d-b1R21djG6AANDwsbugbGpG64YgvWcTds", "url": "https://www.express.co.uk/showbiz/tv-radio/1339656/Big-Bang-Theory-plot-hole-Sheldon-cooper-fired-Alex-Jensen-Jim-Parsons-CBS-video", "type": "video"}, "365": {"title": "'The Big Bang Theory' Series Finale Ends On Emotional Note ...", "snippet": "", "uploaded": "", "thumbnail": "https://encrypted-tbn1.gstatic.com/images?q=tbn:ANd9GcRGWoTtfA-7n4NpPINJey7LYWyPgZ5f-WOl6v9qWMQc1KKerAKDaQJiEQoO2ew", "url": "https://variety.com/2019/tv/news/the-big-bang-theory-series-reveals-big-news-ends-on-emotional-note-from-sheldon-cooper-1203217393/", "type": "video"}, "366": {"title": "Strict Rules The Cast Of The Big Bang Theory Has To Follow ...", "snippet": "", "uploaded": "", "thumbnail": "https://i.ytimg.com/vi/RUdg5L9WDWs/default.jpg?sqp=-oaymwEECHQQQQ&rs=AMzJL3n-6_IFNJSYjEZWQxl948apasvhfg", "url": "https://www.youtube.com/watch?v=RUdg5L9WDWs", "type": "video"}, "367": {"title": "A New Test for the Leading Big Bang Theory | Quanta Magazine", "snippet": "", "uploaded": "", "thumbnail": "https://encrypted-tbn2.gstatic.com/images?q=tbn:ANd9GcTjkeyGwgP7TGNTr5foaHA-GTMyFLv5KbFAe8mziHm5SjrZnBX0mAuT1CgEzCTR", "url": "https://www.quantamagazine.org/a-new-test-for-the-leading-big-bang-theory-20180911/", "type": "video"}, "368": {"title": "\u201cThe Settlers of Catan\u201d featured in \u201cThe Big Bang Theory ...", "snippet": "", "uploaded": "", "thumbnail": "https://encrypted-tbn2.gstatic.com/images?q=tbn:ANd9GcQzfOEpNzrv_LJZkJ9f9p4cGpaGit1UolHMLd9F57eGBBOHHa_yWKY-EcYuCLcJ", "url": "https://www.catan.com/about-us/literature-multimedia/settlers-catan-featured-big-bang-theory", "type": "video"}, "369": {"title": "'Big Bang Theory': Jim Parsons wanted to move on from ...", "snippet": "", "uploaded": "", "thumbnail": "https://encrypted-tbn2.gstatic.com/images?q=tbn:ANd9GcQPQDG9SKl79rtqt4QDnofg5YRXvVIC5qXNHStae3v_Ibl7-ex_-YdkkeQQNX0", "url": "https://www.usatoday.com/story/life/people/2019/06/20/big-bang-theory-jim-parsons-ready-to-move-on-sheldon-cooper/1511754001/", "type": "video"}, "370": {"title": "'The Big Bang Theory' finale doesn't tell us Penny's last name ...", "snippet": "", "uploaded": "", "thumbnail": "https://encrypted-tbn2.gstatic.com/images?q=tbn:ANd9GcT159DZ0krLNOkYzT0yuJGXVeX1BK8zORp9kZL8b4pSsPOiC_e11nrdnSyVBn3g", "url": "https://www.insider.com/the-big-bang-theory-never-reveals-pennys-last-name-2019-5", "type": "video"}, "371": {"title": "People think Christopher Nolan copied the premise for Tenet ...", "snippet": "", "uploaded": "", "thumbnail": "https://encrypted-tbn0.gstatic.com/images?q=tbn:ANd9GcTDS7bPaBrSWIcWQjhWPsflezlebH-dB9lcoZNaV3fKQ0cMKbj2SgMzOOFhA5g", "url": "https://www.independent.co.uk/arts-entertainment/tv/news/tenet-big-bang-theory-christopher-nolan-sheldon-cooper-entropy-time-b831631.html", "type": "video"}, "372": {"title": "Big Bang Theory reportedly ended earlier after Jim Parsons' exit", "snippet": "", "uploaded": "", "thumbnail": "https://encrypted-tbn2.gstatic.com/images?q=tbn:ANd9GcQr1cXv3bs5krRWrR7L7ZR32CrWPnPsZtkUidHysJrnpFK5GLEyL1EQWoxFagd5", "url": "https://www.digitalspy.com/tv/ustv/a32629161/big-bang-theory-ended-early-jim-parson-departure/", "type": "video"}, "373": {"title": "Big Bang Theory stars' new show is officially happening", "snippet": "", "uploaded": "", "thumbnail": "https://encrypted-tbn2.gstatic.com/images?q=tbn:ANd9GcR7BfeFYbwJCJJABzsXtLBOQ5cDfkeAAVV17LjlBB4a__Yc5HF1tgkuAUP8avQ6", "url": "https://www.digitalspy.com/tv/ustv/a32445556/big-bang-theory-call-me-kat-mayim-bialik-jim-parsons/", "type": "video"}, "374": {"title": "Top 10 Penny & Leonard Moments on The Big Bang Theory ...", "snippet": "", "uploaded": "", "thumbnail": "https://i.ytimg.com/vi/c6y5uu7jEhQ/default.jpg?sqp=-oaymwEECHQQQQ&rs=AMzJL3ktl6QCjdW3UpxrMJkqvutxHSIRIA", "url": "https://www.youtube.com/watch?v=c6y5uu7jEhQ", "type": "video"}, "375": {"title": "\"The Big Bang Theory\" - CONAN on TBS - YouTube", "snippet": "", "uploaded": "", "thumbnail": "https://i.ytimg.com/vi/wKPr7rYSQd8/default.jpg?sqp=-oaymwEECHQQQQ&rs=AMzJL3l4q-BChVgZdCnuZiXQ4l4_6aKm8A", "url": "https://www.youtube.com/watch?v=wKPr7rYSQd8", "type": "video"}, "376": {"title": "The Big Bang Theory | Laws of Reflection | Warner Bros ...", "snippet": "", "uploaded": "", "thumbnail": "https://i.ytimg.com/vi/f_K6MA91iV0/default.jpg?sqp=-oaymwEECHQQQQ&rs=AMzJL3mUfZSaqcB_ILYbeYU2k1L0kT1ZNw", "url": "https://www.youtube.com/watch?v=f_K6MA91iV0", "type": "video"}, "377": {"title": "'Young Sheldon' paid tribute to 'The Big Bang Theory' after ...", "snippet": "", "uploaded": "", "thumbnail": "https://encrypted-tbn2.gstatic.com/images?q=tbn:ANd9GcQUIrBfC4PBoCEq7WCUHKfAuJaygfkNc4eZtAKW8bAV9YzCekwZp3nT3CZlpF4", "url": "https://www.insider.com/watch-young-sheldon-tribute-to-the-big-bang-theory-after-finale-2019-5", "type": "video"}, "378": {"title": "Mayim Bialik's Ph.D. Actually Helped Shape 'The Big Bang ...", "snippet": "", "uploaded": "", "thumbnail": "https://encrypted-tbn0.gstatic.com/images?q=tbn:ANd9GcTJcMeWYY0Ap1S3GrNiJJn_O5h6gREoHzcZpqBChlc8nB-FFGL0izWzXRM", "url": "https://www.cheatsheet.com/entertainment/mayim-bialiks-ph-d-actually-helped-shape-the-big-bang-theory.html/", "type": "video"}, "379": {"title": "Stuart Bloom | The Big Bang Theory Wiki | Fandom", "snippet": "", "uploaded": "", "thumbnail": "https://encrypted-tbn2.gstatic.com/images?q=tbn:ANd9GcSRsB4ie6nuvlmJxgwrSf8nugvLxale1dmH64Bc9GNg9Zrjy30ree8pv24", "url": "https://bigbangtheory.fandom.com/wiki/Stuart_Bloom", "type": "video"}, "380": {"title": "The Big Bang Theory ending in 2019: Jim Parsons was ready ...", "snippet": "", "uploaded": "", "thumbnail": "https://encrypted-tbn2.gstatic.com/images?q=tbn:ANd9GcSaMUhFG3KHSQkV58KTgtXXWDzX4uCrU8OaY5IDo5EDHnHKo19TtIRu-m3_VDc", "url": "https://ew.com/tv/2018/08/22/the-big-bang-theory-ending-jim-parsons-ready-to-leave/", "type": "video"}, "381": {"title": "Big Bang's Kaley Cuoco explains why Penny was a hit with ...", "snippet": "", "uploaded": "", "thumbnail": "https://encrypted-tbn1.gstatic.com/images?q=tbn:ANd9GcSuL9lVBujy_b7FGwW1JADZQuEVEv2DXh2lF-wsYZjqYwx8v_g520t7NDW4bWns", "url": "https://www.digitalspy.com/tv/ustv/a34154903/the-big-bang-theory-kaley-cuoco-penny-popular-viewers/", "type": "video"}, "382": {"title": "'The Big Bang Theory': Does the Actor Who Plays Barry Kripke ...", "snippet": "", "uploaded": "", "thumbnail": "https://encrypted-tbn2.gstatic.com/images?q=tbn:ANd9GcRDqrqKUgztL8ELbV2elEIcN7OD_KulYMylrmeMJhLgWQG0Rg9o3YNixaFE", "url": "https://www.cheatsheet.com/entertainment/the-big-bang-theory-does-the-actor-who-plays-barry-kripke-speak-that-way-in-real-life.html/", "type": "video"}, "383": {"title": "Pilot | The Big Bang Theory Wiki | Fandom", "snippet": "", "uploaded": "", "thumbnail": "https://encrypted-tbn2.gstatic.com/images?q=tbn:ANd9GcSRsB4ie6nuvlmJxgwrSf8nugvLxale1dmH64Bc9GNg9Zrjy30ree8pv24", "url": "https://bigbangtheory.fandom.com/wiki/Pilot", "type": "video"}, "384": {"title": "The Big Bang Theory - Cutest Penny Moments (Season 1 ...", "snippet": "", "uploaded": "", "thumbnail": "https://i.ytimg.com/vi/-OcnFDtFbng/default.jpg?sqp=-oaymwEECHQQQQ&rs=AMzJL3nEpHTRY5Cupx7TOGHsS_58eZkoHA", "url": "https://www.youtube.com/watch?v=-OcnFDtFbng", "type": "video"}, "385": {"title": "The Big Bang Theory co-creator Chuck Lorre discusses end of ...", "snippet": "", "uploaded": "", "thumbnail": "https://encrypted-tbn0.gstatic.com/images?q=tbn:ANd9GcRed0-UKGvPqLh0ZVhRPQuQn9CqkBkeRqajFt49TeM11kgndDGzlmn3_So", "url": "https://www.usatoday.com/story/life/tv/2019/05/14/the-big-bang-theory-co-creator-chuck-lorre-discusses-end-hit-comedy/1174808001/", "type": "video"}, "386": {"title": "[VIDEO] 'The Big Bang Theory' Weddings Supercut: Lenny ...", "snippet": "", "uploaded": "", "thumbnail": "https://encrypted-tbn1.gstatic.com/images?q=tbn:ANd9GcSIMR_R0fmmcHXVIVPheFZKZB1feJyZ9-6WkyXsnQH3cD9hq4PCn7ajbYrNMgvF", "url": "https://tvline.com/2020/04/29/big-bang-theory-supercut-video-weddings/", "type": "video"}, "387": {"title": "The Big Bang Theory Cast: Where Are They Now? | OSSA ...", "snippet": "", "uploaded": "", "thumbnail": "https://i.ytimg.com/vi/ya4kbj5d9Sk/default.jpg?sqp=-oaymwEECHQQQQ&rs=AMzJL3ljW1kBs4YLDoAG6Q040yY0ovnAqw", "url": "https://www.youtube.com/watch?v=ya4kbj5d9Sk", "type": "video"}, "388": {"title": "It's TV: How AT&T is reshaping HBO with the help of 'Big Bang ...", "snippet": "", "uploaded": "", "thumbnail": "https://encrypted-tbn1.gstatic.com/images?q=tbn:ANd9GcQFdyGPlnbCyooJpcVk7ZCfUEYSz6P4ZgoIaelkl9LgOCFH-YPVG_UZ1II", "url": "https://www.nbcnews.com/news/all/it-s-tv-how-t-reshaping-hbo-help-big-bang-n1055601", "type": "video"}, "389": {"title": "The Big Bang Theory cast describes favorite guests episodes ...", "snippet": "", "uploaded": "", "thumbnail": "https://encrypted-tbn2.gstatic.com/images?q=tbn:ANd9GcSYjFu7rHErO1V395Ren0B6cOXyk5B90SfKvPSFPUkq0fN7WrWnhfPCL-44", "url": "https://www.usatoday.com/story/life/tv/2019/04/24/big-bang-theory-cast-describes-favorite-guests-episodes-props/3551376002/", "type": "video"}, "390": {"title": "Amy Farrah Fowler | The Big Bang Theory Wiki | Fandom", "snippet": "", "uploaded": "", "thumbnail": "https://encrypted-tbn2.gstatic.com/images?q=tbn:ANd9GcSRsB4ie6nuvlmJxgwrSf8nugvLxale1dmH64Bc9GNg9Zrjy30ree8pv24", "url": "https://bigbangtheory.fandom.com/wiki/Amy_Farrah_Fowler", "type": "video"}, "391": {"title": "'Big Bang Theory' finale gives Amy a mini makeover - Insider", "snippet": "", "uploaded": "", "thumbnail": "https://encrypted-tbn0.gstatic.com/images?q=tbn:ANd9GcQ373Km0vNP5I87PwoWKy9nvcaZkeJrk1iv-CC6bGsfAKxppA_a5XKupQmt-iPZ", "url": "https://www.insider.com/big-bang-theory-finale-amy-makeover-2019-5", "type": "video"}, "392": {"title": "Big Bang Theory final table read reaction |Full version| Final ...", "snippet": "", "uploaded": "", "thumbnail": "https://i.ytimg.com/vi/lrVtVORqy1w/default.jpg?sqp=-oaymwEECHQQQQ&rs=AMzJL3kEQ0WWXlql6lbzsR2BEF0Jm-k6qg", "url": "https://www.youtube.com/watch?v=lrVtVORqy1w", "type": "video"}, "393": {"title": "Bernadette Rostenkowski-Wolowitz | The Big Bang Theory ...", "snippet": "", "uploaded": "", "thumbnail": "https://encrypted-tbn0.gstatic.com/images?q=tbn:ANd9GcRkPGHuU1299PJqRcMSDLQLiNH2RFkhIW-es4jipbAIVEAvcfb_IJfzylY", "url": "https://bigbangtheory.fandom.com/wiki/Bernadette_Rostenkowski-Wolowitz", "type": "video"}, "394": {"title": "Big Bang Theory's Kunal Nayyar reveals real reason Raj ...", "snippet": "", "uploaded": "", "thumbnail": "https://encrypted-tbn0.gstatic.com/images?q=tbn:ANd9GcRv2yGkFR3fcEny2Mc7URTNZat1KZ8TYsDn1VdXlq1Gaw9ngwnoVxVLpLJw", "url": "https://www.express.co.uk/showbiz/tv-radio/1339321/Big-Bang-Theory-season-12-finale-Raj-Kunal-Nayyar-interview-reveal-CBS-video", "type": "video"}, "395": {"title": "Big Bang Theory had a bizarre way of stopping props being ...", "snippet": "", "uploaded": "", "thumbnail": "https://encrypted-tbn1.gstatic.com/images?q=tbn:ANd9GcSyIMuMsKT218YlYtcnjobw40btLPGpjmUN7esiOWrI_XKdnjD6Xt4OYqAiukeJ", "url": "https://www.digitalspy.com/tv/ustv/a32662854/the-big-bang-theory-microchipped-props-set/", "type": "video"}, "396": {"title": "Season 1 | The Big Bang Theory Wiki | Fandom", "snippet": "", "uploaded": "", "thumbnail": "https://encrypted-tbn2.gstatic.com/images?q=tbn:ANd9GcSRsB4ie6nuvlmJxgwrSf8nugvLxale1dmH64Bc9GNg9Zrjy30ree8pv24", "url": "https://bigbangtheory.fandom.com/wiki/Season_1", "type": "video"}, "397": {"title": "Saying farewell to \"The Big Bang Theory\" - YouTube", "snippet": "", "uploaded": "", "thumbnail": "https://i.ytimg.com/vi/sOvmRggYhfw/default.jpg?sqp=-oaymwEECHQQQQ&rs=AMzJL3nltciw1clM5icBTBnlyFDuD8R05Q", "url": "https://www.youtube.com/watch?v=sOvmRggYhfw", "type": "video"}}
