# Supplementary material for: An architecture for non-linear discovery of aggregated multimedia document web search results
Source: PeerJ Comput Sci. 2021 Apr 21;7:e449. doi: 10.7717/peerj-cs.449 (PMC8080422; doi:10.7717/peerj-cs.449)
Supplement: Supplemental Information 1 — We used each query cached file as the single experimental run. We calculated the mean from 5 iterations and again calculated the mean average of 5 iterations in the end. [file peerj-cs-07-449-s001.zip › QUERY_CACHE/snip_view11]

{"0": {"title": "The United States Social Security Administration", "snippet": "Official website of the U.S. Social Security Administration.", "url": "https://www.ssa.gov/", "type": "web"}, "1": {"title": "Social Security Administration | USAGov", "snippet": "The Social Security Administration assigns Social Security numbers, and administers the Social Security retirement, survivors, and disability insurance programs. They also administer the Supplemental Security Income program for the aged, blind, and disabled.", "url": "https://www.usa.gov/federal-agencies/social-security-administration", "type": "web"}, "2": {"title": "Top Questions About Social Security | USAGov", "snippet": "Aug 25, 2020 \u2014 Get, Replace, or Correct a Social Security Card. The Social Security Administration issues Social Security cards to: U.S. citizens. Permanent\u00a0...", "url": "https://www.usa.gov/about-social-security", "type": "web"}, "3": {"title": "Social Security Administration - Home | Facebook", "snippet": "Social Security Administration. 321924 likes \u00b7 3072 talking about this. Our Mission: Deliver quality Social Security services to the public. Privacy...", "url": "https://www.facebook.com/socialsecurity/", "type": "web"}, "4": {"title": "Social Security Administration - Wikipedia", "snippet": "www.ssa.gov. The United States Social Security Administration (SSA) is an independent agency of the U.S. federal government that administers Social Security, a social insurance program consisting of retirement, disability, and survivor benefits.", "url": "https://en.wikipedia.org/wiki/Social_Security_Administration", "type": "web"}, "5": {"title": "Social Security Administration (SSA) - Investopedia", "snippet": "Sep 22, 2020 \u2014 The Social Security Administration (SSA) is a U.S. agency that administers social programs covering disability, retirement and survivors'\u00a0...", "url": "https://www.investopedia.com/terms/s/ssa.asp", "type": "web"}, "6": {"title": "Social Security \u00b7 NYC311", "snippet": "Benefits Application and Assistance \u00b7 Agency: United States Social Security Administration \u00b7 Phone Number: (800) 772-1213 \u00b7 Business Hours: Monday - Friday: 7\u00a0...", "url": "https://portal.311.nyc.gov/article/?kanumber=KA-03117", "type": "web"}, "7": {"title": "U.S. Social Security Administration | Benefits.gov", "snippet": "The Social Security Administration (SSA) assigns Social Security numbers, and administers the Social Security retirement, survivors, and disability insurance\u00a0...", "url": "https://www.benefits.gov/agencies/U.S.%20Social%20Security%20Administration", "type": "web"}, "8": {"title": "Social Security Administration (SSA) - Performance.gov", "snippet": "Mission. Deliver quality Social Security services to the public. Overview. Few government agencies touch the lives of as many people as\u00a0...", "url": "https://www.performance.gov/SSA/", "type": "web"}, "9": {"title": "Social Security Administration | LinkedIn", "snippet": "Social Security Administration | 96874 followers on LinkedIn | The original mission for Social Security was to promote economic security for the nation's people.", "url": "https://www.linkedin.com/company/ssa", "type": "web"}, "10": {"title": "Fake calls about your SSN | FTC Consumer Information", "snippet": "Dec 12, 2018 \u2014 If you're worried about a call from someone who claims to be from the Social Security Administration, get off the phone. Then call the real SSA at 1\u00a0...", "url": "https://www.consumer.ftc.gov/blog/2018/12/fake-calls-about-your-ssn", "type": "web"}, "11": {"title": "This is what a Social Security scam sounds like | FTC ...", "snippet": "Dec 27, 2018 \u2014 Earlier this month, we told you about a growing scam: people pretend to be from the Social Security Administration (SSA) and try to get your\u00a0...", "url": "https://www.consumer.ftc.gov/blog/2018/12/what-social-security-scam-sounds", "type": "web"}, "12": {"title": "Welcome to SSA BEST | SSABEST", "snippet": "SSABest helps you find the benefits you may be eligible for through the Social Security Administration.", "url": "https://ssabest.benefits.gov/", "type": "web"}, "13": {"title": "SSAB | The Social Security Advisory Board is a bipartisan ...", "snippet": "Links to updates provided by the Social Security Administration and other agencies about economic impact payments, SSA operations, representative payees,\u00a0...", "url": "https://www.ssab.gov/", "type": "web"}, "14": {"title": "Social Security Recipients Will Automatically Receive ...", "snippet": "Apr 1, 2020 \u2014 The IRS will use the information on the Form SSA-1099 and Form RRB-1099 to generate $1,200 Economic Impact Payments to Social Security\u00a0...", "url": "https://home.treasury.gov/news/press-releases/sm967", "type": "web"}, "15": {"title": "Understanding Social Security Benefits | The Motley Fool", "snippet": "5 days ago \u2014 The Social Security Administration will review your case to decide if you are eligible. If it rules in your favor, you'll receive disability checks for as\u00a0...", "url": "https://www.fool.com/retirement/social-security/", "type": "web"}, "16": {"title": "Social Security Credit Union: Home", "snippet": "Masks are required to enter Social Security Administration Building (SSA) and SSCU. An SSCU Employee may ask you to briefly pull down your mask upon\u00a0...", "url": "https://www.ssacu.com/", "type": "web"}, "17": {"title": "State Social Security Administration - MT.gov - Montana.gov", "snippet": "Dangerous W-2 Phishing Scam Evolving; Targeting Schools, Restaurants, Hospitals, Tribal Groups and Others. WASHINGTON \u2013 The Internal Revenue Service,\u00a0...", "url": "https://sfsd.mt.gov/SSSA", "type": "web"}, "18": {"title": "Social Security Administration (SSA) | U.S. Equal Employment ...", "snippet": "Social Security Administration (SSA). Permanent Workforce: 66,065 Temporary Workforce: 1,567 Total Workforce: 67,632. Workforce Composition\u00a0...", "url": "https://www.eeoc.gov/federal-sector/reports/social-security-administration-ssa", "type": "web"}, "19": {"title": "Social Security Administration | Performance.gov", "snippet": "The administrative law judges in our hearing offices and the Appeals Council make decisions on appeals of denied Social Security and SSI claims. The vast\u00a0...", "url": "https://obamaadministration.archives.performance.gov/agency/social-security-administration.html", "type": "web"}, "20": {"title": "Social Security Administration - OPM", "snippet": "Senior Executive Service Presidential Rank Awards. Presidential Rank Awards. Social Security Administration. Nancy A. Berryhill. AGENCY SPOTLIGHT:\u00a0...", "url": "https://www.opm.gov/policy-data-oversight/senior-executive-service/presidential-rank-awards/2015/agency/social-security-administration/", "type": "web"}, "21": {"title": "Social Security Administration - GovTribe", "snippet": "220 results \u2014 The Social Security Administration assigns social security numbers; administers the retirement, survivors, and disability insurance programs known\u00a0...", "url": "https://govtribe.com/agency/federal-agency/social-security-administration-2", "type": "web"}, "22": {"title": "Former Claims Specialist at Social Security Administration ...", "snippet": "Oct 2, 2020 \u2014 CHICAGO \u2014 A former claims specialist for the U.S. Social Security Administration was sentenced today to four years in federal prison for\u00a0...", "url": "https://www.state.gov/former-claims-specialist-at-social-security-administration-sentenced-to-4-years-in-prison-for-misappropriating-732000-in-fraudulent-benefits/", "type": "web"}, "23": {"title": "Taxpayer Identification Numbers (TIN) | Internal Revenue ...", "snippet": "It is issued either by the Social Security Administration (SSA) or by the IRS. A Social Security number (SSN) is issued by the SSA whereas all other TINs are\u00a0...", "url": "https://www.irs.gov/individuals/international-taxpayers/taxpayer-identification-numbers-tin", "type": "web"}, "24": {"title": "How do I report a change of name or address to Medicare ...", "snippet": "See the Contacts page for additional information on contacting the Social Security Administration. You can also get more information on changing your name on\u00a0...", "url": "https://www.hhs.gov/answers/medicare-and-medicaid/how-do-i-change-my-name-or-address-with-medicare/index.html", "type": "web"}, "25": {"title": "myE\u2011Verify \u00b7 Welcome to myE\u2011Verify!", "snippet": "myE-Verify is allowing users additional time to contest their Social Security Administration and Dual (SSA and DHS) Tentative Nonconfirmations (TNCs) from\u00a0...", "url": "https://myeverify.uscis.gov/", "type": "web"}, "26": {"title": "Social Security Administration | Encyclopedia.com", "snippet": "The CES's function was to study problems relating to economic security and make recommendations for legislation that would promote the economic well-being of\u00a0...", "url": "https://www.encyclopedia.com/education/encyclopedias-almanacs-transcripts-and-maps/social-security-administration", "type": "web"}, "27": {"title": "Social Security Administration | Poquoson, VA", "snippet": "Social Security Administration. Office Addresses Newport News Office 11706 Jefferson Avenue Newport News, VA Hampton Office 1521 Hardy Cash Drive", "url": "https://www.ci.poquoson.va.us/259/Social-Security-Administration", "type": "web"}, "28": {"title": "E-Verify Extends Timeframe for Resolving Social Security ...", "snippet": "E-Verify Extends Timeframe for Resolving Social Security Administration TNCs due to COVID-19. March 26, 2020. More than 750,000 U.S. employers \u2013 many of\u00a0...", "url": "https://www.dorsey.com/newsresources/publications/client-alerts/2020/03/everify-social-security-administration", "type": "web"}, "29": {"title": "Social Security Administration Response to COVID-19 - NCLER", "snippet": "Mar 17, 2020 \u2014 In response to COVID-19 concerns, the Social Security Administration (SSA) has made significant changes to its operations and policies.", "url": "https://ncler.acl.gov/getattachment/Resources/SSA-Response-to-COVID-19.pdf.aspx?lang=en-US", "type": "web"}, "30": {"title": "Social Security Administration - Harford County, MD", "snippet": "Social Security Administration. Physical Address: 3435-A Box Hill Corporate Cent Abingdon, MD 21009. Mailing Address: Bel Air, MD 21014. Phone: 800-772-\u00a0...", "url": "https://www.harfordcountymd.gov/Directory.aspx?did=117", "type": "web"}, "31": {"title": "Wondering how much your Social Security check will increase ...", "snippet": "1 day ago \u2014 The Social Security Administration will soon set its COLA for 2021. Don't get too excited. Courtesy Everett Collection.", "url": "https://www.marketwatch.com/story/how-much-your-social-security-check-will-increase-next-year-2020-10-09", "type": "web"}, "32": {"title": "Want to earn an extra $484 per month from Social Security ...", "snippet": "3 days ago \u2014 The average beneficiary receives $1,514 per month, according to the Social Security Administration. If you have a full retirement age of 66\u00a0...", "url": "https://www.foxbusiness.com/money/want-to-earn-an-extra-484-per-month-from-social-security-heres-how", "type": "web"}, "33": {"title": "Social Security (@socialsecurity) \u2022 Instagram photos and videos", "snippet": "23.2k Followers, 18 Following, 181 Posts - See Instagram photos and videos from Social Security (@socialsecurity)", "url": "https://www.instagram.com/socialsecurity/?hl=en", "type": "web"}, "34": {"title": "SOAR Works!", "snippet": "SSI/SSDI Outreach, Access, and Recovery (SOAR) is funded by the Substance Abuse and Mental Health Services Administration (SAMHSA) and is a national\u00a0...", "url": "https://soarworks.prainc.com/", "type": "web"}, "35": {"title": "Union: Social Security Is Withholding Information and ...", "snippet": "Aug 19, 2020 \u2014 A union representing employees at the Social Security Administration accused the agency of withholding basic information and refusing to\u00a0...", "url": "https://www.govexec.com/management/2020/08/union-social-security-withholding-information-and-refusing-bargain-some-employees-return-offices/167834/", "type": "web"}, "36": {"title": "Trump administration allows deferral of Social Security tax", "snippet": "Aug 28, 2020 \u2014 WASHINGTON (AP) \u2014 The Trump administration on Friday allowed employers to suspend collection of some Social Security taxes, although\u00a0...", "url": "https://apnews.com/9c14eb40be1ab40735f983b512475d8d", "type": "web"}, "37": {"title": "4 Million Americans Waited Over an Hour in Line at Social ...", "snippet": "Jul 28, 2020 \u2014 Two separate Social Security Administration inspector general audits provide a detailed picture of customer experience over the past decade at\u00a0...", "url": "https://www.nextgov.com/cio-briefing/2020/07/4-million-americans-waited-over-hour-line-social-security-field-offices-2019/167270/", "type": "web"}, "38": {"title": "Social Security Administration Company Profile | Baltimore, MD", "snippet": "These guys have your number. Or at least you better hope they do. The Social Security Administration (SSA) pays retirement, disability, and survivors benefits to\u00a0...", "url": "https://www.dnb.com/business-directory/company-profiles.social_security_administration.fdb231f61c1df8d5a8d982ba0e9763ce.html", "type": "web"}, "39": {"title": "Social Security Administration Supplemental Security Income ...", "snippet": "Social Security Administration Supplemental Security Income (SSI) Improper Payments. Metadata Updated: June 3, 2019\u00a0...", "url": "https://catalog.data.gov/dataset/social-security-administration-supplemental-security-income-ssi-improper-payment", "type": "web"}, "40": {"title": "NYC Social Security Disability Frequently Asked Questions", "snippet": "How do I qualify for Social Security Disability benefits? SSDI only covers ... How do I prove my disability to the Social Security Administration? The most\u00a0...", "url": "https://fmelaw.com/locations-served/new-york-city/nyc-social-security-disability-faq/", "type": "web"}, "41": {"title": "Questions About the Social Security Administration - Mark R ...", "snippet": "How Do I Apply For Disability Benefits? To apply for benefits, contact the Social Security Administration (SSA) at 1-800-772-1213. They have a TTY phone\u00a0...", "url": "https://www.warner.senate.gov/public/index.cfm/questions-about-the-social-security-administration", "type": "web"}, "42": {"title": "How do I get Parts A & B? | Medicare", "snippet": "I'll be getting benefits from Social Security or the Railroad Retirement Board (RRB) at least 4 months before I turn 65. Do I need to sign up? No. In most cases, you'\u00a0...", "url": "https://www.medicare.gov/sign-up-change-plans/how-do-i-get-parts-a-b", "type": "web"}, "43": {"title": "Simple Mistake or Identity Theft \u2014 Texas Workforce Commission", "snippet": "Verify Your Social Security Number & Wages; Correcting Mistakes; UI Fraud Submission Portal; How to Report Identity Theft to Social Security Administration\u00a0...", "url": "https://twc.texas.gov/simple-mistake-or-identity-theft", "type": "web"}, "44": {"title": "Social Security Administration - Maryland Department of ...", "snippet": "Social Security Administration. 08/19. Page 1. Commissioner: Andrew M. Saul. Department: Independent. History & Mission: The Social Security Act was signed\u00a0...", "url": "http://commerce.maryland.gov/Documents/BusinessResource/SSA-Social-Security-Administration.pdf", "type": "web"}, "45": {"title": "Review of the Social Security Administration and Other ... - NCBI", "snippet": "SSA also administered Supplemental Security Income (SSI) benefits to approximately 7.04 million adults, 1.86 million of whom (26.4 percent) had a representative\u00a0...", "url": "https://www.ncbi.nlm.nih.gov/books/NBK367674/", "type": "web"}, "46": {"title": "Social Security Administration (SSA) | Los Angeles Public ...", "snippet": "Social Security Administration (SSA). 611 W 6th St 6th Floor Suite 650. Los Angeles, CA 90017. Phone: 800-772-1213. Hours: Monday, Tuesday, Thursday\u00a0...", "url": "https://www.lapl.org/stable-living/resource-centers/social-security-administration-ssa", "type": "web"}, "47": {"title": "New SSA telework policies prompt criticism from employees ...", "snippet": "Mar 5, 2020 \u2014 Employees at the Social Security Administration began work this week under their agency's new telework policies, which some say are\u00a0...", "url": "https://federalnewsnetwork.com/workforce/2020/03/new-ssa-telework-policies-prompt-criticism-from-employees-lawmakers/", "type": "web"}, "48": {"title": "SOCIAL SECURITY ADMINISTRATION HEADQUARTERS ...", "snippet": "SOCIAL SECURITY ADMINISTRATION HEADQUARTERS, BALTIMORE, MARYLAND and AMERICAN FEDERATION OF GOVERNMENT EMPLOYEES, LOCAL\u00a0...", "url": "https://www.flra.gov/node/66357", "type": "web"}, "49": {"title": "Beware of Social Security scams | Park Rapids Enterprise", "snippet": "Beware of Social Security scams. The Social Security Administration provides advice at www.ssa.gov/scam. Written By: Enterprise staff | Oct 10th 2020 - 6pm.", "url": "https://www.parkrapidsenterprise.com/news/6708528-Beware-of-Social-Security-scams", "type": "web"}, "50": {"title": "Social Security Administration - NORD (National Organization ...", "snippet": "The Social Security Administration is a branch of the government that deals with retirement, disability, social security cards, and social security income. Find an\u00a0...", "url": "https://rarediseases.org/organizations/social-security-administration/", "type": "web"}, "51": {"title": "Social Security Administration | Wex | US Law | LII / Legal ...", "snippet": "The Social Security Administration (SSA) is an independent federal agency that administers the Social Security program, which includes retirement, disability,\u00a0...", "url": "https://www.law.cornell.edu/wex/social_security_administration", "type": "web"}, "52": {"title": "U.S. GAO - Social Security Administration Policies for ...", "snippet": "GAO was requested to review several issues concerning whether the Social Security Administration's (SSA) Administrative Law Judges (ALJ's) are required to\u00a0...", "url": "https://www.gao.gov/products/hrd-81-91", "type": "web"}, "53": {"title": "A look at why the Social Security Administration is not calling ...", "snippet": "Mar 5, 2020 \u2014 One scam call that is really catching people off guard is when the scammer pretends to be with the Social Security Administration. The caller will\u00a0...", "url": "https://abc11.com/the-social-security-administration-is-not-calling-you/5984937/", "type": "web"}, "54": {"title": "E-Verify", "snippet": "... I-9, Employment Eligibility Verification, against records available to the Social Security Administration (SSA) and the Department of Homeland Security (DHS).", "url": "https://www.e-verify.gov/", "type": "web"}, "55": {"title": "Social Security Administration - GSA", "snippet": "GSA. PBS. PROSPECTUS - LEASE. SOCIAL SECURITY ADMINISTRATION. FALLS CHURCH, VA. Prospectus Number: PV A-03-FC20. Congressional District:.", "url": "https://www.gsa.gov/cdnstatic/FY2020%20Falls%20Church%20VA%20Social%20Security%20Administration%20Lease%20(2).pdf", "type": "web"}, "56": {"title": "Authorization to Obtain Earnings Data from the Social Security ...", "snippet": "Social Security Administration. Page 1 of 2. OMB No. 0960-0602. Authorization to Obtain Earnings Data from the. Social Security Administration. Signature of\u00a0...", "url": "https://www.smwnpf.org/forms/social-security-release-form/", "type": "web"}, "57": {"title": "Social Security: Trump budget aims cuts at disabled workers ...", "snippet": "Feb 12, 2020 \u2014 Social Security: Here's what Trump's proposed budget could mean for ... Yet Trump's words and his administration's actions aren't in alignment.", "url": "https://www.usatoday.com/story/money/2020/02/12/social-security-trump-budget-aims-cuts-disabled-workers-program/4738795002/", "type": "web"}, "58": {"title": "Social Security Administration Interview Questions & Process ...", "snippet": "What advice do candidates give for interviewing at Social Security Administration \u00b7 Be a people person. Common sense is a must and willingness to learn how be\u00a0...", "url": "https://www.indeed.com/cmp/Social-Security-Administration/interviews", "type": "web"}, "59": {"title": "Social Security Administration Guide", "snippet": "Social Security is your portable pension. Throughout your working career, you have earned Social. Security retirement, disability, and survivor benefits, and\u00a0...", "url": "https://www.odu.edu/content/dam/odu/offices/human-resources/docs/ssa_overview_guide.pdf", "type": "web"}, "60": {"title": "Social Security Administration - OK.gov", "snippet": "Plan to Achieve Self-Support (PASS). Social Security Administration. The Supplemental Security Income (SSI) program pays benefits to adults and children with\u00a0...", "url": "https://www.ok.gov/ag4life/documents/SPASS%20Plan%20social%20sec.pdf", "type": "web"}, "61": {"title": "New Hampshire Attorney General's Office warns of Social ...", "snippet": "5 days ago \u2014 But, Townsend said the Social Security administration will never threaten you into giving personal information or money. \u201cReally what you need to\u00a0...", "url": "https://www.wmur.com/article/new-hampshire-attorney-generals-office-warns-of-social-security-scam/34294229", "type": "web"}, "62": {"title": "Social Security Administration Customer Service ... - Glassdoor", "snippet": "73 Social Security Administration reviews. A free inside look at company reviews and salaries posted anonymously by employees.", "url": "https://www.glassdoor.com/Reviews/Social-Security-Administration-Customer-Service-Representative-Reviews-EI_IE41689.0,30_KO31,62.htm", "type": "web"}, "63": {"title": "How FDR's grandson is fighting to save Social Security", "snippet": "3 hours ago \u2014 The Trump administration and his campaign, however, have repeatedly denied those claims. A 'soundly constructed' program. Social Security\u00a0...", "url": "https://www.cnbc.com/2020/10/11/how-fdrs-grandson-is-fighting-to-save-social-security.html", "type": "web"}, "64": {"title": "Verify: Did Biden vote to tax social security benefits? | wusa9 ...", "snippet": "Sep 12, 2020 \u2014 Social Security Administration, Myths and Misinformation. Progress: A viewer contacted the Verify team with multiple claims about Joe Biden's\u00a0...", "url": "https://www.wusa9.com/article/news/verify/verify-did-joe-biden-vote-to-tax-social-security-benefits-twice-during-his-senate-career/65-d637d96c-2aa1-4a99-abd7-7f6a08351fa5", "type": "web"}, "65": {"title": "Consumer Corner: Beware of scammers posing as Social ...", "snippet": "Consumer Corner: Beware of scammers posing as Social Security Administration. Release Date: Oct 28, 2019. By Kansas Attorney General Derek Schmidt.", "url": "https://www.ag.ks.gov/media-center/consumer-corner/2019/10/28/consumer-corner-beware-of-scammers-posing-as-social-security-administration", "type": "web"}, "66": {"title": "Registration and - Social Security", "snippet": "page when you close the new browser window. BUSINESS SERVICES. ONLINE. Registration and Access to Services. Handbook. Social Security Administration.", "url": "http://www.socialsecurity.gov/employer/bsoregug.pdf", "type": "web"}, "67": {"title": "US Social Security Administration - YouTube", "snippet": "The Official YouTube Channel of the Social Security Administration. This communication produced and disseminated at U.S. taxpayer expense.", "url": "https://www.youtube.com/user/SocialSecurityOnline/videos", "type": "web"}, "68": {"title": "How to Create a Social Security Account Online", "snippet": "You can create a my Social Security account to access your Social Security Statement to check your earnings and get your ... Social Security Administration.", "url": "https://www.somervillema.gov/sites/default/files/how-to-create-social-security-account-online.pdf", "type": "web"}, "69": {"title": "The Biggest Social Security Lies You've Believed | Smart ...", "snippet": "1 day ago \u2014 The Social Security Administration's Office of the Actuary released an analysis in April 2013 estimating that undocumented workers pay $13\u00a0...", "url": "https://tucson.com/business/investment/personal-finance/the-biggest-social-security-lies-youve-believed/article_3f6b153b-0b93-5e11-9d9b-3732f8f3f0e5.html", "type": "web"}, "70": {"title": "The Biggest Social Security Lies You've Believed | Personal ...", "snippet": "1 day ago \u2014 The Social Security Administration's Office of the Actuary released an analysis in April 2013 estimating that undocumented workers pay $13\u00a0...", "url": "https://omaha.com/business/investment/personal-finance/the-biggest-social-security-lies-youve-believed/article_77d86dc8-966c-5824-b851-697358610dda.html", "type": "web"}, "71": {"title": "3 Social Security Mistakes That Could Cost You Over $10,000 ...", "snippet": "23 hours ago \u2014 Don't get rid of old tax returns until you're sure the Social Security Administration's record is correct. If you find an error, submit a Request for\u00a0...", "url": "https://mtstandard.com/business/investment/personal-finance/3-social-security-mistakes-that-could-cost-you-over-10-000/article_c603d8bb-6149-5974-88f0-1f5a79314dcf.html", "type": "web"}, "72": {"title": "The Biggest Social Security Lies You've Believed | Business ...", "snippet": "1 day ago \u2014 The Social Security Administration's Office of the Actuary released an analysis in April 2013 estimating that undocumented workers pay $13\u00a0...", "url": "https://www.kenoshanews.com/business/investment/personal-finance/the-biggest-social-security-lies-youve-believed/article_45dddc07-4a3e-5dce-a2e3-e7a16eca8306.html", "type": "web"}, "73": {"title": "3 Social Security Mistakes That Could Cost You Over $10,000 ...", "snippet": "The Social Security Administration gets its information from the IRS, so its ... old tax returns until you're sure the Social Security Administration's record is correct.", "url": "https://buffalonews.com/business/investment/personal-finance/3-social-security-mistakes-that-could-cost-you-over-10-000/article_6406690f-b471-54f7-94c6-a0c3f6a65b7f.html", "type": "web"}, "74": {"title": "ICYMI: Hill, Womack, Crawford, Westerman Request Change ...", "snippet": "1 day ago \u2014 Unfortunately, a Social Security Administration policy that requires Arkansans to surrender their drivers' licenses in order to obtain Social Security\u00a0...", "url": "https://www.fourstatesnews.us/2020/10/10/icymi-hill-womack-crawford-westerman-request-change-of-social-security-administration-policy-harming-arkansans/", "type": "web"}, "75": {"title": "The Most Important Social Security Table You'll Ever See ...", "snippet": "6 hours ago \u2014 When the Social Security Administration (SSA) calculates a workers' monthly retirement benefit, they do so by taking into account their 35\u00a0...", "url": "https://madison.com/business/investment/personal-finance/the-most-important-social-security-table-youll-ever-see/article_b8a7dc1f-c2e6-5b79-bca3-cc3e4bb0d5be.html", "type": "web"}, "76": {"title": "Social Security Matters \u2013 About the Mystery of Spousal ...", "snippet": "1 day ago \u2014 By AMAC Certified Social Security Advisor Russell Gloor ... or endorsed by the Social Security Administration or any other governmental entity.", "url": "https://jocoreport.com/social-security-matters-about-the-mystery-of-spousal-benefits/", "type": "web"}, "77": {"title": "Seniors on Social Security May Get Less Than $20 More a ...", "snippet": "2 days ago \u2014 The Social Security Administration announces the program's annual COLA in October, so that news should be coming through pretty soon.", "url": "https://dailyprogress.com/business/investment/personal-finance/seniors-on-social-security-may-get-less-than-20-more-a-month-in-2021/article_d9f0eff0-fa2a-5da4-a1fc-2930333c36d4.html", "type": "web"}, "78": {"title": "#SpotThePAW at Meet a Pet Event at the Social Security ...", "snippet": "Nov 20, 2019 \u2014 This event has passed. #SpotThePAW at Meet a Pet Event at the Social Security Administration. November 20, 2019 @ 7:30 am -\u00a0...", "url": "https://indyhumane.org/event-calendar/spotthepaw-at-meet-a-pet-event-at-the-social-security-administration/", "type": "web"}, "79": {"title": "Kentucky Department of Fish & Wildlife Resident Senior and ...", "snippet": "Federal Social Security Administration: To request a Benefit Verification Letter (BEVE), you may: (1) go to www.socialsecurity.gov/myaccount, (2) call 1-800-772-\u00a0...", "url": "https://fw.ky.gov/Licenses/Pages/Resident-Senior-and-Disabled-Licenses.aspx", "type": "web"}, "80": {"title": "Tier 4 62/5 Summary Plan Description (SPD) - New York City ...", "snippet": "You may be penalized by the Social Security Administration (SSA) if you are receiving a governmental pension based on years of service during which you did not\u00a0...", "url": "https://www.nycers.org/post/tier-4-625-summary-plan-description-spd", "type": "web"}, "81": {"title": "Social Security Administration Reviews | Read Customer ...", "snippet": "Jan 21, 2020 \u2014 1 people have already reviewed Social Security Administration. Read about their experiences and share your own!", "url": "https://www.trustpilot.com/review/www.ssa.gov", "type": "web"}, "82": {"title": "CMS: Home - Centers for Medicare & Medicaid Services", "snippet": "CMS.gov Logo. A federal government website managed and paid for by the U.S. Centers for Medicare & Medicaid Services. 7500 Security Boulevard, Baltimore,\u00a0...", "url": "https://www.cms.gov/", "type": "web"}, "83": {"title": "Social Security Disability for 9/11 Victims", "snippet": "The Social Security Administration has allotted funds to Social Security benefits, which include retirement benefits, disability benefits, and other compensation for\u00a0...", "url": "https://www.911cancerclaim.com/911-vcf-info/social-security-disability-claims/", "type": "web"}, "84": {"title": "VESID General Information", "snippet": "... Supplemental Security Income (SSI); Social Security Disability Insurance ... of the United States Social Security Administration which provides monthly cash\u00a0...", "url": "http://www.fcny.org/train/trainhtml/geninfo.htm", "type": "web"}, "85": {"title": "The Social Security Administration's Service Delivery Budget ...", "snippet": "Hearing Before the Subcommittee on Social Security of the Committee on Ways ... Commissioner , Social Security Administration Mr. Chairman and Members of\u00a0...", "url": "https://books.google.com/books?id=edPqD3RpG7sC&pg=PA17&lpg=PA17&dq=social+security+administration&source=bl&ots=zdZOq4kHSW&sig=ACfU3U0nlOR3MtWGHiVp9AH9mhaYT6WdtQ&hl=en&sa=X&ved=2ahUKEwi-qPSU_KzsAhWpHDQIHTUFBJ4Q6AEwaXoECHoQAg", "type": "web"}, "86": {"title": "Social Security Administration ... Annual Report to the Congress", "snippet": "Social Security Administration. an integrated social security program, all the staff members must be kept constantly aware of the relation of their own special area\u00a0...", "url": "https://books.google.com/books?id=KuiOWeX-sqsC&pg=RA5-PA241&lpg=RA5-PA241&dq=social+security+administration&source=bl&ots=x3thfWKks8&sig=ACfU3U2rdejtgL-J2VaIXsa2Rnh4IYDBqA&hl=en&sa=X&ved=2ahUKEwi-qPSU_KzsAhWpHDQIHTUFBJ4Q6AEwanoECHsQAg", "type": "web"}, "87": {"title": "Annual Report of the Federal Security Agency, Social ...", "snippet": "Social Security Administration. fundamental conflict over the objectives of social security. They are due, instead, to the uneven development of provisions for\u00a0...", "url": "https://books.google.com/books?id=6DSkQYEkzpMC&pg=PA5&lpg=PA5&dq=social+security+administration&source=bl&ots=PLxqazHfIR&sig=ACfU3U2CMtacug_tn90E0UdtSTGq80JgQA&hl=en&sa=X&ved=2ahUKEwi-qPSU_KzsAhWpHDQIHTUFBJ4Q6AEwa3oECHkQAg", "type": "web"}, "88": {"title": "Recovery Act Project to Replace the Social Security ...", "snippet": "Subcommittee on Social Security ... Response Evaluation : The Social Security Administration's Ability to Address Future Processing Requirements - Final report\u00a0...", "url": "https://books.google.com/books?id=eCFOEEJcvIsC&pg=PA69&lpg=PA69&dq=social+security+administration&source=bl&ots=Q6Vosuh0nb&sig=ACfU3U0q0CIKpSHaPzdc_MZ3iEdblUjV-Q&hl=en&sa=X&ved=2ahUKEwi-qPSU_KzsAhWpHDQIHTUFBJ4Q6AEwbHoECHcQAg", "type": "web"}, "89": {"title": "Brass V. Social Security Administration - Page vii - Google Books Result", "snippet": "considerable inconvenience to Social Security claimants as v, -ll as the Social Security Administration whose resnonsibility it o is for paying correct, and timely\u00a0...", "url": "https://books.google.com/books?id=xEok3h4YH0QC&pg=PR7&lpg=PR7&dq=social+security+administration&source=bl&ots=b4l1RDBpE1&sig=ACfU3U0IXpC5LzGswdrOC-N75AsOrSeayA&hl=en&sa=X&ved=2ahUKEwi-qPSU_KzsAhWpHDQIHTUFBJ4Q6AEwd3oECH0QAg", "type": "web"}, "90": {"title": "Vak V. Social Security Administration", "snippet": "Plaintiff filed applications for a period of disability and disability insurance benefits and for SSI on September 25, 1980 and September 26, 1980, alleging that he\u00a0...", "url": "https://books.google.com/books?id=WIBsv7u4coUC&pg=PA2&lpg=PA2&dq=social+security+administration&source=bl&ots=5Jk4uWcgZi&sig=ACfU3U0Wu7l3OPbA7wO8RiIkzE25R21h2w&hl=en&sa=X&ved=2ahUKEwi-qPSU_KzsAhWpHDQIHTUFBJ4Q6AEweHoECHgQAg", "type": "web"}, "91": {"title": "I-765 Explained - NYU", "snippet": "You will not need to submit a separate application for an SSN to the Social Security Administration. Item 18: Type or print the name of the country or countries\u00a0...", "url": "https://www.nyu.edu/students/student-information-and-resources/student-visa-and-immigration/current-students/employment-and-tax/optional-practical-training/i-765-explained.html", "type": "web"}, "92": {"title": "Office of the Registrar", "snippet": "Mar 17, 2020 \u2014 ... interact on academic matters with students, faculty, administration, ... information, address, name, DOB, telephone, Social Security number.", "url": "https://www.qcc.cuny.edu/registrar/index.html", "type": "web"}, "93": {"title": "Fair Hearings | OTDA", "snippet": "Jun 3, 2020 \u2014 ... why you think a decision about your case made by a local social services agency is wrong. The Office of Temporary and Disability Assistance\u00a0...", "url": "https://otda.ny.gov/hearings/", "type": "web"}, "94": {"title": "School of Education - Lehman College", "snippet": "NYSED added the following text to candidate's TEACH Online records: Security update -You will no longer be able to view the full Social Security number when\u00a0...", "url": "http://www.lehman.edu/academics/education/certificates-exams/faqs.php", "type": "web"}, "95": {"title": "Social Security Administration - Wikipediaen.wikipedia.org", "url": "https://en.wikipedia.org/wiki/Social_Security_Administration", "thumbnail": "rgba(55,168,54,0)", "type": "image"}, "96": {"title": "Online Services | SSAssa.gov", "url": "https://www.ssa.gov/onlineservices/", "thumbnail": "rgba(32,33,36,0)", "type": "image"}, "97": {"title": "Social Security offices closed for in ...thenewsherald.com", "url": "https://www.thenewsherald.com/news/state/social-security-offices-closed-for-in-person-services/article_07d28f62-bbd5-5dea-b952-5277b94c10e0.html", "thumbnail": "rgba(26,115,232,.4)", "type": "image"}, "98": {"title": "Beware 'phony' Social Security scammers ...seasidesignal.com", "url": "https://www.seasidesignal.com/news/local-news/beware-phony-social-security-scammers/article_8730e882-badc-11e9-80e3-bfa5d8764c91.html", "thumbnail": "rgba(0,0,0,.42)", "type": "image"}, "99": {"title": "Employees' Retirement System of Georgiaers.ga.gov", "url": "https://www.ers.ga.gov/social-security-administrator", "thumbnail": "rgba(255,255,255,.90)", "type": "image"}, "100": {"title": "NEWS - Social Security Administration ...thejoblink.org", "url": "https://thejoblink.org/news-social-security-administration/", "thumbnail": "rgba(0,172,193,.7)", "type": "image"}, "101": {"title": "Social Security office to expand hours ...ktlo.com", "url": "https://www.ktlo.com/2019/10/29/mh-social-security-office-to-expand-hours/", "thumbnail": "rgba(100,100,100,.6)", "type": "image"}, "102": {"title": "Social Security Administration ...fcw.com", "url": "https://fcw.com/articles/2014/07/24/it-flop-at-ssa.aspx", "thumbnail": "rgba(150,191,242,.17)", "type": "image"}, "103": {"title": "Congresswoman Zoe Lofgrenlofgren.house.gov", "url": "https://lofgren.house.gov/services/help-federal-agency/social-security-administration", "thumbnail": "rgba(66,133,244,.04)", "type": "image"}, "104": {"title": "Access Your Social Security Benefits ...patch.com", "url": "https://patch.com/new-jersey/freehold/access-your-social-security-benefits-information-online", "thumbnail": "rgba(0,0,0,.41)", "type": "image"}, "105": {"title": "Ask your Social Security questions ...alaskapublic.org", "url": "https://www.alaskapublic.org/2018/04/27/ask-your-social-security-questions/", "thumbnail": "rgba(0,0,0,.20)", "type": "image"}, "106": {"title": "Social Security 101 at Lynnwood Library ...lynnwoodtoday.com", "url": "https://lynnwoodtoday.com/social-security-101-at-lynnwood-library-oct-16/", "thumbnail": "rgba(32,33,36,.255)", "type": "image"}, "107": {"title": "Online Services | SSAssa.gov", "url": "https://www.ssa.gov/onlineservices/", "thumbnail": "rgba(204,204,204,.75)", "type": "image"}, "108": {"title": "Social Security Announces 1.6 Percent ...rpecwa.org", "url": "https://rpecwa.org/social-security-announces-1-6-percent-benefit-increase-for-2020/", "thumbnail": "rgba(66,133,244,.26)", "type": "image"}, "109": {"title": "Iowa Delegation Urges Social Security ...axne.house.gov", "url": "https://axne.house.gov/media/press-releases/iowa-delegation-urges-social-security-administration-address-staffing-shortages", "thumbnail": "rgba(32,33,36,.10)", "type": "image"}, "110": {"title": "Social Security retirement benefits ...inquirer.com", "url": "https://www.inquirer.com/business/social-security-retirement-benefits-ssa-upper-darby-20191203.html", "thumbnail": "rgba(51,51,51,.8)", "type": "image"}, "111": {"title": "Social Security ...blog.ssa.gov", "url": "https://blog.ssa.gov/celebrating-the-past-and-building-the-future/", "thumbnail": "rgba(0,0,0,.098)", "type": "image"}, "112": {"title": "Social Security Administrationinvestopedia.com", "url": "https://www.investopedia.com/articles/personal-finance/103015/best-ways-contact-social-security-administration.asp", "thumbnail": "rgba(255,255,255,.1)", "type": "image"}, "113": {"title": "Bills Would Hurt Social Security ...cbpp.org", "url": "https://www.cbpp.org/blog/funding-bills-would-hurt-social-security-customer-service", "thumbnail": "rgba(34,34,34,.87)", "type": "image"}, "114": {"title": "scams targeting Social Security ...blogs.va.gov", "url": "https://www.blogs.va.gov/VAntage/70748/you-help-stop-scams-targeting-social-security/", "thumbnail": "rgba(131,131,131,.50)", "type": "image"}, "115": {"title": "pain of dealing with Social Security ...cbsnews.com", "url": "https://www.cbsnews.com/news/how-to-ease-the-pain-of-dealing-with-social-security/", "thumbnail": "https://encrypted-tbn0.gstatic.com/images?q=tbn%3AANd9GcTTvbsz9msEwyrATxA57cTIL2lqQUbrsfmhuA&usqp=CAU", "type": "image"}, "116": {"title": "Social Security Warns Seniors of New ...mimahealth.com", "url": "https://mimahealth.com/social-security-warns-telephone-scams/", "thumbnail": "https://encrypted-tbn0.gstatic.com/images?q=tbn%3AANd9GcQRswxczh14Yom9IKxJrZ8_ztRCzRXckDASSQ&usqp=CAU", "type": "image"}, "117": {"title": "Social Security Holidays: When Are ...aarp.org", "url": "https://www.aarp.org/retirement/social-security/info-2020/office-holiday-schedule.html", "thumbnail": "https://encrypted-tbn0.gstatic.com/images?q=tbn%3AANd9GcTiOQQdXUnTzXw22TRmmjIUw1j1Qz85ckmXsQ&usqp=CAU", "type": "image"}, "118": {"title": "Social Security Administration | Brands ...brandsoftheworld.com", "url": "https://www.brandsoftheworld.com/logo/social-security-administration", "thumbnail": "https://encrypted-tbn0.gstatic.com/images?q=tbn%3AANd9GcSYcKE4dUa6DW9bvKdVM1vCoeCKLbuLQcoQvQ&usqp=CAU", "type": "image"}, "119": {"title": "Scam Awareness | Office of the ...oig.ssa.gov", "url": "https://oig.ssa.gov/scam", "thumbnail": "https://encrypted-tbn0.gstatic.com/images?q=tbn%3AANd9GcQV1OyERYsflmtOxVjpt6Su5j9QcJmiXxu1Jw&usqp=CAU", "type": "image"}, "120": {"title": "English No Longer a Factor for SSDI ...aarp.org", "url": "https://www.aarp.org/retirement/social-security/info-2020/social-security-rule-change-for-disability-benefits-eligibility.html", "thumbnail": "https://encrypted-tbn0.gstatic.com/images?q=tbn%3AANd9GcSTbBM4RnlkqjePsehUOW013hqm2mhexTYfcw&usqp=CAU", "type": "image"}, "121": {"title": "Missouri's Social Security offices halt ...kttn.com", "url": "https://www.kttn.com/missouris-social-security-offices-halt-in-person-services/", "thumbnail": "https://encrypted-tbn0.gstatic.com/images?q=tbn%3AANd9GcTDAUDDpUADiT8ULs6sinmxlogGDOyCMXstWQ&usqp=CAU", "type": "image"}, "122": {"title": "Coronavirus Is Closing Social Security ...nytimes.com", "url": "https://www.nytimes.com/2020/03/17/business/retirement/coronavirus-social-security.html", "thumbnail": "https://encrypted-tbn0.gstatic.com/images?q=tbn%3AANd9GcQQS6h6170vBUyp0Zj4bhrXUw4CHP8D6h4AVA&usqp=CAU", "type": "image"}, "123": {"title": "Social Security Administrationssa.gov", "url": "https://www.ssa.gov/", "thumbnail": "https://encrypted-tbn0.gstatic.com/images?q=tbn%3AANd9GcQZZVNjdsJDCCl3mzV8Fp3rRyG3pUwWzl6Piw&usqp=CAU", "type": "image"}, "124": {"title": "Who at the Social Security ...rdblegal.com", "url": "http://www.rdblegal.com/how-does-the-social-security-administration-evaluate-a-claim/", "thumbnail": "https://encrypted-tbn0.gstatic.com/images?q=tbn%3AANd9GcReTEPmjszemfuRkxKguIqhSsySTrO1_E34Dw&usqp=CAU", "type": "image"}, "125": {"title": "Ann Arbor woman found guilty of ...wxyz.com", "url": "https://www.wxyz.com/news/ann-arbor-woman-found-guilty-of-assaulting-a-social-security-administration-worker-over-benefits", "thumbnail": "https://encrypted-tbn0.gstatic.com/images?q=tbn%3AANd9GcT-YARta-eXc_vU2GrErufnzW2EPfnPy-QVPQ&usqp=CAU", "type": "image"}, "126": {"title": "Marietta Social Security Officesocialsecurityoffices.info", "url": "https://www.socialsecurityoffices.info/details/marietta_social_security_office_30067", "thumbnail": "https://encrypted-tbn0.gstatic.com/images?q=tbn%3AANd9GcQ3NjuuRtyOfonsQcZL_LBqHC4vNqIlKWHcGA&usqp=CAU", "type": "image"}, "127": {"title": "Social Security to step up fraud ...gcn.com", "url": "https://gcn.com/articles/2014/04/22/ssa-fraud-detection.aspx", "thumbnail": "https://encrypted-tbn0.gstatic.com/images?q=tbn%3AANd9GcRJnrYJdAxtaVcJEcQwnwRY-OY9TNEBWnT1yA&usqp=CAU", "type": "image"}, "128": {"title": "Social Security Accelerates Decisions ...allongeorgia.com", "url": "https://allongeorgia.com/national-news/social-security-accelerates-decisions-for-people-with-serious-disabilities/", "thumbnail": "https://encrypted-tbn0.gstatic.com/images?q=tbn%3AANd9GcQ2mH1rIxRTGjAIpoxns1ulU8fTvzMYs_haLw&usqp=CAU", "type": "image"}, "129": {"title": "Social Security [ushistory.org]ushistory.org", "url": "https://www.ushistory.org/us/49d.asp", "thumbnail": "https://encrypted-tbn0.gstatic.com/images?q=tbn%3AANd9GcSoeUtms0ftdiiA87Dqf25rI-WjfanlZ2o2ww&usqp=CAU", "type": "image"}, "130": {"title": "Social Security Administration to close ...keyc.com", "url": "https://www.keyc.com/2020/03/17/social-security-administration-close-offices-offer-only-over-phone-services-during-covid-pandemic/", "thumbnail": "https://encrypted-tbn0.gstatic.com/images?q=tbn%3AANd9GcSyrul7yTvib31m-dCt-D1ClQmA0sS1a9yMig&usqp=CAU", "type": "image"}, "131": {"title": "Visit the Social Security Office ...money.howstuffworks.com", "url": "https://money.howstuffworks.com/personal-finance/retirement-planning/visit-social-security-office.htm", "thumbnail": "https://encrypted-tbn0.gstatic.com/images?q=tbn%3AANd9GcRIp0KLzjA-0bRZSXUTTNLzZCFVI_Nh-IRKeQ&usqp=CAU", "type": "image"}, "132": {"title": "Wytheville Social Security ...jastreet.com", "url": "http://jastreet.com/portfolio-item/wytheville-social-security-administration-office/", "thumbnail": "https://encrypted-tbn0.gstatic.com/images?q=tbn%3AANd9GcSwguWEo-JZVWg3UFkNQqo6aWuUtoWWh9Sxvg&usqp=CAU", "type": "image"}, "133": {"title": "Man pleads guilty to fraudulently ...wchstv.com", "url": "http://wchstv.com/news/local/man-pleads-guilty-to-fraudulently-receiving-social-security-administration-benefits", "thumbnail": "https://encrypted-tbn0.gstatic.com/images?q=tbn%3AANd9GcQwMErf3FTMMLkNTiTo4JfyX8OKFRb9EwikEg&usqp=CAU", "type": "image"}, "134": {"title": "A Message from Social Security: Beware ...agingkingcounty.org", "url": "https://www.agingkingcounty.org/2019/07/22/a-message-from-social-security-beware-of-scammers-pretending-to-be-us/", "thumbnail": "https://encrypted-tbn0.gstatic.com/images?q=tbn%3AANd9GcS6Eoem_idCbrY2Nc0ugs3ol7F3QDg2n2kaKg&usqp=CAU", "type": "image"}, "135": {"title": "In newer telemarketing scam, callers ...roanoke.com", "url": "https://roanoke.com/news/casey-in-newer-telemarketing-scam-callers-claim-theyre-from-social-security/article_87ca633d-d3d6-5e46-aa69-fdf7063caab1.html", "thumbnail": "https://encrypted-tbn0.gstatic.com/images?q=tbn%3AANd9GcRVhEBJb2PDs6Dk4r3IDxiOKkmpdzNdg8JF2Q&usqp=CAU", "type": "image"}, "136": {"title": "Offices in Response to Coronavirus Outbreakspecialneedsanswers.com", "url": "https://specialneedsanswers.com/social-security-shutters-all-offices-in-response-to-coronavirus-outbreak-17653", "thumbnail": "https://encrypted-tbn0.gstatic.com/images?q=tbn%3AANd9GcTpHC3J1Kgbl-kZvymAAxhA_FbwNlTu0HjeoA&usqp=CAU", "type": "image"}, "137": {"title": "United Spinal Files Complaint Against ...unitedspinal.org", "url": "https://unitedspinal.org/social-security-administration-complaint/", "thumbnail": "https://encrypted-tbn0.gstatic.com/images?q=tbn%3AANd9GcQhDS7zco_g_bZLpSHVbso0VUAifqNT3CcMwg&usqp=CAU", "type": "image"}, "138": {"title": "Social Security Administration Sending ...clca.org", "url": "https://www.clca.org/news/social-security-administration-sending-more-no-match-letters/", "thumbnail": "https://encrypted-tbn0.gstatic.com/images?q=tbn%3AANd9GcTD3wUEDx9oah__G28R3SXiHLAzIZHICsG9Ig&usqp=CAU", "type": "image"}, "139": {"title": "Richmond Social Security Administration ...socialsecurityoffices.info", "url": "https://www.socialsecurityoffices.info/details/richmond_social_security_administration_office_94806", "thumbnail": "https://encrypted-tbn0.gstatic.com/images?q=tbn%3AANd9GcQvSXu4HlJJowzL5Zw22AUHlSQGTLTTwLCdiQ&usqp=CAU", "type": "image"}, "140": {"title": "Scammers impersonating Social Security ...kezi.com", "url": "https://www.kezi.com/content/news/Scammers-impersonating-Social-Security-Administration-530709381.html", "thumbnail": "https://encrypted-tbn0.gstatic.com/images?q=tbn%3AANd9GcS-AHBb_qNw9RX1HFvtNcaQxLHKjFUW4IDnlA&usqp=CAU", "type": "image"}, "141": {"title": "Social Security Temporarily Closes All ...aarp.org", "url": "https://www.aarp.org/retirement/social-security/info-2020/field-offices-temporarily-closed.html", "thumbnail": "https://encrypted-tbn0.gstatic.com/images?q=tbn%3AANd9GcSNtdb_8HLcbwf7xyQMj872tkKeWP2Ebs1vRg&usqp=CAU", "type": "image"}, "142": {"title": "2020 COLA could be higher than expected ...financial-planning.com", "url": "https://www.financial-planning.com/news/the-strange-reason-social-securitys-2020-cola-could-be-higher-than-expected", "thumbnail": "https://encrypted-tbn0.gstatic.com/images?q=tbn%3AANd9GcQo1-UD4ggjXSkAe67Wuc6PsGVUnoqEmyG8-A&usqp=CAU", "type": "image"}, "143": {"title": "Budget Cuts Squeeze Social Security ...cbpp.org", "url": "https://www.cbpp.org/research/retirement-security/budget-cuts-squeeze-social-security-administration-even-as-workloads", "thumbnail": "https://encrypted-tbn0.gstatic.com/images?q=tbn%3AANd9GcTjkpbDRiyKHS7gR8h9MnUOwsXUDCKTUDRktA&usqp=CAU", "type": "image"}, "144": {"title": "SOCIAL SECURITY ADMINISTRATION T-SHIRT ...amazon.com", "url": "https://www.amazon.com/SOCIAL-SECURITY-ADMINISTRATION-T-SHIRT-SSA/dp/B07MTV52MX", "thumbnail": "https://encrypted-tbn0.gstatic.com/images?q=tbn%3AANd9GcQA2F2RqFAJNQExonV0IWSmzTLjuNT3ceheWQ&usqp=CAU", "type": "image"}, "145": {"title": "online reporting form for scam callswtvm.com", "url": "https://www.wtvm.com/2019/11/20/social-security-administration-announces-new-online-reporting-form-scam-calls/", "thumbnail": "https://encrypted-tbn0.gstatic.com/images?q=tbn%3AANd9GcTmanziNxc_MCNG4uDEEP0M1_sckRKX06_QgA&usqp=CAU", "type": "image"}, "146": {"title": "pandemic relief paymentsrecordonline.com", "url": "https://www.recordonline.com/story/news/coronavirus/2020/04/16/social-security-updates-on-pandemic-relief-payments/111842370/", "thumbnail": "https://encrypted-tbn0.gstatic.com/images?q=tbn%3AANd9GcRqs9Q9hKvh0aZTtWCeVMOhLjAQOpgoXylrwg&usqp=CAU", "type": "image"}, "147": {"title": "How (and when) to apply for Social Securityusatoday.com", "url": "https://www.usatoday.com/story/money/2015/08/12/how-and-when-apply-social-security/31536733/", "thumbnail": "https://encrypted-tbn0.gstatic.com/images?q=tbn%3AANd9GcRq123n30fdvNveigirsfZd_pN5JtS-55sY4g&usqp=CAU", "type": "image"}, "148": {"title": "Bad Social Security advice cost ...cnbc.com", "url": "https://www.cnbc.com/2018/03/01/bad-social-security-advice-cost-recipients-131-million.html", "thumbnail": "https://encrypted-tbn0.gstatic.com/images?q=tbn%3AANd9GcRrcBLNK_wYUpG1vOXGNA2dGP0iJiAtJ3_3aA&usqp=CAU", "type": "image"}, "149": {"title": "Social Security Administration ...performance.gov", "url": "https://www.performance.gov/cx/dashboard/ssa/oo/", "thumbnail": "https://encrypted-tbn0.gstatic.com/images?q=tbn%3AANd9GcS2epX1HdP4g3K7pgfW8QbbzLvVQN4Ke98i7Q&usqp=CAU", "type": "image"}, "150": {"title": "Phishing Schemes: Emails, Phone Calls ...oig.ssa.gov", "url": "https://oig.ssa.gov/newsroom/blog/feb13-phishing-schemes", "thumbnail": "https://encrypted-tbn0.gstatic.com/images?q=tbn%3AANd9GcRlGuvfn07Qu1mju8LgS6LUuaQGflwsFiUkIw&usqp=CAU", "type": "image"}, "151": {"title": "Social Security Disability - ACHAachaheart.org", "url": "https://www.achaheart.org/your-heart/living-with-chd/social-security-disability/", "thumbnail": "https://encrypted-tbn0.gstatic.com/images?q=tbn%3AANd9GcTRaAt4XsXld_cV6x8DmGuwHqgxbgrqws6Wkg&usqp=CAU", "type": "image"}, "152": {"title": "Social Security Field Offices in 2019 ...nextgov.com", "url": "https://www.nextgov.com/cio-briefing/2020/07/4-million-americans-waited-over-hour-line-social-security-field-offices-2019/167270/", "thumbnail": "https://encrypted-tbn0.gstatic.com/images?q=tbn%3AANd9GcS_EaTOmiS8CInV4O55DGRqBNKj5LXH7VRgAg&usqp=CAU", "type": "image"}, "153": {"title": "Guard, Social Security Administration ...pinterest.com", "url": "https://www.pinterest.com/pin/149744756345123557/", "thumbnail": "https://encrypted-tbn0.gstatic.com/images?q=tbn%3AANd9GcScdxadPlR94XA1JyNBFnMZZybg7CLhA67IAw&usqp=CAU", "type": "image"}, "154": {"title": "Modesto Social Security Administration ...socialsecurityoffices.info", "url": "https://www.socialsecurityoffices.info/details/modesto_social_security_administration_office_95351", "thumbnail": "https://encrypted-tbn0.gstatic.com/images?q=tbn%3AANd9GcSKk2jJZHIgCeBWAQO-QdEynqum5BqA6GHusQ&usqp=CAU", "type": "image"}, "155": {"title": "Social Security Website Adds Two Factor ...money.com", "url": "https://money.com/social-security-website-two-factor-authentication-2/", "thumbnail": "https://encrypted-tbn0.gstatic.com/images?q=tbn%3AANd9GcTvhXs3_amVW3TzLMhaHNBP-lTFDrIOqzWmwg&usqp=CAU", "type": "image"}, "156": {"title": "Scam Awareness | Office of the ...oig.ssa.gov", "url": "https://oig.ssa.gov/scam", "thumbnail": "https://encrypted-tbn0.gstatic.com/images?q=tbn%3AANd9GcTP7kRHZt_43jCU1LSAGeuLzOeiqloRu2dQcw&usqp=CAU", "type": "image"}, "157": {"title": "social-security-administration-logo ...mmctv.org", "url": "https://www.mmctv.org/free-community-fair/social-security-administration-logo/", "thumbnail": "https://encrypted-tbn0.gstatic.com/images?q=tbn%3AANd9GcTFkg933u2CMH_3IyySX8P7uUqp_4x_nrlslw&usqp=CAU", "type": "image"}, "158": {"title": "U.S.-Armenia Totalization Agreement ...anca.org", "url": "https://anca.org/press-release/anca-welcomes-social-security-administrations-interest-in-u-s-armenia-totalization-agreement/", "thumbnail": "https://encrypted-tbn0.gstatic.com/images?q=tbn%3AANd9GcQ5Kh3J1xwgfwTiEfuH7lNRvxxZRDOfIwNKGg&usqp=CAU", "type": "image"}, "159": {"title": "Senate Bill Would Cut Social Security ...cbpp.org", "url": "https://www.cbpp.org/blog/senate-bill-would-cut-social-security-operations-again", "thumbnail": "https://encrypted-tbn0.gstatic.com/images?q=tbn%3AANd9GcQAQODPms5GtDqlyRMPlsSNQwXZmakKI5efLw&usqp=CAU", "type": "image"}, "160": {"title": "Social Security Administration - Home ...facebook.com", "url": "https://www.facebook.com/socialsecurity/", "thumbnail": "https://encrypted-tbn0.gstatic.com/images?q=tbn%3AANd9GcTPMgvJsZUZ-gjr9SDknFNDriIGVxeb4WpKuA&usqp=CAU", "type": "image"}, "161": {"title": "PSA: Social Security Scam - Antioch on ...antiochonthemove.com", "url": "https://www.antiochonthemove.com/psa-social-security-scam/", "thumbnail": "https://encrypted-tbn0.gstatic.com/images?q=tbn%3AANd9GcQ075um0sk3Yccsp9gBoIN1T2YO0zLfClnF5g&usqp=CAU", "type": "image"}, "162": {"title": "Record Group 47 - Records of the Social ...archives.gov", "url": "https://www.archives.gov/findingaid/stat/discovery/47", "thumbnail": "https://encrypted-tbn0.gstatic.com/images?q=tbn%3AANd9GcRV4Rlyc0yfZStVyLPjR76XTs_fOyzaYinjTw&usqp=CAU", "type": "image"}, "163": {"title": "Social Security Numbers Formulated ...simplywise.com", "url": "https://www.simplywise.com/blog/how-are-social-security-numbers-formulated/", "thumbnail": "https://encrypted-tbn0.gstatic.com/images?q=tbn%3AANd9GcQTYMQPQDiWwQkCjpKvfjejGXAXXAyksDzX2g&usqp=CAU", "type": "image"}, "164": {"title": "Tacoma Social Security Officesocialsecurityoffices.info", "url": "https://www.socialsecurityoffices.info/details/tacoma_social_security_office_98409", "thumbnail": "https://encrypted-tbn0.gstatic.com/images?q=tbn%3AANd9GcTISKF-EPG-iTzPh5vK-9IbPArd5iItsVEggw&usqp=CAU", "type": "image"}, "165": {"title": "Social Security Administration Plans ...nextgov.com", "url": "https://www.nextgov.com/cybersecurity/2019/01/how-social-security-administration-plans-protect-your-identity/154349/", "thumbnail": "https://encrypted-tbn0.gstatic.com/images?q=tbn%3AANd9GcT1kbMne2AFOog5ApEn1Ojl5njc51RRFcHhiw&usqp=CAU", "type": "image"}, "166": {"title": "After Divorceforbes.com", "url": "https://www.forbes.com/sites/catherineschnaubelt/2019/04/22/social-security-considerations-after-divorce/", "thumbnail": "https://encrypted-tbn0.gstatic.com/images?q=tbn%3AANd9GcQ_i1nSUpuOXsA_1C6VeyjHAA9Txet1CxGaEg&usqp=CAU", "type": "image"}, "167": {"title": "Social Security Administration ...ebaengineering.com", "url": "https://ebaengineering.com/portfolio_page/social-security-administration-baltimore-metro-west-facility/", "thumbnail": "https://encrypted-tbn0.gstatic.com/images?q=tbn%3AANd9GcQ3mtu4-TTv2BrugHhb02zfXIKVYl9Jj8wxZQ&usqp=CAU", "type": "image"}, "168": {"title": "Social Security Administration ...idlawcenter.com", "url": "https://www.idlawcenter.com/blog/notifying-the-social-security-administration-of-life-changes.cfm", "thumbnail": "https://encrypted-tbn0.gstatic.com/images?q=tbn%3AANd9GcRciLW3S6o3JGpsHrjIfI_ioGdpIBHT3yTg-A&usqp=CAU", "type": "image"}, "169": {"title": "DHS Annotated US Social Security Card ...fickeymartinezlaw.com", "url": "https://www.fickeymartinezlaw.com/immigration/adjustment-of-status/dhs-annotated-us-social-security-card-versus-an-unannotated-us-social-security-card/", "thumbnail": "https://encrypted-tbn0.gstatic.com/images?q=tbn%3AANd9GcSq_sJq8sDHx529x_lH0hW2fUEfClMoBQvc4w&usqp=CAU", "type": "image"}, "170": {"title": "Social Security benefits drop ...marketwatch.com", "url": "https://www.marketwatch.com/story/covid-19-may-be-why-your-social-security-benefits-drop-2020-07-30", "thumbnail": "https://encrypted-tbn0.gstatic.com/images?q=tbn%3AANd9GcQygKfLUARe3Pe-bFJBSY8vLdsbT_0nr8UaXQ&usqp=CAU", "type": "image"}, "171": {"title": "Ammunition Procurement ...oig.ssa.gov", "url": "https://oig.ssa.gov/newsroom/blog/2012/08/social-securitys-oig-responds-concerns-over-ammunition-procurement", "thumbnail": "https://encrypted-tbn0.gstatic.com/images?q=tbn%3AANd9GcR2Ph0wZryybvFQwZkGmNsI7D6UhJbzEjFTHw&usqp=CAU", "type": "image"}, "172": {"title": "Scammers impersonating Social Security ...oneidadispatch.com", "url": "https://www.oneidadispatch.com/news/scammers-impersonating-social-security-administration-officials/article_6f8da444-fd9b-11e8-9e34-9f5987d30ded.html", "thumbnail": "https://encrypted-tbn0.gstatic.com/images?q=tbn%3AANd9GcQIzzgruLensyqcQ4GLma2CudI36yRRTjl5GA&usqp=CAU", "type": "image"}, "173": {"title": "Social Security Administration ...thehill.com", "url": "https://thehill.com/opinion/finance/369714-like-everything-else-congress-is-underfunding-the-social-security", "thumbnail": "https://encrypted-tbn0.gstatic.com/images?q=tbn%3AANd9GcS06gBWFN6jBGpMXrxDVANSgo7N6i4ffv9ieQ&usqp=CAU", "type": "image"}, "174": {"title": "Victorville Social Security Office ...socialsecurityofficenear.me", "url": "https://socialsecurityofficenear.me/in/california/victorville/13955-park-ave-92392/", "thumbnail": "https://encrypted-tbn0.gstatic.com/images?q=tbn%3AANd9GcTHqC4fr5nHE6l-nJG0hKPhGnASs1JIwzBTrQ&usqp=CAU", "type": "image"}, "175": {"title": "Social Security Administration services ...facebook.com", "url": "https://www.facebook.com/CountyofKauai/posts/4017984128274625", "thumbnail": "https://encrypted-tbn0.gstatic.com/images?q=tbn%3AANd9GcQ6eP7fblPjGYNFMy7Z825VKjV326gHGGkmQw&usqp=CAU", "type": "image"}, "176": {"title": "Two-Factor Authentication ...krebsonsecurity.com", "url": "https://krebsonsecurity.com/2016/08/social-security-administration-now-requires-two-factor-authentication/", "thumbnail": "https://encrypted-tbn0.gstatic.com/images?q=tbn%3AANd9GcRn2btStxL8O5rcZkA5A4wsb93GvlHWF0VcOQ&usqp=CAU", "type": "image"}, "177": {"title": "Akron Social Security Disability Lawyer ...youtube.com", "url": "https://www.youtube.com/watch?v=8nZgHhQlCQw", "thumbnail": "https://encrypted-tbn0.gstatic.com/images?q=tbn%3AANd9GcRbmjJstrW2vPpicKnBJ6cw0AhzppJvpLBaZg&usqp=CAU", "type": "image"}, "178": {"title": "Social Security Handbook 2019: Overview ...amazon.com", "url": "https://www.amazon.com/Social-Security-Handbook-2019-Overview/dp/1641433264", "thumbnail": "https://encrypted-tbn0.gstatic.com/images?q=tbn%3AANd9GcQFLhUURFUHKBuTbx-e8mtRf3hVmkvWV3vv6w&usqp=CAU", "type": "image"}, "179": {"title": "Appendix E: Review of Social Security ...nap.edu", "url": "https://www.nap.edu/read/21872/chapter/13", "thumbnail": "https://encrypted-tbn0.gstatic.com/images?q=tbn%3AANd9GcRWBTGJquo59zAAZ7JCvU0Rg31xP3TllARS0A&usqp=CAU", "type": "image"}, "180": {"title": "A Hacking Good Time with the Social ...medium.com", "url": "https://medium.com/codedotgov/a-hacking-good-time-with-the-social-security-administration-and-code-gov-78a323f3f117", "thumbnail": "https://encrypted-tbn0.gstatic.com/images?q=tbn%3AANd9GcSZQQtlZtAxFOQyEfWWzjlgJgmczFPane05zQ&usqp=CAU", "type": "image"}, "181": {"title": "How Social Security numbers became ...csmonitor.com", "url": "https://www.csmonitor.com/World/Passcode/Security-culture/2016/1121/How-Social-Security-numbers-became-skeleton-keys-for-fraudsters", "thumbnail": "https://encrypted-tbn0.gstatic.com/images?q=tbn%3AANd9GcSqmRCV6hx2YXFDs_2UGDn_UpDjvh2VqXIuZQ&usqp=CAU", "type": "image"}, "182": {"title": "Social Security Administration ...abc10up.com", "url": "https://abc10up.com/2017/03/27/woman-ordered-repay-58000-social-security-administration/", "thumbnail": "https://encrypted-tbn0.gstatic.com/images?q=tbn%3AANd9GcQ90PU9MUhheAvnZk6iacUMmw9xRL7Mx6KtvA&usqp=CAU", "type": "image"}, "183": {"title": "Social Security Tasks You Can Do Online ...kiplinger.com", "url": "https://www.kiplinger.com/retirement/600979/social-security-tasks-you-can-do-online", "thumbnail": "https://encrypted-tbn0.gstatic.com/images?q=tbn%3AANd9GcTuUCcLJxNAiOppyCnLYr-OqeRG4vfvv_eqNA&usqp=CAU", "type": "image"}, "184": {"title": "Social security recipients to receive ...pressofatlanticcity.com", "url": "https://pressofatlanticcity.com/business/social-security-recipients-to-receive-benefits-increase-next-year/article_0275782d-6720-52bf-8559-0b3de45e6f74.html", "thumbnail": "https://encrypted-tbn0.gstatic.com/images?q=tbn%3AANd9GcT-gofyHmsXPIg8UWuE391OJ6jJzOP4T8haKw&usqp=CAU", "type": "image"}, "185": {"title": "low-income beneficiaries were underpaid ...pbs.org", "url": "https://www.pbs.org/newshour/economy/making-sense/an-audit-of-social-security-found-low-income-beneficiaries-were-underpaid", "thumbnail": "https://encrypted-tbn0.gstatic.com/images?q=tbn%3AANd9GcSOurJ8C5HFh0nOdzTV25bLeLivduS80SSecA&usqp=CAU", "type": "image"}, "186": {"title": "Social Security Administration ...rpecwa.org", "url": "https://rpecwa.org/january-qa-with-the-social-security-administration/", "thumbnail": "https://encrypted-tbn0.gstatic.com/images?q=tbn%3AANd9GcStWD0vDe2UcBJ8K9zXNKU7huJoW0EHjxrwqg&usqp=CAU", "type": "image"}, "187": {"title": "Runaway and Homeless Youth Drop-in Centerhqgr.org", "url": "https://hqgr.org/a-trip-to-the-social-security-administration/", "thumbnail": "https://encrypted-tbn0.gstatic.com/images?q=tbn%3AANd9GcSIthbZCStNx534lXAcLR1jqGDox0xLZ5G1mA&usqp=CAU", "type": "image"}, "188": {"title": "Social Security Administration ...vacdk.com", "url": "http://vacdk.com/social-security-administration-telephone-scam/", "thumbnail": "https://encrypted-tbn0.gstatic.com/images?q=tbn%3AANd9GcRMDYyBP4oS_scz2FuPDjdAWq3oR6FaRHnGyw&usqp=CAU", "type": "image"}, "189": {"title": "Social Security's Mobile Website ...digital.gov", "url": "https://digital.gov/2013/05/30/social-securitys-mobile-website/", "thumbnail": "https://encrypted-tbn0.gstatic.com/images?q=tbn%3AANd9GcSGnNOPuhxH2x7kyIBFKj88cROn7KM_itIrcg&usqp=CAU", "type": "image"}, "190": {"title": "Social Security Administration Scam ...simsbury-ct.gov", "url": "https://www.simsbury-ct.gov/police-emergency/bulletins/social-security-administration-scam", "thumbnail": "https://encrypted-tbn0.gstatic.com/images?q=tbn%3AANd9GcSmG68TqNbn51Z9-ClxNk5IkPDh0km2mjKAFw&usqp=CAU", "type": "image"}, "191": {"title": "The U.S. Social Security Administration ...kfyo.com", "url": "https://kfyo.com/the-u-s-social-security-administration-adjusts-benefits-for-2020/", "thumbnail": "https://encrypted-tbn0.gstatic.com/images?q=tbn%3AANd9GcTQJSKVAC4gqQgPVMFQ6n_4tGrVD5lCGBcbsg&usqp=CAU", "type": "image"}, "192": {"title": "Social Security blog offers info on ...lcsun-news.com", "url": "https://www.lcsun-news.com/story/money/business/2018/08/11/social-security-blog-offers-info-many-topics-las-cruces/929965002/", "thumbnail": "https://encrypted-tbn0.gstatic.com/images?q=tbn%3AANd9GcQwowK2vxZdMM839y487o45DcGifD4uZ4B0Xg&usqp=CAU", "type": "image"}, "193": {"title": "Social Security Administration ...newsbreak.com", "url": "https://www.newsbreak.com/news/1548443645257/ssi-recepients-will-get-automatic-stimulus-money-social-security-administration-says", "thumbnail": "https://encrypted-tbn0.gstatic.com/images?q=tbn%3AANd9GcSq9KjaKSY_mOoNDIeyNKPcutnNDWxzu10Bkg&usqp=CAU", "type": "image"}, "194": {"title": "Scam Awareness | Office of the ...oig.ssa.gov", "url": "https://oig.ssa.gov/scam", "thumbnail": "https://encrypted-tbn0.gstatic.com/images?q=tbn%3AANd9GcT2DFWXIUiMsMSub38hgFw98_-KTYioOtSkBQ&usqp=CAU", "type": "image"}, "195": {"title": "Report Fraud, Waste, or Abuse | Office of the Inspector ...", "snippet": "", "uploaded": "", "thumbnail": "data:image/jpeg;base64,/9j/4AAQSkZJRgABAQAAAQABAAD/2wCEAAkGBwgHBgkIBwgKCgkLDRYPDQwMDRsUFRAWIB0iIiAdHx8kKDQsJCYxJx8fLT0tMTU3Ojo6Iys/RD84QzQ5OjcBCgoKDQwNGg8PGjclHyU3Nzc3Nzc3Nzc3Nzc3Nzc3Nzc3Nzc3Nzc3Nzc3Nzc3Nzc3Nzc3Nzc3Nzc3Nzc3Nzc3N//AABEIAEEAdAMBIgACEQEDEQH/xAAcAAABBQEBAQAAAAAAAAAAAAAAAgQFBgcDAQj/xABBEAACAQMCAwMIBwMNAQAAAAABAgMABBEFIQYSMRNBUQcUIjJhcYGRFTRCcqGxsiMzNSQlNkNic3SCg5KiwfAX/8QAGQEBAAMBAQAAAAAAAAAAAAAAAAIDBAEF/8QAIREAAgICAgIDAQAAAAAAAAAAAAECAxESITEEIkFCURP/2gAMAwEAAhEDEQA/AMNopyIF9tLFtGfH50Azop8LSM+PzrotjG3Tm+dARtFSPmUf9r50GyjHj86AjqKfm0jB+1868a1jHj86AY0U7Nunt+dc+yX20BworqUHdSCuKATRXprygCiiigHw2OOtdEwcd1N1bx2qZi0LWpAHj0fUGXuItXwfwoBENozQGYsoUeJpVvEWZUX1nYKPeadR6FrrZT6H1DY7jzZ9vwrtaaPrUd7bNNpF9GizIWdrdwAOYb9KAcjhHVWUsI4VXvLSgAUw1LRbzTCq3ioOdco6NzK2/j41s9ksUaBmdUJB5f2hUn5AmuXGOn6be8L3Mt/dQW5QFreWczA9oBsF5sc2emwPWnPwRTMMaFx6QwR7DSJIXAVsDDbjenjAxLy5DqzLkr3V0htWKcuRzI5aMHvGelR2LdSQ4X4bsdTeYaxfS2YUjkMShubPwNWj/wCc8L+iPp/UMt0/Yjf/AI1XdKuYkeaCNSuMFvYfD8aG1t/pTKSnlT0Qo7gKj7PLR3VIk34G4aa45LXUtSuoVjLvPEYfQA6+icHb/wBmp628jmh3cFtPb63eSRXIzEwRd98eG1cOBNctdPe5spzBHHMj9lPJDzFJCABzd/Jtk7H5VqthI0VhYfzxA6c7HngiHLMO1AAGBt6wG3eas1kkm12Ut+zSMwufIjZLFI0GoXzshxgoNz8qzi44D4gt5OR7MePMHGK+n2ni/lKvqNw2WGQqkdn+1K4Hx2+GaqGp2Vk620wa8kKR4V3OAeV2XfxOajyGz5rljaKR43GGRip94orvqoC6neKvQTuB/uNFSJCWV0DJIjIwB9Fhg19f6LBH9HQeiAeQflXzX5VkWLji+RAACifpq0W/lovbeyEMGkxdoq4VnnJHyC/91x8gh/J9Hq8Hlat7WftzeJdSLeczbsoB5ubfBHf8sd1b7rKrNYz+a2pl5QwZwyqEI6+tWEcEvNd69ccWXmreaXguHd5PRCEEZYEHuwT8BWoW+p+cX121s8zQXn7wvIOzyq+kETGd8b77CoTeDqR7pGpWpjLWlzLDyjBkf0Vdh1KqcZHtO3sNZHqcuocQ8S3CxXs2ruJGWK4cYBXPcOij2CrJxUzX5Pns6pCq4fB5V5e5R+FVO7l1GOIizla0tJB2Zc4DMvTGe74VKi519Fk6oyRzlDXEnm8TCGZSVkK4KsRt1H50m1sprKQGGFZn6DB3+OantOsbWx0qFVspBNL6S3Uu3MBsQo8OnXFJmgVhsK9BVV3rbGMmVylU9SvwB7NDytmQ5LZHf76axRpbt2na9sz+kylcYPvqXubYioiYcrEeFWx8SrGCDunnI9iuRI2ScP7NqtPD/FN5pjxoX7SBWB7N919ZW+BJUbj8aoynwp1Bcspw24rbrCUdZLgzSi09kze9F1uDW0ujZhVmkidxEeue1DDfv693xxTnWba2IlgQyBgGYKPa3UZG+DWH2F/LbusltKVYHIwcb/DofaN6uCcds1ksVyA06FgzlgGZG9b2Eg4I93Tvrz7fD09o9FsLs8SK1e8IaTLe3EnZ65IWkLFo44wpJOTjO5G9FSMHlZgtYxDJpUjOpPO3Ou7Z3PTxorzzYiE4n0LXOKdcuNUtLABH5QV7ZCUIGMNg7H2VAatwtrGj2nnd/bKkPOIyyyK2GPdtWsS3HDt/e9ndTwtE4BmmadOWUDPKpHNuQemR4+NQ3lNu9Bi4SisNClteXzlZDHARucHJOPhUUwQXk6tI7yC7Wa+SCORwkkTso5lxg4yRgkMRnetZsfN1uGuGvLaV3HKQ8yABe8DB2r5507V7/T1YWN3Lbhjk8h6mpax4w1/z22VtXuShlTPQ7cw9lHHINyvbDhi+idJl05Sw9ZJHLKfEEGopOFuFO1je4vZbp49xzdsf0qKaWvE1xDEJDqN3O4/qzZxRhv8AMRTh9Y13WY3a19BI9j2CjmGc/aOPZ0AruEQ2l+khxNomgTQLdz3qWMvIFQqCgIHQcjdfhiqHPavG79gxnhHSXkKZ3x6p3q3afw4lz2s17c9nMSOV1Pasd9wSfcKsOg6bZWF0ZAnaOYypaZ8lvh0qyPkShwiOuTG76aJByuyhjv1qHuVikBYEHFaR5XbAfSVtqNw9sbBYhEiKoysm5OQB0IAx7qokNnp95pE/0fazPdvhVlLciBsjO2SSOvdWmPmx+Ud/g30yIRQfUNGD0pxDo2pCJpQIzyhvRDEseUbgDFPtP4X1/UVWSDT3WMjIeVggI8cHc/Ktkb4S5TKZVyj2iLDtHuNjTRriZr5JAgcowKqdwSOma0Wy8nmIll1XU4xHj01tBzFPeWAx8qidW0PS7TS71YLftSh+t83MQM9Cv2T8Kpuu3jiLO1rDyzPbp3kuZZJMc7OWbHTJO9e1zccrsAcgHrRXmmkTXo60UUAtad6X/ErP+/T9QoooDatT+pw/eqe036hL9xfyooqMiCFw/ZpR9ce6vaKgTRW+Of6K6l74/wBYqjcJ/VJfv0UVz6lkSV0b+Lxf6v6Gq26N+4tPur+VFFW0dsh5HSHEX125+835Vl+sepL/AIJfzNFFa10Zyjv61FFFZWXn/9k=", "url": "https://oig.ssa.gov/report", "type": "video"}, "196": {"title": "SSA - About Social Security", "snippet": "", "uploaded": "", "thumbnail": "data:image/jpeg;base64,/9j/4AAQSkZJRgABAQAAAQABAAD/2wCEAAkGBwgHBgkIBwgKCgkLDRYPDQwMDRsUFRAWIB0iIiAdHx8kKDQsJCYxJx8fLT0tMTU3Ojo6Iys/RD84QzQ5OjcBCgoKDQwNGg8PGjclHyU3Nzc3Nzc3Nzc3Nzc3Nzc3Nzc3Nzc3Nzc3Nzc3Nzc3Nzc3Nzc3Nzc3Nzc3Nzc3Nzc3N//AABEIAEEAdAMBIgACEQEDEQH/xAAbAAACAgMBAAAAAAAAAAAAAAAAAwECBAUHBv/EADQQAAEDAgQDBQcDBQAAAAAAAAEAAgMEEQUSITFBUWEGEzJxsRUiIzNCkaFSYoEUQ3LB0f/EABgBAAMBAQAAAAAAAAAAAAAAAAABAgME/8QAIBEAAgIBBQEBAQAAAAAAAAAAAAECERIDEyExQVFhBP/aAAwDAQACEQMRAD8A95l5gqcq412bx+rwrEYZn1cv9K5/x475gW31908eu66zg+L0GMROlw+cShp95p0c3qWnUArncqNJabRmZVOVMAHH0U2A2U5kYisqMqYQOSLBGQUKLVGVNsosE8hUKIUWTbBQQjIeIrKgtTLKCEZhiKyqLJhCiyMgxF2Qr2QjMMTggWwwivqcOq2VNFK6KVvEbEciOIWsGbZZEGYO3A805dHfFncsEr/aWF01WQM8jBnAGgcND+brZEHKCBfyXL8BxiqwWjF5rMmdmZEQDfm48h6reO7azRkZ6eJwN9nFv/VxbnNCn/NK7iewN+RVHPtvouWY72hxKvqO+bM+BrQQ1kMhblHmN/NaSHEcQpXZ6ernY4m5yyGxPUbFaxUmQ9FLtnbO9bzCgzN5rimJ47i2IwdzWVTnRcWhoaHedgLq+E9p8UwoCOOYTQAWEUuob5cR6K9uVEYo7OZm81Uzt5rkje3GK/1DXySM7oOuWNiFyOS9PhHaWixfMxj54ZmjMY5CNRzB4pbchPFHsXVLBu78JJr4rkHMD1C0udszLxSvcP1AghYzxOPluabftTw+kOUTePxaJptlcRzuPRVdi9ONiStA9tbuDGsV9TVG93RG37wrWnZDmel9sA+GPTq9C81HPU2NyN/pe2yE9pfA3Dn1racVn0tO2mjFVVNDz/ahP1HmenqkQujhAklGa3haeJS5aiWeUvkOvoiScuPDtTx5ZkmrllmdLM7M9x1JWwpJH1GTvCGRxt352WnjIvqsqN75WhjSQwKJaa8LjqWPlka+Z2TwKGUsk0D5mt+Ex1nP/T5/cfdLeQ0ZW/ytrh+KU9Lg0kAgZJLLKS5z2g5bAZbeWqqKfSMdWVcmieWhxaWvNtLkbqIqd1RI6OnY58gaXFrRc2AufwCti+qqpSC0yHW+jllYfic1HVske0SOBFs4vZdC0/05ZateHmywE2ItfYhUMZFy13RZmJMZDiFXCzSJs7wy30i+ixMzmusd1BpZNLW1NEXClmfFm3yndex7PdoRVxR01SA+rBtckjOOfK68YXX3APNULRbfW+yBSimdLNWx8rmwso3yN8TA8OI69FkMmdl+K9kfMR6n76LlsEstPKJIJCx44hbpnaaRsYbJRxONrOcxxbfrZMycH4e571hAIF78S5mqF4r2mHAOY7KCL5SdkJ0TTNGXlzrkqc1tku91dg1QdXY6FpdvsssSZW5WacysVhubD78kwuDW6bcL8eqzkrNYukTK8bNJPUiySKhsL7PY53G2bRWSJrFUuCJK0Zb8WjcW/BcMvJ1ld+NNc5rhSNL2+FxdqFrLAoAV2zHCIySQyvdIRbMSSL3spb8QZfrHh69FRRfXTdAAN+qm+tyrSe+3vG+IeMf7Sr380qKLe6RollpVjcFDSTvpZAFEKxAJud0IGWCY1CE2Mc35MnmFMnzf4QhZstA7ZIfupQmhMTxUhCFZmyUKEIJGUvjd/iUhqEIBF3Kv1HzUoQuigKEIUjP/2Q==", "url": "https://www.ssa.gov/agency/", "type": "video"}, "197": {"title": "Fraud Prevention and Reporting\" | SSA - Social Security", "snippet": "", "uploaded": "", "thumbnail": "data:image/jpeg;base64,/9j/4AAQSkZJRgABAQAAAQABAAD/2wCEAAkGBwgHBgkIBwgKCgkLDRYPDQwMDRsUFRAWIB0iIiAdHx8kKDQsJCYxJx8fLT0tMTU3Ojo6Iys/RD84QzQ5OjcBCgoKDQwNGg8PGjclHyU3Nzc3Nzc3Nzc3Nzc3Nzc3Nzc3Nzc3Nzc3Nzc3Nzc3Nzc3Nzc3Nzc3Nzc3Nzc3Nzc3N//AABEIAEEAdAMBIgACEQEDEQH/xAAcAAABBQEBAQAAAAAAAAAAAAAGAAMEBQcCAQj/xABAEAACAQMCAwQGBgcIAwAAAAABAgMABBEFEgYhMRNBcYEUMlFhwdEiIzNyobE0QmKCkdLhFURSc4OEkrIHFiT/xAAYAQADAQEAAAAAAAAAAAAAAAABAgMABP/EACARAAICAQQDAQAAAAAAAAAAAAABAhESAxMhMTJBUWH/2gAMAwEAAhEDEQA/ALu3slYDBRh71FT0tyg+iMfdYih+34U1OPG25tR/uVHxqxh0DXF9S9gHu9MBxUt1fBsCyZplXAdh72wRXDSI4HaXEfL2soqh4gm1rQzAtxcRSdsCQAVbp4eNeroGp3NtFcrCjCVA47MjvGemaV6iYcGFEV3AoAa+jH+otOC+sR11CPyl+VCA4f1ZTg2c58Frr+wNWHrwOg9rqaO4jYBil3ZSKxjuDLt67STUP+0IGuOyeHkehzVfaW8un6bIsm2SUFm2xnwqibUJmjjvTAwSWTYFIORzxk8unKg5/C8NKLXIZT6lp9mwWVJASMjEfWmW4k09fVimP7qj41BudNuNYWBLVl7VQzbCeZGF6eB/Oow4Uvt2JSU/dz+VFzRJ6dOixfii1Hq2sh8WApiTilf1LMecn9K8j4Si/vGqGP3G3b51TanpcVrJLFHL2yoxAk27d3lS7gMCxk4nlPq28I8cn41Cn4iuj0WFfBP61af+lfVgw6jBMcdFamn4MulHOOV/uqaO4HEoX1++3HEqj9xflXlWUnDixsVktrrcP2DSrbhsBWXGJ1W+itY4pIhK21JLm0Ujx9bP4URXF1cabDHM80MoZwn1NqEbn35zWUz3zXcgDTQgkbMJIMMB503Al3b3bXMc7NFjAjM/0V5ezpUnBj3Qd8Xl7uOxeRnOA4w7bsdO+jHQrcQ6NYzNfXQXsUyuQVHIe0HlWYaYe0tstzOeo511d6y1m6wvKyqVBRd+M+XlQUWBmu3WpWlhAl1d6j2dsZBGZZzGqbj054pi44k0qRYVsdVsriR5FQrBJHI3P3A1inFN1cXGnxQCfC9oDsMmF5AjOO/rQ1bn0a5il3lnQ5AAwD51WEMlZNvFn0JxTbCALe4OyRdhB24J6g8vdmgKW8lY9ni5KdkGGUUc+vIddtV/At02p636LqFyyW3o8jAb8KjDBzzOOQB61aLGza2FN3CLYoFW7K4DZOM/AE99NKDXR0aWqsabDjhfT7XUIDcSI++Laq7WIA6n5VdR6ZDbRtg3YVRkn0pvg1Yrxlrsul69cWWmTFYYYo43yfXbG4k+/wCljyqDpnG7Q7luYmy3rEMcH2ZH8f40Vp8WRnNuTNfubuI63Y2drdXxMgYyL6UcDlyJzn2Gh7XI/wD7Llc7vrCMkg58xyoYsrz0u3e6t2ZjLICwST7PryHs61d4Y2SHnkqOVRqghnd6XDZpBELcMskqxlWJxnuPIiuLvRkt7WWdoIezTO4CVwevnWfPd6iWSS3NyNvLY7MAME8/Gqe6guZYJQFn3Mp9UHJNNFRfoDtB0y6PM7O0BYk8yLk/ymlQbYSTWtpHC9k8rKObsvM/hSrYI2TAixika4GNxVHwc91XOoRSto6iKJ2b0jP0VJ5bfdRfDw20LmSNIsscn61vitWCaZcLH2ZtonXO7lJz/IVRt2Zuwa4YEuJI5gV6bB7emai8QafcXL2TxRq+zdkseg3+NG0FnLCwaPSiXHRhKvxap8doI4D23DcrYGQyzbsDHsGaCXAGZHrkVxFFuuSpPMrt9gxVa4xJmib/AMgXNu92scFq1uEiIZHyDuJPtA91C0LiaCN+/bg1aCqJOTtlvoMix6xYlwChl2sD0IIIrRpB2t4EYD6XIbRzGBnz6msljuDFIsgPONlYeRrRtIvTLdW9w7cgOefukU1di3ygE1S47PXLicxQyhZj9XIuUIxjBHu+FVCLlgKduJzPO8xGDKxcjxOfjXORFG8h/VBxQGL3hZy0fZZ9aZW/MUec/QUAGPo8qBeCiXv444xlmjbC+3Az8K0Q6fe9iE2R9P8AHUdRcjpgygujtDqT3E4x3/Kn9Nt0nuSkqBgIgcE9/KriTTbzbjGfDFRILO8hdpYIRnGzLpk8vP3UkFRpMrtXhjhulWKMKCgJx7cmlUq7sr25lDyxLuAxyQ/OlVLQnJeRyXBHOUj+FSE7Q+tO/kaE5tcuIZztVOx/ULDkfxpxeKW3dk8cHMYyoIqbmUUWFnpFvbjdPKoH7bAU/PxZDFbF4rZnCgBSCNp8/wClZvdOtw3aAHOTknp5Duqf6XE1isDghkAAfIABHd/Cspuw1wDPHepi/wBXvLtU7MSEKqbs4wADzx7c0PaZIRBIv7XKutamDzuQMs5Jz3AZr2zhjS0t5VJ3yb948GwK6USFI+18noeRq/tdR28OyndhwvZ+dD84yelMCSQQNDk7GfdjwFGwNWPRtvfPcK8v5B2AUd5r2Ffo4xUW9BQgEg+ygEJeBpzHrNiwZlJnCZVsH6XLr51sJ7XH29x/zB/MVhXD8xgu4XBwySq4PswetaW3EOoxcy0bjPenyqOo6HiENxFK64W5lDdxaNGH5CoMcV42WN4i4JUYt/f7jTJ1i8MYWQQpJ/ij5j8aaXXDAGW4QynJOQQOvuoJ8XZn3Q+0d/nlfx498TfzUqiHiSzJ5wzZ9wHzr2hl+hoGb79Hg8WqJD9pN+5+dKlUhyRadJf8z4CuJf0mP78lKlRj2CXQG6p+keQqTb/otn/lv/3NKlXX7InclRj086VKmZh+Hoaiaj6yUqVAw/pvWOtCuPsVrylUNb0UgTG9ZfCod96zeFKlU4+Az8iRH9lH90UqVKkGR//Z", "url": "https://www.ssa.gov/antifraudfacts/", "type": "video"}, "198": {"title": "Veterans | SSA - Social Security", "snippet": "", "uploaded": "", "thumbnail": "data:image/jpeg;base64,/9j/4AAQSkZJRgABAQAAAQABAAD/2wCEAAkGBwgHBgkIBwgKCgkLDRYPDQwMDRsUFRAWIB0iIiAdHx8kKDQsJCYxJx8fLT0tMTU3Ojo6Iys/RD84QzQ5OjcBCgoKDQwNGg8PGjclHyU3Nzc3Nzc3Nzc3Nzc3Nzc3Nzc3Nzc3Nzc3Nzc3Nzc3Nzc3Nzc3Nzc3Nzc3Nzc3Nzc3N//AABEIAEEAdAMBIgACEQEDEQH/xAAcAAABBQEBAQAAAAAAAAAAAAAAAQIEBQYDBwj/xAA/EAABAwICBQkGAwYHAAAAAAABAAIDBBEFIQYSMUFRExciM1VhcZTSFHKBkbHBMkKhByM00eHwNURSdIKSs//EABkBAAMBAQEAAAAAAAAAAAAAAAACBAMBBf/EACQRAAICAgIBAwUAAAAAAAAAAAABAhEDIRIxQRMiUQQyM3GB/9oADAMBAAIRAxEAPwDw1C2fNdph2U3zUXqRzW6Y9lN81F6kAYxC2nNZpl2S3zUXqS81WmXZLfNRepAGKQtrzVaZ9kt81F6k0fst0wJsMLZf/dxepAUYxC23NTpn2Q3zUXqRzUaadkN81F6kAYlC23NRpp2Q3zUXqRzUaadkN81F6kAYlC23NRpp2Q3zUXqRzUaadkN81F6kAYlC23NTpn2S3zUXqSc1OmfZLfNRepAGKQtqP2U6ZnZhLfNRepKgD6HDszmnhyqtaz3apIzXVskg2OPxT0Z8yyDl0DlWtqHjbYro2pO9v6rnEOSI2KYkWPfFG6wYM89+9UcmM+ytMsjr52AG0ldMaY0VEri6zZCHd47vmsfW1jJpHO5RrWtJZHcX2fW5+yjnNpnrY4RWNNHo+j2MmuJikIc4t122FjbLL9Vc8vGHWMjb8LrznBzLhujc+I6korJZRGHvaQAwgEFo7+KpDjuLmocymc55YLuc+TVF+GxOsjSpkjxcno9mDgdmaoNIsSqIg6CjsHAdJxdZZXRvTSV8roatjo5Y+sifttx7/EKLiuJVc8ktSGtkgkeeR1DmRddnl1oMeJuWyZQ6Q1lPUBtZI9rrm7za1lusLr211KJGuDiNpC8ikn5cWIcNY2LXA5fNej6HwvioHOeSQSGty4bV3HJsXLBR6NDdIUhKaXLYxHs2HxQki2HxSIsDNOm6Tv3P5v8AWU8Ts3skHuuXB9PDyjnatszmCU8wRvHS1/g8hJ6qD0mSG1DTsMh8Wg/dNlrY427ekdgOS5tgYBYF/wD2VJi7uQqrOcSBaxPCyWeXWjf6fBynsTEppJJeVuXZrK0uHyMc32llw119U/m71rNUviBtdcnwF5a4sytqn4KevJ6daohYrjFaKSWF1pGPFumL+B8VSUz3vjbMKdmqQAbR3Ls8xfx4q6xOllm5ONry0Oc1uQHFVlVSmKvmiYAyJlmtYzYCBmfG5RLq2ZypSop8VeY8do5IQI9U2cAdxyt4Kyqi2KnZHE+YSR5fjs3bfYE6h0d9urPa3yatrRs43uCT8vqripwqGrbFFcxsbI4B4zdJlvO7YV1LlSRO5qMnZB0dYcQxKNrw9zWEOlc02y4X4leqxOY2NrYtUNaLAN3LL4Rh8NDSARNZEzdnsHEn7q5Y5zo7xSOH/EkfUJo5VB0kYzTntllyiTlAq1s9mjpOuNpGwqPUmeVrjDXSxE7uTaR/NUKaaMHFpl/E8ap8UqzuHjEGQua6qD+lkSDssEqOSChrvxPy/Md/9E3XJyJYFzcRyjgYmjM7Uuo23RYzxspzc7tc45XaSsxj59rqxDE4XLmxkjd3rRBouHO1SG5kWsq2OmjrMQfNKHHkukeF9wSyVlP09RubF14oQWOdm3o/JcH1cdjZ9rbuKiTRSPcRclwOettXINMTXXY3WA2uN/kElvouS1ZKpp+XrI22s1nTJ4Ab/oq+eB7og8dGR5L8+83Kc6tFBStOqXS1cpjbbcxozPzNkgqdZt3ggZ2uncbSI5z97Lymp2UlHC0NuTGC495IT2xguA1Ltta3FPr5OTp8gCLgW7gEtFKHTAGxyyTr2xlRG9yVnYukeYmua1kTMwxu+2y6sBVMDgC6x4KqrJzG4AmzdYZ/34j9U5h1XBo3bT3qOLpmk1ZYTgF+sDk4XXG9k7WLmg9yZ4gquxCZRu/du95CbREck73vsEJkI0RJOrk977pkP8Q/3QhCUZDv8rIo+D/4fJ77vohCPJQvw/0qqzrh8VFf+A+I+6ELOfZZi+0q63rsH92f/wBAutd1LkIWnwRy7ZocZ/hfmloOuh8PshC6/P6J/gdi3VfP6FSWfjHihCiXZtLonN6lvxXM7ChCrXRkSqDqne99ghCE6EZ//9k=", "url": "https://www.ssa.gov/people/veterans/", "type": "video"}, "199": {"title": "Social Security for Women | SSA", "snippet": "", "uploaded": "", "thumbnail": "data:image/jpeg;base64,/9j/4AAQSkZJRgABAQAAAQABAAD/2wCEAAkGBwgHBgkIBwgKCgkLDRYPDQwMDRsUFRAWIB0iIiAdHx8kKDQsJCYxJx8fLT0tMTU3Ojo6Iys/RD84QzQ5OjcBCgoKDQwNGg8PGjclHyU3Nzc3Nzc3Nzc3Nzc3Nzc3Nzc3Nzc3Nzc3Nzc3Nzc3Nzc3Nzc3Nzc3Nzc3Nzc3Nzc3N//AABEIAEEAdAMBIgACEQEDEQH/xAAbAAACAwEBAQAAAAAAAAAAAAAGBwAEBQMBAv/EAEAQAAIBAwMCAwQHBAcJAAAAAAECAwAEEQUSITFBBhNRImFxgRQyM5GhscEjNdHwBxZCUnJzghUkJTR0g7Lh8f/EABkBAAMBAQEAAAAAAAAAAAAAAAECAwQABf/EACMRAAICAgICAgMBAAAAAAAAAAABAgMRIRIxMkEicRNRYQT/2gAMAwEAAhEDEQA/AGvdGewsBLb/ALeR9qge9jj2QO3PShrxDd29rZoyXrrHbuoNvcFcnuTzXxrnjm00+yimWIs8MIfYcgb2Hsjn05P3UnoX1bxfq0uJmIZizkn2UFTntaeikIvOGtj10C603VJWaG+s7lBhjECMqSAM47Vz8TXlnDI+mwRRvcSqNqLCCq543ZzwaVd34DnhtN8V6HmUZClOCapaBq91BeR2F27JIkg2lgCQ3Tv2rua4vidOprbHlpE0EySR23MkZAMcuQT+tUfGNzJDYeWyuwyQfLkHfoCOveuHhqIypbb/ADxNGpLSSAHPTqR14PQ1leLGkvdVC2EkUrBfq7+W6fp+VT5v8eWLjZoaJe2SyQ20scyuijZ7BPmH3Vw1zWZRBcCeSWK3khdIUki+0I4+I69enSs2bXE8PQpJPGfpka7Fhk6djkfeKx7/AMZ3eqxzJcxp5cqBSIweADkYpqW+IXHLycIZ12KFDrIxOTvwCv8AOa39OkijYSK2x4vVvZbpQ7p+x1Iik3jqc/2flV+BD5b72U/BvxrO008MfIR3cJvFluLeGZouP2jLgE9/dWXHq1pZ7obrDxuwOQeU+7r8KydR1m4WH6FFPI0SH6pJrEK3Nw4VI2Zj2x1qqgu5B2+hx+GtYs5rQRw3AkAPQkkqMVts6PJGrD63Kn4UhVttV0po7kRyRKrA+Yv9k024tSg1jS7R1YRzPGW549raR8O5q0PsnOLCRHDDI6VKrWUIS0iQuQQuODUp9CCB8cXccllp2m2e5nCvNOzdWckgc+gAxW/pGjT6ZoUcemJFJcD2pVkyN/rg+tZUmi3cus2F/sEkDMVkUDkAEknHp0/Gt+U3CXqpk+Q4O1jLsG70OB/64rDZZtI9GmC2zpb301jpUlxqSOqiTYqSNkj/AFenxoE8cyRPcWt3boYpX7ZB/EGjSW8lEyWmqRL5YyVR15YdzkcHGR0pe+JVt5NWjt7FVjiRsgZOOTz+lNX2dcsRCTVPEmparcm3tIma0gXy0ij4Q+pYZ9rJ9e2OKpf8egcSeTg5z7K9PurR8LYgtEdtoz1zRTHNGEBLJg9Mmkd2JYCqFxF5qE9xO/nXu4ySdn5244/hRH4e07T5II5LtQXboJGxn4VR8YRs0i+RGWblzsGeB1q94Ya1uVAuXbnjGcA/H1p7J5imha4Yk0abaNDLc3MdhbG1ljAMcm47XPoQT0PuHHHXpXK3uVhaL6QZd0TEbAANuPXuTV+3uHnt2ihkQiNgqlW5wT09+B/9oM1TW7u31ud7eUfspm2B41bBBx3HPIrlmxE7YKOzbWXdr7yXEOXmUOpZcfP8DRDFcRt0eMMOwPNCKaxda5N9KvZi85Hks20AKOoxjoOtX7azitLyB94ZgcnHpSz/AEVqWjamvrS68zT/ADWLOu1iEJUfOtzS3tT4fskYf7xp+ElwMYBLL1PUcZ+VDcsWnWd/ukAVpCDv4OD2z3FGuiack+lXhOTJdOwBP93sOvTOfvqlTbXEnekvkz2PVVVdsIjdV43E96lUdENrFp6RzJ+0UkMDgYIr2gopayRb/goNe8bXs1ubKzMNvYhvaEKANJzzubr8qJTq3l26C6h8+JwDkdRSsW3kuZhEg+t157UxLFJWijV4Wbagwex4pL4qOMGyiXPLwZ2qeI7K0eX6JaZlbvJxgfz2oKkuJpLhriVjvdsk8AmiPT7H+sXiVI24hLbn90a/x6fOmU2lWbo0MNpbgEc5jBAH65q0EoLrZnsk5vvQLaD9BuNJhEqB26JuUZFb/k2UttF5m8IhHOWXB/Chi8spNAvDEUEumzNkKF5Q+7+FbOm3mizQl3nBdPqwlMMx93YfE1nlVLlo1K2HDLOWvEJtht+ZLgmKMn2hhRlicnJ7fxoUN5f6RfN5qxqXOQm32T7xRBqOoW1rJ9InI84DEcadl9AD29561W0nxNNNqcSLbRhGIR8jcShIyPTHStKrgo4ZllZNvK6PmDxddqHK20Cuw4kHOD64rDkiabc4dXdiWJLYIPfOaLdV8LS380lzo8URbJLoj4Qn0A9fnWQ3hPVn/aJDJHEzYDSIVdv9HNGMIrxFlOT8ihpMT+bMuXBETNgHAJHT4/CtGG4jnmH0nLAY3pux8wcH8qkenX/h28Mt7b5gK489TvAHr68dxxV19MjuSLjT33nGSVwAPh2x7qW1D0y9GhM1rPab0wiKuCgcnPqzE4z91Gug6lAdOiiNwY5uF8veCW91LXUbprGxxMjF5kdUDLtHTGcd+uflVPwrcvHcRyyqXSJgm/dtAznAJ9OOneuqjhNsFzzLCGo+n36OzII5A53B945z869rMm+iQMBdyWRdxvU3D7W2n3dh1xXtM65emTyvaEtbT+RMskfY80RX3iRY9OMcJDyzDYoB4Ax1NCLPxjuatW+Ah4Bz7qM4Rltj0uXig4/o1tlitL6/cEAkRq2OMDlvzH3URf7Zis7I3F1IEMuGUE84PQY+H5UsI724SLyUnlWLOfLDkL91eNO0uwyO7lBhSzE4HpzSvZeNGO2GGteLLO7ia2hszIDxvkIAx8KDlVwdwd1OeAGOBUHerdlaXN6/l2tu8rdDtHA+J6Cu6KqqCKrBiSXJc55J6mrNmoBKCRYXl6uzYwB6US/1MmNoGM4Fz1ZCPZ+AP60Fask9vc+VcIUkTIKsOQaaKyjNdYnpBxpfiYaLF5cV/bz4GNpcdfdzz+FEHh3xdbyu0uo3cLyf3kIwo9Mdv560nYeTnFWQFPVRXcCHIeWsXNnrVmFtGGCwAkHQkHp7/f6c9zWTqHhm3W0cxRzW8zcl7aQofiUB2t92T7qW2ka5f6PcxS28nmRxn7GQ5XHoPSmpp3i7SdbszG0wV5AN1tKBmLH1sdzn584o5xpg+heal4e1RFEkTPqESZTMe5nTB6FDyPlkVX8PTPHcywBQyyoQysuR7PtdPUEU5dJs42tTIXbDsXKPh8Z+OaF77Tbc3/nPaxyM5JLx+ywDdMfeOueTT5hLSB8kKjxFFcaZqbxajIzSyASK7ncXU9Dn5Y+VSt2/1y4sb+5s4lhnjgmeNHkGSQCRUpVyD8QbvPsf+6a9t/s1qVKD6Lf5/M+x1NfQqVKQ3I7DpRz4G+oP8R/IVKlLIS3xDI/WPxpXf0m/v6H/AKdalSqQPPkC8PSu1SpTin3XOH/n4P8AMFeVKVhQ9dG/c5/y/wBBXOH94j4H/wAqlSpIdiPm+1f/ABGpUqVoRM//2Q==", "url": "https://www.ssa.gov/women/", "type": "video"}, "200": {"title": "Scam Awareness | Office of the Inspector General, SSA", "snippet": "", "uploaded": "", "thumbnail": "data:image/jpeg;base64,/9j/4AAQSkZJRgABAQAAAQABAAD/2wCEAAkGBwgHBgkIBwgKCgkLDRYPDQwMDRsUFRAWIB0iIiAdHx8kKDQsJCYxJx8fLT0tMTU3Ojo6Iys/RD84QzQ5OjcBCgoKDQwNGg8PGjclHyU3Nzc3Nzc3Nzc3Nzc3Nzc3Nzc3Nzc3Nzc3Nzc3Nzc3Nzc3Nzc3Nzc3Nzc3Nzc3Nzc3N//AABEIAEEAdAMBIgACEQEDEQH/xAAcAAACAQUBAAAAAAAAAAAAAAAACAUBAwQGBwL/xAA/EAACAQMCAgUICQIFBQAAAAABAgMABBEFIRIxBhMUIkFRVGFxgZOU0RYyU1WRkqGx8BXBUlZicvEHIyUzNP/EABoBAQEBAQEBAQAAAAAAAAAAAAABAgMGBQT/xAAjEQACAwACAgAHAAAAAAAAAAAAAQIDESExBBIFEzJBUWHR/9oADAMBAAIRAxEAPwDhtFOMvRzQGUMOj1hgjP8A8sVV+jWgf5e0/wCFiqk0TiinH+jWgf5e0/4aKqx9Gej78X/gdOUqcb2sfyqDRN6Kcv6LdH/uPTfhU+VH0W6P/cem/Cp8qATSinL+i3R77j034VPlVPov0e+49N+FT5UKJrRTknov0f8AuPTfhU+VeT0Y6P8A3HpvwqfKhBOKKcC60PovZwma60rSYYxzZ7aMD9qgLnUeg1unWNokDQ54euXSu4T6GK4NZcortnaui636ItivUU1+kr0J1Zgllp+lmU8o3s1Rj6gRvUt9GNA+49N+FT5VU0+mZsrnXL1msf7E6opxfozoH3HpvwqfKq1TmVvU1AuklksjBbYgLxhV4sHBG+59DDHI5GDnxNDqTXkQhilSBWjbLXJ2HGxcHfc44NtwBkCppYFUADjwOQ4z86xdSnjsLWa6kMhSKJnKhzlsYwB6fCrpnCJFlq4KyGeYnijbq+twN5ixXOeSpt45z5Bip6NiHlHAx73h6hWvWmp3DafFJcTxccU7W93KpYKpI7jgE8slMj/UfJVLTXZv6VLeyKg6uDjkTf8A97NwrFk75GAp9LDlVaZlSRsvG32b/pRxt9m36VrT69MmlWk0s4EiyyRXUkUBf6iMeIL4A8Ib1GsqzvtRm1OK2nHV4s4JpVijDAO5kDDizsO4MYqYaU0TfGfs2/SjjP2bfpWvWet3ZliguhEJJbtliZVIDwh2Xy/WXAz6wfHAu215qVza30sALyxySpCjRAKeGRlGDnc4XxIGfJTB7Imy5+zb9K8Fx1Zc7AZznwxUJNqN0LOOeOduzo0gupjbf9yEjlxJnkN8kejGxyJO7YjT5WXDZz7d6NGk9ZzDpVqEupXbySseAHEaeCipXo646S9Dr3QZWHarVcwE+Tmh9hGPVWtag2Q2OSnBP96w9DvYLHW7eW7mnitCSs5gYqxXHLI3xkDOK+V8xxs5+57p+LG3wl8ruONZ+V/SPhZo3wwKOp3B2Kkf3rrHQDXZdVspre7YvPbcPfPNkOcZ9OQa5p0puNHfWHk0IOtoUBYuTvJk5Izv5Pbmpr/pZLM3SZyueqNs4ceorg/jWvF1WYujn8cddngqyayXGJ9nXKKKK+keKMjNY11CkxUSRiRAQ2NvrAgg+wjNQOpXE+pdKo9DjuJbe0hs+1XTQuUeUs3CiBhuo2YkjB5b86t8cmkdJrHShcXE1hqkM3As0zO8MkYBOHJ4sFSeZOCBjFTTfoT01rbziZZrUOJlCyhgDxgcgd6BaW44sWgHHKJmwF7zjGGO/PYfhWjadqmoL0a0y3trubt+q6pPai6mcymFFkkywDZGQkYAHLO5ra49Aihmt54L7Ug8cgZ+tvZZFlG+QVZsePgKKWiVXq+TP7LB1xm7KOsL8ZbAyW4eHPP/AA7eqrS6bZo8ciWhRokVEKtjCqSVGx5DJwPTV+8vFtFUsjuWycJjOAMk7keFY0OswSysvBKqqcBmQ97vFRgczuP2rXJyeF1rK2bqeKyU9RIZYsgdxznLDfn3j+NeBptoOtAtCBLkuOLYknJOM4znfNXf6latEsiShw7cKAc2PoqsV9byytEsg4w3Dwnnn+A/hULiMeTSrF4VhexVoxxd0434vrZ33z45znxrK6sNCyOuzZBX0GscavZMgYyle6GIKnbK8X7A1T+qWbFwkxZk+soRiRsTgjHo9lXknBp3SHoyU6x4l2bPDIPD+eQ/pWiT6TL2wRTtEik/WLsp/DB/eu2pf2sp4VkyeEtgqeQ5+Hl29e1YvX6Y2DNDHG7bhGjBY5xj6ueeRtzrlKmM+0fuo+I30LIS4OSwdFXuLuNbbjkjPPq+Ikn/AHMox7B7a6Z0R6OR6FbuzBTcy4DY5Io5KKkor/TYkYxSRoi54iiEAYwDyHpFZkMgmiSRQQGGQDWowUOkcbvKsvezlp7ooorRxInVdLmbV7fWdKmhS9ihaCSOYkRzxEghSRupDDIbB5kYOdvNvpt5Pqy6zqZte028LxWltDITHFxY4iXIBJOAM8IwPA0ofbLnzib3ho7Zc+cTe8NTEX2kNVadFbg9HItPubqGC9tbx7u0uoGL9XIZGcZBAyO+VI8R5PC7caPqWp6hp02pQaTGtpcCaaWB2ZrkKrBQVKDAywbdmwQPXSodsufOJveGjtlz5xN7w09Uadkn2OrNFbzqFnSKVQcgOAwz7ao8Fq4IeKFgefEoOd8/vSV9suvOJveGjtlz5xN7w1Tng5lyiRlBBaRyBSXHCwTDZH78/ZXkHhdXFjGGJ3ZWXK78/wBT/DSa9suvOJveGjtlz5xN+c0HI400SSq8L6dE0Z7ueJdxgjbybfvVFjB2Gm268PDw5ZPADHh4ZI9nppOu2XPnE3vDR2y584m/OaowcgA27Zt7CLkMsjKu+Nx+gH/FW4o1Upw6ZDHvnIKd3lvt/O7Sd9sufOJveGjtlz5xN+c0GDiGMMAj6ZAUfBYcSHH1eYxv4/lFXeuuEUBbNThAcLMuM+QUm3bLnzib85o7Zc+cze8NBg6nd/xD8aKSvtlz5zN7w0VByWKKKKFCiiigCiiigCiiigCiiigCiiigCiiigCiiigP/2Q==", "url": "https://oig.ssa.gov/scam", "type": "video"}, "201": {"title": "If You Are Deaf or Hard of Hearing - Social Security", "snippet": "", "uploaded": "", "thumbnail": "data:image/jpeg;base64,/9j/4AAQSkZJRgABAQAAAQABAAD/2wCEAAkGBwgHBgkIBwgKCgkLDRYPDQwMDRsUFRAWIB0iIiAdHx8kKDQsJCYxJx8fLT0tMTU3Ojo6Iys/RD84QzQ5OjcBCgoKDQwNGg8PGjclHyU3Nzc3Nzc3Nzc3Nzc3Nzc3Nzc3Nzc3Nzc3Nzc3Nzc3Nzc3Nzc3Nzc3Nzc3Nzc3Nzc3N//AABEIAEEAdAMBIgACEQEDEQH/xAAcAAEAAgIDAQAAAAAAAAAAAAAABAcFBgIDCAH/xAA1EAABAwIEAwUHAgcAAAAAAAABAAIDBBEFBhIhMUFRByJhgaETFCMyscHwUpEzNkJicXPR/8QAGAEBAAMBAAAAAAAAAAAAAAAAAAECAwT/xAAeEQEBAAICAgMAAAAAAAAAAAAAAQIREiExQQMTI//aAAwDAQACEQMRAD8AvFERAXXUTxU0L5qiRkUTBdz3usAPErsVYdsGPSRRxYTTy6Wu704F7n9I/PBRbpMm6k4j2na6l9LgeGuqntksJHEnW0Hcho335fgWZypnWLG6t2H1tK+ixBoJETuDh4X3B8FW2SJJqSSWZlK58cw0+0DuBAJtYb/8UrMeKVVNjOG4mIPd6qEElmsPBAItuOW56cVnzu9Oj6Zw5LsRdNHMKikhnFrSMDtjtuF3LVzCIiAiIgIiICIiAiIgKju1GIvzFO8m4uOAO34FddXN7vTySNbre1pLWXALzbhuqZzfU1eL4lJ7WiEDmu0lhfqIt48ONz5qmW71GmHXdYrLdXQMaIqyQQuie496MPa6/DaxXzMlXFU4nTxUzX+yhjNzbSXFxHAchssll/CaGIPNdPTxODtTXVEgYNXhdcMVwyGqqH1VFK2ZuruvjIIIHTrvdU4Xlp035Pzi1ckTmfLFAS7UWRBhJ47LPKv8pY86hp46SaBgiMltQJBF+fNWAtZLJ25MvIiIpVEREBERAREQERcZZGRRukkcGsYC5zjwAHNBpHaLj5wmWGniDZJpoyWtv8m9rkc7/YrRqWrdiFLpkl+IwaA6wuLfVQcx5gdieO1NW4AtlJZELWLWDZvp63UOZs+B1vsKiMxvktKGu46HC7b9DaynDGTLa9ztwmKbicRxGklpLBtS17XAcr3sSPCxKzNOIoqdkEf8JjQ0W5gbLCzVTahoBvHIN2SN5KQKy0Y5Eha+1G8YFJg9ZTGimdEKgXIJOl3keo6Lc8InbU4fE9r2vAuzU03DtJIv6Lz3VCU4oHumIj0h2x3O/BWr2a4mx7ZaIu7zx7Ro8RsfS37FY6ve2meUsmm+IiIzLoiICIiAiIgLD5vpamty1iFPRNLqh8XcaDYusQbedrLMIgofJeU6zG8cYainkho6ZwdO+aMi9j8guNyfQceV/naq/wB6zxUsiLfhRxsJB56b/dXyvOWOVLazHsRrBuJ6h7mE/p1G3pZTOxFjkc2L2Mou08HBdb6mRzQ1ps2256lc3NDmkEX6Lh7s9wHQK42bBcv1WYsoVbqCKOXEqSuD2jUAZIjGAWA8jcX3228VmuzLCcWjzC19ZSVNPFSRu1meJzAS4EAC/Hr5Ln2NzGlxTEaJ9/jwskZ07pIPn3h+ythU2CIigFHqpXRt7gJP9ouVIXVNGX6XNNnN4IIUdU90oDGyHhe5uAengsi0gtBHAhQoaMsc612h5u7f6KcNhZAREQEREHGT5Hf4XmiT5vJEVsQPDzH1U539SIrDb+zH+Zmf6H/ZW4iKl8giIoBERAREQEREH//Z", "url": "https://www.ssa.gov/people/deaf/", "type": "video"}, "202": {"title": "Whistleblower Rights and Protection | Office of the Inspector ...", "snippet": "", "uploaded": "", "thumbnail": "https://encrypted-tbn1.gstatic.com/images?q=tbn:ANd9GcRLlJoQwkL4JZPqyr6g-qeqY6YAtb7aUdFymRrHBfLmHOhV4BjEksDyltI", "url": "https://oig.ssa.gov/whistleblower-protection", "type": "video"}, "203": {"title": "Press Release | Press Office | SSA - Social Security", "snippet": "", "uploaded": "", "thumbnail": "https://encrypted-tbn2.gstatic.com/images?q=tbn:ANd9GcQYTqzTeVvmXxL29SJp7neZDtAHBtgeO5FP7cWEmRQRcZsUJlezSZfb6B8", "url": "https://www.ssa.gov/news/press/releases/2020/", "type": "video"}, "204": {"title": "Same-Sex Couples | SSA - Social Security", "snippet": "", "uploaded": "", "thumbnail": "https://encrypted-tbn0.gstatic.com/images?q=tbn:ANd9GcSxKByiO7wxRMc82NHg8ITXWBmt1qpHk8gYtejpYs_fc1Ft12FR-x67JJ7E1NI", "url": "https://www.ssa.gov/people/same-sexcouples/", "type": "video"}, "205": {"title": "Radio and TV Public Service Announcements (PSAs) - Social ...", "snippet": "", "uploaded": "", "thumbnail": "https://encrypted-tbn2.gstatic.com/images?q=tbn:ANd9GcQpcsL8CVUvAru99zRcuIaXcg4RAK23mqOGOQ8ONqFhsU06lG9N5b7UJ0YD", "url": "https://www.ssa.gov/news/psa.html", "type": "video"}, "206": {"title": "Representative Payee Program - Social Security", "snippet": "", "uploaded": "", "thumbnail": "https://encrypted-tbn1.gstatic.com/images?q=tbn:ANd9GcRzixNISaTX-m2Fk0qFYE_1n0uUDeCNkNbhj3t7j7K6Aas39ELiztCQQbsRbxs", "url": "https://www.ssa.gov/payee/elder_abuse.htm", "type": "video"}, "207": {"title": "US Social Security Administration - YouTube", "snippet": "", "uploaded": "", "thumbnail": "", "url": "https://www.youtube.com/user/SocialSecurityOnline", "type": "video"}, "208": {"title": "\u201cmy Social Security\u201d online account and how do I get one?", "snippet": "", "uploaded": "", "thumbnail": "https://encrypted-tbn1.gstatic.com/images?q=tbn:ANd9GcSNAncqC4ZPlwfJfvJDTAANQQkGCAivoGkHdR79lA0saXxENWmhmfPqRms", "url": "https://faq.ssa.gov/en-US/Topic/article/KA-01687", "type": "video"}, "209": {"title": "Social Security Update Archive | SSA", "snippet": "", "uploaded": "", "thumbnail": "https://encrypted-tbn2.gstatic.com/images?q=tbn:ANd9GcQYTqzTeVvmXxL29SJp7neZDtAHBtgeO5FP7cWEmRQRcZsUJlezSZfb6B8", "url": "https://www.ssa.gov/news/newsletter/archive.html", "type": "video"}, "210": {"title": "Information for Educators | Social Security Administration", "snippet": "", "uploaded": "", "thumbnail": "https://encrypted-tbn1.gstatic.com/images?q=tbn:ANd9GcSwBSL5zzmjInNwLNuQDHQ8Z4x_JUc1C-GAtKCvKiSLFsgkLpWHhWB3B2dG-Jc", "url": "https://www.ssa.gov/thirdparty/educators.html", "type": "video"}, "211": {"title": "Scam Awareness Materials for Groups and Organizations | SSA", "snippet": "", "uploaded": "", "thumbnail": "https://encrypted-tbn2.gstatic.com/images?q=tbn:ANd9GcQ9TB3oUj2TNNtwzWli6s9bh4HIvbHsxhpSmWbGJUkQhV_z7f2WUKvlpjhD", "url": "https://www.ssa.gov/thirdparty/scam-awareness.html", "type": "video"}, "212": {"title": "KA-02711 - Frequently Asked Questions - Social Security", "snippet": "", "uploaded": "", "thumbnail": "https://encrypted-tbn1.gstatic.com/images?q=tbn:ANd9GcSNAncqC4ZPlwfJfvJDTAANQQkGCAivoGkHdR79lA0saXxENWmhmfPqRms", "url": "https://faq.ssa.gov/en-us/Topic/article/KA-02711", "type": "video"}, "213": {"title": "my SSA | Social Security Matters", "snippet": "", "uploaded": "", "thumbnail": "https://encrypted-tbn0.gstatic.com/images?q=tbn:ANd9GcRcFEGaQbuH7HCaHXnjBFA3J66qMdhBvi633im9JdzedRjAgkWEyhPHMX4", "url": "https://blog.ssa.gov/tag/my-ssa/", "type": "video"}, "214": {"title": "Detecting and Preventing Elder Abuse | Office of the Inspector ...", "snippet": "", "uploaded": "", "thumbnail": "https://encrypted-tbn1.gstatic.com/images?q=tbn:ANd9GcSovnfxvn30Elv0X2aMDI5eSpxEcpt4f8MCqVMdqfeZybjh_KsATwsWXXUOClTC", "url": "https://oig.ssa.gov/newsroom/blog/june28-elder-abuse-awareness", "type": "video"}, "215": {"title": "Social Security | U.S. Embassy & Consulates in Brazil", "snippet": "", "uploaded": "", "thumbnail": "https://encrypted-tbn2.gstatic.com/images?q=tbn:ANd9GcQnomjHSADf_dmGeWdSqvf9D6ZZ04yRemtC2l2KwWYIaIHm71yK-aRx38WSmyVV", "url": "https://br.usembassy.gov/u-s-citizen-services/social-security/", "type": "video"}, "216": {"title": "Support | About Social Security | SSA", "snippet": "", "uploaded": "", "thumbnail": "https://encrypted-tbn0.gstatic.com/images?q=tbn:ANd9GcSxKByiO7wxRMc82NHg8ITXWBmt1qpHk8gYtejpYs_fc1Ft12FR-x67JJ7E1NI", "url": "https://www.ssa.gov/agency/pillars/support.html", "type": "video"}, "217": {"title": "Social Security statement | Social Security Matters", "snippet": "", "uploaded": "", "thumbnail": "https://encrypted-tbn0.gstatic.com/images?q=tbn:ANd9GcRcFEGaQbuH7HCaHXnjBFA3J66qMdhBvi633im9JdzedRjAgkWEyhPHMX4", "url": "https://blog.ssa.gov/tag/social-security-statement/", "type": "video"}, "218": {"title": "KA-01693 - Frequently Asked Questions - Social Security", "snippet": "", "uploaded": "", "thumbnail": "https://encrypted-tbn1.gstatic.com/images?q=tbn:ANd9GcSNAncqC4ZPlwfJfvJDTAANQQkGCAivoGkHdR79lA0saXxENWmhmfPqRms", "url": "https://faq.ssa.gov/en-us/Topic/article/KA-01693", "type": "video"}, "219": {"title": "Understanding Social Security Benefits | The Motley Fool", "snippet": "", "uploaded": "", "thumbnail": "https://encrypted-tbn1.gstatic.com/images?q=tbn:ANd9GcS0y_f7gF2Cj9Mf72YRZs8BNqjLga_BRIWe79UW53qI5GmpKnU0dsh6S50v", "url": "https://www.fool.com/retirement/social-security/", "type": "video"}, "220": {"title": "October | 2018 | Social Security Matters", "snippet": "", "uploaded": "", "thumbnail": "https://encrypted-tbn0.gstatic.com/images?q=tbn:ANd9GcRuGzvP8fuviLfWIE6sqb1Mu2hBqyk3q40lwfcwx6qv4oL_zffZGS7fhU8", "url": "https://blog.ssa.gov/2018/10/", "type": "video"}, "221": {"title": "You can help stop scams targeting Social Security - VAntage ...", "snippet": "", "uploaded": "", "thumbnail": "https://encrypted-tbn2.gstatic.com/images?q=tbn:ANd9GcS5v6KtsdI9G62k1C46VLOjUjsIsiGF5_XrAL-bcd3XmzUyymqJ2aBqo0pgBlTk", "url": "https://www.blogs.va.gov/VAntage/70748/you-help-stop-scams-targeting-social-security/", "type": "video"}, "222": {"title": "Hispanics | SSA - Social Security", "snippet": "", "uploaded": "", "thumbnail": "https://encrypted-tbn0.gstatic.com/images?q=tbn:ANd9GcSfOAp7imOmEcsD_5QbOYIhYp6lpGLPtgdqIAi01XncIePqfm2EN0aj3Lw", "url": "https://www.ssa.gov/people/hispanics/", "type": "video"}, "223": {"title": "Social Security (116th Congress) | Ways and Means ...", "snippet": "", "uploaded": "", "thumbnail": "https://encrypted-tbn3.gstatic.com/images?q=tbn:ANd9GcTaIOBfsbYy81K2ptFu0yOIni3B_oil2QX5VRh-JOlrbmBBLtTMel2GdYM", "url": "https://waysandmeans.house.gov/subcommittees/social-security-116th-congress", "type": "video"}, "224": {"title": "Medicare/Social Security | ADRC - Waupaca County", "snippet": "", "uploaded": "", "thumbnail": "https://encrypted-tbn1.gstatic.com/images?q=tbn:ANd9GcTOIoUp7dHxx2Kpm9RtZvu197cNM5wX_FHurKHYvF6Fi_h_Zv9eloUb1J8Z", "url": "https://www.co.waupaca.wi.us/departments/health_and_human_services/aging_and_disability_resources/medicare_social_security.php", "type": "video"}, "225": {"title": "KA-02783 - Frequently Asked Questions - Social Security", "snippet": "", "uploaded": "", "thumbnail": "https://encrypted-tbn1.gstatic.com/images?q=tbn:ANd9GcSNAncqC4ZPlwfJfvJDTAANQQkGCAivoGkHdR79lA0saXxENWmhmfPqRms", "url": "https://faq.ssa.gov/en-us/Topic/article/KA-02783", "type": "video"}, "226": {"title": "Social Security Launches New Campaign to Fight Scammers ...", "snippet": "", "uploaded": "", "thumbnail": "https://encrypted-tbn2.gstatic.com/images?q=tbn:ANd9GcQYTqzTeVvmXxL29SJp7neZDtAHBtgeO5FP7cWEmRQRcZsUJlezSZfb6B8", "url": "https://blog.ssa.gov/social-security-launches-new-campaign-to-fight-scammers/", "type": "video"}, "227": {"title": "National Social Security Month | Social Security Matters", "snippet": "", "uploaded": "", "thumbnail": "https://encrypted-tbn1.gstatic.com/images?q=tbn:ANd9GcSD2LwGaMHCH4h_RIqLC3wWAi8bJqNhTLhEv9I9r_v-xOBtuMURdauWp74", "url": "https://blog.ssa.gov/category/online-services/national-social-security-month/", "type": "video"}, "228": {"title": "Pre-retirement | SSA - Social Security", "snippet": "", "uploaded": "", "thumbnail": "https://encrypted-tbn0.gstatic.com/images?q=tbn:ANd9GcSxKByiO7wxRMc82NHg8ITXWBmt1qpHk8gYtejpYs_fc1Ft12FR-x67JJ7E1NI", "url": "https://www.ssa.gov/people/preretirement/", "type": "video"}, "229": {"title": "Self Lock - E-Verify", "snippet": "", "uploaded": "", "thumbnail": "https://encrypted-tbn1.gstatic.com/images?q=tbn:ANd9GcSCqwFXJ1XpyKRL-0bIv9oQNlhTdKNKEJGi-IdIbe9EneZ04DVijafB-IoS", "url": "https://www.e-verify.gov/mye-verify/self-lock", "type": "video"}, "230": {"title": "Ticket to Work Resources for Veterans from Social Security ...", "snippet": "", "uploaded": "", "thumbnail": "https://encrypted-tbn2.gstatic.com/images?q=tbn:ANd9GcS5v6KtsdI9G62k1C46VLOjUjsIsiGF5_XrAL-bcd3XmzUyymqJ2aBqo0pgBlTk", "url": "https://www.blogs.va.gov/VAntage/68049/work-resources-for-veterans/", "type": "video"}, "231": {"title": "Social Security account | Social Security Matters", "snippet": "", "uploaded": "", "thumbnail": "https://encrypted-tbn0.gstatic.com/images?q=tbn:ANd9GcRcFEGaQbuH7HCaHXnjBFA3J66qMdhBvi633im9JdzedRjAgkWEyhPHMX4", "url": "https://blog.ssa.gov/tag/social-security-account/", "type": "video"}, "232": {"title": "Retire Today with Our Online Services | Social Security Matters", "snippet": "", "uploaded": "", "thumbnail": "https://encrypted-tbn0.gstatic.com/images?q=tbn:ANd9GcRcFEGaQbuH7HCaHXnjBFA3J66qMdhBvi633im9JdzedRjAgkWEyhPHMX4", "url": "https://blog.ssa.gov/retire-today-with-our-online-services/", "type": "video"}, "233": {"title": "What is My Social Security? - YouTube", "snippet": "", "uploaded": "", "thumbnail": "https://i.ytimg.com/vi/oOaUj-lfGUg/default.jpg?sqp=-oaymwEECHQQQQ&rs=AMzJL3nHdRQWqy8xEO6pwTVTVZMZlCkqKg", "url": "https://www.youtube.com/watch?v=oOaUj-lfGUg", "type": "video"}, "234": {"title": "Hang Up on Social Security Scam Calls - Consumer.ftc.gov", "snippet": "", "uploaded": "", "thumbnail": "https://encrypted-tbn1.gstatic.com/images?q=tbn:ANd9GcQ9MUzabigJdyOig5s8t0qAVCVHKS_TGw763XUt7d6rH6HhpD-xHKZAFoq6Sr4", "url": "https://www.consumer.ftc.gov/media/video-0192-hang-social-security-scam-calls", "type": "video"}, "235": {"title": "Phone scammers impersonating Social Security Administration", "snippet": "", "uploaded": "", "thumbnail": "https://i.ytimg.com/vi/7X4Pr76aua4/default.jpg?sqp=-oaymwEECHQQQQ&rs=AMzJL3n2TynS5VrHBC3p3xSkT5529lJdGQ", "url": "https://www.youtube.com/watch?v=7X4Pr76aua4", "type": "video"}, "236": {"title": "Early Career | SSA - Social Security", "snippet": "", "uploaded": "", "thumbnail": "https://encrypted-tbn0.gstatic.com/images?q=tbn:ANd9GcSxKByiO7wxRMc82NHg8ITXWBmt1qpHk8gYtejpYs_fc1Ft12FR-x67JJ7E1NI", "url": "https://www.ssa.gov/people/earlycareer/", "type": "video"}, "237": {"title": "Action Alert \u2013 Protect Access to Social Security Benefits ...", "snippet": "", "uploaded": "", "thumbnail": "https://encrypted-tbn1.gstatic.com/images?q=tbn:ANd9GcQEiipBk2iYIm_itjNhWw03sSb4InP1jDKCVNhCD_ChRX6Ro8fRSVYWqbXi", "url": "https://www.centerforpublicrep.org/news/action-alert-protect-access-to-social-security-benefits/", "type": "video"}, "238": {"title": "What Is A My Social Security Account? - AARP", "snippet": "", "uploaded": "", "thumbnail": "https://encrypted-tbn2.gstatic.com/images?q=tbn:ANd9GcShM2Vmdi7S96fqH7TTd4WNq8HoT5xRCsyv-2iXaxbhIckn40MOg23FDn-X", "url": "https://www.aarp.org/retirement/social-security/questions-answers/what-is-my-social-security.html", "type": "video"}, "239": {"title": "disability benefits | Social Security Matters", "snippet": "", "uploaded": "", "thumbnail": "https://encrypted-tbn0.gstatic.com/images?q=tbn:ANd9GcRuGzvP8fuviLfWIE6sqb1Mu2hBqyk3q40lwfcwx6qv4oL_zffZGS7fhU8", "url": "https://blog.ssa.gov/tag/disability-benefits/", "type": "video"}, "240": {"title": "My Social Security- Creating Your Account - YouTube", "snippet": "", "uploaded": "", "thumbnail": "https://i.ytimg.com/vi/xxLG6l4tvlA/default.jpg?sqp=-oaymwEECHQQQQ&rs=AMzJL3mU2VQDvWd97du6UarOFILazkzUdg", "url": "https://www.youtube.com/watch?v=xxLG6l4tvlA", "type": "video"}, "241": {"title": "Social Security benefits to get a 1.6% boost in 2020 - CNBC.com", "snippet": "", "uploaded": "", "thumbnail": "https://encrypted-tbn2.gstatic.com/images?q=tbn:ANd9GcTDrxrUylfxQPETIvm1OYoZmXKxZZkQY1YAQTxVtMXEQKyHJv2JEF9YTHKE", "url": "https://www.cnbc.com/2019/10/10/social-security-cola-will-be-1point6percent-in-2020.html", "type": "video"}, "242": {"title": "Social Security Administration | Youth.gov", "snippet": "", "uploaded": "", "thumbnail": "https://encrypted-tbn0.gstatic.com/images?q=tbn:ANd9GcTSiyxMpZQmloVkV_h9flxeBtLFNurSl09RlQw7W8pXbev4UKvx4dsOim4", "url": "https://youth.gov/agency/social-security-administration", "type": "video"}, "243": {"title": "Social Security Archives - VAntage Point", "snippet": "", "uploaded": "", "thumbnail": "https://encrypted-tbn2.gstatic.com/images?q=tbn:ANd9GcS5v6KtsdI9G62k1C46VLOjUjsIsiGF5_XrAL-bcd3XmzUyymqJ2aBqo0pgBlTk", "url": "https://www.blogs.va.gov/VAntage/tag/social-security/", "type": "video"}, "244": {"title": "Will Social Security's Identity Services Provider change my ...", "snippet": "", "uploaded": "", "thumbnail": "https://encrypted-tbn1.gstatic.com/images?q=tbn:ANd9GcSNAncqC4ZPlwfJfvJDTAANQQkGCAivoGkHdR79lA0saXxENWmhmfPqRms", "url": "https://faq.ssa.gov/en-us/Topic/article/KA-02717", "type": "video"}, "245": {"title": "Social Security | Congressman Tim Walberg", "snippet": "", "uploaded": "", "thumbnail": "https://encrypted-tbn1.gstatic.com/images?q=tbn:ANd9GcR51QIL6pRaP0ehnwJZYbH7oDXz2Wg9Pmf79dtsUEzFZBmX1irGhPPkmnM", "url": "https://walberg.house.gov/issues/social-security", "type": "video"}, "246": {"title": "Have you received a call from the Social Security ...", "snippet": "", "uploaded": "", "thumbnail": "https://encrypted-tbn0.gstatic.com/images?q=tbn:ANd9GcTWwRgEU-exDRgG0cCqw84IHi-PHk6bUpFWDgEI0K3tfjMcDIVp0xui2KLG", "url": "https://abc30.com/teresa-jensen-scam-social-security-ssa/5325796/", "type": "video"}, "247": {"title": "How can I get a copy of my Social Security award letter? - AARP", "snippet": "", "uploaded": "", "thumbnail": "https://encrypted-tbn0.gstatic.com/images?q=tbn:ANd9GcTFnKU3ch-0VpYJiYBxFDPW_eWEoIi3EU_rFXOlJ7dNhiuRZzTGRCFpufI", "url": "https://www.aarp.org/retirement/social-security/questions-answers/get-copy-of-award-letter.html", "type": "video"}, "248": {"title": "Lawmakers renew push for mailed Social Security statements", "snippet": "", "uploaded": "", "thumbnail": "https://encrypted-tbn1.gstatic.com/images?q=tbn:ANd9GcSCjY7KTrV2B7cC2SQ6wjEx6t-__ShB-nwAvChv0oymnRxiXNovgFcdjbI", "url": "https://www.cnbc.com/2019/12/09/lawmakers-renew-push-for-mailed-social-security-statements.html", "type": "video"}, "249": {"title": "Car crashes into Social Security Administration building in ...", "snippet": "", "uploaded": "", "thumbnail": "https://encrypted-tbn2.gstatic.com/images?q=tbn:ANd9GcRiJYowiXBE5Zf_s2iybgra6NTop22Q-91qQaIo0VLzyYfGAAes7VUlck8cBZ4", "url": "https://www.kltv.com/2020/01/08/car-crashes-into-social-security-administration-building-longview/", "type": "video"}, "250": {"title": "Protect Yourself from Social Security Number Spoofing Scams ...", "snippet": "", "uploaded": "", "thumbnail": "https://encrypted-tbn2.gstatic.com/images?q=tbn:ANd9GcRcfDIRgEMV-4o1u23Lb7djBFrDQcmoxm85hiDI7FHGm2nuGvKb3ACii9Jfxwot", "url": "https://www.fcc.gov/protect-yourself-social-security-number-spoofing-scams", "type": "video"}, "251": {"title": "Social Security Disability Denial - Sokolove Law", "snippet": "", "uploaded": "", "thumbnail": "https://encrypted-tbn2.gstatic.com/images?q=tbn:ANd9GcTwMRiLo8FkzDRP-u_rnGWpFdCLI5bav-zMwn36VL7Qyy9zIEujyMw-RypjOxh6", "url": "https://www.sokolovelaw.com/disability-insurance-denial/social-security-disability-denial/", "type": "video"}, "252": {"title": "This is the Social Security scam you don't want to fall for", "snippet": "", "uploaded": "", "thumbnail": "https://encrypted-tbn3.gstatic.com/images?q=tbn:ANd9GcRSNXD4k194DdCTaKW9D6neEg3QBPzf5jpZg3zD2t4VSaIgvihobXvo2kY1", "url": "https://www.cnbc.com/2019/12/16/this-is-the-social-security-scam-you-dont-want-to-fall-for.html", "type": "video"}, "253": {"title": "Social Security benefits: How much money the 2021 COLA ...", "snippet": "", "uploaded": "", "thumbnail": "https://encrypted-tbn0.gstatic.com/images?q=tbn:ANd9GcTtbXEjiSlHm5BoFeOsPzc8t0255sKvQ6NSFs_dBzxreKMjlDiScSfu3s8AE0M", "url": "https://www.cnbc.com/2020/09/17/social-security-benefits-how-much-money-the-2021-cola-will-give-you.html", "type": "video"}, "254": {"title": "Social Security Observes National Disability Employment ...", "snippet": "", "uploaded": "", "thumbnail": "https://encrypted-tbn0.gstatic.com/images?q=tbn:ANd9GcRuGzvP8fuviLfWIE6sqb1Mu2hBqyk3q40lwfcwx6qv4oL_zffZGS7fhU8", "url": "https://blog.ssa.gov/social-security-observes-national-disability-employment-awareness-month/", "type": "video"}, "255": {"title": "Disability Determination Services | OK DRS", "snippet": "", "uploaded": "", "thumbnail": "https://encrypted-tbn1.gstatic.com/images?q=tbn:ANd9GcRBM6KXDAH4S5W1Zha0aUJYvn1Guin2grthT7zcBs38ovuL-ME5Y0-m2UIRQD_p", "url": "http://www.okdrs.org/org/ddd", "type": "video"}, "256": {"title": "Social Security urges these people to file for stimulus checks ...", "snippet": "", "uploaded": "", "thumbnail": "https://encrypted-tbn1.gstatic.com/images?q=tbn:ANd9GcQ_jHlZThTVyon0oQf-VYfhzEkm8_PdcxSKDkpQJ6cOEto--bMRc0hIwK7AwjGD", "url": "https://www.cnbc.com/2020/04/11/social-security-urges-these-people-to-file-for-stimulus-checks-now.html", "type": "video"}, "257": {"title": "Social Security offices are shut due to coronavirus. How to cope", "snippet": "", "uploaded": "", "thumbnail": "https://encrypted-tbn1.gstatic.com/images?q=tbn:ANd9GcQ_jHlZThTVyon0oQf-VYfhzEkm8_PdcxSKDkpQJ6cOEto--bMRc0hIwK7AwjGD", "url": "https://www.cnbc.com/2020/03/17/social-security-offices-are-shut-due-to-coronavirus-how-to-cope.html", "type": "video"}, "258": {"title": "Voted Best Social Security Disability Lawyer | Shook & Stone", "snippet": "", "uploaded": "", "thumbnail": "https://encrypted-tbn2.gstatic.com/images?q=tbn:ANd9GcRq8boVKSROQh0U_iKz9OxJhLbc1l5cBJphGmZyzSiYkOA76U0U_kSizdY", "url": "https://www.shookandstone.com/social-security-disability/", "type": "video"}, "259": {"title": "Tens of thousands report new Social Security scheme", "snippet": "", "uploaded": "", "thumbnail": "https://encrypted-tbn2.gstatic.com/images?q=tbn:ANd9GcTp5HxH7QJpjcutsqvKknwAI3V8BzsUwrgFFOuJSB3W1i21h2usv0L43S8", "url": "https://www.nbc12.com/2019/06/21/tens-thousands-report-new-social-security-scheme/", "type": "video"}, "260": {"title": "NSSM | Social Security Matters", "snippet": "", "uploaded": "", "thumbnail": "https://encrypted-tbn0.gstatic.com/images?q=tbn:ANd9GcRcFEGaQbuH7HCaHXnjBFA3J66qMdhBvi633im9JdzedRjAgkWEyhPHMX4", "url": "https://blog.ssa.gov/tag/nssm/", "type": "video"}, "261": {"title": "Social Security Scams | C-SPAN.org", "snippet": "", "uploaded": "", "thumbnail": "https://encrypted-tbn1.gstatic.com/images?q=tbn:ANd9GcQh17_Vljyp6WtOB2lEfhw0pqi5W_Dlh5hbijIgAiRXv08BHXwAB2xutUpD", "url": "https://www.c-span.org/video/?468676-1/social-security-scams", "type": "video"}, "262": {"title": "Get child stimulus cash for Social Security recipients ...", "snippet": "", "uploaded": "", "thumbnail": "https://encrypted-tbn1.gstatic.com/images?q=tbn:ANd9GcRgi8aeKGrLHtDP01O0ySsHJbO48AWCo72RlKkrhQOc1hXqWWRw2oXn-uw", "url": "https://www.charlotteobserver.com/news/coronavirus/article242169031.html", "type": "video"}, "263": {"title": "Claiming Social Security retirement benefits? Watch for blind ...", "snippet": "", "uploaded": "", "thumbnail": "https://encrypted-tbn2.gstatic.com/images?q=tbn:ANd9GcTLQG3stckMSd9Z3Lmfk0w4mZf5512hZvoL3pT6Ho1fscHBWXaGEW_5_apF", "url": "https://www.cnbc.com/2020/09/02/claiming-social-security-retirement-benefits-watch-for-blind-spots.html", "type": "video"}, "264": {"title": "Social Security scams are on the rise. How to protect yourself", "snippet": "", "uploaded": "", "thumbnail": "https://encrypted-tbn0.gstatic.com/images?q=tbn:ANd9GcS6LFe7y8J9xn5vj7roEXgoP3k4sccjOobMpFFrzE16YyVaaYCy8LVYII8", "url": "https://www.cnbc.com/2020/03/05/social-security-scams-are-on-the-rise-how-to-protect-yourself.html", "type": "video"}, "265": {"title": "Social Security funds at risk due to pandemic. What that ...", "snippet": "", "uploaded": "", "thumbnail": "https://encrypted-tbn2.gstatic.com/images?q=tbn:ANd9GcR8FDhBiTvets3Q6AqlGKwdpeyFGmlAKftuLXv3h6aVldXt3IbXEY8TEZY", "url": "https://www.cnbc.com/2020/07/07/social-security-funds-at-risk-due-to-pandemic-what-that-means-for-you.html", "type": "video"}, "266": {"title": "This costly Social Security mistake could result in years of regret", "snippet": "", "uploaded": "", "thumbnail": "https://encrypted-tbn2.gstatic.com/images?q=tbn:ANd9GcTQvv6wnx0D2Di06Sf-FezFqGHCzgrNHQ7FqYSmfSt_9jr5hIYQ65h8hb98", "url": "https://www.cnbc.com/2020/01/10/this-costly-social-security-mistake-could-result-in-years-of-regret.html", "type": "video"}, "267": {"title": "Social Security Phone Scam PSA - YouTube", "snippet": "", "uploaded": "", "thumbnail": "https://i.ytimg.com/vi/QrHFNdjcp2s/default.jpg?sqp=-oaymwEECHQQQQ&rs=AMzJL3kNvbz-IYpz0Hj41HwM3xliQmwdjg", "url": "https://www.youtube.com/watch?v=QrHFNdjcp2s", "type": "video"}, "268": {"title": "Some retirees' Social Security benefits could dip unless ...", "snippet": "", "uploaded": "", "thumbnail": "https://encrypted-tbn1.gstatic.com/images?q=tbn:ANd9GcSwVzLPGOm6NPrP2GCbbI4NQbv5VWv26c7QvAcQ43DTpf7bESfeAg2_Qhfw6f0", "url": "https://www.cnbc.com/2020/08/05/some-retirees-social-security-benefits-could-dip-unless-congress-acts.html", "type": "video"}, "269": {"title": "Social Security When A Spouse Dies - A Guide To Survivor ...", "snippet": "", "uploaded": "", "thumbnail": "https://encrypted-tbn1.gstatic.com/images?q=tbn:ANd9GcSmCfmyQdBlQrxPL9HSDz3-z08owZhSEoC85h1hifqbXnr7WW20iv2-vYY", "url": "https://www.aarp.org/retirement/social-security/questions-answers/social-security-spouse-dies.html", "type": "video"}, "270": {"title": "What to Consider When Applying for Retirement Benefits ...", "snippet": "", "uploaded": "", "thumbnail": "https://i.ytimg.com/vi/Ks65lX98st8/default.jpg?sqp=-oaymwEECHQQQQ&rs=AMzJL3lDBjfWZXfYX3Xcqu7c1UZONaszIA", "url": "https://www.youtube.com/watch?v=Ks65lX98st8", "type": "video"}, "271": {"title": "Social Security checks may get a 1.6% bump next year", "snippet": "", "uploaded": "", "thumbnail": "https://encrypted-tbn0.gstatic.com/images?q=tbn:ANd9GcRMawYMHv0IzaT032djpJIttYb1L5W173QdP8O16-QWD76UTzRSF81oH75gynA", "url": "https://www.cnbc.com/2019/09/12/social-security-checks-may-get-a-1point6percent-bump-next-year.html", "type": "video"}, "272": {"title": "Social Security Disability | Arkansas Attorney General", "snippet": "", "uploaded": "", "thumbnail": "https://encrypted-tbn0.gstatic.com/images?q=tbn:ANd9GcTRfbcxTOT5xPMgZsEhZtKAYKAfJeU7drpf5GtUoDnH1JgAt5fpl4r2PYiIJPk", "url": "https://arkansasag.gov/public-safety/fraud-prevention/column-one/arkansas-cooperative-disability-investigations/", "type": "video"}, "273": {"title": "Understanding Social Security Administration Representative ...", "snippet": "", "uploaded": "", "thumbnail": "https://encrypted-tbn1.gstatic.com/images?q=tbn:ANd9GcSD0B8ujpIkYPTo7YySLiVy1GWM9tdh9lcqx1RfQ8uC2dGAYHDscjEN_0fP", "url": "https://www.disabilityrightsca.org/post/understanding-social-security-administration-representative-payee-program", "type": "video"}, "274": {"title": "Higgins Introduces Social Security Administration ...", "snippet": "", "uploaded": "", "thumbnail": "https://encrypted-tbn0.gstatic.com/images?q=tbn:ANd9GcQnSOFp-gPwNCmhfN4ElpUkoz2eNsfR4PuJi1CBCyMmXXwPXXQzomTl_vbAH2Q", "url": "https://higgins.house.gov/media-center/press-releases/higgins-introduces-social-security-administration-accountability-act", "type": "video"}, "275": {"title": "Social Security Launches New Campaign to Fight Scammers ...", "snippet": "", "uploaded": "", "thumbnail": "https://encrypted-tbn2.gstatic.com/images?q=tbn:ANd9GcQYTqzTeVvmXxL29SJp7neZDtAHBtgeO5FP7cWEmRQRcZsUJlezSZfb6B8", "url": "https://blog.ssa.gov/social-security-launches-new-campaign-to-fight-scammers/comment-page-2/", "type": "video"}, "276": {"title": "Social Security Administration Operation | C-SPAN.org", "snippet": "", "uploaded": "", "thumbnail": "https://encrypted-tbn0.gstatic.com/images?q=tbn:ANd9GcSxjMtGjARIaUbDEpwv_IrOf_BOQvYXMj3N0nptZbzdBWtmYHcjbP2Jdh-Y79c", "url": "https://www.c-span.org/video/?185820-4/social-security-administration-operation", "type": "video"}, "277": {"title": "Your Social Security check will get a 2.8% boost in 2019", "snippet": "", "uploaded": "", "thumbnail": "https://encrypted-tbn3.gstatic.com/images?q=tbn:ANd9GcSPp0GGM9tE7-tFquat18bDthSzpmiLavbQRKmN_sveWn9R9NnmHYbcKCI", "url": "https://www.cnbc.com/2018/10/11/your-social-security-check-will-get-a-2point8percent-boost-in-2019.html", "type": "video"}, "278": {"title": "Trump's payroll tax cut would 'terminate' Social Security, critics ...", "snippet": "", "uploaded": "", "thumbnail": "https://encrypted-tbn0.gstatic.com/images?q=tbn:ANd9GcTyZM9Ok9VgD_UkApd6AGw9Xq4sKNvhM5NrBZLJadY0IEfrYcuwDBvB34Q", "url": "https://www.cnbc.com/2020/08/10/trumps-payroll-tax-cut-would-terminate-social-security-critics-say.html", "type": "video"}, "279": {"title": "Social Security SSDI and SSI are Different Programs - AARP", "snippet": "", "uploaded": "", "thumbnail": "https://encrypted-tbn0.gstatic.com/images?q=tbn:ANd9GcTxI6QnCYuZylEnrT0QpET1zUrPpRbCoUBNKNIqfGGI45cVSUOol6WOuQM", "url": "https://www.aarp.org/retirement/social-security/questions-answers/ssdi-ssi-how-each-works.html", "type": "video"}, "280": {"title": "Trump budget makes it harder to get Social Security disability", "snippet": "", "uploaded": "", "thumbnail": "https://encrypted-tbn1.gstatic.com/images?q=tbn:ANd9GcTAu5rnDtXF7ADKOWLFcXAe7lrnOB3Icrf6brJoHwLM_C1KHGQl700GeR0-45Y", "url": "https://www.cnbc.com/2020/02/12/trump-budget-makes-it-harder-to-get-social-security-disability.html", "type": "video"}, "281": {"title": "Here's what to know about claiming Social Security retirement ...", "snippet": "", "uploaded": "", "thumbnail": "https://encrypted-tbn0.gstatic.com/images?q=tbn:ANd9GcRK9_smZiN0aj5zKXKMkqCEqxQHFE8fxELQtiDIq8o6FqmfXXTiPlbnbbDwXo2W", "url": "https://www.cnbc.com/2020/08/24/heres-what-to-know-about-claiming-social-security-retirement-benefits.html", "type": "video"}, "282": {"title": "How to Set Up an Online Social Security Account - AARP", "snippet": "", "uploaded": "", "thumbnail": "https://encrypted-tbn0.gstatic.com/images?q=tbn:ANd9GcTpQKKMrX9Mk9ounADLKqH1Q2gmmpGDO9a7t7DzEIwWatnyLb0LggRAcDY", "url": "https://www.aarp.org/retirement/social-security/info-2020/open-your-online-account.html", "type": "video"}, "283": {"title": "Social Security Administration creates online reporting system ...", "snippet": "", "uploaded": "", "thumbnail": "https://encrypted-tbn3.gstatic.com/images?q=tbn:ANd9GcQQTTy3X-QIHVt7FesSXHHzu5LisGoiIVgaaPdd-WJd-ToxAhVtBQ-5SS7c", "url": "https://www.wmbfnews.com/2019/11/23/social-security-administration-creates-online-reporting-system-report-scam-calls/", "type": "video"}, "284": {"title": "Bloomberg lays out plans for Social Security, retirement savings", "snippet": "", "uploaded": "", "thumbnail": "https://encrypted-tbn0.gstatic.com/images?q=tbn:ANd9GcRSZubhlJMKfUtyZLzTfmhPQDFMI1z5mEgcrunVviHu5UbBqi5ZJeCukCFfeYM", "url": "https://www.cnbc.com/2020/02/16/bloomberg-lays-out-plans-for-social-security-retirement-savings.html", "type": "video"}, "285": {"title": "Social Security Administration Information Online | C-SPAN.org", "snippet": "", "uploaded": "", "thumbnail": "https://encrypted-tbn1.gstatic.com/images?q=tbn:ANd9GcQGIOm8zBfx8__dcYW9-H5J2Hdeyg6zz7kAmXhRiyuSlZlZozdHKBl-DQSonoHP", "url": "https://www.c-span.org/video/?294926-6/social-security-administration-information-online", "type": "video"}, "286": {"title": "Social Security Solvency | C-SPAN.org", "snippet": "", "uploaded": "", "thumbnail": "https://encrypted-tbn3.gstatic.com/images?q=tbn:ANd9GcTn6gxlQlfEIPWuZI27Bx2P20doq2u1fHJk7CYTmgMOA9VEEJTvvq3mWDM", "url": "https://www.c-span.org/video/?446641-1/stephen-goss-testifies-social-security-solvency", "type": "video"}, "287": {"title": "Some retirees live on Social Security. Experts disagree on ...", "snippet": "", "uploaded": "", "thumbnail": "https://encrypted-tbn0.gstatic.com/images?q=tbn:ANd9GcRfO9hl1jR1XhC7OslbXqWG-0lKTDFWnMrKxtULDqyAjRlfJJt5HaedN8uhbbhN", "url": "https://www.cnbc.com/2020/02/10/some-retirees-live-on-social-security-experts-disagree-on-how-many.html", "type": "video"}, "288": {"title": "Social Security statements could be coming back to your ...", "snippet": "", "uploaded": "", "thumbnail": "https://encrypted-tbn3.gstatic.com/images?q=tbn:ANd9GcSPp0GGM9tE7-tFquat18bDthSzpmiLavbQRKmN_sveWn9R9NnmHYbcKCI", "url": "https://www.cnbc.com/2019/06/27/social-security-statements-could-be-coming-back-to-your-mailbox.html", "type": "video"}, "289": {"title": "How Social Security cost-of-living adjustments could shape up ...", "snippet": "", "uploaded": "", "thumbnail": "https://encrypted-tbn1.gstatic.com/images?q=tbn:ANd9GcQUg7aRMu-L6bG0Qanl9x2L3Bf7gsu1iByfvyewbJDsxRLmD9fkQDF7hNiEzY0", "url": "https://www.cnbc.com/2020/01/15/how-social-security-cost-of-living-adjustments-could-shape-up-for-2021.html", "type": "video"}, "290": {"title": "Estimate Your Benefits Today for a Secure Tomorrow | Social ...", "snippet": "", "uploaded": "", "thumbnail": "https://encrypted-tbn1.gstatic.com/images?q=tbn:ANd9GcSD2LwGaMHCH4h_RIqLC3wWAi8bJqNhTLhEv9I9r_v-xOBtuMURdauWp74", "url": "https://blog.ssa.gov/estimate-your-benefits-today-for-a-secure-tomorrow/", "type": "video"}, "291": {"title": "Social Security retirement benefits have a do-over. How to use it", "snippet": "", "uploaded": "", "thumbnail": "https://encrypted-tbn3.gstatic.com/images?q=tbn:ANd9GcSPp0GGM9tE7-tFquat18bDthSzpmiLavbQRKmN_sveWn9R9NnmHYbcKCI", "url": "https://www.cnbc.com/2020/02/07/social-security-retirement-benefits-have-a-do-over-how-to-use-it.html", "type": "video"}, "292": {"title": "Live 5 Scambusters: Social Security scam calls on the rise", "snippet": "", "uploaded": "", "thumbnail": "https://encrypted-tbn2.gstatic.com/images?q=tbn:ANd9GcRwLfD57hn5cB_Y9FjNawi_TZ_60VteJVnEBVj25H0_wIBbMjJE1360i4k", "url": "https://www.live5news.com/2019/02/27/live-scambusters-social-security-scam-calls-rise/", "type": "video"}, "293": {"title": "What Social Security recipients need to know about stimulus ...", "snippet": "", "uploaded": "", "thumbnail": "https://encrypted-tbn0.gstatic.com/images?q=tbn:ANd9GcStsnpSaYZo0SukKRdyw8E7A0RaVaj-4z2kYLIWg8tLYcd_1Y_RevmqYyFmq2s", "url": "https://www.cnbc.com/2020/04/20/what-social-security-recipients-need-to-know-about-stimulus-payments.html", "type": "video"}, "294": {"title": "The Impact of COVID-19 on Social Security and Highlights ...", "snippet": "", "uploaded": "", "thumbnail": "https://encrypted-tbn0.gstatic.com/images?q=tbn:ANd9GcSIrMCasqtZrtv4nHrCb3atsJDoMAxLJ8jk8Qvc6_dltDc8XSWFRdRlDdg", "url": "https://bipartisanpolicy.org/event/the-impact-of-covid-19-on-social-security-and-highlights-from-the-trustees-2020-report/", "type": "video"}}
