# Supplementary material for: An architecture for non-linear discovery of aggregated multimedia document web search results
Source: PeerJ Comput Sci. 2021 Apr 21;7:e449. doi: 10.7717/peerj-cs.449 (PMC8080422; doi:10.7717/peerj-cs.449)
Supplement: Supplemental Information 1 — We used each query cached file as the single experimental run. We calculated the mean from 5 iterations and again calculated the mean average of 5 iterations in the end. [file peerj-cs-07-449-s001.zip › QUERY_CACHE/snip_view12]

{"0": {"title": "Flash Player - Adobe", "snippet": "This content requires Adobe Flash Player, which is not supported by your device. This content can be viewed on a desktop computer or on mobile devices that\u00a0...", "url": "https://get.adobe.com/flashplayer/", "type": "web"}, "1": {"title": "Adobe Flash Player", "snippet": "Adobe\u00ae Flash\u00ae Player is a lightweight browser plug-in and rich Internet application runtime that delivers consistent and engaging user experiences, stunning\u00a0...", "url": "https://www.adobe.com/uk/products/flashplayer.html", "type": "web"}, "2": {"title": "Adobe Flash Player Install for all versions", "snippet": "Adobe\u00ae Flash\u00ae Player is a lightweight browser plug-in and rich Internet application runtime that delivers consistent and engaging user experiences, stunning\u00a0...", "url": "https://get.adobe.com/flashplayer/otherversions/", "type": "web"}, "3": {"title": "Flash Player Help - Adobe Support", "snippet": "28 May 2020 \u2014 1. Check if Flash Player is installed on your computer \u00b7 2. Download the latest version of Flash Player \u00b7 3. Install Flash Player \u00b7 4. Enable Flash\u00a0...", "url": "https://helpx.adobe.com/uk/flash-player.html", "type": "web"}, "4": {"title": "Flash Player - Adobe", "snippet": "Adobe Flash Player is the standard for delivering high-impact, rich Web content. Designs, animation, and application user interfaces are deployed immediately\u00a0...", "url": "https://get.adobe.com/flashplayer/about/", "type": "web"}, "5": {"title": "Adobe Flash Player", "snippet": "For best results, first upgrade to the latest version of your browser, then download the current Web player. For more information on Adobe Web Players please see\u00a0...", "url": "https://www.adobe.com/shockwave/download/alternates/", "type": "web"}, "6": {"title": "Adobe Flash Player - Debug Downloads", "snippet": "Adobe Flash Player Support Center. Debug Downloads. Developers can download updated Flash Players for use with Flash from this page. Updates by version:.", "url": "https://www.adobe.com/support/flashplayer/debug_downloads.html", "type": "web"}, "7": {"title": "Adobe Flash Player - Wikipedia", "snippet": "Adobe Flash Player is computer software for using content created on the Adobe Flash platform, including viewing multimedia contents, executing rich Internet\u00a0...", "url": "https://en.wikipedia.org/wiki/Adobe_Flash_Player", "type": "web"}, "8": {"title": "WebWise - How do I install the Adobe Flash Player plug ... - BBC", "snippet": "Adobe Flash logo. Flash Player is a free browser plug-in that is used across the BBC website for playing videos, animations and games. Find out here how to\u00a0...", "url": "http://www.bbc.co.uk/webwise/guides/plugin/flash/windows-internet-explorer", "type": "web"}, "9": {"title": "Use or fix Flash audio & video - Computer - Google Chrome ...", "snippet": "Step 2: Update Flash \u00b7 On your computer, open Chrome. \u00b7 Look for \"Adobe Flash Player.\" \u00b7 Click Check for update. \u00b7 If you see \"Component not updated\" or \"\u00a0...", "url": "https://support.google.com/chrome/answer/6258784?co=GENIE.Platform%3DDesktop&hl=en", "type": "web"}, "10": {"title": "Flash Player : Settings Manager - Global Storage ... - Adobe", "snippet": "Websites might occasionally want to store information, such as your high score from a game that runs in Flash Player or what products you have purchased,\u00a0...", "url": "https://www.macromedia.com/support/documentation/en/flashplayer/help/settings_manager03.html", "type": "web"}, "11": {"title": "Update on Adobe Flash Player End of Support - Microsoft ...", "snippet": "4 Sep 2020 \u2014 After December 2020, you will no longer receive \u201cSecurity Update for Adobe Flash Player\u201d from Microsoft that applies to Microsoft Edge Legacy\u00a0...", "url": "https://blogs.windows.com/msedgedev/2020/09/04/update-adobe-flash-end-support/", "type": "web"}, "12": {"title": "Flash Plugin - Keep it up to date and troubleshoot problems ...", "snippet": "Jump to Playing Flash videos makes Firefox hang \u2014 Installing or updating Flash \u00b7 Go to Adobe's Flash Player download page and download the Flash installer\u00a0...", "url": "https://support.mozilla.org/en-US/kb/keep-flash-up-to-date-and-troubleshoot-problems", "type": "web"}, "13": {"title": "How to allow Adobe Flash in your browser - Rosetta Stone ...", "snippet": "Windows: Google Chrome \u00b7 Click on \"Click to enable Adobe Flash Player\" \u00b7 At the top left click \"Allow\" to Run Flash Note: If you then see another puzzle piece,\u00a0...", "url": "https://rosettastone.secure.force.com/en/language-learning/articles/How-to-allow-Adobe-Flash-in-your-browser", "type": "web"}, "14": {"title": "How to Enable Flash in Your Web Browser | UMass Amherst ...", "snippet": "Adobe Flash is a software platform for the browser that enables the display multimedia such as ... IE Manage Add-Ons window, selecting shockwave flash player\u00a0...", "url": "https://www.umass.edu/it/support/support-center/howenableflashyourwebbrowser", "type": "web"}, "15": {"title": "Flash is dead. Here's what to do now \u2013 Rystedt Creative", "snippet": "Adobe Flash has been used to develop and play animations, audio and video ... web animation could be a strong contender to Macromedia's Shockwave player.", "url": "https://www.rystedtcreative.com/tech-talks/flash-dead/", "type": "web"}, "16": {"title": "What is Adobe Flash Player? - Definition from WhatIs.com", "snippet": "Adobe Flash Player is software used to stream and view video, audio and multimedia and Rich Internet Applications (RIA) on a computer or supported mobile\u00a0...", "url": "https://searchcio.techtarget.com/definition/Adobe-Flash-Player", "type": "web"}, "17": {"title": "Internet Safety: Should I Still Use Adobe Flash Player?", "snippet": "Should I still use Adobe Flash Player? Whenever you use the Internet, your browser uses small applications called plug-ins to display certain types of content. For\u00a0...", "url": "https://edu.gcfglobal.org/en/internetsafety/should-i-still-use-adobe-flash-player/1/", "type": "web"}, "18": {"title": "Saying goodbye to Flash in Chrome - The Keyword", "snippet": "25 Jul 2017 \u2014 Today, Adobe announced its plans to stop supporting Flash at the end of 2020. For 20 years, Flash has helped shape the way that you play\u00a0...", "url": "https://www.blog.google/products/chrome/saying-goodbye-flash-chrome/", "type": "web"}, "19": {"title": "Is it Finally the End of Adobe Flash Player? - Infosecurity ...", "snippet": "12 Aug 2020 \u2014 Adobe announced three years ago that Flash Player would reach End of Life (EOL) on 31 December 2020, allowing time for developers to move\u00a0...", "url": "https://www.infosecurity-magazine.com/blogs/finally-end-adobe-flash/", "type": "web"}, "20": {"title": "Microsoft to stop supporting Adobe Flash Player from December", "snippet": "7 Sep 2020 \u2014 Microsoft will end support for Adobe Flash Player by the end of 2020 due to the availability of more secure HTML5, WebGL, and WebAssembly.", "url": "https://www.teiss.co.uk/microsoft-to-stop-adobe-flash-player-support/", "type": "web"}, "21": {"title": "How Do I Enable Flash Player? \u2013 BeFunky Help Center", "snippet": "28 Sep 2020 \u2014 Google Chrome version 67 or greater - Flash Blocked. Google Chrome ... Step 3: Locate Plug-ins and find Adobe Flash Player. Step 4: Locate\u00a0...", "url": "https://support.befunky.com/hc/en-us/articles/218015043-How-Do-I-Enable-Flash-Player-", "type": "web"}, "22": {"title": "Flash Player in Chrome is Dead in 2020: How to Play Flash Files", "snippet": "10 Mar 2020 \u2014 Yes\u2014there are still ways to play Adobe Flash content using a Flash player in 2020, but support for it is officially dead. It's time to move on from\u00a0...", "url": "https://www.online-tech-tips.com/computer-tips/flash-player-in-chrome-is-dead-in-2020-how-to-play-flash-files/", "type": "web"}, "23": {"title": "How to install Adobe Flash Player on an Android device", "snippet": "Adobe Flash Player was removed from Android in favor of HTML5. If you'd like to install Adobe Flash Player back on Android your device, we've got you\u00a0...", "url": "https://www.androidauthority.com/install-adobe-flash-player-on-android-218234/", "type": "web"}, "24": {"title": "Flash Player - Math is Fun", "snippet": "Some animations and games on this website need Flash Player (from Adobe) installed on your browser. There are so many different browsers and devices we\u00a0...", "url": "https://www.mathsisfun.com/flash-player.html", "type": "web"}, "25": {"title": "Adobe Flash Player - Free download and software reviews ...", "snippet": "7 Jul 2020 \u2014 Adobe Flash Player software is a cross-platform browser plug-in that delivers breakthrough web experiences and is installed on more than 98%\u00a0...", "url": "https://download.cnet.com/Adobe-Flash-Player/3000-2378_4-10001055.html", "type": "web"}, "26": {"title": "How can I reactivate or update Adobe Flash player to access ...", "snippet": "How can I reactivate or update Adobe Flash player to access my creation tool? To access the creation studio of some of our products, you need to activate Adobe\u00a0...", "url": "https://photobox-en7.custhelp.com/app/answers/detail/a_id/4764/~/how-can-i-reactivate-or-update-adobe-flash-player-to-access-my-creation-tool%3F", "type": "web"}, "27": {"title": "Adobe Flash Player end of support notification bar added to ...", "snippet": "15 Sep 2020 \u2014 This notification bar is to inform users of end of support for Adobe Flash Player on December 31, 2020. Note Enterprise customers who want to\u00a0...", "url": "https://support.microsoft.com/en-gb/help/4581051/adobe-flash-player-end-of-support-notification-bar", "type": "web"}, "28": {"title": "How to tell if an Adobe Flash Player update is valid | The Mac ...", "snippet": "8 Mar 2020 \u2014 Adobe's Flash Player was long one of the most popular plug-ins, used as a multi-platform tool to provide what is called \u201cActive Content,\u201d\u00a0...", "url": "https://www.intego.com/mac-security-blog/how-to-tell-if-adobe-flash-player-update-is-valid/", "type": "web"}, "29": {"title": "Where can I download Adobe Flash Player, required for tests ...", "snippet": "Question: Where can I download Adobe Flash Player, required for tests with audio or video content? Answer: Please use one of the below links to install Adobe\u00a0...", "url": "https://support.shl.com/ViewArticle?id=kA04G000000Xbfh&kb_gp=candidate&l=en_US&lva=000012035", "type": "web"}, "30": {"title": "Install Flash on Windows - WhatIsMyBrowser.com", "snippet": "To install Flash you must first download the installer program from Adobe. Visit Adobe's \"Get Flash\" page: https://get.adobe.com/flashplayer/. Adobe have started\u00a0...", "url": "https://www.whatismybrowser.com/guides/how-to-install-flash/windows", "type": "web"}, "31": {"title": "Enable & Install Adobe Flash for Video Interviews, Recruitive Ltd", "snippet": "Help to enable and install flash for Video Interviews in your browser. Follow our easy instructions for Adobe Flash Player. Recruitive Ltd.", "url": "https://www.recruitive.com/enable-adobe-flash-player/", "type": "web"}, "32": {"title": "Download Adobe Flash Player for Windows - Free - 32.0.0.207", "snippet": "Adobe Flash Player is software used to view multimedia content on computers or other supported devices first released in 1996. Users looking for an application\u00a0...", "url": "https://downloads.digitaltrends.com/adobe-flash-player/windows", "type": "web"}, "33": {"title": "How To Enable Adobe Flash Player In Different Browsers?", "snippet": "Adobe Flash Player runs as a plug-in for browsers but also works on supported mobile devices. Latest versions of Adobe Flash Player are available on Windows,\u00a0...", "url": "https://blog.pcrisk.com/windows/12789-how-to-enable-adobe-flash-player-in-different-browsers", "type": "web"}, "34": {"title": "SAS Software and Its Use with Adobe Flash Player | SAS ...", "snippet": "Applications in the SAS\u00ae 9.4 Platform \u2013 as well as many SAS\u00ae solutions based on SAS 9.3 and SAS 9.4 \u2013 use the Adobe Flash Player to provide interactive\u00a0...", "url": "https://support.sas.com/en/technical-support/services-policies/sas-software-and-its-use-with-Adobe-Flash.html", "type": "web"}, "35": {"title": "The rise and fall of Adobe Flash | Ars Technica", "snippet": "7 Jul 2020 \u2014 Before Flash Player sunsets this December, we talk its legacy with those who built it.", "url": "https://arstechnica.com/information-technology/2020/07/the-rise-and-fall-of-adobe-flash/", "type": "web"}, "36": {"title": "Flash Player: Install - Pearson Support", "snippet": "Instructions on how to download and install Adobe Flash Player to work with Pearson Higher Education products and websites.", "url": "https://support.pearson.com/getsupport/s/article/Flash-Player-Install", "type": "web"}, "37": {"title": "Adobe Flash Player ends officially on December 31, 2020 ...", "snippet": "22 Jun 2020 \u2014 Adobe set the date for support end to December 31, 2020. The company plans to release security updates for Adobe Flash Player until that date.", "url": "https://www.ghacks.net/2020/06/22/adobe-flash-player-ends-officially-on-december-31-2020/", "type": "web"}, "38": {"title": "How to enable Adobe Flash Player \u2014 PATRIC Documentation", "snippet": "Google Chrome\u00b6. Download Google Chrome. The Adobe Flash Player plugin is built into Google Chrome. You do not need to download it. Chome will prompt\u00a0...", "url": "https://docs.patricbrc.org/tutorial/enabling_flash/enabling_flash.html", "type": "web"}, "39": {"title": "Adobe Flash Player Download - Thomas Armstrong", "snippet": "Adobe\u00ae Flash\u00ae Player is a lightweight browser plug-in and rich Internet application runtime that delivers consistent and engaging user experiences, stunning\u00a0...", "url": "http://www.thomasarmstrong.co.uk/get.adobe.com/flashplayer/index.html", "type": "web"}, "40": {"title": "Adobe wants users to uninstall Flash Player by the end of the ...", "snippet": "20 Jun 2020 \u2014 Adobe Flash Player will reach End-Of-Life on December 31, 2020.", "url": "https://www.zdnet.com/article/adobe-wants-users-to-uninstall-flash-player-by-the-end-of-the-year/", "type": "web"}, "41": {"title": "Microsoft: We're ending support for Adobe Flash, here's how ...", "snippet": "7 Sep 2020 \u2014 \"After December 2020, you will no longer receive \"Security Update for Adobe Flash Player\" from Microsoft that applies to Microsoft Edge Legacy\u00a0...", "url": "https://www.zdnet.com/article/microsoft-were-ending-support-for-adobe-flash-heres-how/", "type": "web"}, "42": {"title": "What is Adobe Flash Player? - Computer Business Review", "snippet": "Adobe Flash Player is a free piece of software designed to play content created on the Adobe Flash program. Labelled as Shockwave Flash in Firefox and\u00a0...", "url": "https://www.cbronline.com/what-is/what-is-adobe-flash-player-4931898/", "type": "web"}, "43": {"title": "Adobe Flash Player | Logopedia | Fandom", "snippet": "In July 2017, Adobe announced that it would end support for Flash Player on December 31st, 2020...", "url": "https://logos.fandom.com/wiki/Adobe_Flash_Player", "type": "web"}, "44": {"title": "Adobe Flash - Gentoo Wiki", "snippet": "Installation. There are several options available for using Adobe Flash Player on Gentoo. Some options work with all web browsers, while others are limited to\u00a0...", "url": "https://wiki.gentoo.org/wiki/Adobe_Flash", "type": "web"}, "45": {"title": "Flash Player is Absent or not Working \u2013 Pink Casino", "snippet": "Step 1: Turn on Adobe Flash Player \u00b7 Step 2: Update Adobe Flash Player \u00b7 Step 3: Make sure that Chrome is up to date \u00b7 Step 4: Install Flash Player from Adobe's\u00a0...", "url": "https://pinkcasino.zendesk.com/hc/en-us/articles/115001494986-Flash-Player-is-Absent-or-not-Working", "type": "web"}, "46": {"title": "Flash Player in Vivaldi - Vivaldi Browser Help", "snippet": "Visit Adobe Flash Player's download page; \u00b7 Select your Operating System; \u00b7 Select Chromium \u2013 PPAPI; \u00b7 Click Download Now and run the file. \u00b7 After installing the\u00a0...", "url": "https://help.vivaldi.com/article/install-flash-player-for-vivaldi/", "type": "web"}, "47": {"title": "Adobe Flash Cut-Off Will Kill Millions Of Websites - Forbes", "snippet": "22 Jun 2020 \u2014 Adobe says it will stop offering Flash player downloads at the end of the year and will even block Flash content running from players that remain\u00a0...", "url": "https://www.forbes.com/sites/barrycollins/2020/06/22/adobe-flash-cut-off-will-kill-millions-of-websites/", "type": "web"}, "48": {"title": "\u21d2 How to enable Adobe Flash Player || For all browsers || Up ...", "snippet": "llll\u27a4 How to Enable and Disable Adobe Flash player in your browser \u2192 Instructions for ALL browsers! \u2713 Easy guides! \u2713 Follow the steps!", "url": "https://enableflashplayer.com/", "type": "web"}, "49": {"title": "Adobe Flash - latest news, breaking stories and comment ...", "snippet": "Flash Player users urged to disable software due to 'critical' issue. The software is being killed off in 2020, but for many that date can't come soon enough.", "url": "https://www.independent.co.uk/topic/adobe-flash", "type": "web"}, "50": {"title": "Microsoft Edge, Internet Explorer to Stop Supporting Adobe ...", "snippet": "7 Sep 2020 \u2014 The Adobe Flash Player will be disabled by default, and versions older than the KB4561600, released in June 2020, will be blocked.", "url": "https://gadgets.ndtv.com/apps/news/microsoft-edge-internet-explorer-removal-adobe-flash-player-december-2020-2291748", "type": "web"}, "51": {"title": "Flash Video Example", "snippet": "Flash Video Example. Please install or enable Adobe Flash Player to view this content.", "url": "https://www.dhs.state.il.us/accessibility/tests/flash/video.html", "type": "web"}, "52": {"title": "Flash Player +", "snippet": "20 Jun 2020 \u2014 Flash Player + saves favorite flashes and play them later. Simply open to the webpage, which hosts flash game, then open extension, choose\u00a0...", "url": "https://chrome.google.com/webstore/detail/flash-player-+/fnipglnbhfacfmefbgiiodalehbcgcbm", "type": "web"}, "53": {"title": "Adobe Flash Player - SophosLabs Analysis | Controlled ...", "snippet": "Category: Controlled Applications, Publisher Name: Adobe Systems, Inc. Type: Runtime Environment, Publisher URL: http://get.adobe.com/flashplayer\u00a0...", "url": "https://www.sophos.com/en-us/threat-center/threat-analyses/controlled-applications/Adobe%20Flash%20Player.aspx", "type": "web"}, "54": {"title": "Flash Roadmap - The Chromium Projects", "snippet": "Jump to Adobe \u2014 Flash Player will be marked as out of date and will be blocked from loading. Rationale. Align with Adobe's announced plan to end support.", "url": "https://www.chromium.org/flash-roadmap", "type": "web"}, "55": {"title": "How do I install or upgrade Adobe Flash Player? - Zynga ...", "snippet": "On your computer, open Chrome. \u00b7 Look for \"Adobe Flash Player.\" \u00b7 Click \"Check for update\". \u00b7 If you see \"Component not updated\" or \"Component updated,\" you're\u00a0...", "url": "https://zyngasupport.helpshift.com/a/zyngagames-com/?s=technical-help&f=how-do-i-install-or-upgrade-adobe-flash-player", "type": "web"}, "56": {"title": "Detecting Adobe Flash Player Version", "snippet": "Examine the user's hard drive for the Flash Player installation to look for a standalone (non-browser-dependent) version of Flash \u00b7 Open the Finder and navigate to\u00a0...", "url": "https://presentations.akamaized.net/help/vts/ShowMe/ProblemsBeforeLogin/ShowMeSafariDetectFlash.htm", "type": "web"}, "57": {"title": "Adobe will finally kill Flash in 2020 - The Verge", "snippet": "25 Jul 2017 \u2014 \u201cWe will stop updating and distributing the Flash Player at the end of 2020 and encourage content creators to migrate any existing Flash content\u00a0...", "url": "https://www.theverge.com/2017/7/25/16026236/adobe-flash-end-of-support-2020", "type": "web"}, "58": {"title": "Adobe Flash Player on Edge - Collaboration Workspaces", "snippet": "Here is how to Re-enable Adobe Flash content in MS Edge. \u00b7 1. Click the menu button in Edge. It's the three dots in the upper right corner \u00b7 2. Select \"Settings\" from\u00a0...", "url": "https://espace.cern.ch/winservices-help/NICEApplications/Pages/Adobe-Flash-Player.aspx", "type": "web"}, "59": {"title": "How To Enable Adobe Flash Player On Chrome? \u2013 Setapp", "snippet": "3 Jul 2020 \u2014 Having been around since 1996, Adobe Flash Player has played a crucial role in the evolution of the web. For the longest time, before HTML5\u00a0...", "url": "https://setapp.com/how-to/enable-flash-player-on-chrome", "type": "web"}, "60": {"title": "How to install or update Adobe Flash Player - Rosetta Stone ...", "snippet": "How to install or update Adobe Flash Player. Adobe Flash Player is a system requirement for the Rosetta Stone Online Subscription. Please visit Adobe's\u00a0...", "url": "https://support.rosettastone.com/temp/en-US/articles/How-do-I-installupgrade-to-Adobe-Flash-Player-11XX/", "type": "web"}, "61": {"title": "Adobe Flash Player 32.0.0.433 Download - TechSpot", "snippet": "8 Sep 2020 \u2014 Download Adobe Flash Player. Adobe Flash Player is a cross-platform browser-based application runtime that delivers uncompromised\u00a0...", "url": "https://www.techspot.com/downloads/1127-adobe-flash-player.html", "type": "web"}, "62": {"title": "Adobe Prompts Users to Uninstall Flash Player As EOL Date ...", "snippet": "22 Jun 2020 \u2014 Adobe will prompt Flash Player users to uninstall the application before the Dec. 31, 2020 end of life date hits.", "url": "https://threatpost.com/adobe-prompts-users-to-uninstall-flash-player-as-eol-date-looms/156794/", "type": "web"}, "63": {"title": "Download Adobe Flash Player - free - latest version", "snippet": "Download Adobe Flash Player for Windows now from Softonic: 100% safe and virus free. More than 162560 downloads this month. Download Adobe Flash\u00a0...", "url": "https://adobe-flash-player.en.softonic.com/download", "type": "web"}, "64": {"title": "Farewell Flash Player: Microsoft tells businesses to get ready ...", "snippet": "7 Sep 2020 \u2014 \"In keeping with this plan, Microsoft is ending support for Adobe Flash Player on Microsoft Edge (both the new Microsoft Edge and Microsoft Edge\u00a0...", "url": "https://www.techrepublic.com/article/farewell-flash-player-microsoft-tells-businesses-to-get-ready-for-the-end-of-support/", "type": "web"}, "65": {"title": "How to uninstall and reinstall the Adobe Flash Player in ... - Dell", "snippet": "22 Jul 2020 \u2014 Uninstalling the Adobe Flash player \u00b7 Install the Flash Player Uninstaller \u00b7 Click the icon of the uninstaller that downloaded in your browser. \u00b7 Follow\u00a0...", "url": "https://www.dell.com/support/article/en-uk/sln288999/how-to-uninstall-and-reinstall-the-adobe-flash-player-in-windows", "type": "web"}, "66": {"title": "Install the Flash plug-in - Official Ubuntu Documentation", "snippet": "Adobe has announced that they will stop updating and distributing the Flash Player at the end of 2020. Consequently, for security reasons, the Flash plug-in\u00a0...", "url": "https://help.ubuntu.com/stable/ubuntu-help/net-install-flash.html.en", "type": "web"}, "67": {"title": "End of Adobe \"Flash\" - SAPIRAM", "snippet": "By then, Adobe will cease to support the Flash Player, which is already deactivated in the main browsers by default. So, if those courses will continue to be\u00a0...", "url": "https://sapiram.com/en/end-of-adobe-flash", "type": "web"}, "68": {"title": "Motorola XOOM Wi-Fi - Adobe\u00ae Flash\u00ae Player - Motorola ...", "snippet": "Adobe Flash 10.2 Player is now available as a free download from the Android Market (normal data charges apply). To download Adobe Flash Player 10.2 from\u00a0...", "url": "https://support.motorola.com/uk/en/solution/MS64333", "type": "web"}, "69": {"title": "harman's support program for adobe\u00ae flash\u00ae player", "snippet": "As well as enterprise support for the Flash Player, HARMAN also now supports Adobe AIR\u00ae SDK which can be used to package and deploy applications that\u00a0...", "url": "https://services.harman.com/partners/adobe", "type": "web"}, "70": {"title": "The end of 2020 is also the end of Adobe Flash Player ...", "snippet": "18 Jun 2020 \u2014 There was a time when Flash was the go-to standard for online content building and support. However, other standards such as HTML5 have\u00a0...", "url": "https://www.notebookcheck.net/The-end-of-2020-is-also-the-end-of-Adobe-Flash-Player.476866.0.html", "type": "web"}, "71": {"title": "Adobe Flash Player dies this year and you'll be told to ...", "snippet": "22 Jun 2020 \u2014 Adobe Flash Player has been a blight on the internet for more years than most people care to think about, but its days are finally numbered.", "url": "https://betanews.com/2020/06/22/adobe-flash-player-end-of-life/", "type": "web"}, "72": {"title": "4 Ways to Unblock Flash Player - wikiHow", "snippet": "11 Jun 2020 \u2014 Support for Adobe Flash ends in December 2020. After that time, it will no longer be possible to use Flash.", "url": "https://www.wikihow.com/Unblock-Flash-Player", "type": "web"}, "73": {"title": "Adobe Prepares To Pull The Plug On Adobe Flash Player ...", "snippet": "22 Jun 2020 \u2014 Adobe Flash Player will be officially reach end-of-life (EOL) status on December 31, 2020.", "url": "https://www.tomshardware.com/uk/news/adobe-prepares-to-pull-the-plug-on-adobe-flash-player", "type": "web"}, "74": {"title": "Adobe Flash Player Download - Flash Player Standalone is a ...", "snippet": "2 days ago \u2014 Adobe Flash Player (flash.exe). Adobe Flash Player Standalone is a free program that can be downloaded and run on your PC. It has been\u00a0...", "url": "https://adobe-flash-player.software.informer.com/", "type": "web"}, "75": {"title": "RIP Flash Player: Adobe says you have this much time to ...", "snippet": "23 Jun 2020 \u2014 Flash Player comes to its end-of-life on Dec. 31, and Adobe wants to make sure users aren't put at risk.", "url": "https://www.tomsguide.com/uk/news/flash-player-end-of-life", "type": "web"}, "76": {"title": "5 Unbelievable Facts about Converting Assets from Flash to ...", "snippet": "28 Aug 2020 \u2014 Instead of trying to create a new player, Adobe has decided to eliminate Flash support by the end of 2020. When Adobe stops its support, Adobe\u00a0...", "url": "http://www.focuseduvation.com/flash-html5-end-life-flash-will-mean/", "type": "web"}, "77": {"title": "How to update the Adobe Flash Player in Google Chrome ...", "snippet": "5 Feb 2020 \u2014 3. In the Components menu, scroll down until you find \"Adobe Flash Player\" \u2014 it's probably near the bottom of the list. When you find it,\u00a0...", "url": "https://www.businessinsider.com/how-do-i-update-flash-player-on-google-chrome", "type": "web"}, "78": {"title": "Is Adobe Flash Player shutting down in 2020? Here's why it's ...", "snippet": "11 Feb 2020 \u2014 Adobe Flash Player is going away at the end of 2020 because \u201copen standards like HTML5, WebGL and WebAssembly have matured over the\u00a0...", "url": "https://www.hitc.com/en-gb/2020/02/11/is-adobe-flash-player-shutting-down-2020-why-its-going-away/", "type": "web"}, "79": {"title": "How to Enable Adobe Flash Player in Google Chrome", "snippet": "7 Nov 2019 \u2014 Update its Flash settings. Click it, and then select \"Site settings\" at the bottom: This will bring you to a menu with a\u00a0...", "url": "https://www.freecodecamp.org/news/how-to-enable-adobe-flash-player-in-google-chrome/", "type": "web"}, "80": {"title": "Is Adobe Flash Player Safe? - Heimdal Security", "snippet": "25 Oct 2019 \u2014 Flash Player is no longer considered an industry-standard since it can't handle complex videos and animations. On top of everything, it's\u00a0...", "url": "https://heimdalsecurity.com/blog/is-adobe-flash-player-safe/", "type": "web"}, "81": {"title": "Enable Adobe Flash Player in your browser", "snippet": "16 Jul 2019 \u2014 Many Indiana University online services use Adobe Flash Player; interacting with these services may require you to enable or alter Flash\u00a0...", "url": "https://kb.iu.edu/d/aofg", "type": "web"}, "82": {"title": "How To Install Adobe Flash Player On Mac - Macworld UK", "snippet": "26 Mar 2020 \u2014 How to install Flash Player on your Mac \u00b7 Click the Missing Plug-In button. \u00b7 Click on Download Flash. \u00b7 Click on Download Now. \u00b7 Wait while the\u00a0...", "url": "https://www.macworld.co.uk/how-to/mac-software/get-flash-player-mac-3669890/", "type": "web"}, "83": {"title": "Install Adobe Flash Player - SARS Efiling", "snippet": "to continue with working on your eFiling return. Install Adobe Flash Player. Learn more | System requirements | Installation instructions. Get the latest\u00a0...", "url": "https://secure.sarsefiling.co.za/EFDotNet/Flex/download/Floater.htm", "type": "web"}, "84": {"title": "Adobe Flash Will Finally Die Off in 2020 | WIRED", "snippet": "25 Jul 2017 \u2014 The company announced Tuesday that it would \u201cstop updating and distributing the Flash Player,\u201d giving the end of 2020 as its end-of-life date.", "url": "https://www.wired.com/story/adobe-finally-kills-flash-dead/", "type": "web"}, "85": {"title": "Download Adobe Flash Player Free", "snippet": "16 Jul 2019 \u2014 Download the latest version of Adobe Flash Player free. Adobe's Flash Player is a necessary tool for anyone who wants to view online videos\u00a0...", "url": "http://adobe-flash-player.findmysoft.com/", "type": "web"}, "86": {"title": "How to make sure Adobe Flash is up\u2011to\u2011date and enabling it ...", "snippet": "31 Oct 2014 \u2014 Then click on the Advanced tab. On recent Windows systems the update options probably be grayed out, click the Change Update Settings button\u00a0...", "url": "https://www.welivesecurity.com/2014/10/31/how-to-update-adobe-flash/", "type": "web"}, "87": {"title": "Adobe Flash Player on MacRumors", "snippet": "23 Jan 2020 \u2014 Adobe this week released Flash Player version 24.0.0.221 to \"address critical vulnerabilities that could potentially allow an attacker to take\u00a0...", "url": "https://www.macrumors.com/guide/adobe-flash-player/", "type": "web"}, "88": {"title": "You Really Shouldn't Be Running Adobe Flash Player Anymore", "snippet": "12 Oct 2018 \u2014 Instead, the only option for disabling Flash on Chrome is to force permissions. Go to Settings > Advanced > Content Settings > Flash. Then, in the\u00a0...", "url": "https://lifehacker.com/you-really-shouldnt-be-running-adobe-flash-player-anymo-1829721122", "type": "web"}, "89": {"title": "Adobe Flash Player for Video Sharing & Events Attendee", "snippet": "27 Aug 2019 \u2014 How to Install Flash. BlueJeans Video Share requires a specific version of Adobe Flash Player called NPAPI. To download and install the latest\u00a0...", "url": "https://support.bluejeans.com/s/article/Adobe-Flash-Player-for-Video-Sharing", "type": "web"}, "90": {"title": "Screencast.com: Installing Adobe Flash Player \u2013 TechSmith ...", "snippet": "29 Jan 2020 \u2014 Problem When trying to play back a Jing video file on Screencast.com, a message appears to \"Run Adobe Flash\". This problem is...", "url": "https://support.techsmith.com/hc/en-us/articles/360004209072-Screencast-com-Installing-Adobe-Flash-Player", "type": "web"}, "91": {"title": "Adobe to kill off Flash plug-in by 2020 - BBC News - BBC.com", "snippet": "25 Jul 2017 \u2014 Adobe Systems has said that it plans to phase out its Flash Player plug-in by ... without requiring users to install and update a dedicated plug-in.", "url": "https://www.bbc.com/news/technology-40716304", "type": "web"}, "92": {"title": "Where do browsers stand on Flash's impending demise ...", "snippet": "19 Jun 2019 \u2014 Two years ago, Adobe announced it would finally kill and bury Flash Player, the plug-in that simultaneously launched a million websites and\u00a0...", "url": "https://www.computerworld.com/article/3403345/where-do-browsers-stand-on-flashs-impending-demise.html", "type": "web"}, "93": {"title": "How to unblock Adobe Flash Player | Trusted Reviews", "snippet": "2 Oct 2019 \u2014 In the list of permissions, you'll find an entry for Flash. Click on this and you'll see a toggle for blocking Flash content on websites. If this is\u00a0...", "url": "https://www.trustedreviews.com/how-to/unblock-adobe-flash-player-3943113", "type": "web"}, "94": {"title": "Is Adobe Flash Going Away? | eLearning Mind - ELM Learning", "snippet": "16 Mar 2018 \u2014 Google has already begun taking steps to remove Adobe Flash from their ... In order to successfully survive the end of Flash Player, we need to\u00a0...", "url": "https://elmlearning.com/is-adobe-flash-going-away/", "type": "web"}, "95": {"title": "Developers leave Adobe Flash before its 2020 final date", "snippet": "23 Apr 2018 \u2014 Developers leave Adobe Flash before its 2020 final date. \u201cSpecifically, we will stop updating and distributing the Flash Player at the end of\u00a0...", "url": "https://www.softwaretestingnews.co.uk/developers-leave-adobe-flash-before-its-2020-final-date/", "type": "web"}, "96": {"title": "How to Enable Adobe Flash in Google Chrome 76+", "snippet": "30 Jul 2019 \u2014 \"Flash Player will no longer be supported after December 2020\" banner message in Google. Flash isn't completely gone\u2014yet. Instead, Chrome\u00a0...", "url": "https://www.howtogeek.com/434334/how-to-enable-adobe-flash-in-google-chrome-76/", "type": "web"}, "97": {"title": "How to Install and Troubleshoot Adobe Flash Player in ...", "snippet": "6 Feb 2018 \u2014 Open Start > Settings > Update & security > Windows Update > Check for updates. Download and install the latest update for Flash if it's available\u00a0...", "url": "https://www.groovypost.com/howto/install-troubleshoot-adobe-flash-player-windows-10/", "type": "web"}, "98": {"title": "What is Adobe Flash Player and do I need it?", "snippet": "28 Mar 2017 \u2014 it will be utilising applications called plug-ins. The most popular plug-in is Adobe Flash Player, which is vital in order to be able to see certain\u00a0...", "url": "https://www.thelondoneconomic.com/tech-auto/adobe-flash-player-i-need/28/03/", "type": "web"}, "99": {"title": "Adobe Flash Player Install for all versionsget.adobe.com", "url": "https://get.adobe.com/flashplayer/otherversions/", "thumbnail": "rgba(32,33,36,0)", "type": "image"}, "100": {"title": "Adobe will finally kill Flash in 2020 ...theverge.com", "url": "https://www.theverge.com/2017/7/25/16026236/adobe-flash-end-of-support-2020", "thumbnail": "rgba(26,115,232,.4)", "type": "image"}, "101": {"title": "Flash Player Helphelpx.adobe.com", "url": "https://helpx.adobe.com/flash-player.html", "thumbnail": "rgba(0,0,0,.42)", "type": "image"}, "102": {"title": "The rise and fall of Adobe Flash | Ars ...arstechnica.com", "url": "https://arstechnica.com/information-technology/2020/07/the-rise-and-fall-of-adobe-flash/", "thumbnail": "rgba(255,255,255,.90)", "type": "image"}, "103": {"title": "Adobe Flash Player update is valid ...intego.com", "url": "https://www.intego.com/mac-security-blog/how-to-tell-if-adobe-flash-player-update-is-valid/", "thumbnail": "rgba(0,172,193,.7)", "type": "image"}, "104": {"title": "How to remove \"Flash Player Update ...malwaretips.com", "url": "https://malwaretips.com/blogs/please-install-flash-player-update-virus/", "thumbnail": "rgba(100,100,100,.6)", "type": "image"}, "105": {"title": "Adobe Flash Player\" Is ...pcrisk.com", "url": "https://www.pcrisk.com/removal-guides/16926-adobe-flash-player-is-out-of-date-pop-up-scam-mac", "thumbnail": "rgba(150,191,242,.17)", "type": "image"}, "106": {"title": "How to unblock Flash content in Mozilla ...digitalcitizen.life", "url": "https://www.digitalcitizen.life/how-to-unblock-flash-mozilla-firefox", "thumbnail": "rgba(66,133,244,.04)", "type": "image"}, "107": {"title": "How to unblock Adobe Flash Player ...trustedreviews.com", "url": "https://www.trustedreviews.com/how-to/unblock-adobe-flash-player-3943113", "thumbnail": "rgba(0,0,0,.41)", "type": "image"}, "108": {"title": "How to manually check for Flash updates ...idownloadblog.com", "url": "https://www.idownloadblog.com/2016/05/17/manually-update-flash-on-mac/", "thumbnail": "rgba(0,0,0,.20)", "type": "image"}, "109": {"title": "Download Adobe Flash Player Freeadobe-flash-player.findmysoft.com", "url": "http://adobe-flash-player.findmysoft.com/", "thumbnail": "rgba(32,33,36,.255)", "type": "image"}, "110": {"title": "Adobe Flash Player 11.9 Direct Download ...prodesigntools.com", "url": "https://prodesigntools.com/adobe-flash-player-11-direct-download-links.html", "thumbnail": "rgba(204,204,204,.75)", "type": "image"}, "111": {"title": "Apple continues to block older Flash ...9to5mac.com", "url": "https://9to5mac.com/2015/04/21/apple-safari-adobe-flash-block/", "thumbnail": "rgba(66,133,244,.26)", "type": "image"}, "112": {"title": "Microsoft is (mostly) killing off Flash ...techspot.com", "url": "https://www.techspot.com/news/86658-microsoft-mostly-killing-off-flash-end-2020.html", "thumbnail": "rgba(32,33,36,.10)", "type": "image"}, "113": {"title": "Adobe Flash Player is dead, yet 10% of ...intego.com", "url": "https://www.intego.com/mac-security-blog/adobe-flash-player-is-dead-yet-10-of-macs-infected-with-fake-flash-malware/", "thumbnail": "rgba(51,51,51,.8)", "type": "image"}, "114": {"title": "Getting Adobe Flash Player ...doc.engr.ucsb.edu", "url": "https://doc.engr.ucsb.edu/display/EPK/When+trying+to+go+to+Kronos%2C+you+get+a+message+about+Getting+Adobe+Flash+Player", "thumbnail": "rgba(0,0,0,.098)", "type": "image"}, "115": {"title": "Adobe Flash will be shut down in 2020 ...kitguru.net", "url": "https://www.kitguru.net/channel/generaltech/matthew-wilson/adobe-flash-will-be-shut-down-in-2020/", "thumbnail": "rgba(255,255,255,.1)", "type": "image"}, "116": {"title": "Adobe Flash Player is out of date Scambleepingcomputer.com", "url": "https://www.bleepingcomputer.com/virus-removal/remove-adobe-flash-player-is-out-of-date-scam", "thumbnail": "rgba(34,34,34,.87)", "type": "image"}, "117": {"title": "Enable Adobe Flash Player for Safarihelpx.adobe.com", "url": "https://helpx.adobe.com/flash-player/kb/enabling-flash-player-safari.html", "thumbnail": "rgba(131,131,131,.50)", "type": "image"}, "118": {"title": "Adobe Flash Player is a user runtime ...pinterest.com", "url": "https://www.pinterest.com/pin/796644621564246015/", "thumbnail": "rgba(32,33,36,.1)", "type": "image"}, "119": {"title": "Adobe Flash Player 10.1 Download ...adobe-flash-player.software.informer.com", "url": "https://adobe-flash-player.software.informer.com/10.1/", "thumbnail": "https://encrypted-tbn0.gstatic.com/images?q=tbn%3AANd9GcTk5SREZUiJUuGIfTrjXT1KkG-S7aly-sLoGQ&usqp=CAU", "type": "image"}, "120": {"title": "Unblock Adobe Flash Player in Google ...youtube.com", "url": "https://www.youtube.com/watch?v=UCNLYCaIZS8", "thumbnail": "https://encrypted-tbn0.gstatic.com/images?q=tbn%3AANd9GcT24mU2SVJlBrHpbmYKt36dh8ERTLg9B1toxg&usqp=CAU", "type": "image"}, "121": {"title": "How to enable Adobe Flash Player on ...kpointsupport.zendesk.com", "url": "https://kpointsupport.zendesk.com/hc/en-us/articles/115002254243-How-to-enable-Adobe-Flash-Player-on-your-browser", "thumbnail": "https://encrypted-tbn0.gstatic.com/images?q=tbn%3AANd9GcQVNED8rBhOopCKa5skZAETIZZ4PSTR7OwC6w&usqp=CAU", "type": "image"}, "122": {"title": "Adobe Flash Will Finally Die Off in ...wired.com", "url": "https://www.wired.com/story/adobe-finally-kills-flash-dead/", "thumbnail": "https://encrypted-tbn0.gstatic.com/images?q=tbn%3AANd9GcSmS3Y3BiAhuC1_jc9GCK_SpFnxxgMAYWiEzw&usqp=CAU", "type": "image"}, "123": {"title": "Adobe retires Flash in December 2020 ...ghacks.net", "url": "https://www.ghacks.net/2017/07/25/adobe-retires-flash-in-december-2020/", "thumbnail": "https://encrypted-tbn0.gstatic.com/images?q=tbn%3AANd9GcSIw2uaHIasb_ZbKHLnJYNg5Nmqc6RtIHRNAg&usqp=CAU", "type": "image"}, "124": {"title": "How to remove Adobe Flash Player Update ...pcrisk.com", "url": "https://www.pcrisk.com/removal-guides/10748-adobe-flash-player-update-scam", "thumbnail": "https://encrypted-tbn0.gstatic.com/images?q=tbn%3AANd9GcRiVuz4k-rJuN4NRhoi63CVIji0b6wcgwDaNg&usqp=CAU", "type": "image"}, "125": {"title": "Adobe Flash Player - Wikipediaen.wikipedia.org", "url": "https://en.wikipedia.org/wiki/Adobe_Flash_Player", "thumbnail": "https://encrypted-tbn0.gstatic.com/images?q=tbn%3AANd9GcQxtFY5Fgl6vINxTZrlc1Y8h878AjIi10_NcQ&usqp=CAU", "type": "image"}, "126": {"title": "Adobe Flash Player ends officially on ...ghacks.net", "url": "https://www.ghacks.net/2020/06/22/adobe-flash-player-ends-officially-on-december-31-2020/", "thumbnail": "https://encrypted-tbn0.gstatic.com/images?q=tbn%3AANd9GcSels3xwgx4WZdRV_6qnxq5QrFOJCi7bRCW-g&usqp=CAU", "type": "image"}, "127": {"title": "Adobe - Flash Playeradobe.com", "url": "https://www.adobe.com/shockwave/download/flash/trigger/en/2/index.html", "thumbnail": "https://encrypted-tbn0.gstatic.com/images?q=tbn%3AANd9GcSjs887mR1qSUpo9fzbM-XPndbKKZmhB3rpxg&usqp=CAU", "type": "image"}, "128": {"title": "How to Update Adobe Flash Player on a Mac -blog.trendmicro.com", "url": "https://blog.trendmicro.com/how-to-update-adobe-flash-player-on-a-mac/", "thumbnail": "https://encrypted-tbn0.gstatic.com/images?q=tbn%3AANd9GcSMYsbLysyC_Z_-PR8C-W4zMLpimPXO59Hdvw&usqp=CAU", "type": "image"}, "129": {"title": "Flash\u00ae Player extension - Opera ...addons.opera.com", "url": "https://addons.opera.com/en/extensions/details/youtubetm-all-flashr-player/", "thumbnail": "https://encrypted-tbn0.gstatic.com/images?q=tbn%3AANd9GcQ-5Eaw1iT4lZajdshQsnLsvKH-qVKUKYQiBg&usqp=CAU", "type": "image"}, "130": {"title": "Enable Adobe Flash Player for Safarihelpx.adobe.com", "url": "https://helpx.adobe.com/flash-player/kb/enabling-flash-player-safari.html", "thumbnail": "https://encrypted-tbn0.gstatic.com/images?q=tbn%3AANd9GcRzpPvKfggLOn2mn_LEGAB7F7fbvTr0hfo3GQ&usqp=CAU", "type": "image"}, "131": {"title": "Fake Adobe Flash Update ...intego.com", "url": "https://www.intego.com/mac-security-blog/mac-users-attacked-fake-adobe-update/", "thumbnail": "https://encrypted-tbn0.gstatic.com/images?q=tbn%3AANd9GcTZ0BS9_juvAw-zRjRb7XyXjKxtSNgbbLP6FA&usqp=CAU", "type": "image"}, "132": {"title": "Adobe Flash Player For Android for ...apkpure.com", "url": "https://apkpure.com/adobe-flash-player-for-android/com.adobeflashplayer.forandroid", "thumbnail": "https://encrypted-tbn0.gstatic.com/images?q=tbn%3AANd9GcSa_-y-abpu5OYd9t0z_lFgPGlEnGkRdSGMCQ&usqp=CAU", "type": "image"}, "133": {"title": "Download Adobe Flash Player 12 Offline ...file.wiki", "url": "https://file.wiki/download-adobe-flash-player-12-offline-installers/", "thumbnail": "https://encrypted-tbn0.gstatic.com/images?q=tbn%3AANd9GcS2FyS-Mm1csjSKJ6U5kkKIIM1wCqFhifHCaA&usqp=CAU", "type": "image"}, "134": {"title": "Enable Adobe Flash Player on Chrome ...troubleshooter.xyz", "url": "https://troubleshooter.xyz/wiki/enable-adobe-flash-player-on-chrome-firefox-and-edge/", "thumbnail": "https://encrypted-tbn0.gstatic.com/images?q=tbn%3AANd9GcTEYYoWUevURzwLk9TA24P8sYSiXJQtfntFPA&usqp=CAU", "type": "image"}, "135": {"title": "Flash Player (IE) Download (2020 Latest ...filehorse.com", "url": "https://www.filehorse.com/download-flashplayer-ie/", "thumbnail": "https://encrypted-tbn0.gstatic.com/images?q=tbn%3AANd9GcRmIkBR2vJMbJbDx-sjhGfFrhPyrJtOLo8o-g&usqp=CAU", "type": "image"}, "136": {"title": "Adobe Flash Player Update and Reader X ...secplicity.org", "url": "https://www.secplicity.org/2012/11/08/adobe-flash-player-update-and-reader-x-0day/", "thumbnail": "https://encrypted-tbn0.gstatic.com/images?q=tbn%3AANd9GcTJomROhWg_UtOKy3IGiG67gQNFo2Ev_Hruaw&usqp=CAU", "type": "image"}, "137": {"title": "Fake Adobe Flash Update Sites Pushing ...bleepingcomputer.com", "url": "https://www.bleepingcomputer.com/news/security/fake-adobe-flash-update-sites-pushing-cpu-miners/", "thumbnail": "https://encrypted-tbn0.gstatic.com/images?q=tbn%3AANd9GcR61AlCUyhs9Sq4ck-8sdB5Rf6oMSmrL_WyZA&usqp=CAU", "type": "image"}, "138": {"title": "Say Goodbye to Flash Player \u2014 and ...ghsindianpost.org", "url": "https://ghsindianpost.org/5739/news/say-goodbye-to-flash-player-and-games/", "thumbnail": "https://encrypted-tbn0.gstatic.com/images?q=tbn%3AANd9GcSD2NtKf7xkPEFRU5PjSw1DqjGsIqIAuFXA4Q&usqp=CAU", "type": "image"}, "139": {"title": "How to Unblock Adobe Flash Player in ...thegeekpage.com", "url": "https://thegeekpage.com/unblock-adobe-flash-player-in-google-chrome/", "thumbnail": "https://encrypted-tbn0.gstatic.com/images?q=tbn%3AANd9GcQDLnxKR61FQUG8FwPwbhoDHRhjuDbwRyf2WQ&usqp=CAU", "type": "image"}, "140": {"title": "How to Enable Adobe Flash Player in ...news.softpedia.com", "url": "https://news.softpedia.com/news/how-to-enable-adobe-flash-player-in-google-chrome-76-526982.shtml", "thumbnail": "https://encrypted-tbn0.gstatic.com/images?q=tbn%3AANd9GcQO93gAu01evXcW-KL7zEeM50-MHVIP6ZqFFw&usqp=CAU", "type": "image"}, "141": {"title": "Vivaldi: Adobe Flash Player is blocked ...reddit.com", "url": "https://www.reddit.com/r/vivaldibrowser/comments/eoxkg4/i_am_getting_this_error_with_vivaldi_adobe_flash/", "thumbnail": "https://encrypted-tbn0.gstatic.com/images?q=tbn%3AANd9GcSF9ZCH3POyh_NvV9wJAVbhvCdhiGHBN9tH9w&usqp=CAU", "type": "image"}, "142": {"title": "How to Install Adobe Flash Player on ...youtube.com", "url": "https://www.youtube.com/watch?v=S0gHKL5EbdY", "thumbnail": "https://encrypted-tbn0.gstatic.com/images?q=tbn%3AANd9GcS_rC8IMsp8HrCrsHxTgLt0GiAoPDVff2gz9g&usqp=CAU", "type": "image"}, "143": {"title": "Flashplayer for OS Catalina - Adobe ...community.adobe.com", "url": "https://community.adobe.com/t5/flash-player/flashplayer-for-os-catalina/td-p/10708345", "thumbnail": "https://encrypted-tbn0.gstatic.com/images?q=tbn%3AANd9GcQU6_Ms7FyULX-nuU20VdOcFKcXOLs65NbACA&usqp=CAU", "type": "image"}, "144": {"title": "How to Update Adobe Flash Player on a Mac -blog.trendmicro.com", "url": "https://blog.trendmicro.com/how-to-update-adobe-flash-player-on-a-mac/", "thumbnail": "https://encrypted-tbn0.gstatic.com/images?q=tbn%3AANd9GcSQawfJL_DaN5I1uw6Q1FGckH4aPoMNWBddTw&usqp=CAU", "type": "image"}, "145": {"title": "Remove Flash Player Update! (Removal ...2-spyware.com", "url": "https://www.2-spyware.com/remove-flash-player-update.html", "thumbnail": "https://encrypted-tbn0.gstatic.com/images?q=tbn%3AANd9GcTMG2pZjn592e0pQ_PeNwOsNy24Q8lYU3tWqQ&usqp=CAU", "type": "image"}, "146": {"title": "new adobe flash player update i\u200dn\u200df\u200do\u200d for ...apkpure.com", "url": "https://apkpure.com/new-adobe-flash-player-update-i%E2%80%8Dn%E2%80%8Df%E2%80%8Do%E2%80%8D/dro.fl4sh", "thumbnail": "https://encrypted-tbn0.gstatic.com/images?q=tbn%3AANd9GcRl6eG65With_jgyL3uC519-CAD7Zii8DIpsQ&usqp=CAU", "type": "image"}, "147": {"title": "Adobe flash player - Free logo iconsflaticon.com", "url": "https://www.flaticon.com/free-icon/adobe-flash-player_893321", "thumbnail": "https://encrypted-tbn0.gstatic.com/images?q=tbn%3AANd9GcRMENInz7AEKp0323dOE0TYx1G0Uz4QN3gG_g&usqp=CAU", "type": "image"}, "148": {"title": "Adobe - Flash Player : Help - Display ...macromedia.com", "url": "https://www.macromedia.com/support/documentation/en/flashplayer/help/help01.html", "thumbnail": "https://encrypted-tbn0.gstatic.com/images?q=tbn%3AANd9GcQGHIzJOurAkh-OKhkXK6YPgixUIuPlkm3t7Q&usqp=CAU", "type": "image"}, "149": {"title": "Adobe flash player 64 bit 2020 free ...2013download.com", "url": "https://2013download.com/adobe-flash-player/", "thumbnail": "https://encrypted-tbn0.gstatic.com/images?q=tbn%3AANd9GcTCJl8yki3t-MwojJcd0Ez-XLg9sl1o5KJTiw&usqp=CAU", "type": "image"}, "150": {"title": "Install Flash on Windows ...whatismybrowser.com", "url": "https://www.whatismybrowser.com/guides/how-to-install-flash/windows", "thumbnail": "https://encrypted-tbn0.gstatic.com/images?q=tbn%3AANd9GcRJhd3M9zMr_NsAVTnY8Ef-w4oMHqXebZhnkA&usqp=CAU", "type": "image"}, "151": {"title": "Enable Flash Player for Internet Explorerhelpx.adobe.com", "url": "https://helpx.adobe.com/flash-player/kb/install-flash-player-windows.html", "thumbnail": "https://encrypted-tbn0.gstatic.com/images?q=tbn%3AANd9GcSC1NB3TN562hnYL5uDCKRHRDLF9EsUahFBsA&usqp=CAU", "type": "image"}, "152": {"title": "How to Update Adobe Flash Player on ...youtube.com", "url": "https://www.youtube.com/watch?v=oJxHaT1jvz8", "thumbnail": "https://encrypted-tbn0.gstatic.com/images?q=tbn%3AANd9GcRF1UhMz8cv7XHC3sGDZX9sIJMIIhyJxBY0PA&usqp=CAU", "type": "image"}, "153": {"title": "Adobe Flash Player for Mac 32.0.0.414 ...techspot.com", "url": "https://www.techspot.com/downloads/2546-adobe-flash-player-for-mac.html", "thumbnail": "https://encrypted-tbn0.gstatic.com/images?q=tbn%3AANd9GcQlzZ6SwPI_g81-V1ljyR_J-Thd8UMo4bU8zA&usqp=CAU", "type": "image"}, "154": {"title": "How to disable Flash Player: Why now's ...pcworld.com", "url": "https://www.pcworld.com/article/2947381/how-to-disable-flash-player-why-nows-a-better-time-than-ever.html", "thumbnail": "https://encrypted-tbn0.gstatic.com/images?q=tbn%3AANd9GcQHqAe51JTpsmVLa7Da82QGraxl01_T089JLw&usqp=CAU", "type": "image"}, "155": {"title": "How To Disable Update Adobe Flash ...macreports.com", "url": "https://macreports.com/how-to-disable-update-adobe-flash-player-notifications/", "thumbnail": "https://encrypted-tbn0.gstatic.com/images?q=tbn%3AANd9GcSBYu0wyESRtY78s-UbdDsGHDdpNAd5AQQhHQ&usqp=CAU", "type": "image"}, "156": {"title": "to Unblock Adobe Flash Player on Chrome ...adobenvivo.com", "url": "https://www.adobenvivo.com/unblock-adobe-flash-player-chrome/", "thumbnail": "https://encrypted-tbn0.gstatic.com/images?q=tbn%3AANd9GcTbfFtT0MvWG3CpC5kAy8i84yKkFEHPaB4X-w&usqp=CAU", "type": "image"}, "157": {"title": "Is the Adobe Flash Player really dead ...scottiestech.info", "url": "https://scottiestech.info/2016/06/25/is-the-adobe-flash-player-really-dead/", "thumbnail": "https://encrypted-tbn0.gstatic.com/images?q=tbn%3AANd9GcS-jewOUQKJhVGqHJO83OrJBuGBSjdd1IKkqg&usqp=CAU", "type": "image"}, "158": {"title": "Adobe - Flash Player : Help - Privacy ...macromedia.com", "url": "https://www.macromedia.com/support/documentation/en/flashplayer/help/help09.html", "thumbnail": "https://encrypted-tbn0.gstatic.com/images?q=tbn%3AANd9GcRtl4v1g0bxBAGPXLW1CA_4pwJTIpNifgE0mA&usqp=CAU", "type": "image"}, "159": {"title": "Adobe Flash Player 32.0.0.433 Stable ...softexia.com", "url": "https://www.softexia.com/windows/multimedia/players/adobe-flash-player", "thumbnail": "https://encrypted-tbn0.gstatic.com/images?q=tbn%3AANd9GcQqV-GVMq-YstLq_ih0RHgYXSbXRdR4E2IkNQ&usqp=CAU", "type": "image"}, "160": {"title": "How To Fix Adobe Flash Player Problems ...youtube.com", "url": "https://www.youtube.com/watch?v=TvqZtafoBQw", "thumbnail": "https://encrypted-tbn0.gstatic.com/images?q=tbn%3AANd9GcRJdy3lo5l7ugkPibANeFPVQFyOtfey369HLg&usqp=CAU", "type": "image"}, "161": {"title": "Adobe Flash Player for Video Sharing ...support.bluejeans.com", "url": "https://support.bluejeans.com/s/article/Adobe-Flash-Player-for-Video-Sharing", "thumbnail": "https://encrypted-tbn0.gstatic.com/images?q=tbn%3AANd9GcQ61EhGIByeBSS0dFLq-F-qnymySA6CHO0wBA&usqp=CAU", "type": "image"}, "162": {"title": "Adobe to Discontinue Flash Player ...news.danatec.com", "url": "https://news.danatec.com/adobe-discontinue-flash-player-support-2020-how-will-impact-your-business-85139/", "thumbnail": "https://encrypted-tbn0.gstatic.com/images?q=tbn%3AANd9GcQDCL5SDGhKW-mcp888DkOZggdNkZn2fktKEQ&usqp=CAU", "type": "image"}, "163": {"title": "Adobe Flash Player advantages ...online-sciences.com", "url": "https://www.online-sciences.com/computer/adobe-flash-player-advantages-and-disadvantages/", "thumbnail": "https://encrypted-tbn0.gstatic.com/images?q=tbn%3AANd9GcQUfDrY8L0rpjGOBLM9FYw1Al9gzrAJrg8xfw&usqp=CAU", "type": "image"}, "164": {"title": "Adobe wants users to uninstall Flash ...zdnet.com", "url": "https://www.zdnet.com/article/adobe-wants-users-to-uninstall-flash-player-by-the-end-of-the-year/", "thumbnail": "https://encrypted-tbn0.gstatic.com/images?q=tbn%3AANd9GcRbbR2XBOReDMuaZBpMB9K7gtCqdXF1u2YEGg&usqp=CAU", "type": "image"}, "165": {"title": "How to Fix Adobe Flash Player Blocked ...youtube.com", "url": "https://www.youtube.com/watch?v=nrzcIr_3yeQ", "thumbnail": "https://encrypted-tbn0.gstatic.com/images?q=tbn%3AANd9GcRhishSBKT6SeVNBzZ59_-s17zQqT5NbA9xEQ&usqp=CAU", "type": "image"}, "166": {"title": "Pull The Plug On Adobe Flash Player ...tomshardware.com", "url": "https://www.tomshardware.com/news/adobe-prepares-to-pull-the-plug-on-adobe-flash-player", "thumbnail": "https://encrypted-tbn0.gstatic.com/images?q=tbn%3AANd9GcSQF2PVW-WXIoa4b47V8CqKOFAkFUp3FSfK7w&usqp=CAU", "type": "image"}, "167": {"title": "Malware-Traffic-Analysis.net - 2014-04 ...malware-traffic-analysis.net", "url": "https://www.malware-traffic-analysis.net/2014/04/30/part02.html", "thumbnail": "https://encrypted-tbn0.gstatic.com/images?q=tbn%3AANd9GcT4Djlq8P0Kd7bc8KFqv9UqyCaYpjDfENKIiQ&usqp=CAU", "type": "image"}, "168": {"title": "Enable Flash Player for Operahelpx.adobe.com", "url": "https://helpx.adobe.com/ca/flash-player/kb/enabling-flash-player-opera.html", "thumbnail": "https://encrypted-tbn0.gstatic.com/images?q=tbn%3AANd9GcSLaZhbDDGdSoxOmBTQkvXQyroYYR2Z9c4sWg&usqp=CAU", "type": "image"}, "169": {"title": "Rest in Peace, Adobe Flash Player. Game ...knowyourmeme.com", "url": "https://knowyourmeme.com/photos/1512326-adobe-flash", "thumbnail": "https://encrypted-tbn0.gstatic.com/images?q=tbn%3AANd9GcQCcbH0u3xTRyMqvwvNpT5OVUDPtcEQ7ii0OA&usqp=CAU", "type": "image"}, "170": {"title": "Install Adobe Flash Player on Jelly ...cnet.com", "url": "https://www.cnet.com/how-to/install-adobe-flash-player-on-jelly-bean-devices/", "thumbnail": "https://encrypted-tbn0.gstatic.com/images?q=tbn%3AANd9GcR--k1J-ypKUywIjp07IoIOLfY94qDpv7Geog&usqp=CAU", "type": "image"}, "171": {"title": "Update & Enable Adobe Flash Player on Maccleverfiles.com", "url": "https://www.cleverfiles.com/howto/adobe-flash-player-mac.html", "thumbnail": "https://encrypted-tbn0.gstatic.com/images?q=tbn%3AANd9GcTvrZRsgHobq6DvxWKTDgUrA2K78sufiQFSDw&usqp=CAU", "type": "image"}, "172": {"title": "Download Adobe Flash Player for Android ...downloads.digitaltrends.com", "url": "https://downloads.digitaltrends.com/adobe-flash-player/android", "thumbnail": "https://encrypted-tbn0.gstatic.com/images?q=tbn%3AANd9GcQaeIO1-anaNWLj-B-eCd_AwOoY_zdJqO4MAg&usqp=CAU", "type": "image"}, "173": {"title": "Fake Flash update installs feared ...nbcnews.com", "url": "https://www.nbcnews.com/technolog/fake-flash-update-installs-feared-banking-trojan-1B8202115", "thumbnail": "https://encrypted-tbn0.gstatic.com/images?q=tbn%3AANd9GcSq2pMB5MKnq17YFdOVHs5HW4XcI5L9qFEIOw&usqp=CAU", "type": "image"}, "174": {"title": "Adobe Flash Player 32.0.0.414 Download ...downzen.com", "url": "https://downzen.com/en/windows/adobe-flash-player/", "thumbnail": "https://encrypted-tbn0.gstatic.com/images?q=tbn%3AANd9GcS07VDBA8kv7GbWL3UrmlxpioB2a0xCF2cimg&usqp=CAU", "type": "image"}, "175": {"title": "Adobe Issues Critical Security Update ...macrumors.com", "url": "https://www.macrumors.com/2017/02/17/critical-flash-player-update-mac/", "thumbnail": "https://encrypted-tbn0.gstatic.com/images?q=tbn%3AANd9GcRvmtRTxh13rND_14hCZ26Ws_F-a-_cHkwJog&usqp=CAU", "type": "image"}, "176": {"title": "Adobe Flash Player free ...ccm.net", "url": "https://ccm.net/download/download-91-adobe-flash-player", "thumbnail": "https://encrypted-tbn0.gstatic.com/images?q=tbn%3AANd9GcQMfx6uSQILvfSNWKH3g7UqUZdahiekqwU0Hw&usqp=CAU", "type": "image"}, "177": {"title": "How to Get Adobe Flash Player Free ...fixthephoto.com", "url": "https://fixthephoto.com/adobe-flash-player-free.html", "thumbnail": "https://encrypted-tbn0.gstatic.com/images?q=tbn%3AANd9GcSq9p_YunCZPg8V0NYxDS7-WZ8-f7c5GPrA0Q&usqp=CAU", "type": "image"}, "178": {"title": "To Install Adobe Flash Player On Mac ...macworld.co.uk", "url": "https://www.macworld.co.uk/how-to/mac-software/get-flash-player-mac-3669890/", "thumbnail": "https://encrypted-tbn0.gstatic.com/images?q=tbn%3AANd9GcS9YnMSwNvi8fRTavykF--Dzkn8FbA8Jkn0ag&usqp=CAU", "type": "image"}, "179": {"title": "Flash. Must. Die. | WIREDwired.com", "url": "https://www.wired.com/2015/07/adobe-flash-player-die/", "thumbnail": "https://encrypted-tbn0.gstatic.com/images?q=tbn%3AANd9GcTjOmul7IU5Q2uwySSdgxSAWcvxS0KX3NYk1Q&usqp=CAU", "type": "image"}, "180": {"title": "Flash Player Helphelpx.adobe.com", "url": "https://helpx.adobe.com/flash-player.html", "thumbnail": "https://encrypted-tbn0.gstatic.com/images?q=tbn%3AANd9GcRntlOj_2Q2nbG1OCZrmyRclh0TCVoLtYWPow&usqp=CAU", "type": "image"}, "181": {"title": "Adobe Flash Player 32.0.0.387 | Born's ...borncity.com", "url": "https://borncity.com/win/2020/06/09/adobe-flash-player-32-0-0-387/", "thumbnail": "https://encrypted-tbn0.gstatic.com/images?q=tbn%3AANd9GcRejvOtxEzTGWlG3TqAjlBSmvM0kcWnXD_LNQ&usqp=CAU", "type": "image"}, "182": {"title": "How to Enable Adobe Flash Player on ...youtube.com", "url": "https://www.youtube.com/watch?v=QOilmgbRdO8", "thumbnail": "https://encrypted-tbn0.gstatic.com/images?q=tbn%3AANd9GcT77wmKylnPjUxlUiz7CSbh2v6OvBGidZpVlA&usqp=CAU", "type": "image"}, "183": {"title": "Is Adobe Flash Player shutting down in ...hitc.com", "url": "https://www.hitc.com/en-gb/2020/02/11/is-adobe-flash-player-shutting-down-2020-why-its-going-away/", "thumbnail": "https://encrypted-tbn0.gstatic.com/images?q=tbn%3AANd9GcRLK77CVaMD7CspYQov3EyQewjNZmDF3NiJ8A&usqp=CAU", "type": "image"}, "184": {"title": "How To Update Adobe Flash Player in ...expertneeds.over-blog.com", "url": "http://expertneeds.over-blog.com/2018/09/how-to-update-adobe-flash-player-in-chrome.html", "thumbnail": "https://encrypted-tbn0.gstatic.com/images?q=tbn%3AANd9GcQIetVRmVuRClqzL7Y-Wy6y9wHsKh0rqqtrBA&usqp=CAU", "type": "image"}, "185": {"title": "enable Flash in Microsoft Edge ...digitalcitizen.life", "url": "https://www.digitalcitizen.life/how-unblock-flash-content-microsoft-edge-and-manage-way-it-loaded", "thumbnail": "https://encrypted-tbn0.gstatic.com/images?q=tbn%3AANd9GcR6nxJqFPNmbelK7VY1OQ1nWcPscTqkHjuOjw&usqp=CAU", "type": "image"}, "186": {"title": "Adobe Flash Player in Google Chrome ...businessinsider.com", "url": "https://www.businessinsider.com/how-do-i-update-flash-player-on-google-chrome", "thumbnail": "https://encrypted-tbn0.gstatic.com/images?q=tbn%3AANd9GcQGpzADagU3IHIE-On5GoCdAtzlR3BaVrSmaQ&usqp=CAU", "type": "image"}, "187": {"title": "Adobe Flash Player - Top Freewarewin.topfreeware.com", "url": "https://win.topfreeware.com/adobe-flash-player/", "thumbnail": "https://encrypted-tbn0.gstatic.com/images?q=tbn%3AANd9GcS_LQsHhGiLvKOYWV0fP2gDkoN_QPXgGLtS4A&usqp=CAU", "type": "image"}, "188": {"title": "How to Uninstall and Disable Flash in ...howtogeek.com", "url": "https://www.howtogeek.com/222275/how-to-uninstall-and-disable-flash-in-every-web-browser/", "thumbnail": "https://encrypted-tbn0.gstatic.com/images?q=tbn%3AANd9GcS2hv6ieG_u29uO38IbPjIIIXmfjYoWTQkvsA&usqp=CAU", "type": "image"}, "189": {"title": "Play Adobe Flash SWF Files Outside ...howtogeek.com", "url": "https://www.howtogeek.com/438141/how-to-play-adobe-flash-swf-files-outside-your-web-browser/", "thumbnail": "https://encrypted-tbn0.gstatic.com/images?q=tbn%3AANd9GcSLahSJbifr-LDVtYfdgmLNSEbQQW4yjy2bNw&usqp=CAU", "type": "image"}, "190": {"title": "Beware bogus Adobe Flash &#34 ...discussions.apple.com", "url": "https://discussions.apple.com/docs/DOC-9301", "thumbnail": "https://encrypted-tbn0.gstatic.com/images?q=tbn%3AANd9GcRS_OWq5Wvrz75nsJ4dvj4-4EbQiWJuT9nJWQ&usqp=CAU", "type": "image"}, "191": {"title": "How to enable Adobe Flash Player on ...businessinsider.com", "url": "https://www.businessinsider.com/how-to-enable-adobe-flash-player-on-microsoft-edge", "thumbnail": "https://encrypted-tbn0.gstatic.com/images?q=tbn%3AANd9GcTuABuBHf6UEi5_gAF2Ahv9dwdfDuFFwQ1QyA&usqp=CAU", "type": "image"}, "192": {"title": "Are You Prepared for the Death of Flash ...mindandmedia.com", "url": "https://www.mindandmedia.com/news/are-you-prepared-for-the-death-of-flash/", "thumbnail": "https://encrypted-tbn0.gstatic.com/images?q=tbn%3AANd9GcSGVdRcfoT55CHSEcfouNbCkDRTbN7_h-RhgA&usqp=CAU", "type": "image"}, "193": {"title": "Mozilla to kill Flash by 2020 ...venturebeat.com", "url": "https://venturebeat.com/2017/07/25/adobe-taps-apple-google-facebook-microsoft-and-mozilla-to-kill-flash-by-2020/", "thumbnail": "https://encrypted-tbn0.gstatic.com/images?q=tbn%3AANd9GcTwExTf7PgslTMx5tIO7R-Us39orRVOkMYG6g&usqp=CAU", "type": "image"}, "194": {"title": "Adobe Flash Player Dowload For Mac ...selfiechi301.weebly.com", "url": "https://selfiechi301.weebly.com/adobe-flash-player-dowload-for-mac.html", "thumbnail": "https://encrypted-tbn0.gstatic.com/images?q=tbn%3AANd9GcTdvwXhnQl2tI2vBIIFfQCz_QjgOL6mLPxnNw&usqp=CAU", "type": "image"}, "195": {"title": "Fake Flash update installs feared ...nbcnews.com", "url": "https://www.nbcnews.com/technolog/fake-flash-update-installs-feared-banking-trojan-1B8202115", "thumbnail": "https://encrypted-tbn0.gstatic.com/images?q=tbn%3AANd9GcQDInpAeYlfK1inPmmOMbZg1ru21eGN8LwuRQ&usqp=CAU", "type": "image"}, "196": {"title": "How to See What Version of Flash You Havelifewire.com", "url": "https://www.lifewire.com/what-version-of-flash-do-i-have-2617986", "thumbnail": "https://encrypted-tbn0.gstatic.com/images?q=tbn%3AANd9GcQYQtGFypXr5SVJMig6rC5iyHPTYv2ExryUIA&usqp=CAU", "type": "image"}, "197": {"title": "How do I unblock Adobe Flash content in ...windowsreport.com", "url": "https://windowsreport.com/adobe-flash-content-was-blocked/", "thumbnail": "https://encrypted-tbn0.gstatic.com/images?q=tbn%3AANd9GcRgK_llF-oVq0xX0bxypvkuATz7xlLhC9gMRA&usqp=CAU", "type": "image"}, "198": {"title": "How To Safely Download Adobe Flash ...setapp.com", "url": "https://setapp.com/how-to/download-adobe-flash-player-for-mac", "thumbnail": "https://encrypted-tbn0.gstatic.com/images?q=tbn%3AANd9GcQiWcf3v1GUoyWc82y3WUZ9hZbLvwUe9l7Gaw&usqp=CAU", "type": "image"}, "199": {"title": "UK NCSC: Don't disable updates so you can continue using Adobe Flash past its EOL", "snippet": "The UK's cyber-security agency warned on Wednesday of the dangers and \ncomplications that may arise from not removing Adobe Flash Player ...", "uploaded": "1 week ago", "url": "https://www.zdnet.com/article/uk-ncsc-dont-disable-updates-so-you-can-continue-using-adobe-flash-past-its-eol/", "thumbnail": "data:image/png;base64,iVBORw0KGgoAAAANSUhEUgAAAHAAAABwCAMAAADxPgR5AAAAZlBMVEWkIiL////9+vmjHh758fCeAACbAAD89/b69POiFxejHByjGhqxVVWqPDzQn5+iFBSgCQmlKyusRETq1dT16emoNDTmz8/t3NzevLzIiorBe3zVqqq9b2/LkJCwT0/jx8a0Z2izYGHpNHWGAAABFElEQVRoge3WC3KEIBBF0QHkoygoouNoxkn2v8m0LuJVUvXOBm41SuvjQURERERERERE9A8YY5C5bOMydLBcdH1an5tF9XJZlVgdqOdeQSGDdldKaw0LtmejrlxdE+YZuvXuHSVmSG/8us/z5UB3wozzNSDwRuzXfHWyI2jPxO060TmlY4IUzRL0fSWUGiIiaN/XgHcTE3QVG5QlIy3fCA8Jdh/tvUpnLwA5GVB6upaxFYBelldUgqAV2kW7zDoEHzJkqcXSJy+9oHfQN+LZ6CAvp95AS9vVK9fo+ZExS9RVyQX9mZayTJig977uJvff+4mY0abjfbrRmKH8DJBDtdbed910LfSPm4iIiIiIiIiI6O/7BcsxCvLaeZZjAAAAAElFTkSuQmCC", "type": "news"}, "200": {"title": "Internet Explorer now warns of Adobe Flash's upcoming demise", "snippet": "In the Fall of 2020, an optional update will be made available titled \n\u201cUpdate for Removal of Adobe Flash Player\u201d that will remove Adobe Flash ...", "uploaded": "3 weeks ago", "url": "https://www.bleepingcomputer.com/news/microsoft/internet-explorer-now-warns-of-adobe-flashs-upcoming-demise/", "thumbnail": "data:image/jpeg;base64,/9j/4AAQSkZJRgABAQAAAQABAAD/2wCEAAkGBwgHBgkIBwgKCgkLDRYPDQwMDRsUFRAWIB0iIiAdHx8kKDQsJCYxJx8fLT0tMTU3Ojo6Iys/RD84QzQ5OjcBCgoKDQwNGg8PGjclHyU3Nzc3Nzc3Nzc3Nzc3Nzc3Nzc3Nzc3Nzc3Nzc3Nzc3Nzc3Nzc3Nzc3Nzc3Nzc3Nzc3N//AABEIAHAAcAMBEQACEQEDEQH/xAAcAAACAgMBAQAAAAAAAAAAAAABAgAEAwcIBQb/xAA8EAABAwIEBAMFBQUJAAAAAAABAAIDBBEFEiExBhNBUQdhgRQiQnGRIzJSobIzQ8HR8Rc2RnKSlKLS8P/EABoBAAMBAQEBAAAAAAAAAAAAAAABAgMEBQb/xAAuEQACAgEEAQQBAgUFAAAAAAAAAQIRAwQSITETFCJBUQVhcTKBkeHwMzRCsdH/2gAMAwEAAhEDEQA/ANRNdquaj2lIcXOyl0aq2ZGwSucAdB1KTnE0WDJJ18F/9mAyMe4OpWF3yz02ti2Q6AXEEFt7+aaJbkugFwuGH7g1NvyTXVik6ai+uylJHKJg6FriL3Gi1TW2medkhkWTdjXBfzOjb9q6ziNlhSb4PT3OEfe+SpSHOHOu4OJIN/yC2nxwcGme9OVu+QsBiklazNM12400SdNL4KgnilJL3WWmQxSRAcsNy/iCycpJ9ndDBjnBe2qBZxfmuMo2FtT807SJ2zcrvgruEkUscjzptZuwWq2yTSOKSyYskZSGrSXQgvc3vp1UY1T4N9U3LGmx/ZIz8KnyM19JD6MjKdjRoFLk2aQ08Y9IyBiVmqgHKlZWxELRZFg4pkygDS3qi2LakhRr6Jk0mRzGncIToJY0+wNYG7BNyZKgl0Dl63690WCxq7Q4uPNSacgLdSU7I28iuZc3TTJlC+xHR3blFgmn8kSx2qLICzOxIawSKolkWFEcNEA0IAmQuDG8ZtFSMsisDW3Q2TGLMjQUrNFFmSNhe9rGNL3ONmtaLknyCKbdFuoq2z7HCfDLiTEY2ySQQ0THdap5Drf5QCfrZbR085HmZfy2mxulb/YzcVeHM3DeBvxObE45yx7WGJkBbubb3/gieBwjdk6T8qtRmWNQr+Z8NZYHqgKYmJa58kzOk2ZQDdQbpBtZAONEBQOw2QOgWQSIRcppkNAynonaJUX8FvDsPqsRq4qSjiMs8zsrGN6n+XmhK3SCc1hg5zdJG++C+CqDhunbIWtqMRcPtKkjbyZ2H5nqvRxYlBfqfI6zX5NU66j8L/0+qGgstDhPi/F/+5FRp++i/Usc/wDps9L8R/u4/wA/+jQx11XnH19CnsmR2I4EbbJpkSTM91J0WS90BdhAskMiCiFAmK5MzYAUAjdHhDw22jw041VRWqaoZYb7si7+p1+Vl3abHS3M+Y/M6zyZPDF8Lv8Af+xsU6LpPENb8ceJjcKqpMOwNkc9Sw5Zah5uxh/CANz3XPlz7eIns6L8U8sVkyuk/wCprLGOLsexqndTYniMk0DiCY8jWtuNtgFyvJOSps9zFo9PgluxxpnjB6zo61MVxTomTGbqEmXHlCOfYp0ZuYOZqnQvIHmpbR+YYShLaX5Q50UPeAvTSIcz0eG8Lkx3HKPDYyRz5LPcPhYNXH6XVwhukkc+o1KwYpZPo6chijhhZFE0NjY0Na0dANl6SVcHxbbbtng8d4jiGHcOzuwekqqmumPKiFPE6Qsvu42BtYX9bKMjajwdGkx455V5HUUc/wBRgOPQRPmnwXFI42AufJJSSAAdSSQuHxy7aPqfV4OlNf1R5Oe6mjTeHNZFApBzjulQ94zX6oouMyq+YX3WiicUsqFEvmntJ8pOajaHmROb5o2h5WTn26o2i87RBUI2B6n7NueA+Ec2SuxyRpOQezQ3HXRzyP8AiPqujDCuTy/yWp3pY0bjW55JCLoA8TjTThLGDfajk/SlLpmmHjIjlsSADdcNH0/kQDKO6KE8qF5wvuntJ8o7Zh3ScS45kU3P1W1HnufJOY0I2j8iQDKEbSXlROaLb2T2ieRCGUeZT2kPKPTiSeeOGCN0k0jgyNjd3OJsAPVPaJ5kuTrPg/A4+HOHKLC47F0LPtHD4nnVx+pK2SpHmTluk2WOIcXgwHBazFKrWKmiL8oNi49APMmwQSlfBq7+3mkH+Hqj/dN/6pbkavDI8/HvGulxTBa6gZgU8bqmF0Qeahpy3G9rIu+Bxg4tSZp72rTYrPxnX6sntNyjYL1Vh5pOoS2l+X5GEvmltGsxa9l1/ms953elC6iBGiPID0aF9iA1J09EeUn0a+zJFSNvoM1uhspeRmsNJFckkpWvPusDbnQBOM2GTTRl0qNu+EHh3NTVkfEOOQGN7Bekp5B71z+8cOnWw9ey6YX2zxNTKO7bHmjcuys5TTHj1xIH+z8OUsmxFRV2P+hp/V9FE5fB16XFfuZpdzVCZ0OIkbebNyzo3um3Sszxx35Nj6LXsUJ+FZeSR3eixMeOkibfUC/dJ5JFw0mKPQW0kN9d0eSRS0mH5MjIYGtLSGuPyUOUjaOHDFU0hOeb6tufmr2Ix88uqC6Z5+6wDzJuhRiuxvPlr2pISOSYOJeAb7AdE2oNcGcMmeLblyPJNII3FrADY2upUI2aSz5VFtI6rw7hbAMNlE1DhFFDMNpGwjMPkTqF1qKXSPBnnyT/AIpHr21uEzI+a474vo+EsJdUTZZayQFtLTX1kd3PZo6n+JSckuzTHilkdI5jr6yqxGsmrax75amd5fJI7qSsH3Z60YOMUkiq5hO4snaE4y+hBC8OzxnK7uU9y6ZisMoy3R4Zma+oazISL/itqpqDdm6yaiMNlkbJMDqGu9EnGA4Zc6fPIzppnD3WBvmhRii5Z8slSSRGPmH3ix3ok4w+BQyZ/mmHlnTdFl+MYRu80rRUYMIjPmpsrYyOYcpGuoTsJQdHUNXxzwtTRukkx6iIbuIpOYfo25K6t8fs8H02dutrPhuKfGqjpmGDhukfVznQT1ALI2+eX7zvlojen0U9NOLW41Bi2J1+N1z6/EaqSpnk+Nx2HYDoB2WEpc8np4caUfYVMh81No22SBkKLQnBhyFFgoMmV3mhDcWDKfNO0TsYMh7IsW1hyHslaGlIyl1tUkjZzoqkysnMjQ5zSbWAv+S1qLVHnueVZPIuUWwVjR6SkM1xBSopSkiFxAsLWRSCUmVpo3PcCXAAbWC1jJJHFmxSnLdY7CQ0AlS+eTWHsjQ+c/8AglRW8BdcIoN4HPIbfp8k1FClkceSs2qfzXAgNaOq08ao4lrJ76dJFkPzAFZuNHasm7kBdZCQnOiB10bQ8jDoXCx6oDi+wtIa0C9tEnyVH2xSsALbWLtUAmvlhBHRyOR2vshN/iCKE3+opJyg6fVUkQ2xCTlToht0TXufqgFdBN7aIoLbQA124cbddEcCSl2mI6lLTcBx6ix1sq8nwYvTOLsdosPdv6qX+ptFUvaTU/0QPkNjbTX0RYU0hIGTXOca3vqibj8EYMeX/kuzLUe4wyEXDUoU3RrmuMXMlgX5AW5u10O6saSbq1Y4gedmhRvRstPN/AXU8nRn5I3op6bJ9AdTvuAAT3Ce5dmfp53VA9lk6sKPIh+lyfQfZZNDkNkb1YvS5KuhJYMjg192k7KlO1aMsmFRajJ02RtDKSbSSab7JPMvoqP4+bbSk+P2MhongjM55I3FtCl5U0aeikmuXZjcxjd3NHzKabZm4QXyM0Ob+zja7zunSfYrcf4Vf+fuBjOY0mwBvtdD44CEfIro/9k=", "type": "news"}, "201": {"title": "Hackers exploit Adobe Flash, IE browser to target porn surfers", "snippet": "There are no security updates available for Adobe's Flash Player. The last \ntime Adobe Flash got a security update was in June this year. Microsoft ...", "uploaded": "1 month ago", "url": "https://www.tribuneindia.com/news/sciencetechnology/hackers-exploit-adobe-flash-ie-browser-to-target-porn-surfers-140677", "thumbnail": "data:image/jpeg;base64,/9j/4AAQSkZJRgABAQAAAQABAAD/2wCEAAkGBwgHBgkIBwgKCgkLDRYPDQwMDRsUFRAWIB0iIiAdHx8kKDQsJCYxJx8fLT0tMTU3Ojo6Iys/RD84QzQ5OjcBCgoKDQwNGg8PGjclHyU3Nzc3Nzc3Nzc3Nzc3Nzc3Nzc3Nzc3Nzc3Nzc3Nzc3Nzc3Nzc3Nzc3Nzc3Nzc3Nzc3N//AABEIAHAAcAMBIgACEQEDEQH/xAAcAAABBAMBAAAAAAAAAAAAAAAFAAMEBgECBwj/xAA2EAACAQMCBAQFAwIGAwAAAAABAgMABBESIQUTMUEGIlFhFDJxgZEHIzMVQlOhwdHw8UNScv/EABkBAAIDAQAAAAAAAAAAAAAAAAADAQIEBf/EACgRAAICAQMDAgcBAAAAAAAAAAABAgMREiExBBNBIoEUMkJRUqHhBf/aAAwDAQACEQMRAD8A4bSpUqAFSpUqAFSpUqAFSpUqAFWRWKyPpQAZ8I8J/rPH7WzP8bNlz7CvSMFlbJCqRhkRfKMN0H+1cq/SHgoEE3FJ9ceo6IpB0A711BRdxQtyjHMMZ+YRsd/fI6ZrLZLMjh9Xb3L2sZS2HLuCKBAXkdFU6irKDjG+d84/7quWXDpbriW88bcrzYXzN+Ngy746Z2FT+McVFtkzl4GV8LzdS9BnIKA7HJ64yQRituEMHl87c1pGLY0CVSoADbKcjoQcn+4bGmQ2Rqojphk8z0q2AzitmVQNjmnHSG6VKlQAqVbBGIJCkgd6xigDFKs4rFACqRY2z3l3FbxDLysFFMAZq9fpNwT+o8ce8mj1QWq5P1qsnhZE329qtzOzcA4ZFwvhFtZxeTQgyexPep8sATITMTNkgr0z7qSAft7VDjma2HMlw1so3kY4Kf8A16D3FTXuNMOtXGjO+xA69TgfXcemayLc4VeJbMA8XkvOQTEkssDMRqtwXOCTqBTbH09+9OWFjw65tgEGnTMWYWd2U0t0LYXqcacjOMg/dq4t4ri8RcCI6Qupwi5JzjTJkjocjIO3Y52PBDcAJca8568zRLnpjYAd2H2H2e9onSfprSR5Q3rODip4ghaEMzAfemTylXGT9Kup5N2vJFIpAU6Bk7CiKcOdoRIrdTjGKJTUeSJWKPIOSSSH5cgGpcF1HInKuEBBPzAb1u/C5ipYMDjsaitZzpuV6VXMJlcwn5J11wWSPh7X8LardXCHPUE9KD0fs+JtyBYXiERsc7jofWonEuH/AA6mTcgnYgbY9arXOWdM/YrXZJPTP2Bor0J+mvCF4V4Xt0IAnuPO5x61wC1kSG4ikkXWisCV9RXoXwxxSKayhuFdzbuvlVVLaR9BU2mL/TscdEcbMsTQHmLyR5YwdSjOfYAdD3yKFXQmid5bRG5qB3EODqmfdv2yT6g+Q+3ajLN+wwBBcj2z0oFxyBbTh8hSMQbmVwsZJY6c6h0AIK59NuvSlwW4iiCcxjg86XVw06qFZnQEyQquRpDeYDJAwc59+mdxbLfmhQpWRl7BipGc9Af8u/beqVw61hnt+dCEgvpU0rOyqBq0sEjmUb5XOOwOMHsDaLWbNy1vIkIfQrlIlZfKdhhj6EEfTHSmTZqvkkzzNBaRuoZiR96xcWy8w4YY9qdhlRk07A0xcxOo1A7GqJy1GhOWrdm1si5wemaL284jXSBlScZ96r8blD1onwq5xcAk7g6hiothndlboZW4SF7GFOSMY3xWkbROQAQcnGKVxaRy6tB3cDOTTT2UsMEsgJAEitjUN/t3pMIVvzgyQjU+HhjvGYLe6FnHG2JNEmTnct1A37bGoY5lzZ8iR2ZQfLt02z2z2zWWkls7t5GOGt5xIh31YzuAN16etZuojY3AdIxIkcpiUF4yjf3KNsEjB3Pf1ro0xgory0b64pRS5wRbrh5EJ8pWReoIxR/9OfEScOvfgb18W8p/bLbhW9PvUOM/vaAp5ZUAPymTVtkElickgg0D4lbm1udSZVScqfQ0nbU4iZwjbqpn7HpG0uJmjWK4KqoGVJXSdROMHUcbFux6460M4s0JvooZAkSKea/NxGOgGnV0BOFHb5j9Kq3gnxMOK8J5c2qK6skAd45AjSbYBA6HGNweu3pR7g9zJPxNiZoxdEs+lZwHZQzAgKBuPlzgDrkVMINCOmplXlS8FjtoJDYiWSSeV1R2zFIo15z5dgACMA56hgd995dssV5Y6LqN2RpOa8TOddu+zYHTYdvY/at4E1zJBqKzDzureSTGcDPXPTt6A/UiVcqNbsjZ21AAfTaqSIl6meSHgaNgyjYUw8j6utbJdSKuknIrGqJslwQfamJNcnSSa5N4rgq4LDIHajFhyJEy+N/lYbEH0oOlukgykoHs1OBbi3T+M6F7iqTipLYXZBTWE8B4QSNn4Zw57A7Gl/UGiU29wCpz0YUHs+ItFJq6Yo8vFYLlv3MEOmlt+o96ySrcX6llGKyucX6o5X7NDJDIjBcjWuDoOxGOhrTi6xxpbvJJbDNuDqlhLBmQgBRpHcYyTsd808LG1nni/c0KFwANgRv3qDzLuAzIxe3ubOcSKHGeSjDSTgjfbT232p3T41bMb0+HLMXwK11XcSNBDzZlOnIuBGoY7g6WwMDOnHTy7U9xCBb2zDockjIIqBYYkuvhWaO5SQGJdYZR/wCwPbG4x67milgJuXyp7cQalDRoCSNOkb7knuDTrU/mL9TFrE1ygDwjiM/COIJcwfMoKshJAYEYwcV2TwdcPNYG6tYwpugxSOaQyIfL5Q4GNwAjEAbgnuK49xu1MNwZF+V+v1q0/pj4nj4ZfGx4leGG1l/ilkOY4XzncdgT/rt5iabGWYjZS11a4neeGhmt1eSNotZDcl1yqggdMffqTRMIV/jDr9MYqveH5EW3jvvicRyIz6OezJGrAMo0n0GPTvR+B4pYknhaNkkGVki6EUlow1tM8c4NKnc1g703J1cmgOOlSYL2WFSoOQa3ifQzQpaxzvLFywGUkqSQdS4Pzdu/U7U180LLoUcvJyBgnJ71OFIhpSW5Ijntpv54vqV2NKW3jlWSa0k8qjLIeoHtUDBFSYpI4oZUdZNciDSVYAffbeq6MPZldGOGErVJbe0F1JcF7bmiNnhXVgsmoAZxuO/3607wOO0luHtUnlU3SOjiZVRGUAsAWyTksqfn8x4ZLE8Nu2jbltCYpEt531c5skNgYxsCKwl21jfD43h0MQLo7x8jSyqCD5c9Mgf51dRS4J0rcYhtrqYRiOGPM/7KE6FOpcHv0PuaItNYwzi8gjuVkmbyFimjtqB75zqO3qKi8StDe8YvX4TBNLbtruEVly6xZzlsenepPBeM8Qit0gtHiZ7fPJV4EfYtkjcb74O9Q0vJE947hDiNst1akDBDDI9qqEiGNyjDBBwaudpHcwh7S/heG5Tdo3XGAf8ASgvG7HDGZfTcUit6W4sw9LZ25uqR2r9MvFsXHuHRw3MEizWiaJWXSEIHQgDGOvpRHx/4lTwv4aeW2jPPmHJgOdiSOv2G9cF8IceuPD3GYbuFwIywWZSMhl9xRH9RfFJ8ScWUW7v/AE+3GIEPqfmb/npV3Hcn4Zq7C+Xn+FT1VnVWlKmHQwPxXE0FylxbyNHKhyjqcFTT0dwPhLiF4w0szq3OJORjOfzUPNZDEUJtcAFb+4uuM3Iub2UNIECAqgUAD6U7DDKtvNbxTskM4USLpB1Y6fShAnkHRsVsLqYf3mly7jecipRsfDCK8ITvK34ohfQTcTMRvrqSVokCKxAzpHQE96r/AMZP2kb80vjbj/Ff81XTb9xbruf1FltrRrZle1upoXEZjLIRllPUH2rFpwe3t5eZqdtiuCarfxtx/jP+aRvLg/8Amf8ANGiz8hb6e9rGst1rZJBPzedLI5GMyNnatr6NXQg43qmm6nPWV/zWDPK3WRz96jtSby2L+Bm56pSNrtBHO6qds0zmkTnrWKcuDorZYP/Z", "type": "news"}, "202": {"title": "Find and fix your Adobe Flash dependencies, says NCSC", "snippet": "As Adobe's Flash Player approaches end-of-life, the National Cyber Security \nCentre is urging organisations to fix their Flash dependencies.", "uploaded": "1 week ago", "url": "https://www.computerweekly.com/news/252490008/Find-and-fix-your-Adobe-Flash-dependencies-says-NCSC", "thumbnail": "data:image/jpeg;base64,/9j/4AAQSkZJRgABAQAAAQABAAD/2wCEAAkGBwgHBgkIBwgKCgkLDRYPDQwMDRsUFRAWIB0iIiAdHx8kKDQsJCYxJx8fLT0tMTU3Ojo6Iys/RD84QzQ5OjcBCgoKDQwNGg8PGjclHyU3Nzc3Nzc3Nzc3Nzc3Nzc3Nzc3Nzc3Nzc3Nzc3Nzc3Nzc3Nzc3Nzc3Nzc3Nzc3Nzc3N//AABEIAHAAcAMBIgACEQEDEQH/xAAbAAACAwEBAQAAAAAAAAAAAAAABQEEBgMHAv/EADkQAAEDAwEFBAgEBgMAAAAAAAECAwQABREhBhIxQVETImGBB2JxkZKhscEUI0NSFTIzQnLwFlPR/8QAGQEAAwEBAQAAAAAAAAAAAAAAAQIDAAQF/8QAIxEAAgIBBAICAwAAAAAAAAAAAAECEQMEEiExQVETYQUUQv/aAAwDAQACEQMRAD8A9gorETNvRwhxD/k4r7CkUzay6yQR2/Zp6NjFCzHp0iTHjJ3pDzbaRzWoCsrf9u4EJlaLefxD/AEDCR5159JluPKKn3VrUeajmqLjL8lWGGXHM/sSTSuaXbA3R6XCSLtsvDdUQ6pTHf8AEjRQ+RrLWJ1y03B2AtR3OLWeaOnlTvY6R/DLD2E9Cw8t5aw0MEoScAAnhyz51WuMWNOf7RSFJwcpAOCD7ajPV4YeQb0irdpG8s60o3H3j+UytfiBWhSw2n+wKPVWp+ddeWp9lcc/yK/mInyCBq0THNXChoeJyflVtqysJ1dccc9ndFNKK5Z6zLL6Fc2zgzDjM/0mGweuMn3mu/tOaKK5nKUuWKFFFRyzypTCBu1y3NSlLY9c1basaAMvvKUeiBgfem1Fdk9bml06Gc2yqzbobP8AKwkn9ytT86sjTQaDwqaiuaU5Sdti2wooopPJgoo8aisAmig6UzsVsRdH3GlPKb3E5GEZ3vOnhBzltj2FKxZRVyba5kIAyGsIKyhKgc5PKmLtpt8BDSbpKe/EOjIaYAOPkadYJttPigqLEPOmuzTKHbs127SltjOpTkBXLNWLjs+GoQmwXHHGt3JQ6khYH++FKYsyTDXvxXltq8OB9o4Gio/DlW81bXycqKsot8tcRUtMdZYSMlegGPv5VWTjeG9ndzripOLXYKINFP71Zo8e2MzYJUpGhWSc6Hgf961yhbOuSIqJbslpEdSSpRTklI/9qr0+Tdtr7Dtd0JalKVLWEpSpSjoAkZzT6PG2ekuJjtSJAdVolxegUav2G3C2Xd9iRurcLYUwvHEZOcePDNPDSuTXPAVCyrs3bHESFpuFty24nuOLQDun7Zqg7ady9mA44G2yd5Kz+ziPuPKouEy6R7m7vyH0uJcJSneOCM6acDpT3aKGZlrjzltfnMgKcRzKTxFW+OEoONcx9jUnwVWY9uTL/DwbWZwBAckb+U+/hpX1dkvWBTci1q3IjigXG9FDI5ZPIiuk6RbbjDZQ1dPwbCBhTKdCfDHGq7l+t7UMQG4rkmM2AEqWcbxBz5VaThFPlL0w2kddo4yp7EW5wErcJAyhAKj4HHgdKtKuaZkfdbkswbgnurD6BkeAzWYYu02IhbUV0stEkhGh3c9KqPPOSHFOPLK1q1JUc5rnlq4ptrz2K5I0jz0WLHeXc5yLlIVo22FbyUeXAcazFFFc2XN8lcdCylZqtj5SXG3rc9hQUCpIPMHiKz9xiKgzXoyhohXd8RyNfEOS5DlNyGVd9B58D1rQSLrZbkEOXCO6l1Ondz9QeFXTjlxbW6a9jcNcnfZV0TrZItz4ylsYz6qs6eWPpXxs06nMyzSDlIKgnB48lAfWqrl+jRI6mLPE7He4uL+vj50miynI0xuSnJUhW9qePX71R54wcEndcMN1Q4Vs4Y8s9rcIyGG1AlRVhYHs++anaS8IkTWDAd1j5IdRzJ6VTv8AcI1ylIeYZWlaU7qlLA73SldSy5lC4Y1SYJSrhDr/AJPOKQFNR1KTwWUail0m4S5KlqekOHe4gHA91VqKhLNkl2xdzIoooqQoUUUVjBRRRWMTRRRWMFFFFYwUUUUAhRRg5oOgyeHWiAiiqki6Q4+Qt9BUP7UnJpXI2kQMiOyonqvT5U8cU5dIKQ/rm8+ywneecSgeJrISL1NfyC72aTybGKXuObxytRUepOavHSvyMomskbQQ2jhvedV6tLJO0UpejKENDrjJrPuyG2099YAPU1dtlovV4I/hdomPtn9Yt9m18a8A+Wa6celj4VjbTfUV8KkR9zf7QJB5E8Kqu3WCz/M+FHokZrztj9E6LtFIZG0iE6R2Co9VnFLJF8mvZHaBsdEDFVjp5yDtNa680yN51xKR4nFLpN/hNZDZW6r1RgVkluqWd5xZUfWOa4uPobSVLWABzJxV46ReQ7R/I2ikOZ7BtDaep7xpZInSJB/OeUrwzXCBEuF1ITa7fKlA8FNN934jpWnt/o12hmAKmvw7a2eRy+5j/EYA+KurHpa6QyiZUrCeOAPbXND3auBthK3nDwQ0krV7hXrFr9GFhikKnKlXFwan8QvdR8CcDHtzWug2+Fbmw1b4jEZA5NICa6Y6cdRPFrfsZtTcv6dtENo/qznA2PhGVfKtXbPRUwnC71dXZB/64yOyR7zlR+Vej5qKtHFFBqhPatlbFaSFQ7YwHB+q4nfX8RzTknPGooqgTxFiaJdvKld1aThaDxSocQRSx9Q3q3c/0fybjMU6Ozjbx1d31AqHiEnXzq9b/RhZ2t1VxflTVc0FwpR7s5rh/We7gntPKnJTaVhG8CpRwEJ1Kj0Apvbdl9orpgxbU822eDkr8pPuOvyr2e2WS02hJFrt0aKeam2xvK9quJ8zTCrxwRXbG2nmFu9FUh1IVeLyWweLcJoZ+JefpWrtOwmzdrUHGLah58ah6WS8seI3tB5AVpKKqoJdINEIAQkJQAlI4ADAqaKKYIGooorGCiiisYKKKKxj/9k=", "type": "news"}, "203": {"title": "FarmVille Shutting Down After 11 Years As Adobe Flash Player Support Runs Out", "snippet": "FarmVille Shutting Down After 11 Years As Adobe Flash Player Support ... \nFarmVille was one mostly played on social media platforms like ...", "uploaded": "2 weeks ago", "url": "https://www.gizbot.com/gaming/features/farmville-shutting-down-after-11-years-as-adobe-flash-player-support-runs-out-070205.html", "thumbnail": "data:image/jpeg;base64,/9j/4AAQSkZJRgABAQAAAQABAAD/2wCEAAkGBwgHBgkIBwgKCgkLDRYPDQwMDRsUFRAWIB0iIiAdHx8kKDQsJCYxJx8fLT0tMTU3Ojo6Iys/RD84QzQ5OjcBCgoKDQwNGg8PGjclHyU3Nzc3Nzc3Nzc3Nzc3Nzc3Nzc3Nzc3Nzc3Nzc3Nzc3Nzc3Nzc3Nzc3Nzc3Nzc3Nzc3N//AABEIAHAAcAMBEQACEQEDEQH/xAAcAAABBQEBAQAAAAAAAAAAAAAEAAECAwUGBwj/xABDEAACAQMCAgcEBgcFCQAAAAABAgMABBEFEiExBhMUQVFhgSIycZEVI0JSobEkM0RiwdHSB0OCksJUZHJzhJOUorL/xAAbAQACAwEBAQAAAAAAAAAAAAAABAECAwUGB//EADgRAAEDAgMFBQUIAgMAAAAAAAEAAgMEEQUSIRMxQVFhFCIycaFCUoGR8AYVI0OxwdHhU6IzNPH/2gAMAwEAAhEDEQA/ADNO0qC4sRdXN08QaRkCrCG5Y4+8PGsayrbS2zA6r1z6l7ZMrQCr/ovTQMm8uGHlAo/1UgcZjHsn6+KkTzn2W/XwWTqKw2mpXNrCSyQsF3OACTtBPLwJI9K7DBnaHbrrSmqnSszZQqetUe9gVbZ9Uxtj7qks0RIG3j5Gq7I80doPIKXXwAcc/PFVMLuakVLuDVLrbfPut86jYvR2l3JaksGl21vbSy9qkM8fWAKwUefPPfwpmGhdKL5l5fEftTNSTOiEd7K7U9P0ywZDLcTjrIxIsaxhyFIzgncPyqrKGR5NnKj/ALWmIDNHc2voUNeWa2zzMbec20cpjWd4yFYjgePLnkUoY330K9DS4kJ2AnQ8kOGtieAFRs5E12kc04a38B8qqWSI7QOaE1C0juNklvcdlukPsSqm7h3gryI+PLnV2B7d4uEtMBL3mOs4cVZaQ9V+uvHnP7yIo/ACoc1x3NsrRkt8cl/RGzt2PRrWMtxaaU8PILXPxJ21LT5/slntyzu8h+6J06802e2aH6Oe4vEidjIZmCbgDtyB54HrS9NBC8hrm363SdQZmXcHaaaKGs6zKup3q23UoglYblgT8yPGry1E2chrtFangj2bc2qv1fUJNNUPbssTTyNIWRACQVQjj61vWTSgNDXcFjSxh9w/Wycz6nFf29rrEpkglXrJElcOohAyxPPHs5PceVZRGoZK0EnXrdXdsTE57BYjju1VGp6s9hqLQ24jRICowIUyccweFFRUTCU2doFaGFskYc/UnqU306n0uvVRW6WvaBwEEfFN3H7PhQamYyeLS6ns42Xe1NuZWZrQ7Jp1hE7ZMTXEOe87JD/UK9XQSZg7zXlccjzztf7zQro7xdT6TWKO31Y6oH4IgJ/+TWxOzhcfNc4RiSZoPRb9vPY3vSy86y7nlmaMrNA0X1ZwVBGd3EZ5DHM0q8OEAFgnILNqjI0m+q5wajLe22pKVg2qsarst41ILSoucgZ5bqirYyKMFo1T+EVNRNVtD3khaE9+bfpJHp6R24hiB3r2dMttQscnGeS1bI0U+fjZLyVdQastDza6DuL650610mzgaESyWyF3aJDlixGckGikjY+PM4LTF6idlW5rHEDRHagt5DJaW17PbXM2JZHaFVKhTtVeKgccq9J1ErGu7gsungsEkzXCV5I6FY/SicxWumDBwTcE8P8Al1ypmZgF3ZbbZ1+Q/daWmXJ6uwluZpezW9ik5QyEINhcnK8uad9bRktYB0SRiY5spI1vb52/lcxDd3D6RdXQVXtTNGJ7ncPZfDYHPv3Hu7qUbE6xNky6wkAvrrYLQ6RanDJo3R+5Eg3S2sgf2vtIwj/0VeVuZrL8ljTMIkkHVadlplymsrpU0D3tlqaIXljOCqghiSTy2kjKngQR5VrHG5j7b7rB8rHx7TcWnd9c+HJZ9qH1/VdYmRXI6me4j4Yyc5UfjWWxL3OJHP8ApbOeIY2NPQIG+hkh0nTbsq69tWbmp+w+38iKq6HujqtWSAvcL7reoWh0wm6zTbW7AOJroypw5iWJHP8A7Kw9K9BhzvF8F5rE2A5G8rj1Wf0QfdqMkpBwkQVTjvkdYvyc0xWPtFZKUcV5gtToxN1vSTWZHHFd5+A69T/CoqCNm0dVWFnecfNZXRO5/Slsbq2mcXrRrvV9mwqSc8VOeflyqauMSM37lpQyuppRI0aqer6kbLpXqF7JbyzQpJOhVSVyCjR8GwcYz4VdrQ+HJfgstWy7QcCi+m4EGuWkUUEssMVpFmM5OfabILAfEZqlIA2K1+avVudNMZDvKL0/Uba/sY+y6YtgLaXqOqWZ3G1g8gPtcfeDfOkK9liHXuu3gEpa8xAaIrtLR4VLyaID7Mc7IPkDSIzcF6SSnhkdd4F1GO4KStJHeSiZlC9YZizY8Mk8qO9xVOywZMgGiue7vo4o5JL+7SKYt1ZM+A5XgTjPjV7PtdKilo3PLANR1KaGe+uZUht768kc+ykaTYOfj6VAzk2VpKOkjBe4aeaHjm61VKXUzCSVZf1zZd+QYnPE8selFn3stXU1KxtyNApPPJnbJfXWUbirXTnaQfj3UHODZQ2lpSLhoUu0yqob6QvAD39rk/nUZnqexUtvCEyXUilmW/ugT7x7U+TjzzRd6Ox0tvCFK4Nyqr2uW72ibYBNcM31i4OME8xkfhVy2Tiso20Wa7ANBdTWW6aQQC7vGl6zbs7U5IbPxxzqPxAbKez0YZtLCyp7UxRl7fdFWG0g3T8fI8ai71qKSlI8ITm8kLFm1C5JP+9v/Oou9HY6X3Ql2h8AdvuceV04z+PnU3ejslLfwhM83WbOtu5pApyoknZwDyzgmqkuOi0ZTQRuzNABWhZagLSwihWBZJ45TtZx7Ij3K5XnxJZBxxwGa3EwDUjPh7ppyb2FvWysbV2ZmZrJGY52s0x3AmMxksce0cHyqe0BUbhLhbv+nXzTWGrz2cdrEY+sS2RlX63aTlw/PBxy2kd4qGzgC1lefC9o9zw61/r+1XHqMy3thdGGP9CUKkSthTwOSOHDOR48qqZrlXGHWhfHfxcUQdcm2MotE4tGcmTLNt2+8SvtH2efDFadobfclvuY+/6JotbmWVFaBRCrhsK24p+syV5cT1g45+yKjbtKH4Q4Nu12v/ih9KmPWbi+hgLJIqIqNJtYBQv2sHnt4+RNQZm3JWww1zqdsZdYhC3mo3N1Yx2piSIRlChQ5ClVI4DHfkH0qXTtPBaQYaInl2a9wR80Vc9ILiZ7km1CrcOzurTbuJVAPs92z8asJ28kuMFItZ/oqBqvWX9jcSwFI7WeSUhH3Ft0m/bxwOfD19KqZQTf63LduGOjhexrrlwATnWmkto4JbGJkWFonHWkcCoX2eHscsnnk1fb63sqDB3A3D/T+1a/SK7MpeKJY1+u9kPn2ncNuzt7hketRthyVRgvdILvT+1JNeMrxRXFssdr1sjTLHhtyPvyoGBg+3jcCPGgShVfg72glrrlDQavJFe3V0bWKTtBU9UzECMrwXBHgMjzqolsUzJheeFkea1vW6H9KUXSRNrZXV3js0DyD73IfOsJqmKH/kdZYS1EUXjdZaMfRu/b3mhTyLZ/KkHYzTDdcpN2LQDdcpSdGtQUZQxOfANj86luM0zjY3CG4rATrcLNubO5tGxcwtH5kcD60/FURTD8N107FPHL4DdUVstkqEJUISxQhMVB5ihCbq18Km5U5iomJfEipzKc5UTD51bOpD1ExP3EVIcCpzBdPoXRZQq3GpruY8Vg7h8cc/hXn8Rxo32dPu58/JcKuxUklkHzXVIqxqFUBQOQAwBXnHEuNyVwiSTcqVVVUqEKMiB1KsoZTzBHA1Zri03Cs1xabhcpr3Roqr3OmEgjiYf6f5V6TDsYBIjqPmu7Q4pciOf5rkhK/cTXp9m2y9Dlan65/vVGyajIEuuf71GyajIE/XP96jYtRkCfr5PvVGxao2YS6+T7w+VGwajZhLtD+VGwajZhLtL+XyqNgEbIL1XkMqAT3Z4V82C8CgYjqU14vaIobe2QZ+rlMjSnuHujAHPz4Uw4QtZ3SST03fyoF0r7UWsZo0ezuZY5PZWS3TfhvBh3fHl447yGnEoNnAEc9EE2RsTM6BmQoxHFTjI+XCsHAA2CFOqoQepSXkMay2MC3BU+3BuCs4/dYnAI8+fiK3hbG85ZDbkeSNeC4zpZpzxFNSFsbcSnEse4NsbuPDhxr12CVgkBpy65G48wvTYPWF7di/eN3kuc3ivQ5F3Lpb6MiLpb6MiLp99GRF03WePLxoyKMyytR1yK0iErNtVv1YxlpPMDuHmaVdNd2VguuFVY0GHLEL9VjHpju92NkPiwBH8Km7+iQ+/p+QX0hXzJcpKhCVCEqEJUISoQg9Ys1v8ATLm1b+8TA8jzH4gU3Q1Bp6lko4Fb00xhma8cF5AHJGSCD3ivquUL210+4+FGRTmS3HwqMijMEtzeBqciMwQ2ov8AUCNztSRwrH93mfmAR60vU3bESEhiUpZTOsvO9Qu3vr2W4c++eA8B3ClGNDRYLxZNyh8VZQvr+vmNlulRZCVFkJUWQlRZCVSG3KFMQuRngKcbQTEXRdeVaxot/Zag6SWkgWWVuqZRuDZPAcO+vo9LUxvib3tQBderp6uGSMEO3DVa+ndBbydFe+uFtc/3arvb144H40hVY5DCbMGYpSXFmNNoxfqj36A2+09XqEwbuLRgikh9ozfWPTzWIxd99WBYmq9EtS0+MyptuoV95ohggf8ACf4Zrp0uMU05sTlPX+U7BiUMpsdCsLXreC36DTXk8n6RdXUcVuoGSwRtzAegPy86zq6hzqpsLdwFz5nckMXmJcIl5EprdcBSzQhfXQubc8p4j/jFfO+zyj2SmzE/kpiWI8pEP+IVXYvHBRkdyThlPJh86jZu5KMruSfI8ajIUWKVGUqLKyABmz4U5QxBzy48FB0V7Pin5p8hsN6AEHdX4hJRRub8qoyWR29bxQZ9UA17cE8HA8sVXZtTQgYFfbX53bZsYPfWb4tLhZSQWF2q576EZAYnzAqgjdvWYgeV5D/bPqM1pHbWFrbQR2cu+WNlILFsrv4Y9nO7kD4nwrv4a3OTI43I0+HBYzl9++vHEbhXZSylnhUoXuaaFcOODW3/AHhWTsTibwPyXtzVMHA/JXr0auj9u3/zE/wrI4vEPZKzNdHyPyVq9GLn/aIl8+NZHGYvcKoa5nu/orV6NTj9vVfgp/nWRxiI/l/oqmuZ7itXo9KvPVZAfJT/AFVmcWZ/hH18FQ1rf8a6HorZmwmnR72S461QQHHLGeXz/ClpKwTmwYGrm18glAIbay32yFPjXFOrkgFgZJ4k5J76cXTGiVClKhCVCFxH9ruijUuivbIhm5sW63GcZjOAw/I+lP4bKWzZef6pOpY57dOC8HzxrvLmqVCF7xdW+tXUYUdFkifueKMqR6bsGtWS0LT/ANi/mu3HXzRnV9xyKybmPUrOdobmxMUq4JVuB4+tNhtM8Xa9dGOsqZW5mMuFKK7ul/ZGPwmxWTqeE+36Kxkqz+WEXHqlyn7DIf8ArGFLuooj+Z/qFBFUd7B6ImPXbhP2Bv8AzCf4Uu/DYj+Z/qqmCoPsBG23SeeCZJOw8VOcdfz/AApf7qjvpJ6Kj6GaRpBauw0zWJNThE1vbR7eRHaAWU+YxXGraJkD+8/0XGmgfA7K9K7gmUmUQBVPvYfOPwpZjm2tf0W0MtxlKG7qsmVW1xCvvSoPiwqwY48FIaTuCrN/aDncxf5xVxDIdzVbZv5Ll/7Q7mzvOjU8C3XEkMOrOckH2QfEZI+VdHDYpY5w6yVqy6FlyN68NktwkrK+CQxHDlXohGw6rmgB2qcRIOIFaCNoO5XDQvq2CXqnHH2e8V87IunZGZgs7pDp7X0narV43ZUCmJsAnHgTXVpKtoaGONk1RVGwGSQfFcrKRFIY5Ydjg4KsuCK6wDiLg3XbYM4u03CI0+xm1Fylpbq233mIAC+tZTTNgF3uWc8zKcXe6y0ZOi12Fzm0U/vE/wAqUbikROt0kMUivuKs0vo5BBG1xqwWRt2EhRsr8eHOqVOKPfZsG7mqVOIPkOSDTqtdZRENtvGkCcgIwBXPILtXm6TyZtXm6iZHPN2PrUZQOCtkbyXPdIuksXR+5tUvIZOz3CtiZF3bWGOBGR3Hx8a6VFQiqB71iEpVVToCLC91zOs9P3NyE0mHrok4mQAhW4eYB/KuvT4TGwfialc2Wunl8PdCjZ9P5WTFzpZQk/rFuMqOPElCM8vA93pWr8LhcNNPmqsrKhvtX81h9INZuOlOrQWVmOojL7Yy+0lRg5dsADgMnHlzqwp4qOMv4q21lncA4ri9Vltp9SupLFdtq0p6kHmUHAH1FNQNc2IB29M6cEPW6m6//9k=", "type": "news"}, "204": {"title": "Preparing for Flash and Office 2010 end-of-life", "snippet": "In fall 2020, an \u201cUpdate for Removal of Adobe Flash Player\u201d will be \navailable via Microsoft Update Catalog, Windows Update and WSUS that ...", "uploaded": "4 days ago", "url": "https://www.csoonline.com/article/3583941/preparing-for-flash-and-office-2010-end-of-life.html", "thumbnail": "data:image/jpeg;base64,/9j/4AAQSkZJRgABAQAAAQABAAD/2wCEAAkGBwgHBgkIBwgKCgkLDRYPDQwMDRsUFRAWIB0iIiAdHx8kKDQsJCYxJx8fLT0tMTU3Ojo6Iys/RD84QzQ5OjcBCgoKDQwNGg8PGjclHyU3Nzc3Nzc3Nzc3Nzc3Nzc3Nzc3Nzc3Nzc3Nzc3Nzc3Nzc3Nzc3Nzc3Nzc3Nzc3Nzc3N//AABEIAHAAcAMBIgACEQEDEQH/xAAbAAADAQEBAQEAAAAAAAAAAAADBAUCBgABB//EADYQAAEDAgUCBAQFAwUBAAAAAAECAxEABAUSITFBUWETInGBMrHB8AYUI5GhM0JSNGKS0fEV/8QAFwEAAwEAAAAAAAAAAAAAAAAAAAECA//EABwRAQEBAAMAAwAAAAAAAAAAAAABEQIhMRJBcf/aAAwDAQACEQMRAD8A/I7Zt9tYU4N+msVew15tAypnU60JpvxSlC2404E/e9P2ljkWAhYVOwO9TKeLFk5mAAn96sWoJ5qTaISmNSKr2qhPwj3qgospWk6bHkVQYSSNYPOppJklXMelPW6kgwrSgh22l6EAjmtPIUFAkR7aVoLKU7gR3rBcUQSSTzvTBd9xKUSo/wAUm6ZGkEH+abfXpGnp3pB0iSVCgFXtjpHpSTmpIpp0Akkc0m6mFamgBLCUil1HbtTGTNzQVjKdRSw3OtKRbklai3PBSNfWn2SGcylLPmghRI/iprqklptHhkCYELkhUbEGmWUtutpct0kZSASQInp6VClO3uJSEpHbXmqbNwkjzwI1FRWSQEk5QOo4NUGloXAUmAOZg7VRLFvdIBkrjSddqo218wFQVFQ5AEVzjSiNICkp99/lTsqbAKjCt5HPuKCdNb5HEB5SlIBAKZ1kUG8uC2tLaGgrMYKgQIPpUu3uHEha2luAaSFAQD2rL1yX3MyCQY5G2vWmMNuP7iRM6gGaVfUVKkBMcg0Fb2oWSNtgcsH3oYC4KfLO514oJryntS7o3A2ralEKjtqmKwtWY6QmdCBRaZZSCDodaGtBUJCp9aYBUkqEZvXihqQ6lPmSkJOs0tNybKGwqV+aNcvFOslCSpMyNIKvv7ikgTlB9x3phpIaHmGYcQNqg1Bp3KokJGWZI3Ee9FZdBiApG4IA215pZteYEwB9aYb+LMpURt1phQQEpVHmGYEyUwT7UZptKRmDhyk6GNFelKpuIIP6pJAnzHSfuKK2uUEZVJMynzbSeZM1RKLbhSCvcFMchPeKCfMpXhwiO9YSjNlS0MqiZyjXT66zWlpdStSMqtDuPTTvSoeSgJaQHJGaSU5dIr2dZRkSknXc7xQMQvDZWpf8BT5zhPhtnXU+9IpxLCcbCbB+6ewq5AgtO6IdM6AmPn/xNVIjlcUUrS8ohpaFqHxJS4lSh6wayshsggQeJB+tSb/8JsW4U4PEt0oGb8yHQG0xzP8Ab/B/emrG5cdtGrdbhuAyhQN043kU6onSBvAGknenZonKm5UuVhZTl3O1B8cicxKhO9fVLKxIJ21BoDjhSQFIAnmKlWuTYecdBAA0M5TofSZqmwpZQn9MEnnp2pC3lzzZdY66j1pph6AUpzAtiSfrUVRlDckKUlInZRVt7/vTRTITJ25HzoDa15fOJBIkxrTEjQJ+GCVQJAP3+1OAVppRUkrzQk7zEU0las40JCdY/wAj0+dIlTodBR0nrFMsrIHmaSCNCZBp6RtV9ZW7/h3dw2y5uUyZEzHptTimHltF+3JfYUAolGukDUxPfUVFubG1vHSu4aCvJG5BjjY96StmcWwFfjYDeqySP0F6pPqP/DVyxFnL2LqljcKkEiDSN9htrfEpuLc8gKG4HrvTVn+JcKxRXg4vb/8Ay8QGhcH9NR7zET3j1prEbFeHI8Z1TP5fdLwcSArXvqT25o/CnOfbm2kYxggH5B83VrP+ncMwOwn5ftVW2xfCryw8X8u5aXYUQbRkAkmJmNIHcx6Ujh2JPXLrlu/aJbU2VEuBSuugiI9+1Hdtmmnl3Dch1YAOp1jbTaaZfH7gTKL8XJWq6LdssBRYzTB6DTbTtWrq4bShSnHAltB3UrSpOLY9b2eZMl645bSdvU8Vx+I4ldX7mZ9fk4bHwilVSL6n0NqlI2P7+tPYe0yGypLhK3DMffFT20tDzq1IOw5o7SkmCgECNuazxoqIkkIRKj8IOgAkwNaDiF27bXCrZu0cW9yFgpAPWNyNOw6VKy4izcKctLtaMplKSdD68H3mrlj+Jba5Qmyx63Sy6nRL/wAKR7/2/wAir4yMud5T8KW2L3VqtBxDDwpmdVsCCke5P0rpFpaLdvc2TktPoz5TzyDrrBnnv0mkL+yetWg7YIF6lQJ48g4OWdR32qYLvHc+fw7ZxIAGVKQDA2HHzNV6mXveLoAStYlISqN5rNxcM2wQu4WhqFBMuHQye9T7LHrDRnGLJ5l2fjQSZ7QR9D60vdXVvidy2hq0ectIKFLWv4Z5EaDYbTSvFfy3pRxSxtr5BTmtno0DzLmYA+o+VLMoucrP511SyygIQErnKkbAaAARwBrzTFulm1tg0mUtg7FUiuexf8Q29uS1YAPubZ90JPrzROhm+rt/iTFqyVvLS2jqf7uw6muTxT8RXd1LdtmZZO6p8yh68VJuX3Xng7dOqdWROo/iOKo2GC3N+U+OFMsgeVMantS98NNZaced8K3QXV8kDQV0OEfhxCD4l+oFcGEnUA96uWOGtWjaUMtQnkhMz61i+xS2sklCAl56I38qfetJxk9LUAr5KxB5EVtkqIE/YilkEJUCkgR1GlFaXBGXSNxWMaHmlbaTzB4NeeaauWg24kEd9xSyDMEnKZmd6ZC0pTCTmj+aYYsri+wR1CrdanbQKkoUf6fUgjUe37VdxPHLW9eCbCzTmJHiPxBPXSYHuJ7VJCkqSpLkKSoQQKYaDaGlK0aaTuSQMvrT1neE3TKyh1OR1CVjuKDiOJW2HthTiwDHlbTqVe1QsT/EQR+jh+pGnjEfIf8Adc8txTzqnHSp1auSZJNHatUcRxa5xElE+ExylJ47nmlbS1uL5QatkEgHVR2T709h2BOu5V3ZLbZ1COT69K7HDrJtlKEMoyp/xAirnC1OpWF/h5FqoLcl17hXAqysNWLPiuq8Nv8A3SCew60O9xS3skKS0UuvpMZJ0TXOXt06+8py6cKpmEg7dhV3JOgdxHG3LhPhWyVMtHdWbVQ29qhrVmAy7lWpIrfiAiTpwNNq+KbST+nlAyyCpWh6+tROwIEgJ504oyPhOXpOtLgyN9elFaVMCNazajIUCr4tOwpjLlX5dZ+FQG9DDSUM/mLhxKETEnSpV7jKiktWafDTys/EfTpS9K1Tu79mySQ9Djm4Qn69Kg3+I3F6QHFQ2D5W06AUoMy1ckn+asYbgi3SF3IKU8I5NXJviLU+ysnrxzI0nQbqOgFddhGBItEpcyhbhHx8+3SmrW2SwlCQ0nKBAAGlEvMSYsRlnO6BOUH5mtZwk7qdPFphlrMpaEpHxFR59eahYli6nAWrWWm0jVaTqofSkLm7fu3peWSk6hMQBQPiSqfMkRI60Wm0kzmCRMREdaG44pUhYKVFRkHevAkKOYhIJ0T0T17165dRbKCjrAETU0MGMwSTJ326UN24S0YXqo65TtSyrxakFOUZlEmen3rXxDOeFKBOc7k1F5Hj/9k=", "type": "news"}, "205": {"title": "Apple Malware: OSX.Shlayer Tricks Notarization Mechanism", "snippet": "... Adobe Flash Player update after carrying them through several \nredirects. In the event the user clicked the update, the campaign \nimplemented ...", "uploaded": "6 days ago", "url": "https://securityintelligence.com/news/apple-malware-tricks-apple-notarization-mechanism-for-the-first-time/", "thumbnail": "https://encrypted-tbn0.gstatic.com/images?q=tbn:ANd9GcQQEYMQMhpYYTZE7ylP5UIAEa92rEfcdOSQ9MX5M-zHqq0REn-5lctX7uc&usqp=CAI&s", "type": "news"}, "206": {"title": "Safari 14 is now available as a standalone update for macOS Catalina and Mojave users", "snippet": "There are also security improvements and the end of Adobe Flash Player \nsupport, which has now been officially discontinued. However ...", "uploaded": "3 weeks ago", "url": "https://9to5mac.com/2020/09/16/safari-14-is-now-available-as-a-standalone-update-for-macos-catalina-and-mojave-users/", "thumbnail": "https://encrypted-tbn0.gstatic.com/images?q=tbn:ANd9GcSL3YZz5lIEpTczFoYZ2pwcC-zLtDnnOkzRWUW7OyEM23RFyhH2tEg2fLE&usqp=CAI&s", "type": "news"}, "207": {"title": "Facebook (NASDAQ:FB) Announces It Would Stop Supporting ...", "snippet": "Facebook announced it would stop supporting games that run on Adobe's Flash \nplayer by December 31. The farm simulation game launched ...", "uploaded": "1 week ago", "url": "https://www.livetradingnews.com/facebook-nasdaqfb-announces-it-would-stop-supporting-games-that-run-on-adobes-flash-player-197112.html", "thumbnail": "https://encrypted-tbn0.gstatic.com/images?q=tbn:ANd9GcR_KJWD8P4I86U7esVJNHaHz-Fs5cKKmN-_3j66NSaLHTqftK_UJz5l44I&usqp=CAI&s", "type": "news"}, "208": {"title": "Conhost infected by DynamicDragon - Virus, Trojan, Spyware ...", "snippet": "FF Plugin: @adobe.com/FlashPlayer -> \nC:\\Windows\\system32\\Macromed\\Flash\\NPSWF64_32_0_0_433.dll [2020-09-09] \n(Adobe Inc. -> )", "uploaded": "1 day ago", "url": "https://www.bleepingcomputer.com/forums/t/733096/conhost-infected-by-dynamicdragon/", "thumbnail": "data:image/png;base64,iVBORw0KGgoAAAANSUhEUgAAABAAAAAQCAYAAAAf8/9hAAACaElEQVQ4jX2Ty2qcRxCFv+rufy6ecTSjLGIFZHmMbMjCMWSRQBYGR9usQ0geRGDyIsEPYNBzGLQLWWQdg8HIQU4kzcx/60uVFzMSiRapZTX19TmnqwXg5ORk/PDw8MXubDYTEeV/SlXFzEgpubOzsyYAPFgsXj598uTngNJ2LSJya0y4aZnhnSOMp0wmEwLAJ3en36yWS3759RV//t0xGgQwAQEMwChmlKJkM6IIL376nu++fHixBdytL+s1r9927O4e4p1nIAEBohViivR9T9v1tFl55wq/vV9y9FQ2CoLzFhBm4zHzMGQuA6bjCc456q5h1a1Y9z2+UXzs2QkQUgbLGwCw8W1GJY7J6A7z+ZwQAv7K0/Ud0ghmCqpYNkw3WQf+U4aI4IOnGg4IPlBVAeccgkOQ7WWAGCC3AUJWpW1bVldLQgis65oUE6plowC7TvaWAhGyFpqm4coibd/jvSOmSNO0xBTJpVBUMZHNK/0bIBixFEwL67pjEDvUhBQTKSX62JNyIudMwYEZCLhrQC7KdFzxaH/GaAgH9ybsfTpg3TTkEuljJKWtFRTb2ggAxUwGIXDWJroPK2Lf8/6vC2JW/M6Az+Z3ePvmHPUVhudy6InOgeoGkHIq+/v3+eHZV/zxoWX6+RgrBURwIqgZ3+7dR1VRlMZ5vl7sUbIix8fHO0dHR78fHBw8sBzpu45iitsuv5lhZjjnrrd6cyaOuusv5PT09MfFYvFqebUkVB7nPAKo2TZccM6hZjd91cJwOKLrujqcn//z/IvHjy/rKlhVVTf/5zpdEUFEcFugMyNnCCEwGo0uPwLGOknR8VB/zwAAAABJRU5ErkJggg==", "type": "news"}, "209": {"title": "Adobe Creative Cloud is down right now", "snippet": "Adobe confirms that Flash Player will stop working. Adobe explained that it \nwill continue to issue Flash Player security patches, maintain browser ...", "uploaded": "2 days ago", "url": "https://www.somagnews.com/adobe-creative-cloud-is-down-right-now/", "thumbnail": "https://encrypted-tbn0.gstatic.com/images?q=tbn:ANd9GcRn1cPQICGYbFP1eBuUNq1Jn7BKlqKGBgJNjUI5bcy-lPyb-z1HhPnelwc&usqp=CAI&s", "type": "news"}, "210": {"title": "Infected With PUP.OPtional.FakeFlash - Virus, Trojan ...", "snippet": "... System32\\Tasks\\Adobe Flash Player PPAPI Notifier => \nC:\\WINDOWS\\SysWOW64\\Macromed\\Flash\\FlashUtil32_32_0_0_433_pepper.exe ...", "uploaded": "21 hours ago", "url": "https://www.bleepingcomputer.com/forums/t/733120/infected-with-pupoptionalfakeflash/", "thumbnail": "data:image/png;base64,iVBORw0KGgoAAAANSUhEUgAAABAAAAAQCAYAAAAf8/9hAAACaElEQVQ4jX2Ty2qcRxCFv+rufy6ecTSjLGIFZHmMbMjCMWSRQBYGR9usQ0geRGDyIsEPYNBzGLQLWWQdg8HIQU4kzcx/60uVFzMSiRapZTX19TmnqwXg5ORk/PDw8MXubDYTEeV/SlXFzEgpubOzsyYAPFgsXj598uTngNJ2LSJya0y4aZnhnSOMp0wmEwLAJ3en36yWS3759RV//t0xGgQwAQEMwChmlKJkM6IIL376nu++fHixBdytL+s1r9927O4e4p1nIAEBohViivR9T9v1tFl55wq/vV9y9FQ2CoLzFhBm4zHzMGQuA6bjCc456q5h1a1Y9z2+UXzs2QkQUgbLGwCw8W1GJY7J6A7z+ZwQAv7K0/Ud0ghmCqpYNkw3WQf+U4aI4IOnGg4IPlBVAeccgkOQ7WWAGCC3AUJWpW1bVldLQgis65oUE6plowC7TvaWAhGyFpqm4coibd/jvSOmSNO0xBTJpVBUMZHNK/0bIBixFEwL67pjEDvUhBQTKSX62JNyIudMwYEZCLhrQC7KdFzxaH/GaAgH9ybsfTpg3TTkEuljJKWtFRTb2ggAxUwGIXDWJroPK2Lf8/6vC2JW/M6Az+Z3ePvmHPUVhudy6InOgeoGkHIq+/v3+eHZV/zxoWX6+RgrBURwIqgZ3+7dR1VRlMZ5vl7sUbIix8fHO0dHR78fHBw8sBzpu45iitsuv5lhZjjnrrd6cyaOuusv5PT09MfFYvFqebUkVB7nPAKo2TZccM6hZjd91cJwOKLrujqcn//z/IvHjy/rKlhVVTf/5zpdEUFEcFugMyNnCCEwGo0uPwLGOknR8VB/zwAAAABJRU5ErkJggg==", "type": "news"}, "211": {"title": "need help to uninstall Alibaba PC Safe Service - Virus, Trojan ...", "snippet": "(Adobe Inc. -> Adobe Systems Inc.) C:\\Program Files (x86)\\Adobe\\Acrobat ... \nSystem32\\Tasks\\Adobe Flash Player Updater ...", "uploaded": "1 day ago", "url": "https://www.bleepingcomputer.com/forums/t/733078/need-help-to-uninstall-alibaba-pc-safe-service/", "thumbnail": "data:image/png;base64,iVBORw0KGgoAAAANSUhEUgAAABAAAAAQCAYAAAAf8/9hAAACaElEQVQ4jX2Ty2qcRxCFv+rufy6ecTSjLGIFZHmMbMjCMWSRQBYGR9usQ0geRGDyIsEPYNBzGLQLWWQdg8HIQU4kzcx/60uVFzMSiRapZTX19TmnqwXg5ORk/PDw8MXubDYTEeV/SlXFzEgpubOzsyYAPFgsXj598uTngNJ2LSJya0y4aZnhnSOMp0wmEwLAJ3en36yWS3759RV//t0xGgQwAQEMwChmlKJkM6IIL376nu++fHixBdytL+s1r9927O4e4p1nIAEBohViivR9T9v1tFl55wq/vV9y9FQ2CoLzFhBm4zHzMGQuA6bjCc456q5h1a1Y9z2+UXzs2QkQUgbLGwCw8W1GJY7J6A7z+ZwQAv7K0/Ud0ghmCqpYNkw3WQf+U4aI4IOnGg4IPlBVAeccgkOQ7WWAGCC3AUJWpW1bVldLQgis65oUE6plowC7TvaWAhGyFpqm4coibd/jvSOmSNO0xBTJpVBUMZHNK/0bIBixFEwL67pjEDvUhBQTKSX62JNyIudMwYEZCLhrQC7KdFzxaH/GaAgH9ybsfTpg3TTkEuljJKWtFRTb2ggAxUwGIXDWJroPK2Lf8/6vC2JW/M6Az+Z3ePvmHPUVhudy6InOgeoGkHIq+/v3+eHZV/zxoWX6+RgrBURwIqgZ3+7dR1VRlMZ5vl7sUbIix8fHO0dHR78fHBw8sBzpu45iitsuv5lhZjjnrrd6cyaOuusv5PT09MfFYvFqebUkVB7nPAKo2TZccM6hZjd91cJwOKLrujqcn//z/IvHjy/rKlhVVTf/5zpdEUFEcFugMyNnCCEwGo0uPwLGOknR8VB/zwAAAABJRU5ErkJggg==", "type": "news"}, "212": {"title": "A fat Windows Update for September's Patch Tuesday", "snippet": "Microsoft appears to be getting serious about removing Adobe Flash Player \n(a good thing) and we see a very broad update to Windows ...", "uploaded": "1 month ago", "url": "https://www.computerworld.com/article/3575075/a-fat-windows-update-for-septembers-patch-tuesday.html", "thumbnail": "https://encrypted-tbn0.gstatic.com/images?q=tbn:ANd9GcTATR1-8vtixmqkbvIG6GbBobfnlxXKCt7BHt2tw8aHmxXk5kcFfpwCAv8&usqp=CAI&s", "type": "news"}, "213": {"title": "Is it Finally the End of Adobe Flash Player?", "snippet": "Adobe announced three years ago that Flash Player would reach End of Life \n(EOL) on 31 December 2020, allowing time for developers to move ...", "uploaded": "Aug 12, 2020", "url": "https://www.infosecurity-magazine.com/blogs/finally-end-adobe-flash/", "thumbnail": "https://encrypted-tbn0.gstatic.com/images?q=tbn:ANd9GcSwI-EdVSiAznTAo-BfRGQfRen8JtIVWQ_WoAit1wtQIILN2AhnUvd3s6M&usqp=CAI&s", "type": "news"}, "214": {"title": "Microsoft: We're ending support for Adobe Flash, here's how", "snippet": "\"After December 2020, you will no longer receive \"Security Update for Adobe \nFlash Player\" from Microsoft that applies to Microsoft Edge Legacy ...", "uploaded": "1 month ago", "url": "https://www.zdnet.com/article/microsoft-were-ending-support-for-adobe-flash-heres-how/", "thumbnail": "https://encrypted-tbn0.gstatic.com/images?q=tbn:ANd9GcQB2XbR_k-HHF1FaO1IRxHEXkHVFA4nNqPdNc-YG6kT2AyPW2LfkSUtjoA&usqp=CAI&s", "type": "news"}, "215": {"title": "Microsoft outlines end of support for Adobe Flash Player", "snippet": "Adobe Flash Player is less secure than alternatives such as HTML5, WebGL, \nand WebAssembly. Both the legacy version of Microsoft Edge and ...", "uploaded": "1 month ago", "url": "https://www.windowscentral.com/microsoft-outlines-end-support-adobe-flash-player", "thumbnail": "https://encrypted-tbn0.gstatic.com/images?q=tbn:ANd9GcRzfd55O0isnir3Cw6fYK3iTfvS1_o3FSvjkgoKdkGh1Q1PXKgqaA4wNyw&usqp=CAI&s", "type": "news"}, "216": {"title": "Why Flash Player Removal Should Be a Priority", "snippet": "Adobe announced in 2017 it would end support for its Flash Player at the \nend of 2020, ending 24 years of deployment to tens of millions of ...", "uploaded": "Aug 4, 2020", "url": "https://www.bankinfosecurity.com/flash-player-removal-should-be-priority-a-14743", "thumbnail": "https://encrypted-tbn0.gstatic.com/images?q=tbn:ANd9GcTSJs3KU6LQaAtoQS23L1b7JJkMG6IaZPJf4WaZFqOAFUSNydwVc5f52x0&usqp=CAI&s", "type": "news"}, "217": {"title": "Adobe wants users to uninstall Flash Player by the end of the year", "snippet": "Adobe Flash Player will reach End-Of-Life on December 31, 2020.", "uploaded": "Jun 20, 2020", "url": "https://www.zdnet.com/article/adobe-wants-users-to-uninstall-flash-player-by-the-end-of-the-year/", "thumbnail": "https://encrypted-tbn0.gstatic.com/images?q=tbn:ANd9GcS03ixDoOPPkIbkWHo46gR1x5-Zmrb5uHgV9dNRH2cCR0kRb7H0vcC1HlE&usqp=CAI&s", "type": "news"}, "218": {"title": "Adobe Flash Player ends officially on December 31, 2020", "snippet": "Adobe set the date for support end to December 31, 2020. The company plans \nto release security updates for Adobe Flash Player until that date.", "uploaded": "Jun 22, 2020", "url": "https://www.ghacks.net/2020/06/22/adobe-flash-player-ends-officially-on-december-31-2020/", "thumbnail": "https://encrypted-tbn0.gstatic.com/images?q=tbn:ANd9GcRQtGRAACZ5Bfa2L94QkmACaYSBS84RmIX9cqjM9IuYmzcbUzwRe8Ca1_k&usqp=CAI&s", "type": "news"}, "219": {"title": "Popular Zygna game is going away at the end of the year", "snippet": "Adobe Flash Player will no longer be supported by Facebook after ... there \naren't enough active players to warrant a new version of the game or ...", "uploaded": "1 week ago", "url": "https://www.komando.com/news/farmville-is-ending/757007/", "thumbnail": "https://encrypted-tbn0.gstatic.com/images?q=tbn:ANd9GcTdoYLLlp3ITef2jFzkmSawNBRXoo-TpL6nV7ytQpGgZ-dwyU5y8DSDsBI&usqp=CAI&s", "type": "news"}, "220": {"title": "How to update the Adobe Flash Player in Google Chrome - Business Insider", "snippet": "How to update Flash Player in Google Chrome \u00b7 1. Open Google Chrome on your \nMac or PC. \u00b7 2. In the address bar, type \"chrome://components\" ( ...", "uploaded": "Feb 5, 2020", "url": "https://www.businessinsider.com/how-do-i-update-flash-player-on-google-chrome", "thumbnail": "https://encrypted-tbn0.gstatic.com/images?q=tbn:ANd9GcTDy6DGzuX1l7mq8yGVtotb9rcClO8y3VwJ7jTcjLyQSzkbvPj48wwLgn4&usqp=CAI&s", "type": "news"}, "221": {"title": "RIP Flash Player: Adobe says you have this much time to uninstall app", "snippet": "Writing in an update posted earlier this month on the Flash Player \nend-of-life page, Adobe confirmed that it will be reminding users to \nuninstall ...", "uploaded": "Jun 23, 2020", "url": "https://www.tomsguide.com/news/flash-player-end-of-life", "thumbnail": "https://encrypted-tbn0.gstatic.com/images?q=tbn:ANd9GcRoAnddsmIVxC1_bxdQAjoijWJSlah_-5lcGWruqBvm-Bkb7_I-SNtX4xE&usqp=CAI&s", "type": "news"}, "222": {"title": "How to enable Adobe Flash Player on a Microsoft Edge browser - Business Insider", "snippet": "Microsoft Edge doesn't come with Adobe Flash Player installed, but you can \nenable it to view websites that still use Flash. If you prefer Microsoft ...", "uploaded": "Mar 3, 2020", "url": "https://www.businessinsider.com/how-to-enable-adobe-flash-player-on-microsoft-edge", "thumbnail": "https://encrypted-tbn0.gstatic.com/images?q=tbn:ANd9GcQcGsb4W-7X8QQTsbqIMVO-oi_kV4Ik_HJa60uw7yagmDxplUfvZRFhoTo&usqp=CAI&s", "type": "news"}, "223": {"title": "Adobe Warns of Critical Flaws in Flash Player, Framemaker", "snippet": "Adobe released patches for four critical flaws in Flash Player and in its \nFramemaker document processor as part of its regularly scheduled ...", "uploaded": "Jun 9, 2020", "url": "https://threatpost.com/adobe-warns-critical-flaws-flash-player-framemaker/156417/", "thumbnail": "https://encrypted-tbn0.gstatic.com/images?q=tbn:ANd9GcRPakAWK-IgqmWYPDduIqDCvK7leFMJeQL8ZEGj_0qqbqpaq1rKPqWYNYw&usqp=CAI&s", "type": "news"}, "224": {"title": "Adobe Flash Player 32.0.0.414", "snippet": "Adobe Flash Player is a browser plug-in and rich Internet application \nruntime that delivers consistent and engaging user experiences, ...", "uploaded": "Aug 13, 2020", "url": "https://www.neowin.net/news/adobe-flash-player-3200414/", "thumbnail": "https://encrypted-tbn0.gstatic.com/images?q=tbn:ANd9GcSKLZINDxJBVPGt4Ouav2FYh3uw3zWs3xZUh0tyuWyiBLBmNibmLkNzVtg&usqp=CAI&s", "type": "news"}, "225": {"title": "The rise and fall of Adobe Flash", "snippet": "In less than six months\u2014December 2020\u2014Adobe will officially end support and \ndistribution of Flash Player, the browser plugin we all associate ...", "uploaded": "Jul 7, 2020", "url": "https://arstechnica.com/information-technology/2020/07/the-rise-and-fall-of-adobe-flash/", "thumbnail": "https://encrypted-tbn0.gstatic.com/images?q=tbn:ANd9GcRh5QTeJW6qXWdc8FIIcFbfNoXL6kOXa22nGVrkhxYPFGeV1TUr5VdafFk&usqp=CAI&s", "type": "news"}, "226": {"title": "WebAssembly Used to Extend Life of Flash Legacy Content", "snippet": "This content may not be played back with Flash Player next year. Adobe \nexplicitly warned: Adobe will be removing Flash Player download pages ...", "uploaded": "Jul 18, 2020", "url": "https://www.infoq.com/news/2020/07/webassembly-flash-eol-legacy/", "thumbnail": "https://encrypted-tbn0.gstatic.com/images?q=tbn:ANd9GcQ7vFE5gpVwLyTR40YkJOfRSCRAPI_buUqRY-XUDeXC558UeVvylWdAW0s&usqp=CAI&s", "type": "news"}, "227": {"title": "Microsoft announces that it will end support for Adobe Flash ...", "snippet": "Microsoft is going ahead with the plan of ending support for Adobe Flash \nPlayer. After 31 December 2020, Flash will no longer be supported on ...", "uploaded": "1 month ago", "url": "https://www.firstpost.com/tech/news-analysis/microsoft-announces-that-it-will-end-support-for-adobe-flash-player-by-december-2020-8800241.html", "thumbnail": "https://encrypted-tbn0.gstatic.com/images?q=tbn:ANd9GcS6U-wSCVYashUBEdtEab4dFP6wUiBy9g5Lo0UyVeG727Wsek96oHjUTfk&usqp=CAI&s", "type": "news"}, "228": {"title": "Microsoft's Edge inches closer to Google Chrome with these new features in its version 86", "snippet": "Also read: Microsoft Edge, Internet Explorer won't support Adobe Flash \nPlayer after December 2020. Furthermore, Windows 7, Windows 8 and ...", "uploaded": "6 hours ago", "url": "https://tech.hindustantimes.com/tech/news/microsoft-s-edge-inches-closer-to-google-chrome-with-these-new-features-in-its-version-86-71602410999989.html", "thumbnail": "https://encrypted-tbn0.gstatic.com/images?q=tbn:ANd9GcQfYUkweHpVvpWT_Uoy2q7RbdU_6DpHfeJC_Zb7DSMxNsMJMy7Tl2mORWw&usqp=CAI&s", "type": "news"}, "229": {"title": "Computer sudennely won't open any Internet browser - Virus ...", "snippet": "... System32\\Tasks\\Adobe Flash Player PPAPI Notifier => \nC:\\WINDOWS\\SysWOW64\\Macromed\\Flash\\FlashUtil32_32_0_0_433_pepper.exe ...", "uploaded": "4 days ago", "url": "https://www.bleepingcomputer.com/forums/t/732928/computer-sudennely-wont-open-any-internet-browser/", "thumbnail": "data:image/png;base64,iVBORw0KGgoAAAANSUhEUgAAABAAAAAQCAYAAAAf8/9hAAACaElEQVQ4jX2Ty2qcRxCFv+rufy6ecTSjLGIFZHmMbMjCMWSRQBYGR9usQ0geRGDyIsEPYNBzGLQLWWQdg8HIQU4kzcx/60uVFzMSiRapZTX19TmnqwXg5ORk/PDw8MXubDYTEeV/SlXFzEgpubOzsyYAPFgsXj598uTngNJ2LSJya0y4aZnhnSOMp0wmEwLAJ3en36yWS3759RV//t0xGgQwAQEMwChmlKJkM6IIL376nu++fHixBdytL+s1r9927O4e4p1nIAEBohViivR9T9v1tFl55wq/vV9y9FQ2CoLzFhBm4zHzMGQuA6bjCc456q5h1a1Y9z2+UXzs2QkQUgbLGwCw8W1GJY7J6A7z+ZwQAv7K0/Ud0ghmCqpYNkw3WQf+U4aI4IOnGg4IPlBVAeccgkOQ7WWAGCC3AUJWpW1bVldLQgis65oUE6plowC7TvaWAhGyFpqm4coibd/jvSOmSNO0xBTJpVBUMZHNK/0bIBixFEwL67pjEDvUhBQTKSX62JNyIudMwYEZCLhrQC7KdFzxaH/GaAgH9ybsfTpg3TTkEuljJKWtFRTb2ggAxUwGIXDWJroPK2Lf8/6vC2JW/M6Az+Z3ePvmHPUVhudy6InOgeoGkHIq+/v3+eHZV/zxoWX6+RgrBURwIqgZ3+7dR1VRlMZ5vl7sUbIix8fHO0dHR78fHBw8sBzpu45iitsuv5lhZjjnrrd6cyaOuusv5PT09MfFYvFqebUkVB7nPAKo2TZccM6hZjd91cJwOKLrujqcn//z/IvHjy/rKlhVVTf/5zpdEUFEcFugMyNnCCEwGo0uPwLGOknR8VB/zwAAAABJRU5ErkJggg==", "type": "news"}, "230": {"title": "Is Adobe Flash Player shutting down in 2020? Here\u2019s why it\u2019s going away!", "snippet": "Adobe Flash Player is going away at the end of 2020 because \u201copen standards \nlike HTML5, WebGL and WebAssembly have matured over the ...", "uploaded": "Feb 11, 2020", "url": "https://www.hitc.com/en-gb/2020/02/11/is-adobe-flash-player-shutting-down-2020-why-its-going-away/", "thumbnail": "https://encrypted-tbn0.gstatic.com/images?q=tbn:ANd9GcTzPCnNN4BDR1vLiSsrPzrFSyquHQ5dx0cQnNJJiGmSpCbrLZ0mbrGWwRE&usqp=CAI&s", "type": "news"}, "231": {"title": "Apple Approves Malware Hidden In The Update of Adobe Flash Player For macOS By Mistake", "snippet": "... recently occurred as Apple accidentally approved a common malware that \ncame connected with the update of Adobe Flash Player for macOS ...", "uploaded": "1 month ago", "url": "https://www.digitalinformationworld.com/2020/09/apple-approves-malware-hidden-in-the-update-of-adobe-flash-player-for-macos-by-mistake.html", "thumbnail": "https://encrypted-tbn0.gstatic.com/images?q=tbn:ANd9GcQEPf_ZsSCCJZV027-t6OEx5QC9nVnDEIIK63S8IAX9ps7nluN47087sQk&usqp=CAI&s", "type": "news"}, "232": {"title": "CPU brief freezes and lags (virus? or reformat) - Virus, Trojan ...", "snippet": "FF Plugin: @adobe.com/FlashPlayer -> \nC:\\WINDOWS\\system32\\Macromed\\Flash\\NPSWF64_32_0_0_101.dll [2018-12-09] \n(Adobe Systems ...", "uploaded": "5 days ago", "url": "https://www.bleepingcomputer.com/forums/t/732859/cpu-brief-freezes-and-lags-virus-or-reformat/", "thumbnail": "data:image/png;base64,iVBORw0KGgoAAAANSUhEUgAAABAAAAAQCAYAAAAf8/9hAAACaElEQVQ4jX2Ty2qcRxCFv+rufy6ecTSjLGIFZHmMbMjCMWSRQBYGR9usQ0geRGDyIsEPYNBzGLQLWWQdg8HIQU4kzcx/60uVFzMSiRapZTX19TmnqwXg5ORk/PDw8MXubDYTEeV/SlXFzEgpubOzsyYAPFgsXj598uTngNJ2LSJya0y4aZnhnSOMp0wmEwLAJ3en36yWS3759RV//t0xGgQwAQEMwChmlKJkM6IIL376nu++fHixBdytL+s1r9927O4e4p1nIAEBohViivR9T9v1tFl55wq/vV9y9FQ2CoLzFhBm4zHzMGQuA6bjCc456q5h1a1Y9z2+UXzs2QkQUgbLGwCw8W1GJY7J6A7z+ZwQAv7K0/Ud0ghmCqpYNkw3WQf+U4aI4IOnGg4IPlBVAeccgkOQ7WWAGCC3AUJWpW1bVldLQgis65oUE6plowC7TvaWAhGyFpqm4coibd/jvSOmSNO0xBTJpVBUMZHNK/0bIBixFEwL67pjEDvUhBQTKSX62JNyIudMwYEZCLhrQC7KdFzxaH/GaAgH9ybsfTpg3TTkEuljJKWtFRTb2ggAxUwGIXDWJroPK2Lf8/6vC2JW/M6Az+Z3ePvmHPUVhudy6InOgeoGkHIq+/v3+eHZV/zxoWX6+RgrBURwIqgZ3+7dR1VRlMZ5vl7sUbIix8fHO0dHR78fHBw8sBzpu45iitsuv5lhZjjnrrd6cyaOuusv5PT09MfFYvFqebUkVB7nPAKo2TZccM6hZjd91cJwOKLrujqcn//z/IvHjy/rKlhVVTf/5zpdEUFEcFugMyNnCCEwGo0uPwLGOknR8VB/zwAAAABJRU5ErkJggg==", "type": "news"}, "233": {"title": "Adobe to Remove Flash Download Links, Recommends People Uninstall It Now", "snippet": "\u201cAdobe will be removing Flash Player download pages from its site and \nFlash-based content will be blocked from running in Adobe Flash Player ...", "uploaded": "Jun 24, 2020", "url": "https://securityboulevard.com/2020/06/adobe-to-remove-flash-download-links-recommends-people-uninstall-it-now/", "thumbnail": "https://encrypted-tbn0.gstatic.com/images?q=tbn:ANd9GcSZDvzbZ5-ja1CFMhPehRMeyTjHuS2dz9u0YU_3deodPB68fSD1fzulPAI&usqp=CAI&s", "type": "news"}, "234": {"title": "Hackers tricked Apple into approving malicious Adobe Flash ...", "snippet": "The malicious content contained within this fake Adobe Flash Player update \nis not some brand new breed of malware, but instead a version of ...", "uploaded": "1 month ago", "url": "https://grahamcluley.com/hackers-tricked-apple-into-approving-malicious-adobe-flash-player-update/", "thumbnail": "https://encrypted-tbn0.gstatic.com/images?q=tbn:ANd9GcSJmTUG5EsYt-Di8RjhE6LZax7yEnCHde6toWK5MG-bFRPWxi40gPmI8qw&usqp=CAI&s", "type": "news"}, "235": {"title": "I have spyware on my system that I need help to remove ...", "snippet": "FF Plugin-x32: @adobe.com/FlashPlayer -> \nC:\\WINDOWS\\SysWOW64\\Macromed\\Flash\\NPSWF32_32_0_0_433.dll [2020-09-08] \n(Adobe Inc.", "uploaded": "1 week ago", "url": "https://www.bleepingcomputer.com/forums/t/732708/i-have-spyware-on-my-system-that-i-need-help-to-remove/", "thumbnail": "data:image/png;base64,iVBORw0KGgoAAAANSUhEUgAAABAAAAAQCAYAAAAf8/9hAAACaElEQVQ4jX2Ty2qcRxCFv+rufy6ecTSjLGIFZHmMbMjCMWSRQBYGR9usQ0geRGDyIsEPYNBzGLQLWWQdg8HIQU4kzcx/60uVFzMSiRapZTX19TmnqwXg5ORk/PDw8MXubDYTEeV/SlXFzEgpubOzsyYAPFgsXj598uTngNJ2LSJya0y4aZnhnSOMp0wmEwLAJ3en36yWS3759RV//t0xGgQwAQEMwChmlKJkM6IIL376nu++fHixBdytL+s1r9927O4e4p1nIAEBohViivR9T9v1tFl55wq/vV9y9FQ2CoLzFhBm4zHzMGQuA6bjCc456q5h1a1Y9z2+UXzs2QkQUgbLGwCw8W1GJY7J6A7z+ZwQAv7K0/Ud0ghmCqpYNkw3WQf+U4aI4IOnGg4IPlBVAeccgkOQ7WWAGCC3AUJWpW1bVldLQgis65oUE6plowC7TvaWAhGyFpqm4coibd/jvSOmSNO0xBTJpVBUMZHNK/0bIBixFEwL67pjEDvUhBQTKSX62JNyIudMwYEZCLhrQC7KdFzxaH/GaAgH9ybsfTpg3TTkEuljJKWtFRTb2ggAxUwGIXDWJroPK2Lf8/6vC2JW/M6Az+Z3ePvmHPUVhudy6InOgeoGkHIq+/v3+eHZV/zxoWX6+RgrBURwIqgZ3+7dR1VRlMZ5vl7sUbIix8fHO0dHR78fHBw8sBzpu45iitsuv5lhZjjnrrd6cyaOuusv5PT09MfFYvFqebUkVB7nPAKo2TZccM6hZjd91cJwOKLrujqcn//z/IvHjy/rKlhVVTf/5zpdEUFEcFugMyNnCCEwGo0uPwLGOknR8VB/zwAAAABJRU5ErkJggg==", "type": "news"}, "236": {"title": "Het einde van Adobe Flash Player is in zicht, wat betekent dit voor jou?", "snippet": "Adobe Flash Player was een tijd lang d\u00e9 manier om op je webbrowser video's \nte bekijken en spelletjes te spelen. De plug-in van Adobe is niet ...", "uploaded": "5 days ago", "url": "https://radar.avrotros.nl/hulp-tips/hulpartikelen/item/het-einde-van-adobe-flash-player-is-in-zicht-wat-betekent-dit-voor-jou/", "thumbnail": "https://encrypted-tbn0.gstatic.com/images?q=tbn:ANd9GcTKfuJ3YEAChxYA8SnspbxwcFY0EqTvf6hBhaQa7XDeFQPWsp2H5p2_2yo&usqp=CAI&s", "type": "news"}, "237": {"title": "The end of 2020 is also the end of Adobe Flash Player", "snippet": "There was a time when Flash was the go-to standard for online content \nbuilding and support. However, other standards such as HTML5 have ...", "uploaded": "Jun 18, 2020", "url": "https://www.notebookcheck.net/The-end-of-2020-is-also-the-end-of-Adobe-Flash-Player.476866.0.html", "thumbnail": "https://encrypted-tbn0.gstatic.com/images?q=tbn:ANd9GcScDBZy9RF-88T9dunIdTWItMGMvVA28HFDkzYFrpgA-u8FaHUl04BBgaQ&usqp=CAI&s", "type": "news"}, "238": {"title": "Llega el final de Adobe Flash: c\u00f3mo gestionar el cambio y ...", "snippet": "... descubierto m\u00e1s de 1.000 problemas de seguridad en Flash Player, ... \nAdobe ha ido actualizando regularmente Flash a lo largo de su vida, ...", "uploaded": "3 weeks ago", "url": "https://globbsecurity.com/llega-el-final-de-adobe-flash-como-gestionar-el-cambio-y-mantenerse-seguro-46136/", "thumbnail": "https://encrypted-tbn0.gstatic.com/images?q=tbn:ANd9GcSybcV7zVaHziPY-FISmfGi-4hvnGow7zJCfZXCKBacsMNs9GnGGnXHVK8&usqp=CAI&s", "type": "news"}, "239": {"title": "Adobe to end Flash Player support on December 31; prompts users to uninstall it by the end of 2020", "snippet": "Adobe has officially announced that it will stop distributing and updating \nFlash Player after December 31, 2020 (EOL date). It will, however ...", "uploaded": "Jun 18, 2020", "url": "https://www.timesnownews.com/technology-science/article/adobe-to-end-flash-player-support-on-december-31-prompts-users-to-uninstall-it-by-the-end-of/608159", "thumbnail": "https://encrypted-tbn0.gstatic.com/images?q=tbn:ANd9GcS-XF_vmHA3nlI3TUdcj_q90KRzx22Y73DhapzVp_KpRNSLdrhznqeN2Zc&usqp=CAI&s", "type": "news"}, "240": {"title": "Safari 14 removes Flash, gets support for breach alerts, HTTP/3, and WebP", "snippet": "No more Flash Player. Safari 14 is also an end of an era, as this will be \nthe first version of Safari that won't support Adobe Flash Player content.", "uploaded": "Jun 24, 2020", "url": "https://www.zdnet.com/article/safari-14-removes-flash-gets-support-for-breach-alerts-http3-and-webp/", "thumbnail": "https://encrypted-tbn0.gstatic.com/images?q=tbn:ANd9GcSbgoNZxNzjfOflEvP2hRRecQa3KIRBV7HjjoSv7Z2KDT46iPp1M3yF7aE&usqp=CAI&s", "type": "news"}, "241": {"title": "Adobe Flash will finally die on December 31, 2020", "snippet": "Adobe will block all content in Flash Player after December 31st. Luckily, \nthat change should go unnoticed by almost all internet users. Killing \nthis ...", "uploaded": "Jun 16, 2020", "url": "https://www.androidpolice.com/2020/06/16/adobe-flash-will-finally-die-on-december-31-2020/", "thumbnail": "https://encrypted-tbn0.gstatic.com/images?q=tbn:ANd9GcTGfYvDK5ywZS6J9GwHd3LVGsu6K_W7jmjUAgwifkIwgYF0KbXVMoHMDt8&usqp=CAI&s", "type": "news"}, "242": {"title": "Apple Likely to Drop Adobe Flash Support in Next Version of Safari", "snippet": "Adobe's Flash Player has always suffered from a seemingly never-ending \nstream of critical vulnerabilities that have exposed Mac and PC users ...", "uploaded": "Jan 23, 2020", "url": "https://www.macrumors.com/2020/01/23/next-version-of-safari-drops-apple-support/", "thumbnail": "https://encrypted-tbn0.gstatic.com/images?q=tbn:ANd9GcR3seOD82VLAVEmKe5umawKERBShAXlyApWHip9QDGPiLS9ZrJ85D2GLd4&usqp=CAI&s", "type": "news"}, "243": {"title": "Is My Computer Infected? I Suddenly Got This Strange ...", "snippet": "FF Plugin: @adobe.com/FlashPlayer -> \nE:\\Windows\\system32\\Macromed\\Flash\\NPSWF64_32_0_0_207.dll [2019-06-20] \n(Adobe Inc. -> ).", "uploaded": "1 week ago", "url": "https://www.bleepingcomputer.com/forums/t/732709/is-my-computer-infected-i-suddenly-got-this-strange-message-came-up/", "thumbnail": "data:image/png;base64,iVBORw0KGgoAAAANSUhEUgAAABAAAAAQCAYAAAAf8/9hAAACaElEQVQ4jX2Ty2qcRxCFv+rufy6ecTSjLGIFZHmMbMjCMWSRQBYGR9usQ0geRGDyIsEPYNBzGLQLWWQdg8HIQU4kzcx/60uVFzMSiRapZTX19TmnqwXg5ORk/PDw8MXubDYTEeV/SlXFzEgpubOzsyYAPFgsXj598uTngNJ2LSJya0y4aZnhnSOMp0wmEwLAJ3en36yWS3759RV//t0xGgQwAQEMwChmlKJkM6IIL376nu++fHixBdytL+s1r9927O4e4p1nIAEBohViivR9T9v1tFl55wq/vV9y9FQ2CoLzFhBm4zHzMGQuA6bjCc456q5h1a1Y9z2+UXzs2QkQUgbLGwCw8W1GJY7J6A7z+ZwQAv7K0/Ud0ghmCqpYNkw3WQf+U4aI4IOnGg4IPlBVAeccgkOQ7WWAGCC3AUJWpW1bVldLQgis65oUE6plowC7TvaWAhGyFpqm4coibd/jvSOmSNO0xBTJpVBUMZHNK/0bIBixFEwL67pjEDvUhBQTKSX62JNyIudMwYEZCLhrQC7KdFzxaH/GaAgH9ybsfTpg3TTkEuljJKWtFRTb2ggAxUwGIXDWJroPK2Lf8/6vC2JW/M6Az+Z3ePvmHPUVhudy6InOgeoGkHIq+/v3+eHZV/zxoWX6+RgrBURwIqgZ3+7dR1VRlMZ5vl7sUbIix8fHO0dHR78fHBw8sBzpu45iitsuv5lhZjjnrrd6cyaOuusv5PT09MfFYvFqebUkVB7nPAKo2TZccM6hZjd91cJwOKLrujqcn//z/IvHjy/rKlhVVTf/5zpdEUFEcFugMyNnCCEwGo0uPwLGOknR8VB/zwAAAABJRU5ErkJggg==", "type": "news"}, "244": {"title": "Blank explorer, frozen, no memory to open file, hours to switch ...", "snippet": "... System32\\Tasks\\Adobe Flash Player NPAPI Notifier => \nC:\\WINDOWS\\SysWOW64\\Macromed\\Flash\\FlashUtil32_32_0_0_433_Plugin.exe ...", "uploaded": "2 weeks ago", "url": "https://www.bleepingcomputer.com/forums/t/732489/blank-explorer-frozen-no-memory-to-open-file-hours-to-switch-onoff/", "thumbnail": "data:image/png;base64,iVBORw0KGgoAAAANSUhEUgAAABAAAAAQCAYAAAAf8/9hAAACaElEQVQ4jX2Ty2qcRxCFv+rufy6ecTSjLGIFZHmMbMjCMWSRQBYGR9usQ0geRGDyIsEPYNBzGLQLWWQdg8HIQU4kzcx/60uVFzMSiRapZTX19TmnqwXg5ORk/PDw8MXubDYTEeV/SlXFzEgpubOzsyYAPFgsXj598uTngNJ2LSJya0y4aZnhnSOMp0wmEwLAJ3en36yWS3759RV//t0xGgQwAQEMwChmlKJkM6IIL376nu++fHixBdytL+s1r9927O4e4p1nIAEBohViivR9T9v1tFl55wq/vV9y9FQ2CoLzFhBm4zHzMGQuA6bjCc456q5h1a1Y9z2+UXzs2QkQUgbLGwCw8W1GJY7J6A7z+ZwQAv7K0/Ud0ghmCqpYNkw3WQf+U4aI4IOnGg4IPlBVAeccgkOQ7WWAGCC3AUJWpW1bVldLQgis65oUE6plowC7TvaWAhGyFpqm4coibd/jvSOmSNO0xBTJpVBUMZHNK/0bIBixFEwL67pjEDvUhBQTKSX62JNyIudMwYEZCLhrQC7KdFzxaH/GaAgH9ybsfTpg3TTkEuljJKWtFRTb2ggAxUwGIXDWJroPK2Lf8/6vC2JW/M6Az+Z3ePvmHPUVhudy6InOgeoGkHIq+/v3+eHZV/zxoWX6+RgrBURwIqgZ3+7dR1VRlMZ5vl7sUbIix8fHO0dHR78fHBw8sBzpu45iitsuv5lhZjjnrrd6cyaOuusv5PT09MfFYvFqebUkVB7nPAKo2TZccM6hZjd91cJwOKLrujqcn//z/IvHjy/rKlhVVTf/5zpdEUFEcFugMyNnCCEwGo0uPwLGOknR8VB/zwAAAABJRU5ErkJggg==", "type": "news"}, "245": {"title": "How To Enable Adobe Flash Player On Edge And Chrome?", "snippet": "How To Enable Adobe Flash Player On Edge? \u00b7 In Microsoft Edge, click on the \nthree-dot icon at the top right corner. three dot icon \u00b7 Click on ...", "uploaded": "Jan 25, 2020", "url": "https://fossbytes.com/how-to-enable-adobe-flash-player-on-edge-and-chrome/", "thumbnail": "https://encrypted-tbn0.gstatic.com/images?q=tbn:ANd9GcQw4wpeUzc0Jo2Nh-neF5a8juWHBMuVYzo1CcSvwlcL1aKCC60uRFaPNRQ&usqp=CAI&s", "type": "news"}, "246": {"title": "Google to kill Flash player support in search later this year - Business Insider", "snippet": "The move has been a long time coming for Flash. Adobe announced in 2017 \nthat it was planning to end-of-life Flash by ceasing to update and ...", "uploaded": "Oct 29, 2019", "url": "https://www.businessinsider.com/google-kills-flash-player-support-search-later-this-year-2019-10", "thumbnail": "https://encrypted-tbn0.gstatic.com/images?q=tbn:ANd9GcRRppfQvHdgoM0Rlr8L0TMcexfkR15CAfEB3jfI5ewv5h6ZchBw_guaMzY&usqp=CAI&s", "type": "news"}, "247": {"title": "VIDEO: Adobe Officially Confirms the End of Flash Player", "snippet": "The media could not be loaded, either because the server or network failed \nor because the format is not supported. Beginning of dialog window ...", "uploaded": "Jun 24, 2020", "url": "https://www.somerset-kentucky.com/news/video-adobe-officially-confirms-the-end-of-flash-player/video_2791c700-b614-11ea-a8e1-a7fb907bf7b4.html", "thumbnail": "https://encrypted-tbn0.gstatic.com/images?q=tbn:ANd9GcRwNpWh4umjuKJhepQsQWcdSk-dzgYPFErhoXlIwEWaN2JAbf1DUFbxefM&usqp=CAI&s", "type": "news"}, "248": {"title": "Adobe Patch Tuesday: Critical vulnerabilities in Flash Player ...", "snippet": "Joining Adobe Flash Player in receiving security updates are Framemaker, \nAcrobat Reader and DC, Digital Editions and Experience Manager.", "uploaded": "Feb 12, 2020", "url": "https://www.scmagazine.com/home/security-news/vulnerabilities/adobe-patch-tuesday-critical-vulnerabilities-in-flash-player-framemaker-patched/", "thumbnail": "https://encrypted-tbn0.gstatic.com/images?q=tbn:ANd9GcTksB3HDYyhRqL1tti93cH3GIuxEFL7J7GF5--dMYM&usqp=CAI&s", "type": "news"}, "249": {"title": "Adobe Flash Player Version 32.0.0.414 \u2013 Is It Still Worth It?", "snippet": "Adobe Flash Player is one of the most popular browser plug-ins of all \ntimes! It used to be known as Shockwave Flash. It's a service that \nallows ...", "uploaded": "1 month ago", "url": "https://henrilechatnoir.com/adobe-flash-player-version-32-0-0-414-is-it-still-worth-it/11644/", "thumbnail": "https://encrypted-tbn0.gstatic.com/images?q=tbn:ANd9GcQooOTNf8IYDQybNDRl53AtOmA9mFwT98rcm5pAsXp6X-qAUmibiZHM4rM&usqp=CAI&s", "type": "news"}, "250": {"title": "Say goodbye to Adobe Flash, it\u2019s finally going to die on December 31, 2020", "snippet": "Adobe will be stopping security patches on the Flash Player and you will no \nlonger be able to download it from the Adobe site post December 31, ...", "uploaded": "Jun 17, 2020", "url": "https://tech.hindustantimes.com/tech/news/say-goodbye-to-adobe-flash-it-s-finally-going-to-die-on-december-31-2020-71592387074411.html", "thumbnail": "https://encrypted-tbn0.gstatic.com/images?q=tbn:ANd9GcSEjh4YNAQiUA_NYSujBD7ipJXwjw3hTloH_9yNH2ZHJd_5ZJEnegjPIWc&usqp=CAI&s", "type": "news"}, "251": {"title": "If you must, here\u2019s how to re-enable Flash on Chrome", "snippet": "... business with Adobe's Flash Player disabled in the Chrome browser. The \nantiquated media player has had its head on the chopping block ...", "uploaded": "Apr 6, 2020", "url": "https://chromeunboxed.com/enable-flash-player-blocked-on-chrome-chromebook/", "thumbnail": "https://encrypted-tbn0.gstatic.com/images?q=tbn:ANd9GcS40SDtcp6xb0sdhqN-gUE08fbZQZwWFtL6X5OZu9tN2PWjZnqPvovmFM8&usqp=CAI&s", "type": "news"}, "252": {"title": "Windows 10 et Flash Player, une notification d'alerte d\u00e9barque", "snippet": "Les ressources t\u00e9l\u00e9chargeables li\u00e9es \u00e0 Adobe Flash Player h\u00e9berg\u00e9es sur les \nsites Web de Microsoft ne seront plus disponibles. \u00bb Tout ceci n' ...", "uploaded": "3 weeks ago", "url": "https://www.ginjfo.com/actualites/logiciels/windows-10/windows-10-et-flash-player-une-notification-dalerte-debarque-20200919", "thumbnail": "https://encrypted-tbn0.gstatic.com/images?q=tbn:ANd9GcQ2MEq1zhNiHzWeokvpVDeDVX6Dkkol0l5VsTJgyAighgkyMbScWPGp7AU&usqp=CAI&s", "type": "news"}, "253": {"title": "How to Play Old Flash Games in 2020, and Beyond", "snippet": "Adobe announced that it will \u201cstop updating and distributing the Flash \nPlayer at the end of 2020.\u201d The company encouraged content creators to ...", "uploaded": "Feb 29, 2020", "url": "https://www.howtogeek.com/563875/how-to-play-old-flash-games-in-2020-and-beyond/", "thumbnail": "https://encrypted-tbn0.gstatic.com/images?q=tbn:ANd9GcSswpSacIF7XL6fqI8Q1XHCCGOxcjd1LJpBjIcQIdA0wqXPKLpoCIKvPtM&usqp=CAI&s", "type": "news"}, "254": {"title": "Adobe Addresses Critical Flash, Framemaker Flaws", "snippet": "Adobe for its part announced in July 2017 that it will no longer update or \ndistribute Flash Player as of the end of 2020, leading to browsers to \nturn ...", "uploaded": "Feb 11, 2020", "url": "https://threatpost.com/adobe-security-update-critical-flash-framemaker-flaws/152782/", "thumbnail": "https://encrypted-tbn0.gstatic.com/images?q=tbn:ANd9GcQ7opMqDyW1R6K0fbOLxUTsKnk1vcjT6XX4zY1WdLYWwM6YBprD6nS6czk&usqp=CAI&s", "type": "news"}, "255": {"title": "LibreOffice 7.0 Will Finally Remove Adobe Flash Player Support", "snippet": "Flash is being killed by Adobe this year. Apr 28, 2020 19:49 GMT \u00b7 By \nBogdan Popa \u00b7 Comment \u00b7. Share: LibreOffice Writer on Windows. The \nDocument ...", "uploaded": "Apr 28, 2020", "url": "https://news.softpedia.com/news/libreoffice-7-0-will-finally-remove-adobe-flash-player-support-529834.shtml", "thumbnail": "https://encrypted-tbn0.gstatic.com/images?q=tbn:ANd9GcR-1aEamMHtnrjZbQVfWHcxHyx8yL3Yt1ntU0QR1f4docVyvR8aSbE8Sd4&usqp=CAI&s", "type": "news"}, "256": {"title": "New Mac malware spreads disguised as Flash Player installer ...", "snippet": "Using the disguise of an Adobe Flash Player update is hardly new for \nmalware, even on Apple Macs, but what is more unusual is how the ...", "uploaded": "Jun 17, 2020", "url": "https://grahamcluley.com/mac-malware-flash-player-google/", "thumbnail": "https://encrypted-tbn0.gstatic.com/images?q=tbn:ANd9GcSE4ioL8KpLtDfjDY9gkpKktAseJLXyey0OIa2IwzFcXOjpKVpMaMav9wM&usqp=CAI&s", "type": "news"}, "257": {"title": "Chrome 76 Dumps Default Adobe Flash Player Support", "snippet": "Google has launched the latest iteration of the Chrome browser for Windows, \nMac and Linux, which blocks Adobe Flash Player default support ...", "uploaded": "Jul 31, 2019", "url": "https://threatpost.com/chrome-76-default-adobe-flash/146843/", "thumbnail": "https://encrypted-tbn0.gstatic.com/images?q=tbn:ANd9GcRw1eWtYoRCylNtLQGRcFWQ1d2Unn91XXz6AekxcHIs-EZY-xlVbrmPDwc&usqp=CAI&s", "type": "news"}, "258": {"title": "Que faire en pr\u00e9vision de la fin du support de Flash et Office 2010 ?", "snippet": "L'update supprimera d\u00e9finitivement le composant Adobe Flash Player de tous \nles dispositifs sous Windows. Des options s\u00e9curis\u00e9es pour utiliser ...", "uploaded": "1 day ago", "url": "https://www.lemondeinformatique.fr/actualites/lire-que-faire-en-prevision-de-la-fin-du-support-de-flash-et-office-2010-80657.html", "thumbnail": "https://encrypted-tbn0.gstatic.com/images?q=tbn:ANd9GcRb0bj585MqjUntuymdGQm3pPbvuWG9-db9cuN7vWpWn7y0s4rNb7c4v24&usqp=CAI&s", "type": "news"}, "259": {"title": "Online Casino Software Market 2019 Break Down by Top Companies, Countries, Applications, Challenges, Opportuni", "snippet": "This type of software typically uses Adobe Flash, which means it's ... \nrisks involved for the market players which might hinder the market \ngrowth ...", "uploaded": "8 hours ago", "url": "https://www.openpr.com/news/2154804/online-casino-software-market-2019-break-down-by-top-companies", "thumbnail": "https://encrypted-tbn0.gstatic.com/images?q=tbn:ANd9GcTHuVg60BxbhQ8jHFIpmbxq5H1VRpzsQ4uV6b94ju1KOYCZGWBpVQ2DjbM&usqp=CAI&s", "type": "news"}, "260": {"title": "How to unblock Adobe Flash Player", "snippet": "In the list of permissions, you'll find an entry for Flash. Click on this \nand you'll see a toggle for blocking Flash content on websites. If this \nis ...", "uploaded": "Oct 2, 2019", "url": "https://www.trustedreviews.com/how-to/unblock-adobe-flash-player-3943113", "thumbnail": "https://encrypted-tbn0.gstatic.com/images?q=tbn:ANd9GcR7YbGEGemisyUslFx-e9O-9WLIpIpWyPTgjIEpBtAWdHNSJRa4divc7QM&usqp=CAI&s", "type": "news"}, "261": {"title": "Flash support is ending in 2020. Its legacy needs to be preserved", "snippet": "By most margins, Adobe's Flash is already dead. ... access to a computer, \nyou could quickly boot up a Flash games website and start playing.", "uploaded": "Feb 10, 2020", "url": "https://www.polygon.com/2020/2/10/21124247/flash-support-history-of-web-1-0-flashpoint-bluemaxima", "thumbnail": "https://encrypted-tbn0.gstatic.com/images?q=tbn:ANd9GcT14rBQG-j0IL1JVsk8PcltoecPrQrsrvQ04-5E1v0&usqp=CAI&s", "type": "news"}, "262": {"title": "Apple accidentally approves Mac malware", "snippet": "File disguised as Adobe Flash installer contained Shlayer, malware that ... \nvisitors were asked to install an Adobe Flash Player, which actually ...", "uploaded": "1 month ago", "url": "https://www.macworld.co.uk/news/mac-software/apple-approves-mac-malware-3794769/", "thumbnail": "https://encrypted-tbn0.gstatic.com/images?q=tbn:ANd9GcTz29RrHkMZIYHnm9Orjb64FQNA-jZ_MYjKN31o7BA&usqp=CAI&s", "type": "news"}, "263": {"title": "1 in 10 Macs hit by crude malware that poses as Flash Player ...", "snippet": "... the malware's technique of disguising itself as an Adobe Flash Player \nupdate could hardly be considered novel either. And yet, according to ...", "uploaded": "Jan 28, 2020", "url": "https://grahamcluley.com/mac-malware-flash-player/", "thumbnail": "https://encrypted-tbn0.gstatic.com/images?q=tbn:ANd9GcSL5Zl2AYdjx72cRl68I4GZgh2OpA8vGoQ4M8_nWgbISp8TCvCnV7FLB0o&usqp=CAI&s", "type": "news"}, "264": {"title": "Where do browsers stand on Flash's impending demise?", "snippet": "Two years ago, Adobe announced it would finally kill and bury Flash Player, \nthe plug-in that simultaneously launched a million websites and ...", "uploaded": "Jun 19, 2019", "url": "https://www.computerworld.com/article/3403345/where-do-browsers-stand-on-flashs-impending-demise.html", "thumbnail": "https://encrypted-tbn0.gstatic.com/images?q=tbn:ANd9GcT46uOOtkwhsyprVxVDYp900aM6lhxzeXTw5vbV73URb878HraD3OLvRQ8&usqp=CAI&s", "type": "news"}, "265": {"title": "Adobe Fixes Critical Flash Player Code Execution Flaws", "snippet": "Adobe's Flash Player flaws are the most severe, both ranking critical in \nseverity. Those two vulnerabilities include a use-after-free flaw ...", "uploaded": "Sep 10, 2019", "url": "https://threatpost.com/adobe-critical-flash-player-code-execution-flaws/148169/", "thumbnail": "https://encrypted-tbn0.gstatic.com/images?q=tbn:ANd9GcQaSkHl9xxFz0HiZ4qLsbdbYumQRMQLKU5pA41BGN8BifUlneCgrnSIDZ0&usqp=CAI&s", "type": "news"}, "266": {"title": "The demise of Flash", "snippet": "There once was a time where Adobe Flash was the obvious choice for building \nrich web applications, but as the ... \u201cFlash Player is dead.", "uploaded": "Nov 7, 2019", "url": "https://sdtimes.com/webdev/the-demise-of-flash/", "thumbnail": "https://encrypted-tbn0.gstatic.com/images?q=tbn:ANd9GcRVJVArp9HTOT3x0b1VAdmzyNHdPPsAgogjraXXpJ0SDPpC3dFTYR1vt3E&usqp=CAI&s", "type": "news"}, "267": {"title": "[HACK ALERT] Google Alerts Identified Fake Adobe Flash Update Notifications, Deploying Malware: Fake Warnings", "snippet": "[HACK ALERT] Google Alerts Identified Fake Adobe Flash Update \nNotifications, Deploying Malware: Fake Warnings Use Spam Pages, ...", "uploaded": "Jun 17, 2020", "url": "https://www.techtimes.com/articles/250392/20200617/hackers-google-alerts-identified-fake-breach-notifications-deploying-malware-fake-warnings-use-spam-pages-directing-to-malicious-sites.htm", "thumbnail": "https://encrypted-tbn0.gstatic.com/images?q=tbn:ANd9GcREN5MyIeEfo6o1W5fgPsJkhBu4EBcFDFsNVdLtGyxR5a4eR28MKpyYxfQC&usqp=CAI&s", "type": "news"}, "268": {"title": "Best Alternative for Adobe Flash Player Available to Install", "snippet": "Flash has made its mark on the internet. It was one of the greatest early \nbuilding blocks for video content or animations for websites. Adobe ...", "uploaded": "Jun 15, 2020", "url": "https://henrilechatnoir.com/best-alternative-for-adobe-flash-player-available-to-install/10590/", "thumbnail": "https://encrypted-tbn0.gstatic.com/images?q=tbn:ANd9GcTTvMjgXVmyjxQEbRvDAx30Meao-chhPSx7ugeuiHtajVoaTQ642OjrsM4&usqp=CAI&s", "type": "news"}, "269": {"title": "Adobe Flash Player 32.0.0.344 Update Available with New Highlights", "snippet": "Adobe Flash Player is a browser plug-in and application runtime that is \ncapable of delivering consistent and sharp user experiences, ...", "uploaded": "Mar 15, 2020", "url": "https://henrilechatnoir.com/adobe-flash-player-32-0-0-344-update-available-with-new-highlights/7555/", "thumbnail": "https://encrypted-tbn0.gstatic.com/images?q=tbn:ANd9GcRihfmx_zAm0e87OBthtF-6SiLiazA60IZhOODy00WNohwC4vW_Xrl3eXQ&usqp=CAI&s", "type": "news"}, "270": {"title": "Adobe will finally kill Flash in 2020", "snippet": "\u201cWe will stop updating and distributing the Flash Player at the end of 2020 \nand encourage content creators to migrate any existing Flash ...", "uploaded": "Jul 25, 2017", "url": "https://www.theverge.com/2017/7/25/16026236/adobe-flash-end-of-support-2020", "thumbnail": "https://encrypted-tbn0.gstatic.com/images?q=tbn:ANd9GcQODGxkDSw_MiwEI2LOQYXHwwIMGRl0Cv9bA0aN78U&usqp=CAI&s", "type": "news"}, "271": {"title": "Flash-based MacOS malware hides in plain sight", "snippet": "For example, if you have the Adobe Flash player already installed and a \nwebsite prompts to update it, then before trusting the website's claims, \nit's ...", "uploaded": "Jun 23, 2020", "url": "https://www.computerweekly.com/news/252485028/Flash-based-MacOS-malware-hides-in-plain-sight", "thumbnail": "https://encrypted-tbn0.gstatic.com/images?q=tbn:ANd9GcT0bSVLV6jlvHXpyzDkFVPVSBdNo7VImPHsDfNuxsOhYkGlmRlhQffM0sGK&usqp=CAI&s", "type": "news"}, "272": {"title": "Gone in a Flash: Adobe to discontinue the plugin by end of 2020", "snippet": "WASHINGTON \u2014 Adobe Flash, the software platform most ... said that the \nsoftware will be removed automatically via Windows update, ...", "uploaded": "Dec 23, 2019", "url": "https://www.wusa9.com/article/tech/adobe-flash-to-be-gone/65-fef4c7f9-c4aa-47c2-b93d-bc81274965db", "thumbnail": "https://encrypted-tbn0.gstatic.com/images?q=tbn:ANd9GcRgPh27IIea4_g4TXp8wInkBQfIsg2ivyd7cY8xukCn4dwq7qLUx8MGh7M&usqp=CAI&s", "type": "news"}, "273": {"title": "After a decade of drama, Apple is ready to kill Flash in Safari once and for all", "snippet": "... Technology Preview, essentially the beta version of the macOS Web \nbrowser, explicitly state that the update ends support for Adobe Flash.", "uploaded": "Jan 23, 2020", "url": "https://arstechnica.com/gadgets/2020/01/apple-seems-poised-to-end-adobe-flash-support-in-the-next-safari-release/", "thumbnail": "https://encrypted-tbn0.gstatic.com/images?q=tbn:ANd9GcTNqNwKq6GYo5DzHkiO1Hx01nCmVseRD8WLwOxhV8j24q8TjnUwB9pY4R0&usqp=CAI&s", "type": "news"}, "274": {"title": "Apple says goodbye to Adobe Flash in Safari Technology Preview", "snippet": "It's a standalone app that works alongside the latest version of Safari. \nThe death of Adobe Flash has been years in the making. Back in 2017, ...", "uploaded": "Jan 22, 2020", "url": "https://www.zdnet.com/article/apple-says-goodbye-to-adobe-flash-in-safari-technology-preview/", "thumbnail": "https://encrypted-tbn0.gstatic.com/images?q=tbn:ANd9GcRX6Zwecgc_oqozaD9XUtBF8QIfjPsEfHviiOmXAiYlfvl_k3YbpNu8XM8&usqp=CAI&s", "type": "news"}, "275": {"title": "Install this standalone Shockwave player on your Chromebook and get your retro game on", "snippet": "Next, we will download the Flash Player from Adobe's website. You can find \nthat file here under the Linux options. You will want the one titled ...", "uploaded": "May 3, 2020", "url": "https://chromeunboxed.com/install-this-standalone-shockwave-player-on-your-chromebook-and-get-retro/", "thumbnail": "https://encrypted-tbn0.gstatic.com/images?q=tbn:ANd9GcTqq15XYp1sxKwAUxzxUcdnfN4ZL8X2Sx1O36JWUdQ34l3X5jng5vmJrqY&usqp=CAI&s", "type": "news"}, "276": {"title": "Large in number, large in nature, this Patch Tuesday needs ...", "snippet": "With another critical update to Adobe Flash Player, critical updates to \nMicrosoft's browsers and the number and nature of updates to Windows ...", "uploaded": "Jun 12, 2020", "url": "https://www.computerworld.com/article/3562418/large-in-number-large-in-nature-this-patch-tuesday-needs-your-attention.html", "thumbnail": "https://encrypted-tbn0.gstatic.com/images?q=tbn:ANd9GcRVe87ga0mo1M2NYkPF6z6iIywfztZkc0Dzk3_ZOXE8HrhTcPaxzh9qaMQ&usqp=CAI&s", "type": "news"}, "277": {"title": "How to run Adobe Flash on Google Chrome in 4 easy steps | BGR India", "snippet": "It will also provide you with a link to the Adobe Flash Player website. \nStep 2. Notice on the left of the URL bar that there is a lock symbol. \nClick on ...", "uploaded": "May 19, 2020", "url": "https://www.bgr.in/how-to/heres-how-to-run-adobe-flash-on-google-chrome-892703/", "thumbnail": "https://encrypted-tbn0.gstatic.com/images?q=tbn:ANd9GcTHxCTOxgG7NRHOUV4uiaANRbwp2jyFRzWJzI5hGNCMkWnfkjiTjXfcRvc&usqp=CAI&s", "type": "news"}, "278": {"title": "How to enable Adobe Flash Player on a Mac computer using Safari - Business Insider", "snippet": "1. First of all, make sure that you have Adobe Flash Player downloaded. \u00b7 \n2. Open Safari. \u00b7 3. Click \"Safari\" in the top toolbar, then choose \" ...", "uploaded": "Jul 16, 2019", "url": "https://www.businessinsider.com/how-to-enable-adobe-flash-player-on-mac", "thumbnail": "https://encrypted-tbn0.gstatic.com/images?q=tbn:ANd9GcTasnfKafhqYCQpyZQsbNBvwsy5dB0MW33TkS9mIzbiyG22jFHrVN5_ykM&usqp=CAI&s", "type": "news"}, "279": {"title": "How to Install Adobe Flash Player on Mac (Safe Guide)", "snippet": "Even though the popularity of Adobe Flash Player is dwindling because \nnearly all websites are opting for HTML5 as a standard instead, there ...", "uploaded": "Jan 31, 2020", "url": "https://www.webbyfeed.com/how-to-install-adobe-flash-player-on-mac-safe-guide/5609/", "thumbnail": "https://encrypted-tbn0.gstatic.com/images?q=tbn:ANd9GcTzWAPug6qvNs_9TRxOE2R9zuaPX42o2AnPy7EnI776lC6PLBUO8qUZays&usqp=CAI&s", "type": "news"}, "280": {"title": "Mac users are getting bombarded by laughably unsophisticated malware", "snippet": "Once users click, they receive a notice that they should install a Flash \n... download updates solely from https://get.adobe.com/flashplayer/.", "uploaded": "Jan 23, 2020", "url": "https://arstechnica.com/information-technology/2020/01/mac-users-are-getting-bombarded-by-laughably-unsophisticated-malware/", "thumbnail": "https://encrypted-tbn0.gstatic.com/images?q=tbn:ANd9GcQUIMettv3_E46tRNSZFg0zFGTKyG04ift02Ykdo_ovumCmOhonmkVEq0Q&usqp=CAI&s", "type": "news"}, "281": {"title": "Nasty Mac malware is circulating on Google with you in its sights", "snippet": "The malware can get past Apple's some of security protections and antivirus \nsoftware by masquerading as an Adobe Flash Player update -- but ...", "uploaded": "Jun 18, 2020", "url": "https://www.tomsguide.com/news/mac-malware-shlayer2", "thumbnail": "https://encrypted-tbn0.gstatic.com/images?q=tbn:ANd9GcRHiSRueKlFyr723mAKuhmmXNr-fIQtv8yjh4zow8WIW6kFXfL88wQYWCw&usqp=CAI&s", "type": "news"}, "282": {"title": "How to Remove Flash From Windows 10", "snippet": "1) In a web browser, open \nhttps://helpx.adobe.com/flash-player/kb/uninstall-flash-player-windows.html \n\u00b7 2) Click the Uninstaller link to download ...", "uploaded": "Nov 3, 2019", "url": "https://www.laptopmag.com/features/remove-flash-from-windows-10", "thumbnail": "https://encrypted-tbn0.gstatic.com/images?q=tbn:ANd9GcSt9WXdJzx8CkS5Kdte6QQiPbuAmtCt8COFDtI-5cGrhV06OhaDuFT4mVo&usqp=CAI&s", "type": "news"}, "283": {"title": "Reminder: Support for Adobe Flash is ending in 2020 (All you ...", "snippet": "But moving ahead, Adobe will stop updating & distributing the Flash player \nat the end of 2020. Adobe has also asked the content creators to ...", "uploaded": "Jan 8, 2020", "url": "https://piunikaweb.com/2020/01/08/support-for-adobe-flash-is-ending-in-2020-all-you-need-to-know-about-its-shut-down-discontinuation/", "thumbnail": "https://encrypted-tbn0.gstatic.com/images?q=tbn:ANd9GcQJ1rGwuB_HdOuxYrYhk7I6wBWFIC2cMNrMYDNZnXIrQXNc1SyOxoUb_V8&usqp=CAI&s", "type": "news"}, "284": {"title": "You Really Shouldn't Be Running Adobe Flash Player Anymore", "snippet": "Instead, the only option for disabling Flash on Chrome is to force \npermissions. Go to Settings > Advanced > Content Settings > Flash. Then, in \nthe ...", "uploaded": "Oct 12, 2018", "url": "https://lifehacker.com/you-really-shouldnt-be-running-adobe-flash-player-anymo-1829721122", "thumbnail": "https://encrypted-tbn0.gstatic.com/images?q=tbn:ANd9GcRslZoFhEyzuK-3CBBiro2WmRy9Lm38BX3pUCqlwgbZqoIPe-U9JqJ5ng8&usqp=CAI&s", "type": "news"}, "285": {"title": "Firefox to Fully Drop Flash Support by the End of 2020", "snippet": "The last remaining NPAPI plugin, Adobe Flash, has announced an end-of-life \nplan.\u201d Users of Beta and Nightly versions of Firefox will see these ...", "uploaded": "May 18, 2020", "url": "https://securityboulevard.com/2020/05/firefox-to-fully-drop-flash-support-by-the-end-of-2020/", "thumbnail": "https://encrypted-tbn0.gstatic.com/images?q=tbn:ANd9GcSZDvzbZ5-ja1CFMhPehRMeyTjHuS2dz9u0YU_3deodPB68fSD1fzulPAI&usqp=CAI&s", "type": "news"}, "286": {"title": "How to install Adobe Flash Player on Mac", "snippet": "How to install Flash Player on your Mac \u00b7 Click the Missing Plug-In button. \n\u00b7 Click on Download Flash. \u00b7 Click on Download Now. \u00b7 Wait while the ...", "uploaded": "Mar 26, 2020", "url": "https://www.macworld.co.uk/how-to/mac-software/get-flash-player-mac-3669890/", "thumbnail": "https://encrypted-tbn0.gstatic.com/images?q=tbn:ANd9GcR_nBbSyiwAfEkB4f93kIsIUeS9tNnQ_Z464dQS8gE&usqp=CAI&s", "type": "news"}, "287": {"title": "Google\u2019s latest Chrome update tightens the locks on Adobe Flash", "snippet": "Each time you visit a site that requires Flash, you'll have to click a \n\u201cClick to enable Adobe Flash Player\u201d button, then click an \u201cAllow\u201d button \nat ...", "uploaded": "Sep 24, 2018", "url": "https://www.usatoday.com/story/tech/columnist/2018/09/24/googles-latest-chrome-update-tightens-locks-adobe-flash/1348935002/", "thumbnail": "https://encrypted-tbn0.gstatic.com/images?q=tbn:ANd9GcS85rmUONl-YGplI_fHTKNT5LZbxtvNfsCxFkk34nQgigq8-CjTP0qPNps&usqp=CAI&s", "type": "news"}, "288": {"title": "How to Play Adobe Flash SWF Files Outside Your Web Browser", "snippet": "Adobe hides the standalone Flash Player very well. It's actually called the \n\u201cFlash Player content debugger\u201d on Adobe's website. To get it, visit the ...", "uploaded": "Aug 27, 2019", "url": "https://www.howtogeek.com/438141/how-to-play-adobe-flash-swf-files-outside-your-web-browser/", "thumbnail": "https://encrypted-tbn0.gstatic.com/images?q=tbn:ANd9GcTAJU6jh5nlBK0NAEHNt18T0dxOyRi26Do6P9ZwU3jN5i7cXup2_dXqcl8&usqp=CAI&s", "type": "news"}, "289": {"title": "LibreOffice 7.0 drops Adobe Flash support", "snippet": "Current versions of LibreOffice support Adobe Flash, more precisely the . \n... Macromedia Flash export filter was removed as Flash player will be ...", "uploaded": "Apr 27, 2020", "url": "https://www.ghacks.net/2020/04/27/libreoffice-7-0-drops-adobe-flash-support/", "thumbnail": "https://encrypted-tbn0.gstatic.com/images?q=tbn:ANd9GcS3TboSdhurpFLQeF9fCLQkN_SpdNSeyfLZsdfCc5cAzUy8USv8KwyQGQE&usqp=CAI&s", "type": "news"}, "290": {"title": "Mozilla Kills Default Support for Adobe Flash in Firefox 69", "snippet": "The news follows Adobe's announcement in July 2017 that it plans to push \nFlash into an end-of-life state, meaning that it will no longer update \nor ...", "uploaded": "Jan 14, 2019", "url": "https://threatpost.com/flash-default-mozilla-firefox-69/140814/", "thumbnail": "https://encrypted-tbn0.gstatic.com/images?q=tbn:ANd9GcQaSkHl9xxFz0HiZ4qLsbdbYumQRMQLKU5pA41BGN8BifUlneCgrnSIDZ0&usqp=CAI&s", "type": "news"}, "291": {"title": "Microsoft Patch Tuesday, August 2020 Edition \u2014 Krebs on ...", "snippet": "Adobe has graciously given us another month's respite from patching Flash \nPlayer flaws, but it did release critical security updates for its ...", "uploaded": "Aug 11, 2020", "url": "https://krebsonsecurity.com/2020/08/microsoft-patch-tuesday-august-2020-edition/", "thumbnail": "https://encrypted-tbn0.gstatic.com/images?q=tbn:ANd9GcQYvB-H-XHtHdFvv5Wp3elVo8iW8IqFOZZqfen-OfQYblJpCy5jVvpW3FI&usqp=CAI&s", "type": "news"}, "292": {"title": "Adobe Flash Player users should update their software NOW", "snippet": "Firstly, Adobe Flash Player is on an awful lot of computers. Many users may \nhave installed it long ago in order to access Flash-based media ...", "uploaded": "Jul 11, 2017", "url": "https://www.welivesecurity.com/2017/07/11/adobe-flash-player-users-update-software-now/", "thumbnail": "https://encrypted-tbn0.gstatic.com/images?q=tbn:ANd9GcTJrd1esaCpCrSOBYYFjwx6AOtK0x5znYr6X41T1nxA05zjB3RTzFoJs70&usqp=CAI&s", "type": "news"}, "293": {"title": "Watering-Holes Target Asian Ethnic Victims with Flash Update ...", "snippet": "\u201cIt downloads a legitimate Adobe Flash installation program from the C2 \nserver at startup; it auto-updates the backdoor from ubntrooters.", "uploaded": "Mar 31, 2020", "url": "https://threatpost.com/watering-holes-asian-ethnic-flash-update-decoy/154323/", "thumbnail": "https://encrypted-tbn0.gstatic.com/images?q=tbn:ANd9GcQhAcctlKynZaeO6Uge8sd5prk8uvm-rzjEXuSDLzyRLSjJn-DK4eW1Rg0&usqp=CAI&s", "type": "news"}, "294": {"title": "Critical Adobe Flash player bug and more in June\u2019s Patch Tuesday", "snippet": "Adobe published a patch for a Flash Player bug (CVE-2019-7845), affecting \nversions 32.0.0.192 and earlier, that lets an attacker exploit the ...", "uploaded": "Jun 12, 2019", "url": "https://nakedsecurity.sophos.com/2019/06/12/june-patch-tuesday-sees-critical-adobe-flash-player-bug-fix/", "thumbnail": "https://encrypted-tbn0.gstatic.com/images?q=tbn:ANd9GcQ-ZlOytldEInoWQxeFDQdGnfQIq-vH8c5dQVAiU9NTNKSKwmcXCFvuvgA&usqp=CAI&s", "type": "news"}, "295": {"title": "Flash. Must. Die.", "snippet": "Adobe Flash\u2014that insecure, ubiquitous resource hog everyone hates to ... \nHowever actively Adobe has been working on Flash Player security, ...", "uploaded": "Jul 15, 2015", "url": "https://www.wired.com/2015/07/adobe-flash-player-die/", "thumbnail": "https://encrypted-tbn0.gstatic.com/images?q=tbn:ANd9GcRoMp76XJ7EQ7G8P4wUFz-Oro53yfZtMt69cO0ryJo&usqp=CAI&s", "type": "news"}, "296": {"title": "Google Chrome is Diminishing Flash Usage, as its Expiration ...", "snippet": "It's a well-known fact that Adobe will no longer be supporting Flash Player \nby the end of next year (i.e: 2020). Its development will be brought to ...", "uploaded": "Mar 24, 2019", "url": "https://www.digitalinformationworld.com/2019/03/chrome-notify-end-of-flash-player.html", "thumbnail": "https://encrypted-tbn0.gstatic.com/images?q=tbn:ANd9GcQoHD615XYCoIr3fHS-alusBivhDlaysQhIFHLKZ3nBFaMB4uSeYCQf_sI&usqp=CAI&s", "type": "news"}, "297": {"title": "A Month Without Adobe Flash Player \u2014 Krebs on Security", "snippet": "I've spent the better part of the last month running a little experiment to \nsee how much I would miss Adobe's buggy and insecure Flash Player ...", "uploaded": "Jun 23, 2015", "url": "https://krebsonsecurity.com/2015/06/a-month-without-adobe-flash-player/", "thumbnail": "https://encrypted-tbn0.gstatic.com/images?q=tbn:ANd9GcTqsgmBFNLZau4n7Ur0SvGVcV3HxjGfqENvFriX2MY_eiQu-bOVFdh7cmA&usqp=CAI&s", "type": "news"}, "298": {"title": "How to enable Adobe Flash Player in Google Chrome", "snippet": "Open Chrome. \u00b7 Type chrome://settings/content in the address bar and hit \nthe Enter key. \u00b7 Scroll down on the page and select the Flash option.", "uploaded": "Jul 30, 2020", "url": "https://windowsreport.com/enable-adobe-flash-player-chrome/", "thumbnail": "https://encrypted-tbn0.gstatic.com/images?q=tbn:ANd9GcRARwt_fHQO18hAqtraaW0WmcE7_ZyoeXYH9hU6K_yWSHbvJLyLo_ApF2Q&usqp=CAI&s", "type": "news"}, "299": {"title": "Enable Flash Player for Internet Explorer - Adobe Support", "snippet": "", "uploaded": "", "thumbnail": "data:image/jpeg;base64,/9j/4AAQSkZJRgABAQAAAQABAAD/2wCEAAkGBwgHBgkIBwgKCgkLDRYPDQwMDRsUFRAWIB0iIiAdHx8kKDQsJCYxJx8fLT0tMTU3Ojo6Iys/RD84QzQ5OjcBCgoKDQwNGg8PGjclHyU3Nzc3Nzc3Nzc3Nzc3Nzc3Nzc3Nzc3Nzc3Nzc3Nzc3Nzc3Nzc3Nzc3Nzc3Nzc3Nzc3N//AABEIAEEAdAMBIgACEQEDEQH/xAAcAAABBQEBAQAAAAAAAAAAAAAAAQIDBAcIBQb/xABOEAABAwICAwkJDAUNAAAAAAABAAIDBBEFIQYSMQcTFUFRcbHR0iIyM1NhkZKUwwgUFiM1Q1JVYnOBwSRjcpPCFyVCVFZkhJWhotPi8P/EABcBAQEBAQAAAAAAAAAAAAAAAAABAgP/xAAhEQEAAQQCAQUAAAAAAAAAAAAAAQIREiFSsdETIkFhof/aAAwDAQACEQMRAD8Aw1aTuS6OfCKjxdoLGugDdVzy4BrnXs7Lb3p86zZbL7n0/wA36U+RlP7RWJtKVReLLLtHNHacOp8RxXDjUxucJP0yRliDssBtCi+DWiBN+FMNsf7/ADLWn6N0b5HOfC99yTnOepUJNBMGmcXvopdY8lY8dCR9rXMX9rNm6NaG2vwnhw58RmTvg3od9aYb/mE3UtCbud4ADlh8ovttWyJ0e5zo6bB9DK0DMWq5D+a1pnbO/g3ods4Uw31+bqU0GjugzYwJ8Rw58lzc8IT2tfLYRxWWhHc50aJBNLOSOWqk60Hc50aJuaWcnl99Sdamjb4Ruj257qjWqqEnjIxOoA6VQxPQnAMRYTo9idFA0EAv36eexGZHGNhC0n+TbRf+pzesv61ZptBcDpWGOmZVRsJuWtqpAL+dNG2Mnczl/tLQj/DzdSWPc2qI3At0nocv1E3UtsGieHDZLXeuSdamZo5RM2SVn41Lz+at4Nsvo9zqtqIGPGLUswLSC5usAb61zbVyzLcvsnlywusINXORsMjuldcT4VS4ZUwe82vBkbIHazy69m+XnXI1TnUyn7Z6VlrXwiQhCgFsnufT+gaUj7FP7VY2ti3APk/Sv7qn9qg20SSlx7qM90djjbbzq1EKhwBeIhcbLEFEdGxjbB79pOZ5TdTMZqC2s537RurKRdSqN8jlD2axLgbgBzgM+S9k6nfLM8g5AAHOMi/+qq4xA6WWNwnfCA05sG3Pj7krzzQyubqtr6kk7LNH/GtRTTMblmaqonUPZrGMD26zZnG3zb3N89k2KUPkDN6lbrcZVIUlREAJMZxAl2wGJuVuZiUU0zyGtxivu7Z8UOyrjTy7Zyq49L0DmlszQyYBoJ7pzjfmuo4p97aQ2Cc3P9Iud0qq2knk1tTGq8b3m74tmfnb0Ju9yfW9dyeDb2fKmNPLtc6uPT1Img1EgAeCOMuJaeYbEynja8SOa2YG1rOkdnzXOSoijn3zeOGa3XOVyxnZsn8EVv17XejF2Ewp5d+Ezq4z+eUNRHbFKWN4cAWuJa6QuObTxkrj+Y60rzyuJXXxppabFaNs1TLUuIf8ZKG32bMgP/FcgSd+7nKxOpdIm8GoQhRQth3AgThmloG0wwdEqx5bH7n/AOT9K/u6f2qDfWvY6+q4GxsfIluF4ZpQ97rQF2djZ57aSNscMwY9oiv313ntHlVszku4hbXj1sgL5k/9go46dsj7R1DC4XN2h1x/vU28tAsHStAysHFJvf62b0iljKDaqJo3sTTsaQD3+tnfk7rrT46JzXMfrtIBv3ru0mllhffZvSKaGkgFs0pB4w8pYyg+mjYPfGrMx122Orfuefuj+Sr71EDnVM232O7SN+iAsKt+WXhFJZ3HNN6RVxkzhKGxit19+bra3eZ3z/G3HyK02Vj2F7Tdo2kLz+78dN6RSazwb77LlykphKepBta9r8UoHsN2lslj+AXG8nhHc5XYT3F+J0RcSfCbeZceyeEdzlSYs1E3NQhCihbFuAfJ+lf3VP7VY6tj9z+CaDSoAOJ3unyAJ8ag3P3uGklr3NJ5LdSfs4yvIdjLLm0otxXhk7Kbww3xo/cydlbcnsJCvNbjNLb4x7gfsxSH+FHDVEfnJfV5OpLrZ6DgC0gi4PEoTDF4tvmVXhmi8ZL6vJ1JOGKH6cvq8nZS5NN1p0MRzMbb7NiGxsabtY0HZcBVeF6H6cvq8nUjheh+nL6vJ1K5JgtpjiBtyVfhag+nL+4k7Khqq6gmi1bvdx2McjegK5JhKUkHE6OxHznQuPnm73HyrrTDpaaSvpm0lzqB+uG651css3ALkt/fu51iqby6UxaLGoQhZaC+13Ou9r+eP+JKhB9oNiVCEAlQhRQkCVCIRBQhAnEkQhAr9gWMTeGf+0UIVDEIQg//2Q==", "url": "https://helpx.adobe.com/flash-player/kb/install-flash-player-windows.html", "type": "video"}, "300": {"title": "Adobe's Flash Player will officially be put to rest, in 2020 ...", "snippet": "", "uploaded": "", "thumbnail": "data:image/jpeg;base64,/9j/4AAQSkZJRgABAQAAAQABAAD/2wCEAAkGBwgHBgkIBwgKCgkLDRYPDQwMDRsUFRAWIB0iIiAdHx8kKDQsJCYxJx8fLT0tMTU3Ojo6Iys/RD84QzQ5OjcBCgoKDQwNGg8PGjclHyU3Nzc3Nzc3Nzc3Nzc3Nzc3Nzc3Nzc3Nzc3Nzc3Nzc3Nzc3Nzc3Nzc3Nzc3Nzc3Nzc3N//AABEIAEEAdAMBIgACEQEDEQH/xAAbAAABBQEBAAAAAAAAAAAAAAAAAQMEBQYHAv/EADwQAAEDAwIEAwYDBAsBAAAAAAECAwQABRESIQYTMUEiUXEHFDJhgdFTkaJzscHwIzNCQ2JjcpOhstIV/8QAGgEAAgMBAQAAAAAAAAAAAAAAAAQBAgUGA//EACgRAAIBAwMDAwUBAAAAAAAAAAABAgMEERITMRVBUiEiUTM0YXGxBf/aAAwDAQACEQMRAD8AvOLeLpViubcViK08lbIc1OOEEElQxt6Vhb5fHL1PEyRGQ2sNhAShZIwM/erf2l739g5GPdU/9lVkqWr15qbSZ0dlYUJUIylH1Y7zUfh/qo5qPw/1U1RXjvz+Rvp1t4jwcQf7v9VHMT+F+qtNwPwY7xK44++6tiAyrStaR4nFeQzsPmaa46ttitcyPH4ffS8AlQkFL5dwoHock4PXar7lXTqbFtmzdXaUcv8Ahng6gH+r/VWotnH06229iE1BYW2y2EJUp1WTj6VkaKqq9Rdxnp1t4na+F7u9erOia82lpSlqGhBJG3zq31HsTWW9nZA4XZ/aLrTaxitelLME2cjdU1CvKMeCNd7tEs0Fc24yUtMo7k7qPkB3NZFj2rWNxOXG5jQ/Z538tqouLlP8T8brtbn9FCtqBlRGwKhkr+eeg+QrYI4V4WcjYVCjhkpxzNYH1zmlqt1plhFqVq5RyX0CezcYbcuG7zWHBlKgaf1K+f51z72cSH7bfLzw67hTLCg8wvOcpP8AOa6Br3pqFTVHOBacHGWBdSvn+dFAXkdaKvlFdLOS+0CTHl3xp2OHEoEdKMOfEDlR/cRWZqbcpHvb/vBWVrdKluKIxlR6/wAKhVh1vqM7iw+2iFem0LddS00grcWQlKQN1E9AK810/gSyWC3WuJxPdZiedy+alDqgEsnzx3PzqsIamXurhUYZ5zwa5m2QLRwozZJE/wByCmOWt1t1KFFR+IpKs9yfSuHXmLGhXeZEgucyKy5paWSDqTgdx9auOPLw7xDdkTlN4hJToiJVjOnuojsTtt8hWbGwAHSr1Zp+i7C1hayprck/V8oKWkpfSvE0jpnArriOGmscjSFrJ1vhB6/P71cu3NTberkBYVkJKJLKgfqFVze2AuMRAzFZccB8a3M565GN8DoetdDYZkrtq1zBbYKFkHEdRbUE7YOyuuM1rU5NQRxN2s15fsonkRJF1lSnoymA8hAd2GV431BSep3I+g86fjv2tyLyXEvhouBaRlXMG2NRPn9c1WvyC5N5TTqy2UAJC3CoKWOu565GacQ7G5SksxHUuo3OtvCG/MjtSVVe8ZoS9hKYRHtl1kzoNulvvOISgFrZOkeZ71Nj8VtPuuMpiP8AObA8GU9+gO+B0rNqkKW0l331Kc5VpXGCirfYZAPbuaqrVMeQ/dHAnSVI0kt5GNjvTsHpgkhKS1zbwdJN0dQdJgST6FH/AKormq7xcwf6F0ae5LQ3Pn0oq+tldplY42txThSnb3h1Ix/q+1NKGj41ISSMjUsDI/OrRUmOlqKs5KfEpeDnVjAP8/KsdxK/queU6QktJAHluaQ21OTZrUf9SVKCglwXepP4jX+4n70YSojxtqx0HMScem9ZpphfLC9Cik99O1IovNqB5TgT11aDio2EevWaniac+EeNSB6uD70DCvhUg+i0/eszKkqeay4dek58RzUDnrCyQohJ7A1KoJ9w6zPxNqcDHjb3/wAxP3p1uK+9p5Lal6vh0DOfSshqQWG1OBsZCviBP7q1NlvQt/uTkZuK4605qTnX1CQOmasraL7kdan4l6xZXEKjma2/HdAzylEoKhk4yKvXNUhOl0g42qjuXEUi5SlT5pR7woAqCNkpA8qfiXNtbQOsE969UsLBl1Km5Ny+R923F15Li31o5e7YQcAHzPnU6TJflwVRhoSdZS4sd+nQds1E/wDoNBOVEEetRI810JVzHW1ILisJCcFO+f44+lDin6shSaWEPQbcuKeWZLjzRORzOqT338q9yIoQ0+qO2gPLGx8z2zQbg2Niqokq6IQhRChnp186lFclHHuLikYeEZKkHThSBt/zS0KgtTVqfKW8KO2p0JP5E+eaWrZJ1MZ4Q5l0ceYebDpGhLTYAJ3zsMDrW0mcHW+Kw09NtGoLbBK1hQ0Hfw9etc74FvceyTFvyHAlSVoWgEbHFay68dwrgUa5S0ISjSG0qUQdyc79960qOjRHOPyYN5TqupJxz2xjgzcPgNy5xWZMW4Qmnpi5HukJxK9bvKUoEBWNIO22TUK8cNMWa3w5zd6hyzN1e7ttsOpUoJWUKPiSAMKBG/0qXB4+kW22sw4tviLkRFPKizXQStrmE6iB0zhRqhn3p+bbrVDdQkC3JcCFA7r1uFwk/U1nPk2o8Glufs7usNclq3T41zfiSUx5TLCVJU0pQyD4wMj5jNEf2cXx+A+4ttDctkKPuymlBTmMYCVAaTnORvT7/tRmOTlyWbNb2kyHudLSAVGQoAgZJ6YzkbdQKfHtWmvLS3Khoaj+EFbB1OIAxgjO2fCOtQSZqDw5KduEWDc3W7YZbWuOqQhSuZlQSAAkE5Pari3cMOSL3NtTdzhBVvcQz7wCooccUoJAQAkqO+cnoMEk4qFceNVv8dp4ljRUkR1YisOgYQkJIT07gnPqKThjjBFgihtmywnJCmlNLlFSkurClaj4h08tuwoAteIeE7xYrcy/Mej8x51LRZSVeEq6eIjSR6HYGp7HA9zaabfN6txirWlnn6nCA6pQSlA2yck/ENqqZftEflwxEl2aC8wQlLjalKIWEbNjH+EH64qQ57T3lupUbHBDaQgBorVpBbOpsgdBg77daAPb9muEJMQ3SfDiJlPvMJUVqc0qQE7EIBIJ1YA61VX516y3aVbHJTMhyK5oW4wTpKsAqG/kSQfmDUZji+YmRb35Edl9yHcnLiCokBxxWjY/IFAqhddcdWt11ZW44orWtXVRJyT+ZoAt1Xlzrk1GXdFuLGT3qtKiK8pJ1ZoJLs3AHqhtW3VSAaKqRRQB4R1PrSP/ABCkoqUQDnU+v8K8Hp9aWioAQV67H1oooA8np+VON/GPQUlFACq6/lSHt6miigD2Oh9B+6k/sCiigDzQnrRRQSPjpRRRQB//2Q==", "url": "https://www.youtube.com/watch?v=UHz7cfYmOgE", "type": "video"}, "301": {"title": "How to Download & Install Adobe Flash Player - YouTube", "snippet": "", "uploaded": "", "thumbnail": "data:image/jpeg;base64,/9j/4AAQSkZJRgABAQAAAQABAAD/2wCEAAkGBwgHBgkIBwgKCgkLDRYPDQwMDRsUFRAWIB0iIiAdHx8kKDQsJCYxJx8fLT0tMTU3Ojo6Iys/RD84QzQ5OjcBCgoKDQwNGg8PGjclHyU3Nzc3Nzc3Nzc3Nzc3Nzc3Nzc3Nzc3Nzc3Nzc3Nzc3Nzc3Nzc3Nzc3Nzc3Nzc3Nzc3N//AABEIAEEAdAMBIgACEQEDEQH/xAAbAAABBQEBAAAAAAAAAAAAAAAAAQIDBAYHBf/EAEUQAAEDAgMDBwUNBgcAAAAAAAEAAgMEEQUSIQYTMQciMkFRYdEUYnFykRUXIzM1dIGhorGyweE0UlSCktIWJDZCQ1Nz/8QAGQEBAQEBAQEAAAAAAAAAAAAAAAECAwUE/8QAHxEBAQACAwACAwAAAAAAAAAAAAECEQMSUSExBCJB/9oADAMBAAIRAxEAPwCpQ7O4n5FhU7aHEnPkiBqhoNNbBt+HEn6UYJs3irMel8tocSioJMxccjbk6ZeH0rpHurT4RhOHe6NbFEamlZYbl7rgNHY7vCqybY4KC2+LRNyaN/ysmv1rV5Zbq6jeH4nNZ2xxtjw37LU4cSKbEi3iLXBJ9iY3ZWnE0c3keIiRjSAbnQHq4LbYHMzGKV1XhlfHJCSWFxiePvcpXwCPMx+IUwtqbtdcW/mWtz1ysyl1YxEmy9O6x8lxA5e635JI9l6cvBfS4iB28fyW53YY8OGIUwIsRzXf3Kffyhmb3RpcvaI3afaTc9Z+fGAn2MwqqsKinxR4Bv0SPuTP8A4ARY0eJfaXQfKJMub3RpS0GxIjdx/qU1M98r8vl1NIXDQMab/iU3PTV8cxdyd4EH3FDiWU8dXKB/J/g4fAYaDEixzuebu4Lrxp5y3KZma+afFRDD3ti3YkZltbgfFNtdXKzye4IW/sGInT95yG8nOAgc6gxMHuLl1V1A98W6dIwssBbKeA+lKaKUi28jt2ZD4p2OrmVHsPhFDIZKSmxaN5FiQXK27ZmmytDW4wcnQuXaLfsw50YIY+MA9WV3ij3OeC3nx3Gg5rvFNkmnNKzZ6mEoLhily0HXNqhdCraaUSNGZhs0Ac0+KFPhrdc95QgXUGy0cYu99GQ0cL82P9FTqp6bZTZ+SjcXNxurYXPfExj92391xN7D0LfS7LYdtFguDPxDfB0FKzIY5MvFrfAKk/ku2cfcvFWSTe5m6/YuF4/wBuz0uP83GcGPFfqIeRwg7KnThUP7+tat879867GkB1rmB97X9FkzZ3AaLZ2g8iw4SCHOX/AAjsxue9WnMh3riYpc2ty3NYrpJqafDy5987kiNRIQ3oZSNDuHnXvCRtQ8RuzMYB3RPsfqUxZEbu3U/HXV3ilDYrfFz6et4rTkjhkmkaWsEYPUTG4D6+5StjmaeaKdvqtKaREeMM/wBrxTmlsTubFKbi/WVBZCFDv9L7qXTzUvlGo+Ck181FTIULp8v/ABSn0NQKi7b7qX0ZECziYstA6MO88EhEO9DBvywv8wED603fh2m7lF/NUrRZoH3oKNc7LKASOiheVj0gbXAZ7cwafSUIPWwH5Cw75rF+EK+qGA/IWHfNYvwhX0CEaKo4kOeDWtaDwBDdFcUEhjB1EZPXmKCOORsZJlrGPHVctClNRCOlNGP5gmkQOHObEUpELukIzb0IhfKYBxmi/rCcyWOQkMe11uw3TMsHWIu7QJzTEy5aWN7bWCKkQozPGBq9vbxSxytk6JBCIfZCVIio5pYoheZ7WDtcbJY5I5Wh0T2ub2tN05zGvFnNBHeENa1os0ADsCDO48y9aCGX5g1t3lC9WtAMrbgdFCAwH5Cw75rF+EK+sDgG3mHS4HAafPIylpmCUgcLNAP3JG8qWDvLxHvH7sAuIHC6JLK3ypywSySG4GUm2khH1WWOfynYZHlEkcwzGw5qjdyiYTnJdDUZiCePV7UVtmxVDLBoaB1nefokfBK/ptab8bP6vYsHHypbOvL2mSRhBsc5IT/fM2dy28odb1iqjbPppSNI2nIbt+E/RKaZ+e+Ua6k7yxv7FiDynbP/AMSctu0p8XKjs/G0htRp33KDaeTSEgub3fGk6exWoYRFfKXH0lYP31cA/iB7Eo5VcA/7woroCRc/99bAL/tA9ilh5T8EmbI5k7SI25nXNtEG7QsdByg4ZJlccwa4Aj0HglbyiYK8Xa551I6uI+lE20VaRvR6qVYrE+UjZ+KpDJZHh4aLjRCK5DsV/p7Ev/PxWWpuhUet+aELf8csfss3CP1gnn45noQhYdXm1XF/rKBvSCEKoV/BMHBCEAUoQhRQOklj/wB/qlKhB6tf8nn1GKo/4iRCERTl4t9UIQhFf//Z", "url": "https://www.youtube.com/watch?v=dxxYHlJ-7W8", "type": "video"}, "302": {"title": "Enabling Flash in Google Chrome and Microsoft Edge ...", "snippet": "", "uploaded": "", "thumbnail": "data:image/jpeg;base64,/9j/4AAQSkZJRgABAQAAAQABAAD/2wCEAAkGBwgHBgkIBwgKCgkLDRYPDQwMDRsUFRAWIB0iIiAdHx8kKDQsJCYxJx8fLT0tMTU3Ojo6Iys/RD84QzQ5OjcBCgoKDQwNGg8PGjclHyU3Nzc3Nzc3Nzc3Nzc3Nzc3Nzc3Nzc3Nzc3Nzc3Nzc3Nzc3Nzc3Nzc3Nzc3Nzc3Nzc3N//AABEIAEEAdAMBIgACEQEDEQH/xAAcAAACAgMBAQAAAAAAAAAAAAAABgUHAgMEAQj/xAA/EAABAwMDAQUFBAgEBwAAAAABAgMEAAURBhIhMQcTQVFxFCJhgZEjMkLBFRdSVZKUodEWYnLhJDRDREWC0v/EABoBAAEFAQAAAAAAAAAAAAAAAAIAAQMEBQb/xAAqEQACAgIBBAAEBwEAAAAAAAABAgADBBESBSExQRMiMlEkQmFxgbHhBv/aAAwDAQACEQMRAD8Ar7TOhVX3T7l4VcCw2l9bPdpiqdOUpCskg8DmuBWiNSITGUq2KCZJAaJdb5yncM+9xxzziunT+tF2exqtDlsjy2S+t4KccWkgqSEkcHkYFd8TtMuEd0LMCK4Ps8gk/gb2DHlxzSinDK7Pr7Gs65yo5LjK3EyI4KdzSUAEq6+9wfDNar7oa8WldwcSyZMKCvY5JQAAcbckJJyQCtIJHAzUrN7TpsxmSly2Qw66HO7dyrLJWjYoj/145rC6dpl0uVpn292MwhMsr99JP2aVlJUkDoc7ep6ZNKKYwOz1cuwW+6qufd+3YDbfsq1JSSvYAVjgc1GWXSEi76qlWJuU00Yy3EuyFj3QEK25+Zx9axRrC4IYsrCMJZtQ9xsKO1339+VDp1qWV2jSWHZcizWqFbJkw/bSGcqUr3io9fMmlFMIPZ5KkWa43B+c2wqE482Wi0pXLYydxH3AfAkVou2g7ha7fc5z6z7NCZjOIcLRCX++CDhJ/wAu/B9Kk2O0m5PPSSzaYipsor2uoCspUtG1RwOFZ689K2zJF9ukK5MSyw01cGYzRa3qV3XchIBSOgzsGalrost+hdyKy6ur6zqQZ0FfHmmHbdFVLbdjoeKgUo27t2E8q5+6elaLTo653ixP3O3o75TMhTK44wFDCAonkjPoOeKZpGqL9Z4sIKgxnWYndbXEEnOwLAz/ABn6VB2DW0myxH46IEZ5Tklcptx3OWnFI25HoM0L1tWdMO8NHVxtTsTQ1oLU7q0JRalkrbS4kF1scK+7+LqfAdTWhvReo3UoUi1PkL2bclI+8kqT48cA+mMHmmC0axucu7PyP0VEld4IqtrhUEtOMAhtzPzOR45NTDeodSps6oCnoaitl9pThCskur3lXqMqA+BNQmxV8mW6cPIuG612Il/4F1L7S1GNrWHnGy4lJcR93jkndx1HBrJjQWqJCUFq0uHfuKcuIScJOCcFXAB4prmdpV9t8pgSbVGS2hotlIUrDnTkK6jp0FQ8ftJuLN1jXByIw44ww4zjcpOQte/ORyDkAelEDsbEgZGQ8WGjEyRHdjSHY76drrSihacg4I69K9rddp7l0uku4PoQlyU8p1SUDCQVHOBRTwZN6V0ZJ1Mw65FuNujKbVgtynShRHmOORU9+qK6/vqx/wA0f/mojSICoywoA4Uevypg7tv9hH8IqrZkFG1qdFh9ETJpWznrc5v1RXX99WP+aP8AasT2SXUf+Zsf82f7V17G/wBhH8Nb4VvfuD4YgRFSHuuxtOcDzPlQjKJ8CWG/56pBtrdD9v8AZF/qmuv75sn81/tSxqXTkrTk0RpL0eRlAUHYy96Oc8Z8+KsG82aXZHmmrlGQ046grQAQeAcfmKUtXEewsgAD7Tw9KNL2LcSJUyekU1Y5uSzlNWmyxDYQ6lvvp0lRS02DghI6knwHB+ld1zmX1uVshMJW2kDcpMcFJPU4Jycc4+tROjNv6VXn73cnb9RTBdLwq3O7XLe840R7rqTwrz/rXQU8Tj7ZiO/qcXdyGTpVBOvc64Dr0mIlcyP3ThyFoI4pFvML2W6uxmxwVDYPPPSmZnUvtBwxbJCuPBVLlyuSZd1TNQ0UJQUnaTk8Ghzrq7KlC7JHvUfDptrsYkAA+pYVlsCkOQLXD2hb5wVr4G4DKlK+AAJ+WKkmxpgyEse0XcoKse24bCT/AJu7xkJ8eua6bHNYalMSXMrjONqQvb1La0lJI+Ss/KsY+j33X20onwlw1KwHw7yof6eufhWRhJjOHOQe80W63nfDSqk64+de53Xjs6iSYTzJmurVt3Nq2jBOMg/OqFfbU08tpwYWhRSofEcV9U3GSzBhOvrVtjxmMBS+PdSnAzXyzNeEiW8+BgOOKWAfDJzWL0e97XtG9oD2mjm2PZxaz6poooorclGNmkVYjr9T+VMBcpa0srEdfqfyqa7welZ9w+cztel28cRROtoOPutssJ3vOrShtI8VE4FXDvtfZ3pYOvAKeJCVHgKkOkdPTj5AUi9llpNxv5nrSe4gjIJHBcUMAfIEn5in286601bbg9b7g6448woBYTHUsJOOmR481LSvFSxmd1TJa60UqCQPIEqrU+pZOpJbMmW002WkFKEtHjBwep9KT9Shb8eO20hS3FO4SlIySSOgFSk6Qh6bKda4Q4+4tGRj3SokceHFM2grZdHLii4R48ZMYcGRKbKjjx7scc/HpVW28UA2sfEtZfEYpqTsPtOXSPZy7a436bvrb7j7adzNujcrUT4KP5VFv6wg3VwGUBD2DamOUe42M9BTT2t32/WmChuE/EixZB2b23v+IX5+6QMD4jPrVKMtuPvJbZbW66s4SlAKio+njU/RsvJKnJsI7+B6AnI5ePXYOBEeJOobUw2tLThdUUnCW0YB+dIpOTk+NOVk7MdTXTat2Km3snnfNVsP8ABV9QK7rtpnR+liWr1eZdynp5MWEgNgfBROcfXPwq1f1au9wnLkR6WR04i0glff3kJprVCra2Is1KnIw+6odUf3FPdj1ppqAtcuRJWp3GG0JayR5/OqrusmJKkb4EFEJgDCWw4pZPxJV1PpTVpTSvesxJ0vIEkFbeGi7sQDgHYn3lEkK4A6c+lfKoqsrPPtuGlK/EDgd50651tcNSMexW6FIYt2cqOwlTvrjwqv1AgnIII8KuBdhugjmSIqjHCtu7ungsny7ru9/wA8Y+NQt50yua00Xu5Yfc37FjeFJKUlW1aVJSRkY+tDimulRWi6EsWqT8xMrggCis3G1NuKbcBStJwUkcg17V6Q6k7p1WGF/wCo/lTpoq0RtQXwQprrqGu6UvLSgDxjzBpDsryEtLQVAKznBqUTI2HLbxQSMZQvB/pVVx8+9TfxrfwwQNoy8rrf7Hoq1It1tWyJB91poK3FKj/1HCOcDqfPFUvOdKpz5VITJUXFEvA8OE8k1xBbY6KT9RXveI/aT9RTNtvUKhUp2Q2yfM6oceROkoYio3uK4A8vifKma46w/wAJWYQLdJXcJ59xTzisssfBI8cUpMyizu7l7ZvSUqKVYyD1FcE4RnlRkSHu6Z7z31pG4pGPKoWx1tIFg2IOXZuokHvI+TLl3u5pduMzvH3lpSX31cJycc+QFWzo/s0TAdjXVOoHe+A3IVBSNpB8lHqCPhSRE1FYLHg2ey+1yE/9zPVn5hIrnumv9SXFO1U8x2sYDUVIbSPz/rTZVWTcoSg8B/H9TGQop23cy1e0HWF10q02YsKI826diJDj5Urdj8SAB5eeKpnUupLpqSSiRdn0uKbBS0lKAkIB8Bj881FvyHpLhdkOuOuHqpaion5mtefOpMLp9WIo0By9mBZazn9J71NX5o1x6XZbcn7NpC7b3DKtoUCvaMKOTgkKCjiqCFWB2fazZtcZVquwzGyVML8EE/hPwJqfIVyoKeRBUgeZbeyWbQbcqQBNKCgOJSO73Y4IBPTPhUHq9EZu0xIdwlIZmMoUopjo95RKNp6ZCQcnJPJHx5pPna9vi2FsRYjjAWv3HEPBRS3+znHj61D3y7IhIcbWtLs1YwQlzfgnxKvGkmPYBuzQB7xrLPAUbird1ly6y1qWVqU8olR/Fz1orkJJOTz8aKsQRBPWjxoooT5ko8CFAoopRe56OpoPhRRTe4/5Zj4UeFFFFIp5RRRSih4V7RRTxSWt/wDyCvnUSKKKRinhooop4p//2Q==", "url": "https://www.youtube.com/watch?v=9x1ugRuAaQA", "type": "video"}, "303": {"title": "How to update the Adobe Flash Player in Google Chrome ...", "snippet": "", "uploaded": "", "thumbnail": "data:image/jpeg;base64,/9j/4AAQSkZJRgABAQAAAQABAAD/2wCEAAkGBwgHBgkIBwgKCgkLDRYPDQwMDRsUFRAWIB0iIiAdHx8kKDQsJCYxJx8fLT0tMTU3Ojo6Iys/RD84QzQ5OjcBCgoKDQwNGg8PGjclHyU3Nzc3Nzc3Nzc3Nzc3Nzc3Nzc3Nzc3Nzc3Nzc3Nzc3Nzc3Nzc3Nzc3Nzc3Nzc3Nzc3N//AABEIAEEAdAMBIgACEQEDEQH/xAAbAAACAwEBAQAAAAAAAAAAAAAEBQADBgcBAv/EADkQAAIBAwIDBQUGBQUBAAAAAAECAwAEEQUhEjFBBiJRYXETMoGRsRQjM1JywTRDodHwNUJic4IH/8QAGgEAAwADAQAAAAAAAAAAAAAAAgMEAAEFBv/EACcRAAIBBAECBgMBAAAAAAAAAAABAgMRITESBDMTIjJBUZEVUmEF/9oADAMBAAIRAxEAPwBai5OBsKtRFHOgoLuNmwhyfAUYh9p0IIoLphmg0qP7selN4I8c6W6Uv3SYpvCN96IA+LmIGKjdDt8W0hVc96qZh3MU17Pd21dR+emJYAbyfLKF94FaDngWbiXYinGoAFMUsh7is1DbKRv2uJNStoLGFXaFJAAzMDvwgAnOOtY/UkmuYitrfTW/ENowp9mjYB4QMZ6bb55+lM+0elJe6u89zPIyyd1VL4VVGNvnmszfaTAszm1llV85Z1kO/nSJt8nkqhS8qwH6Zq95o94lwLiO7s5Y8l34UHdYBsHPPB8OhroNpcxXUKzwOrxtupU5FcG1WK4bCSTuyoOFV4tlHgB8K6j/APL4jH2Qt2YuTJLK3ePLDkbfKtq/yA1Y1zbihJxxHHSiSxxgVUy+NbMAuE9KlEkb1Kww5b2Ytkky4X4+NPG7t3Ivhikum200AHs5eBfy5pwhP2py5ydqCnNN2Rpwcb3NRpQ+4Sm8C8TLxbDNKdLJ9iuKZM+IzmnCy25KqxVTkDrTLQSBA36qz6ycRwOlONFfED48adH0gNeYY3TA0tlyLZ+EZJ5Ci5Wzml17IUsJWQ7jlS28hJYMRrlxMJ5YzbGT2JOWR8qeu56HfkaUvcie1DRCADkyxTB2U+BA67fCmmpSwyXs8ot3aVoxxLGQSTnzIzjP9aRTPHbNK5gEbS7k5BbrjIG2f71LJJNnQi24xE96qyTKqKACf94yTXQOw+taUmmwaQLtFu4i+YypXmxOxOx51zS7vQl1HJji4XDcJ64OcV96KkjyhkOdiF4vqf8ANzRUotiqrR243losnsjdQCQnHAZBn5V5O5GQK5dFEI4uBgG8SwyTT7QtceKdLO6cmF+7GzHPCeg9Kc4WQhO5rA5HM15VBc5qUAdjAgrgdxaLjuCDngXNCKCPCrFJx0rnXa0ev8Cm9xX0Mo9elhHCrsuPIVevah/Z8LDib8xrPXiHHtF6c6C4/OqqeVdM4PVQlTm4SS+kaqLtGUZi3ez0ximendtoLWNkktnbJzlWxWA4z418mTzpycl7kklGW0dp07VLfVrIXVqx4TkFTzU+BpNrmoGx09k4wXaVQ/8AxUkf3rE9l+0Mmj3EiY44ZhgqTyboav1C5fUYpZBvHI5YSNtnNMTTyxDg07IHlK3motASD92zHIzuRgfRqzuqs9jEUWFh4vwAAfEU10kPHqzzT5VUPCxPhw4+rH5Uw1qyEqNsCMeFDV2NpZi0YCxSW+nLEngHM45eXrW00yx+zW+ZEAZunQDoP886q7PadDHbBymcOSgA29fOmsvFzLU2mo2uiefK+QOYYXY49KXXMhUd1jnxzR91kg96lFwx4scWfUCskZE6payC4tYZhykjVvmM17SXstqAm0WFWYBosxnJ8OX9CKlDZB5EMcVw/uwSt+lCaIWwvCMC0nJ/6zWjiVcDA+RohJHT3XI9RXOdO+md/wDJS/UzUej6iw7tnJ/6wPrSXWNKutLmUXERRZMlDkEeY2ro6XUmO8Eb60Pqy22p2LWlwrLk8SOFyUbxFagqkJfwn6jqHXSukcv3rw5rSSdk7n+VeWz/AK+JP2NCy9mdWT3LdJR4xyqfriquRE01tCM5xTmymkuoFJDMIe5OBy9meR+BxvQk2l6jCSJbC4XzEZI+Y2qn7JcEMoWSMnqNjWOSWweRZfy3NjFE8sf3dxxAsx3YqSp/Y03gvEudOVJHKmRACw5istfW8kly8l8jyTSEl5ZsBm887UTbQ3jQKlpA5VdhwRtJj5Zo3KyyBFrkzSi6giRYrYYVRgVVPcgDO1AWWj6pIcz4t4+sk2EA+BwaH1C3ii2l1y34eogjaQ/MbCp1WjysmObvHKLJbgTllikGV94E7ilozM59n7gO8h6nyq60ttKYFba543YYLlJAfmVxR82jahBAFhtGdQNirKf3qvxIL1SI+MvZC0KeSgsB1O9eV9fYtRTINpdKc8ghqVrxI/ISizoGn8qYDlUqVFLuHQlo8fmPWrf5R9KlSmz0IWwZPdNex+98qlSsKoBy+8tD6j+E3pUqVNL0snq7Mlp3+p3H663cH8MnpXlSud1O0apAGr/gp+r9qx3aD8JvQfWvKlWf5/bOiuwfHZb+Oj+NbF+dSpUvVdwlqaRQedSpUpS0JP/Z", "url": "https://www.businessinsider.com/how-do-i-update-flash-player-on-google-chrome", "type": "video"}, "304": {"title": "Unblock Adobe Flash Player in Google Chrome - YouTube", "snippet": "", "uploaded": "", "thumbnail": "data:image/jpeg;base64,/9j/4AAQSkZJRgABAQAAAQABAAD/2wCEAAkGBwgHBgkIBwgKCgkLDRYPDQwMDRsUFRAWIB0iIiAdHx8kKDQsJCYxJx8fLT0tMTU3Ojo6Iys/RD84QzQ5OjcBCgoKDQwNGg8PGjclHyU3Nzc3Nzc3Nzc3Nzc3Nzc3Nzc3Nzc3Nzc3Nzc3Nzc3Nzc3Nzc3Nzc3Nzc3Nzc3Nzc3N//AABEIAEEAdAMBIgACEQEDEQH/xAAbAAEAAwEBAQEAAAAAAAAAAAAAAQIHAwQGBf/EADwQAAIBAgMDCAYHCQAAAAAAAAECAAMRBAUSITJxBxMXMUFVkZIkUVNigaEUFTRSYXKxBiIjMzZUdKKz/8QAGAEBAQADAAAAAAAAAAAAAAAAAAECAwT/xAAhEQEAAAYCAgMAAAAAAAAAAAAAAQIDERNRBBQVoSExQf/aAAwDAQACEQMRAD8A/YpfsBm1JFVcTgSFfWNVMm5tax/D8Jav+wWa100tXy9dt9SUiD+s0iJ3eQr/AHf004JGWNyX5pV1en4NQ1l2qflC8mGZu5Vcxy4uL3UIbj5zWKT0qaaqzoo1gAuQNsLXwKuai1sOGYXLB12iYx59aP6YJGTvyTZs7XOPwY4IRK9Ema94YXyGa9TxWHqPop16Tt91XBM7R3q21wSMb6JM17wwvkMdEma94YXyGbJEd6ttMEjG+iTNe8ML5DHRJmveGF8hmyRHerbMEjG+iTNe8ML5DHRJmveGF8hmyTjWxWHoVKdOtXpU3qnTTV3ALn1Adsd6vswyMlXk1zNFC/TcKbbOoyejfM/7zC+BmotvHiZEz8lyNp15GOZpkWJyGuuFxCjENUTnA1JTYAki3+sifQ8o2n65w2pVPoq9Z994miPLqRjeMWWOWDQ4iJztrolSjTpk4hkVS1hrI653WnRcBlRCCNhAEphd1uMu7OAdK3sdkCRSpq2oIoPrAl5xL1uymPGSXq+zHjA6xOWurc/wx4y6FiDrW23ZAtERATzYynhq3N08QoLFgUNtoI7QeyemRtuPVA8TbzcTIktvNxMiBnfKRVrpnWGFJ1Vfoi7C9tut/wAYleUliudYayqfRF6/zvElizRoiJR2o6+bbm7X1ds9AvYX65xwu63GKvN2bUxAuL8YHeJ5L0e2o3jJHM9YqN4mB6onGiqb6Ens2mdoCIiAlW1al02t2y0qd4euB423m4mRJbebiZEDOeUmqUzvDAc19kXfNjvvEjlKv9d4awv6Ivb77yZLnw0aIiUejC7rcZZywDaUB2+Mrhd1uMlxv3qW/eHw2QIJqeyHjAar7IeMiw9sY2XB575wOtMsQda6duzbLQDcXG0R8ICI+EfCAjtEfCR2iB4m3m4mJLbzcTIgfAcobsucYcDT9lHWD994lOUUuM5w2hwo+irst77xFoF2hREQPRhd1uMpid2p+YfpEQOJkDqMmIHtpfyl4S8RAREQEqd8REDxtvNxMiIgZPyuf1DhP8Ff+lSIiEf/2Q==", "url": "https://www.youtube.com/watch?v=UCNLYCaIZS8", "type": "video"}, "305": {"title": "How To Enable Adobe Flash Player For Chrome Browser ...", "snippet": "", "uploaded": "", "thumbnail": "data:image/jpeg;base64,/9j/4AAQSkZJRgABAQAAAQABAAD/2wCEAAkGBwgHBgkIBwgKCgkLDRYPDQwMDRsUFRAWIB0iIiAdHx8kKDQsJCYxJx8fLT0tMTU3Ojo6Iys/RD84QzQ5OjcBCgoKDQwNGg8PGjclHyU3Nzc3Nzc3Nzc3Nzc3Nzc3Nzc3Nzc3Nzc3Nzc3Nzc3Nzc3Nzc3Nzc3Nzc3Nzc3Nzc3N//AABEIAEEAdAMBIgACEQEDEQH/xAAcAAAABwEBAAAAAAAAAAAAAAAAAgMEBQYHAQj/xABHEAACAQMCAwIJBwYOAwAAAAABAgMABBEFEgYhMRNBBxQiUWFxdYGzFjJCUnKh0hc2gpGTlQgjJjM0NVZzlKKxwdHhFSQl/8QAGQEAAwEBAQAAAAAAAAAAAAAAAQIDAAQF/8QAIxEAAwACAgEEAwEAAAAAAAAAAAECAxESITEEFDJhE0FRI//aAAwDAQACEQMRAD8AsnDGV4S0cqNzDToCB5z2a0yj0vUraGTDCQ3KBphF5BDZyRn0gkZ9VSXCoxwnoxGP6ugPP+7WkrDiKznij8YeOKRlyxjftI1/SA/69NBvQdEeNOukhkCWc4jczGKETlWjZjlWY5/5xR103UVvZXhRo52mLtdGTyGUwhcbe878dw6VZo9siB42V0YZDKcg++jFe7FHoBAaXYXEen3SS+MB5IwvZykEbtpBIOT15fqoo067tray7LfcSJGysJGA2koBjl3ZFWHbzyelU258JOgW1zLBIl/vidkb+IUjIOD9L0UG9DTFV4HENlqCdg4hnOy63JG74VVOzO7nnlhiOv3070bTZ7Ke1Yh0ja3lFwC5I7TtEKcvVv6VEflQ4c+pf/4dfxUPyocOfU1D9gv4qHJD/hyfwkX0ad7W4eQ7pVeYwxBQPnMerdTypO5t7zxi6uZFktokiaQt2nkkqQy9/oIIx399Mvyn8O9AmofsF/FVh4e12x4is5LrT0lESSbCJ0CnOPNk8qKaFrHS7aIo6fqU720sr3CiRA5ELAmCUuWbqemCq/onlzqW0aze2t5TPvM0txM5LOW8kyOVxnoNpHKpTb0obe7B9dEQS20NtGZ0WRYyw3scBScc6LE5d5EKFSpA51J5o5cd9jqK1sxXw2jHFNn7PT4klCu+HDlxVZ+z0+JJQqohrnCa54R0UYz/APOg+GtQzaNpZdYVtZLVydidiCY1J6cjjHqB91TnCgPyP0bb87/xsGP2S00sYNUtbKykjvbia5wpuDMiESHHMDaARjz86nU7pVvpEM05KX+b0Q3EKJpV1o1suoCKeJDtRo32zjPMHapA99TGn6qt3O9pBdQNepDIZIY51dlYYx5BJI5n1dKeXumLNJaXmoZjv7Zc5hcqEHNiehz06VH28FhBqd1rSSu19HbXDSLsUFwSpJ5AZIKY95oOIdbWykTbnbJvTJZJ4s3EE0RBI/8AYcK/QYwFUjB+6vOetAjWdRGAD41L0+2a283bXjvNqF/c2EIiWSNyyMGB6DC9D5899YbqRDaldlXLgzvhj9IbjzoXOu+Wz0PR/J9DarXwRwFq3GDPJalLaxjba91KDtJ7wo+kfu9NVzTrGfUr+3sbUZnuJVijHpJxn1V6dm0GWx4Qj4f4fvF08xxCNbnHlAfSb7ROTn05oTOy/qMzjSk898c8MfJHXRpnjvjn8Qspk7LZ1LDGMnzffV08Etxcx6JPFDAro1yTuJ2gHA6knFZpqhuPH7iO5uZLmSKVozLK5YthiM5NXXwdt4zYvaQwySTrcdo20rjZgdxOTT46c30tkfVJvCk2aldyXTaVcGJUF2q4VUfl+snFV+KLUi4uLi57GYo0b5vXkTA5LhRlQ3Iktg9enPk+0m6jMWqw+LTRLAFYgbfLXHPaAe7GOdR99xBadir+LTuxfALnyevLpk99JleV340cHKpnU9krrctnbSwNc7nk27lEcmzHLvwaPw7q6as1yIouzjhKhQTuJGO895qvcQ3sqcQOiaaJWRFIk7F37u76NT/CRvHjuDeRSxg7SokjVMZHPAFaMMxW0O6uu6Mq8OYxxZZ+z0+JJXa74dhji2y9nJ8SSuVcU2DhRc8G6L6dMg+EtVTSNOvItNtrMa8k8MKqsim53LjHMcl9ePdVx4PTPB2hjz6bb/DWktO4VsLOdZezEhXO3ySuCevfila2BrYxto7mytNMRr1SUiZWZpSd/Xbkkc+6pKMWvas0U6NMIXVxkEYwPKxTp9JgZIkLSKIxhdrY7803teHbe1aYrdXjCWJoirzZChvN6alxp32uhldrpEQk8ktpDDPc2sEoI3yRkHf6MEeqsH1UbNSvQW3YuJOfn8o1v3yE0sgb7m/cjozT5I9XKsW1PhXXl1K8WDQdXeIXEmxxYykMu44OQvPlTOWlr9HXguedU35NS4K4O0jg63j4n1rUEaXsd8TOoRYsjngdS2Dis1404xveIeIri/t7m4t7blHbxJIy4jXoSAep5n30zm0DiqcAT6LrsgHQPZTED/LSXyY4j6fJ7WP3fL+Gs960VlRydVWyKJLEknJPMk99aR4L7yK206dTcQRymbOD88DHUcjVM+S/EX9ntY/d8v4a0PwacDJNZTXms22p2V2sxQRyb4N6Y+qQM9anWN2teA5ssqdrsuGkShJb28vbtRaMgJ5jC8+ZztGSehpjxDf6NNbvb22pW9sSd0BU7Hck8wcjoOXSrLDo8EFmtqjv2aRiNchTgBtw5YwefnolzoVpdyK94O3KjChoowF9OAoquOOKPOvVvfgaapBNNAyWk6LOYwMNIQDkdeVKaLbGFpSWjLFEDbHJyRnnTu50m2ui3jKCVDg7HGQCPRS9taLbFtmOYHQHuqrS3sROvBhnh5GOLrL2cnxJa5RvD4McX2Xs5PiS12gMbNwav8j9B9m23wlqX2+movgwfyO0H2ZbfCWnl1qfitxJE9jO4UZR40yH9FTyZOH6Cp2ONtDbSEOopNbLOlrcAFsMjR4ZR58UF1JTtzZzjKg8kzgk4qX5/obiL7aG2kH1JYpGSW3cHJC4HIgEjP3ffQbUCu1vFJGjIHNRnBPdR/P9G4i+300NtJrqEbRyyLbTEIM80xu9VCS/VJXQWszBMDcE69On66HuPo3AU20Np89JJqEbsR4tMMDIymM461x9QCkjxObkPq99H3H0biLbaG2kU1AOjkWsoZYmfDLjJHcPXzpe3uVnlKLA6jbuyy47+n+9D3H0bgc20NtOdo8worgcsCmjOqrWgOdHnzw/jHGFj7NT4stdrv8ACCGOMbH2YnxZaFXFNo4M/M3QfZlt8Jan07vVXaFcnqPkPIR+/wBVEH9Mb7A/1oUKgONz/OSe6lbL5z++hQqr+Ii8jn6KeqiyfzTfZoUKkOdf5y+qut84e+hQoGCd4rp6e6hQrGC0Vu6hQqmH5oFeDz9/CE/PGw9mJ8WWhQoV3kj/2Q==", "url": "https://www.youtube.com/watch?v=BsB8MVaUHq0", "type": "video"}, "306": {"title": "How to Enable Adobe Flash Player on Chrome - YouTube", "snippet": "", "uploaded": "", "thumbnail": "https://i.ytimg.com/vi/VriK-mLixwk/default.jpg?sqp=-oaymwEECHQQQQ&rs=AMzJL3mYVboSsmU8PdZEGYW8DcD1T5MBZQ", "url": "https://www.youtube.com/watch?v=VriK-mLixwk", "type": "video"}, "307": {"title": "The rise and fall of Adobe Flash | Ars Technica", "snippet": "", "uploaded": "", "thumbnail": "https://encrypted-tbn3.gstatic.com/images?q=tbn:ANd9GcS48Ab7lVbfqZ0_G8e-85AugNarmZey0rleOhNmKtna4SOOkBkP4J2qhEZM", "url": "https://arstechnica.com/information-technology/2020/07/the-rise-and-fall-of-adobe-flash/", "type": "video"}, "308": {"title": "How to enable Flash Player on Google Chrome in 2 ways ...", "snippet": "", "uploaded": "", "thumbnail": "https://encrypted-tbn0.gstatic.com/images?q=tbn:ANd9GcTxkuUWdpCI7grlylVzIpKwzaaA8BpAX__bmAhjA7ipdWkUHx6X0XHvFpX0WdSK", "url": "https://www.businessinsider.com/how-to-enable-flash-on-google-chrome", "type": "video"}, "309": {"title": "How to Enable Adobe Flash Player on Chrome Browser ...", "snippet": "", "uploaded": "", "thumbnail": "https://i.ytimg.com/vi/QOilmgbRdO8/default.jpg?sqp=-oaymwEECHQQQQ&rs=AMzJL3nZmh_hRz1oX23vhmaCSV2tVVxHKg", "url": "https://www.youtube.com/watch?v=QOilmgbRdO8", "type": "video"}, "310": {"title": "How To Enable Adobe Flash Player (Web) - YouTube", "snippet": "", "uploaded": "", "thumbnail": "https://i.ytimg.com/vi/JGggg38DCAA/default.jpg?sqp=-oaymwEECHQQQQ&rs=AMzJL3kcMYTLO0r3m51bSqVL3jBplLdcng", "url": "https://www.youtube.com/watch?v=JGggg38DCAA", "type": "video"}, "311": {"title": "Google to kill Flash player support in search later this year ...", "snippet": "", "uploaded": "", "thumbnail": "https://encrypted-tbn1.gstatic.com/images?q=tbn:ANd9GcSQGG7d3ahlkt9amPxI8WvDqEJlh-4NM2hkb3QzQHR1nEE-LQvRZY1y13tqovof", "url": "https://www.businessinsider.com/google-kills-flash-player-support-search-later-this-year-2019-10", "type": "video"}, "312": {"title": "2020 Unblock Adobe Flash Player in Google Chrome - YouTube", "snippet": "", "uploaded": "", "thumbnail": "https://i.ytimg.com/vi/cuzc1MvFUME/default.jpg?sqp=-oaymwEECHQQQQ&rs=AMzJL3lPbWwE6zN4XaQjNcYID4JZEKFAzA", "url": "https://www.youtube.com/watch?v=cuzc1MvFUME", "type": "video"}, "313": {"title": "Unblock adobe flash player is blocked in google ... - YouTube", "snippet": "", "uploaded": "", "thumbnail": "https://i.ytimg.com/vi/L4p9KLUuqjw/default.jpg?sqp=-oaymwEECHQQQQ&rs=AMzJL3kdSlH3pGiupISaAnjnNfBOItDfTg", "url": "https://www.youtube.com/watch?v=L4p9KLUuqjw", "type": "video"}, "314": {"title": "New Fix For Disabled & Blocked Adobe Flash Player For ...", "snippet": "", "uploaded": "", "thumbnail": "https://i.ytimg.com/vi/amyo1wUJxPM/default.jpg?sqp=-oaymwEECHQQQQ&rs=AMzJL3kQEQiwf8QYQ6y4vxLqYJMlqFCI5A", "url": "https://www.youtube.com/watch?v=amyo1wUJxPM", "type": "video"}, "315": {"title": "How to unblock Adobe Flash Player in Chrome, Firefox ...", "snippet": "", "uploaded": "", "thumbnail": "https://i.ytimg.com/vi/d1vwq_d-FCU/default.jpg?sqp=-oaymwEECHQQQQ&rs=AMzJL3lGdEEC75KwLQpjOAuLPGPIovd2EQ", "url": "https://www.youtube.com/watch?v=d1vwq_d-FCU", "type": "video"}, "316": {"title": "Update adobe flash player for google chrome web browser ...", "snippet": "", "uploaded": "", "thumbnail": "https://i.ytimg.com/vi/9ZBKm0esXKU/default.jpg?sqp=-oaymwEECHQQQQ&rs=AMzJL3lMfhu76pxHIQUG1dnNzxVyfPcGpA", "url": "https://www.youtube.com/watch?v=9ZBKm0esXKU", "type": "video"}, "317": {"title": "How to Update Flash Player in Windows - YouTube", "snippet": "", "uploaded": "", "thumbnail": "https://i.ytimg.com/vi/csHLx3DmIgc/default.jpg?sqp=-oaymwEECHQQQQ&rs=AMzJL3lLyPoqAW8s5OdkEDrclVQXj0XCwg", "url": "https://www.youtube.com/watch?v=csHLx3DmIgc", "type": "video"}, "318": {"title": "How to Enable Adobe Flash Player on Google Chrome ...", "snippet": "", "uploaded": "", "thumbnail": "https://i.ytimg.com/vi/NkoucRE5AQQ/default.jpg?sqp=-oaymwEECHQQQQ&rs=AMzJL3kjEBOtyQVQyQrUUkPPAzl5hqJwGQ", "url": "https://www.youtube.com/watch?v=NkoucRE5AQQ", "type": "video"}, "319": {"title": "Still Relying On Flash Player? Nine Ways The Adobe ... - Forbes", "snippet": "", "uploaded": "", "thumbnail": "https://encrypted-tbn3.gstatic.com/images?q=tbn:ANd9GcSyNvjzM1SUOVVRGjEJVJ1Q6Kr2xiPgkUweH5fANmn-L_TdfVnv2sDY1HZjOFo", "url": "https://www.forbes.com/sites/forbestechcouncil/2017/09/20/still-relying-on-flash-player-nine-ways-the-adobe-phase-out-will-impact-you/", "type": "video"}, "320": {"title": "How to enable Adobe Flash Player on a Mac using Safari ...", "snippet": "", "uploaded": "", "thumbnail": "https://encrypted-tbn0.gstatic.com/images?q=tbn:ANd9GcSK0q-44vhfYcEnItcyGxddPQaSI8bQriNAwNEB1Je7QNqxX3h1u6ubioMmFlDB", "url": "https://www.businessinsider.com/how-to-enable-adobe-flash-player-on-mac", "type": "video"}, "321": {"title": "How to Enable Adobe Flash Player on Chrome - YouTube", "snippet": "", "uploaded": "", "thumbnail": "https://i.ytimg.com/vi/CPYblkKu0VA/default.jpg?sqp=-oaymwEECHQQQQ&rs=AMzJL3k0bZ2tcWYQfVd4RVzEBxrFdXH26g", "url": "https://www.youtube.com/watch?v=CPYblkKu0VA", "type": "video"}, "322": {"title": "5 Unbelievable Facts about Converting Assets from Flash to ...", "snippet": "", "uploaded": "", "thumbnail": "https://encrypted-tbn2.gstatic.com/images?q=tbn:ANd9GcRNTPPFmcBjHXqOkEF_S73luNnifg_9ZjLhMsqxReoyGJL5D46Pf9RPkeI", "url": "http://www.focuseduvation.com/5-unbelievable-facts-about-converting-assets-from-flash-to-html5/", "type": "video"}, "323": {"title": "How to ENABLE Adobe FLASH Player on Chrome - YouTube", "snippet": "", "uploaded": "", "thumbnail": "https://i.ytimg.com/vi/nrbuW2nGNM0/default.jpg?sqp=-oaymwEECHQQQQ&rs=AMzJL3keWrIMNqcd4MUrPH2e-lpaq-U0gg", "url": "https://www.youtube.com/watch?v=nrbuW2nGNM0", "type": "video"}, "324": {"title": "How to Install Adobe Flash Player on Windows 10/8/7/Vista ...", "snippet": "", "uploaded": "", "thumbnail": "https://i.ytimg.com/vi/F03pQJUjgvI/default.jpg?sqp=-oaymwEECHQQQQ&rs=AMzJL3k9n5Yfd1p5hTgaFv8HHq4AmwCQzQ", "url": "https://www.youtube.com/watch?v=F03pQJUjgvI", "type": "video"}, "325": {"title": "How do I clear my Flash Player cache? (Firefox, Google ...", "snippet": "", "uploaded": "", "thumbnail": "https://encrypted-tbn1.gstatic.com/images?q=tbn:ANd9GcSPZX-lUuKPhH0PXpzfKb_UmgFSsSuhrZ6rCimu0mw0sbEeD9rYde4unhYj", "url": "http://pch.custhelp.com/app/answers/detail/a_id/554/~/how-do-i-clear-my-flash-player-cache%3F-%28firefox%2C-google-chrome%2C-internet", "type": "video"}, "326": {"title": "what is adobe flash player and why do I need it - YouTube", "snippet": "", "uploaded": "", "thumbnail": "https://i.ytimg.com/vi/CEQTnnIXdso/default.jpg?sqp=-oaymwEECHQQQQ&rs=AMzJL3mQFdXGDzAxZ6y2C13uSc_aXjtd1A", "url": "https://www.youtube.com/watch?v=CEQTnnIXdso", "type": "video"}, "327": {"title": "Why is Flash Player Shutting Down? - YouTube", "snippet": "", "uploaded": "", "thumbnail": "https://i.ytimg.com/vi/GFrT9koEutY/default.jpg?sqp=-oaymwEECHQQQQ&rs=AMzJL3lM8SE4kuoSEc_J-KckmOFZxxROjQ", "url": "https://www.youtube.com/watch?v=GFrT9koEutY", "type": "video"}, "328": {"title": "Why Is Adobe Flash Dying? - YouTube", "snippet": "", "uploaded": "", "thumbnail": "https://i.ytimg.com/vi/ZegM4vx7MUo/default.jpg?sqp=-oaymwEECHQQQQ&rs=AMzJL3lPFVTiYvMthDZvdjSbjva28ZZ6OA", "url": "https://www.youtube.com/watch?v=ZegM4vx7MUo", "type": "video"}, "329": {"title": "How to Enable Adobe Flash Player on Chrome Browser ...", "snippet": "", "uploaded": "", "thumbnail": "https://i.ytimg.com/vi/pDLNNTLTwMg/default.jpg?sqp=-oaymwEECHQQQQ&rs=AMzJL3kIRLJW7abnvHHSQI1CfWM9f9klXQ", "url": "https://www.youtube.com/watch?v=pDLNNTLTwMg", "type": "video"}, "330": {"title": "Adobe Flash Player Update Fixes Dangerous Vulnerability ...", "snippet": "", "uploaded": "", "thumbnail": "https://encrypted-tbn3.gstatic.com/images?q=tbn:ANd9GcSGXlBOD2AeirmwHAh-iayUydiINDHuh93alNQhLnGoiJjM1j7GlwT9u9Q8", "url": "https://time.com/4286588/adobe-flash/", "type": "video"}, "331": {"title": "Adobe Flash Player is officially obsolete - YouTube", "snippet": "", "uploaded": "", "thumbnail": "https://i.ytimg.com/vi/lObTz4tHAGc/default.jpg?sqp=-oaymwEECHQQQQ&rs=AMzJL3mLbTngIq5cr1P_SN55_caaIMNX3Q", "url": "https://www.youtube.com/watch?v=lObTz4tHAGc", "type": "video"}, "332": {"title": "How to remove Adobe Flash Player Update POP-UP Scam ...", "snippet": "", "uploaded": "", "thumbnail": "https://encrypted-tbn1.gstatic.com/images?q=tbn:ANd9GcQiTvH9E6zePKn9zdlHW9quJ6KJzMkkT4BuHmG3k9EPhuTcPtgk7AwfPwW4", "url": "https://www.pcrisk.com/removal-guides/10748-adobe-flash-player-update-scam", "type": "video"}, "333": {"title": "Adobe Flash Player users urged to disable software after it lets ...", "snippet": "", "uploaded": "", "thumbnail": "https://encrypted-tbn3.gstatic.com/images?q=tbn:ANd9GcR9B2j0v52tEjy7vHk9x4qfT9Esq86zxn9ZxSDINT4Tp5BE-OZ2v3gnlH2Da7o", "url": "https://www.independent.co.uk/life-style/gadgets-and-tech/news/adobe-flash-player-how-delete-disable-plugin-blackoasis-kaspersky-labs-a8004596.html", "type": "video"}, "334": {"title": "Adobe Flash Player Update Fixes Dangerous Vulnerability ...", "snippet": "", "uploaded": "", "thumbnail": "https://encrypted-tbn3.gstatic.com/images?q=tbn:ANd9GcSGXlBOD2AeirmwHAh-iayUydiINDHuh93alNQhLnGoiJjM1j7GlwT9u9Q8", "url": "https://time.com/4286588/adobe/", "type": "video"}, "335": {"title": "Should You Update Adobe Flash? - Ophtek", "snippet": "", "uploaded": "", "thumbnail": "https://encrypted-tbn0.gstatic.com/images?q=tbn:ANd9GcTP3OjUtXH8Hb2noq_a8za-Rl77edfXx_LmeU1B4CvE7McyibK7mDieYtgT", "url": "https://www.ophtek.com/should-you-update-adobe-flash/", "type": "video"}, "336": {"title": "Get ready to say farewell to Adobe Flash Player - Input Mag", "snippet": "", "uploaded": "", "thumbnail": "https://encrypted-tbn1.gstatic.com/images?q=tbn:ANd9GcRY0YA4sNkotTkdOPKT8gQaYgmMgZZ17es3_-bbgM1E-TA_x-OUPaG7p6e2TxU", "url": "https://www.inputmag.com/culture/get-ready-to-say-farewell-to-adobe-flash-player", "type": "video"}, "337": {"title": "HOW TO DOWNLOAD & INSTALL ADOBE FLASH PLAYER ...", "snippet": "", "uploaded": "", "thumbnail": "https://i.ytimg.com/vi/VaS2x5OXLFk/default.jpg?sqp=-oaymwEECHQQQQ&rs=AMzJL3nRs4Lp-8byLizqOxm4tTsYCYoq8w", "url": "https://www.youtube.com/watch?v=VaS2x5OXLFk", "type": "video"}, "338": {"title": "What's New in Adobe Connect - Adobe Support", "snippet": "", "uploaded": "", "thumbnail": "https://encrypted-tbn2.gstatic.com/images?q=tbn:ANd9GcRCfcwMdmYblFDqwvRyZmr8macwEoJk4K7LFZiqgUmrUn6I73n0exFJlPE", "url": "https://helpx.adobe.com/adobe-connect/using/what-s-new-in-adobe-connect.html", "type": "video"}, "339": {"title": "How do I revert to a previous version of Flash Player? - Adobe ...", "snippet": "", "uploaded": "", "thumbnail": "https://encrypted-tbn1.gstatic.com/images?q=tbn:ANd9GcSh22vm9EVVux-MI35dMIU02WuxrYiSGAukIgY2abNtP74n6Tejnt8Weqg", "url": "https://community.adobe.com/t5/flash-player/how-do-i-revert-to-a-previous-version-of-flash-player/td-p/4239178", "type": "video"}, "340": {"title": "How to enable Adobe Flash Player on Google Chrome ...", "snippet": "", "uploaded": "", "thumbnail": "https://i.ytimg.com/vi/C_wKqN3kSaw/default.jpg?sqp=-oaymwEECHQQQQ&rs=AMzJL3kI7oqaaJS-0b5ehajtCiqXYplJYw", "url": "https://www.youtube.com/watch?v=C_wKqN3kSaw", "type": "video"}, "341": {"title": "Adobe Flash Player security flaw - how to keep hackers at bay ...", "snippet": "", "uploaded": "", "thumbnail": "https://encrypted-tbn3.gstatic.com/images?q=tbn:ANd9GcRuoA6w-ML5DtMjgkcedz-rQOb2KYYemHm4HejXVmeQV8qU3Ab26N52Z8A", "url": "https://home.bt.com/tech-gadgets/computing/software/adobe-flash-player-security-flaw-how-to-upgrade-your-software-to-keep-hackers-at-bay-11363988710460", "type": "video"}, "342": {"title": "Unblock Flash content in Google Chrome | by Tech Help KB ...", "snippet": "", "uploaded": "", "thumbnail": "https://encrypted-tbn1.gstatic.com/images?q=tbn:ANd9GcRjFi2FvzNE8A1Csww_iys61fdTOn6lCihTWMTiVei1Yw4LxPivhqkFAKcg", "url": "https://medium.com/@techhelpkb/unblock-flash-content-in-google-chrome-cce55633a9dc", "type": "video"}, "343": {"title": "How to get rid of \"Adobe Flash Player\" Is Out Of Date POP-UP ...", "snippet": "", "uploaded": "", "thumbnail": "https://encrypted-tbn1.gstatic.com/images?q=tbn:ANd9GcQ1C0yrRULVPfhDfwo2kHIL6I_3fh5ileB_7sk422SPr03w5J3kQQ8TY8Ed", "url": "https://www.pcrisk.com/removal-guides/16926-adobe-flash-player-is-out-of-date-pop-up-scam-mac", "type": "video"}, "344": {"title": "Adobe Flash Player - 9to5Google", "snippet": "", "uploaded": "", "thumbnail": "https://encrypted-tbn1.gstatic.com/images?q=tbn:ANd9GcRGC6Jqd5XkSRgpLb9TA_tDSRRpa330ZfSncLASaQbWYqGIGUqxmPxDMe0", "url": "https://9to5google.com/guides/adobe-flash-player/", "type": "video"}, "345": {"title": "How to update Flash Player on your computer - YouTube", "snippet": "", "uploaded": "", "thumbnail": "https://i.ytimg.com/vi/ZITKUCRhhiw/default.jpg?sqp=-oaymwEECHQQQQ&rs=AMzJL3mxGovhcPvCASFpbTLdXYeKUAnM1Q", "url": "https://www.youtube.com/watch?v=ZITKUCRhhiw", "type": "video"}, "346": {"title": "How to Play Old Flash Games in 2020, and Beyond", "snippet": "", "uploaded": "", "thumbnail": "https://encrypted-tbn2.gstatic.com/images?q=tbn:ANd9GcRDyAFKYc44zLXHFIE3jLrUBIAww3HJ8XRm_UiIhy7mcZw6ELNdQt7ULbw7EsiU", "url": "https://www.howtogeek.com/563875/how-to-play-old-flash-games-in-2020-and-beyond/", "type": "video"}, "347": {"title": "Adobe Is Finally Killing Flash Player!|Tech News #2 - YouTube", "snippet": "", "uploaded": "", "thumbnail": "https://i.ytimg.com/vi/7f5w8UgS3LQ/default.jpg?sqp=-oaymwEECHQQQQ&rs=AMzJL3n2mTphTwUZJ5iwIvZ4gUqOqkB3DA", "url": "https://www.youtube.com/watch?v=7f5w8UgS3LQ", "type": "video"}, "348": {"title": "How to Enable Adobe Flash Player on Chrome 2019 - YouTube", "snippet": "", "uploaded": "", "thumbnail": "https://i.ytimg.com/vi/8_QSJJ4prws/default.jpg?sqp=-oaymwEECHQQQQ&rs=AMzJL3n7hMof285xUMjbaz4fx0Qu-b64PA", "url": "https://www.youtube.com/watch?v=8_QSJJ4prws", "type": "video"}, "349": {"title": "Adobe's Flash Player 10 on Nearly All the World's Computers ...", "snippet": "", "uploaded": "", "thumbnail": "https://encrypted-tbn2.gstatic.com/images?q=tbn:ANd9GcTE22U0Tk8x6jYkKizq6hLy2pAvhjzIddml-sGFiOwFfJiKHBmJYzEp72N0Zwk", "url": "https://www.beet.tv/2009/11/adobes-flash-player-10-now-on-98-percent-of-worlds-computers.html", "type": "video"}, "350": {"title": "Flash Player Removed December 2020 What will be the ...", "snippet": "", "uploaded": "", "thumbnail": "https://i.ytimg.com/vi/exZhkpiUzB4/default.jpg?sqp=-oaymwEECHQQQQ&rs=AMzJL3n6K841pr10u1hpT7LUax73YIRk6g", "url": "https://www.youtube.com/watch?v=exZhkpiUzB4", "type": "video"}, "351": {"title": "Chrome will warn users ahead of Flash Player's deprecation ...", "snippet": "", "uploaded": "", "thumbnail": "https://encrypted-tbn1.gstatic.com/images?q=tbn:ANd9GcT1kKkMPtYbkZCWgOd5JMXfHMV1CITMoKZ1lFZ-kyW_WecreK3mpczqjMJq", "url": "https://9to5google.com/2019/03/22/chrome-warn-flash-player-deprecation-july/", "type": "video"}, "352": {"title": "MCCC ANGEL Gateway: Installing Adobe Flash Player", "snippet": "", "uploaded": "", "thumbnail": "https://encrypted-tbn2.gstatic.com/images?q=tbn:ANd9GcT1SpXuhrLGJImfY8xuek908VIma23md5atB-b4gg8diG8sbgeG7LZaFrji8PzR", "url": "https://www.mccc.edu/~virtcoll/ANGEL_gateway/flash01.html", "type": "video"}, "353": {"title": "Adobe Flash Player Update Fixes Dangerous Vulnerability ...", "snippet": "", "uploaded": "", "thumbnail": "https://encrypted-tbn3.gstatic.com/images?q=tbn:ANd9GcSGXlBOD2AeirmwHAh-iayUydiINDHuh93alNQhLnGoiJjM1j7GlwT9u9Q8", "url": "https://time.com/4286588/enums/", "type": "video"}, "354": {"title": "How-To Fix Adobe Flash Player Problems on Internet Explorer ...", "snippet": "", "uploaded": "", "thumbnail": "https://i.ytimg.com/vi/Q27F_MWse-M/default.jpg?sqp=-oaymwEECHQQQQ&rs=AMzJL3klIKj2JZx9_cctuw4FZ0A1flhNHA", "url": "https://www.youtube.com/watch?v=Q27F_MWse-M", "type": "video"}, "355": {"title": "How to Enable Adobe Flash Player in Google Chrome ...", "snippet": "", "uploaded": "", "thumbnail": "https://i.ytimg.com/vi/JtAOKuI4FzI/default.jpg?sqp=-oaymwEECHQQQQ&rs=AMzJL3mGNfdXbNcc0EqUC40XuXEg86GSNg", "url": "https://www.youtube.com/watch?v=JtAOKuI4FzI", "type": "video"}, "356": {"title": "How do I install Flash Player on Windows 8? - Adobe Support ...", "snippet": "", "uploaded": "", "thumbnail": "https://encrypted-tbn3.gstatic.com/images?q=tbn:ANd9GcRxcMDH3nbFI75gOXNnP2-g0TwOFs8XQXCXoXjAP7EtYRJ4Lu4mLmQ8CHtI", "url": "https://community.adobe.com/t5/flash-player/how-do-i-install-flash-player-on-windows-8/td-p/4566484", "type": "video"}, "357": {"title": "Adobe Flash Player Update Fixes Dangerous Vulnerability ...", "snippet": "", "uploaded": "", "thumbnail": "https://encrypted-tbn3.gstatic.com/images?q=tbn:ANd9GcSGXlBOD2AeirmwHAh-iayUydiINDHuh93alNQhLnGoiJjM1j7GlwT9u9Q8", "url": "https://time.com/4286588/adobe-flash-pl/", "type": "video"}, "358": {"title": "How to Install Adobe Flash Player | Computer Hardware", "snippet": "", "uploaded": "", "thumbnail": "https://encrypted-tbn2.gstatic.com/images?q=tbn:ANd9GcR2wNg3PWP3jT9L10c2YdT7dpKoyj--ndHeiemR2IjQuWclVzIDJQnNxt8", "url": "https://www.computerhardwareinc.com/how-to-install-adobe-flash-player/", "type": "video"}, "359": {"title": "How to uninstall Adobe Flash Player Was Not Found Scam ...", "snippet": "", "uploaded": "", "thumbnail": "https://encrypted-tbn3.gstatic.com/images?q=tbn:ANd9GcS8mfcpIrAU5VQ1nHUv5hliM2dX42JGVyoisEGQvQ1VcYtCKd8YcqGaZiQh", "url": "https://www.pcrisk.com/removal-guides/12141-adobe-flash-player-was-not-found-scam", "type": "video"}, "360": {"title": "Adobe Flash Player officially removed from Microsoft Browsers ...", "snippet": "", "uploaded": "", "thumbnail": "https://i.ytimg.com/vi/zt7wdj3XSn0/default.jpg?sqp=-oaymwEECHQQQQ&rs=AMzJL3m4_xARq7cI_2yCGi-J0houXAIyDQ", "url": "https://www.youtube.com/watch?v=zt7wdj3XSn0", "type": "video"}, "361": {"title": "How to install Flash for Bitdefender Safepay", "snippet": "", "uploaded": "", "thumbnail": "https://encrypted-tbn2.gstatic.com/images?q=tbn:ANd9GcR0jLyJfm3nJynEMafnMuZLXIZRtofPbWtnMZBJM4vQEeqltQOV1oE86qU", "url": "https://www.bitdefender.com/consumer/support/answer/19826/", "type": "video"}, "362": {"title": "How To Enable Adobe Flash Player In Different Browsers?", "snippet": "", "uploaded": "", "thumbnail": "https://encrypted-tbn0.gstatic.com/images?q=tbn:ANd9GcTIjqjJQ45l64XdHUumHzjXj2rWzcX3PIDfPSxTy-mZMVXGUkhDdauVlA2J", "url": "https://blog.pcrisk.com/windows/12789-how-to-enable-adobe-flash-player-in-different-browsers", "type": "video"}, "363": {"title": "Adobe is killing Flash - CNBC.com", "snippet": "", "uploaded": "", "thumbnail": "https://encrypted-tbn3.gstatic.com/images?q=tbn:ANd9GcSntdDU3t8QsnDh3n4u4ShE3_AXeA7NicVkpi0eYg_imz7_HE68YDS2vLc8Q_Q", "url": "https://www.cnbc.com/2017/07/25/adobe-is-killing-flash.html", "type": "video"}, "364": {"title": "Uncategorized | Adobe AIR and Adobe Flash Player Team Blog", "snippet": "", "uploaded": "", "thumbnail": "https://encrypted-tbn1.gstatic.com/images?q=tbn:ANd9GcSYcP85Rtpu6Tymjg27JVTew7rNQgOsLL9-RbpHyi-dTqT1I8sSdCZV9Fc4-tPB", "url": "https://blogs.adobe.com/flashplayer/category/uncategorized", "type": "video"}, "365": {"title": "Mac OS: How to uninstall Flash (and why we all should ...", "snippet": "", "uploaded": "", "thumbnail": "https://encrypted-tbn2.gstatic.com/images?q=tbn:ANd9GcTiSQa6LLjhUoyvTi27Ianoe_o4IgFvzDFktCRPpSMrI3IK5EFRck5Jy6P4K1c", "url": "https://www.computerworld.com/article/2952995/mac-os-how-to-uninstall-flash-and-why-we-all-should.html", "type": "video"}, "366": {"title": "Search Results for \u201cvideo\u201d \u2013 Adobe AIR and Adobe Flash ...", "snippet": "", "uploaded": "", "thumbnail": "https://encrypted-tbn0.gstatic.com/images?q=tbn:ANd9GcQhj0XrtZ3CIVmpIRETmXXydDz5jwhP8tH97nYM-p_kP-uYKNdWyzOvwQNh", "url": "http://blogs.adobe.com/flashplayer/search/video/feed/rss2/", "type": "video"}, "367": {"title": "VIDEO: Adobe Officially Confirms the End of Flash Player ...", "snippet": "", "uploaded": "", "thumbnail": "https://encrypted-tbn0.gstatic.com/images?q=tbn:ANd9GcRdchJShRUybX60abnFne3RYxN1THEBTWsCIBLWzvzMKb315bKief5T7Tdp", "url": "https://www.somerset-kentucky.com/news/video-adobe-officially-confirms-the-end-of-flash-player/video_2791c700-b614-11ea-a8e1-a7fb907bf7b4.html", "type": "video"}, "368": {"title": "Flash Player 2020 - YouTube", "snippet": "", "uploaded": "", "thumbnail": "https://i.ytimg.com/vi/RSewxWlmlCA/default.jpg?sqp=-oaymwEECHQQQQ&rs=AMzJL3knW0Lw8ddwRVl-zfnIhC0bkv-McA", "url": "https://www.youtube.com/watch?v=RSewxWlmlCA", "type": "video"}, "369": {"title": "How to remove Flash from Chrome, Internet Explorer, Firefox ...", "snippet": "", "uploaded": "", "thumbnail": "https://encrypted-tbn3.gstatic.com/images?q=tbn:ANd9GcQ4pMh3IagW53Fu102lZ2Ii0kc8WRrmwygjOeAdpj1C9BMQ1ATQlLcUm2KjWw0", "url": "https://www.businessinsider.com/how-to-remove-flash-from-chrome-internet-explorer-firefox-and-safari-2015-7", "type": "video"}, "370": {"title": "| Search Results | Adobe AIR and Adobe Flash Player Team ...", "snippet": "", "uploaded": "", "thumbnail": "https://encrypted-tbn3.gstatic.com/images?q=tbn:ANd9GcR3mxt2T6l74K0_655ngpnxGdcLBC9j0drpNeTs67ch5ofYPOsON7Ysd-QU", "url": "https://blogs.adobe.com/flashplayer/page/2?s&submit", "type": "video"}, "371": {"title": "Adobe Flash Player End of Life Impact on Sage X3 - Net at Work", "snippet": "", "uploaded": "", "thumbnail": "https://encrypted-tbn3.gstatic.com/images?q=tbn:ANd9GcQmRDxScErOTH4VJmkR6eiYnrQNPVDmfDBoOinjmz-rzA", "url": "https://www.netatwork.com/adobe-flash-player-end-of-life-impact-on-sage-x3-erp/", "type": "video"}, "372": {"title": "How to Update Adobe Flash Player - YouTube", "snippet": "", "uploaded": "", "thumbnail": "https://i.ytimg.com/vi/bKyQxF4y_58/default.jpg?sqp=-oaymwEECHQQQQ&rs=AMzJL3ndObb22eQXZPqcrzW5wL8LvYnDvQ", "url": "https://www.youtube.com/watch?v=bKyQxF4y_58", "type": "video"}, "373": {"title": "Local Playback of Published Content Doesn't Work with Flash ...", "snippet": "", "uploaded": "", "thumbnail": "https://encrypted-tbn1.gstatic.com/images?q=tbn:ANd9GcSQEuT-fRY8SbTNBlxfFwpqb6orYc4-myPf1qDTuT_fNKSJH7J2UY7msEq7owpF", "url": "https://articulate.com/support/article/local-playback-of-published-content-doesnt-work-with-flash-player-23-and-later-in-google-chrome", "type": "video"}, "374": {"title": "Exploit Prevention: Adobe Flash Player Vulnerability - YouTube", "snippet": "", "uploaded": "", "thumbnail": "https://i.ytimg.com/vi/KexWWOFrKzQ/default.jpg?sqp=-oaymwEECHQQQQ&rs=AMzJL3n1LrIPquNZtICcIb7PQHOxE6eVfg", "url": "https://www.youtube.com/watch?v=KexWWOFrKzQ", "type": "video"}, "375": {"title": "4 Ways to Unblock Flash Player - wikiHow", "snippet": "", "uploaded": "", "thumbnail": "https://encrypted-tbn2.gstatic.com/images?q=tbn:ANd9GcTWiE8S9BG8aiuxkjGcRr8CfaNxK0GkaopRO2FTd5SWyNvg2K78INzF2jZBMmuO", "url": "https://www.wikihow.com/Unblock-Flash-Player", "type": "video"}, "376": {"title": "End of an Era: Adobe Shockwave Dies Today - How-To Geek", "snippet": "", "uploaded": "", "thumbnail": "https://encrypted-tbn1.gstatic.com/images?q=tbn:ANd9GcSrhZsDBd2STG7CIFCnTJjPlWNyqmsZnIfQi_eAkirlR6vWmgRTrvfW-H7GEwEU", "url": "https://www.howtogeek.com/410636/end-of-an-era-adobe-shockwave-dies-today/", "type": "video"}, "377": {"title": "How to Get & download Adobe Flash Player 10 - Adobe Acrobat", "snippet": "", "uploaded": "", "thumbnail": "https://i.ytimg.com/vi/8EjuwzmxjDY/default.jpg", "url": "https://acrobat.wonderhowto.com/how-to/get-download-adobe-flash-player-10-352644/", "type": "video"}, "378": {"title": "Download Adobe Flash Player(Mac) Free", "snippet": "", "uploaded": "", "thumbnail": "https://encrypted-tbn0.gstatic.com/images?q=tbn:ANd9GcTf3JPMDbIYHubu3487mdATGlNjlCx5LuUdG-S35OCxS1QZxkP_LLkiL1I", "url": "http://adobe-flash-player.findmysoft.com/mac/", "type": "video"}, "379": {"title": "How to Enable Flash in Chrome | Digital Trends", "snippet": "", "uploaded": "", "thumbnail": "https://encrypted-tbn3.gstatic.com/images?q=tbn:ANd9GcQZKfFkhCDjQ537dNkhHuptBUImrbU66howGQ43xVc73IFp3t0rWCsIK9Yu", "url": "https://www.digitaltrends.com/computing/how-to-enable-flash-in-chrome/", "type": "video"}, "380": {"title": "The End of Flash in 2020? Converting From Flash to Html5 ...", "snippet": "", "uploaded": "", "thumbnail": "https://encrypted-tbn2.gstatic.com/images?q=tbn:ANd9GcQLjhwovyy8zTZS5rYwsp8jYnuWeYg8i1AZfcq-6EEToDsX_SojUaOzbzL5jYg", "url": "https://turbofuture.com/computers/The-End-of-Flash-in-2020-Converting-From-Flash-to-HTML5", "type": "video"}, "381": {"title": "How do I enable Flash Player on my Galaxy Tab or o ...", "snippet": "", "uploaded": "", "thumbnail": "https://encrypted-tbn0.gstatic.com/images?q=tbn:ANd9GcR6T5RZBVm5q7t5N3Di_YFCpyQs4Crbw9HD3kgsQruZT-knwb-_cagqZoHo", "url": "https://community.adobe.com/t5/flash-player/how-do-i-enable-flash-player-on-my-galaxy-tab-or-other-android-device/td-p/4195306", "type": "video"}, "382": {"title": "Update Adobe Flash Player Virus Removal Guide for windows ...", "snippet": "", "uploaded": "", "thumbnail": "https://i.ytimg.com/vi/H8IhkA7-JpA/default.jpg?sqp=-oaymwEECHQQQQ&rs=AMzJL3m_eGOq4hg9cGXQfmAwBrG4jpiA1Q", "url": "https://www.youtube.com/watch?v=H8IhkA7-JpA", "type": "video"}, "383": {"title": "How to enable Adobe Flash Player on a Microsoft Edge browser", "snippet": "", "uploaded": "", "thumbnail": "https://encrypted-tbn2.gstatic.com/images?q=tbn:ANd9GcRnLWH6cemsS6khULagnc0XM3HT9lKE5pETF-aaiTmzBg9gORfjUGk14HFM50g", "url": "https://www.businessinsider.com/how-to-enable-adobe-flash-player-on-microsoft-edge", "type": "video"}, "384": {"title": "Say goodbye to Adobe Flash, it's finally going to die on ...", "snippet": "", "uploaded": "", "thumbnail": "https://encrypted-tbn3.gstatic.com/images?q=tbn:ANd9GcSWEV6UiI-JXawQScFXlCFHO2JNOUf-_A0bBcjhGjpg1mZDUmb5PHtx0jE", "url": "https://tech.hindustantimes.com/tech/news/say-goodbye-to-adobe-flash-it-s-finally-going-to-die-on-december-31-2020-71592387074411.html", "type": "video"}, "385": {"title": "Install adobe flash player 26 - YouTube", "snippet": "", "uploaded": "", "thumbnail": "https://i.ytimg.com/vi/AWIOQqFwYXU/default.jpg?sqp=-oaymwEECHQQQQ&rs=AMzJL3kzb1QHFxRvqtrufJANnRYL7gJt4A", "url": "https://www.youtube.com/watch?v=AWIOQqFwYXU", "type": "video"}, "386": {"title": "How to get rid of Your Flash Player Is Out Of Date POP-UP ...", "snippet": "", "uploaded": "", "thumbnail": "https://encrypted-tbn1.gstatic.com/images?q=tbn:ANd9GcQ1C0yrRULVPfhDfwo2kHIL6I_3fh5ileB_7sk422SPr03w5J3kQQ8TY8Ed", "url": "https://www.pcrisk.com/removal-guides/16986-your-flash-player-is-out-of-date-pop-up-scam-mac", "type": "video"}, "387": {"title": "Adobe flash player | Farmerama EN", "snippet": "", "uploaded": "", "thumbnail": "https://encrypted-tbn0.gstatic.com/images?q=tbn:ANd9GcRiUA7EGdXv2g1ot4q5FGGDDYjmGWLqrrAY7c_Alxgu-4kCGm-X4tExRl_RYsA", "url": "https://board-en.farmerama.com/threads/adobe-flash-player.38684/", "type": "video"}, "388": {"title": "Adobe Flash Player - slcc Faculty ePortfolio Resource Site", "snippet": "", "uploaded": "", "thumbnail": "https://encrypted-tbn0.gstatic.com/images?q=tbn:ANd9GcRrGeorHgjLCtRs3mAIDFlfis1jhipjZSRGeK4NuagS08dSUu8lZnDvMxPd", "url": "https://facultyeportfolioresource.weebly.com/adobe-flash-player.html", "type": "video"}, "389": {"title": "Upcoming Adobe Flash Player 11 and AIR 3 push for 3D games", "snippet": "", "uploaded": "", "thumbnail": "https://encrypted-tbn1.gstatic.com/images?q=tbn:ANd9GcTaogLpsCQAseDgvl5WYZ4e63QQ5FGYT87VrthliJX9j8me1Z2XF05Qj6gz", "url": "https://arstechnica.com/gadgets/2011/09/adobe-flash-player-11-and-air-3-push-for-3d-games/", "type": "video"}, "390": {"title": "Chrome 76 arrives with Flash blocked by default, detecting ...", "snippet": "", "uploaded": "", "thumbnail": "https://encrypted-tbn1.gstatic.com/images?q=tbn:ANd9GcS6ZccemWxm9aBqQeDZnTYjRPluQ77U_v5SCriRj1lPSxV5LueGHl42G1bs-sc", "url": "https://venturebeat.com/2019/07/30/google-chrome-76/", "type": "video"}, "391": {"title": "Car Can Racing (Adobe Flash Player) - YouTube", "snippet": "", "uploaded": "", "thumbnail": "https://i.ytimg.com/vi/IyFK_L18ok4/default.jpg?sqp=-oaymwEECHQQQQ&rs=AMzJL3lC1HPiSeu5lEXKIlLF4-fXjBwV3w", "url": "https://www.youtube.com/watch?v=IyFK_L18ok4", "type": "video"}, "392": {"title": "How to Disable Flash on Your Network | PDQ.com", "snippet": "", "uploaded": "", "thumbnail": "https://encrypted-tbn1.gstatic.com/images?q=tbn:ANd9GcQxS1qnM12yoqwpYLHzCNtxiW02QuOlJ7kxjIrT5Is7dCu9ZeJ-WWr_K3tz", "url": "https://www.pdq.com/blog/how-to-disable-flash-your-network/", "type": "video"}, "393": {"title": "[SC] What about the demise of Flash Player? | DarkOrbit", "snippet": "", "uploaded": "", "thumbnail": "https://encrypted-tbn3.gstatic.com/images?q=tbn:ANd9GcT-fUoy55nWpl_Cz4twXeuOmHySX7WKptykJv6iG3U4XWVAr6-Qg2VOhFBn", "url": "https://board-en.darkorbit.com/threads/sc-what-about-the-demise-of-flash-player.124332/", "type": "video"}, "394": {"title": "Google Chrome to Adobe Flash: Sayonara | Fortune", "snippet": "", "uploaded": "", "thumbnail": "https://encrypted-tbn1.gstatic.com/images?q=tbn:ANd9GcRIc04deDjSBeZI1MSdcsMDKuq7QrJd5Ob8WxLLaGsHSc2PloMWnINuq4E", "url": "https://fortune.com/2016/05/16/google-chrome-adobe-flash/", "type": "video"}, "395": {"title": "How To Enable Adobe Flash Player In Google Chrome 77 Fix ...", "snippet": "", "uploaded": "", "thumbnail": "https://i.ytimg.com/vi/E4pK8eAKPCk/default.jpg?sqp=-oaymwEECHQQQQ&rs=AMzJL3ndo3iE7tI54-25cn8VpkeKMkMwrQ", "url": "https://www.youtube.com/watch?v=E4pK8eAKPCk", "type": "video"}, "396": {"title": "Etamin Studio | Adobe AIR and Adobe Flash Player Team Blog", "snippet": "", "uploaded": "", "thumbnail": "https://encrypted-tbn2.gstatic.com/images?q=tbn:ANd9GcTcL-svXVriJBQ8CyHrHMnV-EuU15NxVVK1vjHnfn79kgFfhSedHi-Khtk", "url": "https://blogs.adobe.com/flashplayer/tag/etamin-studio", "type": "video"}, "397": {"title": "Hackers using Adobe Flash zero day - Business Insider", "snippet": "", "uploaded": "", "thumbnail": "https://encrypted-tbn2.gstatic.com/images?q=tbn:ANd9GcT7ENbfK0kjRQDpOa_fTpSlyhgNranSX2sYPGsivZRjykG3AGG-_2gaDNjnnn8", "url": "https://www.businessinsider.com/adobe-flash-zero-day-exploit-kit", "type": "video"}, "398": {"title": "Enable Adobe Flash Player in Chrome, Edge, Firefox, IE, Opera", "snippet": "", "uploaded": "", "thumbnail": "https://encrypted-tbn3.gstatic.com/images?q=tbn:ANd9GcS-lSquffuHD16760x2JPHT64zV71MDSSkM8lnO3asC515YatOkYlB4awMr", "url": "https://www.thewindowsclub.com/enable-adobe-flash-player", "type": "video"}}
