# Supplementary material for: An architecture for non-linear discovery of aggregated multimedia document web search results
Source: PeerJ Comput Sci. 2021 Apr 21;7:e449. doi: 10.7717/peerj-cs.449 (PMC8080422; doi:10.7717/peerj-cs.449)
Supplement: Supplemental Information 1 — We used each query cached file as the single experimental run. We calculated the mean from 5 iterations and again calculated the mean average of 5 iterations in the end. [file peerj-cs-07-449-s001.zip › QUERY_CACHE/snip_view13]

{"0": {"title": "What Is Customer Service? - Salesforce.com", "snippet": "Customer service is the support you offer your customers \u2014 both before and after they buy and use your products or services \u2014 that helps them have an easy and enjoyable experience with you. Offering amazing customer service is important if you want to retain customers and grow your business.", "url": "https://www.salesforce.com/products/service-cloud/what-is-customer-service/", "type": "web"}, "1": {"title": "Customer Service Definition - Investopedia", "snippet": "Customer service is the direct one-on-one interaction between a consumer making a purchase and a ...", "url": "https://www.investopedia.com/terms/c/customer-service.asp", "type": "web"}, "2": {"title": "What is Customer Service? Definition + Customer Service Skills", "snippet": "Jun 13, 2020 \u2014 Customer service (cus\u00b7tom\u00b7er serv\u00b7ice, noun) is \"the assistance and advice provided by a company to those people who buy or use its products or\u00a0...", "url": "https://www.zendesk.com/blog/customer-service-skills/", "type": "web"}, "3": {"title": "Customer service - Wikipedia", "snippet": "Customer service is the provision of service to customers before, during, and after a purchase. The perception of success of such interactions is dependent on\u00a0...", "url": "https://en.wikipedia.org/wiki/Customer_service", "type": "web"}, "4": {"title": "8 Rules for Good Customer Service", "snippet": "Giving Customers the Kind of Customer Service That Keeps Them Coming Back \u00b7 Answer Your Phone \u00b7 Don't Make Promises Unless You Will Keep Them \u00b7 Listen to\u00a0...", "url": "https://www.thebalancesmb.com/rules-for-good-customer-service-2948079", "type": "web"}, "5": {"title": "5 Ways to Deliver Excellent Customer Service", "snippet": "Sep 14, 2020 \u2014 But, how can you show them that you care? It's simple. Provide excellent customer service. We share 5 ways to help you deliver great customer\u00a0...", "url": "https://www.superoffice.com/blog/five-ways-to-deliver-excellent-customer-service/", "type": "web"}, "6": {"title": "Customer Service 101: The Ultimate Guide - HubSpot Blog", "snippet": "What does customer service mean? Simply put, customer service is helping customers solve problems, teaching them how to use products, and answering\u00a0...", "url": "https://blog.hubspot.com/service/customer-service", "type": "web"}, "7": {"title": "10 Undeniable Reasons Customer Service Is Important to ...", "snippet": "Dec 20, 2019 \u2014 2. Customer service represents your brand image, mission, and values. You may have an idea of what your brand represents. However, your\u00a0...", "url": "https://blog.hubspot.com/service/importance-customer-service", "type": "web"}, "8": {"title": "What Is Customer Service? - Definition, Types & Role in ...", "snippet": "Customer service is the act of taking care of the customer's needs by providing and delivering professional ...", "url": "https://study.com/academy/lesson/what-is-customer-service-definition-types-role-in-marketing.html", "type": "web"}, "9": {"title": "The Complete 2020 Customer Service Guide by LiveChat", "snippet": "Customer service is the connection that you form with a consumer, by what you say and do, through branding, marketing, sales, and support. Customer service\u00a0...", "url": "https://www.livechat.com/customer-service/", "type": "web"}, "10": {"title": "6 Keys to Improving Your Team's Customer Service Skills ...", "snippet": "Smart companies always ask \u201cWhat is good customer service?\u201d Good customer service centers around carefully listening and attending to your customers'\u00a0...", "url": "https://www.surveymonkey.com/mp/6-keys-improving-teams-customer-service-skills/", "type": "web"}, "11": {"title": "Amazon.com Help: Help & Customer Service", "snippet": "Managing Your Orders. Account Settings & Payment Methods. Returns & Refunds. Shipping Policies. Devices & Digital Services. Amazon Business Accounts.", "url": "https://www.amazon.com/gp/help/customer/display.html?ref_=navm_ftr_cu", "type": "web"}, "12": {"title": "Customer service - HBR", "snippet": "Customer service Digital Article. Anthony Dukes; Yi Zhu. If customers can't reach a human, they can't get their money back. Save; Share; February 28, 2019\u00a0...", "url": "https://hbr.org/topic/customer-service", "type": "web"}, "13": {"title": "43-4051.00 - Customer Service Representatives - O*Net", "snippet": "Aug 18, 2020 \u2014 Tasks \u00b7 Confer with customers by telephone or in person to provide information about products or services, take or enter orders, cancel accounts,\u00a0...", "url": "https://www.onetonline.org/link/summary/43-4051.00", "type": "web"}, "14": {"title": "Customer Service Remote Work From Home & Flexible Jobs ...", "snippet": "Find Customer Service jobs: remote work from home & flexible full-time, part-time, & freelance. Discover a better job search with FlexJobs today!", "url": "https://www.flexjobs.com/jobs/customer-service-call-center", "type": "web"}, "15": {"title": "Customer Service \u2013 Wells Fargo", "snippet": "Contact Wells Fargo customer service by phone at 1-800-869-3557 or online, find answers to your questions, get help with online account services and more.", "url": "https://www.wellsfargo.com/help/", "type": "web"}, "16": {"title": "10 Reasons Why Good Customer Service Is Your Most Important", "snippet": "Dec 12, 2016 \u2014 Clearly, for anyone who is serious about \"making it,\" so to speak, it's imperative to realize the utter importance of rock-solid customer service.", "url": "https://www.entrepreneur.com/article/284799", "type": "web"}, "17": {"title": "Customer Service Representatives - Bureau of Labor Statistics", "snippet": "Occupational Employment and Wages, May 2019. 43-4051 Customer Service Representatives. Interact with customers to provide basic or scripted information in\u00a0...", "url": "https://www.bls.gov/oes/current/oes434051.htm", "type": "web"}, "18": {"title": "Social Customer Service | Sprout Social", "snippet": "Solutions for Customer Care. Handle your business with care. Exceed your customers' expectations and deliver responsive, tailored experiences on their\u00a0...", "url": "https://sproutsocial.com/social-customer-service/", "type": "web"}, "19": {"title": "Contact IKEA - Customer Service - IKEA", "snippet": "Contact IKEA today for a wide variety of Customer Service options. Visit our FAQ page as well for answers to common questions. We look forward to making your\u00a0...", "url": "https://www.ikea.com/us/en/customer-service/", "type": "web"}, "20": {"title": "Customer Service | Help & Support | H&M US", "snippet": "Need help or support? Find out more about H&M Customer Services in your area, including all the ways you can get in touch.", "url": "https://www2.hm.com/en_us/customer-service.html", "type": "web"}, "21": {"title": "30 Kick-Ass Customer Service Tips & Examples (2020) - Nextiva", "snippet": "Sep 1, 2019 \u2014 30 Customer Service Tips Backed by World-Class Support Teams: Treat your customers like gold. The service issue is secondary\u00a0...", "url": "https://www.nextiva.com/blog/customer-service-tips.html", "type": "web"}, "22": {"title": "Customer Service | Microsoft Dynamics 365", "snippet": "Earn customers for life. Support customers anytime, anywhere with Dynamics 365 Customer Service. Empower your teams with insights into customer satisfaction\u2013\u00a0...", "url": "https://dynamics.microsoft.com/en-us/customer-service/overview/", "type": "web"}, "23": {"title": "Customer Service - Office Depot", "snippet": "Shop office supplies, furniture & technology at Office Depot. For paper, ink, toner & more, find trusted brands at everyday low prices.", "url": "https://www.officedepot.com/a/customerservice/", "type": "web"}, "24": {"title": "Customer Service - FTD.com", "snippet": "Customer Service. At FTD your satisfaction is our top priority. Your Orders. Check order status \u00b7 Contact Us: Issue with my order. Your Account. Log in; Open a\u00a0...", "url": "https://www.ftd.com/customer-service", "type": "web"}, "25": {"title": "Under Armour Customer Service", "snippet": "UA is here to help! Contact us today via Chat or Phone.", "url": "https://help.underarmour.com/", "type": "web"}, "26": {"title": "9 Tips to Improve Your Customer Service Skills Today ...", "snippet": "Great service has never mattered more. We're living in an experience economy. Business has evolved, and customers expect not just products and services, but\u00a0...", "url": "https://www.qualtrics.com/experience-management/customer/service-tips-skills/", "type": "web"}, "27": {"title": "Common Customer Service Interview Questions With Best ...", "snippet": "The short definition of customer service is making sure the customer is happy. The longer version is to ensure the customer or client is satisfied with the product or\u00a0...", "url": "https://www.thebalancecareers.com/interview-questions-about-customer-service-2063349", "type": "web"}, "28": {"title": "Contact - How to Contact Us - Apple", "snippet": "We aim to provide great customer service. For product inquiries, technical support, and legal questions, here are all the ways you can contact Apple.", "url": "https://www.apple.com/contact/", "type": "web"}, "29": {"title": "Product Support & Customer Service, FAQs - Dun & Bradstreet", "snippet": "D&B Service & Support is here to deliver an outstanding customer experience. View our online resources and FAQs for product and customer service support.", "url": "https://www.dnb.com/customer-success.html", "type": "web"}, "30": {"title": "Customer Service - LEGO.com US", "snippet": "Mail us. How's our service? Although we're receiving a very high number of requests from our customers right now, we're working hard to respond quickly. Busy!", "url": "https://www.lego.com/en-us/service", "type": "web"}, "31": {"title": "Customer Service: The One-Stop Guide - HelpCrunch", "snippet": "Sep 11, 2020 \u2014 What is customer service? customer service quote by HelpCrunch. As you can see, the customer service definition refers to meeting the needs of\u00a0...", "url": "https://helpcrunch.com/blog/customer-service/", "type": "web"}, "32": {"title": "Customer Support | Home - SCE", "snippet": "At SCE, customer service isn't just a category, it's a commitment. Whether it's connecting your service, answering questions about your bill, providing easier ways\u00a0...", "url": "http://www.sce.com/customer-service", "type": "web"}, "33": {"title": "25 Customer Service Tips to Delight your Customers [Updated]", "snippet": "25 Awesome Customer Service Tips You Must Employ [Updated]. customer service tips. There's no two ways about it. All customers want an unbelievably good\u00a0...", "url": "https://acquire.io/blog/customer-service-tips/", "type": "web"}, "34": {"title": "American customer service - American Airlines", "snippet": "Help with reservations, AAdvantage accounts, baggage and more.", "url": "https://www.aa.com/i18n/customer-service/contact-american/american-customer-service.jsp", "type": "web"}, "35": {"title": "YC grad DigitalBrain snags $3.4M seed to streamline ...", "snippet": "4 days ago \u2014 What this means in practice is that customer service reps work in ... gotten, we'll be able to accelerate bringing on the next couple of customers,\u00a0...", "url": "https://techcrunch.com/2020/10/07/yc-grad-digitalbrain-snags-3-4m-seed-to-streamline-customer-service-tasks/", "type": "web"}, "36": {"title": "Customer Service | Transportation Security Administration", "snippet": "Customer Service. How can we help you? There are a few options available to contact us.", "url": "https://www.tsa.gov/contact/customer-service", "type": "web"}, "37": {"title": "Contact information for Citrix customer service worldwide - Citrix", "snippet": "Citrix is committed to helping you be successful with our solutions. Find the customer service center worldwide to help you.", "url": "https://www.citrix.com/contact/customer-service.html", "type": "web"}, "38": {"title": "Contact Us - T-Mobile", "snippet": "Have a question about your phone or plan? Contact us 24 hours a day 7 days a week for the best customer service!", "url": "https://www.t-mobile.com/contact-us", "type": "web"}, "39": {"title": "Customer Service - Fabric - Store - Fabric.com", "snippet": "Customer Service. Call ... Let Us Help You. My Account \u00b7 Order Status \u00b7 Shipping Rates \u00b7 Payment Methods \u00b7 Return Policy \u00b7 FAQs \u00b7 Customer Service\u00a0...", "url": "https://www.fabric.com/SitePages/CustomerService.aspx", "type": "web"}, "40": {"title": "Help and Support Center | UPS - United States - UPS.com", "snippet": "Learn if there are local service disruptions due to severe weather or any event beyond our control. Tracking and Receiving Shipments. The status of my\u00a0...", "url": "https://www.ups.com/us/en/help-support-center.page", "type": "web"}, "41": {"title": "Customer Service - Duke Energy", "snippet": "To show you Customer Service, we need to know your location. Florida. Indiana. Kentucky. North Carolina. Ohio.", "url": "https://www.duke-energy.com/customer-service", "type": "web"}, "42": {"title": "Customer Service | Huntington Bank", "snippet": "Have questions? Huntington has answers. Contact customer service to find what you need.", "url": "https://www.huntington.com/customer-service", "type": "web"}, "43": {"title": "Contact Us - King County Metro - King County", "snippet": "Aug 29, 2020 \u2014 If you have any questions or comments about our service, please don't ... Open 8:00 AM to 5:00 PM for fare/pass information and customer\u00a0...", "url": "https://kingcounty.gov/depts/transportation/metro/contact-us.aspx", "type": "web"}, "44": {"title": "Costco Customer Service", "snippet": "Warehouse hours have temporarily changed due to precautions related to Coronavirus. See Special Hours and Coronavirus Response for more information.", "url": "https://customerservice.costco.com/", "type": "web"}, "45": {"title": "Contact Us | Customer Service Phone Number & Chat | Verizon", "snippet": "Call, chat, or visit a nearby store to talk to our customer support team for your wireless & home services and devices. We are here to help.", "url": "https://www.verizon.com/support/contact-us/", "type": "web"}, "46": {"title": "Banking Customer Service | KeyBank", "snippet": "KeyBank's customer support information and resources are here to help. Visit our page to find answers to frequently asked questions and self-service tools.", "url": "https://www.key.com/about/customer-service.jsp", "type": "web"}, "47": {"title": "Contact Us | Support Center - Capital One", "snippet": "As we address the needs of our customers including those impacted by the ... 1-877-383-4802 For faster customer service, please use the links above to contact\u00a0...", "url": "https://www.capitalone.com/support-center/contact-us/", "type": "web"}, "48": {"title": "Meet the Customer Service Reps for Disney and Airbnb Who ...", "snippet": "Oct 2, 2020 \u2014 Arise Virtual Solutions, part of the secretive world of work-at-home customer service, helps large corporations shed costs at the expense of\u00a0...", "url": "https://www.propublica.org/article/meet-the-customer-service-reps-for-disney-and-airbnb-who-have-to-pay-to-talk-to-you", "type": "web"}, "49": {"title": "Barnes & Noble Help Center", "snippet": "Service Alert! IS YOUR ORDER RUNNING LATE? Barnes & Noble is shipping on time, but, unfortunately, our carriers are experiencing up to 6 days or more of\u00a0...", "url": "https://help.barnesandnoble.com/", "type": "web"}, "50": {"title": "TD Bank Contact Us - Customer Service & Product Help Phone", "snippet": "Visit now to find the best way to contact TD Bank for customer service issues or to get help with products over the phone, email, Facebook Messenger and more.", "url": "https://www.td.com/us/en/personal-banking/contact-us/", "type": "web"}, "51": {"title": "Ace Hardware Customer Service - Ace Hardware", "snippet": "Shop on acehardware.com and have your items shipped to your home. For quicker delivery, please select Next Day or Second Day shipping.", "url": "https://www.acehardware.com/customer-service", "type": "web"}, "52": {"title": "Customer Care | IHG - IHG.com", "snippet": "Find customer care options for IHG, including contact information, reservations information and more.", "url": "https://www.ihg.com/content/us/en/customer-care/main", "type": "web"}, "53": {"title": "Contact Info & Links to Pay Bill Online for Free | Metro\u00ae by T ...", "snippet": "Visit a Metro by T-Mobile store for information on devices and services, or to make a payment for access to: Store assistance; Store Payment Machine; Drop box\u00a0...", "url": "https://www.metrobyt-mobile.com/contact-us.html", "type": "web"}, "54": {"title": "Bank of America Customer Service & Contact Numbers", "snippet": "Bank of America customer service information is designed to make your banking experience easy and efficient. Get answers to the most popular FAQs and\u00a0...", "url": "https://www.bankofamerica.com/customer-service/contact-us/", "type": "web"}, "55": {"title": "Macy's Customer Service Site", "snippet": "Customer Service; Help & FAQs \u00b7 Order Lookup \u00b7 Shipping & Delivery ... Easy web browsing for visually impaired customers. \u00a9 2020 macys.com is a registered\u00a0...", "url": "https://www.customerservice-macys.com/", "type": "web"}, "56": {"title": "Xfinity Customer Service - Contact Us", "snippet": "Get online support for Xfinity products & services. Find help & support articles, chat online, or schedule a call with an agent.", "url": "https://www.xfinity.com/support/contact-us", "type": "web"}, "57": {"title": "PG&E, Pacific Gas and Electric - Gas and power company for ...", "snippet": "Pacific Gas and Electric Company provides natural gas and electric service to approximately 16 million people throughout a 70000-square mile service area in\u00a0...", "url": "https://www.pge.com/", "type": "web"}, "58": {"title": "Contact Us | Ford\u00ae Customer Service, Help & Live Chat | Ford ...", "snippet": "Need help? Find customer service & roadside assistance phone numbers, email, addresses. Also try our Live Chat for one-on-one help, plus more.", "url": "https://www.ford.com/help/contact/", "type": "web"}, "59": {"title": "Contact Customer Care - Adobe Support", "snippet": "Welcome to Adobe Customer Care. Sign in to your account to contact us.", "url": "https://helpx.adobe.com/contact.html", "type": "web"}, "60": {"title": "Contact Us | Official Samsung Support", "snippet": "Speak directly with a Samsung Care Pro or schedule a time for us to call you. Samsung is working to support you and keep our staff safe. Because of this, our\u00a0...", "url": "https://www.samsung.com/us/support/contact/", "type": "web"}, "61": {"title": "Customer Service | BBVA - BBVA Compass", "snippet": "Have questions about your account, branch locations and hours, or any of our services? Contact Customer Service to get answers now.", "url": "https://www.bbvausa.com/customer-service.html", "type": "web"}, "62": {"title": "Victoria's Secret Customer Service: Customer Support Center", "snippet": "Our customer support center is here to help you! Find answers to your most frequently asked questions, check order status, view account and more. Visit us at\u00a0...", "url": "https://customercare.victoriassecret.com/", "type": "web"}, "63": {"title": "Contact Customer Service - PayPal", "snippet": "Contact Customer Service. Community ... We're currently experiencing technical difficulties which are causing an interruption of certain services for our users.", "url": "https://www.paypal.com/us/smarthelp/contact-us", "type": "web"}, "64": {"title": "Contact Us | USPS", "snippet": "Have questions about USPS products and services? Let us help. Call us at one of the numbers ... Customer Care Center. Connect with our customer service\u00a0...", "url": "https://www.usps.com/help/contact-us.htm", "type": "web"}, "65": {"title": "Customer Service | Klarna US", "snippet": "Have questions or need help with your Klarna order? Read our FAQ or chat with our Customer Support team!", "url": "https://www.klarna.com/us/customer-service/", "type": "web"}, "66": {"title": "Contact Us | Project Management Institute - PMI", "snippet": "By enabling the PMI Customer Care Alexa Skill, or Google Action, you will gain access to helpful services such as FAQs. These services are available through any\u00a0...", "url": "https://www.pmi.org/about/contact", "type": "web"}, "67": {"title": "Chase Customer Service: We can help you! | Chase", "snippet": "Get the banking services help you need with Chase Customer Service. We'll help you find answers to your questions today!", "url": "https://www.chase.com/digital/customer-service", "type": "web"}, "68": {"title": "Best Buy Customer Service & Help Topics", "snippet": "Use our Best Buy's customer service self-help tools to manage your account, check order status, learn about services and memberships, or access Best Buy's\u00a0...", "url": "https://www.bestbuy.com/site/electronics/customer-service/pcmcat87800050001.c?id=pcmcat87800050001", "type": "web"}, "69": {"title": "Contact Fingerhut Customer Service", "snippet": "NOTE: Due to the coronavirus (COVID-19) situation, Customer Service response times may be longer than usual. We apologize for any inconvenience. Please\u00a0...", "url": "https://www.fingerhut.com/customerService/contactUs", "type": "web"}, "70": {"title": "eBay Customer Service", "snippet": "Find answers to your buying, selling, and account questions, or contact us for more help.", "url": "https://www.ebay.com/help/home", "type": "web"}, "71": {"title": "15 Customer Service Skills & How to Improve (Step-by-Step)", "snippet": "Nobody's born with good customer service skills. But, anyone can master them. Here are step-by-step instructions to improve you or your team's support.", "url": "https://www.groovehq.com/blog/customer-service-skills-improve", "type": "web"}, "72": {"title": "Customer Service - Planet Fitness", "snippet": "Customer Service. Have a Question? We Can Help. Please know that if your club is closed, you will not be charged\u00a0...", "url": "https://www.planetfitness.com/about-planet-fitness/customer-service", "type": "web"}, "73": {"title": "Citibank Customer Service \u2013 Citi.com", "snippet": "Contact a Citi customer service representative by phone, mail or live chat and receive immediate support for your Citi account today.", "url": "https://online.citi.com/US/ag/contactus", "type": "web"}, "74": {"title": "Customer Service | Amazon.jobs", "snippet": "Jobs 1 - 10 of 481 \u2014 Obsessing over customers. Amazon's mission is to be 'Earth's most customer-centric company', and our award-winning Customer Service team\u00a0...", "url": "https://www.amazon.jobs/en/job_categories/customer-service", "type": "web"}, "75": {"title": "Social Media Customer Service: Everything You Need to Do it ...", "snippet": "Sep 8, 2020 \u2014 It's simple: People want brands to offer social customer support. And keeping customers happy is the whole point of offering customer service.", "url": "https://blog.hootsuite.com/social-media-customer-service/", "type": "web"}, "76": {"title": "Customer service | U.S. Bank", "snippet": "Providing you with high-quality customer service for all your Personal Banking needs is our number one priority at U.S. Bank.", "url": "https://www.usbank.com/about-us-bank/customer-service.html", "type": "web"}, "77": {"title": "L.L.Bean - Outstanding Customer Service", "snippet": "10% OFF with code FALL10 -or- 15% OFF with an L.L.Bean Mastercard. Ends Monday, 10/12. Details. Customer Service. 800-441-5713; Help Center \u00b7 Order\u00a0...", "url": "https://www.llbean.com/llb/shop/510618?page=customer-service", "type": "web"}, "78": {"title": "Customer Service \u2014 QVC.com", "snippet": "Visit the QVC Customer Service page at QVC.com, where you can find out how to contact us, see frequently asked questions & more.", "url": "https://www.qvc.com/content/information/customer-service.html", "type": "web"}, "79": {"title": "Customer service for test-takers // Pearson VUE", "snippet": "Contact a customer service representative specific to your exam program as you prepare to take a test at Pearson VUE test center.", "url": "https://home.pearsonvue.com/Test-takers/Customer-service.aspx", "type": "web"}, "80": {"title": "Customer Service | Crate and Barrel", "snippet": "Have questions or comments about products, orders, shipping, registries and more? Contact customer service online or over the phone for assistance.", "url": "https://www.crateandbarrel.com/customer-service/", "type": "web"}, "81": {"title": "AT&T Customer Service - Phone Numbers & Live Chat", "snippet": "How can we help you? Contact AT&T by phone or live chat to order new service, track orders, and get customer service, billing and tech support.", "url": "https://www.att.com/support/contact-us/", "type": "web"}, "82": {"title": "Why Is Customer Service Important to an Organization ...", "snippet": "Customer service isn't just about being courteous to your customers \u2013 it's a vital element of business operations that can impact your bottom line and affect how\u00a0...", "url": "https://smallbusiness.chron.com/customer-service-important-organization-2050.html", "type": "web"}, "83": {"title": "Customer Service | Red Cross", "snippet": "Contact us via email, or feel free to call one of our Customer Service numbers.", "url": "https://www.redcross.org/take-a-class/customers-service", "type": "web"}, "84": {"title": "Choice Hotels Customer Support", "snippet": "Guest Services. Hotel Reservations: 877-424-6423. Available 24/7. To leave feedback about the website: 844-779-8472. Customer Relations: 800-300-8800", "url": "https://www.choicehotels.com/support", "type": "web"}, "85": {"title": "9 Tips to Help Your Small Business Stand Out In Customer ...", "snippet": "Excellent customer service can make or break a small business, especially in our increasingly competitive global economy. When the consumer is one click away\u00a0...", "url": "https://www.hatchbuck.com/blog/small-business-customer-service/", "type": "web"}, "86": {"title": "Register - Architectural Digest Customer Service - buysub.com", "snippet": "If you are new to Customer Care, please create a login by entering an email address and a password. If you have previously created a login for Architectural\u00a0...", "url": "https://w1.buysub.com/servlet/CSGateway?cds_mag_code=ARD", "type": "web"}, "87": {"title": "Agile customer service solutions across every journey | Pega", "snippet": "Pega's agile customer service solutions allow you to take care of your customers from end to end. Boost agent productivity wherever your team is, provide\u00a0...", "url": "https://www.pega.com/products/customer-service", "type": "web"}, "88": {"title": "Contact Us \u2013 Customer Care - State Farm\u00ae", "snippet": "Contact State Farm. \u00ae We're Here to Help. File a claim, make a payment, or manage your account balance. Help is standing by. Insurance; State Farm Bank\u00a0...", "url": "https://www.statefarm.com/customer-care/contact-us", "type": "web"}, "89": {"title": "Contact Us & Customer Service FAQ - Lowe's", "snippet": "For general questions or to check the status of an order, call Lowe's customer care or the Pro desk (if you're a Pro). NEED HELP NOW?", "url": "https://www.lowes.com/l/contact-us.html", "type": "web"}, "90": {"title": "Customer Service and Support | FedEx", "snippet": "How can we help you? Call 1-800-GO-FEDEX or find answers, information, and resources for all your shipping needs. E-mail, chat, or call our customer support\u00a0...", "url": "https://www.fedex.com/en-us/customer-support.html", "type": "web"}, "91": {"title": "Contact Us: Customer Service & FAQs | Fifth Third Bank", "snippet": "Get customer support for all your banking queries immediately. Contact Fifth Third Bank today or browse through our extensive collection of FAQs.", "url": "https://www.53.com/content/fifth-third/en/customer-service.html", "type": "web"}, "92": {"title": "Customer Service | Starbucks Coffee Company", "snippet": "Starbucks uses the highest quality arabica coffee as the base for its espresso drinks. Learn about our unique coffees and espresso drinks today.", "url": "https://customerservice.starbucks.com/", "type": "web"}, "93": {"title": "Crocs Customer Service, Phone Number, FAQs, & More ...", "snippet": "Want to talk to us? Or your question hasn't been answered in the Crocs\u2122 FAQ section? Feel free to contact Crocs customer service to get all your questions\u00a0...", "url": "https://www.crocs.com/customer-service/contact-us.html", "type": "web"}, "94": {"title": "Find a Customer Service Center | Georgia Department of ...", "snippet": "All DDS Customer Service Centers will be closed on Saturday, October 10th, 2020 and ... All customers must schedule an appointment for in-person services.", "url": "https://dds.georgia.gov/locations/customer-service-center", "type": "web"}, "95": {"title": "How do I contact Customer Service? - Ticketmaster Fan Support", "snippet": "Sep 15, 2020 \u2014 How do I contact Customer Service? Answer TM. Search FAQs. Get answers to most questions fast with our FAQs - just choose the topic and\u00a0...", "url": "https://help.ticketmaster.com/s/article/How-do-I-contact-Customer-Service", "type": "web"}, "96": {"title": "Help Center : Get Help with Reservations, Baggage & More ...", "snippet": "... here to assist. Explore common customer questions and find links to more information. ... Get where you're going faster with our self-service tools. Change or\u00a0...", "url": "https://www.delta.com/us/en/need-help/overview", "type": "web"}, "97": {"title": "Our Customer Service Promise - Maryland.gov", "snippet": "Our Customer Service Promise serves as the basis of all interactions between state employees and customers. The State of Maryland pledges to provide\u00a0...", "url": "https://www.maryland.gov/pages/customerservice.aspx", "type": "web"}, "98": {"title": "8 Rules for Good Customer Servicethebalancesmb.com", "url": "https://www.thebalancesmb.com/rules-for-good-customer-service-2948079", "thumbnail": "rgba(32,33,36,0)", "type": "image"}, "99": {"title": "How to Improve Customer Service Every ...salesforce.com", "url": "https://www.salesforce.com/ca/blog/2017/02/improve-customer-service.html", "thumbnail": "rgba(26,115,232,.4)", "type": "image"}, "100": {"title": "How High-Quality Data Drives Better ...betterthansure.com", "url": "https://betterthansure.com/how-high-quality-data-drives-better-customer-service-experiences-14d6f71eca69", "thumbnail": "rgba(0,0,0,.42)", "type": "image"}, "101": {"title": "10 Examples of Good Customer Service in ...nextiva.com", "url": "https://www.nextiva.com/blog/customer-service-examples.html", "thumbnail": "rgba(255,255,255,.90)", "type": "image"}, "102": {"title": "Providing Excellent Customer Servicethebalancesmb.com", "url": "https://www.thebalancesmb.com/providing-excellent-customer-service-2951744", "thumbnail": "rgba(0,172,193,.7)", "type": "image"}, "103": {"title": "The Importance of Customer Service ...masterstart.com", "url": "https://masterstart.com/blog/customer-centricity/the-importance-of-customer-service/", "thumbnail": "rgba(100,100,100,.6)", "type": "image"}, "104": {"title": "8 Best Customer Service Practices Every ...commbox.io", "url": "https://www.commbox.io/8-best-customer-service-practices-every-company-should-adopt/", "thumbnail": "rgba(150,191,242,.17)", "type": "image"}, "105": {"title": "to Train Your Customer Service Team ...salesforce.com", "url": "https://www.salesforce.com/ca/blog/2016/11/train-customer-service-team.html", "thumbnail": "rgba(66,133,244,.04)", "type": "image"}, "106": {"title": "What Is Customer Service? - Salesforce.comsalesforce.com", "url": "https://www.salesforce.com/products/service-cloud/what-is-customer-service/", "thumbnail": "rgba(0,0,0,.41)", "type": "image"}, "107": {"title": "10 Soft Skills for Customer Service Jobsthebalancecareers.com", "url": "https://www.thebalancecareers.com/top-soft-skills-for-customer-service-jobs-2063746", "thumbnail": "rgba(0,0,0,.20)", "type": "image"}, "108": {"title": "5 Ways To Improve Your Customer Serviceforbes.com", "url": "https://www.forbes.com/sites/sundaysteinkirchner/2012/08/22/5-ways-to-improve-your-customer-service/", "thumbnail": "rgba(32,33,36,.255)", "type": "image"}, "109": {"title": "8 Best Customer Service Practices Every ...commbox.io", "url": "https://www.commbox.io/8-best-customer-service-practices-every-company-should-adopt/", "thumbnail": "rgba(204,204,204,.75)", "type": "image"}, "110": {"title": "Automation In Customer Service ...givainc.com", "url": "https://www.givainc.com/blog/index.cfm/2017/3/3/4-Powerful-Methods-of-Automation-In-Customer-Service", "thumbnail": "rgba(66,133,244,.26)", "type": "image"}, "111": {"title": "Definition + Customer Service Skillszendesk.com", "url": "https://www.zendesk.com/blog/customer-service-skills/", "thumbnail": "rgba(32,33,36,.10)", "type": "image"}, "112": {"title": "Social Media Customer Service ...blog.hootsuite.com", "url": "https://blog.hootsuite.com/social-media-customer-service/", "thumbnail": "rgba(51,51,51,.8)", "type": "image"}, "113": {"title": "How to improve Customer Service in an ...doofinder.com", "url": "https://www.doofinder.com/en/blog/how-to-improve-customer-service-in-an-online-store", "thumbnail": "rgba(0,0,0,.098)", "type": "image"}, "114": {"title": "Top Customer Service Challenges ...providesupport.com", "url": "https://www.providesupport.com/blog/top-customer-service-challenges/", "thumbnail": "rgba(255,255,255,.1)", "type": "image"}, "115": {"title": "Customer Service Skills Every Employee ...elearningindustry.com", "url": "https://elearningindustry.com/customer-service-skills-every-employee-should-have", "thumbnail": "rgba(34,34,34,.87)", "type": "image"}, "116": {"title": "Customer Service Strategy ...nextiva.com", "url": "https://www.nextiva.com/blog/customer-service-strategy.html", "thumbnail": "rgba(131,131,131,.50)", "type": "image"}, "117": {"title": "Online Customer Service | Paldeskpaldesk.com", "url": "https://www.paldesk.com/what-is-online-customer-service/", "thumbnail": "rgba(32,33,36,.1)", "type": "image"}, "118": {"title": "Customer Service Training ...freshdesk.com", "url": "https://freshdesk.com/customer-service-training", "thumbnail": "https://encrypted-tbn0.gstatic.com/images?q=tbn%3AANd9GcS8rJWM5Xj6RfCPODxgpyzO0SjeOayVZxdh1w&usqp=CAU", "type": "image"}, "119": {"title": "Why delivering customer service ...thedigitaltransformationpeople.com", "url": "https://www.thedigitaltransformationpeople.com/channels/customer-engagement/why-delivering-customer-service-excellence-is-no-longer-a-choice/", "thumbnail": "https://encrypted-tbn0.gstatic.com/images?q=tbn%3AANd9GcRK0XSVLGCuaNzqFtn_vXf-AQv-VTH72W8r8g&usqp=CAU", "type": "image"}, "120": {"title": "Paying Attention to Both Logic and Emotiondue.com", "url": "https://due.com/blog/4-ways-improve-customer-service/", "thumbnail": "https://encrypted-tbn0.gstatic.com/images?q=tbn%3AANd9GcRqmmFen4qvfkDwtfTr5LXp48JNGjukbYlHIw&usqp=CAU", "type": "image"}, "121": {"title": "Ways to Deliver Excellent Customer Servicesuperoffice.com", "url": "https://www.superoffice.com/blog/five-ways-to-deliver-excellent-customer-service/", "thumbnail": "https://encrypted-tbn0.gstatic.com/images?q=tbn%3AANd9GcSJp2TS4UP-CSF5zxDUGYNxFUdbHwb86gh5hQ&usqp=CAU", "type": "image"}, "122": {"title": "The global state of customer service ...cloudblogs.microsoft.com", "url": "https://cloudblogs.microsoft.com/dynamics365/no-audience/2019/11/21/the-global-state-of-customer-service/", "thumbnail": "https://encrypted-tbn0.gstatic.com/images?q=tbn%3AANd9GcQkV3tkqFy-shtXQFOtnkNiscfRBktfDQYMLg&usqp=CAU", "type": "image"}, "123": {"title": "Why work in Customer Serviceeuropelanguagejobs.com", "url": "https://www.europelanguagejobs.com/blog/why-work-in-customer-service", "thumbnail": "https://encrypted-tbn0.gstatic.com/images?q=tbn%3AANd9GcSVDeo4yjVdyjV46hNh5frbeX1o15Huiuf85g&usqp=CAU", "type": "image"}, "124": {"title": "16 Key Customer Service Skills (and How ...helpscout.com", "url": "https://www.helpscout.com/blog/customer-service-skills/", "thumbnail": "https://encrypted-tbn0.gstatic.com/images?q=tbn%3AANd9GcS-Rorhm09MuAmOhVqxrAQBpT7uO4HvlFkUJQ&usqp=CAU", "type": "image"}, "125": {"title": "10 Things Customers Want and Expect ...fonolo.com", "url": "https://fonolo.com/blog/2014/07/5-things-customers-want-and-expect-when-it-comes-to-customer-service/", "thumbnail": "https://encrypted-tbn0.gstatic.com/images?q=tbn%3AANd9GcTIHGNlWkeHKUYnzloBTs7tzL07QZ8ECttxvw&usqp=CAU", "type": "image"}, "126": {"title": "Why Good Customer Service is Importantameritasinsight.com", "url": "https://www.ameritasinsight.com/employee-benefits/industry-buzz/why-good-customer-service-is-important", "thumbnail": "https://encrypted-tbn0.gstatic.com/images?q=tbn%3AANd9GcQmh8tVla2fWOtCe1eexVrLFwb5LSGXRf-ILQ&usqp=CAU", "type": "image"}, "127": {"title": "Don'ts of Call Center Customer Service ...sg.tcn.com", "url": "https://sg.tcn.com/the-dos-and-donts-of-call-center-customer-service/", "thumbnail": "https://encrypted-tbn0.gstatic.com/images?q=tbn%3AANd9GcR9QfCZTVbJMwlnZnULq8qdxfGbEJAtTLsCgw&usqp=CAU", "type": "image"}, "128": {"title": "A Customer Service Career Path Guide ...blog.hubspot.com", "url": "https://blog.hubspot.com/service/customer-service-career-path", "thumbnail": "https://encrypted-tbn0.gstatic.com/images?q=tbn%3AANd9GcStMTv8I1jl0H7erl7gb1aILhO-ZZ30JOgbKA&usqp=CAU", "type": "image"}, "129": {"title": "Customer Service Representative Job ...thebalancecareers.com", "url": "https://www.thebalancecareers.com/what-is-it-like-to-be-a-customer-service-representative-525575", "thumbnail": "https://encrypted-tbn0.gstatic.com/images?q=tbn%3AANd9GcSXUf7n-OWyYBKsD8vSdgXjAI2re4bPmWqIDQ&usqp=CAU", "type": "image"}, "130": {"title": "Setting Customer Service Standards ...zervicio.com", "url": "http://www.zervicio.com/Resources/Articles/setting-customer-service-standards", "thumbnail": "https://encrypted-tbn0.gstatic.com/images?q=tbn%3AANd9GcRpOpVAAjyhlPGDUgJ5zE2lx6INYb5C9fQBiw&usqp=CAU", "type": "image"}, "131": {"title": "Customer Service Tips & Examples ...nextiva.com", "url": "https://www.nextiva.com/blog/customer-service-tips.html", "thumbnail": "https://encrypted-tbn0.gstatic.com/images?q=tbn%3AANd9GcRXzdNIp39VAlNNFgTY5BnJV5UKErlCPjKPPQ&usqp=CAU", "type": "image"}, "132": {"title": "Customer Service vs Customer Experience ...helpscout.com", "url": "https://www.helpscout.com/blog/customer-service-vs-customer-experience/", "thumbnail": "https://encrypted-tbn0.gstatic.com/images?q=tbn%3AANd9GcSL_fJbQn5OVjWFNQdbNZ2SOpLK8WhEIHS5pg&usqp=CAU", "type": "image"}, "133": {"title": "The Evolution of Customer Service in 2020blog.unymira.com", "url": "https://blog.unymira.com/en/the-evolution-of-customer-service", "thumbnail": "https://encrypted-tbn0.gstatic.com/images?q=tbn%3AANd9GcRegFP723hea91FvKyp7F_CbnwPhqWyHlXIOQ&usqp=CAU", "type": "image"}, "134": {"title": "Customer Service Philosophy (Incl ...messagely.com", "url": "https://www.messagely.com/customer-service-philosophy/", "thumbnail": "https://encrypted-tbn0.gstatic.com/images?q=tbn%3AANd9GcTTr1mGFf-P7wte9km7qOh9Rn6htkDBAzmiEA&usqp=CAU", "type": "image"}, "135": {"title": "The Importance of Consistency in ...blog.annmichaelsltd.com", "url": "http://www.blog.annmichaelsltd.com/the-importance-of-consistency-in-customer-service/", "thumbnail": "https://encrypted-tbn0.gstatic.com/images?q=tbn%3AANd9GcTiDZCxnRaVboyMGRB-q0otGQ7hyxdooX7QMg&usqp=CAU", "type": "image"}, "136": {"title": "Customer Service Agents ...salesforce.com", "url": "https://www.salesforce.com/ca/blog/2019/01/10-skills-customer-service-agents-need-2022.html", "thumbnail": "https://encrypted-tbn0.gstatic.com/images?q=tbn%3AANd9GcQ6tTTW2Zns9r7wbTGWog0qu6cWnwKrCwvLpg&usqp=CAU", "type": "image"}, "137": {"title": "to Improve Your Customer Service Experienceentrepreneur.com", "url": "https://www.entrepreneur.com/article/347124", "thumbnail": "https://encrypted-tbn0.gstatic.com/images?q=tbn%3AANd9GcSZXD14uh5CpuidVq2WDCvQW5c7UTziuVgJpg&usqp=CAU", "type": "image"}, "138": {"title": "Guide for Successful Business Growth ...paldesk.com", "url": "https://www.paldesk.com/customer-service-a-guide-for-successful-business-growth/", "thumbnail": "https://encrypted-tbn0.gstatic.com/images?q=tbn%3AANd9GcR_1KFT_D1xKYxFcf-St4UuEnLf4MJygaLzpw&usqp=CAU", "type": "image"}, "139": {"title": "10 Undeniable Reasons Customer Service ...blog.hubspot.com", "url": "https://blog.hubspot.com/service/importance-customer-service", "thumbnail": "https://encrypted-tbn0.gstatic.com/images?q=tbn%3AANd9GcT5sGRMJHk8aSPNbTnx7ZQDRZpwrG3wIGMb3Q&usqp=CAU", "type": "image"}, "140": {"title": "Customer Service Representative - Roles ...freshdesk.com", "url": "https://freshdesk.com/customer-service-representative", "thumbnail": "https://encrypted-tbn0.gstatic.com/images?q=tbn%3AANd9GcQwMldY0d8YdMN3UxuVRMji_egFuVRHpSFiKQ&usqp=CAU", "type": "image"}, "141": {"title": "The Future of Customer Service: 12 ...nextiva.com", "url": "https://www.nextiva.com/blog/future-of-customer-service.html", "thumbnail": "https://encrypted-tbn0.gstatic.com/images?q=tbn%3AANd9GcQ1Oz7qgnSqFkHT-Qz7mlDjkTIEGdjXjO1xJQ&usqp=CAU", "type": "image"}, "142": {"title": "Customer Service Guide by LiveChatlivechat.com", "url": "https://www.livechat.com/customer-service/", "thumbnail": "https://encrypted-tbn0.gstatic.com/images?q=tbn%3AANd9GcRY5WpN19wrP4tDRxEQ5rHyJbXSPaMrnxEpew&usqp=CAU", "type": "image"}, "143": {"title": "What Is Customer Care (As It Relates to ...blog.hubspot.com", "url": "https://blog.hubspot.com/service/customer-care", "thumbnail": "https://encrypted-tbn0.gstatic.com/images?q=tbn%3AANd9GcSnN2pR2RZ6FXqZyAWHiWSIC83_lj_yke9BrQ&usqp=CAU", "type": "image"}, "144": {"title": "Customer Service Software for Your Businessteamoutpost.com", "url": "https://www.teamoutpost.com/blog/best-customer-service-software/", "thumbnail": "https://encrypted-tbn0.gstatic.com/images?q=tbn%3AANd9GcQEQ17tt213GhXP-Q87a1m7ec_m7Lmg0DPCjg&usqp=CAU", "type": "image"}, "145": {"title": "to Improve Your Customer Service Experienceentrepreneur.com", "url": "https://www.entrepreneur.com/article/347124", "thumbnail": "https://encrypted-tbn0.gstatic.com/images?q=tbn%3AANd9GcQR209LDpi4BJYXnjkTfW5GE0dMdOLPp7shNw&usqp=CAU", "type": "image"}, "146": {"title": "Customer Service Career Path ...flexjobs.com", "url": "https://www.flexjobs.com/blog/post/customer-service-career-path/", "thumbnail": "https://encrypted-tbn0.gstatic.com/images?q=tbn%3AANd9GcQ34oUitNSTNJiTFR_L0H6QzzLkIl2TcQhNYg&usqp=CAU", "type": "image"}, "147": {"title": "What Is Customer Service? A Definition ...oberlo.com", "url": "https://www.oberlo.com/ecommerce-wiki/customer-service", "thumbnail": "https://encrypted-tbn0.gstatic.com/images?q=tbn%3AANd9GcQUa60mPXxMVQx3om_j8Io4_SGMYGi2eaPZqg&usqp=CAU", "type": "image"}, "148": {"title": "the Benefits of Good Customer Service ...merchantproexpress.com", "url": "https://www.merchantproexpress.com/news/what-are-the-benefits-of-good-customer-service-for-your-business", "thumbnail": "https://encrypted-tbn0.gstatic.com/images?q=tbn%3AANd9GcSe3x882gehDxoifMyKPyIkhKJz3mDwum-Nlg&usqp=CAU", "type": "image"}, "149": {"title": "5 Customer Service Ideas for Your ...scnsoft.com", "url": "https://www.scnsoft.com/blog/customer-service-tips-for-a-startup", "thumbnail": "https://encrypted-tbn0.gstatic.com/images?q=tbn%3AANd9GcSp3iEo7i2dRE-4zKMmR-OBvUIqhlozlN60hA&usqp=CAU", "type": "image"}, "150": {"title": "16 Key Customer Service Skills (and How ...helpscout.com", "url": "https://www.helpscout.com/blog/customer-service-skills/", "thumbnail": "https://encrypted-tbn0.gstatic.com/images?q=tbn%3AANd9GcQDTqXIwyK_d_Y1LYRO3_uKsup0i36ugL5qXA&usqp=CAU", "type": "image"}, "151": {"title": "Are Customer Service Surveys Effective?forbes.com", "url": "https://www.forbes.com/sites/quora/2019/12/13/are-customer-service-surveys-effective/", "thumbnail": "https://encrypted-tbn0.gstatic.com/images?q=tbn%3AANd9GcSswFf6ZWFA5U1Wd1yr_wO24GBjcG6YvVPpQw&usqp=CAU", "type": "image"}, "152": {"title": "Customer Service Tools ...academy.whatfix.com", "url": "https://academy.whatfix.com/customer-service-tools/", "thumbnail": "https://encrypted-tbn0.gstatic.com/images?q=tbn%3AANd9GcRJqW7y-jEVf9WVLJUk1rbapG7Ny6z_Pd7hOw&usqp=CAU", "type": "image"}, "153": {"title": "Improve Customer Service ...raynetech.com", "url": "https://www.raynetech.com/blog/how-to-use-technology-to-improve-customer-service-1", "thumbnail": "https://encrypted-tbn0.gstatic.com/images?q=tbn%3AANd9GcSVnmCGoZ2b2J4ddXWdyiMgj5feQW89M2l9bg&usqp=CAU", "type": "image"}, "154": {"title": "15 Customer Service Psychology Tips to ...nextiva.com", "url": "https://www.nextiva.com/blog/customer-service-psychology.html", "thumbnail": "https://encrypted-tbn0.gstatic.com/images?q=tbn%3AANd9GcSMG9ObUuDUuyurFEXGgHIo9kb0jzAWljFVhQ&usqp=CAU", "type": "image"}, "155": {"title": "Social Media Customer Service Plan ...sproutsocial.com", "url": "https://sproutsocial.com/insights/social-customer-care/", "thumbnail": "https://encrypted-tbn0.gstatic.com/images?q=tbn%3AANd9GcT7u8-8CGNvqzH89JhhezdRT6B5hXelp4d9vQ&usqp=CAU", "type": "image"}, "156": {"title": "Social Media Customer Servicesearchenginejournal.com", "url": "https://www.searchenginejournal.com/social-media-customer-service-guide/297581/", "thumbnail": "https://encrypted-tbn0.gstatic.com/images?q=tbn%3AANd9GcROlBbyuczknZmMGIfZo8pkrjFVg4YWnKSPGQ&usqp=CAU", "type": "image"}, "157": {"title": "What is Good Customer Service? - Toggl Blogtoggl.com", "url": "https://toggl.com/blog/good-customer-service", "thumbnail": "https://encrypted-tbn0.gstatic.com/images?q=tbn%3AANd9GcTy6uqOZix6fmO0t_lG_4XMx1KpMTxdXHGbtA&usqp=CAU", "type": "image"}, "158": {"title": "Customer Service Guide by LiveChatlivechat.com", "url": "https://www.livechat.com/customer-service/", "thumbnail": "https://encrypted-tbn0.gstatic.com/images?q=tbn%3AANd9GcSvdZLVoHHyxXHq3DD--56so7Tn9YvhiQDroA&usqp=CAU", "type": "image"}, "159": {"title": "Consistently Great Customer Servicehelpscout.com", "url": "https://www.helpscout.com/blog/good-customer-service/", "thumbnail": "https://encrypted-tbn0.gstatic.com/images?q=tbn%3AANd9GcTqf2yUc4sdmv5QX-jMt8bOOeh_YR94Z8LNXA&usqp=CAU", "type": "image"}, "160": {"title": "Customer Service Training Types ...elearningindustry.com", "url": "https://elearningindustry.com/customer-service-training-types-affects-customer-satisfaction", "thumbnail": "https://encrypted-tbn0.gstatic.com/images?q=tbn%3AANd9GcS071EI86USzEpnAm1AENzH9fw56O3wzwHamQ&usqp=CAU", "type": "image"}, "161": {"title": "customer service teams know ...casengo.com", "url": "https://www.casengo.com/blog/21-rules-the-best-customer-service-teams-know", "thumbnail": "https://encrypted-tbn0.gstatic.com/images?q=tbn%3AANd9GcS1ApeCMgEbpDkBhT6l7OvM7X_H4DB93odwUw&usqp=CAU", "type": "image"}, "162": {"title": "Important Skills for Customer Service Jobsthebalancecareers.com", "url": "https://www.thebalancecareers.com/customer-service-skills-list-2062380", "thumbnail": "https://encrypted-tbn0.gstatic.com/images?q=tbn%3AANd9GcQ1XXHlpy-tDI_Qe6Bd8Uj4ebYBemBYPMpoeA&usqp=CAU", "type": "image"}, "163": {"title": "Good Customer Service Outsourcing ...vcaretec.com", "url": "https://www.vcaretec.com/blog/good-customer-service-representative", "thumbnail": "https://encrypted-tbn0.gstatic.com/images?q=tbn%3AANd9GcSWBTyrFVbtqzXm0aAL3etKzJDK1mknfV1Sew&usqp=CAU", "type": "image"}, "164": {"title": "9 Customer Service Skills Every Service ...getcloudapp.com", "url": "https://www.getcloudapp.com/blog/customer-service-skills", "thumbnail": "https://encrypted-tbn0.gstatic.com/images?q=tbn%3AANd9GcScaQcORr7eXRcOdRp1rZSY6bJnXR-C-Iv8ug&usqp=CAU", "type": "image"}, "165": {"title": "4 Keys to Scaling Customer Service as ...coxblue.com", "url": "https://www.coxblue.com/4-keys-to-scaling-customer-service-and-support-as-your-small-business-grows/", "thumbnail": "https://encrypted-tbn0.gstatic.com/images?q=tbn%3AANd9GcRv1hOhwbBk_A1G4Z488jDuDUjXeTjIgCqIbw&usqp=CAU", "type": "image"}, "166": {"title": "5 Things Elite Customer Service Teams ...inc.com", "url": "https://www.inc.com/jordy-leiser/5-things-elite-customer-service-teams-never-do.html", "thumbnail": "https://encrypted-tbn0.gstatic.com/images?q=tbn%3AANd9GcSeWF9D-pC08SVzepGlHG12-2op7-nAVScfAg&usqp=CAU", "type": "image"}, "167": {"title": "20 Customer Service Management Tips to ...helprace.com", "url": "https://helprace.com/blog/20-customer-service-management-tips", "thumbnail": "https://encrypted-tbn0.gstatic.com/images?q=tbn%3AANd9GcRBN-7ZQvNyGsM3flNvHg5KSq_3g3XX2-WDrw&usqp=CAU", "type": "image"}, "168": {"title": "Digital Customer Service | What is it ...glia.com", "url": "https://www.glia.com/digital-customer-service-defined", "thumbnail": "https://encrypted-tbn0.gstatic.com/images?q=tbn%3AANd9GcTV1TGb1z9vJODcG_ZMdCrTott0WUkjKWuQkg&usqp=CAU", "type": "image"}, "169": {"title": "Customer Service Pillars - Belding Trainingbeldingtraining.com", "url": "https://beldingtraining.com/customer-service-pillars/", "thumbnail": "https://encrypted-tbn0.gstatic.com/images?q=tbn%3AANd9GcS--mTMNQyNx7as6AduXVi5cacn5DRE2GQ-ug&usqp=CAU", "type": "image"}, "170": {"title": "Creative Customer Service -How Far Will ...proedgeskills.com", "url": "https://www.proedgeskills.com/creative-customer-service/", "thumbnail": "https://encrypted-tbn0.gstatic.com/images?q=tbn%3AANd9GcSsL1gsam5a1FAkdZ1mtrHcDgahKuIwn_CUoA&usqp=CAU", "type": "image"}, "171": {"title": "What Elements Matter To Customers ...providesupport.com", "url": "https://www.providesupport.com/blog/elements-matter-customers-service-journey/", "thumbnail": "https://encrypted-tbn0.gstatic.com/images?q=tbn%3AANd9GcREr4VxvfJJMaRxr4ya5gQfXKcIpgK_Ne34cA&usqp=CAU", "type": "image"}, "172": {"title": "Ask Before Starting A Customer Service Teamchatdesk.com", "url": "https://www.chatdesk.com/blog/7-questions-to-ask-before-starting-a-customer-service-team", "thumbnail": "https://encrypted-tbn0.gstatic.com/images?q=tbn%3AANd9GcQzgdr3g1fC586kdSWPbDwZMm0RIAm42LUO5A&usqp=CAU", "type": "image"}, "173": {"title": "good customer service professional ...trainingjournal.com", "url": "https://www.trainingjournal.com/articles/features/what-makes-good-customer-service-professional", "thumbnail": "https://encrypted-tbn0.gstatic.com/images?q=tbn%3AANd9GcSpTV1s8PvkDBnyYrbca_XGVn2o_GryRlnEJw&usqp=CAU", "type": "image"}, "174": {"title": "Time to rethink: Customer Service is ...resourcefulselling.com", "url": "https://www.resourcefulselling.com/customer-service-2/", "thumbnail": "https://encrypted-tbn0.gstatic.com/images?q=tbn%3AANd9GcSf11zf9bcRX7Oa2SfsFbLLCCiJvt4cCLJfrg&usqp=CAU", "type": "image"}, "175": {"title": "brands with the best customer service ...the-future-of-commerce.com", "url": "https://www.the-future-of-commerce.com/2020/03/20/brands-with-the-best-customer-service/", "thumbnail": "https://encrypted-tbn0.gstatic.com/images?q=tbn%3AANd9GcSC9OHoA705vEcaSquAAv4TR4lfCIF-PhQPXA&usqp=CAU", "type": "image"}, "176": {"title": "Customer Service Experience ...blog.yelp.com", "url": "https://blog.yelp.com/2019/03/improve-customer-service-experience", "thumbnail": "https://encrypted-tbn0.gstatic.com/images?q=tbn%3AANd9GcSi8S-LlXM0VfGej7urxVGJwYTyP-9yJGRsRA&usqp=CAU", "type": "image"}, "177": {"title": "Effective Customer Service Communicationrevechat.com", "url": "https://www.revechat.com/blog/effective-customer-service-communication/", "thumbnail": "https://encrypted-tbn0.gstatic.com/images?q=tbn%3AANd9GcQCLrHgOKnqlL-CVrbiG5hfMGqEyggcj3A9tg&usqp=CAU", "type": "image"}, "178": {"title": "Call Center Customer Service ...talkdesk.com", "url": "https://www.talkdesk.com/blog/14-techniques-to-provide-amazing-call-center-customer-service/", "thumbnail": "https://encrypted-tbn0.gstatic.com/images?q=tbn%3AANd9GcT3XdYAimZRmiuNqmMTf_T5frRk7qcSTf3znw&usqp=CAU", "type": "image"}, "179": {"title": "Automated Customer Service: Support ...intercom.com", "url": "https://www.intercom.com/blog/automated-customer-service/", "thumbnail": "https://encrypted-tbn0.gstatic.com/images?q=tbn%3AANd9GcQB11kiG0EvbSWEopPkImJ3U8xICcHnlOp7qA&usqp=CAU", "type": "image"}, "180": {"title": "Ways to Provide Excellent Customer Servicenethunt.com", "url": "https://nethunt.com/blog/20-ways-to-deliver-excellent-customer-service/", "thumbnail": "https://encrypted-tbn0.gstatic.com/images?q=tbn%3AANd9GcTsiMg_OU1wwN7hzeOpnsG4isSPYHEt_rXAww&usqp=CAU", "type": "image"}, "181": {"title": "Definition of Customer Service: A ...groovehq.com", "url": "https://www.groovehq.com/blog/definition-of-customer-service", "thumbnail": "https://encrypted-tbn0.gstatic.com/images?q=tbn%3AANd9GcRSmZW0Jw4jjN8iCCCAvHde68kx3BaHSJAWxg&usqp=CAU", "type": "image"}, "182": {"title": "Customer Support: Definition ...helpscout.com", "url": "https://www.helpscout.com/helpu/definition-of-customer-support/", "thumbnail": "https://encrypted-tbn0.gstatic.com/images?q=tbn%3AANd9GcSLiiJXN9r0xbm4K7h_6UYx6uKQ5FErCmVe8Q&usqp=CAU", "type": "image"}, "183": {"title": "20 Goals for Customer Service Teams to ...acquire.io", "url": "https://acquire.io/blog/customer-service-teams-goals/", "thumbnail": "https://encrypted-tbn0.gstatic.com/images?q=tbn%3AANd9GcRfhQJZ4CFGRXWxvzJuRrNm0itqYg_rfAP6ig&usqp=CAU", "type": "image"}, "184": {"title": "Social Media in Customer Service ...commbox.io", "url": "https://www.commbox.io/the-role-of-social-media-in-customer-service-a-social-media-guide/", "thumbnail": "https://encrypted-tbn0.gstatic.com/images?q=tbn%3AANd9GcTVVwk-dmWeUTlr6w1-TqEph4jcETNYhPB1cw&usqp=CAU", "type": "image"}, "185": {"title": "Carrick Recruitment Customer Servicecarrickrecruitment.ie", "url": "https://carrickrecruitment.ie/customer-service-director/", "thumbnail": "https://encrypted-tbn0.gstatic.com/images?q=tbn%3AANd9GcSGvLmA_ot9SrPKSvCuc6re_Ud5b6n9z7px5Q&usqp=CAU", "type": "image"}, "186": {"title": "10 Reasons Why Good Customer Service Is ...entrepreneur.com", "url": "https://www.entrepreneur.com/article/284799", "thumbnail": "https://encrypted-tbn0.gstatic.com/images?q=tbn%3AANd9GcRs55uefVPQnR93DpHpvnzQDwBFBoHxMqJffA&usqp=CAU", "type": "image"}, "187": {"title": "15 Customer Service Skills & How to ...groovehq.com", "url": "https://www.groovehq.com/blog/customer-service-skills-improve", "thumbnail": "https://encrypted-tbn0.gstatic.com/images?q=tbn%3AANd9GcT3h8SwQYz4ezoB2GIR8aKcHmssshKu2_33nQ&usqp=CAU", "type": "image"}, "188": {"title": "Customer Service Week Logo \u2013 Dream Team ...wp.csweek.com", "url": "https://wp.csweek.com/about-the-customer-service-week-logo/", "thumbnail": "https://encrypted-tbn0.gstatic.com/images?q=tbn%3AANd9GcQarnEPqwJ_c_di5iOHbNGtvWwZwRA4XcelOw&usqp=CAU", "type": "image"}, "189": {"title": "25 Customer Service Tips to Delight ...acquire.io", "url": "https://acquire.io/blog/customer-service-tips/", "thumbnail": "https://encrypted-tbn0.gstatic.com/images?q=tbn%3AANd9GcRt0MzPkjz-vMY8VZhiftbqOA0w41ofKFlRQQ&usqp=CAU", "type": "image"}, "190": {"title": "Customer Service Representative \u2013 UCC ...cloudagents.com", "url": "https://cloudagents.com/customer-service-representative/", "thumbnail": "https://encrypted-tbn0.gstatic.com/images?q=tbn%3AANd9GcTk7yKCEEEFi8g-_EwkbX-lxFzyRoWYYHo9Dg&usqp=CAU", "type": "image"}, "191": {"title": "10 Years Ago, Customer Service Was ...business2community.com", "url": "https://www.business2community.com/customer-experience/10-years-ago-customer-service-was-appreciated-today-its-expected-02259029", "thumbnail": "https://encrypted-tbn0.gstatic.com/images?q=tbn%3AANd9GcTkz7qwpAS4nCbQrcO7ICGGZ0xgmXHZ1LKOPw&usqp=CAU", "type": "image"}, "192": {"title": "Tips To Improve Your Customer Satisfactionretently.com", "url": "https://www.retently.com/blog/customer-service-tips/", "thumbnail": "https://encrypted-tbn0.gstatic.com/images?q=tbn%3AANd9GcTxVDw-Z7cAbgCik4dxeXa-SNMwphaDXOyljA&usqp=CAU", "type": "image"}, "193": {"title": "9 paths to great customer service ...supplyht.com", "url": "https://www.supplyht.com/articles/101619-hank-darlington-9-paths-to-great-customer-service", "thumbnail": "https://encrypted-tbn0.gstatic.com/images?q=tbn%3AANd9GcQLPUTCajTXBZmlROgLYsjSkLAC_crcza4NVg&usqp=CAU", "type": "image"}, "194": {"title": "Customer Service and Support Complaints .kayako.com", "url": "https://www.kayako.com/blog/10-most-common-customer-service-complaints-and-how-to-fix-them/", "thumbnail": "https://encrypted-tbn0.gstatic.com/images?q=tbn%3AANd9GcQbODlX0QTjV1UtT-mmoLJrZ67P8iHvDSBxJA&usqp=CAU", "type": "image"}, "195": {"title": "10 Customer Service Email Tips ...groovehq.com", "url": "https://www.groovehq.com/support/customer-service-email-tips", "thumbnail": "https://encrypted-tbn0.gstatic.com/images?q=tbn%3AANd9GcQ-i94BWJfUgUv7XgrMduZivtSKEXEg-L_2Jw&usqp=CAU", "type": "image"}, "196": {"title": "Cost to Give Great Customer Service ...business2community.com", "url": "https://www.business2community.com/customer-experience/how-much-does-it-cost-to-give-great-customer-service-02347035", "thumbnail": "https://encrypted-tbn0.gstatic.com/images?q=tbn%3AANd9GcTeI4L4gR87wTmKhHyE9QhZSdfOtNLk5Yl3XQ&usqp=CAU", "type": "image"}, "197": {"title": "9 Guidelines for Great Customer Service ...websolutions.com", "url": "https://www.websolutions.com/blog/9-guidelines-for-great-customer-service/", "thumbnail": "https://encrypted-tbn0.gstatic.com/images?q=tbn%3AANd9GcS2EUXMdWUv_a1NQshtLm5RJnE9o714NDQKyw&usqp=CAU", "type": "image"}, "198": {"title": "Burger King used the simplest tech to expose McDonald\u2019s customer service", "snippet": "How do you try to fix McDonald's customer service issues? If you're Burger \nKing, you use tech to get personal. Yet it's not as if Burger King is ...", "uploaded": "1 week ago", "url": "https://www.zdnet.com/article/burger-king-used-the-simplest-tech-to-expose-mcdonalds-customer-service/", "thumbnail": "data:image/jpeg;base64,/9j/4AAQSkZJRgABAQAAAQABAAD/2wCEAAkGBwgHBgkIBwgKCgkLDRYPDQwMDRsUFRAWIB0iIiAdHx8kKDQsJCYxJx8fLT0tMTU3Ojo6Iys/RD84QzQ5OjcBCgoKDQwNGg8PGjclHyU3Nzc3Nzc3Nzc3Nzc3Nzc3Nzc3Nzc3Nzc3Nzc3Nzc3Nzc3Nzc3Nzc3Nzc3Nzc3Nzc3N//AABEIAHAAcAMBEQACEQEDEQH/xAAbAAEAAgMBAQAAAAAAAAAAAAAAAgQDBQYHAf/EADQQAAEDAwEGBQMCBgMAAAAAAAEAAgMEBRESBhMhMVGRFBVBU2EigbEHoSRCcYPB8DI0Yv/EABoBAQACAwEAAAAAAAAAAAAAAAACBAEDBQb/xAAyEQACAQIEBQMCBgEFAAAAAAAAAQIDEQQSITEFE0FRkVJhgSLwFHGhscHR4RUyQmKS/9oADAMBAAIRAxEAPwD3BAEAQBAEAQBAEAQBAEAQBARegJIAgCAIAgCAIAgCAIAgCAICL0BJAEAQBAEAQBAEAQBAEAQBARegJIAgCAIBlAUqu6UdLMIZJwZyMiGMF8hHXSMnHypKEmrkXOKdrhlc9/EUdUG9XBrf2LsrDjbqE2+hZjk1jJa5vw4LGhIyIAgCAIAgIvQEkAQBAEBz1RX1N4rZqG1zbikpnaKuubjOr1jj9M9Xen9eW7LGnHNP792ac0pyyx8/witJNFb4vDWuMQMPFzgcvd8uceJJ+eP+PKcU4xVk8lJ2/r+L9u36dbC4OEVeSv8Af6lNu+nfloklf1ALiuBHnVndXk/ll95ILWyNjE2qpaZ8lQ5tMRgsklkDA3rnr913cLh8cqTbVn0baVvz7/KKc3SnNKCv3SVyy3ae1QtiZU3GmMrmgl0ZLmHPI5HDBXfpVGoJVWs3W2xp/wBPxEm3CDt77m8VgpBAEAQEXoCSAIAgNDtnc5rbZneD/wC5UvbT04zx1uOM/YZK3UIKc9dkaa83CGm7EUFvtNqhsorYYX6NPFw1vP8AMcc8niqeOX4mEoOVs37FvC0akEpRi2kaKsvtDFTwVVJSuqzVU887ZKg6cGPhgs+SuYsDhk+ZKOaT1u/b22O3SwVaUnTnLLlcVZf9vc1s+0l1qLbUsFRAyndJBEammjMe51jLmjj6cs/Hyram1G0bJabFmPD8PCrFuLvaTs3e9tu2+5QrjCJTTRxv0QV0ZMrpTWB/0yfUG8uWDpHXBSTW3Z/mWKOdrPJq7i9LZLarS+/yWrlR1Ej5p/pFOYqc7irDKbxYbzbgkaeuOXFZknfx8mqhWhFKP/K8tVeWW/X3PToJWTQskjLXNcMgtcHDuFcTueVlFxk4syLJEIAgIvQEkAQBAchtW7e7XbMUzv8AhvZJMfIAx+Faoq1KbK1bWpBHLTsM21VTFAyKec3cu3G7JeW8QXlw5Nbw4dVx95v8z3EGo4KMpNpZN76XvtbuzMy2yQQGhvNTTUot1DO0NikD5XiQ51aenHh9kUGvpl0TIPEqcubQi5Z5R3VkrdLmOe7W6ip6Sqo7RHIyshMMzKp2RI2NwbktH06jjmsucYpNLclDCV605U6lVpxd1bo5Jvd6/Bdmv0MNztvkemnt24dNJTQtDA54Dsh2OZ4BZ5iUlk2K8cFKVGp+J1neyb10028mtoYIaq2VN9u1NVXKY1Bic2N5YGAN1F7iOIHHAHpwUIpSi5yVy5WqSpVo4WhJQVr6631tZe/U77Yp8MmztK6mp/DxZfpj1l+PqPqeatUmnBWPOcTjOOKkpyu9NdunY3q2lAIAgIvQEkAQBAcV+oDjQXKw3cg7qnqC2Uj0BwfwHK3hvqjOHdFXEfTKMvc1+2lwktG0FJ4IllO4NqZoocN37tZ4uI4nOPXguTXk4TVj13CsPHFYaefV7Jvpp4NZbmRVtj2gu1VMyW4vbgs9WtJb9X35DoBhQjaUZSe5cruVLEUMPBWgv8/tuUqWDxMezMAj3rX1EgezGcs37dX2xnP3WEr5SxUny3iZXtZLzldjfxbJSWvaeGXXC62BxdrlkAIaQRoI5k+iVOXQlmnJJe7Oa+KrEYRws+Z7L9STNkKV1T4eiuta2kncQWBnAgccE5wcdSCqsMVQqVVTpNvN2WnkPitVQz1KazLr97fB0FpnZRzwW22xxvoIxhkgdqLupyDjnn0+/ousk4PLY41V/iIuvOV5P7+9ToxyUykfUAQEXoCSAIAgNZtJaWXuz1FA4hrpG5Y8jOl44g9/2WylUdOakjXVhni4nnNshra682WCufDHUUZ3MjJpGh2I3k4xzccdwoYyg5V1OC+k6vC+IUqPD6lKq/rbaS+EdFXbMWu3V01S2Gd8NSws8OHaY25wTxHH05Lj8QxMcH9Si3fx8st0uIYitTjTbScXv18bfJkZVviiZBSsjpYWDDGQtxgevHmvO1uLYqorReVe39meQpScp/U33I08T6mXS3U5xPH1VWhRqYmpZavvuSnONOOph2svMdioDSUzx5jLHoYGnJp2Hm4/+j/vJe94TwzJac1otF9931fweexuM0ajuyf6YWaeioJa+oL2ipwIYiSAGD+bHU/gfK6WMqKUsq6FXCU8scx3CplwIAgIvQEkAQBAEBzG12yEF+Aqad4p7gwDTKBwfjkHY/PMKzQxDpaPVFetQVTVaM5UbR7UbM/w18o/FQN+kSTcdX9wZB+/Fb3QoV/9rsaFWrUtJIzD9Q7WW6pLCNfw9hHfCpy4Fh27uMf/ACb1xKduvkrVG3V1uX8JYbe2nc7hiFpkf9uGB2VulgKNBdLeDRPF1KjtFF/ZrYWeWcV+0ZLnF2vw7nay49ZHcc/07pVxSSy0yVLDNvNUPRGtAAA4ADGFQLp9QBAEBF6AkgCAIAgCA+EAgggEHmCgKj7Vbnu1PoKVzuphbn8KWeXcjkj2LEMMUDdMMTI29GNACw23uZSS2MiwZCAIAgCAi9ASQBAEAQBAEAQBAEAQBAEAQEXoCG9HVAN6OqAb0dUA3o6oBvR1QDejqgG9HVAN6OqAb0dUA3o6oBvR1QDejqgG9HVAQfKOqA5/ziP3Gd1i6J8ufpfgecR+4zul0OXP0vwPOI/cZ3S6HLn6X4HnEfuM7pdDlz9L8DziP3Gd0uhy5+l+B5xH7jO6XQ5c/S/A84j9xndLocufpfgecR+4zul0OXP0vwPOI/cZ3S6HLn6X4HnEfuM7pdDlz9L8DziP3Gd0uhy5+l+B5xH7jO6XQ5c/S/A84j9xndLocufpfgi67x+4zul0OXP0vwf/2Q==", "type": "news"}, "199": {"title": "Robinhood Accounts Looted and No Customer Service to Call", "snippet": "Robinhood customer service is essentially nonexistent, even in cases of \nfraud.", "uploaded": "59 mins ago", "url": "https://www.thestreet.com/mishtalk/economics/robinhood-accounts-looted-and-no-customer-service-to-call", "thumbnail": "data:image/png;base64,iVBORw0KGgoAAAANSUhEUgAAAHAAAABwCAMAAADxPgR5AAABHVBMVEXD9TzF+D3I+z3G+DjK/j7I+jbJ/TMAABHO/z8AAA+/8DvK/i+87DpZd56+70Ws2FplgSVYcSJQZiCIrn287Eey4DhgeyR9nytVcqCm02CApISq11+u3FmMs3ppiJSVuHagy2adyGpKZaZ7n4ez4VR2mYxRbqOXwG+k0GWUu3OWvjGhyzSEqC12lims2TY8TRxtiid6qTC35k5efpxEX6ptjpJzlI6DqIFigZdbaqUmMRcXHxVIXR41RBqNsi+h2Tmbsyyz1DOVzDeIn4SuzWM9WK3U/xlwgJl+i5JndJ+px2q/4FOWsHstOhkNExQdKBZiah9kky6OoyuGlSZrdyOCtzOnwTBUXB5NdSc4ayas7D1ANxg/YiUAGRwiABJdkj5MAAANv0lEQVRoge1aC3+ayrafYYDgiAgKoogPIog8RayPJgY15+z3btqYmJ3b03u//8e4C03apG160jbd9/HLUmFmzWL+MLNeM4jQMz3T/xXC7w8Ptj4RcXfKlD4glPMJRwm5cw/kAVlCKHe/TbxXq2PoCvP9Bk/IPxpcTkavCFdwHN4fSPGfJR4Ru/TTYQNEMQcXEGL3uLwVcyT/5JL5jyBi9n86LJOcBwe4nOOdJnkvghAgeUZaLLmGzbu26XY8vuq0LA57s5SjrarE2bNOGwB/af1stWlLMj3OMizq1AekM1Npx6ra1QGRqh2sei2L8D3j53KDbxhlvuvOqjbfSl2b7xpNTpx5+ZOXOMMxX9Cx03yBfulah2a/2Rqbh2qv1+ir85ZbUl8OHABU+ynmimpftSaNsW2onbk4nXXrf7x0nVL3pTS3Wr30hSUh0nwx7hCzZPfT2Tj1pvSQ/23w+9g+pPVutccj1Cge2sVfu2Oz+JvZHliTn9uD6qxYN+tp8Ve3j7hf3FKxMeex2rc5yVJLAEjbpSr6fULrKj/+529Sy0B1u95uj+06zWcBWWOnU5/03WqVl156RrHU6HWKRfpi0q4XEXpB2h53mI5b9IUETzgpAqDB1+22S/t2qZH27b5UnfOIcya206b9tDq1q9LY/b3NjS21bv4mVQ1aT0s2pWlfQohvO2m13W3zaXE244rTF3axNPAmvJO+UHfa47TQdG4Vp9WSW3Qag17RaXotbmJL03mXt9ttk7fGs14+3dVST+K8+czAxrhH07anTucNsS15LdqWzPbcStsSRlhyStOUq46ntNXiSGNC+GmDN8Yzrjwfd2ESizzmQSmLfJFDoKg8HDgeASfn4iIcSJHnczvginDi8goPJVzk8gtxEYPyFTEp5uWd3kMrzuUwD7dJgLfrDHQ77+x/nnaGuC/db8B5AyGf+hzwBoSD5jt9fAUe+dPpOcbuCiO92zmm/+j1HLdT/nhUONflB45EDRXfSvakx7tC0rAOvQEnSQT1TaQSJBFM8hpC3U7fMicWaL5IJQJfRMDqELHaxclPDbME6gI1KnHSoQSt+4segUheprxbak/5UqPuqqWJQ3qTsZf7rT/qmJ+051NSmlcH43YLDGVsY5yW0nGv6jp0Ppmg7nju0b552OhC7ZHP+dImuNnqk1Lf+HnmlOuNebW5G6o/6pSbWFJdGjeL845VH9TLDtgLmbfa5cmk67bNkjV2rb5aOuwUjclAfaROvrQ5x7H6XMmoI2PiuqnptSfcDWDbSkvSuEzGM9eCEXAboPHGYQuVDlVv7rp2qepaat8oIdXtHUqPAzwEwGmvD97DMKCDntR28gcBwP4OsC6VynynPWuhtuGADpHuT2bx1zFKx1VH6rSNlniIpp3WvFp6KNh9RCZF2JRsCr7K5KSySjjTztUWSzZCtkRNOCAuNSnGpp1PE7URTlPQl7KKgQ89IMnk0/JjVRXvfhjnv5saft+C9203vH3Dvog+yL4Xeqa/lwi5ZzaYfMGK7uZS92pfQdhyXXDBO1cMPai23cyLiMDkkxwfk11Trg1qN6/mjYgzVVKWCNnfIQiTvLAr3nb10E3Xu5ZJU9VskEFXJWmjNCBN1KSWaqumRFIrtRsmV25IU5vrzRpNuyuVaRM1nDLXtRsDMIxBkw5su4ugYA+kQUq7Juo+bBtcyWmVvYk9nzbH1oxvVicq53RbvabjDXop1zPK4C4HhucBf2ZNTG/SMlLH8xyz2HN7vSbvtXrdielYHWcwaXU64KOm1mDiPvyEpeaAb8/USdWcpEax2ZpSUi6pju243jQljZbT6RrdquU6Kv9nYypNvKrRmHpWrwyAnc6Ad13D6qk9ELSdarPTMmx3bru/qA/Ooet5pJxyjS4eSGWSmg0YJciEvFRyuxIx3bTVKnMNizRNzkwbqGmZqTVAlqWSpm3bKedVG1KTK7vI+nNqpsi1VbchuYOHtQay5NuZ3msJwl0IPnsWVDlwcuhGG/IPIfhGK0BVgMyU27PLbu4Jc/0hX1T1z93DvRn/N67qfTPhnp3a/wbCzOe4zGe5300MeC/f/1zffih+hvu9hMMAM3KF/fRGwsJQewoFhD4YSpk8WFPEIHaos/vQzdBd7MYi3kVvNlGEnLkTZb4dmVUyNjk6qiEsLo5ehaxydjTU9EjQZeX1MGCYYPi6kkQMYvTXr098JB8dRYiJkkX0rRMqFsToOIiHFWFR0/xCEBzVfCorQlLQY+UYawdJrBdqLMJx5cTXlFeBfxwJyoEef+sz6kOhELCMWKALRWRjkT0JWTYHXAiMVtCiIYvZCgAiVq4I2kHMsP4xVmB0vxEPvQ7EwhCoEIiLs2GGmROdYQAQ9AYeT6vILGKUHJCRF2xwJiLgior8qVI9ls5YWvDjWItpgMUMhutV+AGwoNUUFqb5FjA+AA2Kvw8wYdlXiSAECnuQCUJUEYYJYj8A+gcaS1/dAorHIcvIQ/Z7ALX8loeLA53NCpXKgc+GhSOhVhFqixwwxpXC4lVhBwgcxj8YnpzF+0n9RsrNUMzCGBQ/DvMTjgMcx1gDNaQB5PM+aGvef85EjBZmGoPj7/UAzM6Q8c0J33zzuxEXsYCOQgbdpvQ7mR+Yx+OksDg6+RE+9EHEIPTp3xrD8Q+KSv+PiWHzcMTAyO1UkfnAYdkdZ396OjxfqcUMzgI91CEAihFFoRKJGIVBomS5dcpK9pRKox9EciEQFgdD/yBjmOgVuziKFsciOj6ryYWMDQq16Di5/4yServtJEkUMlHpsTskORViQQhfC4uFwOah6NgPDijLDBP2WBeE2hASAAGi0j3PwlWnU4sDEJU3qgNC7eqs+XjEgyhJagV2kbAYYnFQYJKKAOF9yB77mImGuKAkSVLw7wMaM6vVs6ypZ7RmVtXGxtcAhroehgwAInahy7U8TADgyS3gQaKDQHwf0Gunba8z68zgCR2Da1pfsYFY0AQhhjkEQOwXzmImOwC9XMg3gOwJDCm6rzWcl5Y71szuVDsdL525fPOTPcYvUHQWhoVkB4jw0QkcXw0z5UBDZzngieAXouxkeP8aWEDtFtY5qcYjd7huiQmHC9BOPU99GYj2YBnJUNEYlMQQmiJI2yrD6EvO9Kv3FJids8x/OC7k22MY0iYA2Bn/Pgf9Uc50nyz9jYTlb042v5HY57XrMz3Tju4ltcxDDXfYn/E7t7y7lzy0SMZawOwzGci22V2KvcutGaz5eZZ923Szt87gdbiTz78Y7wTwjSi0LfPaLjki0dv3/d6j5VoOWU2XmMxntTDfTBD1JUZBuBRjqscoC3MG42dM4GMcZOiNjqGGY13UsiCMxczPAjHQdE0Ml5qm5WxYZbJXwziTghDvertLlfX5avtGVFbbzakiDvOoGMDC6S/tMgiTZbKsBSM5qPmjLFOWzDq6Gl2cMlejlS/Hycp/s5SD0YWfBKMkCzaZ75/WNHkFIlm4TtbyOrkaybHy9h5gbb1dj66Fy+TtelQTLlkGb7YKxjXhwg9lYeOPxOSNH26i7BSSkNUpjTYas1oiXxeSUItoEpyulptgtM70OIv87BzYp1enIjzqerS+9oOhH94f0gQAtxdJpCkKvUgq4rlwEVUY8iZJ4u1VLRFH4ihLIlGW4wjWUrXacqNhWBcvL2pbX9PpRQ4YBtkmOl9Fib+M5NHV8uoUNADugSTJ6SpJPqM9jJhv0uRbMmKQHxFWdns0+8ALJ1gr7pdv+xOlO6m7ugc9iPvzXfYN90t0I/8ke05fQz8S7yMDfyKoh/8qw8Da/cMqGt+s399z8PtLMf7o1dntG7UbaXzzem3fW4A+eT23Pyana00LKMCK+ZQHGlSxhnyRCZaYQhEHIhKpiGkMxIBSiTEO4KY0+IhiQDVGE31wWApUoEst0JaMFrA1HJMg3yLJe8h71MR4B/hmu1r+FVyvzy90BtGK/x+r0xorXwQ18EAiukTyJgPbX48YTbk4l+NaNroYZdtkySZxJQjDTE/ESAY/pC2CWqgzoqJfy5q+GUWb7WorS+wlW1tliibTHQDQBVhzTVA2b0VdwOuRIIMdh/5fWSRCV8wq8mVhNQLfwIBZnq62W0HevL3UoyW7kjM5BvPLkmWQbDEFgxZkLI7W26vlZnN+OXz7BsTAOW1l9io7J+cXe4+zOl+dXgvvtFoy2rzFFf3d6lQ8Zi/0REtkGNMTdhPVNOUSAEer09WpEm0vNDBxEa8XZKhVIhktmCSUMVFi6IIRz9ejVVCBwaBKpsuQmP0LIBS0uDhP9oC5YVKwZBiAFcVZfL3fktGgAaxWi1isUSje6hjMKngITdzbPxY1BA8Ps5n/b4rm6rZ70wzy0CeIgdA1k/dARXT/HTTe6LmaBYl2V6PwWvtYwT9W97sinzMFcfmAgew3Rz7eW36EUf47ke9tf3LaDekHT0qf3Knim5iA85ABZUWAyT6HERZ3YxyPBPFWFZ6G/GvhWlidQuy+kiv4dSCvtox2Im83SbJ+F4M9QECLTx6a+W8gPclOGS3RowjscysL/3onIE1H57H+Lo+tYvQmlP3Rt++pf0K++J8sYv/r7eV2s71cXgvKFXixc/H8Mvjrars+34wSXw9GwdMt5GDC8l1gRhQZXyPgZZkYfDa4Wl8DVgCe29eoqD3djile7ZbZuyJG+8/+9P6/HPhpjeV5EfpMz/RMP5r+G0dkoz5rW7aCAAAAAElFTkSuQmCC", "type": "news"}, "200": {"title": "Meet the Customer Service Reps for Disney and Airbnb Who Have to Pay to Talk to You", "snippet": "Arise Virtual Solutions, part of the secretive world of work-at-home \ncustomer service, helps large corporations shed costs at the expense of ...", "uploaded": "1 week ago", "url": "https://www.propublica.org/article/meet-the-customer-service-reps-for-disney-and-airbnb-who-have-to-pay-to-talk-to-you", "thumbnail": "data:image/jpeg;base64,/9j/4AAQSkZJRgABAQAAAQABAAD/2wCEAAkGBwgHBgkIBwgKCgkLDRYPDQwMDRsUFRAWIB0iIiAdHx8kKDQsJCYxJx8fLT0tMTU3Ojo6Iys/RD84QzQ5OjcBCgoKDQwNGg8PGjclHyU3Nzc3Nzc3Nzc3Nzc3Nzc3Nzc3Nzc3Nzc3Nzc3Nzc3Nzc3Nzc3Nzc3Nzc3Nzc3Nzc3N//AABEIAHAAcAMBIgACEQEDEQH/xAAbAAABBQEBAAAAAAAAAAAAAAAEAQIDBQYAB//EADwQAAIBAwIDBAYHBgcAAAAAAAECAwAEERIhBTFBEyJRYQYycYGhsSNCUnKRwdEUQ4Ky4fAVMzRig5Lx/8QAGQEBAQEBAQEAAAAAAAAAAAAAAgMBAAUE/8QAIBEAAgICAgMBAQAAAAAAAAAAAAECEQMhEjEEE0FRFP/aAAwDAQACEQMRAD8AOvoklCrIAQD1ANOksLSQGOW2idSNxpwKbxBdCJnTu3MDeiQoB2zy6mlyTPacVVMrpuHwRuiwq0aKB3Vc48PZUd36PQS631zZIz6y4+VGz5NzEudmGDtRLu4jb1cYP1f61jlNdB9WJ9oyF16MgscXJVscnjz8iKr5fRq4+pNC/wB4EfrWwkYs2WABxjagbieOCPXKwVfbzpKUmTlgxfhk5PR2/UHEaMP9r/rQT8F4gg71nL/Dhvka0c/HVBPYRE+b7VAOOTlu/FER4DIpWyLxYzNyWNwnr28y/ejIong0em7fVsezOx9orRrxyI4zBIB7RR0EsF3FrjCsOoI3HlWqVGfzxfTKfQfCkK1pYLG0aLe2izk7hAD8KRuFWbfu2Hsc0lmX1Bfhv4ZrT5UhWtA/Bbc+rNOvgMqR8qifgh303H/ZP60vdED8TJ8Li9H0a/eFEg0HdyKyLjOzZqcSgbYNfKemNm/1UPvqeT/Lb2GhZXLTxsFOBT5ZtMblgAoBySa0LYJdTRwRmSVwiDqayXFLw3dwSpPZLso/OpeN3ovLkdk2Y0GB7fGhLWAzzBM4HU+FUqkRbcmQEGkZD9tqsTwyXJwykVIvDFCElyXPLA2FZzR3rZU5ZfX3HiKItbmS3fXC2CRgjmCKdLayx6u7qHiKFXutp6HcUlsNNF9bekUkQCyW6sB1VsGr+wvIr237WHkDgqeYNYUVdei8yx3UsZbAkUEDzH/tGS0OEnezUZpq5094Y6+7p8MUqFdamTPZ572OePKiuJ9j26mA5yo1Achtt8OlTK8t0V+onnj8KdqPiaYDThWiFyeeTVN6RXQjtxAC2qXnv061cHashxS7N5ds22hO6mOo8acURyP4B0VYyCMyMxZVC7so5b0NjerLhcQMcpI5nGK2TVBgm3oOhOpAdQbzAxmoZpmzpVAR4lsZoiWR3Gp2LNjGTQssSShA67K+o4JGR4eyoqrLO6OUliQV0sOlVPEEWObu8hg1eTdk0jNDGYkz3ULltPvNU3FQVkZm5MNqceyeToh8/GuVipDKSCNwQcEVKND2azRrpYHQd81FVETqi44Zxu4jlSK5btI2IXV9ZfPzrUwRPO3Zg97BOSeg5fDFYjhcay8QhWT1Q2o+7etikqNjS+DU5FYdCOY+yTQG1jOv8q5TkZojhtv+0XC5A0IdTEnp4VHcwtbzGNxjwP2h41g73RG24NZC+sJrKQhlJjz3ZByP9a2FIRmknQJRswuetWnCZMq8Z2IORVxd8Ltbk5ZNDfaTY0F/g5t5hNbykoo3V/jWy2jIKpWSPGxTIB0/axtUXvzRsN/eWsem1mZY850bEZ99RXl5Ldn6YR/eEahvxAqCsu1+AxoK+i/aU0IQNJyWPIUSYu+WLuQfq52ptwALZwMDA6VRdk5bWyuKrDAsAYMS2piOVQ0vL30lVSIN2OjkaJ1dDhlORWisbtLuLUBpZdmGazdF8LlMd5GM919iKxrQoOnRr7aY286TDPdOT5jqK6SRppGldiWbnmoeYxUiqvZFy4DqQoXxHj8KCLNU7FFLTAdq7Nccx9IcHng1yBnYIvPn7KKW2QDvFmPjnFVhjckTbKmW0bP0ZBHQE4xVNeXhgumtzE7SjovKte1tGftD2Gs7copuJJcDUxAzjoKzJiUNs1NydA0ZlcZkUR+WcmnkAjBGR1p6ozk6BnHOuaORRujD3VKn3QrS0RT8Fy+qCXAP1WHL30NccIuIz9GVkGPZV+jAoDkcq5qdh4pmbHDbs/usfxD9aO4dw5oJBLMRqHJR0q05UhrrEoJbJ66s3Hx+4Q/SxxN5DINFRekcW3a2jr5o2f0ruLQF5GN/S8GTyFO07EscAczVdFx6wf1pGT7yn8qMgvbO4kVEuYmyRtqHKsSbdD5xa0yztYuziBPrNualrhuMg5B6ilr0UklSIN2NbcYrP3ELRSFJBjHxrRUxlV/WUEeDb1PLj5qhRlxZQWaae0PjiiApY93f2VZx28Su2mNBnHJal0L4D3bUseGlTJTlcgOGAKveAyTk4qJIdTgYUjfbkfxqwMfgcUOilZBnwNOcItUzcTfIhNtEc51KfbQ8sAjOFYtkE7irF11DbmOVB3BGR90/lXxZMfHo+7VHnYkApwkoTVS66R4VhRkzgdCafr/vFBxtkk+Gwp+uuN5Bkdw8TDspZI2PWNyp+FHw8c4jFjReSH7+G+dUUb6mLH2CpA9amzVNo08XpXfrjtFt5B5qVJ/A/lRsPpcn76zb/jcH54rGh6UPS5says3sXpLw2Q5LSwsekkef5SaMi4rZSkBLy2JPRpNJPuNecCSl1/hSWWSF7D1IOG3XJHiN/lTRjC69h4npXmUU7RHMTsn3SRRsPG+Iw+pezHyc6v5s0vbfY4ZUnZ6Ay9QQR5UBfDTIp6Mp/H+/lWZX0qvowO0WCYddSY+Rrm9K1dSs9kQehSXPwI2oTlFxo+heTFn/2Q==", "type": "news"}, "201": {"title": "YC grad DigitalBrain snags $3.4M seed to streamline customer service tasks", "snippet": "Most startup founders have a tough road to their first round of funding, \nbut the founders of Digital Brain had it a bit tougher than most. The \ntwo ...", "uploaded": "4 days ago", "url": "https://techcrunch.com/2020/10/07/yc-grad-digitalbrain-snags-3-4m-seed-to-streamline-customer-service-tasks/", "thumbnail": "data:image/jpeg;base64,/9j/4AAQSkZJRgABAQAAAQABAAD/2wCEAAkGBwgHBgkIBwgKCgkLDRYPDQwMDRsUFRAWIB0iIiAdHx8kKDQsJCYxJx8fLT0tMTU3Ojo6Iys/RD84QzQ5OjcBCgoKDQwNGg8PGjclHyU3Nzc3Nzc3Nzc3Nzc3Nzc3Nzc3Nzc3Nzc3Nzc3Nzc3Nzc3Nzc3Nzc3Nzc3Nzc3Nzc3N//AABEIAHAAcAMBIgACEQEDEQH/xAAcAAABBQEBAQAAAAAAAAAAAAAFAgMEBgcBAAj/xAA5EAABAwMBBgMHAgQHAQAAAAABAgMEAAUREgYTITFBcUJRYQcUFSIygZGhwVJTsdEjJDRicnPhF//EABkBAQADAQEAAAAAAAAAAAAAAAABAgMEBf/EACERAAICAgIDAAMAAAAAAAAAAAABAhEDEiExBCJBE2Fx/9oADAMBAAIRAxEAPwC93q/2i4NKbdhOO/wuDCSOxqmuNp1K0A6c8M88VL0E9DXhGWrkDVC1EAt0hTfnRUQVnp+tLTblHnigA269K5uvQ0eFtHXNLFvSPCT96EcFd3J8qUI6ieVWIQ0J46BXtDaOZSKAr4hLPhNOC3OHw4+9GVOsp8dNqksjzP2oAcLYepApxNtT1P6VKMxPhQabMxXRAFSKEpgNDzNOphsjwCmjJdPLA+1c3zp5rI7UFBvDKfqWkdq8X4qPFq7UPWlSVFKkkEcwRjFNkmq8lqCCpzA+lsmkG4nwNDuaH5NeyankUiYq4Pq4DSB2plUl9ZwXD2pnBorYbk1bX1KejB1K8fNw1J7ZpQYMUHFDKlKIpop860yNMt10Z3bamnEnm0tPH8GhNy2UZdClwXN2r+Wrik9j0pRFlGOB0NcOfKiE+3SYLmiSypGeR5g9jUPTQDXHyrnzU7ivYoBnCq6AfOndNdCakF+TerNckhMpKUk9H2+X3pD2zdtlp3kV0tg9ULCk1UjHUOZxSkMrTwDhT2OKjYUO3e2LtkgNKdQ6FDKVJ4fkdKg4qYIyDxU5StwwOaxSyUQcV3FTS3HHXNEI1jkyGUustDQriCpQGaWAKgqSoKSSCORHSjUHaOdHTpcIfSP5mc/mmJNukRMl6K4APEBkfkVFD7aT9AzSyKJ9zvkm4x1MLjtJQTngCSKDe7qPDBqX76kfSgUn389EppYoiiI55GumIo9KNWVyJMeU3Of3R4aBnAV96NS9nW1t5hvqQryWdQP36UoWUwRVYpYinzp6e1JgvlmSgpXjI45BHnmovvKvOgDUGY1FkJeLYUQDwXRhN+tkgaZLCceqQoUCu9ukxHDuXQ81nmocabjW3HFSedcXkeVPC1GrOjHhjkV2G5KdnXWyrepaJ4fKVDj2qvKjBf0EkeeKmzIYEfOniDzoHcr6zZkJ95cK1q+lpGM/rUYfMeR1JCeDXpk73ZSRwBPepcSfcYaQhh9WhPJCvmA/NVIe0COpz/ROFrlq3g1fj/2rns1tXDlRP8swHR4hyWn0IrqllhFW3Rl+OT6CDG0r4Th+IhZ80L0/3oPd1/EJW+RHQxkYISefqanXSbDnANsxSy6DkqwB/ShSoWriHlds1KmpK4uyNWuxgw1dVD808LNMU3vEx3SjGchBqTF2elS0F1lQ0g4+ZeKnxrzPgf5d0NObr5cKGCMeoq39IZXjH0KIUcEcwRyqfDnyoiNDM5SUfw5yB2HSuXWR8Rkl97ShWMYTSrVY03NTgbkhGjzGSagDEx4THN5LklxYGMmpsHZ1U5hL7K2w2o8NR40OuduFvlqjOL1lIzqSKVAuTtvBEeQ6hJ5p5j8GpX7Bb7vECGcthSsniMZxTKGsDkay2Lf9pI98hQZU9wuLfShxJCSCOvSrlt1tqzs1F93YKXro6n5G85DYPiV+w61GbxvyS5ZOPLqqRN2mnMWq0OzHyMN/SM/Uo8APuaxuS1KvMtLqlFxa1a8dT6egqPPu82dZFiVIdeW5P3rilqySdBH9+FGti1KCHJxaCtynACjgDPEqrljiWOTo6VLdclamMux/mUkjok0R2Xu67ZfIjxWQ2v5XAD9QxVwTDtd/eU0BvY741JcShSUhXXBNUTaC2Cw3wx0OlxCFJU0TzAOefatK39WUl6q0bc4wh13W3ghQBSociDyqM3b31OkrURg8hQj2f3JydCbQclDKigZ4kDpV0bA1q4da454VHFSf00jO59EVhl5lpW7edRw8KiKjQoanioryo5OSetGFAaFdq9a0DQv/AJVfw4vfsrna16GGoTbLakKjJWVdSKiG1aeKRpPpR9QGaQpvJyDXpUcllf8Ahq88QD3qS5BLsdLSm0gDrii+keVdwB5U1FmDbST34G0ipjBSJDDhKCRkA4xmqnLkPypC5Mp5bzzqtS3FnJUaLbUP67jIXnxnie9V5ax6fitZO2ViuA3bWFTLXNbRj/DKXOJ7j960jZZdqh2NmVHaKfemklYSkqOvqMD1rOtj23JMqS20pIwyXFBXUAinNnbz8MkuWmZIcajOulTboXo3a/In+E/17muWa9jrxOkrNXcdZVHS2pkN+LTywfOsz9ohQuZDeaAJWoNnPNYBzq7USie/R3pTl1faW2SNy006VlXqfTl+uaq+0cpx28bx35lJRnQeSQelUXEuC86cS2ezS7CFMSy84lKXOChnkc1pwubCZG6JIUo8MivnlEtUVW9YOFoIU3w55q12T2kvMPNC6xveGmsAKZASv9eB/IqVhjO0zFzcaaNr1asAccjpVd2x2rb2YiIEUIdlOq4IWcADqTXTtdaWrO3e238xFpOOHzBQ5pI86yTa3bGPeL6iamKpTDeAEOcNQq8MEcfKKyyOfZs2ze1iL1b2pPuziCeC+HAH0PWjTk4pVxTkEZFZnsttJb5ltSi3hyLuOLkcdM+VE7Vd5NwuLiElSmU/Tkc63UfXYy+0Xr3lYRqKEjP+6hjN3mJuCo8phBQRlCm1Z4etQy2tKlh9alAjhg8qTH3fxVbjytKQyAkk+tSop/RyY+JsOPLdfuEBE5pRI3S1FP3p/wCL7JrH+JswpP8A1yCP3qvXR3DaB5moAc9a6YY4tWzGU2nRfrTetk4Ty3Y1onx1qQUKKXtXA8+aqtrnsysc9lLxZlJ3qQrhI5ZFY7Gc1OJT5qAr6bjOBMdpI6IAqmXFBU0WxzbKRb/ZfarctSo7ktOoYILoIpqd7LbdMkF4zpSFEAcNP9q0EqChjNcQOmT+awcY2aqTrszU+yCDu9PxSZwGAQEn9qj/APxuICcXiYnuwk/tWq5CU58qeBykEVWT1XBF2ZUj2VBMN2GL69uHDq0qY5K5ZqAr2Nt5GL2s949bJ3ptawg8TVYS2dAzKy+zl+ySt/FuKHgU6VIW0QCPsaMfBbyw6lUJ2Ey2PCEqyauQcCutdKq1cUwpNdFYdO0fAZtoA9VDP6UNdtN1kulT5gqJ8nlcPtirudJ+oA9xUd6FCfGHozSu6ajRDdn/2Q==", "type": "news"}, "202": {"title": "What It's Like As A Customer Service Agent In The Gig Economy : Planet Money", "snippet": "We visit life on the other side of your customer service call and get a \nglimpse into the troubling future of work in America. | Subscribe to our ...", "uploaded": "1 week ago", "url": "https://www.npr.org/2020/09/29/918195277/call-center-call-out", "thumbnail": "data:image/jpeg;base64,/9j/4AAQSkZJRgABAQAAAQABAAD/2wCEAAkGBwgHBgkIBwgKCgkLDRYPDQwMDRsUFRAWIB0iIiAdHx8kKDQsJCYxJx8fLT0tMTU3Ojo6Iys/RD84QzQ5OjcBCgoKDQwNGg8PGjclHyU3Nzc3Nzc3Nzc3Nzc3Nzc3Nzc3Nzc3Nzc3Nzc3Nzc3Nzc3Nzc3Nzc3Nzc3Nzc3Nzc3N//AABEIAHAAcAMBIgACEQEDEQH/xAAbAAACAwEBAQAAAAAAAAAAAAAEBQACAwYBB//EADkQAAIBAgQEAwUFBwUAAAAAAAECAwARBBIhMQUTQVFhgZEGFHGh8DJCUsHhFSJygpKx0SMkMzRT/8QAGQEAAgMBAAAAAAAAAAAAAAAAAAECAwQF/8QAIREAAgICAwEBAAMAAAAAAAAAAAECEQMSEyExQSIEMsH/2gAMAwEAAhEDEQA/AO9knUyQlbEEvqPrxpdxXEAQSa/dP9qmMnGbNmJcafujb68aRcTxrCJw9rkH7J/KuthxdlbYmj/5Fogi9LFxLZwVUX7b1Hxtp1Yq11uCitcefaus0ys2xHDMPNc5SjHqmny2o3huL9wwfuojEmW9nZrHXXa3jQ0WJLaumUWve9V5sbksGFidKqnGP0nBbMax8WCgBoFt4GtRxiLL/wBY3/j/AErn2xBC5lTNboDrVYJHz2YN+9rY7+VVOMUWKFjDEYrnAhkVMzbjU1thYUUhnUXH3pdV9KBJbMtlYa70WsjRQs8YGYC9nP8Ab6tUruPRCcdWPcNY2Wxa+ysbIfh9GmAN4ilwbDRB0865/gWJXGQozxOihcqJe+brck7+npT2Jy8BDEkgG8Q6ef61hl2wPnkMYgmVyCQOw8K8xEpZSjWRCSbWuTR2MRYoHfsBr2pYHSS5sDbp+ddIgO48ZiIk5aSkINlOoFZzzs8bAqLkakH/ADWk0EkvE5kijaKIG9mXRRb11I8d6zxUMmHLJKpVretOLg/PQA+TiIiQEcHrYXFZ5hnDMikjW/enSTxklMriQ6ZCNTRsUQkX/cuHN9pBmHwF6Us1eoVHMu7P9o+QqR3te5Gu966VsFhWBdsNFk6ZdKHgwGHbEFTFlBvoGOlRnkWRVROL1ditbOuVgQdgbVeOMixIAtvU9rZ8LwHBRTR4cyzTPy0zubCwvc0T7LYjC8b4Z7y0JjkRzG6hyRcW1HkaxubvSLNMcuP+0kYSWABNwL9KKgtb99Vy/jbWiOLYWCHBM8akOCLHMe9J+FsTjVL5nRQSQdQN6uxRaj2VZskckridHCyqEvYoDe97AD+1MGxkSxlZJARYgcsXI86RmeKJBdSvTRR+G1aCWOWDOJLEg6Zb6/QqEsa9ZVZz03FFcWSI2Itd9vShUjECtLHDm63P3fKgxzUlySHVdu3xpvhXDixGoGorVD9eiY6wvGXjATErmGwe/Xx+vWl/EcUZmaV2sLEAW3rNnVVJN9PCl80pkYljbTQdqmoRu0B0008d1UjJrbP286yLyibOz54Qu1xqO1YSOpQIbN271iVKsOW+hOqnQ1TxjsbCZWICsVA1t415h5LzFzsCbnpQJlAUIRa+l6txjEDDeyuMKG0jxPHGBuWIIAH10pS/CsXog9u+PcLxuAOAgf3jELIGV0+zGRvr10uNO9Z+wPG+GcPwb4PETGHESyly0gAQ7AAHpoBv1vXFnDYn/wAJP6a892xHWCT+muVzT33ospVR9k4w2fAsAdyOvjQGFWKFAodSxOpvuaEwOL53s1hSWvJHGiOOzCwrDnV2cUdo2VMd4zARRRmSOVjma5zDYa7nvrS91TKbzLt0F68l4tPLh+Q5UpYDbXSg2mup16VKEJRXbAFjC4qJSCMw2P5UTg0ZtF3HXsaA9zaCEZJS34lo3BO0ZGht1FqjGxtDJiBp1rCQEKzG2xuDWjsFuBqet6FmJyMb62Ov19fKq8WW0ac2OmVlxYUkKqmwve16tBMrgllW4NtqUoXlN+WSO52plCcMmFs5Kz3tcgFQKs37szNBIKlm0G3alPtBOVwUKZjlMl8pOmg/WjHxcbTGSKMRx22B38aQ8enzxYQDazn5gVX/ACJribGvQEyjw+VeGUdx8qHz/V68znv865W5ZR0/s5IJI3jOq8y+Xpt+lPVjhsf9Nd/w1y/ss955VO1gdPOuqK3TVb36A2I861ud44s0fx170YtAhJIVNTf7JrWNFVSLDY9KkckDIEVM0i5bt8dzqKs6gAjYEHboaom5SVWaseq/VBGLis4+NYPh2drIqlrffFxuKf4nBxKM+JN26IhtbzpbK8MZJWOQH+Mn866UZ7Kkcl+iI8Qwh2mB/lP+KpJjMOyMFkvp+E/4pZzARYXqBvAjzrPjhr9NGTM5fDVsQx2BNYSNK4I5ZINX5leiT41c5X9M4ORijtC3qKMXhy4vBpzkC4hQwAbXc/WtXimtuTREcyve8yRqN8x1PwAuah197GIsbgOVxfhsTRRXmbl8uPRHbpm7biq8N4eZOJcTwwSN5IXy5ZPsxm7fZ7/pXR4f9nHH4eSSN8VKkgyGQKiob7jc38xWmI/Z54hPiFSTDys5zlArBjfc7H51n43vddX/AIOwPA4CLBSKxUByLMelvrrTH3iDrJb1pfi51XQSpIO6nXzB1oIzEnetacaqgUmvGPPecKupkt4/vVVsfgwCOdr0uGpQGuOtVZL1CUYlizSR3B4nwabOz498xcmwaQC19NKEmn4Q32cUT/O9cjkI6H1qpcjS7URev0qaA0k8auZPGgOfbqPSqHEk9R6Vj5SVDISCrc0DrSsTkdR6V7zz1I9KlyiGDTHuarzhmzfeta/hS5pr9R6V4Jj3HpS5UOhqmKaJ1kTUqQwBOmlePi3cl20ZjcgHQE0vEum49K8MthuPSjlCgwygtm62tfwqLNY0BzvEelV5x7j0pcoUOY8QO9brMtIVnI61oMUe49KfMOh40otQ8ki96WDFnuPSqnEk9aXKMXGYnrXnNPehc1TNWDYYVzT3qc496FzVM1G7AJ5vjXvN8aFzVM1GwBQmI61Ocbb0LmqZqNwCeae9ec2h81TNRsATzT3qc096GzVM1GwBPNNTmnvQ2apmo2A//9k=", "type": "news"}, "203": {"title": "5 Experts Share CX Insights For National Customer Service Week", "snippet": "National Customer Service Week highlights the role that CX plays in \nbusiness success, and this year it's more influential than ever. Here, \nfive ...", "uploaded": "1 week ago", "url": "https://www.forbes.com/sites/rhettpower/2020/10/04/5-experts-share-cx-insights-for-national-customer-service-week/", "thumbnail": "data:image/jpeg;base64,/9j/4AAQSkZJRgABAQAAAQABAAD/2wCEAAkGBwgHBgkIBwgKCgkLDRYPDQwMDRsUFRAWIB0iIiAdHx8kKDQsJCYxJx8fLT0tMTU3Ojo6Iys/RD84QzQ5OjcBCgoKDQwNGg8PGjclHyU3Nzc3Nzc3Nzc3Nzc3Nzc3Nzc3Nzc3Nzc3Nzc3Nzc3Nzc3Nzc3Nzc3Nzc3Nzc3Nzc3N//AABEIAHAAcAMBIgACEQEDEQH/xAAcAAABBQEBAQAAAAAAAAAAAAAGAgMEBQcBAAj/xAA9EAACAQMCAwUEBwcDBQAAAAABAgMABBEFIQYSMRMiQVFhcZGhwQcUIzJSgbEVJDNCotHwYuHxQ1OCstL/xAAYAQADAQEAAAAAAAAAAAAAAAABAwQCAP/EACURAAICAQMDBAMAAAAAAAAAAAABAhEDBBIhEyIxM0FRcRQjQv/aAAwDAQACEQMRAD8ANjHjevctSOWkFcUuhg1ivctOYrlAIjlruKVXCa4AhsDc9Kg3WqWFpJ2d1dwwueiyOBQV9I3F17pd4mn2PNbyKA7ueU86npjb0NZbcXU9xK8kpZ3bqW3JoqNgcqPoa3v7e5LCNxzKxXBIzt4+ypXIi9cE+2vnWy1S7s+dIp5EDjDBWxn21dWHFGpwTE2l5Kp5eZlJyrnG5Oc+prtrR25G5mMY2pto6BOGOPWcmHV2DbZVkjIK+3HUevhiiK41HU7sfudqIYj/ANWY4HtArLdGkixmeOIEyMFHqaH73iWzjk7K2DXEv4Y15qj3GnxyuW1K8mum/wC2ndQV5D2a9nZW6Qr5Rrv76w5G6NDxXCtOKVPQg10jwp4myMwxSD6CpDpXAgHSs0GxlYyetVvEl1JpukT3cLwxiNcu8mc49PWrk4HU0C/Se9w9lb28Q+wfmZzjOWGOUe80H4CjM7e2k4l4h/eH7hXnkcE5C+Ayd/H9aPYdEs4olhhtk5F8loG4UuDY6ncuZokfsMjtRkNv4bjpijK+a61LTIp4OZufvdkDyhhScze5L2K9Oo7W65KPijh+3S3eaGIcwydvCgmwlNveRtjYNgg9N61C1t797J5L2OOBFGFj2LH2kVneo2aQX12hJySHiYdMZ3pmGV9rE6iFVJEjTg7Mrq3IwQvtscggEfEn31pOg6lbNo/PcXTJFEB3JmyUHlt4Yxisst7wywshUKHIZSq7BgCPyznNaf8AR5pkOppLNfxpI6fdJ7wYZ+BG/vozXJiD4Oft23lkI0/Tbm8/1Y5VrrpxHersIdPi8ohzP76NZ7jR9NtxI7J2Zk7IFR0fy2qDea7INW/ZNrpssgDBZZUXIUEZztWaRytlfb8TuqjtogfMocVPh4stCQrO6MTgBhWaHUZXwlvGzk9NqnWGiaxfTRyyIYowwOW28aYKNcgleTPMBjwNceR+blC1yyBAVT15acZT2my5rgpjYVmPeNCH0jsw0xVRG7OM8zuPuqf5c/5tRsIJCOmKbvtLiv7Ka2uRzCRCu65xkYzQkrRqLpmBcLTQQazcfWYkZ2iKopGQW2O3txmjGz+v6jHG8Jd4AMHsIgFHoXPl7aj8acAyWN5bS6OLiTn5mYlcBSMEHm6Z5j7h6UjTrt5tP7K5uGtZbdylzEgAw+evoD1/4pWRe5Tgl/Im4vriEPFczFOV+UdoRlvcd6Edd7MxyiSYRzI6COIp3pEbPNv4dBt61e6hHBdXkbgNMYjmMZ2B8z7hUDiHRp55LVrcc8q5JH4vH5V2NxizsylJMpNPhMlwkOCc97Ybr6fOt84O4Umj061mZmtp1IndSAe0BBAHs8fbQH9H/AlxqtxJc3qLDbqhJ5WwWORW9QoI2RV3HZ4z6D/mntKRJbiU8HB+kRW7wPC0sbymYiQ5AkP8wqZYrLaQGMxo8ZdlyowdjjfzqzXoM0zAMmdT4Skj8wD861tS8Atszqw0i0s0C2tqox0PLvVgbVsYd1XyGetFEGhwhB20jucZIB5RTuj2kEdojiNS+T3yMnqfGs0wA/ariRQfKrS0hBJzUS+ngi1SXLrjm8KftNTtWlEayDJruAomdkBT9pEmSWUHpjNexnfwqDrd4bHR5pEOJHXkQjwJ/wAJrn2qwq5Oh3VtV0uzheO7uoEYZwuckH2Cs713X+Hm0e8ttO08zXUas8biDlQHf8ydz4VCu5MmSMDmcDbPnSdJ05ZL62tyvMHfmkP4gu5zUvXc3VeSv8dQVt+Crt+H72VTNDp1ym3MQ8ZX9cZ/KnJNH1KyvLW5uoezjUsQSw+94DGc9M1qEcY7GU4xkYFD/F5AtbdfNyfhW54lGLlYMeZyko0CttqWp6SSbC7eFJJO+oAIPv6eFS31zVZiDLqN0RjGFlKj3CoF9j6q7H+XDfGo8k5iskdf4kjBU9pqfdKihwjd0F+hcS3FhdxLcXE88ZPfRpC2FPjvWhwzct1OCDytysPd/tWN6eEgkXLAyHfmbzrRNL4v0nUtUm0xLjstTjQRmKVeXnbGe6ejbb+dUaeTdol1MUqZAbXNRkQKbkgAY7oAqOLu45OTt5eXy5zioi04tbtiRX3jk04ndIZeoORSBS0oHBjYzCe1Rweo91DnHVwwgghSRQveLqDup8CfTrVjw9P3XhY9NxQlxJeJNqE1xbhjE2FIbxwMcwrs8uyvkZpo3O/gobaQXWqyyjIX6ujEerE//Jol4Yg5724uGG0aBF9p6/p8aHNLSOOS4Mf3cgD2ZJx/VRpw7GE0zn/mkdmP6D9KRgjeT6KM8qx/ZbEEWwHm1DHGH3bb2t8qJ52wiL5ChPjF/tLQf6X+VU5/TZLp/UQK6u/JpV23Tlhc/Cq+XMk1jFnuxRiQjzY7D51M1vvaNfAdTbv/AOpqPax899JMx+6qxoPLYEn41FHhWXS5ZPiHLjbJ8SaGOMmaHiGG4hzFNLBHIWU4IYEqCD54Ue6ipRk771RfSJaSIul3pUGMo0JYdQ2eYA/1fGm6Z94rVL9Zoa0sGmQaWGpxGPA0pTTINLDUTidZXDW8vOhwcEfChLVsLJJHl+bfcuTmiRGoS40Rop45o3dS4xgdCf70vLHch2CaTZX6PdEXE0LHc8pHvOflRxw7qcdxpqJn+GzLge01lsE08Go27yYxLEZVx4ruAT+aVfcHXlpp95Ol5PJEgdgGdeZHGdiMbj3VrFHbJsOaW6KSNNkvC8ZKoNiMZPUUIcTXfbXMYK8oQeR8auk4i0QxBPraMM7/AGZHyoR4l1GzmlP1Hmd87uFwtbytOFGMMWp3RBvnElncR/ijZfeKi6VLJNG0iKoVpGwW8QDgbeW1KtWguvsbi67J32CEYJ9hNWQ0uCKFY4lKmMYGe9Ub4VMt8uzwkkj3eMlfxRd4j8v7VB47liuuEUeyuFdo50kdVbO265/qFPwSPGZxb9+e370tsWyHXzQnpVBxw0DWgvLJv3W8iXw3EobcH8huPQVvCu9C8z7GaQGpQaookHnSxIKoILJQalBqjB6UHonExWqHrlol7p7KU5mTvLTiyetPBgykHxFc/AYunYCtawt/EuVEoG0TNk0mOw5UM02Qq9MV3X7mHRJ1e6S1kueRlj7JcMV5iRzHxIzTemcTXr8rhbXA6BjnNL2NljyRSI51CNXITvYpX7RTG461drPdaw+JNEtLg/j5SCP/ACptuCVusN24t2zukDFx+Zbb3UemjHXYOahJBcQsjAGpvC19dNorNPO8hjlZY2Y78o9auk4AtcfaXd03nuB8qsLHg7T7a1EAe4Mak93tMdTnwoyxXGjlm7rBc3rvqcOqwY7VW7GdR/MP8x8aGOJ7kRpNbW75tri5M8a52UYHzzWq2/Cmk2okEcD/AGnXMrf3quveBNCmILW8vdQKuJm2A8OtGENr5MTybo0j/9k=", "type": "news"}, "204": {"title": "Internal Nintendo Memo Instructs Customer Service to Fix \u2018Joy-Con Drift\u2019 for Free", "snippet": "The company will repair devices free of charge, even outside of the \nwarranty period.", "uploaded": "Jul 23, 2019", "url": "https://www.vice.com/en/article/8xzzva/internal-nintendo-memo-instructs-customer-service-to-fix-joy-con-drift-for-free", "thumbnail": "https://encrypted-tbn0.gstatic.com/images?q=tbn:ANd9GcS2pw5HcRTwd9A93tIREVzRpAQM5W0wcYmgs6mz3PSgAQrS-7TIGTI8PCU&usqp=CAI&s", "type": "news"}, "205": {"title": "From support function to growth engine: The future of AI and customer service", "snippet": "When it comes to imagining the future, customer service often gets painted \nin a dystopian light. Take the 2002 sci-fi film Minority Report.", "uploaded": "3 weeks ago", "url": "https://www.technologyreview.com/2020/09/17/1008148/from-support-function-to-growth-engine-the-future-of-ai-and-customer-service/", "thumbnail": "https://encrypted-tbn0.gstatic.com/images?q=tbn:ANd9GcTOQsua86i8fPbR7pXtTtnR3OErb2-8NgPMTJiaQ0mGF4n7xNhdyRsvIL8B&usqp=CAI&s", "type": "news"}, "206": {"title": "Fully\u2019s Jarvis standing desk is good, but its customer service is even better", "snippet": "It's a great standing desk, but the customer service was above and beyond \nwhat I expected.", "uploaded": "3 weeks ago", "url": "https://www.engadget.com/fully-jarvis-irl-120011669.html", "thumbnail": "https://encrypted-tbn0.gstatic.com/images?q=tbn:ANd9GcRhbN-DFQtzUrO0tnCNY_HR4Xv37qMsjyi9J4LLVEsdLmX_x18n25QCM6E&usqp=CAI&s", "type": "news"}, "207": {"title": "Peloton members describe customer-service issues for broken bikes, pedals - Business Insider", "snippet": "Peloton customers say they've been put on hold for hours, unable to make \nappointments for repairs to their bikes.", "uploaded": "3 weeks ago", "url": "https://www.businessinsider.com/peloton-members-describe-customer-service-issues-for-broken-bikes-pedals-2020-9", "thumbnail": "https://encrypted-tbn0.gstatic.com/images?q=tbn:ANd9GcSSFD2gQocRa5w9sh585p8QXIAeAE54gVLZNf4ZR3Bpu3fhKwWdNDiv3EY&usqp=CAI&s", "type": "news"}, "208": {"title": "10 Ways To Show Appreciation To Your Customer Service Staff\u2014In Celebration Of Customer Service Week", "snippet": "Who answers the phones, troubleshoots questions and calms disgruntled \ncustomers? The customer service team. Every successful customer- ...", "uploaded": "3 days ago", "url": "https://www.forbes.com/sites/blakemorgan/2020/10/08/10-ways-to-show-appreciation-to-your-customer-service-staff--in-celebration-of-customer-service-week/", "thumbnail": "https://encrypted-tbn0.gstatic.com/images?q=tbn:ANd9GcRZ2Rt7UA_i9EgWQ_AJggTdy53AsOdbyCHaKv7NMigOGRVgJUIgcP2q6TM&usqp=CAI&s", "type": "news"}, "209": {"title": "Oct 14th - Simplify Customer Service - Live Virtual Online Mini ...", "snippet": "Governments are actively working to transform citizen services! The best \ncustomer service solutions are ones that actually benefit your ...", "uploaded": "3 days ago", "url": "https://www.techwire.net/events/Oct_14th_-_Simplify_Customer_Service_-_Live_Virtual_Online_Mini_Summit_1.html", "thumbnail": "https://encrypted-tbn0.gstatic.com/images?q=tbn:ANd9GcTaxZX4sjsqw4qe1cw7oDl1BWXq5nv4aPpCtivsSazEw_QryPcYItW7&usqp=CAI&s", "type": "news"}, "210": {"title": "How To Solve This Fatal Problem In Customer Service And The Customer Experience", "snippet": "A potentially fatal problem in customer service and the customer experience \nis that of customers falling over the Cliff of Dissatisfaction. This is ...", "uploaded": "3 days ago", "url": "https://www.forbes.com/sites/micahsolomon/2020/10/07/how-to-solve-this-fatal-problem-in-customer-service-and-the-customer-experience/", "thumbnail": "https://encrypted-tbn0.gstatic.com/images?q=tbn:ANd9GcTZIuF5KWfY-ogKsGc5XR0yd3Vw31DwSOPwhOIexjqO80gR65gVfj8AUqM&usqp=CAI&s", "type": "news"}, "211": {"title": "Email Still Used For Customer Service By Most Firms, But ...", "snippet": "Email is the top customer service channel, according to CX Champions: How \nCX Leaders Who Raise Their Game Are Driving Business, a study ...", "uploaded": "1 day ago", "url": "https://www.mediapost.com/publications/article/356710/email-still-used-for-customer-service-by-most-firm.html", "thumbnail": "data:image/png;base64,iVBORw0KGgoAAAANSUhEUgAAABAAAAAQCAMAAAAoLQ9TAAAANlBMVEX2ix7////NFx7RLDL68+70ysv6voD3mDbaUFX95s/817HnkZTid3vtrK/4pU/54uP5smn7x5JkjlfuAAAAlElEQVQYlSWPSQIEIQgDCYu7bff/PzvBuXAoSRnEVGOrqogU5xCCc/5goF5gjpagAs8FDZiqTV6gXLCAyI0BfBdsgBkRB/oFgWBGHnRPq5l7w1EpKCOtdDqXjIn6pVWXB71TvHNpEEwKzGPz9UmrbSy2hzuF4LADtl//LzutdBKwfrnXFJlZMzN5WFoD24z9vZK86D/7ygP35LnuPgAAAABJRU5ErkJggg==", "type": "news"}, "212": {"title": "BBB warns of scammers posing as Amazon customer service", "snippet": "According to the Better Business Bureau (BBB), these scammers are posing as \nAmazon support or customer service reps over the phone and ...", "uploaded": "1 day ago", "url": "https://www.abcactionnews.com/money/consumer/bbb-warns-of-scammers-posing-as-amazon-customer-service", "thumbnail": "https://encrypted-tbn0.gstatic.com/images?q=tbn:ANd9GcRk16dluRFnTTD7KMQNkH1qBxY8QRxyCY7HO_2DfAj6jyOQvIvBeL1g8v4&usqp=CAI&s", "type": "news"}, "213": {"title": "State agency: Some support, customer service jobs growing ...", "snippet": "State agency: Some support, customer service jobs growing amid COVID-19. \nTrends for security guards, other 'lifeboat jobs' now changing in ...", "uploaded": "3 days ago", "url": "https://www.theitem.com/stories/state-agency-some-support-customer-service-jobs-growing-amid-covid-19,352645", "thumbnail": "https://encrypted-tbn0.gstatic.com/images?q=tbn:ANd9GcSogB1_ztuJJvu6yxvR2nhTUqmL2iGHJKeKORG1Pt3Kx-oTGwSjoN8VQEY&usqp=CAI&s", "type": "news"}, "214": {"title": "The future of banking customer service blends the use of ...", "snippet": "Beginning as a helpful service tool in call centers, cobrowsing allows \nbankers to remotely view and navigate a customer's screen when they're ...", "uploaded": "4 days ago", "url": "https://www.bizjournals.com/albuquerque/news/2020/10/06/the-future-of-banking-customer-service-blends-the.html", "thumbnail": "https://encrypted-tbn0.gstatic.com/images?q=tbn:ANd9GcSqRec9WP_8glI4AtOaIq8d9rY6pYbqMmEUls8TUvxVQhudaV03_0ugcE4&usqp=CAI&s", "type": "news"}, "215": {"title": "The Top 5 Viral Moments In Customer Service In 2020\u2014In Celebration Of Customer Service Week", "snippet": "Customer Service Week is here and it has never been more crucial to \ncelebrate our customer service frontline teams than now. Customer focus ...", "uploaded": "6 days ago", "url": "https://www.forbes.com/sites/blakemorgan/2020/10/05/the-top-5-viral-moments-in-customer-service-in-2020---in-celebration-of-customer-service-week/", "thumbnail": "https://encrypted-tbn0.gstatic.com/images?q=tbn:ANd9GcRw-WlufAONCX7K_v9VkQRL0eRk0wI8Fj_lxlILgzzgp_zTIWEC67avTLQ&usqp=CAI&s", "type": "news"}, "216": {"title": "Seasonal Customer Service Agents - Levittown, PA Patch", "snippet": "Join us as a Seasonal Customer Service Agent at our Langhorne site! You'll \nshine in this role if you have a passion for connecting with customers and \nassisting ...", "uploaded": "1 day ago", "url": "https://patch.com/pennsylvania/levittown/classifieds/jobs/175071/seasonal-customer-service-agents", "thumbnail": "https://encrypted-tbn0.gstatic.com/images?q=tbn:ANd9GcQ6_TstEIPUKLoKddyP3xyiB5H3oCjbh-NF6joTw2w&usqp=CAI&s", "type": "news"}, "217": {"title": "Digicel wins popular vote for excellent customer service at ...", "snippet": "Shortly after being named winner at the virtual awards ceremony held on \nThursday, customer care and experience director for Digicel, Pia Baker, ...", "uploaded": "11 hours ago", "url": "http://www.jamaicaobserver.com/news/digicel-wins-popular-vote_205069?profile=1373", "thumbnail": "https://encrypted-tbn0.gstatic.com/images?q=tbn:ANd9GcS3A99_8rlPARJR-Ct4eJq5ham_vTFJ_q55d7zyyOoBG7KqBxfW6IZHjgA&usqp=CAI&s", "type": "news"}, "218": {"title": "The Service Paradox: Don't Alienate Your Customers", "snippet": "The need to call the customer service hotline of a major airline arose when \nI decided to book flights to Germany. The ease of lockdown measures ...", "uploaded": "3 days ago", "url": "https://www.forbes.com/sites/forbescommunicationscouncil/2020/10/08/the-service-paradox-dont-alienate-your-customers/", "thumbnail": "https://encrypted-tbn0.gstatic.com/images?q=tbn:ANd9GcTnZSZW8bhcHhaAdlNsIEdxvXcbIjUZ9dpK8PK4BptaX1k_-5WenFK3dpI&usqp=CAI&s", "type": "news"}, "219": {"title": "Program helps businesses boost bottom line through better ...", "snippet": "It will offer two types of classes. For front-line employees, the \nthree-hour class will cover why and how to deliver excellent customer \nservice. For ...", "uploaded": "5 days ago", "url": "https://www.wtvq.com/2020/10/06/program-helps-businesses-boost-bottom-line-through-better-customer-service/", "thumbnail": "https://encrypted-tbn0.gstatic.com/images?q=tbn:ANd9GcQuASFWlCOZXMyna_WdTtj_9yIdwaDmfJBPwZojp3Nl9TgttC1Ik5t4E2c&usqp=CAI&s", "type": "news"}, "220": {"title": "The Present And Future Of Customer Service", "snippet": "When many people hear the term \u201ccontact center,\u201d they picture a building \nwith rows upon rows of service agents sitting at their desk with a ...", "uploaded": "6 days ago", "url": "https://www.forbes.com/sites/forbestechcouncil/2020/10/05/the-present-and-future-of-customer-service/", "thumbnail": "https://encrypted-tbn0.gstatic.com/images?q=tbn:ANd9GcSPNtefPG0G9EfMLNq2hJNGsni-ZQwSs4ZKxexC8eaVQgX3dajly0l-0Xo&usqp=CAI&s", "type": "news"}, "221": {"title": "Customer Service Consultant (Contract, Korean Speaking) job ...", "snippet": "As the Customer Service Consultant you are the human face of the digital \nBurberry customer experience, connecting across the business to ...", "uploaded": "2 days ago", "url": "https://www.businessoffashion.com/careers/job/147714/customer-service-consultant-contract-korean-speaking-/", "thumbnail": "https://encrypted-tbn0.gstatic.com/images?q=tbn:ANd9GcSzSiB8Ory2PszYzn6UXoYj8hpXRi35erWr5KNkjJpgc-PfEcmVTOywPw0&usqp=CAI&s", "type": "news"}, "222": {"title": "Customer Service | Site | whig.com", "snippet": "Customer Service. This page is coming soon! Welcome to the newly updated \nWhig.com website. Both ALL EXISTING SUBSCRIBERS and ALL ...", "uploaded": "3 days ago", "url": "https://www.whig.com/site/customer_service.html", "thumbnail": "data:image/png;base64,iVBORw0KGgoAAAANSUhEUgAAABAAAAAQCAYAAAAf8/9hAAABiklEQVQ4je2TzWoTcRTFf/c//xnSSTJ1mtaksWmIhG6kCqLoEwiC+AJu3ftEPoCbLlxIXehOFAqidaMoVKOJ1Hy0+ep0Jhmui9Z+2GU3LjxwF3dxDueewxVV5Tww52L/EwL20dMNnu0FGr56Qv/GPfF6LfZLdQ3frDFeuS2pn9f85kvixbpElSsavHtOXKqLpFPuFFRtOlfmy88OF4ZTdvct+MtIb0QwnNB3CjjdHbxMmShXg0FCbk8Y+RXcXpMHUevu4QlyOCchIEKaCzHREByL2/1B6gdIEjHz7QNRdXX9KIO4eBk7aKsz3jndq4igit3dxms3Hk/myri9lrrdpibzS8ch5jdfkP30WrzO97+tkGZnmfn6nklh6eE0WMAkERgDmD8CSlKs0b95n6h69UzS8eIKXqehyXwFjCMoxBdrAkc1Cmqc06wTu1oXFJADc5nmR6Lq6kGNmV9b3Nr+LFJeYJxVvE4DO2iLlEJGsxY1Fn/rrci165TCDCYeE/qpdJcvUfQt8v8X+A1Rro23de+AUAAAAABJRU5ErkJggg==", "type": "news"}, "223": {"title": "Kahler honored for customer service", "snippet": "The Jamestown Area Chamber of Commerce Ambassador Committee and the Young \nProfessionals of Jamestown presented a Customer Service Award for ...", "uploaded": "2 days ago", "url": "https://www.jamestownsun.com/business/announcements/6708720-Kahler-honored-for-customer-service", "thumbnail": "https://encrypted-tbn0.gstatic.com/images?q=tbn:ANd9GcR8uLYPtAZ9OJEpJNNjpakvINYFoz7HvcQe2VeWvGgaIpfWkH8bC8TjgwU&usqp=CAI&s", "type": "news"}, "224": {"title": "Customer Service Coach - Dispatch (Weekends) - SMS Assist", "snippet": "The Customer Service Coach mentors and teaches a department of call center \nrepresentatives, while also serving as a customer's main point of ...", "uploaded": "3 days ago", "url": "https://www.builtinchicago.org/job/operations/customer-service-coach-dispatch-weekends/106558", "thumbnail": "data:image/png;base64,iVBORw0KGgoAAAANSUhEUgAAABAAAAAQCAMAAAAoLQ9TAAAAM1BMVEVHcEwEADAEAD8Avf8EAD8EAD8EAEAIAEMGAEAGAEABebEEAAgCZJwBiMkDF1IAneEAmd2dA79bAAAACnRSTlMA////1PTOGJqJIeTCuAAAAGdJREFUGJVtj9sSgCAIREFRvGD1/1+bitQ4tW8cdtgFoIszhUCZYSm5paRzdI+i7RFfD4+5eCMMWUFdpgykoOsYgCAoEPFleIKBWg3QDsiOXqcXnEdnrLTWpqHHrmKosemv+ve5/f0bv40DZXparOcAAAAASUVORK5CYII=", "type": "news"}, "225": {"title": "Kitchen Prep and Customer Service - Tredyffrin, PA Patch", "snippet": "Sassano's. 21 Plank Ave,. #220. Paoli, PA 19301. Part -Time Day Hours. \nKitchen Prep and Customer Service. Sassano's has immediate ...", "uploaded": "2 days ago", "url": "https://patch.com/pennsylvania/te/classifieds/jobs/174841/kitchen-prep-and-customer-service", "thumbnail": "data:image/png;base64,iVBORw0KGgoAAAANSUhEUgAAABAAAAAQCAMAAAAoLQ9TAAAAP1BMVEUHxCr///8AxCgAxSQAwhgAwAAAwh/5/vt32IKf4qaN3ZYexzgAxB9f021KzlpW0GWq5bHz/PXE7soAvQBm1HMit/QqAAAAXElEQVQYlY2O3Q6AIAhGwQC1Hy3t/Z81c2nURetcsH1n+wCAfwgVjMrOez9O0rKZsbI0Ywa0Ia64sRIs2SJpwa6MW1Sc2oEprYFAVTJTv3qe7fXrsT0KPM0rf3IANI4CI5dhKbwAAAAASUVORK5CYII=", "type": "news"}, "226": {"title": "Some Longmont NextLight customers\u2019 service affected by Friday cyberattack", "snippet": "A Friday afternoon cyberattack on NextLight, Longmont's high-speed, fiber \noptic broadband internet service, affected a number of customers but ...", "uploaded": "1 day ago", "url": "https://www.timescall.com/some-longmont-nextlight-customers-service-affected-by-friday-cyberattack", "thumbnail": "https://encrypted-tbn0.gstatic.com/images?q=tbn:ANd9GcRlddtz3nI1DFYEtJw9EEqtdUpn1njuPvj0HQgqjfYRcxbR9-GWcm9kP24&usqp=CAI&s", "type": "news"}, "227": {"title": "How To Sustain (Or Sabotage) A Customer Service/Experience Initiative", "snippet": "Congrats on getting your customer experience (CX) or customer service \nimprovement initiative off the ground. Nothing could be more essential ...", "uploaded": "2 weeks ago", "url": "https://www.forbes.com/sites/micahsolomon/2020/09/28/how-to-sustain-or-sabotage-a-customer-service-experience-initiative/", "thumbnail": "https://encrypted-tbn0.gstatic.com/images?q=tbn:ANd9GcRti4Kc_ORZ0XVEI2FKtYcR8aTBTyTbC6wnPEuQ4DxtaJYf0BollMZ9ta0&usqp=CAI&s", "type": "news"}, "228": {"title": "HSBC Bangladesh observes international customer service ...", "snippet": "Customer Service Week is an international celebration of the importance of \ncustomer service and of the people who serve and support customers ...", "uploaded": "4 hours ago", "url": "https://www.dhakatribune.com/business/banks/2020/10/11/hsbc-bangladesh-observes-international-customer-service-week", "thumbnail": "https://encrypted-tbn0.gstatic.com/images?q=tbn:ANd9GcTEBqcQN4D4OW3LXbe9kYCjlt_BslAGMrCNekYf6fn7DPOr71azx2G-TCE&usqp=CAI&s", "type": "news"}, "229": {"title": "Travel Company, Squaremouth, Wins International Customer ...", "snippet": "Travel Company, Squaremouth, Wins International Customer Service Award for \nPandemic Response. News provided by. Squaremouth. Oct 06, ...", "uploaded": "5 days ago", "url": "https://www.prnewswire.com/news-releases/travel-company-squaremouth-wins-international-customer-service-award-for-pandemic-response-301146840.html", "thumbnail": "data:image/png;base64,iVBORw0KGgoAAAANSUhEUgAAABAAAAAQCAMAAAAoLQ9TAAAAkFBMVEUAg30Bg30AgHsTg31agXoAeXLRck/U4N8AhYEAfXbD1dTb5eSsyccAc2ybu7n///9ypqKUuLVEjIdlm5eYtLEognzDzsxglI8denN8paHm7OwAZ16owb+RsKxbi4XM2tn09fWIqKOIsKylw8GAnJcAVEm0y8lJjohhpaJImZcqjYp8tLOSwcCIeWfTb0psfG5A5FTnAAAAqElEQVQYlV2PWxeCIBCEF2xDUfAWaV6StNCy7P//u6Cn6HvamTMz5yyQP8DDSYpICUGMCERWUcg4z7Hg3NSRVFBmkBzUUVZxfWpa1mEvIemDkp0ZirQdtHDGRXRTxTBziXGUMOnYYKVNKpCp5vpNoC3ddICsMMZtUAgqJqZcsFmlIxhnlDEWuo1nHHJY7mEYPlZKn7jaY4HXtv9he4PaeSgggQex7/h8AH8pDK5mwSCuAAAAAElFTkSuQmCC", "type": "news"}, "230": {"title": "Zappos.com and L.L.Bean Further Commitment to Top-Notch ...", "snippet": "Customers looking for a comfy shoe to relax in post-adventure will be \nexcited ... Established in 1999, Zappos.com is a leading customer \nservice ...", "uploaded": "3 days ago", "url": "https://www.globenewswire.com/news-release/2020/10/08/2105629/0/en/Zappos-com-and-L-L-Bean-Further-Commitment-to-Top-Notch-Customer-Service-Through-Newest-Wholesale-Agreement.html", "thumbnail": "https://encrypted-tbn0.gstatic.com/images?q=tbn:ANd9GcQzTRi06iMSzvd_m72n1vZtxF_tKlhlF56AzHCSUTKy_9O52cuJaJyQrqM&usqp=CAI&s", "type": "news"}, "231": {"title": "Job Alert for the week of October 7: Career Development, Customer Service, Maintenance, Labor", "snippet": "Job Alert for the week of October 7: Career Development, Customer Service, \nMaintenance, Labor. Job Alert. Posted: Oct 9, 2020 / 04:52 PM ...", "uploaded": "1 day ago", "url": "https://www.kark.com/job-alert/job-alert-for-the-week-of-october-7-career-development-customer-service-maintenance-labor/", "thumbnail": "https://encrypted-tbn0.gstatic.com/images?q=tbn:ANd9GcTS2QJUmAhcbodw-JeBewRb3NBV77Fh6m49RAffCTXC3ROk7bVbJEUltV8&usqp=CAI&s", "type": "news"}, "232": {"title": "Digital Signage as Real-Time Customer Service During ...", "snippet": "Digital Signage as Real-Time Customer Service During COVID-19. By Dan Smith \n- 10/08/2020. Get great content like this right in your inbox. Subscribe.", "uploaded": "3 days ago", "url": "https://risnews.com/digital-signage-real-time-customer-service-during-covid-19", "thumbnail": "https://encrypted-tbn0.gstatic.com/images?q=tbn:ANd9GcS86fMi374RigGQsfaDUQ4YLYNmPpENZLAsX9YLAZksgz__KLjt8CJZkuE&usqp=CAI&s", "type": "news"}, "233": {"title": "Twilio is buying customer data startup Segment for between $3B and $4B", "snippet": "... communications functionality into any app, it signaled a switch in \ndirection when it released the Flex customer service API in March 2018.", "uploaded": "47 mins ago", "url": "https://techcrunch.com/2020/10/11/twilio-is-buying-customer-data-startup-segment-for-between-3b-and-4b/", "thumbnail": "https://encrypted-tbn0.gstatic.com/images?q=tbn:ANd9GcTx4D27J9pg8gQfY8vgeUOYN2PjyNz3IJ3t1Mj25uRq93EDO_vXrFq2Y8o&usqp=CAI&s", "type": "news"}, "234": {"title": "Building customer service resilience during continued ...", "snippet": "As living with the pandemic has become a fact of life, customers' \nexpectations for great customer service have returned. And with uncertain \ntimes ...", "uploaded": "4 days ago", "url": "https://customerthink.com/building-customer-service-resilience-during-continued-uncertainty/", "thumbnail": "https://encrypted-tbn0.gstatic.com/images?q=tbn:ANd9GcTnYt9DW2jtyCGDLZZ_fG0r9UIiqVtKpdemfh_a2W-Nqf1UUSmGqNrsbKs&usqp=CAI&s", "type": "news"}, "235": {"title": "Atlantic Broadband reopens counter service | News, Sports, Jobs", "snippet": "Under pressure from the city, Atlantic Broadband on Monday reopened its \ncustomer service counter on Beale Avenue, but that wasn't part of a ...", "uploaded": "1 day ago", "url": "https://www.altoonamirror.com/news/local-news/2020/10/atlantic-broadband-reopens-counter-service/", "thumbnail": "data:image/png;base64,iVBORw0KGgoAAAANSUhEUgAAABAAAAAQCAYAAAAf8/9hAAACwElEQVQ4jV2STWidVRCGn5nvfPcn3jZ4G0vtrUiIWiHS1GqgxaIr4VJruinRjaiIikFw40IILkREEHciVIrdqAu1VqEiaovEhTZdWKhRiDVKGyU/NE3JTW6T737nnHFx81MzcHifAzPvDMwIm+LRD+YfMJNBwwbM2GWAGf8CXwInR4aqF27OlzV4/MPrpTzyjhnPmllltZBN2gROAK+ODFVb6wZHTlwvB+MkxqG4VmAQzTYbrOnXwODIUHVZAVTkLaccShScQKKgCokKiQqqsjGqAXAYGDYzkec+a+yq7y78uf/OtPTJhWXOX/HtzgYRaHmodghPP1imUhS++yOjZ1tCrTPJ/p4PfXp/zb2WeSv9MNHi6J4SiYJTwYCV3Hh+f5m9NcfF6ZyD3Sk7tih3dTm6q0nx3OXWYS2lWq/fW2B7JcEpPNSdYgLNlnHfDsfRPUVmGpGZRgRgYi4wMedZahnTjfiwuzwftx4/n5EHQyVl786Us5dybt+a8Ga9AkDfTscz/eX/8cUpD9Crhtg9tyUc6S1yd5fSf4ejo6h0lpRTYxkAf10LvP/TjXX+dry1egOSaMHp1WjC6D+Bb8Y9zcyo7y4wuRD5fTbw0S8rNFvt0QGWMmN2qc2qTLiXDqSVhWVjbCby8xXP+Fzkib4CV5cij/SkzC4G9tUci1l7fwe7CwD0dCUM9BYnXUHlq2VvQ5MLloLw+a8eATrLyrUbRs82x/HRFUopnBrL+P5Si+nFQKJkv037dwXg7R/zYx0pL04tRBqZkYf288HIQ8Svso+GjxCjgdixMy/c+ooDaLZ0WMX2uUT7C85QMVQiKqCiq39DoiHBiMJopShvAHH9Ql8/G7aHaO/5aIMb3Tc0DxEfjTzYF6nw8qdPbZkFZN1gLYbPhMd8tAEf7IAPVstjxAebyoOdy4Od/vjJW07fnP8f9ZlyStJYjhEAAAAASUVORK5CYII=", "type": "news"}, "236": {"title": "6 E-ZPass Customer Service Centers In MDOT MVA Branches Reopening October 13", "snippet": "BALTIMORE (WJZ) \u2014 The Maryland Transportation Authority will reopen its six \nE-ZPass Customer Service Centers within the MDOT MVA ...", "uploaded": "5 days ago", "url": "https://baltimore.cbslocal.com/2020/10/06/e-zpass-customer-service-centers-in-mdot-mva-branches-reopening-october-13/", "thumbnail": "https://encrypted-tbn0.gstatic.com/images?q=tbn:ANd9GcRAfy3_QJkIOvNi8fkeipajnQWRtVgVw_mcur1r0s1_cEcjJz82rqWllA&usqp=CAI&s", "type": "news"}, "237": {"title": "SHV Energy Improves Customer Service With Smart Devices And IoT Connectivity From Orange Business Services", "snippet": "The solution will provide an enhanced gas delivery service to its customers \nacross the world. It will help SHV Energy to improve infrastructure ...", "uploaded": "5 days ago", "url": "https://iotbusinessnews.com/2020/10/06/47147-shv-energy-improves-customer-service-with-smart-devices-and-iot-connectivity-from-orange-business-services/", "thumbnail": "https://encrypted-tbn0.gstatic.com/images?q=tbn:ANd9GcSuKJo-38KKWGHjk93Lfeu1dv6TcLMEgV-gQ8In7CL1pDQLM6gKJ_9WMM0&usqp=CAI&s", "type": "news"}, "238": {"title": "Nevada Department of Transportation launches redesigned ...", "snippet": "The customer service portal will streamline a previously manual process \ninvolving highway report forms, as well as e-mail and phone ...", "uploaded": "6 days ago", "url": "https://carsonnow.org/story/10/04/2020/nevada-department-transportation-launches-redesigned-customer-service-portal", "thumbnail": "data:image/png;base64,iVBORw0KGgoAAAANSUhEUgAAABAAAAAQCAYAAAAf8/9hAAABs0lEQVR4AWL4//8/RRjO8Iucx+noO0MWUDo16FYABMGP6ZfUcRnWtm27jVPbtm3bttuH2t3eFPcY9pLz7NxiLjCyVd87pKnHyqXyxtCs8APd0rnyxiu4qSeA3QEDrAwBDrT1s1Rc/OrjLZwqVmOSu6+Lamcpp2KKMA9PH1BYXMe1mUP5qotvXTywsOEEYHXxrY+3cqk6TMkYpNr2FeoY3KIr0RPtn9wQ2unlA+GMkRw6+9TFw4YTwDUzx/JVvARj9KaedXRO8P5B1Du2S32smzqUrcKGEyA+uAgQjKX7zf0boWHGfn71jIKj2689gxp7OAGShNcBUmLMPVjZuiKcA2vuWHHDCQxMCz629kXAIU4ApY15QwggAFbfOP9DhgBJ+nWVJ1AZAfICAj1pAlY6hCADZnveQf7bQIwzVONGJonhLIlS9gr5mFg44Xd+4S3XHoGNPdJl1INIwKyEgHckEhgTe1bGiFY9GSFBYUwLh1IkiJUbY407E7syBSFxKTszEoiE/YdrgCEayDmtaJwCI9uu8TKMuZSVfSa4BpGgzvomBR/INhLGzrqDotp01ZR8pn/1L0JN9d9XNyx0AAAAAElFTkSuQmCC", "type": "news"}, "239": {"title": "Feel Welcome Beyond the Customer Service Desk", "snippet": "We've focused on training staff to provide friendly and helpful customer \nservice when students arrive at our rec centers, greeting everyone with ...", "uploaded": "3 days ago", "url": "https://campusrecmag.com/feel-welcome-beyond-the-customer-service-desk/", "thumbnail": "https://encrypted-tbn0.gstatic.com/images?q=tbn:ANd9GcQIalIOfj1TTHD75b1ifcWHQiw6nhQOXQ6SihnFLHhWX00qaf05EKlt2qE&usqp=CAI&s", "type": "news"}, "240": {"title": "Vets complain VA Hospital wrongly blaming pandemic for poor customer service", "snippet": "Veterans have long complained about customer service at the Atlanta VA \nMedical Center. And that was before COVID-19 hit. Since then, much ...", "uploaded": "5 days ago", "url": "https://www.fox5atlanta.com/news/vets-complain-va-hospital-wrongly-blaming-pandemic-for-poor-customer-service", "thumbnail": "https://encrypted-tbn0.gstatic.com/images?q=tbn:ANd9GcR1M0hgqlwSoAzxIvd3TgZp7mjWleH3cpcmDvan8hDmVZ6bea79C-UdavM&usqp=CAI&s", "type": "news"}, "241": {"title": "Cook County circuit court clerk candidates commit to customer service, transparency", "snippet": "Restoring faith in the office, improving customer service and enhancing \ntransparency are among the goals shared by Cook County circuit court ...", "uploaded": "3 days ago", "url": "https://www.dailyherald.com/news/20201008/cook-county-circuit-court-clerk-candidates-commit-to-customer-service-transparency", "thumbnail": "https://encrypted-tbn0.gstatic.com/images?q=tbn:ANd9GcR9yKL1tLWsIgis_FydQsGhjZhERHTSMzrXaQnJMBQrwl8dVm9vfWLZnax6&usqp=CAI&s", "type": "news"}, "242": {"title": "E-Z Pass Customer Service Centers to Reopen", "snippet": "Two new locations \u2013 in the Annapolis and Waldorf MDOT MVA branches \u2013 are \nopening for expanded customer service. All customers must ...", "uploaded": "4 days ago", "url": "https://southernmarylandchronicle.com/2020/10/07/e-z-pass-customer-service-centers-to-reopen/", "thumbnail": "https://encrypted-tbn0.gstatic.com/images?q=tbn:ANd9GcQvb-N6K3rOa42ZSpDFWBFqV5ywlwOgHXFSeWaId9bc-pr3-kMidvImKOQ&usqp=CAI&s", "type": "news"}, "243": {"title": "Digital Customer Service Market In Various Sector By Key ...", "snippet": "Digital Customer Service Market In Various Sector By Key Players Accenture, \nCapgemini, Amazon, Ritz-Carlton, BufferApp, Trader Joe's, ...", "uploaded": "1 day ago", "url": "https://rejerusalem.com/44715/digital-customer-service-market-in-various-sector-by-key-players-accenture-capgemini-amazon-ritz-carlton-bufferapp-trader-joes-harley-davidson/", "thumbnail": "https://encrypted-tbn0.gstatic.com/images?q=tbn:ANd9GcQYXIRTHtBNAMum98kyJxHE0hwQJsWwi8NAje3h9kK91QM-_BRlbd4sV5g&usqp=CAI&s", "type": "news"}, "244": {"title": "Summit County nonprofits recognized for youth programs and ...", "snippet": "As an employee at the thrift store, Lancaster-Cavallo said she felt she was \nable to make a difference and work on her customer service skills.", "uploaded": "6 days ago", "url": "https://www.summitdaily.com/news/summit-county-nonprofits-recognized-for-youth-programs-and-customer-service/", "thumbnail": "https://encrypted-tbn0.gstatic.com/images?q=tbn:ANd9GcSDBxCNwAT9HDrLbTBWsFwyrvpMuVWd_jjs-yizKLwiKcuj4SUvNemwAnM&usqp=CAI&s", "type": "news"}, "245": {"title": "Customer Service and Sales Assistant", "snippet": "We've donated over 4.6 MILLION meals to date. Overview: The Customer \nService and Sales Assistant will be a task and results-driven individual ...", "uploaded": "2 weeks ago", "url": "https://www.charlotteagenda.com/233611/customer-service-and-sales-assistant-bella-tunno/", "thumbnail": "https://encrypted-tbn0.gstatic.com/images?q=tbn:ANd9GcQKF95wYCN6DF20GrukIQN8gGvhOyjb3jMGfwSIr6xQ-yyW3N-EqMooCMU&usqp=CAI&s", "type": "news"}, "246": {"title": "Recognizing Customer Service with WOW Award Nominations", "snippet": "SPRINGFIELD, Ill. (WICS/WRSP) \u2014 The Central Illinois Customer Service \nassociation joined Nathalie Moreau on Marketplace to talk about ...", "uploaded": "4 days ago", "url": "https://newschannel20.com/features/marketplace/recognizing-customer-service-with-wow-award-nominations", "thumbnail": "https://encrypted-tbn0.gstatic.com/images?q=tbn:ANd9GcRB9FGegEPirPttZ4rmhqHURUCv3Um3wfALeuQeJMXYw0ekCzoIQrBMKvA&usqp=CAI&s", "type": "news"}, "247": {"title": "NDOT launches new online customer service portal", "snippet": "NDOT launches new online customer service portal. This portal will allow \ncustomers to connect with trained agents regarding non-emergency ...", "uploaded": "5 days ago", "url": "https://www.kolotv.com/2020/10/06/ndot-launches-new-online-customer-service-portal/", "thumbnail": "https://encrypted-tbn0.gstatic.com/images?q=tbn:ANd9GcQIsy0-oI29VhxFbT_uUwqACaqvXchTqwi82zVADPXQ483Efe82X3rIxYQ&usqp=CAI&s", "type": "news"}, "248": {"title": "CARES Act funds to improve space, customer service at ...", "snippet": "County Administrator Jim Cordes told commissioners Wednesday that \npreparations continue to be made to renovate the customer service ...", "uploaded": "1 week ago", "url": "https://chroniclet.com/news/237101/cares-act-funds-to-improve-space-customer-service-at-county-offices/", "thumbnail": "data:image/png;base64,iVBORw0KGgoAAAANSUhEUgAAABAAAAAQCAYAAAAf8/9hAAABs0lEQVR4AWL4//8/RRjO8Iucx+noO0MWUDo16FYABMGP6ZfUcRnWtm27jVPbtm3bttuH2t3eFPcY9pLz7NxiLjCyVd87pKnHyqXyxtCs8APd0rnyxiu4qSeA3QEDrAwBDrT1s1Rc/OrjLZwqVmOSu6+Lamcpp2KKMA9PH1BYXMe1mUP5qotvXTywsOEEYHXxrY+3cqk6TMkYpNr2FeoY3KIr0RPtn9wQ2unlA+GMkRw6+9TFw4YTwDUzx/JVvARj9KaedXRO8P5B1Du2S32smzqUrcKGEyA+uAgQjKX7zf0boWHGfn71jIKj2689gxp7OAGShNcBUmLMPVjZuiKcA2vuWHHDCQxMCz629kXAIU4ApY15QwggAFbfOP9DhgBJ+nWVJ1AZAfICAj1pAlY6hCADZnveQf7bQIwzVONGJonhLIlS9gr5mFg44Xd+4S3XHoGNPdJl1INIwKyEgHckEhgTe1bGiFY9GSFBYUwLh1IkiJUbY407E7syBSFxKTszEoiE/YdrgCEayDmtaJwCI9uu8TKMuZSVfSa4BpGgzvomBR/INhLGzrqDotp01ZR8pn/1L0JN9d9XNyx0AAAAAElFTkSuQmCC", "type": "news"}, "249": {"title": "Viya Celebrates Customer Service Week, Acknowledges ...", "snippet": "This year's national theme is the \u201cDream Team,\u201d a perfect moniker \nconsidering the operational feats that customer service professionals in \nthe ...", "uploaded": "4 days ago", "url": "https://stjohnsource.com/2020/10/07/viya-celebrates-customer-service-week-by-acknowledging-employees-supporting-small-business/", "thumbnail": "https://encrypted-tbn0.gstatic.com/images?q=tbn:ANd9GcQsKzOD3UwbnMVTzNLQCjUNe94Kdg1V4_CAJuic2Vq6X8CYF7BdMtuPFHg&usqp=CAI&s", "type": "news"}, "250": {"title": "A rule that has saved Hoosiers from having their utilities shut off expires Monday", "snippet": "By the end of August, more than 52,000 utility customers had jumped on ... \n\"The last thing we want to do is disconnect a customer's service; ...", "uploaded": "6 hours ago", "url": "https://www.indystar.com/story/news/environment/2020/10/11/indiana-utility-shut-offs-longer-payment-plan-requirement-expire/5907526002/", "thumbnail": "https://encrypted-tbn0.gstatic.com/images?q=tbn:ANd9GcSam77Ph7lbR2DtcqgrCEi_ttXPk2qWjTFYJzmRCLCGzzwy94Jp7ooZELQ&usqp=CAI&s", "type": "news"}, "251": {"title": "MUNI Steps Up Customer Service, Fare Collection", "snippet": "... inspectors are returning to service this fall and becoming part of a \nlarger ambassador program to provide customer assistance. This includes ...", "uploaded": "6 days ago", "url": "https://www.railwayage.com/passenger/light-rail/muni-steps-up-customer-service-fare-collection/", "thumbnail": "https://encrypted-tbn0.gstatic.com/images?q=tbn:ANd9GcRA4nF_8F1A97TK2Wgw_vQCi7_3JbKI8bityQ_eemVOzbIhCbNQqilRi68&usqp=CAI&s", "type": "news"}, "252": {"title": "12 customer service ideas that work: WOOD 100 Strategies for ...", "snippet": "Here's what some of them had to say about their customer service \nstrategies: Wood Specialties Inc., Omaha, NE \u2014 A manufacturer of \nhigh-end ...", "uploaded": "4 days ago", "url": "https://www.woodworkingnetwork.com/wood-100/wood-100-winners/12-customer-service-ideas-work-wood-100-strategies-success", "thumbnail": "https://encrypted-tbn0.gstatic.com/images?q=tbn:ANd9GcRKz_Fi_RTrSCeG1W4PD0BL9iYqhPabGxoxFsw7JgVdJWgSVYllilt-yds&usqp=CAI&s", "type": "news"}, "253": {"title": "Customer Service Week: A Time To Celebrate Customers And Employees | By Shep Hyken", "snippet": "By Shep Hyken, Customer Service and Experience Expert, Keynote Speaker and \nBestselling Author. share this article. 2 min ...", "uploaded": "1 week ago", "url": "https://www.hospitalitynet.org/opinion/4100888.html", "thumbnail": "https://encrypted-tbn0.gstatic.com/images?q=tbn:ANd9GcT0P4bSHQ1qDBG5NHUkzR0FoTDMfaMZFy-2F8cAwAMSAidIP3b-6rl76uc&usqp=CAI&s", "type": "news"}, "254": {"title": "Optum looking to fill customer service positions | News Headlines", "snippet": "LOUIS (KMOV.com) \u2013 A virtual job fair will be held Tuesday to fill customer \nservice representative positions. Optum, a leading health services ...", "uploaded": "2 weeks ago", "url": "https://www.kmov.com/news/optum-looking-to-fill-customer-service-positions/article_894c31f0-0250-11eb-bd84-1b15f93b0e9b.html", "thumbnail": "https://encrypted-tbn0.gstatic.com/images?q=tbn:ANd9GcRY1nlMY10RtBTbyk1I1DHQejmBVJ_-1JB5Y3oOvSCUqAuWiNuB_dCMhvE&usqp=CAI&s", "type": "news"}, "255": {"title": "Let's Ignite a Customer Service Celebration!", "snippet": "Global events have changed the way companies\u2014whether B2B or B2C\u2014interact \nwith their customers. And it's been up to customer service teams ...", "uploaded": "4 days ago", "url": "https://www.business2community.com/customer-experience/lets-ignite-a-customer-service-celebration-02352290", "thumbnail": "data:image/png;base64,iVBORw0KGgoAAAANSUhEUgAAABAAAAAQCAMAAAAoLQ9TAAAAk1BMVEXw8PDz8/Py8vLw9Pj18fH0rmPCwsL48fGk6edd4N1V2NNDzMa3zMvFwsO+vr+7vsLzuHX3sF/2rVj2qVD0vYGH3Nhh1tJs1dAAt6+gvry1ubm2tbH4nzR80cyd3tqw4+EArqWFubbS0tKsra2ntL73yptXwLpoxb/4mSWOzckysamus7fqrmvuoEjqmTuxqqvQ1dkorTEaAAAAfklEQVQYla2PWRaCMAxFQ8HUqbSNIxa1tI5FlP2vzsAauB/Jyf147wRgCgoppciYfIDv+WK5WisstbG02eZQ7PaHY3VCdFQbO2Nxvly9b8oQb3SvR/F4+sohRnoZsizeKaXGudh+uu7LGZkK6qdCQNS67XsBIIZOMU5ek3zyB2FACJcG6+4uAAAAAElFTkSuQmCC", "type": "news"}, "256": {"title": "Customer Service window reopens; in-person payments ...", "snippet": "GATESVILLE- The Gates County Customer Service Department has resumed taking \nin person payments for water/sewer service, effective Oct.", "uploaded": "1 week ago", "url": "https://www.roanoke-chowannewsherald.com/2020/10/02/customer-service-window-reopens-in-person-payments-permitted/", "thumbnail": "data:image/png;base64,iVBORw0KGgoAAAANSUhEUgAAABAAAAAQCAMAAAAoLQ9TAAAAclBMVEUdYjH///8AVhgAVxoRXikXYC0AVBMAWR8HWyUAWiLv8/DU3tcAUQoASQDf5+EATABSgl9xlnuWr5zO29ImaDnF1MmtwbKft6W+z8Muaz9MfFizxbh5moFZhWRFeVPn7eg7cEiJppBrkHS+y8GOqZWzx7jgTKrZAAAAwUlEQVQYlS2NWxKDIBDAdnmJaBdKVVSwotb7X7HQ6W8mkwAIpTTnEkTTto0EEE9jfPcatBunMC+F9B09VvSAkfGYBAArYMOnx03It5MVGL+HPmKWIItQDUWjndAJuWz/xoE548R0OMvtNObQhoaT6E68bJN/8+STD2nzoUZbNFm+lg1Xvs+6RPlIXX8ph8uD7qaA5loxROZwjOYP7Aep/xmxAnapdka7YrZ0MwAdzNEOu43oT0P1opUAyaDptVBMwhfVcQ0zzBXWaQAAAABJRU5ErkJggg==", "type": "news"}, "257": {"title": "Customer Service Is Risky Business", "snippet": "To be even clearer, this is not really about the risks for customer service \nproviders. It's about helping customers mitigate their own risks.", "uploaded": "6 days ago", "url": "https://www.destinationcrm.com/Articles/Columns-Departments/The-Next-Step/Customer-Service-Is-Risky-Business-143183.aspx", "thumbnail": "data:image/png;base64,iVBORw0KGgoAAAANSUhEUgAAABAAAAAQCAMAAAAoLQ9TAAAAP1BMVEUBN2QAru8Am9kAoN4BTX4Ap+YAd68BPGoAjMcBZpsBYZUAq+sAndsBRHMAldIBcKcBXI8BaqAAhsABTHwBV4mFrmzJAAAAV0lEQVQYlb3OyRHAIAxDUcs2iyGYJem/1kAPmej4DppP9M80VGPUq3mniA1ZWuI8EOFaw4bQiTg4GyA4wPkAdDhDDhjcJM8V7yLzfJAttULzoaStf9L5AgvOAk/HXSDAAAAAAElFTkSuQmCC", "type": "news"}, "258": {"title": "Chevrolet upgrading all customer service centres", "snippet": "Vanchana Unakul, Chevrolet's director for after-sales services, said \nyesterday the company assured customers their cars will continue to have ...", "uploaded": "2 days ago", "url": "https://www.bangkokpost.com/business/1999039/chevrolet-upgrading-all-customer-service-centres", "thumbnail": "https://encrypted-tbn0.gstatic.com/images?q=tbn:ANd9GcSeqsqwe9ZSEvO2JFsJn810ifFfMYCEpIeolSz1eVees2JQbGxv-Erggpk&usqp=CAI&s", "type": "news"}, "259": {"title": "Anna Stansbery Receives October Customer Service Award", "snippet": "The chamber honors individuals who demonstrate a consistent commitment to \ndelivering products or services that satisfy customers by exceeding ...", "uploaded": "4 days ago", "url": "https://www.newsdakota.com/2020/10/06/anna-stansbery-receives-october-customer-service-award/", "thumbnail": "https://encrypted-tbn0.gstatic.com/images?q=tbn:ANd9GcQH3qGgvlp_VCF0te73aUwvoU8KIfsna3F4W_m8ExPAG1QG-1VsfOFSexA&usqp=CAI&s", "type": "news"}, "260": {"title": "The World\u2019s Worst Customer Service Sin: The Witch\u2019s Broomstick", "snippet": "The witch's broomstick approach is one of the ultimate sins of customer \nsupport. It's a method for avoiding work while simulating helpfulness, \nand ...", "uploaded": "3 weeks ago", "url": "https://www.forbes.com/sites/micahsolomon/2020/09/16/the-worlds-worst-type-of-customer-service-the-witchs-broomstick-approach/", "thumbnail": "https://encrypted-tbn0.gstatic.com/images?q=tbn:ANd9GcSsqUiY-PSiGDoQ5hBFwr1eSeATLrz6LphjrOL14oeyYo307C0I_4d5AA4&usqp=CAI&s", "type": "news"}, "261": {"title": "Women to Watch: Customer service is just the beginning for Monica Hamilton", "snippet": "Hamilton became the center's director in July, but her customer service \nbackground was largely forged in Tulsa. She led the Mayor's Action ...", "uploaded": "1 week ago", "url": "https://tulsaworld.com/lifestyles/women-to-watch-customer-service-is-just-the-beginning-for-monica-hamilton/article_7353a428-eaf4-11ea-b95c-bfe42b0426c2.html", "thumbnail": "https://encrypted-tbn0.gstatic.com/images?q=tbn:ANd9GcRvI7nzcJCGWaslZtEtjpOR-X5rGTpnWIHQdvuc8Ek&usqp=CAI&s", "type": "news"}, "262": {"title": "How Advances In Customer Service Can Take Telehealth To The Next Level", "snippet": "But to do so requires that healthcare providers deliver an exceptional \npatient experience, adopting some modern \u201ccustomer service\u201d strategies ...", "uploaded": "2 weeks ago", "url": "https://www.forbes.com/sites/bradbirnbaum/2020/09/25/how-advances-in-customer-service-can-take-telehealth-to-the-next-level/", "thumbnail": "https://encrypted-tbn0.gstatic.com/images?q=tbn:ANd9GcSJXO-COJNdKz8oN08SdbUWfZD8c0MaiSEVeZUp1rqImcbSpwZTvRFJyBo&usqp=CAI&s", "type": "news"}, "263": {"title": "Pigeon Family Market to close after 40 years in business", "snippet": "\u201cEvery store has a basic level of service needed for customers, and you ... \ntrumps everything ahead of good customer service and being clean.", "uploaded": "33 mins ago", "url": "https://www.detroitnews.com/story/news/local/michigan/2020/10/11/pigeon-family-market-closing-forty-years/114261098/", "thumbnail": "https://encrypted-tbn0.gstatic.com/images?q=tbn:ANd9GcRXC26xRyvOppQ1O2ioGS0uefoL3rTYTmhPORomJy9SQ24EFksA-UHA_S8&usqp=CAI&s", "type": "news"}, "264": {"title": "Memo sent to Manitoba Liquor and Lotteries staff after Pallister\u2019s \u2018customer service\u2019 comments", "snippet": "\u201cCustomer service is the key to whatever success I've found in the small \nbusiness world \u2026 and government delivery, by itself, hasn't always ...", "uploaded": "2 days ago", "url": "https://globalnews.ca/news/7388231/manitoba-pallister-liquor-customer-service/", "thumbnail": "https://encrypted-tbn0.gstatic.com/images?q=tbn:ANd9GcSjSo0q4WN2ka-40lmKoW2zaFrMsd9QMJ5AXUyNA0DFBMnmhgP4lipx3qs&usqp=CAI&s", "type": "news"}, "265": {"title": "Which? reveals top-rated mortgage lenders as coronavirus hits customer service", "snippet": "More than half of mortgage customers who have tried to get in touch ... \n\u201cGood customer service and communication have proven particularly ...", "uploaded": "1 day ago", "url": "https://uk.finance.yahoo.com/news/reveals-top-rated-mortgage-lenders-230100372.html", "thumbnail": "https://encrypted-tbn0.gstatic.com/images?q=tbn:ANd9GcQFWGYGBBnNk8_Mm_Jd_U7EDYwMTexX4JP0cW-pA_4Iw6LK0kOK-Bj3kinN&usqp=CAI&s", "type": "news"}, "266": {"title": "Lightning Labels announces meeting five COVID-19 customer service benchmarks", "snippet": "The \"COVID-19 customer service challenge\" resulted from the re-gearing of \nbusiness operations and restrictions created by the pandemic.", "uploaded": "6 days ago", "url": "https://www.benzinga.com/pressreleases/20/10/n17777694/lightning-labels-announces-meeting-five-covid-19-customer-service-benchmarks", "thumbnail": "https://encrypted-tbn0.gstatic.com/images?q=tbn:ANd9GcQaSqXth81PLvcBUavy-jx-UbUXAKB3x_Kn5kDgGTf0s_Mco4vNp8dN1Ms&usqp=CAI&s", "type": "news"}, "267": {"title": "1/3 of Brits Will Never Spend Again With Businesses Which ...", "snippet": "Banks and financial services also fared well keeping more than half (55%) \nof their customers happy, notably by the customer service they ...", "uploaded": "3 days ago", "url": "https://thewisemarketer.com/channels/news-release/a-third-of-british-consumers-said-they-will-never-spend-again-with-businesses-which-provided-bad-customer-service-during-lockdown/", "thumbnail": "https://encrypted-tbn0.gstatic.com/images?q=tbn:ANd9GcRdvPxB0t-VWTJIZc0uF_His8ThZB01pCV6cv8Di6v4E4dS9wmSQrDOoV0&usqp=CAI&s", "type": "news"}, "268": {"title": "Fortune 500 customer service provider ramps up hiring in Lakeland", "snippet": "Customer service provider ResultsCX is ramping up hiring at its Polk County \nsites. The Fort Lauderdale-based company that works with ...", "uploaded": "2 weeks ago", "url": "https://www.bizjournals.com/tampabay/news/2020/09/25/customer-service-company-to-hire-hundreds.html", "thumbnail": "https://encrypted-tbn0.gstatic.com/images?q=tbn:ANd9GcQjs6x4agTx9mPU2PXUwohJb9zrk8BZ9bDhIEp_p3SSbOk7JvRK0ubCsXo&usqp=CAI&s", "type": "news"}, "269": {"title": "T-Mobile Tops Rivals Again in Wireless Customer Satisfaction", "snippet": "More than 800 service providers signed the pledge, vowing to defer billing \nfor disrupted residential or small business customers. But that ...", "uploaded": "1 day ago", "url": "https://www.channelpartnersonline.com/2020/10/09/t-mobile-tops-rivals-again-in-wireless-customer-satisfaction/", "thumbnail": "https://encrypted-tbn0.gstatic.com/images?q=tbn:ANd9GcS6EP6YRRNIMuraZejuPxn4bdIhkifegQgROgJZNoeUlf0SMa8pkv4_zj8&usqp=CAI&s", "type": "news"}, "270": {"title": "De-escalation is the new customer service: Training to deal ...", "snippet": "De-escalation is the new customer service: Training to deal with angry, \nmaskless patrons. \u201cI used to think that a bad tipper was the worst kind \nof ...", "uploaded": "5 days ago", "url": "https://www.salon.com/2020/10/05/de-escalation-training-customer-service-angry-mask-restaurant-store/", "thumbnail": "https://encrypted-tbn0.gstatic.com/images?q=tbn:ANd9GcR6USb8XfxJQwTOCuEbdDfaBoqWlHsBui3Cx_fr5xdhjxsjH9HEWnKfyHY&usqp=CAI&s", "type": "news"}, "271": {"title": "How VBA turned customer feedback into new legislation in two weeks", "snippet": "\u201cWe believe we intrinsically know how to improve customer service,\u201d Devlin \nsaid. The majority of the workforce has at least some personal ...", "uploaded": "2 days ago", "url": "https://federalnewsnetwork.com/management/2020/10/how-vba-turned-customer-feedback-into-new-legislation-in-2-weeks/", "thumbnail": "https://encrypted-tbn0.gstatic.com/images?q=tbn:ANd9GcSqlBuppRz42uwEeez-5oAHZBBIU9A_6-SXH1Z-1VeMv5NJsG-n04h6Mw8&usqp=CAI&s", "type": "news"}, "272": {"title": "Randstad US to bring 1,100 remote customer service and call ...", "snippet": "The customer service representative roles are paying up to $13.50 an hour \ndepending on experience. Candidates must be willing to work a 40- ...", "uploaded": "2 weeks ago", "url": "https://www.prnewswire.com/news-releases/randstad-us-to-bring-1-100-remote-customer-service-and-call-center-jobs-to-texas-301138779.html", "thumbnail": "https://encrypted-tbn0.gstatic.com/images?q=tbn:ANd9GcSfGH2aTmPfeDLVnEaAc8i2rMyQlnp35h-30qKNMi7uPInn8UuX5jMiX-U&usqp=CAI&s", "type": "news"}, "273": {"title": "How to Reach Customer Service at Cash App, Zelle and PayPal", "snippet": "If you've ever tried to reach the customer service department at one of the \npopular money payment apps, you know how difficult it can be.", "uploaded": "2 weeks ago", "url": "https://www.fox13memphis.com/news/consumer/clark-howard/how-reach-customer/334LLJVLCG4GF6DSQNLDZ4YD5E/", "thumbnail": "https://encrypted-tbn0.gstatic.com/images?q=tbn:ANd9GcRt13Km5sn5CO43atxhXI9ZBtYCJ0Qn36bNSJ6UhduaPrYkQtFIcAI6tew&usqp=CAI&s", "type": "news"}, "274": {"title": "Spanish Bilingual - Customer Service Representative (Home Based Work) at Allstate", "snippet": "Allstate. Spanish Bilingual - Customer Service Representative (Home Based \nWork). Posted on Oct 7 452 views Northbrook, IL. Apply Now ...", "uploaded": "3 days ago", "url": "https://www.insurancejournal.com/jobs/585814-spanish-bilingual-customer-service-representative-home-based-work", "thumbnail": "data:image/png;base64,iVBORw0KGgoAAAANSUhEUgAAABAAAAAQCAMAAAAoLQ9TAAAAolBMVEXBAAHBAADAAAC8AADEAAC9AADCAw25AAC/AATFAgXOW1XRXlzAKTHAIy/FXlrINjXGaGnKRUXOZFq2RTnYXF+7ODjirazFfX3Yr63dp6rGVFjoztK/Nz7lubnNbX7r3dzIREm7O0DGc3nHVEjHj5a9W1LSlpnalJa/OC29UVLFYWvanqWzTEn0/f/fwMLyx8y4CBXmycPZtbe7Ihi1KiC9Ylm09tOMAAAAk0lEQVQYlZWO2xKCMBBDd9ut3XoBVAQqoCJS74K3//81gXF8N8lMnjI5AP8LO3/T10BoUiSJUQFpMqCHo/HE8wM1nal5uGDAKE4iu0yzfLXe5EW72pY7z1Yu3h+Op/PFgPKv/q1u0sRLs3utBajwUQVR6dzTvqwrBOC7IYES2zMhkQCYJLMyzKSZteEO5wfVg/2vD+eICUbAJqEcAAAAAElFTkSuQmCC", "type": "news"}, "275": {"title": "Level-up your customer service with these 4 dynamite strategies", "snippet": "At the core, customer service is just what it sounds like \u2014 servicing your \ncustomers. If you consistently provide the kind of high-level service \nthat ...", "uploaded": "3 weeks ago", "url": "https://thenextweb.com/growth-quarters/2020/09/22/level-up-your-customer-service-with-these-4-dynamite-strategies/", "thumbnail": "https://encrypted-tbn0.gstatic.com/images?q=tbn:ANd9GcTpFe6aQIPQqGZH-EIsaWZ80yrtoet_vPuY99Zwd8wYqE_g5PuCzbau9Bo&usqp=CAI&s", "type": "news"}, "276": {"title": "PagerDuty Introduces Customer Service Solution Enabling Agents to Solve Issues and Collaborate with Technical Teams in Real-Time", "snippet": "By collaborating directly with Dev and ITOps teams, while keeping customers \ninformed, customer service teams can both improve productivity, ...", "uploaded": "3 weeks ago", "url": "https://martechseries.com/sales-marketing/b2b-commerce/customer-service/pagerduty-introduces-customer-service-solution-enabling-agents-solve-issues-collaborate-technical-teams-real-time/", "thumbnail": "https://encrypted-tbn0.gstatic.com/images?q=tbn:ANd9GcT_rWv8YdwnbO5eugnJqIWOc0zs-3cCjU-_IhG7zZKpZ63664oJzUk4b9I&usqp=CAI&s", "type": "news"}, "277": {"title": "Karen Bennett led cross-functional Cox Communications team ...", "snippet": "\u201cThe recruitment and retention of our Customer Care Call Center ... \ncritical role in providing exceptional service to our customers,\u201d Bennett \nsaid.", "uploaded": "2 days ago", "url": "https://www.bizjournals.com/atlanta/news/2020/10/09/10-09-20-b-recruitment-strategy-bennett-cox-hrx.html", "thumbnail": "https://encrypted-tbn0.gstatic.com/images?q=tbn:ANd9GcRghKmnFZwFNUN5iG2kTgjs8GuI3u8gIFMloeT9coWdSSk8KfpvoVoeIMk&usqp=CAI&s", "type": "news"}, "278": {"title": "Improving the Customer Experience for Veterans at VA ...", "snippet": "He charged the Department to deliver its care, benefits and services with \nmore ease, effectiveness, and emotional resonance to improve Veterans ...", "uploaded": "3 days ago", "url": "https://www.blogs.va.gov/VAntage/79782/79782/", "thumbnail": "https://encrypted-tbn0.gstatic.com/images?q=tbn:ANd9GcQEBwmZJ8OcOJoTbF-0xt1k5vrGLiY9n7pcpYLp7-7zf3u4H_NdzJyvkYU&usqp=CAI&s", "type": "news"}, "279": {"title": "Miller's Textile Services Names Andrew Thornbury Chief ...", "snippet": "Combined, Thornbury and Hart have nearly 40 years of experience in customer \nservice and business operations. \u201cMiller's Textile Services is ...", "uploaded": "2 days ago", "url": "https://www.textileworld.com/textile-world/people/2020/10/millers-textile-services-names-andrew-thornbury-chief-operating-officer-and-greg-hart-director-of-sales-service/", "thumbnail": "data:image/png;base64,iVBORw0KGgoAAAANSUhEUgAAABAAAAAQCAYAAAAf8/9hAAADY0lEQVQ4jVWTb0jUdwDGP7/vnaen5527U+/SmaGWznITpLZ8UQ6HqUOqsTlaNLcgYcUSjAhk7xoOg71IBm3F2vxDDPfCV5UoNZIQrZRcNq9gos78e6end96d3u/3/e7NDPd5/XmeV8+jKaXYzuzY+P7Bjo76l/d6T28uLGDRNNKys8mrrLn51rFj19P37nm83de2CmLhiK275fvWDWPz86m7tzV9ehqbEFiFwAzsOXGC5NzdRPyhtoMXvz5vtiaEAMRW+FpDY1/GeyV1JR9/pL1TWYldCFJMJt4wm0m1Wlnu7ibz7X0U1tbU3Tt/sU+PRG2vC241t/yw+0j5gSSnE5MQ+IaHsZlM2OPicKamkpqVRdquXYS9Xhy5uaRkOA8MXm5pBRD/PHv+7szS/CmhaQD4vF5WR0awCkGS3Y7D7ca1cyep2dnY8/KQUuIqLMT76406/18v95vyLQmXe375uTji81FUVoa3vZ3Y1BTJZjN2pxOHx0NKZibJOTkkVVeDECwPDbH45yiaOT5ODPT11ClgR0EBGxsbTD98CIBSCiUl0jCQuo6lqgodUIbBbG8vlpQUooGlOuGfn0dKSVpeHgvj44SDQWJKsSkl0VCIdb8fo7gY3eXC0HVm79xh8dEjTC4XCIFQAJqGxeHg1dgYMU0jKiVhKQmGQmw6HCQcOoQei+EbGOBpUxNhKXEUFLCh6wiXx4OmaRhKsTgzQ1hK1qUkKCVrUuI+e5aYrrMyPMzjhgYCkQirsRhZFRVsRKOI0oqqNqUU0XCYQDDI+n/BNcPAefQolowM1iYm6G9sxB+NsmwYuA4fJsHjIcmZ3iY+PP3ldQ2Nlbk5okqxZhisGQYhi4Wc2lrCgQA9Fy6wEAzii8WIy8/nYFMTo12/s+/T2p9EVtHewU/qv+p89eIF8XY7IaUIGAY7KiqIAXebm5mencUPFJw5Q+XVq6zMzWHR6UwvKhwSAF989+25FM38xOp0IqVk3TDIKi1l9P59Rvr7WTWZOHLlCoXHj7M0OYm3q/vJB99cOvd6ypZEa+jSzRvluc60TpPJjM3tJt5m44+uLlaVIrWkhDiXi4Fbv7E0NNL52bXW8rjExND/3rjF9NNnpT0d7fV/T06cev7gASiF2+OhrLqm4/2TJ398s7hocLv/L+n4hrxVp0gEAAAAAElFTkSuQmCC", "type": "news"}, "280": {"title": "Elevate your customer service in our remote reality", "snippet": "But it also extends to the way they are providing service to their \ncustomers, many of whom are also working remotely. Here are a few examples \nof ...", "uploaded": "3 weeks ago", "url": "https://www.benefitspro.com/2020/09/18/elevate-your-customer-service-in-our-remote-reality/", "thumbnail": "https://encrypted-tbn0.gstatic.com/images?q=tbn:ANd9GcSM5yU70WNuss4KYMKpcbgon7qASQQm7hhMgZFtZbh_ajeo6v_84K3RflI&usqp=CAI&s", "type": "news"}, "281": {"title": "Oracle and Sprinklr Help Organizations Enhance Marketing and Customer Service", "snippet": "Customer Service Professionals: A new integration with Oracle B2C Service \nhelps organizations proactively serve customers by automatically ...", "uploaded": "2 weeks ago", "url": "https://martechseries.com/sales-marketing/customer-experience-management/oracle-sprinklr-help-organizations-enhance-marketing-customer-service/", "thumbnail": "https://encrypted-tbn0.gstatic.com/images?q=tbn:ANd9GcTxLa1wuO5zmm3BggzqkYFy3NTnv6xrF0OWVH_IFXl6yNyMIS-qkBjyuwU&usqp=CAI&s", "type": "news"}, "282": {"title": "PFI Mega Life Ties Up With Senseforth.ai; Launches Customer ...", "snippet": "... Launches Customer Service Conversational Experience on Web and ... \nexperience empowers the PML customers with multiple self-service ...", "uploaded": "4 days ago", "url": "https://www.businesswire.com/news/home/20201006006163/en/PFI-Mega-Life-Ties-Up-With-Senseforth.ai-Launches-Customer-Service-Conversational-Experience-on-Web-and-WhatsApp", "thumbnail": "https://encrypted-tbn0.gstatic.com/images?q=tbn:ANd9GcR6JEXMauQz5A7foqtjWD0ragbbutEJXGAKsa1qCJNAz6G1mmqlyUdgnbY&usqp=CAI&s", "type": "news"}, "283": {"title": "Bombardier Continues Global Customer Service Expansion ...", "snippet": "Bombardier continues to invest in an extensive worldwide expansion of its \ncustomer services network in Europe, Asia and North America.", "uploaded": "2 weeks ago", "url": "https://www.globenewswire.com/news-release/2020/09/29/2100560/0/en/Bombardier-Continues-Global-Customer-Service-Expansion-Sets-Stage-for-OEM-Service-in-Europe.html", "thumbnail": "data:image/png;base64,iVBORw0KGgoAAAANSUhEUgAAABAAAAAQCAYAAAAf8/9hAAABkElEQVQ4jc2SPWhTYRiFn/Pdm+xZOuhWDVKI6WgjdYkOUUQaRKyDTv6hLoKLujhUXJ1SaDsFnUU6WBeHVrSDICYFBx0bqlPXW3PvdxxEECzxb/HM5zy85/DC/6F7Dn8eIQCo/mzjnAIPbe72WrWl3wl3XjcvSuG+IzfTEDwOGpNYmFzpnXb0pd6Jyc3dgvOvmnstLUq0ACHGAzF9HO0uuJBCS0nSq69sXACYrc21Z2tzbYD59eZ5K/QlHTcUxl2RP9J3+sTy22q5lN6WdDACspard55+LpEx3VkbC4RTIEzsB/IHV6dWPwCk9ef9WwG1AbBlnMvKI8VWEm0I2NqyyIAUwkSk3O2sH0P2kyA0Axw2NAihijUYRq70W/VF8liJeVK50XixZA8vC28K7xc+JJhCzKSkpbPDL8M9oYgf+yfr2z+OFiAzFsD1xup74AxAZ226UpTTfTaf0ndHDwyAwW6rR3kHfn6Ra0debgNv+NZphCKZQaMsIwFB/wiI0Tskoxy/AFhkLvz3FzgoSzy6wlf+M6NcRQC3LwAAAABJRU5ErkJggg==", "type": "news"}, "284": {"title": "Area businesses recognized for customer service during ...", "snippet": "MAYVILLE \u2014 Two area businesses were recently recognized for demonstrating \nexemplary customer service and safety during the COVID-19 ...", "uploaded": "2 weeks ago", "url": "https://www.observertoday.com/news/business/2020/09/area-businesses-recognized-for-customer-service-during-pandemic/", "thumbnail": "data:image/png;base64,iVBORw0KGgoAAAANSUhEUgAAABAAAAAQCAYAAAAf8/9hAAAB50lEQVQ4jZ2QvWtTYRSHn/e9NzeJN6lpk7YRhBA7qRQRrJvios51cXDwX3DTXXTURRxFFz9wkGCdCuIiokWKJNagMaZqY2vz0Zuaj95737wOobVESj+e7Rx4fpzzE1rrAjACeGyis5zD2p9CWlG2IAD8RmtdbTsLWilPr6N8T5cendXN76/0NlQlwPL0FVY+3NuIbhWf4nVyWImjG7vV/DNWck/+O0P2jDKN2Vto5QLgOjmMgIPyagBUZ67z68UFDCv078XKN/xmrRcQTJ/Gb3/hT/ExAMK2QLZo5G+gXIdm4Q5m1MJKHKJVnmHhwXl+3p9EKRdTK5f4xFW8cob628u4jXf4bpbAoMRvTuOU7iJEFTt9DjM6RmXqDO6P9wyduklwIIlYykzWY+OXYtXcbULDH+kmIohQGGEYvVu1QrXWCMjjdBeTONmHhGMnGLn4EgE1s/T1dcysvyF50kYMHcDQfS0JEzNiovlMOz5Hc3CARafFKDD3/NqUKGQOduMTESGkQPfLW/ApmyK92qZayfsydMTWwti5DHB4fB4/UkR1hZRIhO7uXF5HjoWpqdSaDIfE7m1gn22QPmZK6fl78gEYGF0yZHAXv/cjO6aQwpN7j/BM39S2ngeG0XhsrkPDNnNIJ7uzfwEgMvIA+wKqlgAAAABJRU5ErkJggg==", "type": "news"}, "285": {"title": "Cashier and customer service course at Tri-County Literacy Council", "snippet": "It's a new, free, four-week cashier and customer service skills development \nprogram that updates a lot of the traditional skills required for work ...", "uploaded": "2 days ago", "url": "https://www.standard-freeholder.com/news/local-news/cashier-and-customer-service-course-at-tri-county-literacy-council", "thumbnail": "https://encrypted-tbn0.gstatic.com/images?q=tbn:ANd9GcTOzpmaAuUywYPY3rNDWQyJvHMUsGPHaXqvgXcLfVmlGE4wrz9NDWxGYjA&usqp=CAI&s", "type": "news"}, "286": {"title": "Discussing The Future Of Customer Service And Its ...", "snippet": "Customer service is an important pillar that needs to have a strong \npresence within your company's departmental operations. There would be ...", "uploaded": "5 days ago", "url": "https://emagazine.com/discussing-the-future-of-customer-service-and-its-significance-for-your-business/", "thumbnail": "data:image/png;base64,iVBORw0KGgoAAAANSUhEUgAAABAAAAAQCAMAAAAoLQ9TAAAAllBMVEX///8AnQAAngAAnwD//f8AiwAAhQAAmAAARgBoaGgAVQAAjwAAgwCxwbH5+flqb2pEiUOuo6ujoKSelp4GUgmXvJN7gnpmpGO1s7Vrh2hfnVzw8e/c2tyAgoDu6+uCgoRGcUXKzsrX2da5r7XO2s2NjYyKiYNUmVJSnVI3YTjZ4tiIlYcApgAwmzGfvqF9rHkAOABEcz6/m+ClAAAAjklEQVQYlWWOyxKCMAwA20QKClbAiggCKhRf+Pr/n7OF2h7cSzI7mZ0QYpn9lvkiDL2IMeYtCR/NCjFO0nQtNuYkQ7rVM985UehZ7o2oEJSoa5tvAAteHo5OIPUj5p+sqADjNgk6K3qqo9I1eoCz+1MhKb2MS266Eoy43iZxH4bHU/FiUyZ7CyECzYeTf77evQiU96BHwgAAAABJRU5ErkJggg==", "type": "news"}, "287": {"title": "Scammers exploit Covid to steal from stressed bank customers", "snippet": "Number-spoofing technology made it look as though they were ringing from \nthe bank's customer service department, and their knowledge of ...", "uploaded": "7 hours ago", "url": "https://www.theguardian.com/money/2020/oct/11/scammers-exploit-covid-to-steal-from-stressed-bank-customers", "thumbnail": "https://encrypted-tbn0.gstatic.com/images?q=tbn:ANd9GcRj9-og8TX_6KQYwp-olQTyBtdQuUxXbtFPlCVdhlsLdrd8jdCnbhdB5nA&usqp=CAI&s", "type": "news"}, "288": {"title": "Blue Prism Announces Blue Prism Service Assist", "snippet": "Supports end-to-end digital workflows by integrating and embedding Service \nAssist screens directly into the customer's choice of web-based ...", "uploaded": "4 days ago", "url": "https://martechseries.com/sales-marketing/b2b-commerce/customer-service/blue-prism-announces-blue-prism-service-assist/", "thumbnail": "https://encrypted-tbn0.gstatic.com/images?q=tbn:ANd9GcRejzPmiuIwDEHbJFZjQ4-SoMWc_mid_bW8UebTWMjwGAwjur25CsvnrSI&usqp=CAI&s", "type": "news"}, "289": {"title": "Letter to the editor: Anthem's customer service trumps Valley ...", "snippet": "Anthem, on the other hand, was able to answer all my questions with the \ncustomer service representative that answered my call. This is the way ...", "uploaded": "1 week ago", "url": "https://www.winchesterstar.com/winchester_star/letter-to-the-editor-anthems-customer-service-trumps-valley-healths/article_0696036a-436a-5458-a938-c3ae0bae3831.html", "thumbnail": "data:image/jpeg;base64,/9j/4AAQSkZJRgABAQAAAQABAAD/2wCEAAkGBwgHBgkIBwgKCgkLDRYPDQwMDRsUFRAWIB0iIiAdHx8kKDQsJCYxJx8fLT0tMTU3Ojo6Iys/RD84NzQ5OisBCgoKDQwNGg8PGjclHyU3Nzc3Nzc3Nys3Nys3Nys3Kzc3Nzc3Nzc3Nzc3Nzc3Nzc3KzcrNys3Nzc3Nzc3Nzc3N//AABEIABAAEAMBIgACEQEDEQH/xAAXAAADAQAAAAAAAAAAAAAAAAAFBgcE/8QAJRAAAQMBBgcAAAAAAAAAAAAAAQIDBBIABRETITEGIkFCgZGx/8QAFQEBAQAAAAAAAAAAAAAAAAAAAQD/xAAVEQEBAAAAAAAAAAAAAAAAAAAAAf/aAAwDAQACEQMRAD8AqDt7vJjSlJkxqkIWWioEKqGwp6iw7hjiS8JOWm+UsgOY4ONAgDwdbMceAtt2p2SXm9eRbafu9teW2OxHoWjH/9k=", "type": "news"}, "290": {"title": "Oracle & Sprinklr Enhance Marketing & Customer Service", "snippet": "New integrations between Oracle Cloud CX and Sprinklr help marketing and \ncustomer service professionals make every customer interaction ...", "uploaded": "1 week ago", "url": "https://www.martechcube.com/oracle-sprinklr-enhance-marketing-customer-service/", "thumbnail": "https://encrypted-tbn0.gstatic.com/images?q=tbn:ANd9GcRuJRAY-R7wiXnSt2juldEO_S3HF6BA24YlHCOJ5sfHJD32V6BMLcVEmaQ&usqp=CAI&s", "type": "news"}, "291": {"title": "Enhancing chatbots: The challenges for the customer service industry - Video", "snippet": "... ZDNet Korea \u00b7 ZDNet Japan \u00b7 ZDNet \u00b7 ZDNet Video. Live. Enhancing \nchatbots: The challenges for the customer service industry. Watch Now ...", "uploaded": "2 days ago", "url": "https://www.zdnet.com/video/enhancing-chatbots-the-challenges-for-the-customer-service-industry/", "thumbnail": "https://encrypted-tbn0.gstatic.com/images?q=tbn:ANd9GcRHcxqHP8M7ojHmTHRPPHmxoucpwRYS3pzMzeUF7lIHOTpHqG3lCGNxxko&usqp=CAI&s", "type": "news"}, "292": {"title": "Grundfos SmArt Serv app simplifies customer service support", "snippet": "Using the app is aimed at driving efficiency among businesses in providing \nservices to customers. \u201cI'm proud to say that we are the first pump ...", "uploaded": "4 days ago", "url": "https://backendnews.net/grundfos-smart-serv-app-simplifies-customer-service-support/", "thumbnail": "https://encrypted-tbn0.gstatic.com/images?q=tbn:ANd9GcQmFvUo0hw1hj7qAwxiTq4RUFxziGrjfGB6cOU7sfqrEguB_HZavlyTK3U&usqp=CAI&s", "type": "news"}, "293": {"title": "MessageBird, the \u2018omnichannel platform-as-a-service,\u2019 raises $200M Series C at $3B valuation", "snippet": "This means no more customers waiting in line, online, and agents don't get \nflooded with tickets and can better manage customer relationships ...", "uploaded": "3 days ago", "url": "https://techcrunch.com/2020/10/08/messagebird-series-c/", "thumbnail": "https://encrypted-tbn0.gstatic.com/images?q=tbn:ANd9GcRyk-5ElzMcyfn03e-c6MXfZvQFSMARwk19l9TypZ6xG3ezgcOZyEqWuTo&usqp=CAI&s", "type": "news"}, "294": {"title": "How to Reach Customer Service at Cash App, Zelle and PayPal", "snippet": "In the terms of service, Cash App asks customers who want to resolve ... \nDetails on how to reach PayPal's customer service: When I called ...", "uploaded": "2 weeks ago", "url": "https://clark.com/personal-finance-credit/cash-app-zelle-paypal-customer-service/", "thumbnail": "https://encrypted-tbn0.gstatic.com/images?q=tbn:ANd9GcRyVRybXy8tjSp7fjJ1fvkV199ULwBMGynQ222m9EgZIcl8SnHqqD8Q3Qo&usqp=CAI&s", "type": "news"}, "295": {"title": "Doxim Fast-Tracks the Digital Banking Experience with New Self Service and Messaging Capabilities", "snippet": "Doxim, a leader in Customer Engagement Management (CEM) software and \nservices, announced the general availability of its Fall 2020 ...", "uploaded": "2 days ago", "url": "https://martechseries.com/sales-marketing/customer-experience-management/doxim-fast-tracks-the-digital-banking-experience-with-new-self-service/", "thumbnail": "https://encrypted-tbn0.gstatic.com/images?q=tbn:ANd9GcSjEly2Yc334MQB8jMpe-cxfcWmjLB-91wJjF37TYx1NBkJYjKSVvak_nw&usqp=CAI&s", "type": "news"}, "296": {"title": "Raleigh startup with Republic Wireless roots that focuses on ...", "snippet": "RALEIGH \u2013 ArenaCX, a newly launched venture in Raleigh focusing on customer \nservice solutions, has raised $2 million in funding.", "uploaded": "2 weeks ago", "url": "https://www.wraltechwire.com/2020/09/24/raleigh-startup-with-republic-wireless-roots-that-focuses-on-customer-service-raises-2m/", "thumbnail": "https://encrypted-tbn0.gstatic.com/images?q=tbn:ANd9GcRsyuTBxcxrCLVNCHYh5ZWYzQpY04qrXMk00nfsfXWe5R85mz3oM6EqCfY&usqp=CAI&s", "type": "news"}, "297": {"title": "Weigel\u2019s seeking to fill 400 customer service, leadership positions", "snippet": "The company's website shows just over 400 positions are currently available \nin the areas of customer service, food service and leadership.", "uploaded": "3 weeks ago", "url": "https://www.wate.com/news/business-buzz/weigels-seeking-to-fill-400-customer-service-leadership-positions/", "thumbnail": "https://encrypted-tbn0.gstatic.com/images?q=tbn:ANd9GcRWpUuYYkbGepZz6QA0CwWDWT4MlSbVPUIu9xM9MHp6DFdrPABo5UqwpnE&usqp=CAI&s", "type": "news"}, "298": {"title": "Customer Service Definition - Investopedia", "snippet": "", "uploaded": "", "thumbnail": "data:image/jpeg;base64,/9j/4AAQSkZJRgABAQAAAQABAAD/2wCEAAkGBwgHBgkIBwgKCgkLDRYPDQwMDRsUFRAWIB0iIiAdHx8kKDQsJCYxJx8fLT0tMTU3Ojo6Iys/RD84QzQ5OjcBCgoKDQwNGg8PGjclHyU3Nzc3Nzc3Nzc3Nzc3Nzc3Nzc3Nzc3Nzc3Nzc3Nzc3Nzc3Nzc3Nzc3Nzc3Nzc3Nzc3N//AABEIAEEAdAMBIgACEQEDEQH/xAAbAAACAwEBAQAAAAAAAAAAAAAABwQFBgMBAv/EAEQQAAIBAwIDBQQFCAcJAAAAAAECAwAEEQUhBhIxE0FRYYEiMnGhBxRSkbEVIyQzNXLBwkKCg7LR4fAWNENFU2JzdJL/xAAZAQACAwEAAAAAAAAAAAAAAAAABAEDBQL/xAArEQACAgECBgEBCQAAAAAAAAAAAQIDERIhBBMiMTJRcUEzNERhcoGRofD/2gAMAwEAAhEDEQA/AL5mVFLMcAVZWHD2o6gA9w5sLc9BygzMPh0T1yfIVYcPadDDbfla/ZVAUyRmQ4WJMe+fMjfPcPWrhdf0VcA6na5PQdoMn/WDQBHs+FdKt9zai4f7dyxlPz2HoBVvFaxRKFijRFHQKABUE8S6Eq8zatZgeJmA7i34Amu8WuaTM7JFqFszKrMQJBsF94+mDmgMErshXC4sLa4GJ7eKUf8Aegb8a4DiPRT01O1IyB+sHUjI+VDcRaKoPNqdqMZ/4g7utAEG94Zs5kIgMlue7kbK/wDydh6YpXcc8L6xpytcSAXNmHUmWBcBBke8vUfHcedOP8saYbhLf69b9tIOZULjJGA2fuIPrUR9f0N1IGp2bAjcdoDsTjp8dqE8ETTlHTkRFpHGVJYgZ2xgdPWvbxUI2338en+v4VqPpB4VfSbyO80nlSyuTymLBIjfrgY/oncgd2D3YrAX11d27CNlQlslcZpJ8LZq152F8tR5WNzpaQPG88mw7R/Z8cCvpoSSSetXh05OzHLJggDOa1+i8I2SQpLdRmeVkHMJPdU+Q/xpjOB6uG2BZdhXK6sO1XnQfnB8xTG4m4PWCI3mmryou8sJ3AH2h/hWbTTf+o4A8qlPO4SjjZlasS48KK+dRuYrC6aBy2MArsdwaK0niW+oxdLj0utsfWtQ6lJBDb6XBay27ho7mKYDBQgAADp41mo4Y1tBe3DaOJWeMxSluhjbEpJ5tyoG3mQK0vC+qDUdMhMrD6ykaiUd58G9cH1yO6pcXD+jrAIF063EQLEJy7e0AG9CAMjocCkO5rC//R5wVu/9nUZETZWD+6R1ywxhGjAPiN+7EqzcW940k50ERmGYRSRynPMQwzufdLBgfLrvW0XhnRIn7aLTLcSqBhsYJIORv8QDWUThzXFQBdI0RfzRRgM75ZgQPIo2CPHPjsARLdI4raaZk0RWtbqKQlZCOSPcAsC2zglBnwPniuaZi7JJ00EMuIZIkbkHIHZXQHPeAu3TJP2avb7RtZn1OeR9M0me0n7BZlcnmkRQCyk+TDb4CoS8P8QiFozpmi/nI8Sg5IZ+0yTv3EBT4hh1OdgkgpdXGEuJfyGbyFfYm7TIUKrKdid9mT0BqIyhAT2XDiOoCg9pjBDczAnOe4eecbdKYp4f0uYLJc6fA0xUhiM43GGA8iCRXOfhvRJHd5NMtmZyWYlc5J3J+J8aCMmY4kfVV4R1WTiBLUCLs5IWgOejj+GPvNJ8SxahqUbKPZjGd/iKZf00a0YdLg0eEMPrDB5WIIHKpyAPHcA+WB40rtDA+tt+4fxFWVPr0r6lFyWh2ejVWIe6vbe2iQySSyBQgIGfHc9NqZIuLq0ieS40xzHHkuYJlcqB1ONs48snwzWG4Qj5rrduSWOVXQsvvDldT8RuPlTEWOae3aGSaMRyKVfkiIYg9QCWOPjS8ms4HoJ4yRxq1tdFo7GC5vWVeaRYouXlXuJ5yowd8eNYHXbOSwuSwtbiC2kPsdqBsfs5BI+dMyZHW4M8JQlkCMj5GQCSMHu949xz5VmuKw1zaBbhYliiJmcBi3MFU4HQd5FQmkEk2txdXKrLJzMVBxjcUVM0+ZFhPaA5LfZz3CilLLWptITlCtvLNNbTTWd2j2zss0JZ4+X+mh3dMd+Dvg1t9N4igmiRrkiMMMiZcmNvXqvr95rC3C8xxkggghh1U+Ir7hupbZy4cRM27NykxSeZA3U+Y2pm2Ftbcq916GIThNKM9n7GnFOkiB0cMjbhgcg11Diltbah1kjtpFZtzJZzAhvuIP310bXtTtg7LPdch93612KKvrjmPzriPFp94tHbol7X8jG5xXhkApXzcY6qI+WK5ikkJ99YAEUeWfe+VV9zxNrUwIfUZQp7o1VMeqgH505FalkWlJReBq3uoW1lCZru4igj+1IwUVh9b+khLefk0rSpr+Me9K0ohX0BBJ9QKWEl28nEc0t5cSSHBUPK5YjYd5q7N3aCFsSx5I8asjBOKf5lFlsoywvWSbq30l2ep2z2Wq8MJNEeqPd9D4g8mx8xVbwpwwmpyPqidtZ6czFYY3Ikdt998AEA5GcVD4f4dbibiCYBuWxiIeeQHfHco8zg/M02Xt4ra1WC3VYYokCoo2CgetL2Nwk0h2qKsgnJdymuo4TmRLcOIDnnJ9oHG5xg52PfUM3mu21z+j27PCT7HZ+0rL45G2/mKmi4hmaOeznjlySivHLzLIR1Q79epHw+/wAhublcvpVqLi3kYllcmLkbocE+Y32658ay+JVsXmCyaFLRdh52Uc0z5I3BCnH3CsnxGLTUJjBLrUkJTKsiQMyE578denyq5aTVpl9pbazXqzhjKwHlsB+NKWbXLqa6knYq4dicMMZ367d9V8LRxk8uUmv9+5E51R2l/RpJOFdWjIEM8c8RAZJI4shgenfRUCHjO/iiVFeZQowAsgIH3rRV/J431ET5HBPfBCXiLV55OVHiye4Rjap8eocQEDH1b+stVXDqB79gRn82fxFa2G3VlUhkBxlstjv2H+dbtKrVanNvdmVxVlvNddaWyKeW41t/bkgsTnoSmagXOoanAQXjt498ZSIVsewjjXMy4XkOSW3HteH8azvEMSrYSHAyrKM+oqIaJxnjutzmU5xnDZYbwdHh1AGH9PhPanH6obbfGiezvo7uO3N9D7as3MYgMYx5+dZPmb7R++veZs55jnxzWenZpxq3NFU9OPqXbaFJc3U5ku05lO5C9dqpJoezuHiJB5HK58cGvOZs55jn40dxNWrEkljcmEZwy5SyjV8AcS2mgXN4l+JBDcqmHRebkK56jwwflVpxfxxa6hYSWOkCUib2ZJ3XlHL3qAd9+nwzS+r67l+Gau5cc5J1vGDvFf3MVlJZRykW8jiRkwPeHQg9R0HSmj9G0huOGFUnJhnkT58381KWmv8ARMyPw9cxj30u2LeqLg/I/dXNq6Tqp9RdcSSG04f1GdThltn5T4EjA+ZpHY2xTo+kW4S04TuwxHNOUiQZ6ksCfkCfSkvUUrYLXuet1NFDe8fjRVxUXHDX+/Sf+M/jWsg/Vn+p/eNeUVH4ePyxOf3uXwiwl/an9h/NWZ4g/Z8n7y/iKKKOH8Z/DObvtK/1IydFFFJGsFDe6PjXtFWVeRzPsfFfXh+6f40UU0UnzTJ+h3/mv9l/PRRVdvid1+RI+mH9mab/AOw392lcKKKmrxJs8gPU17RRXZWf/9k=", "url": "https://www.investopedia.com/terms/c/customer-service.asp", "type": "video"}, "299": {"title": "5 Ways to Deliver Excellent Customer Service", "snippet": "", "uploaded": "", "thumbnail": "data:image/jpeg;base64,/9j/4AAQSkZJRgABAQAAAQABAAD/2wCEAAkGBwgHBgkIBwgKCgkLDRYPDQwMDRsUFRAWIB0iIiAdHx8kKDQsJCYxJx8fLT0tMTU3Ojo6Iys/RD84QzQ5OjcBCgoKDQwNGg8PGjclHyU3Nzc3Nzc3Nzc3Nzc3Nzc3Nzc3Nzc3Nzc3Nzc3Nzc3Nzc3Nzc3Nzc3Nzc3Nzc3Nzc3N//AABEIAEEAdAMBIgACEQEDEQH/xAAcAAACAgMBAQAAAAAAAAAAAAAEBQAGAgMHAQj/xABCEAACAQMCAwUDBgoLAQAAAAABAgMABBESIQUGMRMiQVGBYXHBFDJyobGyIzU2QlJzkcLR4RUWMzRTYnWCkqLwB//EABkBAAMBAQEAAAAAAAAAAAAAAAECAwAEBf/EACMRAAICAgEDBQEAAAAAAAAAAAABAhEhMRIDMkEiM0JRwRP/2gAMAwEAAhEDEQA/AOZdtwfvYyoYYOC9Hct/Iv6bh+RZz2b6tz7POk9xwW5gv7iz7SBpIPnMr91vo7b0z5as3suYYUklgkLQM2YZQ4GR0JHQ+ymccXY/K8UdCXSEHnWXhWuIahW3T7agMealjjZ3YKoGSScACq9cc2W4m7Ozt3nH6RbSD7tqK5uSY8JCwsAplXtB5jf44obl+zguYgLltZGw7oyPWt4saMeTDrDjMF4BmN4XPUNuP2/ypnTbhXL/AAqR48RSOWIUkt0FCcTs/kN/PbAHTE5UZ8qVOxpx4gE+juhkDEnAz4UVbRKgIZ8ZwMEZ8DWrs0Zg0jYCnYeZpha9nglh5H0xQls0dAbGOCRWZQ42G9HwygCUrsp6CgbgRSMUclQcaSBRECFICD1opCsaJdHsgnpRUc+ssPIilaj7a3wEiST309ExrqzvXlaqlAJw64mKXt6JMXLyRLokbYjDLuR4HSCMe2suAQvBzFDrxmSJnAA6AjYUC3GLEtq7AscYywH8aZcBv4rzjdqsURXSr7kY2xVnJ8ao3GKd2XmLArZnB2rUlZHJFRCAczNIeEuVUModdfmBnqPXHpmq1aycTgWSe1kRIk3bUOvu2q7MYxBIZ9Ii0nXq6afHPsxVDu7uCVp14dKxtHbKggj7fCitFINI6DZ8HmN3w+/jv5RGyCR1ONjjyPhmnHNDiTixYMrMyKzYHQlQcfH1pDyebi44dbxmLTFGfnszMSPHBPT3YphxKbtuJXMm20hXY/o934Ui2P1TGzjWVmDLkZHxojCwgjHXA+qtFjKsRckdcfGs55UcZyPnCtWRI1R5EiZJIz061Lq4W2VdSk62wMela0fQGPhitBuWllWVkHZp3gtWhCyPUnxG0eHAKnINFQJ3m99Uu652zbymzsm+VEZj7ZgUz7cHNAW/PnHYie24RazZ/wAN2T7c0MPQXFrZ1EJsKlcYvOc+cZLuV7ed4IWclIhDE2geAyRvUo8GCzoUvZW9xAkcFlFHK5EeIVGcIWzn0xSHmgR/1p4PMsgaWW2cSKAMJgbD/saOiSF/6MiudJVGIZS+Mfg2pXzHNbPzLwtbXQEjWRcK2fzepp28E4rIwjPnQvEOMWVgQk8vfP5iAsR78dPWlPNfFZLGKC2t20STjU7jqiZA29pz9VV2NVYAn884z7aSMLyWsK5m5ifiS/IbRXitye+zbNJ5DHgPtoHg9ndXLLFDGS3gDt7PGtPFISyW86Lu4wQPMf8AjVn5C4vJBxpLO9SN4rhc27sn5xxjJG+D0PXzpvhgD9Mi6cpcKuOHWgEkb9s5y2TsPYPCgbm77LmKeF8NFcmRgR07RWwSPs9tWLinGLPhiGJLZxdyIGRTuEztkkbbe/wrmfFuJfJ7iznB1C3YI+++dTFt/wBnv6+NShG5WO52snRuXEsrwzi4VnYEBVXPXfPSnNxY8OtDiW0OrGdBzn34rk/DOZUguO0srvBY95NWCfT41YLe+dis0kjza8MCzZz+2rxTWDl60PKLJxCLhNzgRzLbFeuEO9CScOtFtLiSLikPciY6WGM7GlbXMckpkaNsn/N/KvLqSBrG4AZ0IifGoZB7p8RWcX9iJq9HP4SVlc+2mdu4YCkUMh1OSOpo+2kwwrnaPTTG+rFSh9ealCjFUfiJY7Rf8mzR3Lt00nHLNSqqNbdPomirjhll2fymCxkS316GLy4A28Acn6/Pbahb5YeHSwz2RWO5jZ0KLnYBQA2/nqOPPTmup9NJHJ/STN/MFwL7jdyF7wijESgeOOuPUmllvcGJmiZ9sq6H3UPHcPG4fQSR4k15KTcSl0j0bEkZyPSmSpGsfWrJdWl1DtqglEg93U/vVnwWKK8jhgkLHsWxmPOoDGTjG/SrP/8APLzPAmt0wZY2Lgfpgk+0UBzLJ2vMEtvGYyiJp0rFpIymcHffff1qKllos4+lMadpJd28L8QdpriNQFZ0AGjfSWGNmwNR9/sqtXM0VybgyKGEk7ED2A4H1AVYFvIhI34MaIYmbvAbkbAnzOftqnRFuyh1nvtgt7zvRgiZ6GRJm7qjG+ce8fAVa+V9d3ZyhXX8HLg6mxjIFUi7Zu1fBx3QPrqzcmXkkRuI4sa3Knf1/jVBJ9rLGqPnGk5G1ZXcMi8PupGQ6RDJv/tNWPgFtxKWZJBw2C9iYjLHbA9fGnHOnCEHK3EJoYIrV4bSZ3CsW1DQdqDl4OZbPnuFwAcjrRcEo6UsVtq2wtlhg1Bo9NSHiS93rUpd8o07ZqVqNZuvPxZbfRH3npdefjCX9Yftr2pXXL9ONAd388VtT+5v9NfjUqUoRrwX+6D9W9EWv45f1+5UqVBdzOl+2htc/wBne/qf3lqvDpB6VKlPAkB3f9qfT4065P8Axg30R94VKlUEnpn0LyV+T1r9CsOd/wAkON/6fP8AcNSpUfJzLaPlofNrOH5wqVKx6BkPH315UqUDH//Z", "url": "https://www.superoffice.com/blog/five-ways-to-deliver-excellent-customer-service/", "type": "video"}, "300": {"title": "What Is Customer Service? - Definition, Types & Role in ...", "snippet": "", "uploaded": "", "thumbnail": "data:image/jpeg;base64,/9j/4AAQSkZJRgABAQAAAQABAAD/2wCEAAkGBwgHBgkIBwgKCgkLDRYPDQwMDRsUFRAWIB0iIiAdHx8kKDQsJCYxJx8fLT0tMTU3Ojo6Iys/RD84QzQ5OjcBCgoKDQwNGg8PGjclHyU3Nzc3Nzc3Nzc3Nzc3Nzc3Nzc3Nzc3Nzc3Nzc3Nzc3Nzc3Nzc3Nzc3Nzc3Nzc3Nzc3N//AABEIAEEAdAMBIgACEQEDEQH/xAAbAAACAwEBAQAAAAAAAAAAAAAFBgAEBwMCAf/EAEcQAAEDAwIDBQQFBwgLAAAAAAECAwQABRESIQYTMSJBUWFxFDKBkSNCobHSBxUzdLLB0SRSc4KTs+HwFiU0NTZTYmNykqL/xAAaAQADAQEBAQAAAAAAAAAAAAACAwQFAQAG/8QAJhEAAgIBBAEEAgMAAAAAAAAAAQIAAxEEEjFBIRMUIlEyM2Gh4f/aAAwDAQACEQMRAD8APsthOG1gL1K6q+H8PtoJO4m5E+ZDbsZeEdeFuNr2HU5xg4G56+A8KY7NbG5YuMtTryHWJYCdKuyUhps4KTt1J3GDvSdPc9lv90VpCw49uMgEEJIG5B/nfu2zUOlLsfn3KtRtwdg4/mHYt6jTGmzbYzL75xrjvOBl3P8A0ggpV8D3UOlcTrYUUO2RxDiEkEFwJUnIxuCnI8fD1qkJjzyHXuUnljIUO7fSBn0x9p86uIlTX3VsupaUtoklDzna2IOAr4H5+VW4H3JcMepDxjpSlxVlWG8HBL4Grfu236Y28/WvTfGiVhZRZljKMFfNG3dn3fMfZXQhiS2eS4lh4oUktPnQCVEk6Vjsnr0OPGidv4Zv9ycW6Y0eO1r2U+sgK3TuEgZ+oMHA699cwpnjvXkSk1xklTiki2qCs/8APBHXyHwogxxQkJATbwAcq/SjvPpVq4cDXNMFoMLZfcCiXEpVg4zsRnGTuc5I7qBptM6ItSXY5QpKdRyNhkZwe7NAwxDXzzDaL8VtKC4uUqyCC5tg92MedWF31xLRKWSNsDt+fpStIulsi/QmQJDiuz9EMpGe8qO2PTNBpXFMt1wBDCGWPrIBys/1iPuFDtYw/iI9Sr8thKHH1lIByjUsD1I23wM0Pg8apu4uKbc+6v2JnmKUpOlKic4xnfuNIKhzyiVEZmS5SdSXXXVau47Dv6Hvo1+TWMZFwvLTkUstuMMt6dJAPaUDjYeNBYNqkiGgUkZl7D0lKpb4UsZwpaumfD/CmCz2uU/M9liIQlfLDinidwD4eHw3r1PtSGuFzcHHVrd5vLQnYJQkL04AHpTFwzj89H9QR94qJVLWKH7l7uq1HZ1OzXCcRtsJedcW51UU4APzzUoxJnw23NK5TKVAbgrG1SrzVWOpm+pYe4qcMj+R3j9bP9y3We3YNjiS4B4HRziDg4x2Rg9DTlbDhmRgkZuQ6dP0bNUplvspnLkvS9E1UhRcaA5mrfABT3bY7xU+nsCgZ+oy1SScfZjFY7Lbn7FDEi2MhRaTzAuOApZAxqO2cnrnzrP5kVtc1xi3NKUAsnlpTrIOogAHGdhj45o/FhWzJDTL60KOcOuYA9Ep2x86+3y1lyNH/N0Ua23RsykDs7+Hnim+6XcFxFisjyYIZsk8IPOawhIyppSwFEDrt3H1xWiXK3uSnlP26ApwOoGl0TlNoxpA90HY4GPhSvHfTbY+qe2+0lI7mlHr5jYfOrkS83CZKYYtL64sFtpK1LUyFLcBVgAAgjGxyfSu12tk7h4hWLuwBDS7fMcbQoW19twLOWxccJSNzkKHeScdDsPM5qcVqWxw2+0W+U63FXqw5rKce6NXecb5otDujpakszHRzU55bmjQSO7I9Qd/DFJM52fcUurXLUjmLXhokctKRkYUk9e7OfGmNYMRQrbOIhtKCta2Uaktj6RWkFIzQ65voYhlSBkg9keZOB8NxWp27iO33RhDM4JjSygByPKbCT06DPUeVJnEcW1XC3tw7M/GXJeuDTbCWmSnXtlWo9wG52GNhRhp4rEtydO5el+6yW0BIAQ2+pCEjwxn/OK62+9TbdJDtuvD7TysJ7TvMyOuNKsjwPStAtNjh2V2TGVDhTbhFiIkuOvNklwqKwEpUonT7ncnvFErq0wu2yIdwtUNiO8+1GIZd3UpxSdKhhAxhSs58QfjOXJOI8IMQFbuPnZ1la4fukdtMhThUiUg4S6c6sFOdlZJ6bHyp9tsF6dcgy29yv5I2onfceHzIrH+JeGbjw8oKy460XB7PKbGcLJ7KVDrnp3YP2DbOGn0IuqVPLSj/V7eSsgb5FJZQbEPUaGIrZYR/wBF4wA5kh4q8U4A+41KMLnQ87y4/wDaJr5VmxJJueINryY8nB2/OIz/AOjVAXoUuZf53szClgPbq6JGw6mjVqDyFSWypssrfS8nY6gcISd/Ds0rXa6zY97nsMy3m2g+SEIWQOgqLS/IfH6lVmUJjpAs6msKkPgqJzy0bD59TVG9XmRCd9mt7jbroO6G2PcHmSo5PwpKM6QX0LW+4VZ2VrORXV115DqfZlJbKRnOetUCjByYsZeM7/tNw9jdnPaXOvKLeEpwOuPHOPnVadMTBTFkNMjSMtpbDikpTjOehBwfAeflQ6A/cLrKS0l9S3wMbEJA+XpR1rhqcdHPmt6EqKi3p1BR8yaOtkrcM4zjqd8bccScM3mK4++iTy2uYE8pgZ06uijqJ27tjvvV+4cPsyX5LqZCkJkAlSC37pIA/nb4xQK68LSUJcfBS+ykFWhvslI3JxtuKVFzi3oaSt4NoUrKdRPUAfuordtxJTwICsyHIMaOLDb0CPGkutS1l0IUAr6VCDnv67HHr30vFDlnu0CY/LcctcaTodLmUKbC06QrO2UgqG4PwFVobTEyW23GZdU+XewkK2J1ZHXyzV59m4cTvOw7YI6YLRKZFzeRraTjqlsEds9dxt59DXMbRgmdwuMmPjkSCytU9TalLCEguZW4SkHKdt8gE5HzrzIZg3Rpla1akqcSptSSRlSDqTt5EE7+dZv+Tu6yO3bWuJG4fbPsbd0YK2HEE4SAsEFCtjt0Odt6P8fS7xZY6IVwvsNqfIH0cK0tKDhSfrLdXnQnqdhk426E1P7d88w/XTHkTtxrJDzkO0svKkPB9EmQCEkMNoOxVgDBKiAKb7Tbm7hdEtOrWkCEhYKcZzsO/wBaybh2Hd4XCL1xtUluS0+8RcILq061LSsgLSr3genXbc1pfAnFdsuNxUsLcjusxENOsPtlK21ZHUeG3WharFijkCELM1E9n/I1HhdgHaU98k/wqUYTNiOJCkSWSD36xUqv00+pLvaZ5AXguf1f2hWdcQydHEdwOdg8fuFaEwktIkDWguhIKkA5KRkdaT5lkts2dIlyDIUt5ZUcPAAenZrO0riofKW6jDt4i29NKsEL6edeDPVkErOe7KqZE8L2QqKlmXjw5+w/+a6wOF7NFmMShImLLStQQp1OlXr2Kt9zXJdpBgK3XSTEdD0R4tug51J3piHHV0S2AfZlK8S2c/fRS42a13RLYOtooJOWnkgnyOU1QXwla0nCnpgPk6n8FCb6SMvOCtz+PmC7lxPc5rZQ5KIbOxQ2NINBfagFKUvcnxpvRwdb3E9hyaR/Sp/DXxfAsFYxqnf2yPw14arTqMBhDFdoOcRKZuL0V/nxnFNuJVqSpPUGuLPFtyttvu1rbW2WJqXHElSd0FYwsJwQB44p2c4CgJG6p2//AHkfgoHxVwLHjWKTOiGUpyMnmfSuIKdOe10SO6iXUUv4BzAZHHkxfTEbMZpC8jQ3oJBxkY3Br5CaBIfU66tY1I7atXQ6R132CQPSuka7CO+1IYbkJcaUFoPIJwQcjYjBrg1P2WXWpBWtxayQyd8qJ/fVviZmH2kSxa7o7CQ9HiJK5rsxwMpzgDocnyFOPDM+XZ5D8yWWrjMlBIfekJycDolJ+qkeX8ML3CVt9pRPujCDzOeWu0Og0pOMfGjWU50q+iV4H3T/AArKvfDkJNvTvWygWR0b4otTiAp6A+2vvShYI+0GpSdhxOxQo+YGRUpPr2Sv21XR/uMNl6Tf6E0PFSpSX4kPU9V0b7qlSgEU0sN9K9oqVKmv6lei5aFbf+hP/lV1H7zUqVAeTLG5nOV9Wg3FP/Bt7/VF18qVbof2iR638BMxR7ifQV6qVK+wnzXcZ/yd/wC7Lp+vK/YTXW6e+alSsK/9zTXr4E927/ZR6mpUqUYjhxP/2Q==", "url": "https://study.com/academy/lesson/what-is-customer-service-definition-types-role-in-marketing.html", "type": "video"}, "301": {"title": "Customer Service 101: The Ultimate Guide - HubSpot Blog", "snippet": "", "uploaded": "", "thumbnail": "data:image/jpeg;base64,/9j/4AAQSkZJRgABAQAAAQABAAD/2wCEAAkGBwgHBgkIBwgKCgkLDRYPDQwMDRsUFRAWIB0iIiAdHx8kKDQsJCYxJx8fLT0tMTU3Ojo6Iys/RD84QzQ5OjcBCgoKDQwNGg8PGjclHyU3Nzc3Nzc3Nzc3Nzc3Nzc3Nzc3Nzc3Nzc3Nzc3Nzc3Nzc3Nzc3Nzc3Nzc3Nzc3Nzc3N//AABEIAEEAdAMBIgACEQEDEQH/xAAbAAACAwEBAQAAAAAAAAAAAAAFBgADBAIBB//EAD0QAAIBAwMBBQUGAwYHAAAAAAECAwAEEQUSITEGE0FRYSIycYGxFEKRocHRI1LwFTNisuHxFkNUcoKSwv/EABgBAAMBAQAAAAAAAAAAAAAAAAABAgME/8QAHxEAAgICAgMBAAAAAAAAAAAAAAECERIhAzFBUYEi/9oADAMBAAIRAxEAPwDRa9rAMC7syP8AFEf0NFINe0yfpcd2fKQYoA+i6globp7RxAMZc44rCYh4qPmKoix5SeKUZilRx/hYGozYpHWBc5HHwNbYBOvuXEw+DmgLGjfXouIlcq8qAj3hn3fj5fOlPVL+8srQlbltz5AJx7Ixyc/hWHs0JLV4Z2QOksiozs/3jWc510bcfHmfTrZtqghgQeRg0Rt0EowwBB65pUs7mUO7W9q6q2HMUnG09Dx8R9aPafqDqR3tpIPVTmri7VkSWLoquNGthPMwIjQHPoK5TStOZGMlw27nABH7UYv4mltLho1JLDgY58KQIeyOtFImcLuRUwjSO6owCgthlO7JBOOOTwQeaokYr/StKWJfskrCTdhizE8Y6eVBr8adaW4aWaEFvdaecIpr2bsxPb2sAvFgh7slTKAcznqXfj3uD5+PNYV7MrcyXBsrwsYrhJI9ytiNMMSg2sDy7u2QfIeFSntpotqKimnsoS4knWUWMumsY8hhAneEHy5zWfutcdciO8VT4pEUH5Ctmn6X/YklyVlleSZt26SNlZTknAJPu88DwJPnVzzXc/Ekrt8TQyLA40fWpPaMdwSfFpgD+ZqUWvLaa2uXhcMHTG4E9CQD+tSpsBv1AD/hC6Pki/pSjperiyt5o2W3fcMr3sAck8DqenFNVzKrdkr7ccADB9KR57ZYYGld8KvU4z1pjGbRZopIHeazhmBY+a+XlWgRWLSlprJRH/KgGR8zQ7svdwy6c5U+7IRz8BVHaDWfsoW3t1V3lUlmJ9wdM/X8KoAL27azmSG0sYXSVt7EHlgvGAcedC9CkS7ktCxVArbm3LuHTn6VQNQvBqkkUjxxzrjZxgHPjirr+4XStNlNtIrSXKckeAJ9r8ea5pO2dfH+Vo+k9lYBd2lxOzv3AkCQAkcKB1+ec0XvlexjiMCd7vkCMCcbR518z7I9oby0s2sJC2wZIx7y+vNPUd0JgFDF3QAOcYraD0c3Kt2MyXEAQ/xos4866a7twpH2iPofGlUCT7UJUdtm3BTjGa9aRyTuQ8+op2SHNcuFbTwYtkqyOFyPu+J+mPnQDQwqXN+rezlox8OKF6pqtzZ3UNqu0JMjSDoTwcH9K2aPKZpLyVurSj/KKBeRkKwPGVOx1xyDzSo1sEzICoy3AB5o5EVyzYAJ4J86qFpEBh0GR4ZppWKTBMkVzeSvcShpZHPtOQOTjHh6AVK3MoQlUyo8gcVKrEnICz3t9HHby2xikuFbL2xlBXAx7JXOCPHPXwoDr91dlnnuIdvfN7SjhQT4AA9Kw23ZvV9TtWlgKW56B5SyknncdoHB6eXjSxHY34mgaWR3MQ9oMzHJ3E+Nc7Upb6O2MoQdSSZbeandW96yx4hAXGF+8Mnk/l+FH7ISSbzK25tmCT4+tK94GfXIY5wAWC5GeOpxTFbytDaTlg20ISPQ46VpG62ZSrJ49Ggql40cjArKqjJwDgYB5z8TQ3Urj7LNdac0e4TyCWB/JWPtD8Q2PjXMF7IkffKAxz7Q/mrzUpI7/wCxXEPvQ3AVweqqf9QKbViyaGhUAi/hHbj2yM8f1+9GdJ1CJYLmSTdgFUJTnwyP81J11fPHHPtPBjZfgeOfzNbNKbUTpjJpqq0xkEjiQfd8Pn0oYmwnp/aW3sHWw7xpSjkyFhtKg+h59a36dcwDUybfUJ5kmBPdyHhSeeOKR4YUk125k1feLhi25IUY4wBnoDR6xn06O/geynLIEzJvB9kgHPh5YqVFVomcm5XLs1dtJ7MXVsrySi8MLCJIondmXPOAtFeyLk6IkgYtuIO4jBOQKEbIu2tw62k0tvpkLCN7mE4kuvHaG8F5/rwM2klrp0L23eJCqu3do7YbaOBwefCnQX4NFqGinuZBnLkgc+OOP1rX2eeR9Ds3kkeRintO4ILHJ655patu0mlLdLbPegXEk2AGVgM/y5xjJ5x5mt7rtcvC0keT9xip/KmnQmrQbl981KC9/df9TL8zn61KrNE4FFjpetZzLPdqXfcwSJUzkDJ6UKutNvVutt3F3cre6H2rx5+nxpin7T9m7wq1/pv2hlGAZIkJHzJqR9oeyUX91pTxnzQqn0apND5lqWl3rdpO/S2eS3WIDvIyG5APkfWrDdpDC0cyHO0gI3sbj5ZxxX05u1nZzBAtbg/90+fq1CbjWdFlY4iBU+EjKT9aLAS7O3gnts94kRbnYjbwPmeatj06BWLGdyx/lUcc+Ipmmuuz04He20Rx4BgPoazCDsqPcs0XnPszY58/eqfpalH0AptNvZ4ZYkido3DFZEHU8YHOPX8KOdk9PvrAuHtzhkx7y/vWiKbQIU2RIypnIX7RkD5Zohb65pduu2Ndo9HX96d6IbNmgWVzZX17NdC27i5bcozlgfwx09fCiV9Dp9zbvBPDE8bYyiDrg58KCS9oNLmTZIu5euN6/vWY6popP91J8pcf/VEaSpBJ5O2S57HdnXOf7MMfk0crqausezljYv31tFcsxGMzyb8D/wAgfIVnOqaT9wXCn0mz9WqmTVLTP8O5uh6F1NOxDCfsVvGY5WjBbPG0Z+lUadia3O4+PDedL0t3p0r75ld28z/vV9tqljAgRO8RR0AWkAfa3bPG3FSgh121H/Nf/wBKlAHzSHpVy17UpCLVq1a8qUMDuvalSkMlc1KlAHJ6Vwa9qUIDg9KqevalAFJ6VyOtSpQgLqlSpTA//9k=", "url": "https://blog.hubspot.com/service/customer-service", "type": "video"}, "302": {"title": "30 Kick-Ass Customer Service Tips & Examples (2020) - Nextiva", "snippet": "", "uploaded": "", "thumbnail": "data:image/jpeg;base64,/9j/4AAQSkZJRgABAQAAAQABAAD/2wCEAAkGBwgHBgkIBwgKCgkLDRYPDQwMDRsUFRAWIB0iIiAdHx8kKDQsJCYxJx8fLT0tMTU3Ojo6Iys/RD84QzQ5OjcBCgoKDQwNGg8PGjclHyU3Nzc3Nzc3Nzc3Nzc3Nzc3Nzc3Nzc3Nzc3Nzc3Nzc3Nzc3Nzc3Nzc3Nzc3Nzc3Nzc3N//AABEIAEEAdAMBIgACEQEDEQH/xAAbAAACAgMBAAAAAAAAAAAAAAAABAEDAgUGB//EADUQAAIBAwMCBQIDBgcAAAAAAAECAwAEEQUSITFBBhMUUWEycSKBkSNCUnKC8AcVYqGxwcL/xAAaAQADAQEBAQAAAAAAAAAAAAABAgMABQYE/8QAIxEAAgIBBAEFAQAAAAAAAAAAAAECAxEEEiExFBMyQUJRBf/aAAwDAQACEQMRAD8A86qKKK9UzihUp9an5FRUHilYR+oqEbegb3qaVjBRQailYQooooBKLs/gUfNKllBALAE9AT1q+5bMm0dq2Oga/c6EZTbRRSiV0d0lyUfakigMB9QzJuwe6rU5NpcBSTfIjHY3UtvHcQwPLHIWCGP8RO3GeBzxkc0sx2OY3/C4JBU8EEdRiuxf/ELUGuFlFrEuNwbbIylwR0bGAR0I467v4jVFz43u7nT7uzksrULcw+U7LuBJwRuI6Fsbef8ASKjGdv2RRxr+GcrRRRViRZT1raQJbC91OSSO1ZisMcWPNuGHULngKMjLHOOgDHilbaB7m4it4seZM6xpn3JwP+anWXuNR16WPTsCCBzbWw3AARRnaOfnDMfcsx71PXal0xSj2yulpVkuSq48StDIUsdI023hB48639Q5+7SZ5+wA+Kut9dtL0yJqemQKqkjz9PXyZFHvtzsb7YX+YVsdP8OXdzJC2o2yeUZFBk2nLfl78d/cUp4k0VtHvJIYinlK4K7uGCkdW/PiuJHVT3e5nW8WOOVwFzbmwkjZZVuLS4XfBcICFkA4PB5DA8FTyD8YJYjsryWFJo7O4eKT6JFiYq3OODjB5IFLaMxn0/UNMkO7bEb2An910xvx9492ffYvtXdaHa60NAttVt73SxZx2JzNLExdI42ZmBG7kxsigHHO8ZzXYhqm68vvo5tum2WOKOTGlakRn/Lr3GQM+mfqcY7d8j9RVa2F68nlpZXTSc/gEDE8HaeMfxAj78V1lq+q3upaoPUWS3lhDDJLAsJZp3EMgZAN2WwJJFZs56HjHG3S88QvbyyabqFlexw6f67Z6Fl3I5MiIOc5ID45424PJzReoa/CaqPPG06/WWKJrG7EkufLQwNufHXaMZOPisZdO1JUBXTL1shSCLZ8YbgHp37e9dtINSOtW1m2r6bHe6XC8zQvayrFGhRBIN+R5mIyD84I6cUhp+qa/rGhalfW1xaW6Qx+S2y2IkcRQSOpUhsKcKRx7jtkEO94G9I4pNPv5QGjsbtwUMgKwMcoMEt06cjnpyPesxpOpl5EGm3xeIgSKLZ8oT0yMcZ7Zr0jULTWU8xb3VdMkjlv1ilRLNmEEjbBGxCsCuCiBR055z2Xg0LWL3VL7UdP1DT5J5rsGT9g6K0lvNFnaGbP1npnnGBjIpPID6J55Lp99DG0k1jdxxoqszvAyhVbhSSRwD2Pelq9D8TW+vRaLqa6hqNlcBY42e3Fu4EcCzGNGjb6AxYEkctgnntXndUhZvWSc47Xgmiiop8iDlhc+iv7W72lvTzJLgd9rA/9VuvDkNvpvinVdPu1EiiQtD3DoSSrfYqyn7GufPA+a2dtcR3a23mXCWuo2ihLa6lz5ciZ4jk9sfut0wcHAAIj/S08rYJx7R9OhvVU+T0ZTa3umRR3EbFCcl2jwATnOeOnOK53xsbS30me3slX0wUjgdTV9k89tpyi+tJwGGVSG13gk+0iAq4+c0h4h0zU9Qs1kuY00+13gA3LeWoHJLe7HjG1QTz0rzca5Oajg78rIKDaZyvhZH8zVL6Qny4rKSEfzy4jA/Quf6DT6W06WiAa3FHEYmxAZyMKxXepXpyQvHfHxU3ElvFbJYaeG9LG5keR12tcSYxvI7ADhV7DPJJNWrq91HCkUYhwibFJTk8Acnv0HXivS6emVdfPbPO32qc8oxtjem4vvJ8QrD6l2W5cXLILg8Ek9NwJY9fn3q2CO/jESQeJkjVH2IqXjLtCAhSOcYxkD2rXXOtXs86SyFFkjV0yikZD5znn5rM6/eZkby7UNJ9REI9lH/hf0FUcWTTLhJfXMNkZvEBII9Okb3TEwo68jGeFwNpHToDximraG8tLa22eIvIW3LSwRxXLAREg5IC9Cc4/qNJWWrXixLGRG0SIIwGU8jGMdfjr164xk5uh1W6iChSjBWLAOmcE7s49vqPShtNkau0vRAUm8RzTIkxmWMXTP+0A378Z65zz7n3NYra3fkjPiArGzCQqt2chmZXJxn6twUn5UHtS15qdxeQCGYRBQ+8bE2nP9mkHYIpJ6VsBybWaO5udNeGXX5GgLGY289w20uQHJ255JLfqG71oryD011LAJEkCNjehyG+RVbMXYsetY1ksA7CiiiibBc3Wr7O2S53hpZEYYwI4DJnr7dO1LmrrW7ns2ZreQozLtJA7V9b5IdHQQR2UA3WEGoRuwyRCky7xgE9G7Bl/Ue/OV1Z29wQ/l3scztgSPayOX6LtBJ5/EQPvgVpF1nUUijiF0xjiXaikAgDDLjp7O3+3sMSmuahHdNcpKqysHBIjUfUwY9uuQDmvm2zTyX3RawTMI1kIik8xOz7dufyrCsnmNy7zsQXkYs2BjknJ4rGnEKLmLcN69R1+aXjQyPgdO9P1iqqudoAyc0GEkAKAB0FFFFK2EDwKSmk8xuPpHSrLiXnYv51RShCiiigYmioorZMXHrUGiivsZEjtUGiikYUMWv0n71bRRSMYDUUUUGMFB60UUjMInr+dBoopQh2oqKKzMSKKKKBj/9k=", "url": "https://www.nextiva.com/blog/customer-service-tips.html", "type": "video"}, "303": {"title": "Customer Service Vs. Customer Experience - YouTube", "snippet": "", "uploaded": "", "thumbnail": "data:image/jpeg;base64,/9j/4AAQSkZJRgABAQAAAQABAAD/2wCEAAkGBwgHBgkIBwgKCgkLDRYPDQwMDRsUFRAWIB0iIiAdHx8kKDQsJCYxJx8fLT0tMTU3Ojo6Iys/RD84QzQ5OjcBCgoKDQwNGg8PGjclHyU3Nzc3Nzc3Nzc3Nzc3Nzc3Nzc3Nzc3Nzc3Nzc3Nzc3Nzc3Nzc3Nzc3Nzc3Nzc3Nzc3N//AABEIAEEAdAMBIgACEQEDEQH/xAAbAAACAgMBAAAAAAAAAAAAAAAEBQADAQIGB//EAEAQAAIBAwICBQcJBQkAAAAAAAECAwAEERIhBTETIkFRcQYUMmGBscEVIyUzNXORocIkNEJy0kRFUlNUY9Hw8f/EABkBAAMBAQEAAAAAAAAAAAAAAAECAwQABf/EACERAAIBBAIDAQEAAAAAAAAAAAABAgMREjEhQRMiMhQE/9oADAMBAAIRAxEAPwBHBHZ2/CIJp7RZXdtOcet/6RW0cto66k4U7KDglUyM91byxj5Dtx/ufGSnfBUuRYWJgKrCrv05YdXmuB491CtNw0TQmQ2zcuFSYAyepyHfVhESsF+SJsncDojn110qw3QiECpJGdLEvjeNsuRqH+EjPOqbdp5UiCNI8nmtsw05Jx0w1H8OfqFZv0ytoNznxJbnGOGSbjUOpzFbEw9vCZuWd4zyrriqMQ646sbxjHcxz+k0PGrJxG6Mgu0Vnj0l+ROezl1e+kX9cn0dwckbix5eYA/hVL3XDxz4ePyoyDhs19eywwBel1ciSM5kVNva6+zNA8Z4bLw65EE01tJIVDMIZdWjIBAbYYOCD3EEEE1sUm0NYnT2LAEcJYqTgEJtUEtiRkcIYjbcJ38qY8OjuOhsdH7v0eHBHM6jjHrqySO4Fr0a649EIOteYIXdW+FXUSLkK+ksxn6HkGBk/N9lbJLZH+6m5Z9Ds7/CnEPStd7FyBJb6+ey6Dn2VbCnzYbHWMMcfLsVQf1CmVO/YHMUA2gz9FOMc8pW8L2EsqR+YAa2C522ycUyhUq8314zMdPSdux/Kl1pHi6gz/mr7xU5LEpF3AuI2ojvZViXSgOwHZtWaOv0zeSn1/CpU5OzYyXBmRfoeD7wfrqq0EazxiZWaHWC6jO49lESD6Ih+8H66ogkeGVJYzpdDlT66aoroSOh5cRRJazSm3skZnCq5JKyIRsV32Pqoi64fbyTNDFDEkrFtDxE7KsqDHP0sM2aTScWupFZHERQ8lMey+HdV817f2kVrfcnkaR9RXYayPfpBrz3Rmux1FvQdcRWccKzRWayLKwUImcgEyejvscAfhS3jOI7sRRi3CqAR0ROobD0snnWkHEruOJI43UKiBVyucAZxj17mqbueS7ZTMseR/Eq4J8e+qU6UotXAi/hXFPka7F3qiBwR88+Ae4+IOD7KHurhL9+HxebQRRW8awKqMWBXUTzJ2XfZeSgkUu4dwe24s93NxKeWNopNKYGRjsxRF1wqHgsqrw3UUjw0jMchicEECqqqlKxfwywyDI7eF5LlWhgxCda9EMDYkYO/Or+gtsODHbCTo9QDZwdhuwz30tN7MzahoUk6jpTGT6/xrKXEolMpKaiuggrtitfkijJgxlb20DiJnih6wXOjIO5bPby2FYjgheXo2SHSYVxpB1BiF3J9tL14hOrExYJVc7LyAOfjRVy8sFxLbswymF1adyABj4V3lgd4pWuFmGFZUQwKdRyTk7eO9DxAG+hx0f1q/VjA51BdzHcuMk5zitoGL3kLHGekXkMdopZzjJcDRi0V3wzdyePwqVtefvUnj8KzUp/TGWip/siH7wfroUUS/2RD94P10IDVJbBHRlZArgsMhTkjvpr5ZXHm9nIrSMelIEEZGNIOPdg0nLsjK6EqysGBHMEUHxfp7i0aad2eUnX1jk4HbU5U8uS0KmCaD7Mnok1c9O9EvgjmBQHDZPOY4mj/iXPhThYFA62NqdQuJcP4bcwTROPNvQQa+r1Sew+O1CeUbTTwSRxKCxAI0DkF3P5Cu+4RwCL5EijkBBlUSSYXmxHwqiPyciSQysetvg6ezlyrK6XvdGuNb0xPKYw+jPId5NVzO2jVyPd3094xwsWN/cWrDKo2UJHYeVIOKQtAnSKDo788q042Rk7GHknIp4pokZVMkTKmrkWyDj8jTTygjEV5FrIM7x6pdPIHsrl+CkvedIjadC6vb/0Gm17evPNGsoQyjdpCvWIA5ZpHSd8ink9cCwVbat+1QfeL7xQ4fPZVls37ZAMZ+dT3iuJll85F1IPXWK04gwF5KACd+/1VKM/pgWjL/ZEP3n9dCCjYOhn4bFE1zHE4bUQ3i3/ACKwLOD/AF8P4GqtXYqYC1YlKyKuB1cb0cbKA/2+H8DVRsYlBC8RtxvntoxVuDmzbhsEVuiQxgA6dRFMrVekmCHmzBR7Til/C+HKl5JNJxOKUlNOlQduVPeHWkZv7fFwG64OlVJJqluAZcnp8YCwovcoFVn0CfVVK3vzajza55c+iqp7zqELBcgd5irO4tlMkcT5dQ6b5Lgfxx4PiP8A2uTuVDRvq3UjcV3XlQkd3aklnjKblnTYCuSnsopLdlF7EpKkZwdtqqlwK5IVWMMVrC+jbU5JyaHVg0zN66IW2jKaW4naE43wTirIeHwAb8Stj4ZoT1ZAT5uMvJ+C3uZrg3UIlWOPUFLFd847KY8Ng4dLxCFHs4eu+YiJHB2ycjrnPo9oFCcEey4dNK9xdwypImgqtGWV5wezujOJ1Zl9AEjbx9m1efVjVz40Fs53ibDz6XODuPcKlDcSnVr+Zo2DqW2K8uVZrTK1wJswvpCrBUqVUYweRqpqlSgcHcE5zeyuo8m/tmz/AJqlSqLQvZ6gvo0Pc8j4/AVKlSHOZ8pfsm9/kNecv9VUqU60KzloeQ8W99HQejUqUoS09njVU3L2VKlA4qFZqVKhP6YD/9k=", "url": "https://www.youtube.com/watch?v=bL_D-qyva0c", "type": "video"}, "304": {"title": "Customer Service: The One-Stop Guide - HelpCrunch", "snippet": "", "uploaded": "", "thumbnail": "data:image/jpeg;base64,/9j/4AAQSkZJRgABAQAAAQABAAD/2wCEAAkGBwgHBgkIBwgKCgkLDRYPDQwMDRsUFRAWIB0iIiAdHx8kKDQsJCYxJx8fLT0tMTU3Ojo6Iys/RD84QzQ5OjcBCgoKDQwNGg8PGjclHyU3Nzc3Nzc3Nzc3Nzc3Nzc3Nzc3Nzc3Nzc3Nzc3Nzc3Nzc3Nzc3Nzc3Nzc3Nzc3Nzc3N//AABEIAEEAdAMBEQACEQEDEQH/xAAbAAACAwEBAQAAAAAAAAAAAAADBQIEBgcBAP/EAD8QAAIBAwICBwMICAcBAAAAAAECAwAEEQUSITEGEyJBUWFxFDKxIzM0coGRktE1QkNSc4LB0iQlU2KhsvAH/8QAGwEAAQUBAQAAAAAAAAAAAAAAAwECBAUGAAf/xAA3EQABAwIDBAcHAwUBAAAAAAABAAIDBBESITEFE0FRBiIyM2FxoRSBkbHB0fAVNEIkU4Ki8SP/2gAMAwEAAhEDEQA/AOMRHbKh8GHxpxXK/eTb26tT2QePmaRoUhrUFRSozQiCuRwEa2+dz4CuCHUEBitk+VKoNwvM8eVckFk96O9FJekSSzC49niiO3cYi+Tw9AOY9ajyShhsVLpybGyzcy+zzyRMwJRyufHBp6ltIIug9YgHFlH20qQ4baqUMkZlQCRPeH63nS5nRAdhIsCrT3VsvOZM+tJYqGRbVVTPG4YRSAvjI4UrzZqaxt3Zql7VcHlIR6UhCTEV718/+q1JhHJdjdzVNHbcOX3U8FcFeEZKE7jnjRgzJThGbIot2MW4Oc7sf9vyp27Fk/dG2qhLA6Z7Z54/4H501zLJrmOHH8yVFppVPZlcejUFQnuJNiVEzzHnLIf5jSJiLaxSXUhUylVUZLEk0oF0hK6X/wDOb+00vQtasZtTghuGZZY47slY2GMHGDkt7vAceA590eeMueMOakwStYDiXPNVgnkuZbqR1kaZi5IGCc8c4qY+Esbe+SiNk3jiLZqmLec8oZPwmgYm81JFNMdGH4FMtItZVuEaSGQBZEPFD3GjwvjB6xCsaKimL+tGdRwP2U7u1I2nYy5J5rjvohLHHIrqile3NzSPMeKnbWEsdypaJwhjPaKnHu+NAqm4YyfJAEJBvbh9FTWOmKuRBHwpVyFdaRqNj2rmymjX94odv38q4FOaQTkhrKy4B4etGDlK3hGRWjs4YXgjbYvaUNy8qrJJpA4jEVtaOlp3wscWjMD5K2LaA/skPqophlkOrirBtDTf2x8AvPZLccoIh/IKZjdzS+xUw0YPgEBIoxqIUIoBiJxjzFLc4PeojYYxWhoaOzy8Qh6xKIniiRBgYZscOHd8KlUgyJVB0peBLHCBYAX+OX0VU2GpFnuFsLnqwpfrOpbbtGMnOOQyOPmKkF1narMYSRol0sszvLwYdUCucYwaMXF7bHRMZ/5OxN1WsjAKg+VUi9dibdoKLwFIi3AXhwwI4EGlSOAcLFL000R6hHJbExxtu6yNThTwPdRHzu3RaVlNq7LbEd9DkOI4JMicBVgsWNEQJwpVy6/p+oWvs65DEYIxt9aATZSP02bTJLdV0vStUkLy6dCg8UGxj5kikEhCtqWjbGzC7NcobU7hG2wvsjBIQBRwHdRBEwm5CF+qVMYDY3WA0yGi0WmytLZwyOcsy5JqFIAHkBbTZsz5aVj3m5ISrXb65trpFilKoUyQMeJo0DGuF3BUG3a+qp5w2J9gR4cyh6BdzXGoN17lyIjjPqKWdjWsyCHsKsmnrDvXX6p+YTrVkDW6uCVlVh1bjmv/ALFNpb48lZdKBH7I1zh1r2B5cT8kvk1/X5NSFyup3clzGpiSUH3VPMDu8PuHhUosbosQJX3BB0VK+ubvW7uWS6m2tFD3DOdvj5+dK5xY0Dgj01P7U99zYhpOmtlp4OMSH/aKqzqvUIO6b5LMdJN6aiGRiOwORqZT2wLD9IsTazE08ArXRy/lmd7edi+F3KTz9KZURhvWCndHtoyyvMEpvYXHPyWlsl3XKDxB+BqFMbRlaDaIvSv/ADisrGOyPSrk6ry0aIgFIuXQbPrOq4MuNzcx5nzqM4rUG2JE1GaS20y7mLL8nC7e74A+dNGZTyWtaTyC42TwX0qYFmXcFrNIOdOh+rVfN2yt/sc/0Ufkk/ST6TH9T+tHpuyVn+kffs8vqodG/wBIH+GfiKWo7CF0dNqw+R+YWmvI+ttzxwV4igQSFjvNabb1G2ooy86suR9fRIVHUzom8HexBPLnUy9153oo3P8AhppZ1GQ6EFeXMYpbYmWUimnMEmK17gj4iy1OmNEXgWaREAA3biBjh35qA1hLwCMrrfy10TKEuY8Yg3mLrN9I4Wlvs2wMyDKhoxuB28TxHgOJ8qkwAgEFZjbkzJpWvaQchovOjsAhneed0jyNihmAJyaSfERhARej+5ildNK8NysLkBai3lMMxdQC0YbgfEA8DUCZt2kFamulY+ke5huLI+iaFbajaxSmwWJu0ZEMsnu5IBB3d+KMJJnSFrX3A1Nhry0WAcykjDTKMNzzPx10U7nRrC3naM6eeHjLJ/dTnOmH8/QfZSmUlG8Xab+9XLa/t0Ta0qe8T84vifOjmxUvE0nUKt0l1CF+j98kUsZZo8Y6xT38e/wrmN6ybO9ohdnwXLmBLcAcVJVAdVqtGP8Al0OfA/E1Am7wrebGP9Gz84lLOkg+Wi+ofjRqbQqk6Rd6zy+qD0eyNQ/kNOqOwo2wMqz3Fa1TkYqCt+5okYWHjkk1gEbUmibjhHB+8CpkxIZcLBbBhZJVuikGWFw+QKjMpWdYzzAdT59k089aMkfmai00Tqev3T9RiH+pCdSxRPNIzxIzbjxZQTUJz3XOa3NBTQezR9QaDgOSa2UAg08lOwYTIV2HGN6Ljl5CuJJz/NFHMcQeGBos618uTilDNb24ErrGoU7skAYxSAuOisJhTRsJkAA8QFTv9S63pN7EgxGtw6uT38xj0o8kREbnFYufaxmjipmdkAX8bD5LU6H0lhS2f2prdZTK+V69VwASAOPkBXQxiKMNaFnazFNMXFFm1q2mmd1nt8EjncL4CnOF+CA1jmiwXOkv7Qc5rr7Y4/yqTZytBOOZ9FKTUbRomQPM2R+si/20lnIntDLWJPp9krdoy2RnFOzQC+O6t296IowgkcAdwJoL4y43VlT7RZEwNDj6od1MLggsWbHLOacxuFBqqlk5BJJ+K+tPkpN65BxzFI/MWXUkjY34mpgty7DsO59GoO7VyK0kZO9VBmK3TOgIdlzw591HLbx2VJSyGOrLhkc187uwDMH3g88Hv4VzB1bLqpx9pEhOv/Ea5uD7dcIkhJ618AN5mglnFWVPWDCGNdmE2aWU6de7d5+RgA4H9xc04NFlHfLJvAc9Tz5pA0bEEyQ7jjmUzXaaFEu15u5tz4hPNTS2ttXkvREXkE54AcQcA8vDjzpsrXuBAOSgssLdX0QLO4tpWnUdUkhDSKrkcTnJHmTxxTmMeNToosm7J0zQmmBb5uP8NESWZyS9bK271+9jRrK1bSU3L1RktbQfs0+2uspDaWlH8QjpFajlHH+EUmFHbT0w/gEOa/gt3KLblwvvMoAAphAuo8tdT08mAR3t5JhbXFtNGsiHstS28FaQTRSsD2DIqtr9wEsNsJ95gG9KQZm1lA2vUNEG7acyUr6P3XUX4VuCSKR5Z7qUqq2VO6KfC02xC3v4JnqVwlrdC8MqSzsNojEYRceJxSC44KXM39Pk35fjefzNfQakuo28ltJFDG5Unds3E+h7jRGkcQhF52o8B7sJaNLa+qQ2rsLuHGdwdfjTbKsp8QnZbW4+a2YuYBwIOPQU/CFuy9nFee023eB+EV2FJvY0uvNXVzNBapxCnMhPfQ3WVDX7XDcUUI8L/ZZ8qgA2sdwPPwNdYrN3tmFplu02LuJzgZ408MbyW0ZNGWgk8EkTlTwqONTFcjhSFciN1VG45y/XNBPaVLU987zV3Tvoy+pp7VcbP7gK23vXX8AfCoh7SpJu9d5pHZ/PxetSSiUvfN80bUvpjelcUbaPflRsPpsXqfhSjVDof3LPzgoyfpU/xf60gTW/uf8AL6pzRVpV4e+lTSlcHK4+r/Wo5WUfxQf1/tooQ0F/fb6xrilX/9k=", "url": "https://helpcrunch.com/blog/customer-service/", "type": "video"}, "305": {"title": "Kick-Ass Customer Service - Harvard Business Review", "snippet": "", "uploaded": "", "thumbnail": "https://encrypted-tbn1.gstatic.com/images?q=tbn:ANd9GcRf_HTmc8Yz2FQJshTz-dDt1wPzV2HHrRkp-ufoPwP7xFvi4OKR3fcJcWal8Oo", "url": "https://hbr.org/2017/01/kick-ass-customer-service", "type": "video"}, "306": {"title": "Customer Service | PNC - PNC Bank", "snippet": "", "uploaded": "", "thumbnail": "https://encrypted-tbn0.gstatic.com/images?q=tbn:ANd9GcQJu3oQXPdjtpXzyS5fDPBXCdxGfjXz031odaYE1bFurAVzyrDvXIgyRWWf", "url": "https://www.pnc.com/en/customer-service.html", "type": "video"}, "307": {"title": "Customer Service Consulting | The DiJulius Group", "snippet": "", "uploaded": "", "thumbnail": "https://encrypted-tbn1.gstatic.com/images?q=tbn:ANd9GcTUh03Tc_e-yumUmmKH5oiobXSDVOeX6MSwSCxxFqgWDCNfcGqy-RUzGIDy", "url": "http://thedijuliusgroup.com/consulting/", "type": "video"}, "308": {"title": "What is Customer Service? - YouTube", "snippet": "", "uploaded": "", "thumbnail": "https://i.ytimg.com/vi/IBb6I6ANf4c/default.jpg?sqp=-oaymwEECHQQQQ&rs=AMzJL3lxIcGVn1bWWnWU1OJaoh3DBXMJ2Q", "url": "https://www.youtube.com/watch?v=IBb6I6ANf4c", "type": "video"}, "309": {"title": "8 Customer Service Skills Every Employee Should Know", "snippet": "", "uploaded": "", "thumbnail": "https://encrypted-tbn0.gstatic.com/images?q=tbn:ANd9GcRbnuOU7RT_SIqzQRl55t5QhxaUEgQ3boMuqdasQm8ZXMMWSCuJQLqPmQJj", "url": "https://www.abetteranswer.com/blog/8-customer-service-skills-every-employee-should-know", "type": "video"}, "310": {"title": "Occupation Profile for Customer Service Representatives ...", "snippet": "", "uploaded": "", "thumbnail": "https://encrypted-tbn0.gstatic.com/images?q=tbn:ANd9GcQ9lbFi0acH9-V3766PLv9Q7P4QMskw1svhu-0wPvYYqpZJM3Zxtp21Kxg", "url": "https://www.careeronestop.org/Toolkit/Careers/Occupations/occupation-profile.aspx?keyword=Customer%20Service%20Representatives&onetcode=43405100&location=UNITED%20STATES&onet=43405100", "type": "video"}, "311": {"title": "10 Examples of Good Customer Service in 2020 [Dos & Don'ts]", "snippet": "", "uploaded": "", "thumbnail": "https://encrypted-tbn1.gstatic.com/images?q=tbn:ANd9GcQMc_Jpn-U2y70HcA7MdYHzGNN50ExSudc0DGymhfAjdqAhpdI5942ZfY4U", "url": "https://www.nextiva.com/blog/customer-service-examples.html", "type": "video"}, "312": {"title": "Customer Service Management - CSM - ServiceNow", "snippet": "", "uploaded": "", "thumbnail": "https://encrypted-tbn0.gstatic.com/images?q=tbn:ANd9GcSx30hNczxcr5Jg5h3qTrhFML7krSPTLsLa74g26X-LSEcGCv6eb_7ECgg", "url": "https://www.servicenow.com/products/customer-service-management.html", "type": "video"}, "313": {"title": "The only customer service audit checklist you'll ever need: 30+ ...", "snippet": "", "uploaded": "", "thumbnail": "https://encrypted-tbn1.gstatic.com/images?q=tbn:ANd9GcRJA2AzGPENlL6bPoFXf5KFWbRSitUOv-UIRyDx2uNCb4D2KhZuLNHQPA-a", "url": "https://www.ruby.com/customer-service-audit-checklist/", "type": "video"}, "314": {"title": "Customer Service - SNL - YouTube", "snippet": "", "uploaded": "", "thumbnail": "https://i.ytimg.com/vi/sfaBf3EYYIw/default.jpg?sqp=-oaymwEECHQQQQ&rs=AMzJL3nBsJhEqZXQnK2ZwULsfpYINQJQMQ", "url": "https://www.youtube.com/watch?v=sfaBf3EYYIw", "type": "video"}, "315": {"title": "Agile customer service solutions across every journey | Pega", "snippet": "", "uploaded": "", "thumbnail": "https://encrypted-tbn2.gstatic.com/images?q=tbn:ANd9GcSlCDqj2Q8eULajkN0rZor1Spaw0Q6ZPFvXdmQ15KFY3Kzz3TYM77qa13E", "url": "https://www.pega.com/products/customer-service", "type": "video"}, "316": {"title": "Customer Service and Sales Certification | NRF Foundation ...", "snippet": "", "uploaded": "", "thumbnail": "https://encrypted-tbn2.gstatic.com/images?q=tbn:ANd9GcQM9WX38FkHximS34gl-mq4gIM9fnnzCdixtfcpyTz6qCM_Ui8ZHHXETtk", "url": "https://nrffoundation.org/training-and-credentials/Customer-Service-and-Sales", "type": "video"}, "317": {"title": "Customer Service - City of Milwaukee", "snippet": "", "uploaded": "", "thumbnail": "https://encrypted-tbn3.gstatic.com/images?q=tbn:ANd9GcSADsM3B2Lzi6-S5x10UaiYh2AmdDWbVPmJfFrnspp4YjCP_IczJt3vhWZm", "url": "https://city.milwaukee.gov/water/customer", "type": "video"}, "318": {"title": "Support | First Citizens Bank", "snippet": "", "uploaded": "", "thumbnail": "https://encrypted-tbn3.gstatic.com/images?q=tbn:ANd9GcQLw-gZHK_gFNaN7uIdkA589q_Xeasf2_vsxDXGNhd9mfZUad8iIgFwK_A", "url": "https://www.firstcitizens.com/support", "type": "video"}, "319": {"title": "Customer Service | Sanford, FL", "snippet": "", "uploaded": "", "thumbnail": "https://encrypted-tbn3.gstatic.com/images?q=tbn:ANd9GcSZZc6nopFIh5cYa8vQ61QZTbFDcS3LBGjnALQpnssUXTfqQVh5HcAIsav7", "url": "https://www.sanfordfl.gov/departments/water-and-sewer-utilities/customer-service", "type": "video"}, "320": {"title": "Customer Service & Operations Jobs | Careers | The Hartford", "snippet": "", "uploaded": "", "thumbnail": "https://encrypted-tbn2.gstatic.com/images?q=tbn:ANd9GcQzxLxtNM_anSI85fwAz2F8Gh3HL1aAaQqYDkK3nIeec5M4uvL_4O0ZfkKNGHs", "url": "https://www.thehartford.com/careers/customer-service-jobs", "type": "video"}, "321": {"title": "Customer Service Careers - State Farm\u00ae", "snippet": "", "uploaded": "", "thumbnail": "https://encrypted-tbn2.gstatic.com/images?q=tbn:ANd9GcR_oFgFJF05LQ0diEcVDuF5UUPKKd00l8MPVwJ8l_-gQPD20bQzVRtThj8", "url": "https://www.statefarm.com/careers/become-an-employee/career-areas/customer-service-careers", "type": "video"}, "322": {"title": "Social Customer Service - Hootsuite", "snippet": "", "uploaded": "", "thumbnail": "https://encrypted-tbn2.gstatic.com/images?q=tbn:ANd9GcQaxQMqwmONPo9-MTAu3fMYUzPL5QqMip1BmoeGmbwpbJHNeTm65n03BNc", "url": "https://hootsuite.com/solutions/social-customer-service", "type": "video"}, "323": {"title": "Occupation Profile for Customer Service Representatives ...", "snippet": "", "uploaded": "", "thumbnail": "https://encrypted-tbn0.gstatic.com/images?q=tbn:ANd9GcQ9lbFi0acH9-V3766PLv9Q7P4QMskw1svhu-0wPvYYqpZJM3Zxtp21Kxg", "url": "https://www.careeronestop.org/toolkit/careers/occupations/Occupation-profile.aspx?keyword=Customer%20Service%20Representatives&onetcode=43405100&location=FLORIDA&onet=43405100", "type": "video"}, "324": {"title": "Old National Customer Service", "snippet": "", "uploaded": "", "thumbnail": "https://encrypted-tbn2.gstatic.com/images?q=tbn:ANd9GcSG8KRgumBMzcIB1CEwvVe2777gPDfk7jlxwBGyta68jcC4SyQhcxr10Ko", "url": "https://www.oldnational.com/customer-service", "type": "video"}, "325": {"title": "Pay My Bill | City of Denton", "snippet": "", "uploaded": "", "thumbnail": "https://encrypted-tbn3.gstatic.com/images?q=tbn:ANd9GcRyMCMRYUyKnBaB1rg9NOT4OTek3Lclw1dcw_TlJvBK9y18UWYQT4iDuUc", "url": "https://www.cityofdenton.com/en-us/pay-my-bill", "type": "video"}, "326": {"title": "Customer Service :: Union County, NC", "snippet": "", "uploaded": "", "thumbnail": "https://encrypted-tbn0.gstatic.com/images?q=tbn:ANd9GcTQBqSEH5XH1PTv9qGhLPZI8bpGQZ2qdo0kR8MQHyz4uFf9yfVjYdte4Emc", "url": "https://www.unioncountync.gov/departments/public-works/customer-service", "type": "video"}, "327": {"title": "Customer Service - Valley Bank", "snippet": "", "uploaded": "", "thumbnail": "https://encrypted-tbn0.gstatic.com/images?q=tbn:ANd9GcQXSiuaHsFX_w_IbFaexsMU9OnlJ0ZQNrHQoszKtEvV4X39MFSl_fggOiQTeQ0c", "url": "https://www.valley.com/customer-service", "type": "video"}, "328": {"title": "HCSC Careers | Customer Service Operations", "snippet": "", "uploaded": "", "thumbnail": "https://encrypted-tbn1.gstatic.com/images?q=tbn:ANd9GcT9XWD0_g3bQ-9UdIGo2-0v-9Hv9V6t2nxb9KwB72qP3iIlcZ6jMN4eHcln", "url": "https://www.hcsc.com/careers/career-areas/customer-service-operations", "type": "video"}, "329": {"title": "Get Help - Internet Essentials", "snippet": "", "uploaded": "", "thumbnail": "https://encrypted-tbn2.gstatic.com/images?q=tbn:ANd9GcQSjOew6g_j4ikU2qn22h6LJvc7w_ugTUYSECqPZ_RfKI3uZExGdBmaoqi5", "url": "https://www.internetessentials.com/get-help", "type": "video"}, "330": {"title": "Customer Service ,Baltimore, MD - Passionate about ...", "snippet": "", "uploaded": "", "thumbnail": "https://encrypted-tbn0.gstatic.com/images?q=tbn:ANd9GcQ8WrQFyPhvfSoFxKE_LJOcbFzyGSKrKu4PfEpssGazRDdHJW5CAlIFv3V3", "url": "http://www.lifebridgehealth.org/Levindale/CustomerServiceandAmenities.aspx", "type": "video"}, "331": {"title": "Customer Service Representatives Career Video ...", "snippet": "", "uploaded": "", "thumbnail": "https://encrypted-tbn0.gstatic.com/images?q=tbn:ANd9GcQ9lbFi0acH9-V3766PLv9Q7P4QMskw1svhu-0wPvYYqpZJM3Zxtp21Kxg", "url": "https://www.careeronestop.org/videos/careeronestop-videos.aspx?videocode=43405100", "type": "video"}, "332": {"title": "Customer Service Careers at Duke Energy", "snippet": "", "uploaded": "", "thumbnail": "https://encrypted-tbn2.gstatic.com/images?q=tbn:ANd9GcTZn0L3_E9epS796ZH4rt8gNpzzQ51DiX176VsZ8uGS52te65bwKBi4ynLV", "url": "https://www.duke-energy.com/our-company/careers/customer-service", "type": "video"}, "333": {"title": "Deutsche Telekom Gives Customer Service an Agile Makeover", "snippet": "", "uploaded": "", "thumbnail": "https://encrypted-tbn2.gstatic.com/images?q=tbn:ANd9GcTxYyShItF3V2mIu1hHcYWBi118_8nBhWtG9-OJKgqiRtAO2svdtD9zught", "url": "https://www.bcg.com/publications/2020/deutsche-telekom-gives-customer-service-an-agile-makeover", "type": "video"}, "334": {"title": "Occupation Profile for Customer Service Representatives ...", "snippet": "", "uploaded": "", "thumbnail": "https://encrypted-tbn0.gstatic.com/images?q=tbn:ANd9GcQ9lbFi0acH9-V3766PLv9Q7P4QMskw1svhu-0wPvYYqpZJM3Zxtp21Kxg", "url": "https://www.careeronestop.org/Toolkit/Careers/Occupations/occupation-profile.aspx?keyword=Customer%20Service%20Representatives&location=DENVER,CO&onetcode=43405100", "type": "video"}, "335": {"title": "Occupation Profile for Customer Service Representatives ...", "snippet": "", "uploaded": "", "thumbnail": "https://encrypted-tbn0.gstatic.com/images?q=tbn:ANd9GcQ9lbFi0acH9-V3766PLv9Q7P4QMskw1svhu-0wPvYYqpZJM3Zxtp21Kxg", "url": "https://www.careeronestop.org/Toolkit/Careers/Occupations/occupation-profile.aspx?keyword=Customer%20Service%20Representatives&location=98466&onetcode=43405100", "type": "video"}, "336": {"title": "Riverside, California | City of Arts & Innovation | Public Utilities", "snippet": "", "uploaded": "", "thumbnail": "https://encrypted-tbn1.gstatic.com/images?q=tbn:ANd9GcSFSWkRXujdO1ezWWofj9iu3VGl1-LScvX0h6HHIdDZfGbukOJKsT7DJ5Ie", "url": "https://www.riversideca.gov/utilities/", "type": "video"}, "337": {"title": "Reimagining customer service to manage delinquencies after ...", "snippet": "", "uploaded": "", "thumbnail": "https://encrypted-tbn3.gstatic.com/images?q=tbn:ANd9GcRg6HifOOhyHwaMLQaEB_PoXUfXQSaE8E7VrH-s8AZ8AUe-3K2RXrGlTHIr", "url": "https://www.mckinsey.com/business-functions/risk/our-insights/reimagining-customer-service-to-manage-delinquencies-after-covid-19", "type": "video"}, "338": {"title": "Nashville > Water Services > Customers", "snippet": "", "uploaded": "", "thumbnail": "https://encrypted-tbn3.gstatic.com/images?q=tbn:ANd9GcQqHVZkogxcZOp6KyuSJEP5dlnddLreiGpT99-Pd26_Jk4nuiO2XkGW9HJP0Ic", "url": "https://www.nashville.gov/Water-Services/Customers.aspx", "type": "video"}, "339": {"title": "How to Improve Customer Service with AI: Salesforce Blog ...", "snippet": "", "uploaded": "", "thumbnail": "https://encrypted-tbn3.gstatic.com/images?q=tbn:ANd9GcRu-beIwkfwTW8LPhVZaIhcogekhaZrtiA6Y2Kgo5vgpTGfJzNt9I6b5qDe", "url": "https://www.salesforce.com/blog/2019/06/customer-service-ai.html", "type": "video"}, "340": {"title": "Extreme Customer Service, Every Time - WebJunction", "snippet": "", "uploaded": "", "thumbnail": "https://encrypted-tbn0.gstatic.com/images?q=tbn:ANd9GcSCiLOS-CaKGpO8UYdG9YAGACjUvl2Ju_R2wtRVD9znNrnXS9nNUJJbMOv4", "url": "https://www.webjunction.org/events/webjunction/Extreme_Customer_Service_Every_Time.html", "type": "video"}, "341": {"title": "Customer Service | 24x7 Proactive Support | Webscale", "snippet": "", "uploaded": "", "thumbnail": "https://encrypted-tbn3.gstatic.com/images?q=tbn:ANd9GcTfjKFYePdHPjHDu2mXODII-MTgdoF_YnxgUG0voMYs6msGaoa7n4koBa8", "url": "https://www.webscale.com/why-work-with-us/customer-service/", "type": "video"}, "342": {"title": "Occupation Profile for Customer Service Representatives ...", "snippet": "", "uploaded": "", "thumbnail": "https://encrypted-tbn0.gstatic.com/images?q=tbn:ANd9GcQ9lbFi0acH9-V3766PLv9Q7P4QMskw1svhu-0wPvYYqpZJM3Zxtp21Kxg", "url": "https://www.careeronestop.org/Toolkit/Careers/Occupations/occupation-profile.aspx?keyword=Customer%20Service%20Representatives&onetcode=43405100&location=California", "type": "video"}, "343": {"title": "Oracle Advanced Customer Services", "snippet": "", "uploaded": "", "thumbnail": "https://encrypted-tbn3.gstatic.com/images?q=tbn:ANd9GcRV4di8y9f0LBRkRvwNOZmDhxgoc_elJgT1ZCuHxbY4_oXiOSwCp7oqWqy9", "url": "https://www.oracle.com/support/advanced-customer-services/", "type": "video"}, "344": {"title": "Customer Service | Howard Community College", "snippet": "", "uploaded": "", "thumbnail": "https://encrypted-tbn0.gstatic.com/images?q=tbn:ANd9GcT_xK0vhuJrnQYQniQKU0gNjnZuBSqV4UCVZ9FiBDKc7_6WtKLA7iKYSMs9qPw", "url": "https://www.howardcc.edu/programs-courses/continuing-education/courses/business-courses/customer-service.html", "type": "video"}, "345": {"title": "Occupation Profile for Customer Service Representatives ...", "snippet": "", "uploaded": "", "thumbnail": "https://encrypted-tbn0.gstatic.com/images?q=tbn:ANd9GcQ9lbFi0acH9-V3766PLv9Q7P4QMskw1svhu-0wPvYYqpZJM3Zxtp21Kxg", "url": "https://www.careeronestop.org/Toolkit/Careers/Occupations/occupation-profile.aspx?keyword=Customer%20Service%20Representatives&onetcode=43405100&location=UT&lang=en", "type": "video"}, "346": {"title": "Customer Service Options | Wellington, FL", "snippet": "", "uploaded": "", "thumbnail": "https://encrypted-tbn2.gstatic.com/images?q=tbn:ANd9GcSnazK3eioN2seDQSRhecZqmc6DY3ASWUExazQ0ewzgeKLedVpYfL-MxRA", "url": "https://www.wellingtonfl.gov/827/Customer-Service-Options", "type": "video"}, "347": {"title": "Occupation Profile for Customer Service Representatives ...", "snippet": "", "uploaded": "", "thumbnail": "https://encrypted-tbn0.gstatic.com/images?q=tbn:ANd9GcQ9lbFi0acH9-V3766PLv9Q7P4QMskw1svhu-0wPvYYqpZJM3Zxtp21Kxg", "url": "https://www.careeronestop.org/Toolkit/Careers/Occupations/occupation-profile.aspx?keyword=Customer%20Service%20Representatives&onetcode=43405100&location=Colorado", "type": "video"}, "348": {"title": "AI for Customer Service | IBM", "snippet": "", "uploaded": "", "thumbnail": "https://encrypted-tbn0.gstatic.com/images?q=tbn:ANd9GcSpQ6doU2XaNFli-0kaXq_PZX1Ul-u9BFzzr146Ay9WxCL8Zg", "url": "https://www.ibm.com/cloud/ai/customer-service", "type": "video"}, "349": {"title": "Occupation Profile for Customer Service Representatives ...", "snippet": "", "uploaded": "", "thumbnail": "https://encrypted-tbn0.gstatic.com/images?q=tbn:ANd9GcQ9lbFi0acH9-V3766PLv9Q7P4QMskw1svhu-0wPvYYqpZJM3Zxtp21Kxg", "url": "https://www.careeronestop.org/Toolkit/Careers/Occupations/occupation-profile.aspx?keyword=Customer%20Service%20Representatives&location=PR&onetcode=43405100", "type": "video"}, "350": {"title": "Inside Customer Service blog \u2014 Jeff Toister", "snippet": "", "uploaded": "", "thumbnail": "https://encrypted-tbn1.gstatic.com/images?q=tbn:ANd9GcTU0oeQ0Gr6SU-r7Ylc3xqy_FEZASM77kQedvqZp53d5ATkmPdlUbtYJBdH", "url": "https://www.toistersolutions.com/blog", "type": "video"}, "351": {"title": "Sikorsky Commercial Service and Support | Lockheed Martin", "snippet": "", "uploaded": "", "thumbnail": "https://encrypted-tbn1.gstatic.com/images?q=tbn:ANd9GcSkMYDFWUFc3qAbQZFISsu-6u1gLrZAbBJY1LHWyIACmOIan9ZzwMWcUKY", "url": "https://www.lockheedmartin.com/en-us/capabilities/sikorsky/customer-care.html", "type": "video"}, "352": {"title": "Occupation Profile for Customer Service Representatives ...", "snippet": "", "uploaded": "", "thumbnail": "https://encrypted-tbn0.gstatic.com/images?q=tbn:ANd9GcQ9lbFi0acH9-V3766PLv9Q7P4QMskw1svhu-0wPvYYqpZJM3Zxtp21Kxg", "url": "https://www.careeronestop.org/toolkit/careers/occupations/occupation-profile.aspx?keyword=Customer%20Service%20Representatives&onetcode=43405100&location=Puerto%20Rico", "type": "video"}, "353": {"title": "Service Offering Changes - Air Canada", "snippet": "", "uploaded": "", "thumbnail": "https://encrypted-tbn2.gstatic.com/images?q=tbn:ANd9GcRcW28tZMnbRpR3bvnbEr7jsHqPKxYoyJWV08cqdow8RToxVKnNrdoXt9nc", "url": "https://www.aircanada.com/ca/en/aco/home/book/travel-news-and-updates/2020/service-offering-changes.html", "type": "video"}, "354": {"title": "Tesla's biggest problem is customer service: new Bernstein ...", "snippet": "", "uploaded": "", "thumbnail": "https://encrypted-tbn1.gstatic.com/images?q=tbn:ANd9GcQlzi8egkcOy2lKi-DZHKxdc6WAnchlVRDjt3DW6Yg8IdRVk9TjAuUIiaQEyAw", "url": "https://www.cnbc.com/2019/03/11/teslas-biggest-problem-is-customer-service-new-bernstein-survey.html", "type": "video"}, "355": {"title": "Customer experience is everything: PwC", "snippet": "", "uploaded": "", "thumbnail": "https://encrypted-tbn1.gstatic.com/images?q=tbn:ANd9GcSdGnS_g7SjgmhYzrFsXUcbVuzebDceHMzx0rvNjA2Djy-Z1Nof59_M3UXd", "url": "https://www.pwc.com/us/en/services/consulting/library/consumer-intelligence-series/future-of-customer-experience.html", "type": "video"}, "356": {"title": "Customer Services | Envoy Air", "snippet": "", "uploaded": "", "thumbnail": "https://encrypted-tbn2.gstatic.com/images?q=tbn:ANd9GcTKaSHceXkDK0olQ6NM3CYmqEx63Axg7oNDLktlvYYxGdhL83YLgyQea5Q", "url": "https://www.envoyair.com/customer-service/", "type": "video"}, "357": {"title": "Occupation Profile for Customer Service Representatives ...", "snippet": "", "uploaded": "", "thumbnail": "https://encrypted-tbn0.gstatic.com/images?q=tbn:ANd9GcQ9lbFi0acH9-V3766PLv9Q7P4QMskw1svhu-0wPvYYqpZJM3Zxtp21Kxg", "url": "https://www.careeronestop.org/Toolkit/Careers/Occupations/occupation-profile.aspx?keyword=Customer%20Service%20Representatives&onetcode=43405100&location=Vermont", "type": "video"}, "358": {"title": "I-PASS - Illinois Tollway", "snippet": "", "uploaded": "", "thumbnail": "https://encrypted-tbn1.gstatic.com/images?q=tbn:ANd9GcSAWHaYI9bhJ7eXFsFRrH6gGjzyiRdlbUhke3L2mAUsig5sS-PPTX--bMf5tDPX", "url": "https://www.illinoistollway.com/about-ipass", "type": "video"}, "359": {"title": "Customer Service Software: 8 Major Business Benefits", "snippet": "", "uploaded": "", "thumbnail": "https://encrypted-tbn0.gstatic.com/images?q=tbn:ANd9GcT0EVzaDYNUBn8-UU_BxflWXEm7cfDma20cRiqkkUMoT3uhAOfS5px7yC0Zbm0", "url": "https://www.superoffice.com/blog/customer-service-software/", "type": "video"}, "360": {"title": "Customer Service Calls In Real Life - YouTube", "snippet": "", "uploaded": "", "thumbnail": "https://i.ytimg.com/vi/PpTTDfg4KLs/default.jpg?sqp=-oaymwEECHQQQQ&rs=AMzJL3kfQGqhRjk3nD5ufuUlEmcg_c7VWQ", "url": "https://www.youtube.com/watch?v=PpTTDfg4KLs", "type": "video"}, "361": {"title": "US Airlines With the Best Customer Service: World's Best 2020", "snippet": "", "uploaded": "", "thumbnail": "https://encrypted-tbn2.gstatic.com/images?q=tbn:ANd9GcSzMWT9XuuIEuPA7cvOi-bXjyJwwNRwCp9f-yGZr8-Phpi3MRYhtqroKEy197_L", "url": "https://www.travelandleisure.com/worlds-best/us-airlines-with-best-customer-service", "type": "video"}, "362": {"title": "Customer Service Facilities and Paving Project | Port of Seattle", "snippet": "", "uploaded": "", "thumbnail": "https://encrypted-tbn2.gstatic.com/images?q=tbn:ANd9GcTjwV-ySF2vSSpFAuUk61hXT3q_MyvAN8xdK5csZWEUnoC12KW35c9lMZS1_-w", "url": "https://www.portseattle.org/projects/customer-service-facilities-and-paving-project", "type": "video"}, "363": {"title": "10 Best Customer Service Experiences - YouTube", "snippet": "", "uploaded": "", "thumbnail": "https://i.ytimg.com/vi/Hezq0W1ZX7A/default.jpg?sqp=-oaymwEECHQQQQ&rs=AMzJL3lYyNO86Ex__Nnme1dCrZmcp5ms9g", "url": "https://www.youtube.com/watch?v=Hezq0W1ZX7A", "type": "video"}, "364": {"title": "Customer Service Week | City of Toledo", "snippet": "", "uploaded": "", "thumbnail": "https://encrypted-tbn3.gstatic.com/images?q=tbn:ANd9GcS0LSQrBzPdrSK6uaZMdC1-W7Y-PyrObkQHdkft0jnAxX1cKS6ZK681QKWk", "url": "https://toledo.oh.gov/services/public-utilities/utilities-administration/community-outreach/customer-service-week/", "type": "video"}, "365": {"title": "Customer Contact Center (CCC) - NYCHA - NYC.gov", "snippet": "", "uploaded": "", "thumbnail": "https://encrypted-tbn1.gstatic.com/images?q=tbn:ANd9GcTFqa9OTGpOO7ybOsr9Ggjh2yQGwtJCl51FSloxdkUUm8TaACDTX2xpZ04j", "url": "https://www1.nyc.gov/site/nycha/residents/customer-contact-center.page", "type": "video"}, "366": {"title": "Award-Winning Customer Service | UPMC Health Plan", "snippet": "", "uploaded": "", "thumbnail": "https://encrypted-tbn1.gstatic.com/images?q=tbn:ANd9GcS2-HmQt0LBLkNk6xtca_dceTCGFrZdBcsK1_oeEwP284YiQ18", "url": "https://www.upmchealthplan.com/members/learn/benefits-and-services/health-care-concierge.aspx", "type": "video"}, "367": {"title": "Customer Service Associates | Amazon.jobs", "snippet": "", "uploaded": "", "thumbnail": "https://encrypted-tbn0.gstatic.com/images?q=tbn:ANd9GcTVAQGIxCUX6gtiE9ae-j7MxSzEm7fx2IKOLSqMA0e7oQTMULWOA23yXN0", "url": "https://www.amazon.jobs/en/teams/customer-service-associates", "type": "video"}, "368": {"title": "Ellucian Customer Center | Ellucian", "snippet": "", "uploaded": "", "thumbnail": "https://encrypted-tbn1.gstatic.com/images?q=tbn:ANd9GcTBXvJkVxFJTrezKG2pr5iieMGKKPCVLUpdncTU0iWDwOQVln0jZxoZh5nH", "url": "https://www.ellucian.com/customer-center", "type": "video"}, "369": {"title": "Payment Options | Ameren Missouri - Ameren Missouri", "snippet": "", "uploaded": "", "thumbnail": "https://encrypted-tbn3.gstatic.com/images?q=tbn:ANd9GcQwrg46I24liXfDHZq_RV1wNXUgkcy6e7EDA7pcGGqi0-9heqSNSklv2Pw", "url": "https://www.ameren.com/missouri/account/customer-service/payment-options", "type": "video"}, "370": {"title": "Call Us | First Citizens Bank", "snippet": "", "uploaded": "", "thumbnail": "https://encrypted-tbn3.gstatic.com/images?q=tbn:ANd9GcQLw-gZHK_gFNaN7uIdkA589q_Xeasf2_vsxDXGNhd9mfZUad8iIgFwK_A", "url": "https://www.firstcitizens.com/support/call-us", "type": "video"}, "371": {"title": "I Was Seduced By Exceptional Customer Service | John ...", "snippet": "", "uploaded": "", "thumbnail": "https://i.ytimg.com/vi/GH1TXfQSwUQ/default.jpg?sqp=-oaymwEECHQQQQ&rs=AMzJL3m5ISS4FfvfdYk4t0b-e7guFihFAA", "url": "https://www.youtube.com/watch?v=GH1TXfQSwUQ", "type": "video"}, "372": {"title": "Customer Service vs Technical Support: What's the Difference ...", "snippet": "", "uploaded": "", "thumbnail": "https://encrypted-tbn3.gstatic.com/images?q=tbn:ANd9GcR6r8SMEHDj2CG8YiaTOb8GJ_5a_Fb3zMp03k7iMVoi3DXm2r-hGyb1AXQb1Yg", "url": "https://www.bmc.com/blogs/customer-service-vs-technical-support/", "type": "video"}, "373": {"title": "Customer Care | Synchrony Global Careers", "snippet": "", "uploaded": "", "thumbnail": "https://encrypted-tbn1.gstatic.com/images?q=tbn:ANd9GcTjX8VHSskgTrmdAWI0QzHLQH9-_SjQxn3GeHWP1EDC139NXwhTWMh88GAT", "url": "https://www.synchronycareers.com/Teams/customer-care", "type": "video"}, "374": {"title": "3 ways you can take your customer service from good to ...", "snippet": "", "uploaded": "", "thumbnail": "https://encrypted-tbn2.gstatic.com/images?q=tbn:ANd9GcQS7wT_OEvZ-tk2s29QFFjFyRb7zXXvznnuvsnEcuBsUhokGrTU-PL7KH9039Tq", "url": "https://mbpiland.com/15-blogs/banktastic/141-3-ways-you-can-take-your-customer-service-from-good-to-incredible", "type": "video"}, "375": {"title": "Customer Service - Town of Selma, NC", "snippet": "", "uploaded": "", "thumbnail": "https://encrypted-tbn3.gstatic.com/images?q=tbn:ANd9GcSADsM3B2Lzi6-S5x10UaiYh2AmdDWbVPmJfFrnspp4YjCP_IczJt3vhWZm", "url": "http://www.selma-nc.com/customer-service", "type": "video"}, "376": {"title": "ServiceNow BrandVoice: Great Customer Service Requires A ...", "snippet": "", "uploaded": "", "thumbnail": "https://encrypted-tbn3.gstatic.com/images?q=tbn:ANd9GcQgmxTLKsfI_YWRbZ1EnZwR2ZBR4lkqjt_j_CnAWAXN-9YE2NSUOImQl9OJ", "url": "https://www.forbes.com/sites/servicenow/2020/07/29/great-customer-service-requires-a-smarter-workflow/", "type": "video"}, "377": {"title": "The future of customer service - KPMG Advisory - KPMG US", "snippet": "", "uploaded": "", "thumbnail": "https://encrypted-tbn3.gstatic.com/images?q=tbn:ANd9GcQmsBn3yVQDmAvseHfpz9h94Xfth4u-ijJe3IpMgYoDn5xNL3L4mPUCacnm", "url": "https://advisory.kpmg.us/insights/future-customer-connections/future-customer-service.html", "type": "video"}, "378": {"title": "Pega Customer Service Demo | Pega", "snippet": "", "uploaded": "", "thumbnail": "https://encrypted-tbn2.gstatic.com/images?q=tbn:ANd9GcR9sPTm1w4kB9zPwmYvlGOsNYp1aY5YS1TpnzHkRsRdPtYZIp-SkXPL4gM", "url": "https://www.pega.com/insights/resources/pega-customer-service-demo", "type": "video"}, "379": {"title": "Government Customer Service Solutions | Pega", "snippet": "", "uploaded": "", "thumbnail": "https://encrypted-tbn0.gstatic.com/images?q=tbn:ANd9GcQTPt_uI5We_MQVxBsRaLp7z1-SAtxx8wAEu2MAlqZFIdKfUHcFLahSJCiC", "url": "https://www.pega.com/industries/government/customer-service", "type": "video"}, "380": {"title": "3 Proven De-Escalation Techniques for Customer Service ...", "snippet": "", "uploaded": "", "thumbnail": "https://encrypted-tbn2.gstatic.com/images?q=tbn:ANd9GcTfrPwe-Vb1swQdrtk05z36fNYeAxQ09jB4ZYwXYor7IfFCcyf-FctKE7CK", "url": "https://nobelbiz.com/de-escalation-techniques-for-customer-service/", "type": "video"}, "381": {"title": "Get Started with Pega Customer Service | Pega", "snippet": "", "uploaded": "", "thumbnail": "https://encrypted-tbn0.gstatic.com/images?q=tbn:ANd9GcS2EmL5hKrBvKJZKQF67QavycWjq0XdZOlLwvnNY9B04XvubfSFG-prPu8v28Ub", "url": "https://www.pega.com/customer-service-trial", "type": "video"}, "382": {"title": "Universal Essay: Customer service presentation examples ...", "snippet": "", "uploaded": "", "thumbnail": "https://encrypted-tbn1.gstatic.com/images?q=tbn:ANd9GcSsOz-3D35-FCMaBCWL8K5z8_X70oOnP74fHQuzWsBLC4ctMGaDAhMIiEA", "url": "https://fotofest.org/solving/customer-service-presentation-examples/5/", "type": "video"}, "383": {"title": "Amazon Customer Service | Amazon.jobs", "snippet": "", "uploaded": "", "thumbnail": "https://encrypted-tbn2.gstatic.com/images?q=tbn:ANd9GcTKyKc_9dHw4hTm4Z5gcRFTsyVPvj9DFsXcHjJxIduMeTk0JmlzUaLxb7s", "url": "https://www.amazon.jobs/en/business_categories/amazon-customer-service", "type": "video"}, "384": {"title": "Customer Service Software Solutions | Genesys", "snippet": "", "uploaded": "", "thumbnail": "https://encrypted-tbn0.gstatic.com/images?q=tbn:ANd9GcTTsz4iOMLgm-gzzX4i8sxGbH3tovP7RKeZYB6OE1nZkzgqvxVj2ClGcOqzjWGt", "url": "https://www.genesys.com/solutions/customer-service", "type": "video"}, "385": {"title": "Unify digital messaging for a brilliant customer experience ...", "snippet": "", "uploaded": "", "thumbnail": "https://encrypted-tbn3.gstatic.com/images?q=tbn:ANd9GcTWrWGYflYS4G5XpaagfP3g7AB2U6CGYhrdFVcvfGkFfZ07RwXLEOhQImw", "url": "https://www.pega.com/products/crm-applications/customer-service/unified-messaging", "type": "video"}, "386": {"title": "How Amazing Customer Service Can Help You Double Your ...", "snippet": "", "uploaded": "", "thumbnail": "https://encrypted-tbn1.gstatic.com/images?q=tbn:ANd9GcSGPGadgl43QBeFKvvS_EMxXdmC8JfJbbLlQb0ENG7BxEAcGnZBL2pj4GMM", "url": "https://neilpatel.com/blog/increase-revenue-with-customer-service/", "type": "video"}, "387": {"title": "13 Effective Ways To Improve E-Commerce Customer Service", "snippet": "", "uploaded": "", "thumbnail": "https://encrypted-tbn0.gstatic.com/images?q=tbn:ANd9GcQC3RrXkrT0NfyF6Q-Km2pldL6e2FmEoAYN9Vnq5-YRqtH5zR1r_KUPOKk", "url": "https://www.forbes.com/sites/forbescommunicationscouncil/2020/07/01/13-effective-ways-to-improve-e-commerce-customer-service/", "type": "video"}, "388": {"title": "Customer Service Bots - ServisBOT", "snippet": "", "uploaded": "", "thumbnail": "https://encrypted-tbn2.gstatic.com/images?q=tbn:ANd9GcROUBbp0Zet3jCH02s29zoYswjp27AF5NfA-mxwRM34Mg", "url": "https://servisbot.com/customer-service/", "type": "video"}, "389": {"title": "Customer Service Foundations Online Class | LinkedIn ...", "snippet": "", "uploaded": "", "thumbnail": "https://encrypted-tbn1.gstatic.com/images?q=tbn:ANd9GcQiVCw6KBjdD6twNFcyK5vk-jqHdGhMqREKnmmE9R5zftMoLkK1p128FDE", "url": "https://www.linkedin.com/learning/customer-service-foundations-2", "type": "video"}, "390": {"title": "A Defining Time for Human Connection in Customer Service ...", "snippet": "", "uploaded": "", "thumbnail": "https://i.ytimg.com/vi/41tmvGBYu0c/default.jpg?sqp=-oaymwEECHQQQQ&rs=AMzJL3lj6a3VV1Hl1EFJ12JxDMbaISnPnA", "url": "https://www.youtube.com/watch?v=41tmvGBYu0c", "type": "video"}, "391": {"title": "17 Customer Service Skills: Definitions and Examples | Indeed ...", "snippet": "", "uploaded": "", "thumbnail": "https://encrypted-tbn3.gstatic.com/images?q=tbn:ANd9GcQcMgucZvADFwsj35SyGNpq_4RZ6ufBtn0AUGRxVuTdtp0tpD4xnUYNqJ5C", "url": "https://www.indeed.com/career-advice/resumes-cover-letters/customer-service-skills", "type": "video"}, "392": {"title": "EASTCONN Customer Service Academy Funded by Walmart", "snippet": "", "uploaded": "", "thumbnail": "https://encrypted-tbn3.gstatic.com/images?q=tbn:ANd9GcQj2UCsR4NMK3vPcLcqJGLZdoIFSDIcPu4c8F5gT-a3gPGWKTKZL_Mlp5iz", "url": "https://www.eastconn.org/csacademy", "type": "video"}, "393": {"title": "Customer Service Associates | Amazon.jobs", "snippet": "", "uploaded": "", "thumbnail": "https://encrypted-tbn0.gstatic.com/images?q=tbn:ANd9GcTVAQGIxCUX6gtiE9ae-j7MxSzEm7fx2IKOLSqMA0e7oQTMULWOA23yXN0", "url": "https://www.amazon.jobs/en-gb/teams/customer-service-associates", "type": "video"}, "394": {"title": "Help resources for Dynamics 365 Customer Service ...", "snippet": "", "uploaded": "", "thumbnail": "https://encrypted-tbn1.gstatic.com/images?q=tbn:ANd9GcQYSTKIMfU9mP8JpLcW-DwjoAt8KFz9V7U1T78NolklDFESJb8hnuSO9mgY", "url": "https://docs.microsoft.com/en-us/dynamics365/customer-service/help-hub", "type": "video"}, "395": {"title": "Customer Service | Lincoln Heritage Life Insurance Company\u00ae", "snippet": "", "uploaded": "", "thumbnail": "https://encrypted-tbn0.gstatic.com/images?q=tbn:ANd9GcQNDtQyO0AOGs29x4PgQgTFVpC7xXqwhD1KsHmrNmowKkpCNBdTGadYDmY", "url": "https://www.lhlic.com/customer-service/", "type": "video"}, "396": {"title": "Silver Essay: Customer service conclusion first class work!", "snippet": "", "uploaded": "", "thumbnail": "https://encrypted-tbn1.gstatic.com/images?q=tbn:ANd9GcSsOz-3D35-FCMaBCWL8K5z8_X70oOnP74fHQuzWsBLC4ctMGaDAhMIiEA", "url": "https://fotofest.org/solving/customer-service-conclusion/5/", "type": "video"}, "397": {"title": "The Customer Revolution in Customer Service: David ...", "snippet": "", "uploaded": "", "thumbnail": "https://i.ytimg.com/vi/MBj_mA0asik/default.jpg?sqp=-oaymwEECHQQQQ&rs=AMzJL3mFGnBqM-cdDlK7Whz-ztIS_xG_1Q", "url": "https://www.youtube.com/watch?v=MBj_mA0asik", "type": "video"}}
