# Supplementary material for: An architecture for non-linear discovery of aggregated multimedia document web search results
Source: PeerJ Comput Sci. 2021 Apr 21;7:e449. doi: 10.7717/peerj-cs.449 (PMC8080422; doi:10.7717/peerj-cs.449)
Supplement: Supplemental Information 1 — We used each query cached file as the single experimental run. We calculated the mean from 5 iterations and again calculated the mean average of 5 iterations in the end. [file peerj-cs-07-449-s001.zip › QUERY_CACHE/snip_view14]

{"0": {"title": "Credit card - Wikipedia", "snippet": "A credit card is a payment card issued to users (cardholders) to enable the cardholder to pay a merchant for goods and services based on the cardholder's\u00a0...", "url": "https://en.wikipedia.org/wiki/Credit_card", "type": "web"}, "1": {"title": "Best Credit Cards of October 2020: Offers & Rewards | Credit ...", "snippet": "Find the best credit card for your lifestyle and choose from categories like rewards, cash back and no annual fee. Get the most value from your credit card.", "url": "https://www.creditkarma.com/credit-cards", "type": "web"}, "2": {"title": "Credit Cards - Compare Credit Card Offers | Credit.com", "snippet": "Looking for the Best Credit Card Offers with the Best Available Rates? Credit.com makes it easy to compare and apply online for all types of credit cards.", "url": "https://www.credit.com/credit-cards/", "type": "web"}, "3": {"title": "Credit Cards: Find & Apply for a Credit Card Online at Bank of ...", "snippet": "Explore a variety of credit cards including cash back, lower interest rate, travel rewards, cards to build your credit and more. Find the credit card that's right for\u00a0...", "url": "https://www.bankofamerica.com/credit-cards/", "type": "web"}, "4": {"title": "Apply for a Credit Card | Visa", "snippet": "Easily compare and apply online for a Visa credit card. Find Visa credit cards with low interest rates, rewards offers and many other benefits.", "url": "https://usa.visa.com/pay-with-visa/find-card/apply-credit-card", "type": "web"}, "5": {"title": "7 Best Credit Cards for Bad Credit (Oct. 2020) - WalletHub", "snippet": "Compare credit cards for bad credit. Browse secured & unsecured credit cards. Apply online & get a response in just 60 seconds.", "url": "https://wallethub.com/credit-cards/bad-credit/", "type": "web"}, "6": {"title": "2020's Easiest Credit Cards to Get Approved For: Top 7", "snippet": "Oct 1, 2020 \u2014 Even secured cards, which tend to be the easiest type of credit card to get, usually have specific approval requirements that can make it difficult\u00a0...", "url": "https://wallethub.com/easiest-credit-card-to-get", "type": "web"}, "7": {"title": "Compare Credit Cards & Apply Online at CreditCards.com", "snippet": "Find the best credit cards by comparing a variety of offers for balance transfers, rewards, low interest, and more. Apply online at CreditCards.com.", "url": "https://www.creditcards.com/", "type": "web"}, "8": {"title": "Best Credit Cards of October 2020 - CreditCards.com", "snippet": "Our experts evaluated over 3400 credit card offers to bring you the best credit cards of June 2020, including the top offers and deals in rewards, travel, cash back\u00a0...", "url": "https://www.creditcards.com/best-credit-cards/", "type": "web"}, "9": {"title": "Credit Cards | NerdWallet", "snippet": "Start your credit card search with ease. Here you can see cards side-by-side and learn more about rewards, points, interest rates, and how to apply \u2014 all in\u00a0...", "url": "https://www.nerdwallet.com/credit-cards", "type": "web"}, "10": {"title": "Credit Cards: Compare Best Credit Card Offers & Apply Online ...", "snippet": "Compare credit card offers. Choose the best low interest APR credit card that fits your lifestyle. Earn cash back rewards.", "url": "https://www.mint.com/credit-cards/", "type": "web"}, "11": {"title": "Credit Cards: Find the Right Offer For You & Apply Online ...", "snippet": "Our experts at Bankrate compile credit card offers, reviews, and advice to help you find the right credit card for your financial goals.", "url": "https://www.bankrate.com/finance/credit-cards/", "type": "web"}, "12": {"title": "Best Credit Cards of October 2020: Reviews, Rewards and ...", "snippet": "NerdWallet's credit card experts rank the best credit cards out there. Offers include no fee cash back cards with up to 5% back on purchases, cards with 0%\u00a0...", "url": "https://www.nerdwallet.com/the-best-credit-cards", "type": "web"}, "13": {"title": "Credit Card Definition - Investopedia", "snippet": "A credit card is a thin rectangular piece of plastic or metal issued by a bank or financial services company, that ...", "url": "https://www.investopedia.com/terms/c/creditcard.asp", "type": "web"}, "14": {"title": "10 Reasons to Use Your Credit Card - Investopedia", "snippet": "The credit card has become a primary way consumers pay for purchases today, providing convenience ...", "url": "https://www.investopedia.com/articles/pf/10/credit-card-debit-card.asp", "type": "web"}, "15": {"title": "Citi Credit Cards \u2013 Find the right Credit Card for you \u2013 Citi.com", "snippet": "Compare Citi credit card offers or login to your existing account. Explore a variety of features and benefits you can take advantage of as a Citi credit card\u00a0...", "url": "https://www.citi.com/credit-cards/home", "type": "web"}, "16": {"title": "Credit Cards: Become a Member and Apply Online | USAA", "snippet": "Find the best credit card for you with USAA. Become a member and apply for our lowest rate card or a rewards card that earns cash back or points. Learn more\u00a0...", "url": "https://www.usaa.com/inet/wc/banking_credit_cards_main", "type": "web"}, "17": {"title": "Best Credit Cards of 2020: Offers & Reviews | US News", "snippet": "Here are the best credit cards according to the editors at U.S. News. U.S. News evaluated hundreds of current credit card offers and selected the best cards for\u00a0...", "url": "https://creditcards.usnews.com/", "type": "web"}, "18": {"title": "Credit Cards - Apply for a credit card and compare offers | U.S. ...", "snippet": "Credit Cards. Earn 25,000 bonus points \u2013 a $250 value. Introducing the U.S. Bank Altitude\u00ae Go Visa Signature\u00ae\u00a0...", "url": "https://www.usbank.com/credit-cards.html", "type": "web"}, "19": {"title": "Capital One Credit Cards, Bank, and Loans - Personal and ...", "snippet": "Capital One can help you find the right credit cards; checking or savings accounts; auto loans; and other banking services for you or your business.", "url": "https://www.capitalone.com/", "type": "web"}, "20": {"title": "Credit Cards - Compare Credit Card Offers & Apply Online ...", "snippet": "Explore different credit card offers from Chase. Chase offers cash back credit cards, rewards credit cards, travel credit cards and business credit cards. Apply for\u00a0...", "url": "https://creditcards.chase.com/", "type": "web"}, "21": {"title": "Credit Cards - Compare & Apply Online | American Express", "snippet": "Find the best credit card by American Express for your needs. Choose between travel, cash back, rewards and more. Apply for a credit card online.", "url": "https://www.americanexpress.com/us/credit-cards/", "type": "web"}, "22": {"title": "Explore Credit Cards & Apply Online | Capital One", "snippet": "Learn about credit cards from Capital One and see which card is right for you. Travel and miles rewards, cash back, business credit cards and more.", "url": "https://www.capitalone.com/credit-cards/", "type": "web"}, "23": {"title": "Apply for a Credit Card Online | TD Bank Rewards Credit Cards", "snippet": "Learn about the benefits of TD Bank Credit Cards, like up to 3% Cash Back rewards, no annual fee and no foreign transaction fees, Visa Signature benefits and\u00a0...", "url": "https://www.td.com/us/en/personal-banking/credit-cards/", "type": "web"}, "24": {"title": "Apply for Credit Cards \u2013 Offers, Rewards & Applications ...", "snippet": "Choose the best credit card offer for you and apply today. Whether you are looking for cashback rewards, miles for travel or a secured card, it pays to Discover.", "url": "https://www.discover.com/credit-cards/", "type": "web"}, "25": {"title": "Credit card mistakes to avoid - The Points Guy", "snippet": "2 days ago \u2014 Credit cards have the potential to be an incredibly valuable financial tool you can use to hit your goals. Whether you want to save money on\u00a0...", "url": "https://thepointsguy.com/news/credit-card-mistakes/", "type": "web"}, "26": {"title": "Find the Right Credit Card for You: Explore our Credit Card ...", "snippet": "BBVA offers multiple credit cards to accrue rewards, improve security, and rebuild credit. Learn more about our credit card options and application process.", "url": "https://www.bbvausa.com/credit-cards.html", "type": "web"}, "27": {"title": "Personal Credit Cards: Apply Online & Compare Offers | PNC", "snippet": "Personal Credit Cards \u00b7 We have a card for every need: Cash Back. Low Rates. Rewards. Travel. Apply online to get started! \u00b7 $100 or 50,000 Bonus Points.", "url": "https://www.pnc.com/en/personal-banking/banking/credit-cards.html", "type": "web"}, "28": {"title": "Credit Cards | Fifth Third Bank", "snippet": "Fifth Third Bank offers credit card options to suit your financial goals. Apply for a credit card from Fifth Third today.", "url": "https://www.53.com/content/fifth-third/en/personal-banking/bank/credit-cards.html", "type": "web"}, "29": {"title": "Forbes Guide to Credit Cards \u2013 Forbes Advisor", "snippet": "Jul 18, 2019 \u2014 What Is a Credit Card? Credit cards, which are a form of revolving credit, work differently than installment loans. With an installment loan, such as\u00a0...", "url": "https://www.forbes.com/advisor/credit-cards/the-forbes-guide-to-credit-cards/", "type": "web"}, "30": {"title": "Best Buy Credit Card: Rewards & Financing", "snippet": "Use your Best Buy Credit Card or My Best Buy Card for great financing option and rewards on the products you love. Manage your account online or apply\u00a0...", "url": "https://www.bestbuy.com/site/misc/financing-rewards/pcmcat102500050032.c?id=pcmcat102500050032", "type": "web"}, "31": {"title": "Credit card | Britannica", "snippet": "Credit card, small plastic card containing a means of identification, such as a signature or picture, that authorizes the person named on it to charge goods or\u00a0...", "url": "https://www.britannica.com/topic/credit-card", "type": "web"}, "32": {"title": "Best Credit Cards of October 2020: Reviews, Offers & Perks", "snippet": "The best credit cards pack in perks such as up to 5% cash back, long 0% intro APR offers, huge sign up bonuses, and no annual fees. Check out our\u00a0...", "url": "https://www.fool.com/the-ascent/credit-cards/", "type": "web"}, "33": {"title": "PayPal Credit & Cards", "snippet": "Explore PayPal debit cards, credit card and other credit products and offerings that fit your financial needs. Learn more and apply online today.", "url": "https://www.paypal.com/us/webapps/mpp/credit-line-and-card-services", "type": "web"}, "34": {"title": "Pay Your Taxes by Debit or Credit Card | Internal Revenue ...", "snippet": "Make your tax payments by credit or debit card. You can pay online, by phone or by mobile device no matter how you file. Learn your options and fees that may\u00a0...", "url": "https://www.irs.gov/payments/pay-your-taxes-by-debit-or-credit-card", "type": "web"}, "35": {"title": "Of course Razer made a light-up prepaid credit card - The Verge", "snippet": "5 days ago \u2014 Razer has announced that it is currently beta testing a prepaid card that lights up. The Razer Card does not have RGB lighting, but it does allow\u00a0...", "url": "https://www.theverge.com/tldr/2020/10/6/21504004/razer-light-up-prepaid-card-rgb-lighting-rewards", "type": "web"}, "36": {"title": "Credit Cards | Compare All Offers and Apply Here | Citizens ...", "snippet": "Citizens Bank offers personal and business banking, student loans, home equity products, credit cards, and more. Ask a Citizen how we can help today.", "url": "https://www.citizensbank.com/credit-cards/overview.aspx", "type": "web"}, "37": {"title": "Apple Card - Apple", "snippet": "Apple Card is a better kind of credit card. And with Apple Card Monthly Installments, you can pay for a new iPhone with interest-free payments.", "url": "https://www.apple.com/apple-card/", "type": "web"}, "38": {"title": "Browse Credit Cards | Barclays US", "snippet": "Discover & Compare all Barclaycard Credit Cards - Travel, Hotel, Retail, Cashback & Airline rewards\u2026", "url": "https://cards.barclaycardus.com/banking/cards/", "type": "web"}, "39": {"title": "Settling Credit Card Debt | FTC Consumer Information", "snippet": "If you've maxed out your credit cards and are getting deeper in debt, chances are you're feeling overwhelmed. How are you ever going to pay down the debt?", "url": "https://www.consumer.ftc.gov/articles/0145-settling-credit-card-debt", "type": "web"}, "40": {"title": "Using a Credit Card | FTC Consumer Information", "snippet": "If you don't, count on paying late fees and additional finance charges. When you make a payment, your card issuer generally must credit your account the day they\u00a0...", "url": "https://www.consumer.ftc.gov/articles/0205-using-credit-card", "type": "web"}, "41": {"title": "Credit Card Account Access: Log In", "snippet": "It's always smart to review your account activity and to call the number on the back of your card about unrecognized charges. Continue. Forgot your Personal ID?", "url": "https://www.myaccountaccess.com/", "type": "web"}, "42": {"title": "Amazon Rewards Visa Signature Card: Credit ... - Amazon.com", "snippet": "See offer details, read reviews and apply for Amazon Rewards Visa Signature Card through Amazon Credit Card Marketplace. Rating (/5)", "url": "https://www.amazon.com/Amazon-Rewards-Visa-Signature-Card/dp/B007URFTYI", "type": "web"}, "43": {"title": "Credit Cards Matched to Your Credit Profile - Experian ...", "snippet": "Find the best credit cards for you with CreditMatch. Sign up for free and see relevant credit card offers matched to your credit score and credit profile.", "url": "https://www.experian.com/credit/credit-cards/", "type": "web"}, "44": {"title": "Mastercard Standard Credit Card | Credit Card Benefits", "snippet": "Mastercard standard credit card offers a huge array of security features, insurance benefits, special offers and much more for your everyday purchases. Learn\u00a0...", "url": "https://www.mastercard.us/en-us/personal/find-a-card/standard-mastercard-credit.html", "type": "web"}, "45": {"title": "First Bankcard | Premier credit cards for your favorite Brands.", "snippet": "First Bankcard offers personal and business credit card services, online banking, mobile banking, digital payments and more.", "url": "https://www.firstbankcard.com/", "type": "web"}, "46": {"title": "Credit Cards | Apply for a Credit Card Online | BB&T Bank", "snippet": "Apply for a credit card from BB&T that's right for you. Benefit from low interest rates, no annual fee, cashback rewards, travel rewards and much more. Apply for a\u00a0...", "url": "https://www.bbt.com/banking/credit-cards.html", "type": "web"}, "47": {"title": "Credit Card Offers & Benefits - HSBC Bank USA", "snippet": "Discover the best credit card for you on HSBC US. Compare cards, rewards and benefits.", "url": "https://www.us.hsbc.com/credit-cards/", "type": "web"}, "48": {"title": "Credit Cards - Apply for Visa & American Express Credit Card ...", "snippet": "Choose from Wells Fargo Visa Credit Cards and American Express credit cards with low intro rates, no annual fee, and more. Learn more and apply today at\u00a0...", "url": "https://www.wellsfargo.com/credit-cards/", "type": "web"}, "49": {"title": "Credit Cards | Apply for a Credit Card Online | Regions", "snippet": "Regions has personal credit cards that offer you convenience, security and even rewards. Read about the features each card offers and apply today!", "url": "https://www.regions.com/personal-banking/credit-cards", "type": "web"}, "50": {"title": "Credit cards | Consumer Financial Protection Bureau", "snippet": "Whether you're shopping for a new card or getting a handle on an existing one, here are the resources you need to manage your credit cards.", "url": "https://www.consumerfinance.gov/consumer-tools/credit-cards/", "type": "web"}, "51": {"title": "Credit Card Insider | Compare Credit Cards and Build Credit", "snippet": "Learn how to build credit, find the right credit card, and get the most out of it with our free guides and unbiased reviews.", "url": "https://www.creditcardinsider.com/", "type": "web"}, "52": {"title": "Best credit cards of October 2020 | CNN Underscored", "snippet": "Aug 4, 2020 \u2014 With so many options, how do you choose the best credit card? Our guide takes you through the pros and cons of all the top credit cards in\u00a0...", "url": "https://www.cnn.com/2020/08/04/cnn-underscored/best-credit-cards/index.html", "type": "web"}, "53": {"title": "CareCredit: Healthcare Financing and Medical Credit Card", "snippet": "With CareCredit healthcare financing is made easy. Whether you use your healthcare credit card for your deductible, or to pay for treatments and procedures not\u00a0...", "url": "https://www.carecredit.com/", "type": "web"}, "54": {"title": "Best Small Business Credit Cards of 2020 - Compare Offers ...", "snippet": "Nav's business credit card marketplace has the biggest brands including American Express, Capital One, Bank of America, Citi, & more. Find your next card\u00a0...", "url": "https://www.nav.com/business-credit-cards/", "type": "web"}, "55": {"title": "Authorization for Credit Card Transactions | USCIS", "snippet": "Sep 15, 2020 \u2014 Use this form to pay fees for any form processed at a USCIS Lockbox. There is no additional fee to pay with your credit card.", "url": "https://www.uscis.gov/g-1450", "type": "web"}, "56": {"title": "Credit Cards | Military Credit Cards | Navy Federal Credit Union", "snippet": "Navy Federal Credit Union offers credit cards right for your financial needs. Choose from Visa, MasterCard, and Amex cards with rewards and rates right for\u00a0...", "url": "https://www.navyfederal.org/loans-cards/credit-cards/", "type": "web"}, "57": {"title": "Credit Cards | USAGov", "snippet": "Apr 11, 2019 \u2014 Find out your rights when it comes to credit cards and how to choose the right one. On This Page. Choose a Credit Card; Credit Card Laws; Credit\u00a0...", "url": "https://www.usa.gov/credit-cards", "type": "web"}, "58": {"title": "Apply For Credit Cards | Personal Banking | BMO Harris Bank", "snippet": "Credit Cards from BMO Harris Bank include a wide range of options to meet all your needs. Determine which one is right for you and apply for credit card today.", "url": "https://www.bmoharris.com/main/personal/credit-cards/", "type": "web"}, "59": {"title": "Venmo launches its first credit card, offering up to 3% cash ...", "snippet": "6 days ago \u2014 Last October, Venmo announced it would launch its first credit card sometime in 2020. Today, the PayPal-owned company is making good on\u00a0...", "url": "https://techcrunch.com/2020/10/05/venmo-launches-its-first-credit-card-offering-up-to-3-cash-back-personalized-rewards/", "type": "web"}, "60": {"title": "Compare Credit Cards | KeyBank", "snippet": "Whether you're looking for rewards or better interest rates, KeyBank has a credit card for you. Compare the benefits and rewards of KeyBank's Mastercard\u00a0...", "url": "https://www.key.com/personal/credit-cards/compare-credit-cards.jsp", "type": "web"}, "61": {"title": "Compare Credit Cards | Credible\u00ae", "snippet": "CREDIT CARDS. Get a card that works for you. From building rewards points to building credit \u2013 find the right card for where you're at in your journey. Rewards.", "url": "https://www.credible.com/credit-cards", "type": "web"}, "62": {"title": "Introducing the Venmo Credit Card \u2014 The Venmo Blog", "snippet": "6 days ago \u2014 The Venmo Credit Card can be used everywhere Visa\u00ae credit cards are accepted, giving you the choice to spend at millions of retailers in-store\u00a0...", "url": "http://blog.venmo.com/hf2t3h4x98p5e13z82pl8j66ngcmry/2020/10/1/introducing-the-venmo-credit-card", "type": "web"}, "63": {"title": "Synchrony HOME Credit Card | MySynchrony", "snippet": "With the Synchrony HOME Credit Card, you can shop at thousands of retailers nationwide and take advantage of promotional financing.1.", "url": "https://www.mysynchrony.com/home/cardholder.html", "type": "web"}, "64": {"title": "Prime Rewards No Fee Credit Card| SunTrust Personal Banking", "snippet": "With no annual fee and flexible redemptions options, SunTrust Prime Rewards is the cash back credit card that helps you meet your financial goals.", "url": "https://www.suntrust.com/credit-cards/prime-rewards", "type": "web"}, "65": {"title": "Walmart Credit Card | Earn 5% Back | Unlimited Rewards ...", "snippet": "Earn 5% back at Walmart.com and unlimited rewards everywhere else with the Capital One\u00ae Walmart Rewards\u00ae Card. $0 Annual Fee.", "url": "https://www.walmart.com/cp/walmart-credit-card/632402", "type": "web"}, "66": {"title": "Credit Cards and Loyalty Programs featuring TSA PreCheck ...", "snippet": "... TSA PreCheck\u2122 application fee covered or be able to pay with frequent flyer miles/points. Contact your credit card company or loyalty program to learn more.", "url": "https://www.tsa.gov/precheck/credit-cards-offer", "type": "web"}, "67": {"title": "Meijer Credit Cards | Meijer", "snippet": "Enjoy more ways to save at Meijer with your Meijer Credit Card\u00ae or Meijer MasterCard\u00ae. Earn toward rewards & save on gas at Meijer gas stations. No annual\u00a0...", "url": "https://www.meijer.com/services/credit-card.html", "type": "web"}, "68": {"title": "Green Bay woman accused of stealing credit card information ...", "snippet": "3 days ago \u2014 GREEN BAY (WLUK) \u2013 An office administrator allegedly used her employer's business records to access customers' credit card information,\u00a0...", "url": "http://fox11online.com/news/local/green-bay-woman-accused-of-stealing-credit-card-information-for-personal-purchases", "type": "web"}, "69": {"title": "Home | OpenSky", "snippet": "The OpenSky\u00ae Secured Visa\u00aeCredit Card is a secured credit card that's not only packed with features, it's also a powerful credit-building tool. You're in control\u00a0...", "url": "https://www.openskycc.com/", "type": "web"}, "70": {"title": "IKEA Credit Card - 0% Interest for 6, 12 or 24 Months - IKEA", "snippet": "And the IKEA Projekt credit card offers a low promotional rate to pay for a large IKEA purchase over time. IKEA Visa credit\u00a0...", "url": "https://www.ikea.com/us/en/customer-service/services/finance-options/", "type": "web"}, "71": {"title": "Wayfair Credit Card", "snippet": "Applicable to both the Wayfair Mastercard and Wayfair Credit Card. OR. No interest financing if paid in full up to 24 months on qualifying orders1. On each order\u00a0...", "url": "https://www.wayfair.com/wayfaircard", "type": "web"}, "72": {"title": "Apply for Cash Back Credit Cards | Sallie Mae", "snippet": "Earn cash back on every purchase, every day, with no limit. Choose the Sallie Mae cash back credit card that's right for you and apply today.", "url": "https://www.salliemae.com/credit-cards/", "type": "web"}, "73": {"title": "AAdvantage credit cards \u2212 AAdvantage program \u2212 American ...", "snippet": "Start earning more miles for flights and other perks with an AAdvantage credit card.", "url": "https://www.aa.com/i18n/aadvantage-program/miles/partners/credit-card/aadvantage-credit-cards.jsp", "type": "web"}, "74": {"title": "Marriott Bonvoy Credit Card - Marriott Hotels", "snippet": "Find the Marriott credit card that's right for you and collect loyalty points on every purchase. Explore your rewards card options and start earning today with\u00a0...", "url": "https://www.marriott.com/loyalty/earn/credit-card-rewards.mi", "type": "web"}, "75": {"title": "Mission Lane - Let's take this credit journey together.", "snippet": "... have access to fair and clear credit. Let's take this credit journey together. ... The Mission Lane Visa \u00ae Credit Card. Mobile Phone and App. Mission Lane Visa\u00a0...", "url": "https://www.missionlane.com/", "type": "web"}, "76": {"title": "Cash Back Credit Cards | PenFed Credit Union | Credit Card ...", "snippet": "Learn about which PenFed Credit Union credit card is right for you, offering cash back rewards, points on gas and groceries, and low interest balance transfer\u00a0...", "url": "https://www.penfed.org/credit-cards", "type": "web"}, "77": {"title": "RedCard : Save 5% at Target", "snippet": "Apply for credit ... Save 5% on specialty gift cards for travel, restaurants, movie tickets, and more. ... Four ways to make your RedCard Credit Card payment\u00a0...", "url": "https://www.target.com/redcard/about", "type": "web"}, "78": {"title": "Delta SkyMiles\u00ae Travel Rewards Credit Card Offers : Delta Air ...", "snippet": "There's only one card that takes you places with your preferred airline, the Delta SkyMiles Credit Card from American Express.", "url": "https://www.delta.com/us/en/skymiles/airline-credit-cards/overview", "type": "web"}, "79": {"title": "My Best Buy\u00ae Credit Card: Log In or Apply", "snippet": "Manage your Best Buy credit card account online, any time, using any device. Submit an application for a Best Buy credit card now.", "url": "https://citiretailservices.citibankonline.com/RSnextgen/svc/launch/index.action?siteId=PLCN_BESTBUY", "type": "web"}, "80": {"title": "Credit Cards | NextAdvisor with TIME", "snippet": "There's a lot to know about credit cards. We can help you find the card that fits you best and use it to build credit and earn rewards.", "url": "https://time.com/nextadvisor/credit-cards/", "type": "web"}, "81": {"title": "Credit cards | Products and services | Home - BP", "snippet": "With bp Credit Cards you can earn unlimited rewards.", "url": "https://www.bp.com/en_us/united-states/home/products-and-services/our-rewards/credit-cards.html", "type": "web"}, "82": {"title": "Payment Processing: Accept Payments Anywhere | Authorize ...", "snippet": "Authorize.Net provides payment processing and payment management services to help businesses accept credit card and e-check payments online, at retail,\u00a0...", "url": "https://www.authorize.net/", "type": "web"}, "83": {"title": "Macy's Credit Card", "snippet": "Macy's Credit Card. Want to pay your bill online? Sign in to access your account and make a one-time payment, or set up monthly auto-payments for hassle-free\u00a0...", "url": "https://www.macys.com/my-credit/gateway/guest", "type": "web"}, "84": {"title": "JCPenney Credit Card \u2014 Online Credit Center", "snippet": "Earn Gold or Platinum status for even more exclusive benefits!\u2021. JCPenney GOLD CREDIT CARD. $10 birthday coupon\u2020. passbook of coupons.", "url": "https://www.onlinecreditcenter6.com/JCPenney/JCPCreditCenter.htm", "type": "web"}, "85": {"title": "Personal Credit Cards - Sterling National Bank", "snippet": "Personal Credit Cards. Choosing the right credit card is easier than ever. No matter which card you choose, you'll enjoy important features like: EMV smart chip\u00a0...", "url": "https://www.snb.com/personal-credit-cards", "type": "web"}, "86": {"title": "Shell credit cards | Shell Global", "snippet": "alt text here.", "url": "https://www.shell.com/motorist/shell-credit-cards.html", "type": "web"}, "87": {"title": "Pay Your Credit Card - The Home Depot", "snippet": "The Home Depot financing helps both pros and DIYers do more. Learn more about Home Depot commercial credit cards, consumer credit cards, and Home\u00a0...", "url": "https://www.homedepot.com/c/Credit_Center", "type": "web"}, "88": {"title": "Sephora Credit Card", "snippet": "Shopping at Sephora just got even better. Apply for the Sephora Credit Card now and earn 15% off your first purchase today!", "url": "https://www.sephora.com/creditcard", "type": "web"}, "89": {"title": "Best credit card - CNET", "snippet": "Sep 26, 2020 \u2014 The best credit cards for cash back, travel and balance transfers -- plus our top picks for students, Amazon and Whole Foods shoppers and\u00a0...", "url": "https://www.cnet.com/personal-finance/best-credit-cards-for-september-2020/", "type": "web"}, "90": {"title": "Credit and Debit Cards - The New York Times", "snippet": "The sheer number of credit and debit cards on the market can make selecting the right ones appear daunting. But everyday purchases can really pay off if you\u00a0...", "url": "https://www.nytimes.com/topic/subject/credit-and-debit-cards", "type": "web"}, "91": {"title": "Privacy Cards", "snippet": "Make a unique debit card number for every single purchase online with just 1 click. Never worry again about credit card breaches, shady merchants, or sneaky\u00a0...", "url": "https://privacy.com/", "type": "web"}, "92": {"title": "Credit Card Ratings - Experts Rate Top Cards & Help You ...", "snippet": "View credit card ratings and compare offers. Our experts compare the best cards for any credit score; rewards, low APR, transfer, student and business cards.", "url": "https://www.cardratings.com/", "type": "web"}, "93": {"title": "Credit Cards | NEA Member Benefits", "snippet": "The NEA RateSmart\u00ae Card \u00b7 Get a low intro APR offer and then a competitive APR \u00b7 Get greater security when you use your credit card at chip-enabled terminals, a\u00a0...", "url": "https://www.neamb.com/products/credit-cards", "type": "web"}, "94": {"title": "Lowe's Credit Cards", "snippet": "Find a credit card that fits all of your home improvement or business needs. Read more about the benefits of a Lowe's credit card.", "url": "https://www.lowes.com/l/Credit.html", "type": "web"}, "95": {"title": "Credit Cards - Find the Right Card for Your Needs | Union Bank", "snippet": "Explore all credit card offers from Union Bank - Visa credit cards with no annual fee, rewards cards and more. Get a new credit card - apply online today.", "url": "https://www.unionbank.com/personal/visa-credit-cards-all", "type": "web"}, "96": {"title": "TD Credit Card Services", "snippet": "TD Bank logo - Americas most convenient bank, Welcome to TD Card Services image. User name. Password. Log in. Sign up. Recover user name or password.", "url": "https://tdcardservices.com/", "type": "web"}, "97": {"title": "eBay Mastercard | eBay.com", "snippet": "The Perfect Card ... The APRs are accurate as of 4/1/2020 and will vary with the market based on the Prime Rate (as defined in your credit card agreement).", "url": "https://pages.ebay.com/creditcard/", "type": "web"}, "98": {"title": "Best Credit Cards of October 2020 - CNBC.com", "snippet": "There are so many credit cards available to consumers that it can be hard to choose the best card. There's no \u201cone size fits all\u201d credit card, but instead options for\u00a0...", "url": "https://www.cnbc.com/select/best-credit-cards/", "type": "web"}, "99": {"title": "Credit card - Wikipediaen.wikipedia.org", "url": "https://en.wikipedia.org/wiki/Credit_card", "thumbnail": "rgba(32,33,36,0)", "type": "image"}, "100": {"title": "Credit Card Definitioninvestopedia.com", "url": "https://www.investopedia.com/terms/c/creditcard.asp", "thumbnail": "rgba(26,115,232,.4)", "type": "image"}, "101": {"title": "Best Credit Card for You: 4 Easy Steps ...nerdwallet.com", "url": "https://www.nerdwallet.com/article/credit-cards/how-to-pick-the-best-credit-card-for-you-4-easy-steps", "thumbnail": "rgba(0,0,0,.42)", "type": "image"}, "102": {"title": "Best Secured Credit Cards of October 2020cnbc.com", "url": "https://www.cnbc.com/select/best-secured-cards/", "thumbnail": "rgba(255,255,255,.90)", "type": "image"}, "103": {"title": "Best Secured Credit Cards for October 2020investopedia.com", "url": "https://www.investopedia.com/best-secured-credit-cards-4801574", "thumbnail": "rgba(0,172,193,.7)", "type": "image"}, "104": {"title": "Secured Credit Card| SunTrust Credit Cardssuntrust.com", "url": "https://www.suntrust.com/credit-cards/secured-card", "thumbnail": "rgba(100,100,100,.6)", "type": "image"}, "105": {"title": "Testing Biometric Credit Cards ...pymnts.com", "url": "https://www.pymnts.com/news/merchant-innovation/2019/natwest-tests-biometric-credit-cards/", "thumbnail": "rgba(150,191,242,.17)", "type": "image"}, "106": {"title": "Personal Credit Cardssnb.com", "url": "https://www.snb.com/personal-credit-cards", "thumbnail": "rgba(66,133,244,.04)", "type": "image"}, "107": {"title": "Best Credit Cards of October 2020 ...fool.com", "url": "https://www.fool.com/the-ascent/credit-cards/", "thumbnail": "rgba(0,0,0,.41)", "type": "image"}, "108": {"title": "Visa Credit Card Security & Fraud ...usa.visa.com", "url": "https://usa.visa.com/support/consumer/security.html", "thumbnail": "rgba(0,0,0,.20)", "type": "image"}, "109": {"title": "Best cash-back credit cards - CNETcnet.com", "url": "https://www.cnet.com/personal-finance/best-cash-back-credit-cards-for-september-2020/", "thumbnail": "rgba(32,33,36,.255)", "type": "image"}, "110": {"title": "Closing a credit card? Remember to do ...live24x7.news", "url": "https://live24x7.news/closing-a-credit-card-remember-to-do-these-important-things/", "thumbnail": "rgba(204,204,204,.75)", "type": "image"}, "111": {"title": "TRIO\u00ae Credit Card | Unlimited Cash Back ...53.com", "url": "https://www.53.com/content/fifth-third/en/personal-banking/bank/credit-cards/trio.html", "thumbnail": "rgba(66,133,244,.26)", "type": "image"}, "112": {"title": "Credit Cards vs. Debit Cards | HB ...hbretirement.com", "url": "https://www.hbretirement.com/blog/credit-cards-vs-debit-cards", "thumbnail": "rgba(32,33,36,.10)", "type": "image"}, "113": {"title": "before getting a credit card | Fox Businessfoxbusiness.com", "url": "https://www.foxbusiness.com/money/credit-card-checklist", "thumbnail": "rgba(51,51,51,.8)", "type": "image"}, "114": {"title": "Personal Banking | BMO Harris Bankbmoharris.com", "url": "https://www.bmoharris.com/main/personal/credit-cards/", "thumbnail": "rgba(0,0,0,.098)", "type": "image"}, "115": {"title": "Ask Yourself Before Applying ...outlookindia.com", "url": "https://www.outlookindia.com/outlookmoney/talking-money/4-questions-to-ask-yourself-before-applying-for-a-credit-card-3219", "thumbnail": "rgba(255,255,255,.1)", "type": "image"}, "116": {"title": "Best Small Business Credit Cards of ...valuepenguin.com", "url": "https://www.valuepenguin.com/best-small-business-credit-cards", "thumbnail": "rgba(34,34,34,.87)", "type": "image"}, "117": {"title": "Credit Card Payment Allocation Explainedthebalance.com", "url": "https://www.thebalance.com/credit-card-payment-allocation-explained-960084", "thumbnail": "rgba(131,131,131,.50)", "type": "image"}, "118": {"title": "7 ways to increase credit card spend ...frequentmiler.boardingarea.com", "url": "https://frequentmiler.boardingarea.com/7-ways-to-increase-credit-card-spend-from-home/", "thumbnail": "rgba(32,33,36,.1)", "type": "image"}, "119": {"title": "How Do Credit Cards Work?cnbc.com", "url": "https://www.cnbc.com/select/how-do-credit-cards-work/", "thumbnail": "https://encrypted-tbn0.gstatic.com/images?q=tbn%3AANd9GcRssJ4zjRQNiPk_Bz6SkU0Tnku47o9YoNkxzA&usqp=CAU", "type": "image"}, "120": {"title": "Credit Card \u203a Adams State Bankadamsstate.com", "url": "https://www.adamsstate.com/products/credit-card", "thumbnail": "https://encrypted-tbn0.gstatic.com/images?q=tbn%3AANd9GcShiJBxtC_5OEQLg_4JHR0xlWYRZzceuJ6Zdw&usqp=CAU", "type": "image"}, "121": {"title": "Fifth Third Bank TRIO Credit Card | US Newscreditcards.usnews.com", "url": "https://creditcards.usnews.com/fifth-third-bank/trio-credit-card", "thumbnail": "https://encrypted-tbn0.gstatic.com/images?q=tbn%3AANd9GcS8v_1KE-hizMg8I4h0GUEvPVa0pqU9C4xz1Q&usqp=CAU", "type": "image"}, "122": {"title": "Best Credit Cards of October 2020 ...creditkarma.com", "url": "https://www.creditkarma.com/credit-cards", "thumbnail": "https://encrypted-tbn0.gstatic.com/images?q=tbn%3AANd9GcTIxZnq8gW2yFpmzCB5We1kP2euSK4h-5lBWA&usqp=CAU", "type": "image"}, "123": {"title": "ClearPoints Credit Card | BBVAbbvausa.com", "url": "https://www.bbvausa.com/credit-cards/bbva-clearpoints.html", "thumbnail": "https://encrypted-tbn0.gstatic.com/images?q=tbn%3AANd9GcSsjlgF4Y12O4cj2tmApm50nwD_DfT9WWQIDA&usqp=CAU", "type": "image"}, "124": {"title": "How to avoid defaulting on your credit cardfox10phoenix.com", "url": "https://www.fox10phoenix.com/money/how-to-avoid-credit-card-default", "thumbnail": "https://encrypted-tbn0.gstatic.com/images?q=tbn%3AANd9GcS4USFfxXtJp73Cfy2XEHNwXp2Aq555_IKOUw&usqp=CAU", "type": "image"}, "125": {"title": "This Week In Credit Card News ...forbes.com", "url": "https://www.forbes.com/sites/billhardekopf/2020/05/15/this-week-in-credit-card-news-companies-ramp-up-tracking-your-transaction-data-paypal-use-soars/", "thumbnail": "https://encrypted-tbn0.gstatic.com/images?q=tbn%3AANd9GcS5IpZ26-5ty5DVswo2SGj3w5kJVHfh4oW5ow&usqp=CAU", "type": "image"}, "126": {"title": "Best credit cards of October 2020 | CNN ...cnn.com", "url": "https://www.cnn.com/2020/08/04/cnn-underscored/best-credit-cards/index.html", "thumbnail": "https://encrypted-tbn0.gstatic.com/images?q=tbn%3AANd9GcSX2P3xtJX2D949gam05hMoOW-1-Xbv5VKUYg&usqp=CAU", "type": "image"}, "127": {"title": "FAQ | Student Credit Cards | Discoverdiscover.com", "url": "https://www.discover.com/credit-cards/student/faq.html", "thumbnail": "https://encrypted-tbn0.gstatic.com/images?q=tbn%3AANd9GcSKn8CyCPqzR1URuMLsB5hLXD90xZwmWpWIlw&usqp=CAU", "type": "image"}, "128": {"title": "Credit Cards: Become a Member and Apply ...usaa.com", "url": "https://www.usaa.com/inet/wc/banking_credit_cards_main", "thumbnail": "https://encrypted-tbn0.gstatic.com/images?q=tbn%3AANd9GcT6TPY03oKuMeLLnhvNt8yfhoNFhbLWK2LW4A&usqp=CAU", "type": "image"}, "129": {"title": "Credit Card ...aclu.org", "url": "https://www.aclu.org/blog/privacy-technology/consumer-privacy/why-dont-we-have-more-privacy-when-we-use-credit-card", "thumbnail": "https://encrypted-tbn0.gstatic.com/images?q=tbn%3AANd9GcRF5_QeUge_ju8YlqSPgDrkJgO62lbQzN-IJA&usqp=CAU", "type": "image"}, "130": {"title": "Best No Annual Fee Credit Cards of ...cnbc.com", "url": "https://www.cnbc.com/select/best-no-annual-fee-credit-cards/", "thumbnail": "https://encrypted-tbn0.gstatic.com/images?q=tbn%3AANd9GcR6ToNsjso6uC5ootN6HskIxGjM0zJia50mpA&usqp=CAU", "type": "image"}, "131": {"title": "Texas saw 2nd largest credit-card debt ...timesrecordnews.com", "url": "https://www.timesrecordnews.com/story/news/local/2020/09/09/texas-saw-2nd-largest-credit-card-debt-paydown-2020/5761532002/", "thumbnail": "https://encrypted-tbn0.gstatic.com/images?q=tbn%3AANd9GcSZUpXb_FPDfWsqprQbTUrVW9VxqU4ePEy29Q&usqp=CAU", "type": "image"}, "132": {"title": "Chase Freedom Flex Credit Card | Chase.comcreditcards.chase.com", "url": "https://creditcards.chase.com/cash-back-credit-cards/freedom/flex", "thumbnail": "https://encrypted-tbn0.gstatic.com/images?q=tbn%3AANd9GcSLUpfOxzS6ejiTORBKXThjbCv42P1voOS8pQ&usqp=CAU", "type": "image"}, "133": {"title": "Secured Card to Build Credit| Fifth ...53.com", "url": "https://www.53.com/content/fifth-third/en/personal-banking/bank/credit-cards/secured-card.html", "thumbnail": "https://encrypted-tbn0.gstatic.com/images?q=tbn%3AANd9GcTMEudRaQ-b44Wo12LGoHe0j5jA2lmrOdwN-A&usqp=CAU", "type": "image"}, "134": {"title": "Credit-Card Debt in U.S. Rises to ...wsj.com", "url": "https://www.wsj.com/articles/credit-card-debt-in-u-s-rises-to-record-930-billion-11581442140", "thumbnail": "https://encrypted-tbn0.gstatic.com/images?q=tbn%3AANd9GcSKTGcmgk3AGzx53qnpBQDGAXlRq2QCTCWjDA&usqp=CAU", "type": "image"}, "135": {"title": "Credit card issuers start to lower ...cnet.com", "url": "https://www.cnet.com/personal-finance/credit-card-issuers-starting-to-lower-cardholder-limits/", "thumbnail": "https://encrypted-tbn0.gstatic.com/images?q=tbn%3AANd9GcSvyPFJZZgfANj69MkFiuyMr7wVy_9uKszLAg&usqp=CAU", "type": "image"}, "136": {"title": "Journey Student Credit Card | Capital Onecapitalone.com", "url": "https://www.capitalone.com/credit-cards/journey-student/", "thumbnail": "https://encrypted-tbn0.gstatic.com/images?q=tbn%3AANd9GcQ0_SeIoM44acSXO3ABL2hCamFORIj0AFMA-g&usqp=CAU", "type": "image"}, "137": {"title": "Find the Credit Card That is Right for ...peoples.com", "url": "https://www.peoples.com/personal/credit-cards", "thumbnail": "https://encrypted-tbn0.gstatic.com/images?q=tbn%3AANd9GcSapC-RW1sY7eSjtEAKo3LV7n-aj4Y8VW2MiA&usqp=CAU", "type": "image"}, "138": {"title": "Platinum Visa\u00ae Card: Low interest & APR ...wellsfargo.com", "url": "https://www.wellsfargo.com/credit-cards/platinum-visa/", "thumbnail": "https://encrypted-tbn0.gstatic.com/images?q=tbn%3AANd9GcS6PWWMKc01wvQ-JOOAFTML-wNg5BwFybKUyw&usqp=CAU", "type": "image"}, "139": {"title": "Small Business Credit Cards - Apply ...pnc.com", "url": "https://www.pnc.com/en/small-business/borrowing/business-credit-cards.html", "thumbnail": "https://encrypted-tbn0.gstatic.com/images?q=tbn%3AANd9GcRSJuKu2NxSqe2NBT1CL7O6m3X-8HwQwY8WJw&usqp=CAU", "type": "image"}, "140": {"title": "Credit Card - Apply Online | Voice from ...huntington.com", "url": "https://www.huntington.com/Personal/voice-credit-card", "thumbnail": "https://encrypted-tbn0.gstatic.com/images?q=tbn%3AANd9GcTfJWSFLCVGrxe62Xmd9yER4hnIa4v9cY-TCg&usqp=CAU", "type": "image"}, "141": {"title": "Several (Reward) Credit Cards Are ...loyaltylobby.com", "url": "https://loyaltylobby.com/2020/03/29/several-reward-credit-cards-are-offering-coronavirus-payment-relief-but-should-you-use-it/", "thumbnail": "https://encrypted-tbn0.gstatic.com/images?q=tbn%3AANd9GcR5S6FlNC9uJ_QvfqwnQFVKsGyJISKrnDfbPA&usqp=CAU", "type": "image"}, "142": {"title": "X1 Card, Unicorn Visa, Apple Card: New ...money.com", "url": "https://money.com/x1-unicorn-apple-credit-card-review/", "thumbnail": "https://encrypted-tbn0.gstatic.com/images?q=tbn%3AANd9GcTe4OvS90IMGQU4IZewUWum13IjG-GMQeNEHg&usqp=CAU", "type": "image"}, "143": {"title": "$3 Trillion Credit-Card Buffer - Bloombergbloomberg.com", "url": "https://www.bloomberg.com/opinion/articles/2020-05-05/coronavirus-watch-americans-3-trillion-credit-card-buffer", "thumbnail": "https://encrypted-tbn0.gstatic.com/images?q=tbn%3AANd9GcRtFI2I83Gasrx4XSThlWhz_eO4FYuFQif8jw&usqp=CAU", "type": "image"}, "144": {"title": "Eight Tips to Make Credit Cards Work ...thesimpledollar.com", "url": "https://www.thesimpledollar.com/credit-cards/blog/how-to-use-credit-cards-to-your-advantage/", "thumbnail": "https://encrypted-tbn0.gstatic.com/images?q=tbn%3AANd9GcTHFqwoRLdKpwHkBXesMGxysgrpfu-CMSLcAQ&usqp=CAU", "type": "image"}, "145": {"title": "Best Small Business Credit Cards of ...nerdwallet.com", "url": "https://www.nerdwallet.com/best/credit-cards/small-business", "thumbnail": "https://encrypted-tbn0.gstatic.com/images?q=tbn%3AANd9GcQmHO7LkgftLe4KFuvD5d3vI6uElkHLWgTn3g&usqp=CAU", "type": "image"}, "146": {"title": "How to Qualify for a Credit Cardthebalance.com", "url": "https://www.thebalance.com/how-to-qualify-for-a-credit-card-960250", "thumbnail": "https://encrypted-tbn0.gstatic.com/images?q=tbn%3AANd9GcTBBbkakRZt-6C3IHaByaNP0OsBQcSLIZHjWQ&usqp=CAU", "type": "image"}, "147": {"title": "Texas police asked Black man for ID for ...insider.com", "url": "https://www.insider.com/texas-police-asked-black-man-id-for-credit-cards-2020-8", "thumbnail": "https://encrypted-tbn0.gstatic.com/images?q=tbn%3AANd9GcSW0ArgtjHK3B6PY0JlS2E_BPB8TXfaYAwQDA&usqp=CAU", "type": "image"}, "148": {"title": "Discover it Chrome Student Credit Card ...discover.com", "url": "https://www.discover.com/credit-cards/student/chrome-card.html", "thumbnail": "https://encrypted-tbn0.gstatic.com/images?q=tbn%3AANd9GcTCvveDOdMnOn8qBq3DB7kHv6QOZLvhXI7bbQ&usqp=CAU", "type": "image"}, "149": {"title": "Introducing the Venmo Credit Card ...blog.venmo.com", "url": "http://blog.venmo.com/hf2t3h4x98p5e13z82pl8j66ngcmry/2020/10/1/introducing-the-venmo-credit-card", "thumbnail": "https://encrypted-tbn0.gstatic.com/images?q=tbn%3AANd9GcQt_IU8p13xqfdsgWucipudCBxHe6hBivtgiA&usqp=CAU", "type": "image"}, "150": {"title": "Credit card | Britannicabritannica.com", "url": "https://www.britannica.com/topic/credit-card", "thumbnail": "https://encrypted-tbn0.gstatic.com/images?q=tbn%3AANd9GcR8eTFdOKw6KY7E_y9amBqP4wy846JXnNYFnA&usqp=CAU", "type": "image"}, "151": {"title": "Lower Rate Visa Credit Card | No ...becu.org", "url": "https://www.becu.org/everyday-banking/credit-card/visa", "thumbnail": "https://encrypted-tbn0.gstatic.com/images?q=tbn%3AANd9GcTa14hu3MV5jeBN6SVJx7AA_P8ujjKKBW-hcQ&usqp=CAU", "type": "image"}, "152": {"title": "Citi Double Cash credit card review ...cnn.com", "url": "https://www.cnn.com/2020/10/06/cnn-underscored/citi-double-cash-credit-card-review/index.html", "thumbnail": "https://encrypted-tbn0.gstatic.com/images?q=tbn%3AANd9GcSF2XoCJ5a2OuGIClsXSL4H_SklLVXpkygWsw&usqp=CAU", "type": "image"}, "153": {"title": "Credit Cards: Types of Debt & How ...debt.org", "url": "https://www.debt.org/credit/cards/", "thumbnail": "https://encrypted-tbn0.gstatic.com/images?q=tbn%3AANd9GcQkrvPDWbWI4QdUosYMMSobcxZ1P9WAciLy4g&usqp=CAU", "type": "image"}, "154": {"title": "The best small business credit cards ...businessinsider.com", "url": "https://www.businessinsider.com/personal-finance/best-small-business-credit-card", "thumbnail": "https://encrypted-tbn0.gstatic.com/images?q=tbn%3AANd9GcQKgLYnZn_Dgj5xQBaCNy6gEa4UExDdC0WOLw&usqp=CAU", "type": "image"}, "155": {"title": "2020's Business Credit Cards - Apply Onlinewallethub.com", "url": "https://wallethub.com/credit-cards/business/", "thumbnail": "https://encrypted-tbn0.gstatic.com/images?q=tbn%3AANd9GcRkvvqjRnoHuzi6q1Xw9VbYgOkF2IJVyJa4uw&usqp=CAU", "type": "image"}, "156": {"title": "How Credit Cards Work | HowStuffWorksmoney.howstuffworks.com", "url": "https://money.howstuffworks.com/personal-finance/debt-management/credit-card.htm", "thumbnail": "https://encrypted-tbn0.gstatic.com/images?q=tbn%3AANd9GcSy6qR9mzfYukOV-DXfQXskZiZrTYquE_1Wzw&usqp=CAU", "type": "image"}, "157": {"title": "FAQs on Credit Cards and the Coronavirusaarp.org", "url": "https://www.aarp.org/money/credit-loans-debt/info-2020/credit-cards-coronavirus-faq.html", "thumbnail": "https://encrypted-tbn0.gstatic.com/images?q=tbn%3AANd9GcRNTgrLiBH7902sRXO5m0k2rLmr8aan0GE0Ng&usqp=CAU", "type": "image"}, "158": {"title": "Platinum Select Mastercard\u00ae Secured ...experian.com", "url": "https://www.experian.com/credit/details/platinum-select-mastercard-secured-credit-card", "thumbnail": "https://encrypted-tbn0.gstatic.com/images?q=tbn%3AANd9GcT4q46qNrxAb_6bSR-Fr_sg8BmkrvO-cqp3ww&usqp=CAU", "type": "image"}, "159": {"title": "Virtual Credit Cards Explained | US Newscreditcards.usnews.com", "url": "https://creditcards.usnews.com/articles/virtual-credit-cards-explained", "thumbnail": "https://encrypted-tbn0.gstatic.com/images?q=tbn%3AANd9GcQQHYJjNTzoX55_ddOdtKQDhNq9rS2zZnS1Lw&usqp=CAU", "type": "image"}, "160": {"title": "Best Credit Cards For College Students ...moneyunder30.com", "url": "https://www.moneyunder30.com/best-credit-cards-college-students", "thumbnail": "https://encrypted-tbn0.gstatic.com/images?q=tbn%3AANd9GcSmKiUTDm9A3nmN6kzoFS4zjhtipjuIdah6cQ&usqp=CAU", "type": "image"}, "161": {"title": "Compare Credit Cards & Apply Online at ...creditcards.com", "url": "https://www.creditcards.com/", "thumbnail": "https://encrypted-tbn0.gstatic.com/images?q=tbn%3AANd9GcQ0y5PlukZFOsjMCbJqqIaYA2Irjm7TM4BqYA&usqp=CAU", "type": "image"}, "162": {"title": "Here are 10 Types of Credit Cards to ...thebalance.com", "url": "https://www.thebalance.com/types-of-credit-cards-960255", "thumbnail": "https://encrypted-tbn0.gstatic.com/images?q=tbn%3AANd9GcRtGwwjI537qpJj0YTWszhaRt95q-88raO__w&usqp=CAU", "type": "image"}, "163": {"title": "How is your credit card limit ...foxbusiness.com", "url": "https://www.foxbusiness.com/money/how-is-credit-card-limit-determined", "thumbnail": "https://encrypted-tbn0.gstatic.com/images?q=tbn%3AANd9GcTsrPdVg24fTqvO1HRBKgPJ7HfHSnAyiLWYtA&usqp=CAU", "type": "image"}, "164": {"title": "ABOC Platinum Rewards Mastercard 2020 ...forbes.com", "url": "https://www.forbes.com/advisor/credit-cards/reviews/aboc-platinum-rewards-mastercard/", "thumbnail": "https://encrypted-tbn0.gstatic.com/images?q=tbn%3AANd9GcTMdF9MtqUSHMuu2dV9ohnbyQqnfBpmES2tDQ&usqp=CAU", "type": "image"}, "165": {"title": "The Micro Center Insider Credit Cardmicrocenter.com", "url": "https://www.microcenter.com/site/content/mcinsidercard.aspx", "thumbnail": "https://encrypted-tbn0.gstatic.com/images?q=tbn%3AANd9GcQhZJhW33HFjNyT__4KmKIcyyzIIvf2IkY3hA&usqp=CAU", "type": "image"}, "166": {"title": "Chase expands \"Pay Yourself Back ...cnn.com", "url": "https://www.cnn.com/2020/09/28/cnn-underscored/chase-expands-pay-yourself-back-point-redemptions/index.html", "thumbnail": "https://encrypted-tbn0.gstatic.com/images?q=tbn%3AANd9GcQ5qviv_C3N3AFxwlBHUs1cezSdEXNsSb6jyw&usqp=CAU", "type": "image"}, "167": {"title": "Credit Card v. Debit: What are the ...bettermoneyhabits.bankofamerica.com", "url": "https://bettermoneyhabits.bankofamerica.com/en/personal-banking/difference-between-debit-and-credit", "thumbnail": "https://encrypted-tbn0.gstatic.com/images?q=tbn%3AANd9GcRuG3MkCc3dzxm83LGBEjIV0mCBzI9Xn3lzeQ&usqp=CAU", "type": "image"}, "168": {"title": "Southwest Rapid Rewards Plus Credit ...creditcards.chase.com", "url": "https://creditcards.chase.com/travel-credit-cards/southwest/plus", "thumbnail": "https://encrypted-tbn0.gstatic.com/images?q=tbn%3AANd9GcTUCdqNbiCsk0vBIwtOvEQOmYu2u0sZwucoSw&usqp=CAU", "type": "image"}, "169": {"title": "Apply for a Credit Card Online | BB&T Bankbbt.com", "url": "https://www.bbt.com/banking/credit-cards.html", "thumbnail": "https://encrypted-tbn0.gstatic.com/images?q=tbn%3AANd9GcSebl1xkqFissFHkNPiZrWIePW7tecYL2SL2g&usqp=CAU", "type": "image"}, "170": {"title": "Credit Card Companies | 15 Largest ...cardrates.com", "url": "https://www.cardrates.com/news/credit-card-companies/", "thumbnail": "https://encrypted-tbn0.gstatic.com/images?q=tbn%3AANd9GcRLAmILxLkZ_JWwvsDkpvuUtN66hMRVv5yPrQ&usqp=CAU", "type": "image"}, "171": {"title": "The best travel credit cards \u2014 updated ...businessinsider.com", "url": "https://www.businessinsider.com/personal-finance/best-travel-rewards-credit-cards", "thumbnail": "https://encrypted-tbn0.gstatic.com/images?q=tbn%3AANd9GcQcX1NAQR_0Xx1_oXLHNbxM0By2dxtEr-9zmg&usqp=CAU", "type": "image"}, "172": {"title": "HSBC Premier Mastercard | Credit Cards ...expat.hsbc.com", "url": "https://www.expat.hsbc.com/credit-cards/products/premier-mastercard/", "thumbnail": "https://encrypted-tbn0.gstatic.com/images?q=tbn%3AANd9GcQ0SxfSCM1M5Rzn2x3Nfa1QQAWTojpsOaWSbA&usqp=CAU", "type": "image"}, "173": {"title": "eBay Mastercard | eBay.compages.ebay.com", "url": "https://pages.ebay.com/creditcard/", "thumbnail": "https://encrypted-tbn0.gstatic.com/images?q=tbn%3AANd9GcR4OunamMpX1ZbdC9ROa4lbfuqiu0weNq3bFQ&usqp=CAU", "type": "image"}, "174": {"title": "Credit Card Online at Bank of Americabankofamerica.com", "url": "https://www.bankofamerica.com/credit-cards/", "thumbnail": "https://encrypted-tbn0.gstatic.com/images?q=tbn%3AANd9GcQiUeZCST9po7wjnEZeFPoaY0fCP_jdSuA7Ow&usqp=CAU", "type": "image"}, "175": {"title": "12 Reasons Credit Cards Are Must Haves ...moneyunder30.com", "url": "https://www.moneyunder30.com/advantages-to-using-a-credit-card", "thumbnail": "https://encrypted-tbn0.gstatic.com/images?q=tbn%3AANd9GcRXpKftICDRdmF8I-MA6AuUdeOAN8DGvN2bUg&usqp=CAU", "type": "image"}, "176": {"title": "Credit card debt plunges, driving a ...nytimes.com", "url": "https://www.nytimes.com/2020/08/06/business/credit-card-debt-plunges-driving-a-decline-in-overall-household-debt.html", "thumbnail": "https://encrypted-tbn0.gstatic.com/images?q=tbn%3AANd9GcR-dgJmLQXClPiaLEXMrrcYTrQTf5Dyav4JBA&usqp=CAU", "type": "image"}, "177": {"title": "Payment terminal - Wikipediaen.wikipedia.org", "url": "https://en.wikipedia.org/wiki/Payment_terminal", "thumbnail": "https://encrypted-tbn0.gstatic.com/images?q=tbn%3AANd9GcSI423E0q9WL2DnnSE1-VlaSGPa9-jQccycOA&usqp=CAU", "type": "image"}, "178": {"title": "Venture Miles Rewards Credit Card ...capitalone.com", "url": "https://www.capitalone.com/credit-cards/venture/", "thumbnail": "https://encrypted-tbn0.gstatic.com/images?q=tbn%3AANd9GcRqgHVBG48BGRshGFD6XvvQBa7oWAUAun64qg&usqp=CAU", "type": "image"}, "179": {"title": "Why your credit card may not work overseasbankrate.com", "url": "https://www.bankrate.com/finance/credit-cards/why-your-credit-card-may-not-work-overseas-1/", "thumbnail": "https://encrypted-tbn0.gstatic.com/images?q=tbn%3AANd9GcSmijnF0P-Cd3i70mbmVo6qzO7Gdtyz6rCZiA&usqp=CAU", "type": "image"}, "180": {"title": "Visa Credit Cards | Visacis.visa.com", "url": "https://cis.visa.com/en_TJ/pay-with-visa/find-a-card/credit-cards.html", "thumbnail": "https://encrypted-tbn0.gstatic.com/images?q=tbn%3AANd9GcQO-ZmK5FHfbYhLNHsc84hqaBHPQuwdJWPRYA&usqp=CAU", "type": "image"}, "181": {"title": "Here's how a virtual credit card number ...ktla.com", "url": "https://ktla.com/morning-news/technology/heres-how-a-virtual-credit-card-number-can-protect-your-real-card-when-you-shop-online/", "thumbnail": "https://encrypted-tbn0.gstatic.com/images?q=tbn%3AANd9GcRkYh4-ykrLNWw3AbB3Q6Fr_kugo3YMpQPA7A&usqp=CAU", "type": "image"}, "182": {"title": "Credit Cards - Compare Credit Card ...credit.com", "url": "https://www.credit.com/credit-cards/", "thumbnail": "https://encrypted-tbn0.gstatic.com/images?q=tbn%3AANd9GcQJqyQvetTpK1N-I8chqhutn8BEwmV-V3Qhvg&usqp=CAU", "type": "image"}, "183": {"title": "Meet our Premium Select Credit Card | BBVAbbvausa.com", "url": "https://www.bbvausa.com/credit-cards/bbva-select.html", "thumbnail": "https://encrypted-tbn0.gstatic.com/images?q=tbn%3AANd9GcRTBzAupFimaXD1SQDNN92wXQNHVn6BUMSUjQ&usqp=CAU", "type": "image"}, "184": {"title": "Compare Credit Cards & Apply Online at ...creditcards.com", "url": "https://www.creditcards.com/", "thumbnail": "https://encrypted-tbn0.gstatic.com/images?q=tbn%3AANd9GcSC0t36JN9pQgpp1YU7MQF4n1iowTKRa0yL1g&usqp=CAU", "type": "image"}, "185": {"title": "What is Credit Card Consolidation ...upstart.com", "url": "https://www.upstart.com/blog/credit-card-consolidation", "thumbnail": "https://encrypted-tbn0.gstatic.com/images?q=tbn%3AANd9GcT3qeRPqsCiH988nV9ypNxpDBzliXMG_C0-FA&usqp=CAU", "type": "image"}, "186": {"title": "Tips on handling your credit cards amid ...thedenverchannel.com", "url": "https://www.thedenverchannel.com/rebound/coronavirus-money-help/tips-on-handling-your-credit-cards-amid-virus-outbreak", "thumbnail": "https://encrypted-tbn0.gstatic.com/images?q=tbn%3AANd9GcQkd_lU7V2HDUPbLLkgcLKM_o3oDaDIhd1orw&usqp=CAU", "type": "image"}, "187": {"title": "PayPal Cards | Credit Cards, Debit ...paypal.com", "url": "https://www.paypal.com/us/webapps/mpp/credit-line-and-card-services", "thumbnail": "https://encrypted-tbn0.gstatic.com/images?q=tbn%3AANd9GcRcXw9bvHf7NEYtaA26OGZGHF0zYZ0IPWigZQ&usqp=CAU", "type": "image"}, "188": {"title": "JCB International Credit Card CO., LTD ...jcbusa.com", "url": "https://www.jcbusa.com/", "thumbnail": "https://encrypted-tbn0.gstatic.com/images?q=tbn%3AANd9GcRYcUsyizseF3yES3KbF5_YQEPBtdIJlmSi-Q&usqp=CAU", "type": "image"}, "189": {"title": "use credit cards to stay on budget ...wtop.com", "url": "https://wtop.com/business-finance/2019/05/8-ways-to-use-credit-cards-to-stay-on-budget/", "thumbnail": "https://encrypted-tbn0.gstatic.com/images?q=tbn%3AANd9GcRa0fSoHHbmSfsid_evqq2v7cspIRqEkzHK8Q&usqp=CAU", "type": "image"}, "190": {"title": "The differences between Visa ...cnet.com", "url": "https://www.cnet.com/personal-finance/the-differences-between-visa-mastercard-american-express-and-discover-cards/", "thumbnail": "https://encrypted-tbn0.gstatic.com/images?q=tbn%3AANd9GcQTqnuawi_gM0PLS10LyEVLJ-jpLdamI4-Tpw&usqp=CAU", "type": "image"}, "191": {"title": "Credit Card Insider | Compare Credit ...creditcardinsider.com", "url": "https://www.creditcardinsider.com/", "thumbnail": "https://encrypted-tbn0.gstatic.com/images?q=tbn%3AANd9GcSUdXODFPPiscD54HWNIBSYzLdlhWia7fJtvw&usqp=CAU", "type": "image"}, "192": {"title": "Credit Cards - Find the Right Card for ...unionbank.com", "url": "https://www.unionbank.com/personal/visa-credit-cards-all", "thumbnail": "https://encrypted-tbn0.gstatic.com/images?q=tbn%3AANd9GcSag7hq0E6s9QHboxljAfW-6ut-6H3Ye2O-1w&usqp=CAU", "type": "image"}, "193": {"title": "Lowe's Credit Centerlowes.com", "url": "https://www.lowes.com/l/Credit.html", "thumbnail": "https://encrypted-tbn0.gstatic.com/images?q=tbn%3AANd9GcTy5VMGNspcFk0e7OVRxdVN6CctBo-S4Cazdg&usqp=CAU", "type": "image"}, "194": {"title": "Best Credit Cards of October 2020 ...cardratings.com", "url": "https://www.cardratings.com/best-credit-cards.html", "thumbnail": "https://encrypted-tbn0.gstatic.com/images?q=tbn%3AANd9GcSBVv37ILf2zXylnYyF1-A_LmBC0xERsXsqhw&usqp=CAU", "type": "image"}, "195": {"title": "New Business Credit Card | Bento for ...bentoforbusiness.com", "url": "https://bentoforbusiness.com/bank-cards/new-business-credit-card/", "thumbnail": "https://encrypted-tbn0.gstatic.com/images?q=tbn%3AANd9GcRoero6H9G6zSiMHBffYRLLR4u1PPNwyCdRgA&usqp=CAU", "type": "image"}, "196": {"title": "Compare Credit Cards & Apply Online ...creditkarma.com", "url": "https://www.creditkarma.com/credit-cards/search-cc", "thumbnail": "https://encrypted-tbn0.gstatic.com/images?q=tbn%3AANd9GcTcmLgrs3Ohe-rzC6ji2mQnHXOom1r0duZM9w&usqp=CAU", "type": "image"}, "197": {"title": "Lincoln Service Credit Card | Official ...owner.lincoln.com", "url": "https://owner.lincoln.com/service/lincoln-service-credit-card.html", "thumbnail": "https://encrypted-tbn0.gstatic.com/images?q=tbn%3AANd9GcQjfeocaiy4AZOxxVdeyn3ozwoGTjYrkAFWSw&usqp=CAU", "type": "image"}, "198": {"title": "Amex, Amazon Roll Out UK Card Aimed At ...pymnts.com", "url": "https://www.pymnts.com/news/b2b-payments/2020/american-express-amazon-roll-out-uk-credit-card-for-smbs/", "thumbnail": "https://encrypted-tbn0.gstatic.com/images?q=tbn%3AANd9GcQbQAwGa-H2P8dqvxXnAoP5qK1vKee6gj6T5Q&usqp=CAU", "type": "image"}, "199": {"title": "4 credit card mistakes to avoid", "snippet": "Avoid these mistakes to make the most of your credit cards.", "uploaded": "1 day ago", "url": "https://thepointsguy.com/news/credit-card-mistakes/", "thumbnail": "data:image/jpeg;base64,/9j/4AAQSkZJRgABAQAAAQABAAD/2wCEAAkGBwgHBgkIBwgKCgkLDRYPDQwMDRsUFRAWIB0iIiAdHx8kKDQsJCYxJx8fLT0tMTU3Ojo6Iys/RD84QzQ5OjcBCgoKDQwNGg8PGjclHyU3Nzc3Nzc3Nzc3Nzc3Nzc3Nzc3Nzc3Nzc3Nzc3Nzc3Nzc3Nzc3Nzc3Nzc3Nzc3Nzc3N//AABEIAHAAcAMBIgACEQEDEQH/xAAcAAACAwEBAQEAAAAAAAAAAAAFBgMEBwIIAQD/xAA5EAACAQQABAMGAwcDBQAAAAABAgMABAURBhIhMRNBURQiYXGBkTKh4QcVI0JScsEksfAWM0Ni0f/EABkBAAIDAQAAAAAAAAAAAAAAAAECAwQFAP/EACMRAAICAgMAAQUBAAAAAAAAAAABAgMREgQhMRMUIkFicTL/2gAMAwEAAhEDEQA/AMoVdVIOlcgr5kV0Pe6L1+VAJBcnfQVfxtkLmDmKn51QdWLa0aev2dWEWQE1nOuzra/KmiuwPwVrjE+H7yp7pPeq/sBJ/Ca2254Rj9hKpHrl7Un3OFkRTpQGHrRce+gJiL+63bspqe0xEiSjmU6p3w+FllnZZQCB2Apg/wCm/dDcvagEDcO43kVWK0x+FoVYtLPwECcvarCWctw3JAnMaVvAyQFn6V1hn1dn5UZbhe+lPvvEg+ezUUPDt5Yzl/clX1U/4obIbRhixk5pqIzaETc3ag+OJW4IcEHXnRDLTCDG3Ev9KE/lR9F8Z5NDNvqTRbE3AWZAdaPQ7oTU1ueV1PbRphR1OJDyq4Ucr9e1MnBFs+PzKOBodjVng+OLJYiN2UMy9KaUxSW7JMq6PnQCMbvI6lfI0o8Y4q8mjjbHHT76im2NuaJT8K5bR71wBC4ewuZs5jJNKpZh/MNiit1mspZiWO5so1ZRsScrMhHzHT76pgablY8q7AqF5UmjZZFDIw0ykbBHpTwlr6siTW3+ZYF/HcTeIUD2VpMza59TlSB59+lW83xq9hbSLYY7ll17rSOoU/I+dDeIMDZX2OaxtoYbcFgy8kYA2PlQnCZiG1tTg7sW4tLeVXE/J0Gm6j9aS+yv3UtcWEsauWf6d4njPNXU4ee5ihTfvAoT/tWg43P2l1CP4q82uu+mzUa4rDZe3PsrRMD/ADRaoVccAr4nPBkXjH9nWqTztmPhdemuJeh55IZpA3MBvpzL3FBLvIvLb5DH3GmeJwgYd3BAI+tXYcYmNRQ9wZNd+Y0CtoRcZi4nYnwtmTej1A6D/wC/SmhKWySILIRUWzz8FrsLXwCpFq4UjSP2SZECeaxkbWzzL9q13kV4CAdmvOXCt+2OzltMDoFgrV6GsLhZIo2HZh3oMJPAdR69K+sa5A5HIrliSdVx2CVZdRMFQE+tBZpCsjA990SZbpR/ChYk99gil7L31rjnDZO+tLcuegedd/be6keNMlWLfy64O5JNuPnQ244bsJjLLHGRK4JXmPuhvXVEsZ7DmElkxuQW48I6YpC4XffQLAb+g1TDjLCyltQs7N4+tsQdEVUlZBvDNGFc0tkInByX2Cyks2RSZomGh4b7Tf8AUR5mnCbitJnMdtaSvrzbSj86r3/D2SWfdjcW9zbk9UlBR1+o2G+woZPaTWDn2hGUn1Xp96hnOuCy2WIqyb6XYPyN/msrIvgyxW8QDbT460OtFMck7WjrCp8UIq8obX2P1NLUmatsbdQW7KeWZ+XmB/CSem6v3Nze2sLPZyR82z7vL1A2e1T8bSclOJW5fyKLjIxVF2aLY/AZTIMBaWEz78yuh961vFYHhbEa8OKOeVe5Yb60Wus3JbwgYrHeI3YKBqrGrK+UZ1if2WZi5KvdyJbjvoDZFa5isSbK0ihklMjINbPnX7AXF/PZ8+UiWKUnoFPTVXbi9t7dSZZFUD1NK+glbLzG0tWnSN5WVTyog95zroBWeXdrxpk+Z7y8nsIQQwigmFuAPiw27a+OvlTo+esL2dLeCVZHSRToVU4rBtZeRRyiZV2AfIH9ao8i6Vb+0vceqNi7FuDhvCwJzXjzZCdvxtdSPIN/2k6qylhhYusWJsh/baxj/FcISUUk72PSvu9VjWcm2UnlmxDj1wXSLKXMVuSba3SMnvygL/sBQPOZLIY0/vLFyGOSP3pItkpKvnsevxFEu9W8Zg/3zPyzr/o0/wC7v+f/ANRQplN2LHY1igq3kYcdlpZreC4UEGSNW5T5AjdGfaIrmPwriNXVhoqw2DUTQQxIFSNVAGgAO1VJGCHe9VpuTiZ2FMDcRcA4/KTQXNifZZ4ZFfkA2jgHsR5fMUs5y3zGOjm9rxbT24JCsilwo3vfMvbz76rQkv4lQKzjfzr8l+jvyq4NS1chQ8IrOO5+ivZY/HWsrySuWLtzEb6UQlzlhZLqJUHxpSsMdk8gw6+HGf5mo/a8NWUOmu5TM/pWi5NmckizjeIP3leCJebkHnqkr9rc14txbR2UjorbDBT3rRIVggTltbdV6a6Cl/OYG4y12ksjIir2B70pzEb9n9ldQZB7iYt0XfvHe6f+JJvF9lZSSSrb+dTYrBx2h0CG9aDZeULd+zA9YSy7P/P+bqly4N4Zf4U/USKNKPlXzvUYlBHep7eOS4cRwIXc9gorAcHk21JEtlaveXUdvECS50Tr8I8zTvIsWOtFhh5UCjz6fU1SwdsuHtGlu+QXD9T1/CPIUrcUcRMf9UZUjsFJVCw2Zm8yPgPzrT49Pxwy/WUbbPkn+qD9zk4olBmu49nty9d0Lu8zblDytKx9eWkS44jMpJiRufelkmHU/wBqihl7PfToZJi0ehrdw3f5KOn3qdceUiN3wgM+Rzyo3uSnfwYGqWP4lneZ0D6BU+8W1r9fvS3Z2iXEUkk0juVB0AdCoRcCFdRStG4H8vn9OxqT6bESF8vLwa9b3OiFMgJ/pWiUaHwS6jmYdl7b+tJXC1+ks38U9Se5p/hXp07VeM3Ii8S8R52wcQiyNsjHQdV5gfrTPwzZlrFbm4laWdxslm3qiV5Gj2UyyoroUOww3QLF3bwRDw26elccW8j4kBLxkgjr0pXz0xvZrGWGbwpiSShQcjsOUbbpsdOnT4elNN7ewTwkMQkmux86TL94eVgJSJ4ZByxgdGB7nf0/OkksjRk0+jm4x99PEScgI5DrpEnTXzP6UTxmWmw1usFpYxGQrp5mmJZviSRv6dqpxTsyabv8Kjm5I1MtzMscY9e9KqYLxE31Fn5ZFlMtncjN7M5U2sh9/wAJupHmu/L51xcW00ki3OWuYUhiXlhgRekY+Hx+NUZ+IBzGDFQ7PYytVnF2Szv7Rk5TM/kD2H0oquKA7ZvogeYN0xtqEUdPFZep+vc1Tlstoz3DmR/iaOZG8hij5UCoopWv8urbih6sfOnIyfH6WCb5GgiANkiZE5okTZA8+tG7RRHaNzMOZh2qtFEVS4mC76+XfQH600exbPtCfDc4SYq1aXiMj4aBZNsh7H0rJbR/Z76Vd65JGX7Gn7GXIaJSrUADdmJQmHuZkIIEZ6ikO2vQqqocbojm7uWLC3CRye5JpSp/xSaJvCXnkZY177NcEO3tyz9iaCuwjZpruURp8T1NULvPySt4GNiMsh7NrdV1wt7O3jZN269eVqBxaueImIMWOjOh/wCRqHET3Th7uVnPkCegq+1rHCukUCqk0iQ9XNcMWLfUZAUa1U02YS3XSnmb0FA2uZ7o+HACF9as21mkJZpDzPrdBsKRJKbm8QyTtyJ6bqGK2UHnXy867kneVeXyHkKvWNttB4vQUMj4wVYVleQ6B0vU7pnw1oBihciLxD4r7AbRPbp+VB724W2IjgAG+hNNXDsDXXDxWBTzrzuWB/D17n4VLV6QX5SP/9k=", "type": "news"}, "200": {"title": "Why Venmo Just Launched a Credit Card", "snippet": "Discover the strategy behind the credit card.", "uploaded": "2 days ago", "url": "https://www.fool.com/investing/2020/10/08/why-venmo-just-launched-a-credit-card/", "thumbnail": "data:image/png;base64,iVBORw0KGgoAAAANSUhEUgAAAHAAAABwCAMAAADxPgR5AAAA8FBMVEUeJVkWGj////8VGTwVGz4REC86Rpg/U7EdI05IXcxIX8sPEzVBV7oXHkpMX8xFV7gfJlQhK2gAlcgaHlEBa6cAAEkeJlcLGVO4ucUAAEyUlqcAAEYbIlgEkccDc6wAADz29vcAC04AAEJCRWs5PmbCxctRVHJFVr4AADUJFFCgobDr6+6Dhpmur7sNW5LpsShfY4BvcotLT3Pa2+AoK1IcMmQMcKEUUYMSSoIRYpARQXYTK2AFfa8MiLgJY6MgGFEAGGJ3X0nKmDg+N0ynfz03MFP/wxXgpyy3jD9rVUSAZUf8vyp5fYouM2APE0MuOn+7VO3cAAAH+0lEQVRoge2aC3fbthWAESRdFjdN1dAkSPAmIsWHBRJUAdK2HNuZu3TN2jXs/v+/2QVIO3ow0eNYPTubro8kUyTx8b4BiuTJnyzkCPxfAj47pDx5tgp8emBZ1fDpk9FfDyqrwG/+8vLl2csDydnZy+ejp89WgK9OXr04lJycnK0DT06ef38geX528nIICN8dSJ48H9bwB3Ig+e6/EOjhn/30Hgf4YrOGDhBwFq4ACIF96ajhYNAsAJ2Ld5e3l3PSIwEurmbzqws4FBBm718beT8HoxZczE6tzPbTcjPw3ete3rw11rw+vZeZtw9xE9B54KHcigWe0fHxNYTr14syu3m7ADy9csjOOm4A3t0uAd+fLsvNY2vozN8sAd8sKfh2H6N+HQiXr2/nV/PbAeDV9fX89G+PbdKb15d3AA5792YFOLsxCXl9eu1sGH8noEeu3hMwStxdrgCJTXvnavaoQHI36zWAizdLwHvFYLZzvfkqUPwg+sPgchE4u+ldx376aVfi14Ds7x9+Y93QMF8EznsK/PzhH6PHA8IvP3785y/d2HCxCLzqgezXjx9/Y4+noffh91+9e5O9XwBe99+xf/3+48+wm1G/BoT4PO7rs+fMb03cGOBs/pB8YsTYjqm4IfEfjvMcgpk+v76+vrhZUGlH9TYCydLYcAfmfVfETsB2MSRYa8y3bsF4OmBVMR6+sg0mrfR9JhJPSB4P+SvmNFwb3C1oPhi/Xwcyv3wYCyDi8dAQD8A+vnpglA+WvU1A6t9DREY7DVkcx0BMeDL8EA4CAwQyZsou7mSGPimiWgwZdSOQysBed1xQC4RQ8YInoVIMVD3JZR5YYKAUWj3WnOuYeZBXkVTpAHEjMKM2cGJFfQQS5mWREV5mAYsKP6LF2ABjHnEm6tLsaxIBWUSjSA54cSPwvGxGQJy2bFIEwnlD+WiSorpZIGjUSF0bDUNOechy2mghZFm2LPcjqffScKxo5RLhR4kBor+kCx6E0gLLxBUgOB1LWsUgsmjiChHmtIjRh3m8lw/dSUH1FF9hgsBxWQobh9PIAH2TNHgRn2gREjinvlJaqTxqWhOlg9PWzUDiNKWmmQADnNLMBiFxMwOseiBtJliEanovpQXulYeYYsyJaMOgA0ZZN8ykscC4A3I0IrCayja10pL9ga5HYklzQSwwzKhtICyki8BxQbkLLa2mWGuBCUYCY9L9gHiak+LFWiBTNHOCOGizHuhZYDCpkCh8qjBoXKFbz90faIqVOdUCiZC04bIoy2jRhwEgTLpJSSuteRaNYF9gUdrYthUtjWRsKkBTlmV23lQuKwuBe4SMYgKB3+TC8U3ml1jxY97UewCJcD8fChPbOViYJqMJBAE6ly0c5E4cAu5IqSQwx4lweDG3cX0IVuy/Xr/aB7a4DYst0gPGepN84ZbABiCuOZF2b5uHITxvkbGyc21jByBUZSfelyYWMLKe3V42Rmnlo1SjL103Jt9wW94bOA2CwLUt0SR0PxEnNrttspx3QPQds940HsDmbCPGeHg1dLbIw/4MN9VSKmEDE0QtsTG5D0Dc+UknWCScJBetVq1qrUlEXe8KDFkXpaEsTVnOEmEmGdhfKY2KEDpgYHeWPCCYjqqkTRJx115Y6bMdgUmNgsW4Qpb7hy5pzSAtaSHCtKJNBwwr6qdh62OTcnFC4H9SWHgmxBYhtSuwm1C4OMMwUxU3L5uYVVThPA0m2I0DBAZYtcfYiCcZJVjd5TgWQlNtXNs04a4mlRwlx44/su53OdUkyiZd6DTlBIHjItLGEIlEWEbNZA1Ygx2NaarESmxvnmIEruuyUdOMu28U5S3tUy+uIjKifJo9dN5qmkW2AAaSKhg3zdrKYJtuYe4dNmUHFAq7bAf0DNCxwFLlnaSTHkhiWoX1QI5u1Q+NLjSxOWjbTtmpC0ZvTPwx+jTuOi/6sAN6eMbYL9u1CrUlkOVRBoKJAD9dUWDvw40Qp1Yx+tBNccqDRUFAzdx7DR1Fi7JwV3lbmhQ1w8YrlS5og8UDg97XSmZmJmPSAlcuzSelZekHD0CzNKBkvQRvqaFxXmOjwszDAThOrGmksSjYWsqk2aaN0bDsEy/WmEnr1XdDe5p8XvqxcVCn46Dju9O2dsbCNKepSRExbVXOJsyc0R9v4nTnqf6KAHxOqvsu/Hmbgff5jjwBp2nWPbgTcN08XUcYbrY426qHJqY7abiLiKIvR38SEJemYnDHwTT8khyBR+AReAQegUfgEXgEHoGHAz78BrK2OumfPIHlb5YeR1maKW8JNAtZfDEYeU5rb2d278Qz27ikIf1vM8BaB7wW8GVv2bR4xhJxGyAOkyvGtBdrT8paFamME1nrVouWJ7nULb48zXARpVOtdSh13mrdJjpWOsVdsCMQV0KFhIBrzeW5w2M+4WHi17WfsNRPJVE5Z7nmIThc5zzOFQ+5yj1QVah1rOul36C2AkLOi8TlSkmtconA6jyXLUhCUilQ1RpfOU+JqPKQpzopcpnrGgpuFV6+M7yVSSFhSctqh9VMqRZyoesWx0k8OE9Yq2oPt3CP59Wxk+g6xoM8pc8TUSeqTdrtgEtHmXDBJan5ZOb2qcBlN/SBhAtFz2wxc4/MrMfNbg9wxW+22OpPqsMPYb14Ac6B5I/hp75enJ28OoicnLxae67tmdHwkILAJ0safvvv758fVFaBz749oHyDf/eP0P5fPQV9BB6B28l/AG5ehRSoY6gcAAAAAElFTkSuQmCC", "type": "news"}, "201": {"title": "Here\u2019s how much money you should have saved by age 60", "snippet": "By your 60th birthday, retirement is just on the horizon. Having this much \nset aside can help you be financially ready when the time comes.", "uploaded": "3 hours ago", "url": "https://www.cnbc.com/select/savings-by-age-60/", "thumbnail": "data:image/jpeg;base64,/9j/4AAQSkZJRgABAQAAAQABAAD/2wCEAAkGBwgHBgkIBwgKCgkLDRYPDQwMDRsUFRAWIB0iIiAdHx8kKDQsJCYxJx8fLT0tMTU3Ojo6Iys/RD84QzQ5OjcBCgoKDQwNGg8PGjclHyU3Nzc3Nzc3Nzc3Nzc3Nzc3Nzc3Nzc3Nzc3Nzc3Nzc3Nzc3Nzc3Nzc3Nzc3Nzc3Nzc3N//AABEIAHAAcAMBIgACEQEDEQH/xAAcAAACAgMBAQAAAAAAAAAAAAAEBgUHAQIDAAj/xAA7EAACAQMDAQUFBgUCBwAAAAABAgMABBEFEiExBhMiQVEHYXGBkRQyocHR8BUjQlKxcuEzNkSCkrLC/8QAGQEAAwEBAQAAAAAAAAAAAAAAAQIDBAAF/8QAHxEAAgICAgMBAAAAAAAAAAAAAAECEQMhEjEEIkET/9oADAMBAAIRAxEAPwCxI+lYkXNcdOvIL+1S4tnDxt0IophkVgo2si7lP5mMdeBzitVRvVvqP0rvdoe9TH935GsgcUoxy2N6muF5CHCFucHA+NG7a1kj3oVXr5fHypMkeUWh4OpJidq8TjcysXaRTG3QAY9TR3ZM21n3kEbAHut0jOMHKnnnHTFd9YtFmQ4BIkXI9xHXn40piDUraYqI8P4lWROQyngg/LiseGVd/D0a/SHEe4e4urq7SKeN4ntzIFRuFc56fQfU0rfbprbXZtkrFCEfCnBOQMjPx5qZ7JWclnaS3kuyCJImDqASMc4HJznnOflSnbTwXjahesCu8BLcO3hJBC9f9OTXalNtdE4xafFlmRyCfLsigkDI4HkPfXKeyM0qSBp02eUbAA/H1qDPZaDV7O0nubq7tnEeFW0cRrjPBxj0wfnQ7dhe7dRD2i1ZMnzZG/8AmvQxx9VswzdN0NmxR1Rh/wBppa18Kup72UlQsYK9M5JoeXsXrsfNp2yuUHpLZo347hQ32HVtNATVdTjvp5GzDL3e0+HnaR0PnS+RH00U8aVZCvex/aO90q+ijiuGWFmG5Ccg/pV+WFx9rtI5sY3DpXzHFDIzYT73lV++zeae47KWhufvruX6E1omvqMsXom7kfzV/flWoFdLpT3q49fyNYxzUaKGKxW+K9iuo4GkzDvPd99A/wDxY+h+INRrR6MxDzXMqjHKFef0qcUc1F67Y25srifuhvSF5B6EjB6VmyeMpO0Wx5ePYsdqdaWaxGmaQpjhydzZyTUP2csJb+eCws5iqL4pZP6UXOSfeT049aGkQi5DSxu8B5O2TaFGOM+fOKfeztha6Z2gv7axhEUQ0+0bGckkvMSST1PvqmLCkqK5MigvX6MSIFUKucDgZOagL3th2cstUjs7rVoEmXOcZKqcdCwGB8zXH2najNpnYu9ltnMcspWDeOqhj4sfLI+dV6+jWBsPsx0+RtkYZXjODnHJH7PnWikuzLGDndF0Qyw3VrHcW0qTQyLuSSNgVYe40t9oLaK91bTLWcZilMoOOo8IwR7wcGoj2USXNm2r6BcMzC0aOeMkYwHHPHl5H4k1O6p/zFo3+qX/AAv610kBWnRUEOnnavGWHKkU+9ku00Oi27pqrNFanGXCkiM+uBzil/SwJFBIyKO1C3ju7CaCU4DKQDjpQlLZZQ9XRZdvfWWqQrcaddRXMTDO+Js10xiqK7N2Gp9mNds9RhkMlszbJGhUsSCMcqOTyfKr4Zf2Ko4r4Zdx1JGlYzW+2sbaHENngKF1Zd1hcp/dbyD8BRgFD3sZkhkTcq7onG5jgDp1NDideyrJ4kZ9lwJCYmDLsYBSQOhFP+mSoO0epzFwIl060y54AAM+c/DFVFrt7cWmo6nbZEveSt3cin7oxtqR7Sdo5tUivLuEG1gMUQkXf45hGSmTj3v0oxg0UyZFKkNvtA1zs9rnZe60631q2+1MVkgXDHcynOOBxkZHzpZsruK4/mXVwib0AKsudnhxxg/gcile6ggQM0TYEOzBPU5xn8/pTtPoVtY6PaX+9/5kSO6GNuMjJwelNJKkDDLbJDsPq+kaNqWpz6nq8QluLeGGFO7c4VCwbJA55/HI8qYL64iue0OhTW8iyRSCZkdeQwwvNV7bxxpmSa3iW3bwmArwPTj4811g1R+ymqaYLuB5tPTdJanvPEA2N4HkeccH5V2pKkLOMoPk/oToYie2OMbhWdRuGhgYqrEdOBzSxpWqC1kBLcHrmmstFdW+QQUcVKcaZqhJSQXpd5ZRaQiRhopYPEWcHPXIPvqxbedLq3iuYvuSoHGRjrzVVCOxgWWxaOSGKYZ7xUJGevUdKsjs4Y20Gx7nJjWIIpJPIHGefhTYltkvJXqmSNer1akVajKjOaB1cq9jcqwypt5Mj16V0nnMciqkMkmepUcLXLU1JtJ/fA35VOQ6Kf13s7qFxemWyhSSMjI/mBSo9+TUjo3s+u7rUL2HVr2O3NrErMkK95vDqwHPAHA54NMqRvtclwAVx0qYkk7rUO0sufuWUP8A6yV0cjegygltFJlXeJs437OgPQqTnn5irB1+RF0G3s7OMmVljPNq0YwME5JHnjFI1+6xvIG8sEY8wfD9cj8as6z0WW9htJ7qK7hWOMbw8xLdOMLk8Zx1psiBidMXbfT2WKU28Uj8jEa2wAk5HIJ5XqfKvaz2QvdXudOH8RxcSSTxJHLFtRFUgjGOmc89egxxU6+vXGivJHe2CpGu7bN329JMD+k4+PB5pj0/S7u9Gk6lcukM0JeSaLb/AHgYA56gAZpY6ZTLbSPnweI8HFTeh6hJEWhZt2egpejkAyT5V1tZibjwMFz/AFHyqko2ThLiyz9AtrXWZobV0mzPw7fzFAQAk48W3nGOlWWkYhRYol2RoNqooACjyA4r5+1LWL2XTxYvKr2fh27V6gHP5ZqzPZZr8mp6XNY3c0k1xaFSskhyzRt0588cj6UMcaWw5pqT0O/i9T9R+lYw3qfr/tXi1YLU5E0lkjiKiWcJu4XLYzQ+t3Q07R7287hbkwwM/du2A4HkTz/iiCEZ9zKC3qR0qJ7anPZLWVx/0UmPpS9jCLedtbtrVli7P2VoWwVmEwfbznptGRitp+0kpk1O2uVaKe5SWO4Dod6KrDaPiqmQe/ikmW87i3kKyGS1IwQDkwN6e8E9DTf7SrINr13dRMASYkdAv3sxk7vwA+ldOCXQ+HJy1IbOw/Z6Cwsm1G4TN5dchmHKRg4UD0z94/EelNojUcedLvYSae77JWkt0SXG9QTx4QxUf4qa067WeziMp6rw+P3xQWzmqdHT7NA80byRq3iLDIzggcH40YhAUAAAegoNpMFARg78deOeOPrQd3rul6bdpBqd13G9DIp2k5AznpXSdI5Kz5i7zNE2pUv4xkAetCvC8bhGxk9MVO6ZpLsjySDhMZ+dUbSIwTbOffm3haJo9yRuQshb+nPHx6imT2f3baf2qsGLIqTkwEZOCrenwYr9KgxGpa5iIyS2QPXA5/CuCSNGqBXMbrnxjrkdMenlQsKPpBjg1puqN0bV49Z0m11GIbRMpLJ/awOGHyINFb6VyHUQgmgdZ+yNpd4uoyd3aGBu+fGdq+ZrqZMck8DrUB2h1K0vNF1C1t5t8s1u6INjAEkcckUjkh4wb6FGSH2cqjyfxC4ZdpUstvNgg+/bRvb+3uHvdWu1BMNuIAxB+5uU5Yj08Kj50qJoly4mDpEC0RRMyfdb3jzHNWRHqdvJqmoSRB2W7MKoAvTaCDn60nNDrFNboz7OLuU9kpHwe6idhG4HB65+IB/yaktHbZYRRMxOxACW6mo+C9nCz2ht8K7gIO8GSM5PH760A15dwTNGpCYJUbl680eaQ/5ykxtDxxsNz7V469M5pB9pk0T6va7WVsWsmfo1PljbSQ2sMkm26kkwXyAAoPp+zVee1C6kbWojcwdzDHA8cbY4bcp/M03ImlsQ7Cxe+1eSSMoFjQyHe4UDA56+fuo8MUYFQOT4f0qEimMcBKRKxHizuIP6fhW8WrKcByRg56fv/FVasgpJB/ebrjvkY7+rD0rhqGLa6GSRhsqR1rld3MbW7yW8uHWRWVlHl0PHz86Fu737XHGswCyx/wBQ6MPh5U1dCckWd7KtSuJILyweNfssWJlfdyjMTke/OPlg+tPXfdefpVNdh77+H61az7yqykwkjA+9wCRjkZq2JTIGJa7/AMVly6kase4nXUJ+7sZWB6jaPnxSheSxwRbnJwBnjrUtq84URIJy55Y5bpS9fDv9x3DpUHtmzHGo2O192et9J0ssird38nBZs4UnrtHTj1oS8vbk2thpsXexNahZXZfCoJ6Dr7zwfdSXZ9q+02jJ9nilju7NOFguEDbAPRuo+ZIou19oFxE26Ts7EWJJLLdEEn/xNO8TbtMRZGlUlsZ4IVF/GTEquzA52jrlua7aRA8usahNfW8TQ3KLiRiM+AY55yPP0oR9YVdJTWGYzxvF4FLeLvemw/M8+6lW4v8AWNVDNf3SpE4BEEKBE+BxyfmTQjBrthcuXSHS17QrZXDwRnv7cNiMk8hfKppNa0e8QxXYUA/eSVMj8eKq1J2j4PLD5UQ983cM46qv+1UUmhZY4vZ//9k=", "type": "news"}, "202": {"title": "SF man sentenced to 100 months in prison for credit card scheme", "snippet": "Marcus Felder convicted of using id theft to pay for first class flights, \nhotel rooms.", "uploaded": "16 hours ago", "url": "https://www.sfexaminer.com/news/sf-man-sentenced-to-100-months-in-prison-for-credit-card-scheme/", "thumbnail": "data:image/jpeg;base64,/9j/4AAQSkZJRgABAQAAAQABAAD/2wCEAAkGBwgHBgkIBwgKCgkLDRYPDQwMDRsUFRAWIB0iIiAdHx8kKDQsJCYxJx8fLT0tMTU3Ojo6Iys/RD84QzQ5OjcBCgoKDQwNGg8PGjclHyU3Nzc3Nzc3Nzc3Nzc3Nzc3Nzc3Nzc3Nzc3Nzc3Nzc3Nzc3Nzc3Nzc3Nzc3Nzc3Nzc3N//AABEIAHAAcAMBIgACEQEDEQH/xAAbAAACAwEBAQAAAAAAAAAAAAAFBgMEBwABAv/EAD0QAAIBAgQEAwQGCQQDAAAAAAECAwQRAAUSIQYTMUEiUWEUcYGRByMyobHBFSQzQkOSotHwFlJi8SWCsv/EABoBAAIDAQEAAAAAAAAAAAAAAAECAAQFAwb/xAAjEQACAgEEAgMBAQAAAAAAAAAAAQIRAwQSITETQQVRYbEi/9oADAMBAAIRAxEAPwAbpx7bEmnHaceoMMj047TiTTjtOIQj047TiTTj3TgEItOO04l0448uJGlnNo1627nywuScccXKXQ0YuTpEQQkgKCSTYDzxNWUtXT0IlgpOfGvjnPSyqwBW43tfy9fLFmkWCSmkqaRpZAi3LhQAu1xa/fY+63uwWSatoaahoYkWZjBFLJCCAxYANe/x87ee2MnVapZouMOjV0mipqU2kTcG8NvUyVWYZrCrw11NFJEL9G8WrY3t1HzOC/D/ACJOL6x6eBUHIEAeO1mEZFh/V8Bb4GsvdIII4VXloiEIt76B5X8vw/ATBQw0PGEtRECnOoQttWwJc3IHwufcMZyVHZ9mZ/TFPT1NZQVMUSXd5QZbC7AHSB6jwE/+2M0mZTGLDq198aV9KVDPStQhqcR0STSwxEeZOv5WJ+WM2qQFC+V8c4X7GybbqJrOnHacS6cdpx648+RacdpxNoNr2NvO2PAuBYSLTjtOJtOO04ICNULMFFrnz6D34HvFLntetHRBjBCTfb7W1z8dj+GJs0lmCpR0schkn2MijZR78XYI3yeKPkCN5YgVbSbksUYgG3khB+OMTXZnOez0jY+P0+6n9hCOKNcvnyyPluJVCRxg7vqA1AHobeL329+LdLlCrSTTT1FVLU+0RRaWJFijrcJ5qfvC/HEvDPD1ZEZanNCUqANMMSS3AS19yOhJdvdYdcW8yqlp8sqJxUxRyrU7mwaxLC6juTbv89sZ8LNDU5Em8cOifNs/hyyOKGnU1GYzBuVTL13OxbyGA9LV5zS5kMxq8ted9BW0MylVG3QXuOnkeuEvMs+9lzOtq8tLwyVchYubSOACTpUntv8AhbE9HxvmUZHMlicDrzId+l/3T5YZlQt/SlxBRZhkNLCsLCpjqvrI5D4obX3ItuSNtvzIOX8tXU3JbVe9+1u4w4Z/PBxDKZZAIpLfwyOvX94X73698KL6opGimIWVWIYqelsIRmt6dsfSxljZbXsTubdBfH3pxcymhir61IJw3LsS2k2vt3OPTZ8njxuf0YuKO+aiTZlVUj00GWUMYnrGCpdOi27XxSzNhl6mmlgRmkIkSeNvCw2uLfPBnL8hhpHetilYSxyHlbAqoJsAdt9j6Ygr8qqs2kiLuCKeHSNKkE3ba+9ux3x5pZ8i6f6bfjg+0BZCsTaZo5IyQGG4bY/LHumMwibWwjLadTJ3+F8E6nhisaqZfaRKFQHmO1ifIW37DAzMIJaCOKCvcpToi1DkC5RGbSb277keWLEdfqF7OctJgrotKiUJL1TaAUuGAOwJABta/fE1FQzmnzGtnRY8yaCxZT/DHQX/ANxVR16AgdOtmJGrs6kjkiaKF4OcgdfsoQACwPfUD1xUzXiSkpKFeRJF7TNCsdgbnSAST+Qv545PJPL/ALl3/Pw7bYwiscBhz/OaTJKE1FVKUYxsIY1F2dtrWHfGR57Xx1NQ87SmaoYlpSFsisSSQq/n3x7PNV8Q1zTxTS1FVdlZKg/sFGwvYW39MUWy+VKww1ZAf95R3FvPAS5EsmyzK6jMmWS31R+/f/PuwXk4XSUXhUHbfSbfmMHstlpssyimSaAy1jr4KWIXYjsT8LdcWxmGY6B7Vw61rbFJUJ+/BboCM8rsrmpJ2p0mA1C/W9tvPC9nVHPBUFm/iAXa99Xb8saDnlTQvPUFaarizCUIypPbStrDb3jCjxDJUSUqXpQoD7uh2O1rdNuowvohpunFvKkqTWgUZRZQha8gNrbeXfcYjK4JZCVDzuJF8Kb77L6nG38hNLA0Zmji3lToioUqo8okNUhWlaTWSkxeTUXv0IHhv2vsNsRiY0c6JTQ1kqDwa1YDcyqLEBh3sL+RPrgiXn/07CRmcDzP0q2K6XNmO3b/AKxJl3tTcxvaKd/rUu2kG42JtY/7dh6jHnrNgqnNqhMxqmmp6hRHTglAm8X2vHcFr9PuxKc6jNRKkryKgpt45aZrqd/Gbr0292CJSYVFa6wQkmNRESN3IU7MfK+3zx8uZva6xfYQyCmXRJrsJW3unpbbf1wGRCvxnxBRLSVMSyMJJoURRF4ZLarsGPZSNrd74Qlpq+tiaOngjh5NO0gdiIvDqC3vb/kOuNQ4oyahzeodamlAnRUK1DSAXG5YW8gPPzwl5hTsmYRvWz00mVNU8nl7kLEphb7Xe5I+R87Y74+UJPhg7hPLNWYS01NKBUzoY0RiCo0C5Ise5HX0Pnj7z2ircwzStoaaByuV3MlYGOt0bcah0FvT1wQ4PGWjj6k/RoW3scxflk6dXMf79OnDbkiqK/iYmMPqlTUp/e+r6YehLANDTTUVA0VKEy+Bdpa2oIaR/Remw7fDFeCooQLU3FdTG3fmS7fIj88WJ5KSepYywVGYVSmwp0YtFF6EkWxMHzMr9dw3TSpbZRJ0HxGFYQBxVVPTUa1k2aw5jyWvDpK3JPUEDf8A6wi1GYZhVwSF5lYFv2SobfC34HDfxtoangUZO1DO0o2EgKNsRuANsKi0Usuke0USgblVnQN95viBNqp4g8yhr9D069MWViaGmqGgiaVUptQjBZOY12uNjtew+eIuXfbHlHYcOVTLWGiLxH9ab+FcbNv1ti98irW4p6GXcStn2YplnC9HV12XjSyi1Kaj9k5jPhvp3tuvxwt5bxdUUktJPmGWBKack6oxdlCAFD06eMj54I/SfIiUXDsMpaf9Y5jg/wAVVC3v77/fhFb9LrVMuWVURptKs/NkhULe9/Cxva+rcDp54zIRtF6T5NUyrPKTNqfMJ1jkiMmkSq+gM4tYFRcHBMVUT1mYJHLI0qJGJlVb6AR4bAOdz6YxytXMxVSjh8Q11GG+3BSxzKD5AsGY2vbr2xYy850YHeuy10I2CjJ92/lT/LYbxL7BvNSzx0mlnjeoAeEIZKeSN2QXvpOkfaOx2B374zr6R8slopaSqElRLTVcJlZJLxKjmwPgt4R9nbz9wwPlqc7giaRctSRthpShq0Zh67jbrgZm+Z5nVUZjrssmpwCLSuKgW9BzGI3w8Y1wBuzUODOGk4fajiqKcjMNMrSy8nsx2Utb0uLnvgnkihsy4gVujSp/8YU+Ac+zTMeJFp62lrIo+S7apppmFxbs5tfDTkLE5xxAvYSREfyYYUG1VDNQBoKSupqCh1F9XWRmJJYksevr+GBqHLkNl4oqFa+/6wLX+K4v5nJlU1cZIcvbMKncPy0YKhB6NqAAPrv0xCKiVVs3DcOnsPaVv8r4VhF3jZv/ABUTrnSZhCk6sUeQMyHS29gMJjSXnliQkqrsCt9PfqT5YcOOXifJioylqCVnWziVWUj1A2/PCr7AyyyzaobMxYa32F998FBNuknTblp0XxEvuTv0HyxQqpXhyBB7H7YswRBCZCqt9nqLEd79N7YW8k4lmzOoaB6ZdDKCrrcEggHdTewG4vfFSqznNJeHoqWGOZcwNQJ6YQRkkRL4Sd72NwfgL476manFUV8GPxydhPj+omlozUyQyBaSR4IZY5ARG7BDY9PL/OuM3NXOlysjXIsbgb9cMefUnFMdEafNZ2kp2fmBNaHU9rX2374WxleYzLzAluW6o62a41AnV06bf1DbFVKuDu3YxcMRZf7FVyZ8ha/LNKqkq2kltXQW7DcnA2p5avNJCtolY6bjoL7Y7IsvkeeeOeZYE06/rUP1gBACrt13v274nnjgmzmmoBIUhqLh2Zr2JIHT/O+K85S8m0jZe4Tp8uzRZIq12jnvcO0hCqtuyruzXv3tbCrmksi5rW0gneSCKV1UFmsQDsbHGpS8LQcJ1EP6IlqBJJTSGSeRlNpAt9hbpa/S3vxlGXxVVdNUTuDLI0bSPJK1tXc79ycWYEHz6K6mok4giSSonkXTNs8rN+6nmcN+WVns3FOZU4FxUVCKfS0LsPvGE36LoyJajXGRNrZQ7EgqLC4+Nvuw7x5fTPmC1FRFUCVHJWzW1HSVufgTbD8gYDj9t/T9bT0mYR00azOz3Qbamv3O53PTpi7yqoMbcTEN5Bl/ti5WZPksk8ryZavNkBJfQtyTud/eT88RfojIfavZvYSZQms/VJa3TrpwGg2LPHC1v+n6gSZzHVxXUshK6hZhawtvhKYNI1RGiF2YQ2UAnt2A9wxrVVwvktVoHsrIAfEoVArjyNgMZ/k9NWZbUxVT0lS7xsAoZGBOxFz0PcYWXAY8l7gmnkp8veqegmVgzQ86TwgA+K2kke+4B6+mHFKwBFupBHkMVpJz7FyGbwgMwAW258/hj15VS5th2L7KGfJNXaHS55YIUG4PruMVcoSU5Xm9O8jJPUxqkfN2IO9zqHw3wWE9+gx6XBG4B+GAECUNJXZdTCH2ykDy3DiQGTUPu88evltXNWRTGoijlhN0eOgUAfzHBkOR9nH34iOowKRCjWUWa5onKrs/qphYiwgiU2I0ne3kSMDzwe0EXJTM5uWR0C2/A4Y6YaZbny/ti1VaQVFxsMMCxOpHq+DMlmq4JEqA06K0cgI23AAN9vlizLn6VziTMcuppJZkFmLHw7DtbzbrjzjS3+mWC7kzoffvgHl8lItJTionErqFJLJuLnp07W+7CxbS5C6Dz8UjL46aGGk0JbZSoNxb0fz/ABxfj4o5wOt+W1r7R2Hbe5v3OFR6ymvTAKSy+EgL/wAf73x91GYQymOwkFtR6DrcHz9MRyivYLQyz8QFpI1XMNCNqVipT1A7ddsfDVcTU/NeueyhbMVGkbEm5A/PCnBWGGNUd3kK6urHfwtv/UMQZjNFJBUkU6Bir2a24Ok9/hhfJElo/9k=", "type": "news"}, "203": {"title": "Amex adds virtual Equinox gym credit for select cardholders", "snippet": "Let us know your thoughts on the state of travel. Take our TPG poll! More \npeople than ever are participating in at-home workouts. For months ...", "uploaded": "1 day ago", "url": "https://thepointsguy.com/news/amex-variis-equinox-benefit/", "thumbnail": "data:image/jpeg;base64,/9j/4AAQSkZJRgABAQAAAQABAAD/2wCEAAkGBwgHBgkIBwgKCgkLDRYPDQwMDRsUFRAWIB0iIiAdHx8kKDQsJCYxJx8fLT0tMTU3Ojo6Iys/RD84QzQ5OjcBCgoKDQwNGg8PGjclHyU3Nzc3Nzc3Nzc3Nzc3Nzc3Nzc3Nzc3Nzc3Nzc3Nzc3Nzc3Nzc3Nzc3Nzc3Nzc3Nzc3N//AABEIAHAAcAMBIgACEQEDEQH/xAAcAAACAwEBAQEAAAAAAAAAAAAEBgMFBwgCAQD/xABDEAABAwMCAwUEBwUFCQEAAAABAgMEAAURBiESMUETIlFxkQcyYaEUFSNCUoHBYnKx0fAzQ1OSokRjgoOywtLh4hb/xAAZAQADAQEBAAAAAAAAAAAAAAAAAgMBBAX/xAAiEQACAgICAgIDAAAAAAAAAAAAAQIRAxIhQTFRBDMUYXH/2gAMAwEAAhEDEQA/ANrTXqoxzqTlQB6r9ivwr9QB5cHcV5VzXrlvtPaM6n4j/qNdKLJ4T5VzvqhvtfaUeuVpHzpJvgeHk6Bba44AbP3m8fKuP7ux9HusxgjBafWgjwIUR+ldjNDDSR0xXLHtIhljXt4bYbUpKpJcASkndQBPzJrWYgWxRi4ENgZU64lI/NQFdRJt7ciyphOjuqaCd+hxzrn/ANnVvVJ1BbWXmnEfaheFoIzw710iAAkAcgNqlFbTbKT4ikc+XK3/AEe5Px3xwqSpST55pXkRlx5SkrHuqrZvaBZR9aImNp2fT3v3ht/DFIOrICW5LUkDuYShR+IHKuOacZNHXB7JMHt2qF2iOVJZU45juAnCc9M0yaD1Qq76ld+tlwmZDPaOdqw59i4k4zgk9N/6BrNr6FhxEcJ7yk8RT4DoP19BVentWlJVkLWnASFDIHkDV/jx0jfslnlu6fR12DuKlVyqlmXmMw82w0+yp5asBBcAPxqzYdcebypKQMdDmuw4whHu5r91ry0Rw86+n3vOgD45sk+VYDdkdp7Tcf7xP8RW/O7NqPwrBXe/7T05/wARH6VPJ4Hx+Teh3Wqy7UTvBqKO+hCeFxZCjw8zWmyF8ERxfgkmsyvSe0YgupB4i9xfkVVL5X1lfi/YO1lZS442tSEngRkHHImr2q+ztcEUK6qxVh0rfjRrGhc8ryMpNWIQq2FbnJs8R8sb1lOqVtphRStIWo/a8Hio8s/1yrTdZS0R7c52gynhPEPEGsm1VLjtNMx2VJcngd1B5NpxstfgMEbczU8y2lSKYXrG2J11kFV3dkLOUpcDaj4gDc+p+VNOhtJpnOG+3doot8fKmWlD+2UOaj+yN/M/DmmTOBCQ2gkjxPMnqT5862J9cs+z+2MKQW35bDTbnCNm0lO59BVY0l/BG7YnK0rdSSXrdJK1c1FOSfzqxjjWFubSzGfu4aSMJQElQA9KLbkas2zc3j5oT/KiUTdWJ/28nzaR/Km0E3ZJbrxqxtQ41zz+/Gz/ANtXIvGpAoOFaz4hUfb+FUn1vq5B2lIPmymvo1Fq9P8AeMHzY/8AdGr9huvRaTtVahQ2oBLQyMZMc7fOkC2olM6xjz5qwW+0SVrPTcU0O6t1TGLbkpuI41xd5PYkE/nmmXS+obDqCSpiTDajz0nvMupB4vI9aNG+w3S6L/UN4hM2F51MpohSQlJSsHOdqRr/AD2osgy7gsR4LIT2aeZOOQA8TU3tYtdqt1vYlRWG48hbhGW+6Dt7xHLIPWkLU7dzmR4aZDEh54pSUPPI4EgeI6b0maDnSfgbFNQ5RsugdRt3+w/S1cKFpdWgoG2AD3c+YwaZUOtqGywfKsg0rblWOw3GXdYiZLasSEtoOdwN/UVfWPUuk5xSlMZ+I6RkAFW/5pNPjaUa9C5E9rIfaddWmWlNuPdmgYBUOfjsOp+FZRKSI0ZhhrjW6W/tXFpKFLUTniUDvnGOdNl87G6e0CA0tK3UoQVNpJyEgEnJ+OQn0+FAanKJN6ubhZUgslKSo8lDgSQR6n0pe2xukhWs9rVeLzDgLUSmQ8lC+EY7ue98ga1jUUtb0yREbOIkRgJKUj+8VywfLI9KTfZWwDfJlzex9HgR1HJ/Gr/5CvWj7/LVH06t93iEi4OleRzBVnHohJNLK6o2Pk1xFqj46GpRaY/7NLbNlYKEuszJrjahkESln9aNYtEc835Z831fzrps5y3Nnj45JqNVnjeKflUTdnjY9+QfN1X869GxxTzDh/5qv50ABXWzRHY6kFbY2zuRzpBu2mDLuDUizSUoltqHaJbV3tuRGK0V3TdvWO8xxfvLJoZjS8CK8t6EwI7y08KnG9iR51jAX3bO5Lnxp2rpgdTGSOxiAgIGPvLPpt/Gl/U3tSYFwMe0wmpLMclKpD4+zHkBzq+vXs3hzllyRMnr4tyDJUR6ZxUcH2ZWcyGnXlvPBsghpZyk48R1qb9FEVVj1zf5Dzb0zTaZFldSQtxiKU457gfeFKliVKYu7jgadjBRWQgpKcJJPd8sbV0NHaaZaS0lpISkYA6V4fiQJCSHozagfxJBpteDHKzC7E4BqOTPkIWvgaddS5xDhTwpSAkD81HpzoWRfV3nTkia42hCwrsVcJ94JGxPxwRWq3TSlgemsxkwyy2608p0RyU8QwlONt/vZ/Ks117pqFYnYOn7Ap0fWDqSrtFcRSpRCfkAKTUbawnS8MwtER2O8h6+SStas4KWE7E/5U5/4qAvji75qaPAayhlk8KgkHA2BUdjyAwPMGnG6BJmJiW5qOBAilCC8pKAQBkJ4jsMnhHrVXo21W61ypMvUV4t/bOI4UJYmIWo5VxLUogdTj50r5Y8VwX8HUX1XIWpthbsJw5cZSMqR+0j/wAfSnKK+xNjolw3m3GHBlC0cjVdEtUW3XgQ5LKFR3lFcFxQ5Hmpo/EbkfDPhRt1tsiAtdxsrCVnnJgp2D48U9A4B/mxg9CLkAoPOMnvAFHiOlEIfCvAVSx7izLhtyoTvaMO7Aq2IPVKgd0qHIg7iokTiyeHpnzosBgdWUpztigJMnGyF4oRVxJSQDkUEt0LJwaDCv1Ddp7SAGHRkZqPSt9kyJaW5m2/OornGKyetCWpnglpB23qevI+zqjURwLAIOajdYyNjvQkMOJbHCokUQp8gb1RCla8VNO54U8QBHFjfB6fKsrkzUXf2srckkCPaELeVnlhCQB/qUK1KQ5lzwyetZaWlQdUavnk9mVPMxw4UcSUBSQslXw2TmkbGSBr7apFw7HtLja46FqU6pUmaltRVukHh97GOLp1oBuyW335GpICUqxwhhpbxx05AA+tBSkWgPuOqvLj5fWrP0WGo4Ttjdak52AG1TwbezeH0W6wxJ70peAt59aUIZR4kJBAyPE+u1T8FjdGXoeobUUplMPNqx9tEd40tODdKkL6kbHNEWS5OyS7AuHCm5RMB5Kdg4k+64kfhVj8iCOlUFrvCGJ640m53Wc6FFrsFW3s0jfGcpQPXOKtrzBffLU22rCbnDBLXEcJfbPNtXwPQ9Dg1c5yo1ZZ5drkvag06z2yld6420bCWB99P4XAOo5gYNV8O5QbxbkXC1vFyMoYOdlNK6oUOhFOdsuTNzgtyo+QlWQpC9lNqBwUqHQg7Gs51vp6dpu4u6r0s2FIXvc7f9x5PVYHQ/Hpz8RQATIlLSvAUkDopQ517TOSkgKVyqrhT4V9t7dxs6gpncONqPeZVj3Vf1vzqEISFJKuHi6ZJ9KWzS4fkFed9sbn4UIw+W3gUnIznfwoRTvEQnJ8Dg/nUrPewN+Ly/r4VlhQ/WGaH2huQrHI1ZvFJSfGk21uqZSFAj1q9RcAtOHeR9aLNojdOXTSJ7RYLsVpyVGtypbMtRXISnj9/gS2MlO+OEfKm+XLKFHgI4Ty6msk9qF6emyEwQ4fo7OcpB95XifGkabY6aoLsWkL1ex3osG0w1bhxTIU6UjoOIlZ337xrWdLWC36ehfR4CFcSt3XlnK3D4k/oNhWW6D7e2WaMg8aVKKlpBOMZJIFaPZ7kp9KSsKG22+a4/yLm4nS8VRTCr41d/pCHoF8jwY5ASUPRwvKvEHIo63PpS00w7cES5aQVFfdBVvvsOQ6UFc4duvEAxriw3KjHvFCxkZHWlW0ai0TYFus2ppqNIJ4VNssntFHwr0jhGW6OfUFx+umtrZLKU3FAH9kvkl7+AV8MHpTAVpUAcgpI88igWH232uF5GWZCd0rHiKprU4uyT/qKSomMoFVvdP4P8InxT0+HlQBnmu7BK0Td/8A9JpoAQXjiXFO6QT8Pwn/AEmioV1h6hgfTrdhKkjD8c++2r9R4GnHXrhFhkDGcp5GsCDkyyTxcbUpTfCd8bgDO6T+yaySCLNOZUoHvZ2GwPyr4ZBZVxcRSlR90jaqSFqNu7Q1PRkBMobusqOeE+KfEUC7cFAEvKys8x08qjq+y1rocGr4QOFvCVAZ4l8jXsXkggqcPH95J2z5UjG4uIB7yTxfngVAucrq4pQ6YpkqFfI8Sb4SFKQrHCM4NJUho3a9JUUJcQlXEsK5H4VA7MW4oNpUrGcYpltsQRYm477n3utRz5dI/sphx7SLOLMZWUoUgskYB2wBjp/XhTLaJKU4cSoqRnwApL73HwEErVzVjaibfcHWXQlt0YSchJ5c98/GvDTqVnqNJxo//9k=", "type": "news"}, "204": {"title": "Spend smarter with the best loyalty programs and credit cards", "snippet": "Travelers can save big, enjoy perks and earn bonus miles and cash back with \nthe right credit cards and loyalty programs. Our readers chose ...", "uploaded": "2 days ago", "url": "https://www.10best.com/interests/travel-tips/top-10-loyalty-programs-credit-cards-travel/", "thumbnail": "data:image/jpeg;base64,/9j/4AAQSkZJRgABAQAAAQABAAD/2wCEAAkGBwgHBgkIBwgKCgkLDRYPDQwMDRsUFRAWIB0iIiAdHx8kKDQsJCYxJx8fLT0tMTU3Ojo6Iys/RD84QzQ5OjcBCgoKDQwNGg8PGjclHyU3Nzc3Nzc3Nzc3Nzc3Nzc3Nzc3Nzc3Nzc3Nzc3Nzc3Nzc3Nzc3Nzc3Nzc3Nzc3Nzc3N//AABEIAHAAcAMBIgACEQEDEQH/xAAbAAADAQEBAQEAAAAAAAAAAAAEBQYDAgcBAP/EADcQAAIBAgQEBAQEBgIDAAAAAAECAwQRAAUSIQYxQWETIlFxFDKBoSORsdEVJEJSwfAH8YKi4f/EABoBAAMBAQEBAAAAAAAAAAAAAAMEBQIBBgD/xAAqEQACAgICAQMDAwUAAAAAAAABAgADBBESITEFIkEUUXET0fEGM2GRof/aAAwDAQACEQMRAD8AiquSpFY0sCmKoRjqG5LHr7jFhw5m6yII8wpVud/MSCvffa3e4w34o4RL5FFVCAisp2cHQLFl1MbD8wRjHJqOGqhVJn8bSPJIRZwe/Q/Uf5tnHqau7qIXdr2JTwqkkA07ow2F77YR5vS2eNUVibWv/jDunjEEKxqAAPTrgariUoSXup3F+hxbpYhohkIGTUnTCIwyOCJBYj9sPMsysBDLOoJ0+Uc9iMK5BdtunPD7KapEk2V7EAG/TDNzNx6iOMic9NKHJqcRRxuYFjVl2sP1xzXSK0cqTRlo72tbHElS7wRiGQALuT6YOal+Jo7PszC5ZfXEo9NyaXR2vFZHVuWmmfy2ZDytgUw9sUUiSU9o2CuBzB5jC94iGsygddsUEtJHclW0AHqL4orHBsca6d/pj94VumPqjSbY6zbmUXUV56aNKYRyMPEuLsBuvfv7YWU1LBTR08jU3iLOfEZJFAMSg7bDtc9TsRvh1SZfFUVsldKgJvZA3Tvg9qNFcPpvzNyP99T+eJDYAudntPnxKAv4KAom2W8VUuZUngVmlgRtINre46e/LBMtDTmpNTSx+WTzOFIszf3Dv6+uImPgiuoZY6kZrSFDIpMdMGuwvzAO3K/LFZDl2YUTyCmzLLghJ/Dea1u9vXAqWZT7xKF6qR7DNpYpCGtG1zgGSmmbdgT9MFRJnS6jJmWSykjYGSwB+mEmYxcQpVTkVdO0EiWaSmkDWsP6V5jrh1cpVk6yhtbIMJkEFMryTuqBLFhcX37Y+wZjlUl2gzCEi9mUXG/tiR8J2q3E9RGsnM38zm1ud7e1umOZaWT4eTeKM28jawG5nb19OnXA/rtn/EAKgstYszy4KxFfBpBsfNbTbDWLPIJWjgjrYVtYAeICSegx4/LDJAJGXUwKAM0pP1O32wxiySselgqIYUYVCrIyqx1kHle+MW5iAbaHrVviepyMzsxYX98CFCLjviCStr8kqBHFMyWI/l9WtST0I5W7j88P6biyopnVczpKeRW38WA2sNvW9+uNV5tRHmdapm8x8IWbZQcdfBva5GAqfjDJWWYmSSJ47eRl3a/phxS5tRyzESMsMITUsk7hNXbSSGH1GDHJX7z5MfcDWmdTe35YKihckKASTyGGK5nlIG9ZRn2kX98BZlLlleNH8ZhiiI80aMtm999/Y7dsCfL2PaNxhcQA9mIMomy2FXigPhyzOrMOYJH6YsTLFI0sMkSMDdeWPH6H/kFfFT4zhx0e970spA+o5YsKTjfLmkklmpMyg812ElOSNyBtbnucZIDDqZqNif3JLV8WZ0NYsZ1TxMpcGOyso22N735++C/+QKmrpOLo0yyVkmeFGWK5s2x6dDhnSQyZrIklNXRllvGFkDLfdehXscP824fatzmPMRF4jxQhAQwB2v0+oxOsq9p1HcfJY9uOpD5jLLJRQ12YRJTVMsgRuTJIbXuf7T5efI44ciOKBqWkkjexDObEkEgcu+2474s+I8shfKI46umDb6irA+U27e+AHyx6aikTLvhPhEkOpZAXbw/QHny9D1wueQ0r9Qd9VbOzVya4by9p6+qlzaEKLhkRLm5PLkeXPbDvOZ6lY5VjbTL4RjTwGFyBYjptufywRItAtLHSUOumR2sx12a3O9+dun0xlT00kdLHO+p9M0pZzMGBTbfvt0wmxewkj4mE0BxMnRmFWaERvTEVEZVTLoIZr78zz9NsLK6rmq7KYidIXSQt9PoPf1xRUGZw1VRUCuaOWnhUO0Ug+Y38u/a33wZWJA1LHG+Zy1KMysaUqyKy2PkAGxFyPLy2tbBam2DzOp0DY6MUcO0rLlU1dBTR11XDLpUsdKr1ulxYnv06bjGnBeYVGY8brTZlqM8Mcknw+o6IzYDcW8x8w378sPeFaSf+G1IjhqCXnJUPckjStrDoOlumCch4XnoOKps5mpzGZoCp1spNzp6DsvXB0Ba7sdR9WRKNL5M8wUZjmmZSQRItMsjMytYFmF+nQY9z+Fp4QIo4YwsfkXy9BtiBnyiDKp2mNfSpOqKovMWIIO+wXFDUcaZQlnHxU2sal8KP5tyOfuDh9ECjqIJbZYx/UnnmR5fJS1glqJ0nijJjaPSVJOm4I35f77WtZJLmtEZqW9GsEhnBJvsN7eg6YW0lFfMqyB2t5209d9O22/O2KKOl1ZBLEq6WekYW9DpscHVAg6gT7vMlDm4ljVv4mY/DcPMS6jWDchb9Lk8+2O+JM0zKTNopspzJjTPTRhXjYW1i+o6d97WxO5UtZlcTU1XSisUxhAYgiSRkHYhibn2O2HeW1tQ9Uah6SphJiCyjw0KTN/fYE2bYf/b2xJNVyKf2jOMy1tyY7EZyZlm0OVwymvrHlsQ76h5rkWHIgdemJ6vqeI4JKuqkq/Ep4LlPEKjUvQsAoFyO/bFPLVD4aNJUgihIGzHzAjtuSeXTAOaVgrKWWKNUZWWx1p833w9Qv1SceB/JERyc2qtiWIG5KHNp5PhMwaCB55DKGXUbWWwAG9up+2GsXEVRFQwxw0/nV3Yg3KWIA0gX5bffHFFksFSLF6CMBuUsdgLnfSMGvw0nji9dlRgCkCPVsN/mtsP+8DswWTr7jXzBJn1OCQfEwp85o1p9EOTESudLgea5O5t1t5b2/fDGmynNI6iGsgjhj8XwyWezOqmxY7g7jewwpkoYMvqYXBp3IOv+XS4J7788X+UyuKOASzBCUW3iLdbEXvfpgf0TUe7zD4+bVc3ESYlz/P6eFmaeqV/DvqIUaR2HJr88fODc1zar4ikfMahamAUztqCKLNdbdLja+3LFXX0ztQGI0sbRaNKuoMl9uhGEKU5y+papFPIjPTmARwQSMFXUpufLv8v3wqckM+13+DLFZX9Mr8/EU8Hy53VZkPi63wVjp2kstOmx5DdhzxZ5RTfwulakr/5ppnEt1Qf17cuhxOQUyztIZnzSVm+WNonjRfS5a9/sMXWYQrZFdVJ8JRywxj2uwII1FuDA7eebKkq1ZdayZrtqvcHphhS1FV4Lo1VOVaMgrqHpbCsV9KAxLmyi5N9hjKLOoit4o2I9WYKLY9CbMcTyv0Xqp/kQ/KMjpav8KWbw5ydKmSMMvL398N5eBwJQYqqlRNIv+GL39sIo8zoo4zJLWRxy31KF1MAfcDFrl+ZrWUaOrKXtuP8AOJ12Wy2EKevxLOJ6Qr0A5Cab57/75kjmeXpltX8KJRI6qGP4WgWPIjffrjCPX4btsABbbFTm0MLZvlVZVorQs5ppdQ2s/wAv/tgmvyrL5ZFhoqdEjjcF3CXMlug3Fh3xuj1FVTVvncWy/wCnmazePrWvB+8imTkf1GOCnmDkLpO3TfFDxHJl2S08UjZaZ2kfSFDlfyxxCIqiFb5AYwCfmquWGhmUMN7k0+h5oOiIjiWM+Rtgdr4Pir6umYlyJEChQD6AdPph9lmW5RUVHg1dGiMw+VZmJRxfa+3MC49jhlXcN5e9ODR0/nQE6PFbzj0vfngYyqW8Q6+jZdfyN/mSdCuY1SSy5az+GgBMbHyk2sbYNyd3zCSpgqw8bwws5XWy7gjfnjOgzahoJWy+kvBVo5ujM2/W2/PDSGuiZ5nlhIZ4yvk/qxhrq9mHT0y8gEg7+YvyypIZw00qME1Kwla5tbbfFPmlVLHUqBIo8q28l+nviZ+MoKOYE07gkabhAbD2vfH7OOJKRZg2qUpYWZUvvb0G/wBsDsel26MNiYuZjVkEEmKG4SiJBqMwBI5fhbD746fhvKEGqpqqia3cKL9gBgF66qlkAkLsSL+Eux92P9I++Dct8KUtNmFUII1IW4W9i17ADpyNzzxKF7sZ7A1Io2YHXZXkcCq70z87Kuti8jelgbfTp1I5YZZdP8IoE0jQqUFoQAywKPUnmf8AbeuUOXZdBJ4k2co9U1wsjxbKOdgAbAY+0+W0dW0irmySMhLvGFs0tgSbXPbAy7MejNcEA7i7iTPwMsmd53ETMFp4RGFaRhyN79DY8ulsTVbmWdQVChqqvX8ONzaV9yY0uLDvfGuTQyZ3mjZrWJeliJWnQ8hb9v19sHZzmKUtPUVASxAKRADqdh++Oq3BwCNmcKckJB0IDTZhVV1JTNVSyTNHWyMrTSE6dKIQCT6nvhhBnvECRNeSNkO5Eao3pflfGfBSCmyoTOmp5izAkC++w/QHFLTyKjyHWWvYDsBe+CNYAToTiUniCTBuH8/rzmenNzEvjPH4baguk+pAN+en6X9cGcQ8QZxT1DBKhS6NZqeNdBXvsbnf/rC7PCHp6eQKLrcAsMG1kNTndFT5jRRtLriMdWgexuBz59Vt9cCFh5b+PtPnpXj3/uT1dxJ8S7TVuWM9TGNy8g1C3/hcevPBeR8XCeVoKwCMyGysTqHpa55HfnhPTZZXw1bxTQGopWbyTNOLj0vc37WPbvh1m/C8ec0TZjlscdNWU/lqoV+R9vnUDltzFsNk1E8R8xRUsUciPEoTKJVCT2IOyuRz7H0OM2iVAwAUBuduv7HHmC1uaZbUNSJNKrDbQDrVx2B2OG1FxhWxxhKinE4H9QBDfXmDjDUsPBhxcvgxxPIYkWnp4yXY/KN7n1J6nGVVVzUGVinpYXqKqapDuAQLBRsAfqb41NXBGvlZSTcErILt9b7e+B5Jo18upAzHzMSNIHoO364WQlTuMOA41FsDZvO+uSOnhJNgQC7dh0w9y6MUMr1U80kr08Mj+GkdlZihQDbc21YxjqY4o7llMhvpsb2Hqe+CTWU9PQWBV2tqazA27W9cc5nlsCfMoKlSZNxNmbBaekhq6WIiyLNMqj2toJxnLl9RVyRR1lbJNGrEhVQbW5km3f74cwVi+PPUzCxRdKKeht09v3wFSVF5XOliWfSrW2AG5/W30wYE7g9DQjZStPRxrELBAFUfl+2PtDMfEmJY6SCx97EnGdbOIqWF2AsbsOn1++MaWdVibe5KC+3U3/fAO9RgHXUNzBxJlm55P++M56n+GcHJJ8U8BWvKh1J6pcDbnffH2rkT+HVCjYEXAHIEW/36YU1CpXUIjnIkRTrCsNtQvvb1tjSaHZmLNsOoHWZguY0WjL5Klp0Nx4QOm3oSbDntis/46XMmrkirGKgQv545bl2tsGHa537YRw6IowY4wsVhZVWwHQgYPoK7wWZSxBtzHUY6HC+B1MMhYHZ7krW1y16/BrBrniYiNo3JZLGx6Da+KHJDmMVKBmKgOpsrA3LDvbrjs0lIt0hhjjDG+pVtY+uNKKojMhpapdEgHlJ629MFe0WLpRMpWUO2M//Z", "type": "news"}, "205": {"title": "SF Man Sentenced for Credit Card Scheme Involving Lavish Trips", "snippet": "Federal prosecutors said Friday a San Francisco man has been sentenced to \n100 months in prison, after he was found guilty by a jury of ...", "uploaded": "23 hours ago", "url": "https://www.nbcbayarea.com/news/local/sf-man-sentenced-for-credit-card-scheme-involving-lavish-trips/2378392/", "thumbnail": "https://encrypted-tbn0.gstatic.com/images?q=tbn:ANd9GcR1OmdbiEeA3rPGqN1fiQafKeaYU8z1agpTze0Mv4kvpb4NyJt8gRePEkk&usqp=CAI&s", "type": "news"}, "206": {"title": "If you are looking at getting a credit card, experts say to focus on your credit limit.", "snippet": "RICHMOND, Va. (WWBT) - If you're under 21 you can't get a credit card \nunless you have a job or can show a way to repay balances. Or you ...", "uploaded": "2 days ago", "url": "https://www.nbc12.com/2020/10/09/if-your-are-looking-getting-credit-card-experts-say-focus-your-credit-limit/", "thumbnail": "https://encrypted-tbn0.gstatic.com/images?q=tbn:ANd9GcRy6HqSLKjegOOmqReWHKrEu0EaE5HALY8Lh0HMkJ4U5Wn6c0tpMlsTR4Q&usqp=CAI&s", "type": "news"}, "207": {"title": "Green Bay woman accused of stealing credit card information for personal purchases", "snippet": "GREEN BAY (WLUK) \u2013 An office administrator allegedly used her employer's \nbusiness records to access customers' credit card information, ...", "uploaded": "2 days ago", "url": "https://fox11online.com/news/local/green-bay-woman-accused-of-stealing-credit-card-information-for-personal-purchases", "thumbnail": "https://encrypted-tbn0.gstatic.com/images?q=tbn:ANd9GcQN2Zyu2taJA9PyAyUqy_Vv3owl6SclxHyIcYvYCKLx_2743pJ7pKdHYVM&usqp=CAI&s", "type": "news"}, "208": {"title": "Can you help? West Chester police seeking suspect in credit card theft", "snippet": "The West Chester Police Department is trying to identify a suspect who \nallegedly stole credit cards from a car and has been using them in the ...", "uploaded": "2 days ago", "url": "https://www.journal-news.com/news/can-you-help-west-chester-police-seeking-suspect-in-credit-card-theft/QSH6ZLYJIZHMVNHUIK7ILRV474/", "thumbnail": "https://encrypted-tbn0.gstatic.com/images?q=tbn:ANd9GcSqeVdwk9EVpq_FkPwpLB2ODwMZ8nO_KCw1LR4kw1VnKGrIOFIrj-DfVOk&usqp=CAI&s", "type": "news"}, "209": {"title": "Get up to $300 bonus cash back with these Amex Blue Cash credit cards", "snippet": "CNN Underscored reviews financial products such as credit cards and bank \naccounts based on their overall value. We may receive a ...", "uploaded": "1 day ago", "url": "https://www.cnn.com/2020/10/09/cnn-underscored/amex-blue-cash-credit-card-bonus-offers/index.html", "thumbnail": "https://encrypted-tbn0.gstatic.com/images?q=tbn:ANd9GcSs6t5Vh2kOa_zGqAzyq9fAnIf7WxtWCrG6x6ZwtdntZZYRouSJXcPzhRM&usqp=CAI&s", "type": "news"}, "210": {"title": "How to get your money back when your credit card is stolen and you've been a victim of fraud", "snippet": "It's happened to nearly everyone: Our credit or debit card is lost or \nstolen, and then we find fraudulent charges on our account. And the \nCovid ...", "uploaded": "2 hours ago", "url": "https://www.cnbc.com/2020/10/11/how-to-get-your-money-back-when-your-credit-card-is-stolen.html", "thumbnail": "https://encrypted-tbn0.gstatic.com/images?q=tbn:ANd9GcQIQTh2u23FBAs4JQwqw8aBRjtmTE6eNm5Z4PhruNvC-g8i-myM4abjp8I&usqp=CAI&s", "type": "news"}, "211": {"title": "How to find your targeted Chase card offers", "snippet": "You can use the Just for you section on Chase's website and mobile app to \nfind targeted offers, including targeted credit card offers.", "uploaded": "2 days ago", "url": "https://thepointsguy.com/guide/targeted-chase-card-offers/", "thumbnail": "https://encrypted-tbn0.gstatic.com/images?q=tbn:ANd9GcTo3RzNjwY3Dt61ojMTYCFBhW0IzngvQcDPUZU6h-9ihFt3ygDfBoWP6L4&usqp=CAI&s", "type": "news"}, "212": {"title": "Razer made a prepaid card that lights up", "snippet": "Razer has announced that it is currently beta testing a prepaid card that \nlights up. The Razer Card does not have RGB lighting, but it does allow ...", "uploaded": "5 days ago", "url": "https://www.theverge.com/tldr/2020/10/6/21504004/razer-light-up-prepaid-card-rgb-lighting-rewards", "thumbnail": "https://encrypted-tbn0.gstatic.com/images?q=tbn:ANd9GcTIuRkMkITtJo5nb4hZwfu79uWtKwUIy7MmgPPl3HY&usqp=CAI&s", "type": "news"}, "213": {"title": "Venmo launches credit card with focus on splitting payments and mobile design", "snippet": "The Venmo credit card is rolling out with a rewards program tailored to \npersonal spending patterns.", "uploaded": "6 days ago", "url": "https://www.marketwatch.com/story/venmo-launches-credit-card-with-focus-on-splitting-payments-and-mobile-design-11601899521", "thumbnail": "https://encrypted-tbn0.gstatic.com/images?q=tbn:ANd9GcQ2MQso9zsTRcSVfBk0tL2kcMRbku4gwrRPOPrpqaA&usqp=CAI&s", "type": "news"}, "214": {"title": "4 Ways for Couples to Maximize Their Credit Card Rewards", "snippet": "It's simple, easy, and even fun to team up with your partner and earn more \nback using rewards credit cards. Earning credit card rewards is often ...", "uploaded": "6 hours ago", "url": "https://www.fool.com/the-ascent/credit-cards/articles/4-ways-couples-maximize-their-credit-card-rewards/", "thumbnail": "https://encrypted-tbn0.gstatic.com/images?q=tbn:ANd9GcS22hp4hmX8AK7WXAKlkftc4BMuv1uk4ybC0PB0393wzs3XPMeYv_cTQQ4&usqp=CAI&s", "type": "news"}, "215": {"title": "The Best Credit Cards for Rebuilding Your Credit Score \u2013 Forbes Advisor", "snippet": "Holly Johnson is a credit card and travel expert with a focus on rewards \nand loyalty programs and family travel in Europe and the Caribbean.", "uploaded": "4 days ago", "url": "https://www.forbes.com/advisor/credit-cards/best/best-credit-cards-for-rebuilding-your-credit-score/", "thumbnail": "https://encrypted-tbn0.gstatic.com/images?q=tbn:ANd9GcRx0PXkkrJYqQIhPAFLFkaVFC1fqlFf5GwJXV7SzwjicL0canq7vJea2mQ&usqp=CAI&s", "type": "news"}, "216": {"title": "Now Is the Perfect Time to Get a Credit Card With a Sign-Up Bonus", "snippet": "Apply for the credit card with the bonus you want, and then use that card \nfor all your holiday purchases. Since you'll be spending more, you could ...", "uploaded": "1 day ago", "url": "https://www.fool.com/the-ascent/credit-cards/articles/now-perfect-time-get-credit-card-sign-bonus/", "thumbnail": "https://encrypted-tbn0.gstatic.com/images?q=tbn:ANd9GcTz-Bbm4Z3yJRp3KhR52ChmgMn0MwKyZl7eNHwqlyVQg9Mg1eak7VSG41g&usqp=CAI&s", "type": "news"}, "217": {"title": "Should you renew your travel credit card for 2021?", "snippet": "Many people sign up for credit cards based on reward programs, notably \nthose tied to airlines or hotels to rack up points for flights and stays ...", "uploaded": "1 day ago", "url": "https://fortune.com/2020/10/10/frequent-flyer-miles-credit-card-renewal/", "thumbnail": "https://encrypted-tbn0.gstatic.com/images?q=tbn:ANd9GcS74YpEi8pvVQNUknnIGjUYznP01rUErGUyMX5foN1kZxADgy7Of3lCSYU&usqp=CAI&s", "type": "news"}, "218": {"title": "Credit Card And Travel Educational Website Launched", "snippet": "It does not sell any product or service and is not a commissioned \nadvertising affiliate of any program or credit card issuer. It simply boils \ndown ...", "uploaded": "14 hours ago", "url": "https://www.benzinga.com/pressreleases/20/10/w17862166/credit-card-and-travel-educational-website-launched", "thumbnail": "https://encrypted-tbn0.gstatic.com/images?q=tbn:ANd9GcQaSqXth81PLvcBUavy-jx-UbUXAKB3x_Kn5kDgGTf0s_Mco4vNp8dN1Ms&usqp=CAI&s", "type": "news"}, "219": {"title": "Best Credit Cards for Online Shopping \u2013 Forbes Advisor", "snippet": "The Citi Double Cash card tops the Forbes list of the best cash back credit \ncards, and with good reason. It offers an unbeatable cashback rate on ...", "uploaded": "2 days ago", "url": "https://www.forbes.com/advisor/credit-cards/best/best-credit-cards-for-online-shopping/", "thumbnail": "https://encrypted-tbn0.gstatic.com/images?q=tbn:ANd9GcQY4e-ylQ0IuZhXH957MiAk1JRFqYn3deqH1xcnQ3nhWgj-Xm-ifZXluGw&usqp=CAI&s", "type": "news"}, "220": {"title": "New 'No Annual Fee' Petal credit card allows those with non-prime credit to qualify and requires no deposits", "snippet": "The Petal 1 \u201cNo Annual Fee\u201d Visa Credit Card helps you build credit and \nearn up to 10% cash back from select merchants. Here are more details ...", "uploaded": "3 days ago", "url": "https://www.cnbc.com/select/petal-1-no-annual-fee-visa-credit-card-review/", "thumbnail": "https://encrypted-tbn0.gstatic.com/images?q=tbn:ANd9GcQ0ymSjHDfM5KkgoQRS1VMUtnDpxeFbSV_8qgFKQUaTujnpvnkhJRrlHr8&usqp=CAI&s", "type": "news"}, "221": {"title": "Best credit cards for September 2020", "snippet": "Best credit cards, compared. Best cash-back card, Best travel credit card, \nBest card for balance transfers, Best card for students ...", "uploaded": "2 weeks ago", "url": "https://www.cnet.com/personal-finance/best-credit-cards-for-september-2020/", "thumbnail": "https://encrypted-tbn0.gstatic.com/images?q=tbn:ANd9GcRi_axigWtTKK2RmWDcpT2sSLuLatPxF7Dplb5r4u82lfzG_M8274vV-0I&usqp=CAI&s", "type": "news"}, "222": {"title": "No credit? 3 steps to qualify for a great credit card", "snippet": "These cards work like a regular credit card, with one key difference. \nSecured credit cards require a cash security deposit, which is usually \nequal to ...", "uploaded": "3 days ago", "url": "https://www.wect.com/2020/10/07/no-credit-steps-qualify-great-credit-card/", "thumbnail": "https://encrypted-tbn0.gstatic.com/images?q=tbn:ANd9GcSi_p6fOouINpX1Irt4g21zew_5W47SG6p7bLQVSW7eNqA5logdx38dutI&usqp=CAI&s", "type": "news"}, "223": {"title": "An outline adopted by the credit card companies for the ...", "snippet": "An outline adopted by the credit card companies for the deferral of loan \nrepayments. Link copied. 10/11/2020 | 10:25am ...", "uploaded": "2 hours ago", "url": "https://www.marketscreener.com/news/latest/An-outline-adopted-by-the-credit-card-companies-for-the-deferral-of-loan-repayments--31520828/", "thumbnail": "data:image/jpeg;base64,/9j/4AAQSkZJRgABAQAAAQABAAD/2wCEAAkGBwgBBgkIBwEKCgkLDRYPDQwMDRsUFRAWIB0iIiAdHx8kKDQsJCYxJx8fLT0tMTU3Ojo6Iys/RD84QzQ5OjcBCgoKDQwNGg8PGjclHyU3Nzc3Nzc3Nzc3Nzc3Nzc3Nzc3Nzc3Nzc3Nzc3Nzc3Nzc3Nzc3Nzc3Nzc3Nzc3Nzc3N//AABEIABAAEAMBEQACEQEDEQH/xAAXAAADAQAAAAAAAAAAAAAAAAADBAcC/8QAIxAAAgIABQQDAAAAAAAAAAAAAQIDEQAEBhIxBQchkRdBQv/EABgBAQADAQAAAAAAAAAAAAAAAAMEBQYC/8QAJxEAAQMCAwgDAAAAAAAAAAAAAQIDEQAEMVHBEiEiQYGRsdEFE2H/2gAMAwEAAhEDEQA/AJhlootSvtl1Q8fgncsW8ADkmjde8G4paRKUz1jSjcLoEto2usaeqZ6l09ey4S+4qyNIAyhV8FT+rvjAW1yp8nhgDzlhUW0vFXJPBAG47+eWFYyGe+IyxTRquzgqxZvBU/VVxhnGis4xWisPkW7NCk/SFFWJJ5ZRHfPtQcxJHqJw0WlmjFAbTLvAA4AsWB7x2lMCq9wtFRLaNn8mdK//2Q==", "type": "news"}, "224": {"title": "Venmo\u2019s New Credit Card Puts QR Codes Front and Center", "snippet": "Venmo, the payments app owned by PayPal Holdings Inc., has introduced its \nfirst physical credit card, stamped with a prominent QR code on ...", "uploaded": "4 days ago", "url": "https://www.wsj.com/articles/venmos-new-credit-card-puts-qr-codes-front-and-center-11602064801", "thumbnail": "https://encrypted-tbn0.gstatic.com/images?q=tbn:ANd9GcQwlAn2nkHmEaihJXd1e1fGYpzvE0FeZN7tF0AZxII&usqp=CAI&s", "type": "news"}, "225": {"title": "Here\u2019s How You Can Protect Yourself From Increasingly Sophisticated Cybercriminals", "snippet": "Lost or stolen cards: A person physically possesses your credit card and \nuses it to make purchases. Phishing: A fraudster uses a text message, ...", "uploaded": "3 days ago", "url": "https://time.com/nextadvisor/credit-cards/how-credit-card-information-gets-stolen/", "thumbnail": "https://encrypted-tbn0.gstatic.com/images?q=tbn:ANd9GcS0X-7boaX1myrf41z0vSmBbwPGUrAO5PlNirB-4aFtIjuLh_LMyzdt8_I&usqp=CAI&s", "type": "news"}, "226": {"title": "X1 Card is a credit card based on your income, not your credit score", "snippet": "\u201cThe consumer credit card industry has been almost untouched by tech and \nhas relied on the archaic credit score system. Max [Levchin], David [ ...", "uploaded": "3 weeks ago", "url": "https://techcrunch.com/2020/09/17/x1-card-is-a-credit-card-based-on-your-income-not-your-credit-score/", "thumbnail": "https://encrypted-tbn0.gstatic.com/images?q=tbn:ANd9GcQEfx-D3ICJ1zhe4Av4cgtVtd2OgmSVpUT4K8nYxnAAvIbO28f1qQXmzb8&usqp=CAI&s", "type": "news"}, "227": {"title": "Months-old Uni raises $18.5 million seed round to expand India\u2019s credit card market", "snippet": "The credit card industry in India appears to be stuck. According to \nindustry estimates, between 30 million to 35 million people in the \ncountry ...", "uploaded": "5 days ago", "url": "https://techcrunch.com/2020/10/05/india-uni-credit-card-startup-raises-18-5-million/", "thumbnail": "https://encrypted-tbn0.gstatic.com/images?q=tbn:ANd9GcT3Q5dBUydxHjjhWvxfW3TKpT6wnMX9BegqvouBNVtqFNf_8oDgv7o-bfM&usqp=CAI&s", "type": "news"}, "228": {"title": "Cash is king: The best cash back credit cards for 2020", "snippet": "One of the best perks of using a credit card is that you can earn rewards \non your everyday spending, and while many people like to earn travel ...", "uploaded": "2 weeks ago", "url": "https://www.cnn.com/2020/09/23/cnn-underscored/best-cash-back-credit-cards/index.html", "thumbnail": "https://encrypted-tbn0.gstatic.com/images?q=tbn:ANd9GcSsivztDEA6EG5GZr6Ulrdn0AGvDUs69d_s_1ZcLmQMWPg7Vase7-0s5Kk&usqp=CAI&s", "type": "news"}, "229": {"title": "US Credit Card ABS Performance Continues Strong", "snippet": "Fitch Ratings-New York-09 October 2020: Following the improvements in \nAugust, U.S. prime and retail credit card ABS performance ...", "uploaded": "1 day ago", "url": "https://www.fitchratings.com/research/structured-finance/us-credit-card-abs-performance-continues-strong-09-10-2020", "thumbnail": "data:image/png;base64,iVBORw0KGgoAAAANSUhEUgAAABAAAAAQCAMAAAAoLQ9TAAAAJFBMVEVHcEzJHk7SGEXWG0naQGbZNl/LAC/MADPWL1jUKFPLAC/VBTYs+V1tAAAAB3RSTlMAFWS6ZGT+DEgURwAAAFNJREFUGJVdzVsOACEIBMHxDXr/+64Csur8kOqYCOhCxLUwWnzcziI+itmL28phKWF0X609ovAcMeuhBOR118xSyGLSb7I8Zvcuv2d5DBTiy7NsfwqzA/JSCLQaAAAAAElFTkSuQmCC", "type": "news"}, "230": {"title": "How this millennial millionaire manages 15 credit cards and his No. 1 piece of advice for beginners", "snippet": "But Baldwin, who today estimates that he opens about two new cards per \nyear, did not start out as a credit card optimizer. Growing up, Baldwin ...", "uploaded": "3 weeks ago", "url": "https://www.cnbc.com/select/managing-multiple-credit-cards-for-millennials/", "thumbnail": "https://encrypted-tbn0.gstatic.com/images?q=tbn:ANd9GcSbhJa1CmiEvUEmOnfGxjDU9TjtZgcAD8ytFd4pvT5ZUBKJsgu_Eaw9wJE&usqp=CAI&s", "type": "news"}, "231": {"title": "Credit Card Consolidation \u2014 What's the Best Option?", "snippet": "There's three main ways to roll your debts into a less-painful package. \nBusinessman holding credit cards thinking seriously about payment loan ...", "uploaded": "2 days ago", "url": "https://moneywise.com/a/credit-card-consolidation-what-the-best-option", "thumbnail": "https://encrypted-tbn0.gstatic.com/images?q=tbn:ANd9GcTswGFMJzF4s3sDo6-e3J8HvOjO8wR_xZUchO1NiJ-5VYHuYlqikJqlsO0&usqp=CAI&s", "type": "news"}, "232": {"title": "Green Bay woman accused of stealing credit card information for personal purchases", "snippet": "GREEN BAY (WLUK) \u2013 An office administrator allegedly used her employer's \nbusiness records to access customers' credit card information, ...", "uploaded": "2 days ago", "url": "http://fox11online.com/news/local/green-bay-woman-accused-of-stealing-credit-card-information-for-personal-purchases", "thumbnail": "https://encrypted-tbn0.gstatic.com/images?q=tbn:ANd9GcQN2Zyu2taJA9PyAyUqy_Vv3owl6SclxHyIcYvYCKLx_2743pJ7pKdHYVM&usqp=CAI&s", "type": "news"}, "233": {"title": "Credit card security compliance declines for third consecutive ...", "snippet": "For the third year in a row, compliance with the standard for storing and \ntransmitting credit card information has plummeted, with the \nhospitality, ...", "uploaded": "1 day ago", "url": "https://www.scmagazine.com/home/security-news/credit-card-security-compliance-declines-for-third-consecutive-year/", "thumbnail": "https://encrypted-tbn0.gstatic.com/images?q=tbn:ANd9GcRhpAsM9AAur38YLwjgB2xzVIjMl2B9NtmUiqYOWe5U3LHREpcKhSgea_Q&usqp=CAI&s", "type": "news"}, "234": {"title": "Amazon India To Let Users Pay Credit Card Bills With Amazon Pay", "snippet": "The feature allows making payments for any credit card bill via UPI or \ninternet banking. Amazon Pay balance was not available as an option, \naccording to ...", "uploaded": "1 week ago", "url": "https://www.pymnts.com/amazon/2020/amazon-india-introduces-credit-card-bill-payments/", "thumbnail": "https://encrypted-tbn0.gstatic.com/images?q=tbn:ANd9GcSGEv1h3o8Gw1winnKqZLPmvTXcPvDtagm0csyl01KGSKU63kP6OiJuWnE&usqp=CAI&s", "type": "news"}, "235": {"title": "How COVID-19 is Remolding Credit Card Marketing", "snippet": "The sharp falloff in credit card usage during the coronavirus recession has \nbrought forth an interesting blend of innovation in product design, ...", "uploaded": "2 days ago", "url": "https://thefinancialbrand.com/103098/covid-19-pandemic-recession-coronavirus-credit-card-venmo-wells-fargo-discover-mastercard-visa-marketing/", "thumbnail": "https://encrypted-tbn0.gstatic.com/images?q=tbn:ANd9GcSbdiPiZyh7jIh2YvNeUmrsflgLrKLT-a3Tnot-LnNbbG_Ylf1uK3rOVyc&usqp=CAI&s", "type": "news"}, "236": {"title": "Ask Amy: Wife racking up credit card debt", "snippet": "On the other hand, she buys all sorts of stuff online and puts it on \nvarious credit cards: Clothes, food, books, household items, you name it.", "uploaded": "3 days ago", "url": "https://www.masslive.com/opinion/2020/10/ask-amy-wife-racking-up-credit-card-debt.html", "thumbnail": "https://encrypted-tbn0.gstatic.com/images?q=tbn:ANd9GcRw7uu2Rc71PF79m3dNwFsciigZDq-L1oeAs0p2A8iU0XutBuukFihuWeE&usqp=CAI&s", "type": "news"}, "237": {"title": "Wallet Wednesday: The credit card\u2019s evolution", "snippet": "Wallet Wednesday: The credit card's evolution ... the major factors in the \nexpected change to consumer behavior is how credit cards are used.", "uploaded": "4 days ago", "url": "https://www.koin.com/am-extra/wallet-wednesday-the-credit-cards-evolution/", "thumbnail": "https://encrypted-tbn0.gstatic.com/images?q=tbn:ANd9GcSxgaXBgNnbo8HlCJO7V3uoEMJVs972Ah7o_HJe_Kudr-MON6OuH2U7wSc&usqp=CAI&s", "type": "news"}, "238": {"title": "Earn 5 free nights with new Marriott Bonvoy Boundless Credit Card limited-time offer", "snippet": "Chase released a limited-time offer for eligible new Marriott Bonvoy \nBoundless Credit Card holders worth 5 free nights. Here's how to qualify.", "uploaded": "1 week ago", "url": "https://www.cnbc.com/select/marriott-bonvoy-boundless-credit-card-limited-time-offer/", "thumbnail": "https://encrypted-tbn0.gstatic.com/images?q=tbn:ANd9GcSj6FjELdNTykCdJJJRLyuzHxqGOvz5z5cjUONFoy1CLgiMHiJICgS_FZM&usqp=CAI&s", "type": "news"}, "239": {"title": "KPD searching for suspect accused of burglarizing car ...", "snippet": "... for suspect accused of burglarizing car, stealing credit card ... the \nman who reportedly used the victim's credit cards at two Pilot stores.", "uploaded": "1 day ago", "url": "https://www.wvlt.tv/2020/10/09/kpd-searching-for-suspect-accused-of-burglarizing-cars-stealing-credit-cards/", "thumbnail": "https://encrypted-tbn0.gstatic.com/images?q=tbn:ANd9GcRIJISZJltR-ymkaaEspE1WAZU1mXWvClftTYgyxJqjvbJYFpz-Vr0PgSw&usqp=CAI&s", "type": "news"}, "240": {"title": "New no-annual-fee Chase Freedom Flex credit card allows you to maximize cash back and World Elite Mastercard perks", "snippet": "The Chase Freedom Flex credit card provides you with a generous cash-back \nprogram, industry-leading welcome bonus and World Elite ...", "uploaded": "4 weeks ago", "url": "https://www.cnbc.com/select/chase-freedom-flex-credit-card-review/", "thumbnail": "https://encrypted-tbn0.gstatic.com/images?q=tbn:ANd9GcRpFSxjW3FyNOJxKDsTcWlSMs50HeVmhO81eodlUYhxP7DhrISIsqIWC4E&usqp=CAI&s", "type": "news"}, "241": {"title": "Emirates launches 2 new credit cards in partnership with Barclays and Mastercard", "snippet": "Emirates Skywards launched two brand new credit cards for frequent fliers \nto earn more miles. Here's what you need to know about the World ...", "uploaded": "3 weeks ago", "url": "https://www.cnbc.com/select/emirates-skywards-world-elite-mastercard-launch/", "thumbnail": "https://encrypted-tbn0.gstatic.com/images?q=tbn:ANd9GcTjsPGw108PdPXr317njnlGTyI4URhBVdVQlf4FPZBpv4xtu5oJzM9VFr4&usqp=CAI&s", "type": "news"}, "242": {"title": "How to avoid credit card skimmers amid upcoming holiday season", "snippet": "A credit card skimmer is someone who installs a device into ATMs or other \nterminals then collects your payment information as you swipe your ...", "uploaded": "1 day ago", "url": "https://www.wfxrtv.com/news/local-news/how-to-avoid-credit-card-skimmers-amid-upcoming-holiday-season/", "thumbnail": "https://encrypted-tbn0.gstatic.com/images?q=tbn:ANd9GcTP0fVE69A3IJOwy6ezQSUsKuEruf_BBxBs-wd7asjI98xMHSTPjC1UKOk&usqp=CAI&s", "type": "news"}, "243": {"title": "New Money Study: How the Pandemic Is Changing Americans' Credit Card Habits, From Spending to Paying Down Debt", "snippet": "29% of credit card users said they're using their credit cards more than \nthey were pre-pandemic, particularly when it comes to food and self-care ...", "uploaded": "3 days ago", "url": "https://money.com/credit-card-debt-study-pandemic-2020/", "thumbnail": "https://encrypted-tbn0.gstatic.com/images?q=tbn:ANd9GcQkN2b5JxnqrEBgJlBSeV5l0MP9IXVMJOA58P6EfaZAXkNK9fXTvn0MlGE&usqp=CAI&s", "type": "news"}, "244": {"title": "This credit card can save you money on your next road trip", "snippet": "You can use this card to off-set most travel expenses with Capital One \nmiles, which is a great way to lower the cost of your road trips. Plus, \nyou ...", "uploaded": "3 days ago", "url": "https://thepointsguy.com/guide/capital-one-venture-road-trip/", "thumbnail": "https://encrypted-tbn0.gstatic.com/images?q=tbn:ANd9GcSHwD5LUQK9Y5KPuwCrwQ_wkVKA1v8fktbvApY26jtE_np__4hLLeqrU8U&usqp=CAI&s", "type": "news"}, "245": {"title": "Why Chase Freedom Flex is the best credit card for holiday shopping - Business Insider", "snippet": "These cards won't be worth it if you're paying interest or late fees. When \nusing a credit card, it's important to pay your balance in full each \nmonth, ...", "uploaded": "3 days ago", "url": "https://www.businessinsider.com/personal-finance/chase-freedom-flex-best-credit-card-holiday-shopping-2020-10", "thumbnail": "https://encrypted-tbn0.gstatic.com/images?q=tbn:ANd9GcRDPMvKcdvkEgkAcN8WPSlSFyPgPKinE-71aMd1EgrvOt-L-24R2NquVSw&usqp=CAI&s", "type": "news"}, "246": {"title": "Dear Penny: Should I co-sign a credit card to repair my son\u2019s awful Credit?", "snippet": "Most major credit card companies no longer allow co-signers because the \nrisk of issuing cards to people who can't qualify on their own record ...", "uploaded": "6 days ago", "url": "https://www.tampabay.com/news/business/2020/10/05/dear-penny-should-i-co-sign-a-credit-card-to-repair-my-sons-awful-credit/", "thumbnail": "https://encrypted-tbn0.gstatic.com/images?q=tbn:ANd9GcSGKPkrk6nCVsSX04E5LPLO1asBFIQmdhC6cQjovWVyKEEjexQUH5-5TI8&usqp=CAI&s", "type": "news"}, "247": {"title": "Valar triples down on Petal, leading $55M Series C round into the credit card disruptor", "snippet": "Last September, the company raised $300 million from Jeffries as a debt \nfacility to finance its credit card, and in February, it recruited \nKaustav ...", "uploaded": "2 weeks ago", "url": "https://techcrunch.com/2020/09/24/valar-petal-series-c/", "thumbnail": "https://encrypted-tbn0.gstatic.com/images?q=tbn:ANd9GcQZwd_Q4iLPRd3IA5C6tWwh2EqXbQfWl3LyARIA8RrOkwaBCpZ4dtFUW5U&usqp=CAI&s", "type": "news"}, "248": {"title": "Credit Card Limits Being Cut Without Warning", "snippet": "NBC Universal, Inc. We've heard from several people whose credit card \nspending limits have been slashed since the pandemic. Consumer ...", "uploaded": "3 weeks ago", "url": "https://www.nbcwashington.com/news/consumer/credit-card-limits-being-cut-without-warning/2424007/", "thumbnail": "https://encrypted-tbn0.gstatic.com/images?q=tbn:ANd9GcQTP-dUU6txhCUcrYUaHGHaVDraq0RQwHpxaAzGUqxt6jMzOl-XShH6mcY&usqp=CAI&s", "type": "news"}, "249": {"title": "CardRatings Unveils Major Overhaul of its Credit Card Site", "snippet": "The complete redesign of the homepage, the final step in making the site \nentirely responsive, makes it easier for visitors to find the credit card \nthat ...", "uploaded": "4 days ago", "url": "https://www.prnewswire.com/news-releases/cardratings-unveils-major-overhaul-of-its-credit-card-site-301147158.html", "thumbnail": "data:image/png;base64,iVBORw0KGgoAAAANSUhEUgAAABAAAAAQCAMAAAAoLQ9TAAAAkFBMVEUAg30Bg30AgHsTg31agXoAeXLRck/U4N8AhYEAfXbD1dTb5eSsyccAc2ybu7n///9ypqKUuLVEjIdlm5eYtLEognzDzsxglI8denN8paHm7OwAZ16owb+RsKxbi4XM2tn09fWIqKOIsKylw8GAnJcAVEm0y8lJjohhpaJImZcqjYp8tLOSwcCIeWfTb0psfG5A5FTnAAAAqElEQVQYlV2PWxeCIBCEF2xDUfAWaV6StNCy7P//u6Cn6HvamTMz5yyQP8DDSYpICUGMCERWUcg4z7Hg3NSRVFBmkBzUUVZxfWpa1mEvIemDkp0ZirQdtHDGRXRTxTBziXGUMOnYYKVNKpCp5vpNoC3ddICsMMZtUAgqJqZcsFmlIxhnlDEWuo1nHHJY7mEYPlZKn7jaY4HXtv9he4PaeSgggQex7/h8AH8pDK5mwSCuAAAAAElFTkSuQmCC", "type": "news"}, "250": {"title": "These credit cards still have sky-high interest rates despite the Fed\u2019s rate cut", "snippet": "Of those, 15 credit cards have the same rate as a year ago, while two have \nupped the APR they charge. Advertisement. What's more, multiple ...", "uploaded": "5 days ago", "url": "https://www.marketwatch.com/story/buyer-beware-these-credit-cards-still-have-sky-high-interest-rates-despite-the-feds-rate-cut-2020-10-05", "thumbnail": "https://encrypted-tbn0.gstatic.com/images?q=tbn:ANd9GcTguqdirJ3TjcXAB_RvnGNpVm5iREzgyO0eEBS0SQS06FRfsT_6Y1WdBQEQ&usqp=CAI&s", "type": "news"}, "251": {"title": "7 tips for tackling your credit card debt, from someone who paid off $100,000 in 3 years", "snippet": "Lynnette Khalfani-Cox, The Money Coach, shares her 6-figure debt payoff \njourney and how she uses credit cards today after paying off $100,000 ...", "uploaded": "2 weeks ago", "url": "https://www.cnbc.com/select/how-to-pay-off-100k-in-credit-card-debt/", "thumbnail": "https://encrypted-tbn0.gstatic.com/images?q=tbn:ANd9GcS8XMwYD8GwWqt-tiJEu9aqLpGPs6HjgF8OmSD2AAFHqvb1gswFKvVypw8&usqp=CAI&s", "type": "news"}, "252": {"title": "Razer Credit Card Announced, Includes LED Lighting", "snippet": "The new credit card, dubbed simply the Razer Card, is being released in \npartnership with Visa, and has a very limited 1,337 user beta in the ...", "uploaded": "1 day ago", "url": "https://nichegamer.com/2020/10/10/razer-credit-card-announced-includes-led-lighting/", "thumbnail": "https://encrypted-tbn0.gstatic.com/images?q=tbn:ANd9GcRkNmWhFDTONN5L0AAfT8coms5xo_HCVPD8cek2w9_OwTlW1N0glTRYJoU&usqp=CAI&s", "type": "news"}, "253": {"title": "5 steps to take after paying off your credit card debt", "snippet": "Americans have a love/hate relationship with credit cards. While they enjoy \nthe ease of use, many cardholders rue the high-interest rates and ...", "uploaded": "3 weeks ago", "url": "https://www.foxbusiness.com/money/5-steps-after-paying-off-credit-card-debt", "thumbnail": "https://encrypted-tbn0.gstatic.com/images?q=tbn:ANd9GcQKcK2OA1SeWVFJlDZdEkIvur5OkA-ArejSPaUIOR_xPm-_f-r4tnlFFM8&usqp=CAI&s", "type": "news"}, "254": {"title": "Apple\u2019s credit card won\u2019t make you question the existence of a 10-person Texas tax firm anymore", "snippet": "Some Apple Card users have reported seeing mysterious charges on their \ncredit card statements from \u201cWaters Hardy & Co.,\u201d a 10-person ...", "uploaded": "1 week ago", "url": "https://www.theverge.com/2020/10/2/21498824/apple-credit-card-mislabeling-at-t-charges-transactions-waters-hardy-co", "thumbnail": "https://encrypted-tbn0.gstatic.com/images?q=tbn:ANd9GcSnxDWD6ChhuV3dLh7C4fFivO4UyMOwx4e3_gkj5gQ&usqp=CAI&s", "type": "news"}, "255": {"title": "Using Limits, Surcharges to Curtail Credit Card Processing ...", "snippet": "But perhaps surprisingly, three-quarters of those shops place no limit on \nthe credit card transaction amount. By comparison, only 76% accept ...", "uploaded": "1 day ago", "url": "https://www.autobodynews.com/index.php/industry-news/item/21138-using-limits-surcharges-to-curtail-credit-card-processing-costs.html", "thumbnail": "data:image/png;base64,iVBORw0KGgoAAAANSUhEUgAAABAAAAAQCAYAAAAf8/9hAAACcElEQVQ4jZ2TS0iUcRTFf9/M35lhptHBVwO+KvEVPiatMMpMCmEW6ii1qTZhEIK0EqJF4CKjsIVt0k1FtOkFPqJMIk0XKcGQaGlqilJJJeKYzowz833zb1FjSS6kA2dzuedyDvdeBaCoqMgBNAJVbA2dQKPb7R5WHA6HA+gDbFsUR+AByvQJCQmtUkqHlJJTl0vILk1k9OVnpJT/8ObFEo4d3MWzgRmklCYppV2oquoCyKoLkOywEQz7sZeFCM5a+D7lA6Awfwf5lnkOZJuQOgMtLo36xxLAJTRNAyCsD9I53gpIkqq3gZAkvljjUmkteboP8HkW3j4CFKJ0Rn7LUNLT02UkVEp1kFSnxshdHdEqdJ8pxuxf4NyNCfLSrdQfUmjqCXNnaF2CTtM0IvTMBkiKzWHnUhpthXEYPFPMXJnANWJmZC4Iehia+dOvaRrrEQCWR6P4MjvM0eYK6B6iqsXP9o8qt61r7IvN5OmbKd7P69DCbO5gzWuio6uW13O9XMuNZsy7xpO0/dQlO4mf8RDlKycQ2uhAp6oqEfrsufyIOU1/k53gspuUk3tZcrZwa89xLoxNUx4MkpGUxN+aDQ6MqbvBtMrKQhyT96rwRbdhWByn9OFZ1CgBA4OUhEIbHCg2m00CrFZc5URlDf3T35hfXCEzOYHp8Xf0dp3ncMgLUg8ZqVCcR9/9Hmr8/l9rtFqtEsBX2YwWnwNCj2H4Afqvk4hPg8SEw5QbDGQpCg16PVJVGRCCqsgAs9ncDrhAIeC6DkiMHQ2bHv9ziwUJOL3eSKlDMRqNBcAr/u+ZjgAghCgQQrQLIeQW2S6EKAD4Ccu8Q0HJhCu/AAAAAElFTkSuQmCC", "type": "news"}, "256": {"title": "Mastercard On The \u2018Digital-First\u2019 Transformation Of Credit Cards Into Daily Money Management Tools", "snippet": "The great digital shift is transforming credit cards into money management \ntools. ... The company said that through the expansion of its Digital-First \nCard Program ...", "uploaded": "1 week ago", "url": "https://www.pymnts.com/digital-payments/2020/mastercard-digital-first-credit-cards-money-management/", "thumbnail": "https://encrypted-tbn0.gstatic.com/images?q=tbn:ANd9GcR1isjwY9elN9_8YC7RXKsULgb6V64cfAk6qc2Eq9YLngf09gL9Tr4-Nl0&usqp=CAI&s", "type": "news"}, "257": {"title": "Rock County Sheriff's Office searching for credit card thief", "snippet": "The victim's credit card was used at multiple locations in Beloit. \nOfficials are looking to identify the suspect, a young woman seen in a \nred ...", "uploaded": "1 day ago", "url": "https://wkow.com/2020/10/09/rock-county-sheriffs-office-searching-for-credit-card-thief/", "thumbnail": "https://encrypted-tbn0.gstatic.com/images?q=tbn:ANd9GcQqNgBxMNq_MmRkC-Wphu_jkIoq7GhF3IAeXY0iPao5eIJqvDivwOoIBTA&usqp=CAI&s", "type": "news"}, "258": {"title": "Call for public assistance in credit card fraud case", "snippet": "Call for public assistance in credit card fraud case. Crime. by: Olivia \nJaquith. Posted: Oct 9, 2020 / 06:05 PM EDT / Updated: Oct 9, 2020 / 06:05 \nPM EDT.", "uploaded": "1 day ago", "url": "https://www.wric.com/news/crime/call-for-public-assistance-in-credit-card-fraud-case/", "thumbnail": "https://encrypted-tbn0.gstatic.com/images?q=tbn:ANd9GcR61PDAkeaBUrlnmad9oA3AnWmafgw18aWyDzyIyE5O3MochqfvD6f4Plg&usqp=CAI&s", "type": "news"}, "259": {"title": "Hotels.com launches its first credit card, helping you earn rewards nights quicker", "snippet": "This new credit card has no annual fee and lets you earn reward nights at a \nHotels.com properties quicker. Updated Wed, Sep 16 2020. Alexandria \nWhite@ ...", "uploaded": "3 weeks ago", "url": "https://www.cnbc.com/select/hotels-com-visa-credit-card-faster-rewards-nights/", "thumbnail": "https://encrypted-tbn0.gstatic.com/images?q=tbn:ANd9GcRv8YrpKvHhtws65SRqUrUQy2uveZzeREmMRT2RV5dGrvvpHJbNFRRQcyU&usqp=CAI&s", "type": "news"}, "260": {"title": "Experts warn a spike in credit card fraud, how to protect your wallet", "snippet": "TERRE HAUTE, Ind. (WTHI)- In Indiana... credit card fraud is skyrocketing, \nwhich comes after a recent study. The findings show that in 2020, at ...", "uploaded": "3 days ago", "url": "https://www.wthitv.com/content/news/Experts-warn-a-spike-in-credit-card-fraud-how-to-protect-your-wallet-572673431.html", "thumbnail": "https://encrypted-tbn0.gstatic.com/images?q=tbn:ANd9GcQcGkW90tiT2gVe-586rS_ZsyUApMZc3oAMLJaYDMHmcCnt0aU3ncswGGg&usqp=CAI&s", "type": "news"}, "261": {"title": "Credit Card Debt Plummets Amid COVID | SafeHaven.com", "snippet": "According to the newest Federal Reserve figures, consumer borrowing \nunexpectedly fell in August as credit card balances declined for a sixth ...", "uploaded": "1 day ago", "url": "https://safehaven.com/markets/economy/Credit-Card-Debt-Plummets-Amid-COVID.html", "thumbnail": "https://encrypted-tbn0.gstatic.com/images?q=tbn:ANd9GcSEd9lCrNGfhjqfmXgsLDosIy2QH5PZ3zDxGILoYGX8LapmVWVq37LK_eI&usqp=CAI&s", "type": "news"}, "262": {"title": "VERIFY: Are credit card chips more secure?", "snippet": "If the credit card chips are so great, why are we still seeing so many \nproblems with hacks and breaches? This video file cannot be played ...", "uploaded": "4 days ago", "url": "https://www.kare11.com/article/news/verify/verify-are-credit-card-chips-more-secure/89-1d5e7865-b325-437e-b6ec-2ad5a035a057", "thumbnail": "https://encrypted-tbn0.gstatic.com/images?q=tbn:ANd9GcSunCE08kLo8Tu8HY0bhNfXMWBfx2ABKmVt4BmHcod-QolYAvQkkn7g7Isb&usqp=CAI&s", "type": "news"}, "263": {"title": "U.S. consumer borrowing falls on smaller credit card balances", "snippet": "U.S. consumer borrowing unexpectedly fell in August as credit card balances \ndeclined for a sixth consecutive month with the coronavirus ...", "uploaded": "3 days ago", "url": "https://www.americanbanker.com/articles/u-s-consumer-borrowing-falls-on-smaller-credit-card-balances", "thumbnail": "https://encrypted-tbn0.gstatic.com/images?q=tbn:ANd9GcQz5aSX7SuyA7GGqi1h14-SlNbd4gsyplA0Q9yxPbmG5f3A5fhQYd-QHiU&usqp=CAI&s", "type": "news"}, "264": {"title": "1Password launches virtual credit card generator for safer online payments", "snippet": "Popular password management app 1Password is out today with a sharp new \nfeature that makes it easy to create virtual credit card numbers ...", "uploaded": "3 weeks ago", "url": "https://9to5mac.com/2020/09/22/1password-launches-virtual-credit-card-generator-for-safer-online-payments/", "thumbnail": "https://encrypted-tbn0.gstatic.com/images?q=tbn:ANd9GcQldbkKdYMHYcn0JIJ2gA2VacqvaxFXktVWklQ7JrXcWT0FFLc0sVlAjv0&usqp=CAI&s", "type": "news"}, "265": {"title": "Americans Pull Back On Credit Card Borrowing", "snippet": "Americans cut their credit card balances in August for the sixth \nconsecutive month, the Federal Reserve System reported Wednesday (Oct. 7). \nRevolving debt ...", "uploaded": "3 days ago", "url": "https://www.pymnts.com/economy/2020/americans-pull-back-on-credit-card-borrowing/", "thumbnail": "https://encrypted-tbn0.gstatic.com/images?q=tbn:ANd9GcS51x_cUuVhvUzaZatMnxrCSho9JHmJgHfyDGEO54AnskGqs1BoRnRlV9c&usqp=CAI&s", "type": "news"}, "266": {"title": "Business Owner Said Hacker Stole Her Credit Card Reward Points In A Growing Scam", "snippet": "CHICAGO (CBS) \u2014 Have you checked your travel rewards or credit card points? \nOne local business owner said someone hacked into her ...", "uploaded": "3 weeks ago", "url": "https://chicago.cbslocal.com/2020/09/18/business-owner-said-hacker-stole-her-credit-card-reward-points-in-a-growing-scam/", "thumbnail": "https://encrypted-tbn0.gstatic.com/images?q=tbn:ANd9GcQuPNaOhYUZMQ3yw0Xf1MC9eGkS0ZrL2iSuRly1aH6l0UNaA2PwBBAszQ&usqp=CAI&s", "type": "news"}, "267": {"title": "Despite quarantine, travel credit cards are ramping back up - Business Insider", "snippet": "However, travel is starting to slowly recover, and there are no bigger \ncheerleaders for the travel industry than the big names in credit cards.", "uploaded": "5 days ago", "url": "https://www.businessinsider.com/personal-finance/despite-quarantine-travel-credit-cards-are-ramping-back-up-2020-10", "thumbnail": "https://encrypted-tbn0.gstatic.com/images?q=tbn:ANd9GcR4Xivc8AnGcCrVL13FiW6U8Jqefsi-aBQl8jHA6pms714hKtelcaSTKJs&usqp=CAI&s", "type": "news"}, "268": {"title": "Credit score or income: Which one matters more when applying for a credit card? A FICO expert answers", "snippet": "A FICO expert answers. If you're planning to open a new credit card, here's \nhow both your credit score and income play a part in the process.", "uploaded": "1 month ago", "url": "https://www.cnbc.com/select/credit-score-vs-income-card-approval/", "thumbnail": "https://encrypted-tbn0.gstatic.com/images?q=tbn:ANd9GcROXARqsyPRHDWkUPWf6buFaOnvVPGW-U7Uvuk7_gASgLXQqVADit63qmI&usqp=CAI&s", "type": "news"}, "269": {"title": "Beware of Retail Credit Cards This Holiday Shopping Season", "snippet": "With the holiday shopping season around the corner, you might be enticed to \nsign up for a store credit card. But should you? We spoke to ...", "uploaded": "4 days ago", "url": "https://www.nbcboston.com/news/local/beware-of-retail-credit-cards-this-holiday-shopping-season/2207761/", "thumbnail": "https://encrypted-tbn0.gstatic.com/images?q=tbn:ANd9GcQX-R6XMX25eYfO3mWODreAEaR0D_AQkDMenURQZn29Ujx6vJF7La_JjvQ&usqp=CAI&s", "type": "news"}, "270": {"title": "Drowning in credit card debt? You have options", "snippet": "Credit card hardship programs are ideal for balances that can be paid ... \ncertain kinds of medical debt and credit cards into one payment at a ...", "uploaded": "2 days ago", "url": "https://www.newsday.com/business/coronavirus/credit-card-relief-hardship-programs-debt-management-1.49955903", "thumbnail": "https://encrypted-tbn0.gstatic.com/images?q=tbn:ANd9GcRZeYLrxbh9BEdt1qdkacUI3VyGMTRx4TTIaCalekutLFbWpFKiYHGEZFg&usqp=CAI&s", "type": "news"}, "271": {"title": "Mount Vernon man charged in diverting hospital payroll funds ...", "snippet": "He allegedly used hospital funds to pay off his credit card bills and to \ntake ... Christopher to the Mount Vernon address used on the credit cards.", "uploaded": "3 days ago", "url": "https://westfaironline.com/129101/129101/", "thumbnail": "https://encrypted-tbn0.gstatic.com/images?q=tbn:ANd9GcSw2EoqLiHgKh8qHmqTr_l3H2nVWyqdhQNa3Yvv_Cszlvunn9GTbgnWz54&usqp=CAI&s", "type": "news"}, "272": {"title": "General Motors\u2019 Credit Card, Brought to You by Goldman Sachs", "snippet": "GM will be Goldman's second co-branded credit card after Apple card launch. \nGoldman Sachs likely aims to sell GM credit-card ...", "uploaded": "1 week ago", "url": "https://www.wsj.com/articles/general-motors-credit-card-brought-to-you-by-goldman-sachs-11601575609", "thumbnail": "https://encrypted-tbn0.gstatic.com/images?q=tbn:ANd9GcTbmrd6Y1MgSC9E6sVlcBJPTWpE9dPxZmnBb64-Utk&usqp=CAI&s", "type": "news"}, "273": {"title": "33% of Americans plan on giving more digital gift cards this year\u2014here's how to get a discount with a credit card", "snippet": "Gift cards are often excluded from coupon codes, but you can use credit \ncards to your advantage and save on gift card purchases. Here's how.", "uploaded": "1 week ago", "url": "https://www.cnbc.com/select/get-discount-gift-cards-with-credit-card/", "thumbnail": "https://encrypted-tbn0.gstatic.com/images?q=tbn:ANd9GcQFv2s_0V-3eXO7BT6rIeMlO83ZolgNVIk_K2JnRPZhoha9-Wv5Y2TPpQ4&usqp=CAI&s", "type": "news"}, "274": {"title": "CardMatch\u2122: Get Pre-Qualified Credit Card Offers", "snippet": "Unlock special credit card offers from our participating partners and find \nwhat cards you may be prequalified for. Advertiser disclosure. Your email \naddress.", "uploaded": "3 weeks ago", "url": "https://www.bankrate.com/finance/credit-cards/cardmatch/", "thumbnail": "data:image/png;base64,iVBORw0KGgoAAAANSUhEUgAAABAAAAAQCAYAAAAf8/9hAAABGklEQVQ4jZ2Tu0oDURCGv9msKSQgpNg6lRBEYhqRgJdCRAshKkTLpNp3EEFs00hsRK18BUGwEBWrdAoaECwUQYILMYWpNDAWa8DLWdyTHwYOc/n4Z+AIJS0K7CF42EgJFHyRkr5YD3+DOH0PAwieY8qvF+HtMIxgH2plSLpmhhEw4MJFA6Y2Ya0Gs6OwsWwBAHjtwNUjnDWgegQLeUtATyIwnYXnlrkesRksjcNkFgaT4A1BZdcSUL8PrbsJmM/BThnOb+Hpl5NIQLMNpzfh++QaxjKwMgHbxz/7/r1BT+9dEEM+0kE6BflMeMS5HBSGwT+ICfjowswIXG4BCndNWKzCQ/C3V2RVNeYWRjkoBm5MKYGj4PcF+frOn8uZSSORR9efAAAAAElFTkSuQmCC", "type": "news"}, "275": {"title": "Credit card coordinator works to satisfy customers", "snippet": "Lauren Hoffman is the credit card coordinator in the Bursar and Treasury \nServices Division. Lauren Hofmann enjoys a challenge. \u201cI thrive on ...", "uploaded": "1 week ago", "url": "https://news.uga.edu/credit-card-coordinator-works-to-satisfy-regulations-and-customers/", "thumbnail": "https://encrypted-tbn0.gstatic.com/images?q=tbn:ANd9GcQfvydpHKmp-DMaWcEDjT-u42_MUx7kI5tXG46A80-kb9f-JEKZ-o4M60A&usqp=CAI&s", "type": "news"}, "276": {"title": "5 tips on managing credit card debt during COVID-19", "snippet": "Tip five: Beware using your credit cards as your emergency fund can be a \ndangerous proposition. \"They can be taken away for no reason. If the credit \ncard issuer ...", "uploaded": "4 days ago", "url": "https://6abc.com/pay-off-credit-card-debt-how-to-tips/6819919/", "thumbnail": "https://encrypted-tbn0.gstatic.com/images?q=tbn:ANd9GcRB6XMI4sPl4CBbRHHkxeoBG83YQdMW2-TeFZpY1juNU3UK7EBWLHirT3U&usqp=CAI&s", "type": "news"}, "277": {"title": "How Ruth Bader Ginsburg Paved the Way for Women to Get Credit Cards", "snippet": "That credit card act, signed into law by President Gerald Ford on October \n28, 1974, was in some ways the culmination of that work. Without it, ...", "uploaded": "2 weeks ago", "url": "https://time.com/nextadvisor/credit-cards/ruth-bader-ginsburg-credit-card-legacy/", "thumbnail": "https://encrypted-tbn0.gstatic.com/images?q=tbn:ANd9GcSyv6ozPRkv3nLgyd63DbwIpb1a4KfVQGiA1HH1RrYPSDEArQGfkQSYTXQ&usqp=CAI&s", "type": "news"}, "278": {"title": "Arrest Made In Stolen Credit Card Case And Outstand Warrants", "snippet": "Officers also located several credit/debit cards, social security cards and \nvarious ID's that did not belong to Falkner. Two of the credit cards ...", "uploaded": "5 days ago", "url": "https://www.klin.com/2020/10/06/arrest-made-in-stolen-credit-card-case-and-outstand-warrants/", "thumbnail": "https://encrypted-tbn0.gstatic.com/images?q=tbn:ANd9GcTJZo4BImeYhP8L0bnMdv-kpZ0RQCogIeeI0h_vx6u2qaZOgZyeaM8cZyg&usqp=CAI&s", "type": "news"}, "279": {"title": "MPD: 56-year-old man arrested after using victim's credit card ...", "snippet": "(WMTV) - Madison Police Department officers arrested a man Tuesday after he \nused someone else's credit card to buy cigarettes. A resident ...", "uploaded": "3 days ago", "url": "https://www.nbc15.com/2020/10/08/mpd-56-year-old-man-arrested-after-using-victims-credit-card-to-buy-cigarettes/", "thumbnail": "https://encrypted-tbn0.gstatic.com/images?q=tbn:ANd9GcTOqiDOMuek1HcPtxN9Kh95fdQVyraRBjJZ0YZXXqIyHaa-RNqoRyBwyE0&usqp=CAI&s", "type": "news"}, "280": {"title": "Best balance transfer credit cards for October 2020", "snippet": "Paying down credit card debt can be exhausting. A balance on an account \nwith a high interest rate can take years to pay off -- or worse, balloon ...", "uploaded": "5 days ago", "url": "https://www.cnet.com/personal-finance/best-balance-transfer-credit-cards-for-october-2020/", "thumbnail": "https://encrypted-tbn0.gstatic.com/images?q=tbn:ANd9GcRi_axigWtTKK2RmWDcpT2sSLuLatPxF7Dplb5r4u82lfzG_M8274vV-0I&usqp=CAI&s", "type": "news"}, "281": {"title": "Credit card fraud, identity theft explode in the pandemic", "snippet": "(WRIC) \u2014 Credit card fraud and identity theft is exploding as thieves prey \non consumer's pandemic spending habits and desire for contactless ...", "uploaded": "2 weeks ago", "url": "https://www.wric.com/news/taking-action/credit-card-fraud-identity-theft-explode-in-the-pandemic/", "thumbnail": "https://encrypted-tbn0.gstatic.com/images?q=tbn:ANd9GcRKexD1dheyURs-iFkfY7dBQ557bA9iAduKY073APxTCOiZZu0dBxQaX20&usqp=CAI&s", "type": "news"}, "282": {"title": "Petal introduces New No-Annual-Fee Visa Credit Card \u201cPetal 1\u201d", "snippet": "Petal, a credit card startup pioneering \u201cCashflow Underwriting\u201d as an \nalternative to traditional credit scoring, announced on Thursday the ...", "uploaded": "3 days ago", "url": "https://www.crowdfundinsider.com/2020/10/167728-petal-introduces-new-no-annual-fee-visa-credit-card-petal-1/", "thumbnail": "https://encrypted-tbn0.gstatic.com/images?q=tbn:ANd9GcQxYHv_f5tzLgwR1o49LnDVKjORi1KaIE47JU3ll5b3lBYle-2FizmncRE&usqp=CAI&s", "type": "news"}, "283": {"title": "The credit score of an average borrower is 703\u2014here\u2019s how much income and debt they have", "snippet": "Additional retail / store credit cards: 3; Retail / store credit card \nbalance across all cards: $1,162; Student loan balance: $37,161; Auto \nbalance: ...", "uploaded": "2 days ago", "url": "https://www.cnbc.com/select/average-borrower-credit-breakdown/", "thumbnail": "https://encrypted-tbn0.gstatic.com/images?q=tbn:ANd9GcQS1ep157S60eM4ApjYSq_77t9p0VjxBF8GtnbZ7icIqepGs0G1N4PZL3k&usqp=CAI&s", "type": "news"}, "284": {"title": "2020\u2019s Massive Downshift in Credit Card Spend:", "snippet": "2020's Massive Downshift in Credit Card Spend: From Q4 2019 to Q2 2020, \ncredit cards went from a 53.6% share of purchase volume to a 44.7% ...", "uploaded": "3 weeks ago", "url": "https://www.paymentsjournal.com/2020s-massive-downshift-in-credit-card-spend/", "thumbnail": "https://encrypted-tbn0.gstatic.com/images?q=tbn:ANd9GcQw_aglQdakh1hLutfC9IceQ062cUQanM9HtLSWl8pkqD5ayXlRy5V7Peo&usqp=CAI&s", "type": "news"}, "285": {"title": "Best Welcome Bonus Offers for Small Business Credit Cards", "snippet": "Credit Repair companies can help you repair and improve your credit so you \ncan apply for the credit card of your choice. Bad credit can weigh ...", "uploaded": "4 days ago", "url": "https://money.com/best-credit-cards-small-business-welcome-bonus/", "thumbnail": "https://encrypted-tbn0.gstatic.com/images?q=tbn:ANd9GcQdrXtvatEk39Gv263SMl1P0K0ZdGpSDLsoqnimF2vCetNhw6FwCjqw3zo&usqp=CAI&s", "type": "news"}, "286": {"title": "Downtown man watches thief use his credit card stolen while he was out for a run, Madison police say", "snippet": "The man went to the store and stood behind the suspect in line, watching as \nhe used the stolen credit card to buy multiple packs of cigarettes. The ...", "uploaded": "2 days ago", "url": "https://madison.com/wsj/news/local/crime-and-courts/downtown-man-watches-thief-use-his-credit-card-stolen-while-he-was-out-for-a/article_a85781b1-6572-53fb-ad0b-b55248e89f30.html", "thumbnail": "https://encrypted-tbn0.gstatic.com/images?q=tbn:ANd9GcTnRjYb10fTEbT87h8dkonyluAECFY5YrbZ_Qg2cfA&usqp=CAI&s", "type": "news"}, "287": {"title": "Police seeking identities of individuals involved in a three ...", "snippet": "... of thousands of dollars from a victim as part of a credit card scheme. \n... debit cards, and having them sent to a vacant residence in Nashville.", "uploaded": "2 days ago", "url": "https://www.wgnsradio.com/article/63825/police-seeking-identities-of-individuals-involved-in-a-three-county-credit-card-fraud-scheme", "thumbnail": "https://encrypted-tbn0.gstatic.com/images?q=tbn:ANd9GcQ994OEftklHV9gn-qBBsEQyRiT3Fg_jlvnX_qxx58UtQQwliIyuds5MZg&usqp=CAI&s", "type": "news"}, "288": {"title": "Fidelity Rewards Visa Signature Card 2020 Review \u2013 Forbes ...", "snippet": "If you like to travel, for example, you can get a better return on credit \ncard spending with some of the travel rewards cards. However, some \npeople ...", "uploaded": "3 weeks ago", "url": "https://www.forbes.com/advisor/credit-cards/reviews/fidelity-rewards-visa-signature/", "thumbnail": "https://encrypted-tbn0.gstatic.com/images?q=tbn:ANd9GcTJvX_i-Hg5a92Xm8KCg2Zo5O5iUVCf0b3YDUeiiXZQ2dh_jVxOzgfPcIA&usqp=CAI&s", "type": "news"}, "289": {"title": "How to Use Credit Card Points for a Fabulous 'Staycation'", "snippet": "Your credit card points can help with that. There's never been a more \nappropriate time for a \"staycation.\" Travel isn't anywhere near back to ...", "uploaded": "3 weeks ago", "url": "https://www.fool.com/the-ascent/credit-cards/articles/how-use-credit-card-points-fabulous-staycation/", "thumbnail": "https://encrypted-tbn0.gstatic.com/images?q=tbn:ANd9GcQg1fQebZGtaVoPqby1oc2V82RxJz3i0X7SbBINFluCJ3FYf2kYZXgcKwM&usqp=CAI&s", "type": "news"}, "290": {"title": "Gas station clerk spent thousands of dollars on customers' stolen credit cards, police say", "snippet": "Gas station clerk spent thousands of dollars on customers' stolen credit \ncards, police say. Nykeshia Smith accused of calling victims' credit \ncard ...", "uploaded": "2 weeks ago", "url": "https://www.clickorlando.com/news/local/2020/09/25/gas-station-clerk-spent-thousands-of-dollars-on-customers-stolen-credit-cards-police-say/", "thumbnail": "https://encrypted-tbn0.gstatic.com/images?q=tbn:ANd9GcS9Vn6Qte2ipamuuJB-Usz7ZQiVRRmD7f3AcBqzMt5nHJ8hN3LXcbJrhNg&usqp=CAI&s", "type": "news"}, "291": {"title": "Suspects accused of cloning credit card, attempting purchases in Franklin area", "snippet": "FRANKLIN, Tenn. -- Police are asking for the public's help in identifying \ntwo suspects accused of cloning a credit card and attempting to make ...", "uploaded": "2 days ago", "url": "http://fox17.com/news/local/suspects-accused-of-cloning-credit-cards-attempting-purchases-in-franklin-area-nashville-police-crime-fraud", "thumbnail": "https://encrypted-tbn0.gstatic.com/images?q=tbn:ANd9GcS3oFJKRD1EGINaf4JNkOw37-Dx_11Q1bTDJVj0-sAs5K73ZQz-M7JB-os&usqp=CAI&s", "type": "news"}, "292": {"title": "Credit Card Skimmer Found at Tamarac Gas Station and Other Crime Updates", "snippet": "Credit Card Skimmer Found at Tamarac Gas Station and Other Crime Updates. \nSharon Aron Baron. Crime update Tamarac.", "uploaded": "3 days ago", "url": "https://tamaractalk.com/credit-card-skimmer-crime-updates-23667", "thumbnail": "https://encrypted-tbn0.gstatic.com/images?q=tbn:ANd9GcTCWueFKwAlIYHv0clQy-sPnzhZhcp2W211z3fT5evXSRbozdIx6NiVNv8&usqp=CAI&s", "type": "news"}, "293": {"title": "13 ways to prevent credit card fraud and keep your accounts safe", "snippet": "How do you prevent credit card fraud? Here, we offer thirteen possible \nprecautions: 1. Avoid Phishing Scams \u2013 Never click on suspicious e-mail ...", "uploaded": "6 days ago", "url": "https://www.cleveland.com/news/2020/10/13-ways-to-prevent-credit-card-fraud-and-keep-your-accounts-safe.html", "thumbnail": "https://encrypted-tbn0.gstatic.com/images?q=tbn:ANd9GcQc4_RmN-spD0SX8eUywWvSy_Csq0IxRsZJmaHiun1k6O7COw-MI3DZu_w&usqp=CAI&s", "type": "news"}, "294": {"title": "Man steals credit card from disabled woman; uses it to ...", "snippet": "A relative of a disabled woman is accused of stealing credit cards from her \npurse, then attempting to go on a spending spree. Allen Park police ...", "uploaded": "1 week ago", "url": "https://www.thenewsherald.com/news/man-steals-credit-card-from-disabled-woman-uses-it-to-purchase-allen-park-motel-room/article_1e37a33c-01a5-11eb-874d-d315f351e757.html", "thumbnail": "https://encrypted-tbn0.gstatic.com/images?q=tbn:ANd9GcR7FC4HaxIHZKuKw04o5BIQMrI8p1XLNinx7ddse8CqyXxYVl17Lg8d1D0&usqp=CAI&s", "type": "news"}, "295": {"title": "Dothan man arrested for using mother's credit card without permission", "snippet": "Matthew Craig Buchanan, 30, was arrested on Friday for fraudulent use of a \ncredit or debit card and third-degree domestic violence because of ...", "uploaded": "6 days ago", "url": "https://dothaneagle.com/news/local/dothan-man-arrested-for-using-mothers-credit-card-without-permission/article_f7b695de-071b-11eb-b766-2ffc1bb73c63.html", "thumbnail": "https://encrypted-tbn0.gstatic.com/images?q=tbn:ANd9GcQASqTyKeglnDF-_OcycWHvFFbhv0o67n5htTuIIGk&usqp=CAI&s", "type": "news"}, "296": {"title": "Credit card skimmer found inside pump at St. Pete 7-Eleven", "snippet": "PETERSBURG, Fla. (WFLA)\u2014Police are telling 7-Eleven customers in the area \nto check their bank accounts after a credit card skimmer was ...", "uploaded": "5 days ago", "url": "https://www.wfla.com/news/pinellas-county/credit-card-skimmer-found-inside-pump-at-st-pete-7-eleven/", "thumbnail": "https://encrypted-tbn0.gstatic.com/images?q=tbn:ANd9GcTqkP9swsXrj9SpDflgJX0WWKnYke3Ay634_JDrxacF_wI-sovcZHMFzkA&usqp=CAI&s", "type": "news"}, "297": {"title": "Every Credit Card a Tribe, Every Crypto Coin a Scaling Debate - CoinDesk", "snippet": "Swartz calls payment groupings \u201ctransactional communities,\u201d and every \ncredit card or national currency represents one. As Swartz writes in her ...", "uploaded": "1 week ago", "url": "https://www.coindesk.com/lana-swartz-new-money-book-crypto-communities", "thumbnail": "https://encrypted-tbn0.gstatic.com/images?q=tbn:ANd9GcQliREmZRTMQsqjdxY32859Qo72J1WwS7vday2Q7xN3zisTtNNh_Itm-M0&usqp=CAI&s", "type": "news"}, "298": {"title": "Four Vauxhall Men Arrested in Scheme to Steal Mail, Commit ...", "snippet": "From July 2019 to August 2020, Williams allegedly stole credit cards from \nthe U.S. mail in the course of his employment for ...", "uploaded": "4 days ago", "url": "https://www.tapinto.net/towns/union/sections/law-and-justice/articles/four-vauxhall-men-arrested-in-scheme-to-steal-mail-commit-credit-card-fraud", "thumbnail": "https://encrypted-tbn0.gstatic.com/images?q=tbn:ANd9GcR8s-Hh5aJE9zuOP7PiChE-dtxcVHdKSAF2Jbqb2z1DDW-NkQB27ehahpI&usqp=CAI&s", "type": "news"}, "299": {"title": "Credit Card Definition - Investopedia", "snippet": "", "uploaded": "", "thumbnail": "data:image/jpeg;base64,/9j/4AAQSkZJRgABAQAAAQABAAD/2wCEAAkGBwgHBgkIBwgKCgkLDRYPDQwMDRsUFRAWIB0iIiAdHx8kKDQsJCYxJx8fLT0tMTU3Ojo6Iys/RD84QzQ5OjcBCgoKDQwNGg8PGjclHyU3Nzc3Nzc3Nzc3Nzc3Nzc3Nzc3Nzc3Nzc3Nzc3Nzc3Nzc3Nzc3Nzc3Nzc3Nzc3Nzc3N//AABEIAEEAdAMBIgACEQEDEQH/xAAbAAACAgMBAAAAAAAAAAAAAAAEBQAGAgMHAf/EADoQAAIBAwEEBwUGBQUAAAAAAAECAwAEEQUSITFRBhMiQWFxgRQyM0KRNFJyobHwBxUj0fEkYoKSov/EABkBAAIDAQAAAAAAAAAAAAAAAAECAAMEBf/EACoRAAICAQMBBgcBAAAAAAAAAAABAhEDEiExQQQTIjKBkRQzQlFhsfAF/9oADAMBAAIRAxEAPwCW9rtd1GJYnGcUTDaMMGM/WmMCOg7aZHlXQqjNYsS2I+WiorU/dp1bwxSY3YPlR0dmuNw3UrkkFKxHFZhu6iUsBypwtmoPAVuFvjupHkG0iX2ED5a9FgD3Cnot891ZC1HhS94TSITpwI92sTpg7lqw+zHur0wAcqneB0IrDab/ALaFmscDAXfVua28KBuUEM6Bh2W8KeOSxXGioy6dKx3ihJtKyN4q+yWingu6hJbJce6KOqyaaKC2mkHAFSrk+nqW92pRpAtg0FpPF8u2KaQouyodcedboVcdwofVdX0vSUT+bXsNuZAdhWJLNjjgDeaRzGUfsHR2yHeAPSikgxwNUK56d6Vb5OlNd3DnhtJsp+e/8q9X+IN9MgENnAh+8xLflupJM0Y8GSWyR0JEPetbNqNRlmVfM4rn8XSTUbr49yVB+WMBR/esmumkPadnY8zmk02bYf5sn5mXmW+tYhlpQfBd9C/zcP8AZ4GYfefsiq5GXkAUsQo5UepwoDsccACd5p+7Rf8AA448sbw30jrtsI8fdHGiobiGb5gG5Gldnf6fBDl9rbB7XZJ/LurOXUrR5jGtv1qY+IOfKka6UZsmBN1GLG5AoXULUXFswHvDep8aBtL94BszZkTu5im1vcQ3C5hcHmO8UtOO5ny9nnDlbAti3XWisw7S7iPGvWjU0YkSozEbtrjWEmQaOrfYz1SF7RqDw/KpRxQtvFSn1koWLsAbzVN/igmhyaKJ9SmaK6hP+meJNpyT8uORxv5VWb/pRq99DJF7Q9ttggPFjK+Wa5tqtrqEF21xezPd5Hx2YsR554fpUZItp2ixae6OqtG6ujDKuOB/fKrjo/8AKhGhm3Sj3llJOT4DhXJrDVHtpMg7JzxGSM+NXrQdXs9RTq5AizAZKHgw5ihVnRwyjlWhumW24u9PnizYqwlU8Y1Chh39k7yfKibZiixMiDtY2zIcFP3ypZFfup9niQAbONrA3jlzoyNkWEi4mAznaI3ZHrTJUdHGljjV+41tmHWRu91I+N/VwqCrbjnJ+vfxFGHaLyBIFQE52nIOc4zuH73etJI9VtEkMdrG80rEnYiUu3fz395/YrG51qeISdZ1Ft1e9xNLtMoPMLkr/wAhTlE+14o8u3+B8qyt8aRSSeKgj076wk1K0tQUDgsvvKgLsPNVyRXPNS6XtM/UaYtxqMjcOrjCofrkN6AGkuoSa1J2dX1OLTlxutLYGSbHlnsepWkeSK4Zln2+X0x9zo2pdKobVSxMMY+Vrm4WNW8sbTf+aN6KSX/SC4aaK7MVqinEsFsygngMOx34O/co4Vy3RejyXVy0zQzxAYZZrn+pLKPDd+gPnXXuhF9NaSpYXDOlq6lYeuYDL54Lnec7/wC1DxyjaWxkydsnJ6ZS9C8L7o3k7uJrGQZqFtlvDvrVc3HVjZjG1IeA5VSluVszAwMV7WESFUAZsmpRAcF6RWD6c5aPaePPceFVCdyZesXa2ue+u36nZRXcLK65zXLekugy2MrSQqTH3gd1anGt0VRlZU7q0jly6L1b+A7J9O70rRbma2kRtk9k7SkHH0Io0t3EZBry1uZdPvEnhVJMNnYkGVfz8aV7Dpsd6f0gvTKENvNhuLIu23oKdR63paTCOaGczY437bG/8AwMeZoefph0gaCJbPTYLWNuMluNpgPPurbpelQXU/tU9pLfX8hzmQE/5pNW/hVjynKS8bGJ1O6vkNtpkTTIPe6rMNuvns4L/kPOl80Ns8aG6lbUBEf6cNuVitYjy2yAg5dkFvOrlZ9E9W1AKt1s20C7whQbvIHd9V9as+ndDtLtZFmnRrmdRuklY5Hkd5Hoakk5fMfoiuMtPkXqygWluWtRFFbmHrVxi3YxBvJyNtz5Ag8qYab0Wurd1e30sk8VeZGRT6kFx6Jiuo2sFtag+zQRRE8Si4J8zxNbXYOpUkgHkcH60FKMfKgODl5n/fsqFt0XupMe3ak9vE3aKWMCxADkzuSxPiApp5pfRfRNMnW5trJXulG66nYyy/8Adsmt0jxWx2BAx3g5OWz495/wPCsxeBEZmCrEMBNk8aktcuWGMYx4RvvbqO1jEjqW3hQAK02aMR10pJduG0uDx5Z/Y+g0RbN0VmnXejbgTkZHLw/Wimloaa2Dd7m0tUoYyVKmkllYPCq70l+A1eVK1PgoXJzO/wDhPSS8+AfMVKlVstQ96K/ZRXZ/4f8A2JvOpUqQ4YHyW891Yt7hqVKpXA/U02fxJPIfqaLFSpUYTC5+zy/hNKdY+yQ/ir2pVmMSQbB9nj/CKyPGpUqdSdDA8alSpTAP/9k=", "url": "https://www.investopedia.com/terms/c/creditcard.asp", "type": "video"}, "300": {"title": "2020's Credit Card Offers: Apply Online & Get Approved", "snippet": "", "uploaded": "", "thumbnail": "data:image/jpeg;base64,/9j/4AAQSkZJRgABAQAAAQABAAD/2wCEAAkGBwgHBgkIBwgKCgkLDRYPDQwMDRsUFRAWIB0iIiAdHx8kKDQsJCYxJx8fLT0tMTU3Ojo6Iys/RD84QzQ5OjcBCgoKDQwNGg8PGjclHyU3Nzc3Nzc3Nzc3Nzc3Nzc3Nzc3Nzc3Nzc3Nzc3Nzc3Nzc3Nzc3Nzc3Nzc3Nzc3Nzc3N//AABEIAEEAdAMBIgACEQEDEQH/xAAbAAABBQEBAAAAAAAAAAAAAAAAAQIEBQYHA//EAD4QAAEDAwMCAgUIBwkAAAAAAAEAAgMEBRESITEGEyJRFDJBYXEVNlJygZGxsiMkMzRCYnMHFhc1obPBwtH/xAAaAQACAwEBAAAAAAAAAAAAAAAAAgEEBQMG/8QALBEAAgIBAQUGBwEAAAAAAAAAAAECAxEEEiExM3ETMkGBsfAiNFFhYsHRBf/aAAwDAQACEQMRAD8A5e+JrtxsfcvBzHN5H2qWtNYbTaaywGpudQaaX5VigbIIXSa2mMkswHDGTvq9mFZU8GjbVFrJjELodd0Pamz11S+tnpKKOsn/AEjWNMEMbaoxdrWTnuafEARuMfFVPVPR8XTtplq5biJ6iKSOmdEwDAqCHPkaf5Ws0b+bkysTKbWDJIW7qeibVHG9sdzrjUNEjMGFmgyNpRUjfOdOMt4znHGN3XDoOgtsJnq6+t7UNLPLUBsADi6PsnwE4BaRKdwSMt5O6O0QuTBIWxv3R1FaqK41jLnJLFRSvpi0saHunLmGNuPomN5cT/I5FF0hSTUtsmnnuPbq6V9TLUw07DAzEUsnaa4u3kHbwQffxtmdtBkxyFvafoOgqaW01Ed1qcV+l7R6NnWHRvf22O9XujQG4J3ceBjBto+jbE59DBNRVkfeZGO2QW1BkNLNJhw1YB1MHhA9YAbDIUdogycsQtBZ+nW3Cw1dw/XpJo53QNhgiaRCQwO1zkkaWHOM+zS74K8vnQtus8FRUz3Gs7MMDnFroQ13cE7Iv4seAl4OfIEjUMKXNIMmDQumf4e28uhoSbmyUVVS01DqbeoaxsIaWBuoCMl7nB5HuPmuc1kBpayopicmGV8ZO2+lxHsJHs9hKIyUicnihCEwE1IQMJUHhcDUYzA8lJt9tqblM6Chp+7I1he4Za0NaCMkkkADJH3qOVPsd4qbHXito2sdKGFnjc8DBIPLHNPs88cqTnLhuPWs6Ou1PSUtVFRunhqGMP6LBLHukLGsI5J1DGwx4huok3TF5p6jsy2yRsuqFgGWnJkcWxgEHByWuGx2wc4VqOsbsyqNTF6NHMWRs1MhwAGTGYYGcesSCOMbe9Ppus6+lMbYKG2Mp4jE6GmED+3C6OR0jXNGvOdT3HcnlSpSKkqpDqXpTqKvZbrNE5poXiOpzgNjgfLqHiPLnANd54HGAs2bc49PG96mdgVfo3bx4tXb158sYGFoYuuLvA6ncYLfMKYxvgEsLj2nsDgHjDhvhxBztxsCMrO+mzfIhs/g9FNT6TnHj16NHPlj3cplk5OMlxLe69F3q3XI0TqMTZe9sczXtayQtxqOXEaeW+tjO3Khf3bvLZuz8lziUAu0hoztJ2j9vcw3HOcbKyj63u7J6uYMpNVXLLLJhr24dI1jXaS14c3aNvBzz7DhDuur6TI5ksEZfcPlDLY+JMg6Rkn9HkA6fPfKPjI3nhH0lWei3CSslgpJqKmNQYJQ53djHtD2gs3I0gF2S4EexUGludgFd3fqa4XZtQ2qbFonjjjLQ+VwYGPLxp1vdySc5z7sKlTRz4ghNIByAM+aUbDA4QhSSCEIQBNQeEIPC4GoxpSFKUhUiMQoALiAOSpdPbK2qiEtPTOkjOQHBzRnHPJXvDZLoZWfqT+fpt/9ViuicpLMXhlaWpoT2XNZ6ogmnl+j/qmmjlecBmT7lo4LDXvdqlp3xwtPjflvhH3rUdOwNgr6dlOwNaJI9XOSNbfL345Wxb/n6atZTb81/DtmmccxeejOWyxPidpeMFea0vXXzjn+B/O5Z1zRyse1KM2lwKs4Ye4YhKRhIlOYIQhAAhCEATUHhCDwuBqMaUhSlIVIjNr0s0us8AHOp/5ytLRUjpXaW7D+JyqOh6Z1RZYA0YGp+p3l4yt5b6EFoAbpib97it9XqFEV9keG1FDnq7H+T9T0ltjau0RwE9tpc4Fw3J2Zj8FlI6GW331lOHMe6OSNwJHrgubjzx8VuOoZaih6dlnpWs9IZgRax4cksAyFl4rdVvu8dV3mzudIwv1eE7Obx7PZwqunsexJt7t56bQR2K2vfBHPurLbU1t9mki7Q5BDnHY6ne73qtj6XucvqCDH0tTsffpW3u1FKy7TNcBqe4v+qC48qxtlKBTSsGzSBk439ZqS+Ffe+pWnqru2lFcEccI5B9iYQvST13fE/imFUS+941CUpEwjWAQhCCCag8IQuBqMaUiVCkRnVP7PfmtT/wBST85XQKP9jD9UJELQly4nlLPmbOr9RvVPzck/qR/7karrf+8t+s38wQhc6uU+r/Rs6flv34Gfvv8Amkvw/wCzlIoP3P7P+QhCe3uryKL50vM4jJ+0f9Y/imFKhVDTGlBQhMhWIhCECn//2Q==", "url": "https://wallethub.com/credit-cards/", "type": "video"}, "301": {"title": "Apple Card - Apple", "snippet": "", "uploaded": "", "thumbnail": "data:image/png;base64,iVBORw0KGgoAAAANSUhEUgAAAHQAAABBCAMAAAA383ALAAAAG1BMVEX////o5+3r6u/w8PP29ffu7fH8/P36+fvl5Or9VigDAAAAWklEQVRYhe3USwoAIQwE0UTj5/4nHhHP0D2LeuC6iGIiAAAAAPxOLX2z76mPpnrQNVqvc5TNmY/ygvtrlrAZwzCoZ9JKR9USrX2bTdk8r3r/qWElAQAAAIDLB3ZZAM6NsLVvAAAAAElFTkSuQmCC", "url": "https://www.apple.com/apple-card/", "type": "video"}, "302": {"title": "10 Reasons to Use Your Credit Card - Investopedia", "snippet": "", "uploaded": "", "thumbnail": "data:image/jpeg;base64,/9j/4AAQSkZJRgABAQAAAQABAAD/2wCEAAkGBwgHBgkIBwgKCgkLDRYPDQwMDRsUFRAWIB0iIiAdHx8kKDQsJCYxJx8fLT0tMTU3Ojo6Iys/RD84QzQ5OjcBCgoKDQwNGg8PGjclHyU3Nzc3Nzc3Nzc3Nzc3Nzc3Nzc3Nzc3Nzc3Nzc3Nzc3Nzc3Nzc3Nzc3Nzc3Nzc3Nzc3N//AABEIAEEAdAMBIgACEQEDEQH/xAAbAAACAgMBAAAAAAAAAAAAAAAABgUHAQMEAv/EADwQAAEDAwMCAwUFBgUFAAAAAAECAwQABREGEiETMRQiQQcyUWGhFSNxkcEXQlaB0eEWUpKTsWJyc4Ki/8QAGQEBAQADAQAAAAAAAAAAAAAAAAECAwQF/8QAIhEBAAICAQMFAQAAAAAAAAAAAAERAgMSBBMhMjNRcYEx/9oADAMBAAIRAxEAPwC8KKKgp2r7FAmyYcyYpp+KkqdSphzAARvODjB8vPHpQbNS6jjadZYdlRZb6Xl7B4dCVbTkAZyodyoAVDJ9o1qVuAg3LcnfuQWkBSdrQcORvyPKfzzWnUuoNNX61LgPXeRETxJKkxVhRDKgs8KR6YCsd8DPaoC5M6Vk3OfOcvs5p911zqkW9WcrSlgpSS3kjlIAGeTnnNRaM6faJa+pFQ9CuLIknyLcaRtCdyE7uFnIytPu5+hqTseqIt6myYseJMaVHUtKnHkJ2FSFbVAFKjzn0OOKrx6JpVbcbranuRMUfcEQSC0VFCgUgN8ctj8yDyTmb0ubGLhOi2vUsx565oXgeGCQlxwFzclWwArAVnBzjOMelCksn2h2ldq+0G4s9bYk+GU2EI3pUUbwTleNpT2INdkPWMGbeW7ZHizlKcShYf6SemErb3pJ824A9uR34qvmrboxMV6MnUUzw6VNKcj+CI6ikJ6Y2jZkkhwHCfiD2xU7DYslidtmo16mmvR30BDa/DBQeShspwrYjcMAEkH1Tn04CVX7R7SkSVCFclNx3ywXEtI2qUHA3wSvjzH1wcc4xW1vX0Bbi2Tbbo2+ksjpOMoC1dTdggb/AE2qz+HrzSnMs+l3JtyU7qaaXi6w2+egFYUXd7e47MLG4DzHPoM4OD3sv6T8ba5j96lOS4LSYyH3Yyk7uoVBtSsowMebB7cnNCkoPaXafBMzFQLomO9kpcLKCCkJ3FXC+eM8DJ4PHapSRrG3R7rItqmpKnmYipQUhCdriQkKKUkq97BBwcUhos+lDGg2hzVE4thZSwyqKElCj9yM+TyqyOCcZIyc113O16fiXqQ5P1NPRcWitDqlRcqIMfBHuYUOmnIxnk+pIoUsq2TW7jb481lK0NyG0uJS4MKAIzzXTSHYNS6d07AVDevsyWlLhCVPxHMt7UpG0AIwAAAfz+dMdu1TZrnMREhSlOPrDhSksrSDsOFckAcE1SkzRRRRBSDqH2fy7xfLhcEXVhlEttSAnwxKkgs9Igndgjuew5x8OX6ouTJZblPJdK9wUMYcUONo+BoEud7N51wiMx5l2i4YZW2wpqKpJbJIP+fkYBSQf83fsK2TPZ9dJLdyZF5iJZnPpfUPBqyFJcStOTv9NuMjHc/LEzOmXHxKvAKidD06rjm7934H/u+lefF3UNZK4SnMny9R0JxjjnNKOUue6aMmTDdejcIzaZoi9LqR1LLJZx3O4bs/Hg/jW2Fo+VG1eb59oMpZWpRXHaj7CvIAAUc4Vt9DjPz9K7LbMf2r+0+ju42dB1z4c5yfjUtbnkPOO9Iq2gJ4Kirnn4/ypS2WZuiZD8m6SWp8dp2RPZnRD4bhlbaQnaobvMCAM4I55+VYToTNnsttfltvMwZK35KVtHEjcFBQGD5R5z8adaKUWrhPs4nB24L+2I5E6M8w4PCqwnesrSoDfxtOMD5Zzzx0T/Z8/MdIVOiCItqKy4wIyuUtBe4A7uCStRBxxxwe9P8AS/dZDabqWHJDjZ6SVJSHVIB5VnscZpEWwz2cIuSyx7N5sVLIjXwA4bElRZOXum4VpIIV5chRBHPoa7dW+z86hu7twTPSwHGm0lstE+ZJwo5z+8jy/LHrXRc3GkwXVNyPMMc9ckjn8fxpPvN7+zmmHdynkuObVYXnAxkn8e1Z9vxduXLrayjGMfJtXoyb1VLTPikfbCbgkKin3Anb0ve+AHm+lGn9Fv2fUZupnMOJUZG5tLCkEh1YWMeYgYxjtSdGuSnnEdTYttzGCB8exqy9IEmzJTk4S4sD5c5/WmWvjFstPV93PjVJqiiisHUKrnWd18Hf5DQPO1Bx/wCoqxqoL2w3BcbXD7ac48O0fof6UEv/AIid48qf9z+1ekagWSd+E/grNVh9sO/Og3h3BxnNRVpfb/8A106+z6b46LMczna4lP0qlr1drUIiDbnElzCcBOd38/rVkewmUqXZbqpXdMwJ/wDhJ/WtWnb3ceVTH2z2YcJ/trNooorc1ikTXYYVcgiSAW1sIBB9fMs/pT3STrTIuzZCQo9BPc4/eXWzX6nJ13sz+OCLGsj9qIUy0nq5STgnKh6/XP8AOly4223yIPhk/cZXuQpKTwocdvpTPYZD6S82G0ZIBA6nzx/wa33aD1/v23Ah0jzoSsc/MfOtsVE086ZzywjOJ8wSrVbG7e2A/KU9lQWhKUYCR/erT0cd1oJHYuk/QUjl5pPCnUAjg5UKd9GqCrQpSSCkvKwR2PA/vU2RWPht6HPLPdMz8J2iiiud64qEu2kdPXmYZl0tEWVJKQkuOJycDsKm6KBY/Z5o/wDh6D/oo/Z5pD+HoP8AorZrpmQ9a4gitSXFpnx1r8MSFBAX5ycEcbc1AaW0/Kf0rdW7iq4MSJSVtAF1wOICSShQBV72T3SQCMA9qgmv2e6P/h6F/t1MWWx2uxMOMWeCzEacXvWlpOApWMZ+lVSq16nS3bpRauipD7SHEdNxQEaV1wXN4z7vTAAzkEDHrU9pK1XYPXGJNjzmenb3IoW8+ooccU44QpB3HjaU89/yotLIoqk5Fu1Gu3IcTBvaHGumlTRcWd622AlWdqwRlROFAntnBzTJouLcI2qZT0+JdUNqCiyXVLUgDYjIJKsKyQcYSMEHnzYCylkVpejMPkF5htwjtvQDj86r/Q3+IGrheUTIsxgT21SYypBUpDLpUryc+7wU8Djy0tSrRfVWWKmHE1Ci4jKZIffUodTpKypCgv1VjB7Z5x3yspcYhRB2is4/8Yr2I7A91hsfggVUcyJeJMq9PmDe8yEJVEA3p2nY3u3YXjlQUcAcYPODivSLTe5XixKYvSGxCkqg/erKuHSpptRz3x8ecYGeKWUt0JSOyQPwFeqhtIQzC0/EaUqSVKT1FJkqJWhSuVJ55wCTUzVQUUUUBRRRQB7GvJ7ViigFd69DtRRUVg0ViigyfdrH9DRRQZH60elFFBkdqzRRVQUUUUH/2Q==", "url": "https://www.investopedia.com/articles/pf/10/credit-card-debit-card.asp", "type": "video"}, "303": {"title": "Credit Cards | First Citizens Bank", "snippet": "", "uploaded": "", "thumbnail": "data:image/jpeg;base64,/9j/4AAQSkZJRgABAQAAAQABAAD/2wCEAAkGBwgHBgkIBwgKCgkLDRYPDQwMDRsUFRAWIB0iIiAdHx8kKDQsJCYxJx8fLT0tMTU3Ojo6Iys/RD84QzQ5OjcBCgoKDQwNGg8PGjclHyU3Nzc3Nzc3Nzc3Nzc3Nzc3Nzc3Nzc3Nzc3Nzc3Nzc3Nzc3Nzc3Nzc3Nzc3Nzc3Nzc3N//AABEIAEEAdAMBIgACEQEDEQH/xAAcAAABBQEBAQAAAAAAAAAAAAAAAQIFBgcDBAj/xABBEAABAwMBAwgECA8AAAAAAAABAAIDBAURBhIhMQcTIkFRYXGBMlJykRQ1QnShsbLRCBUjMzY3RGJzdYKSs8Hw/8QAGQEAAgMBAAAAAAAAAAAAAAAAAAQBAgMF/8QAIxEAAgICAQMFAQAAAAAAAAAAAAECEQMxIRJRcQQiMkORE//aAAwDAQACEQMRAD8A3FCEIAE0pyYUANSIK81wqG09HO/aAe1hIGd6GSlZDXyu5yf4NE7oN9LHWVwghLmqP2nRTOMrdpx45cBg+akrfVxPcYi17Hj5Lgk5NykdHHFRiNqIi0L26frHStkhdk7ByD2Ly18jeAe0E9Wd6jLXUPpr3DEDunIBHmpxupFM0U4WXYLq0rnhOamxA6hKmhOQAIQhAAhCEAIU0pSkQSIqlqWlMdwdU53v2Mb+LQRkf92q2qE1ZCx9ubMfTjeAD7W77vcs8quJtgl0z8kDJbqO8U4jrYtveSDkjeutBaqa1v2qdz8RsJ2S4kKLNS6hMQqJ+biecbQaSevd3cE2orLlszG2zUtTDMRsl53xjrG7ilb4Oi4LaHV1qukuzU0k1JJI45IqIdoAd3YulsfHb6uGtu7Y4XxuALIjlrXFruHuXoNy5ihYyYtZIG7wDuyouzQOvlyEbg5zC7JPqAcT7iR5qYvsZzhHpts0inmZU08U8RJjkYHtJGNxC6t4prGNjY1jAA1oAAHUAnDinTmM6BPTAU4IIFQhCABIUqTigBpSJ2EYUkjVH6hMLbLVmocGt5skE+txb55woy/670zYHOjuF1h59vGCHMsg8Q3OPPCz7UutotUildRiSChhe54ZI4B0rgMNLuocThu878qJaLQ5kWARsu9oYYdl72kEg9o6ioitttQ0DZbID1iRoJ/uBBPicleGgr6my1Jlp287DJ6cZPHvHevbctZyyw83S0ZEp+U88EirWjprJxydY6NlDbxHUyS1FRO7Ia87bhk8APoCvmlbQLbbmunhayrl6UmOLR1Nz3bvNYjVX+6W64U1ayTbqRIHMBO7AIJ8Bjce7K0uw8rml7phlZUOtk+cbNSOh5PG734TGHG17hL1GRvgvhCRJTzw1ULZqaaOaJ4y18bg5p8CE/C2FwCeEwJQUEHRCblIgB6E3aVT5T9Uu0rpaWrpiPhs7hBTZ6nnOXeQBPuRQHLW/KLZ9Jh0Diay443UsLh0fbd8n6T3LENVcpWo9RF8UtWaOkd+zUhLAR+870ne/HcqjPPJPK+WaR0kj3FznvOS4niSe1ccrVRSKWLkAYAwO5WnTUp/FBMRDHQ1H5Z5cdzSOiNngQTtAnqwFUypnSldHSXMRVLtmlqW81KTwAPA+Rw7+lRNcGuF+6u5p1mmFda4ZHtc1zRsuDhgjG5ej4JEHF7gNkcSVQ9RQXKhtTp2T1NPPTVRZUc1IWhwkBIOQd4D2v7fSUVp99fXVMtTUVNVUR0bBIGPkc8OlJDY24J9Y58GlKfwvmxp5al00WCtmjrrs9xMRpInvY5rckljW7ySDgAdI/eqE1xJz271ar5Um22ltGDK2eqHSbK3ZfHEDuaRk42iNo7+z1iqoE1jVIw9Q+SYsGoLpYKjn7PXTUjs5cI3dF/tNO4+YWx6M5Y6escyk1PEymkO4VkIPNn2m8W+IyPBYMCnB2OCs0mL3R9nMc2RjXxua5jgC1zTkEHgQnLIeQXVUtXFUadrJS4wM56kLjvDM4c3wBII8T2LXis2qZZOwyhMJQgkULIvwiviux/OZPshCFZbB6MMckQhXMxE+n/Px+0PrQhD0aY/mjVtQ/o3e/5bSf6VK0v8U1nzqH6nJELJaGPsXg462+P5P4cX+JigQhCvHRjl+X4KU5vBKhXMjQOQz9YFP83m+yvpB3WhCznsmJyQhCgsf//Z", "url": "https://www.firstcitizens.com/personal/credit-cards", "type": "video"}, "304": {"title": "2020's Best 0% APR Credit Cards - 0% Interest up to 2022", "snippet": "", "uploaded": "", "thumbnail": "data:image/jpeg;base64,/9j/4AAQSkZJRgABAQAAAQABAAD/2wCEAAkGBwgHBgkIBwgKCgkLDRYPDQwMDRsUFRAWIB0iIiAdHx8kKDQsJCYxJx8fLT0tMTU3Ojo6Iys/RD84QzQ5OjcBCgoKDQwNGg8PGjclHyU3Nzc3Nzc3Nzc3Nzc3Nzc3Nzc3Nzc3Nzc3Nzc3Nzc3Nzc3Nzc3Nzc3Nzc3Nzc3Nzc3N//AABEIAEEAdAMBEQACEQEDEQH/xAAbAAACAwEBAQAAAAAAAAAAAAABAgMEBQYAB//EADcQAAIBAwIDBAgEBgMAAAAAAAECAwAEEQUSITFBBhMiUSMyUmFxgZHRB5OxwRRDVFWh8BVCYv/EABsBAAMAAwEBAAAAAAAAAAAAAAECAwAEBgUH/8QAOBEAAgECAgYHBwIHAQAAAAAAAAECAxEEIQUSMUFRYQYTcYGhsfAUIlKRksHRU2IzQkOCwuHxFf/aAAwDAQACEQMRAD8A6XpXz5M7BANOggNUTCKadBBVEwi1RMIDToIDVEwimnTCKaoghj9cVSO0Eth6Y+KqGQ2ERpkUPJG0jbUGTVFmCUlFXYnI4pxjpdJjinWaKUDgqyZJx4VI3D6fpXOYCFOprwnyfcnn4Hi4qU4aso9ne9niWZ7OyRHXDeoJQyHJCtIAo549X9a3J4fDRi1yvdcHJJeBGFeu2nzt8ln4ka6REnimlcqswQ4HAr3mzn0PXnWRwEFnJvbbu1tX1wGeNm8ord9rkFpp8ct5OjCbbDIq92F8RBbGT7h1paOGjOrJO9otZb9u/kVq4mUacWrZrbu2eZI+kRMSRMY1MmA5HoxmTbtznO4Dj/uas8HB5qVs+7ba3ahFjZrJq+XfsvfsYG0aPdMFll3JGGCtGRjnzJGOnu503scbtJvJcO0Kx0rJtLN8ez8kVjaQS2AkeIMG73vptx9BtXK9ep8+dZQpQlSTa43fCyyHr1qkatk7bLLjd5iXVrDJZm4tYxHgAsrE5UdPPiQRzIzjhzppU4yp68Fb169MNKtONXUm7+u7/XcOmmxHSNxCfxbIZx6TxbAeW34ZOapGjHqf3be7/gJYqaxH7dmzK/G/bkWprfSRezwiOPdCJWIAk2qqjhu45Jz7NXcaKm1bZfj6+RGNXFdXGd3Z24Xu3uyy7yqttZx660bw5t0gMjKrHDEJuyvHOPKgowVa1srfYt1taWF1k/ebt42z5lifRrRo4okkzKrOHkXJMmFDAAfAjp0NV6mOSuShjqybk1llZcM7XfyKn/BxmOVhPIdrkKe7IGAygg+R4/45YoKirPMt/wChLWS1d3Hk/DIC2dlas7Mj3EYSXduBDAo23htOBnIOTyx76dRjHntC69aqkk7P3ezNXzvwtuML41O56xrY4VxiNEGKojBcU6GFI91UQQECnQRcCqJhARTphARVEzBSBToJoWGh3+oIHghCxHk8h2g/Dqa26WGq1FdLI1a+OoUXqyefBEl52a1K2jLmJZVHPum3EfLnVpYWrBX2k6WksPUdr27TMUq64POpxdzdatmiJotvTIpkUUkyMgeVOmMHYx6U5msjX7s451yGoaCkeRmhYnaDwxxqlOTpu5kkpkR4nNC5RZCsCq7mGF86tGMnay2hUkZB7Q6YP57/AJTfaujXRbSnwL6l+SXtNPiRntJpY/nv+S/2p10W0p8C+pfkPtFPiKe02k/1D/lP9qddF9J/AvqX5M9ppintPpP9Q35TfanXRjSfwL6l+Q+00za7IXWn9oNZW1hkaRY0MsilGGVGBjiPMisegsXh2p4iKUe1M1sZjVCk9R5s2Nd1/ULPXLlLe+jhWyubKCLTu7Qm7SZ1DNk+Lhlgu3ABQ5z03jmi3Y6xfWOppZa5dq5MijfCm4Fm2IF4KNq75FOOJG5csRuxhhX7ZaelvdR3cK7RNkOBy3Dr8/2rzMZTUZKS3nQ6JxDnB0pbtnYc+JCOYzWupHr6p4yj2TTpg1RTKfIU9xtU0gSBzrjU2adkEP0aqxnxMcQOnDK07W9BTK859A+TwCmr4Zt1oLmvMLWTZ81LggbEZvlX3W2Z5RGze0pFFBEKhhkcaNwkLpTXMudp+El/Fp/aYJMwVbyMwBj7XBl+uCPiRXlaYpOph7r+XM1sXFyp9h3Ha7tA+na9IILOKQ21hIUuHtGfu5zHI6jvMYUejAK5ye9XyrkzzCI6lrMer6VBfWFuC06sGlgj9GHkYFmKudjFQcbd2W2g4zWGGj24ulP8NaKcsMyOPLoP3rzsdNZRPc0NSfvVH2HJ1opnvAqiMFp7hNXpXG3NJANOgjIeODyq0JbgNEVyuEcdCprYoZV4dq8zL3izE0HQLO+08TXBl3bioCMAAB8q7XpJ0mxujcb1FBRtZPNNvO/NHmQimrsye0emQ6dfiC33mNog/jOSCSR+1e70a0tW0ngnWrJKSk1ls2J8+JklZmDLDs8ScuorpFK+0CYpXcMjkaNwipldyglSeKsDgqw5GsZjPsOqfilpNhdrb29tcXiKPSTR4UZ/87vW+PD51zFHQ1epHWbS5HnRwk5K7yDafiPDqyTrptjLG0YHiuCOuegJ8vOvL0tRqaOUNazcr91rfk28Lo3rH77yRkTyyXEzzTOXkc5ZjzNc05uTuzoacI04qMVZIiNFDjpKEidNgJbqatGVlYSULyTuQ0blTYijaU7VxnHU1yFODm7I89yUVdkZGDg0dmQ6AadMJ654wk+6tyj/ABYPmvMTczkbRr5IgLSaVEZsYSTaC2M+flX1/FYHBYietXpRk1vaTdvkeSp2K12J5HV7lnd3UEM7ZJHStnDUaNCHV0YqMeCVkHWuRSWE4JUx8QWU+Ic1GT1qyqR23ApIoJbSo/csnjONoyOIPKrOaauh7oMlhOMkx8gxPiH/AFOG69KCqR4+mZrIjiguZVAiQOpcIASPWPIcfhTOUVtC2kbfY05a88KrjZ6ox7Vcd0u/o/3f4m/g950tccmb4DVEEWnTCCnMNUEjkccK45Np5GjtAaZMZCmqJhGnHoSBzxW3SajODfFeZPbc5O1ZYYys2n9+xPNtwx7q+zTq05O8aiXejyHCTGEsQldzpalWAATLYGOvzodZC1utXzQdSR5p7cDJ0eP6tWKUf1V4A1J8WUbOSINPI2kKyyPlVJbwjHL65NWnOOS61Zc0O4SJXng/skf1alU4/q+QNSfFkLzwf2KM/N6ZSj+t5B1J8WW+ykTo14zRNGrFcAgjz4Vy3SurCXUqMk7a32PSwaavfkb5rkUzeFqiCGQqWJRdq9BmqXW4EU0sxKYc1PL4Vx+80UCmQRTyqqCPN6oq8tiFiQ1plRapEIKqjDzVWIULVEEFUQRTzq9MwU1YYU1RBBVEEFOgn//Z", "url": "https://wallethub.com/credit-cards/0-apr/", "type": "video"}, "305": {"title": "Venmo Credit Card | Venmo", "snippet": "", "uploaded": "", "thumbnail": "data:image/jpeg;base64,/9j/4AAQSkZJRgABAQAAAQABAAD/2wCEAAkGBwgHBgkIBwgKCgkLDRYPDQwMDRsUFRAWIB0iIiAdHx8kKDQsJCYxJx8fLT0tMTU3Ojo6Iys/RD84QzQ5OjcBCgoKDQwNGg8PGjclHyU3Nzc3Nzc3Nzc3Nzc3Nzc3Nzc3Nzc3Nzc3Nzc3Nzc3Nzc3Nzc3Nzc3Nzc3Nzc3Nzc3N//AABEIAEEAdAMBIgACEQEDEQH/xAAcAAACAgMBAQAAAAAAAAAAAAAGBwAFAQMECAL/xABAEAABAwMBBQQGBgkEAwAAAAABAgMEAAURIQYSMUFRE2FxgQcUIjKRwRUjNEKx0TZSYnJzdKGy8DNDwuE1grP/xAAaAQADAAMBAAAAAAAAAAAAAAADBAUBAgYA/8QALxEAAQMCBQIFAQkAAAAAAAAAAQACAwQRBRITITEyQVFhgdHwcSIzQpGhscHh8f/aAAwDAQACEQMRAD8Abdqu8C8Mb8R5K9MqbVopPiPnwqtuuysWQXHYQQw4v30buUL8Ry8RjzoKCIrMNqTFkuNzN7B7LQ/mMcMijTY26z7nHfE9CT2JSEPDQrJGSCBpppqOvdW7mBwQaerex1gbHyXZs3Z0WiEW91ParUVLIOdemTyGgoH9KO2s63XSJZtn5PZS0KDkhxACsE+62cg8jvHuIo52pvjGztjk3J/BLacNoJ/1Fn3U/Hj0AJpA2zt5kx+7TVF2S+tSsq+8SfaPyFP0FMJHXI2CHW1Lt3ON3FNrZ30gxpBREvYTHkgY7ZKSG1nrjl/UeFFN0tNsv0LspzDUlhYylXHzSocPEUk1toebw4jI7+VM/wBHFvfiWhT7y3OzfILbSlEhKRz8T+VGraRkI1GG3klqapdIcjhdX6zEsVnw22ERorYS22nTuSkd5OBS1lSHZ7q3JeC66oZBONVY0Gmg+74CiTbGeZUlMVlX1UdXt/qqX3/ujPnQ0QnKUbqigjAUckjI4jXrjjzHdUkm6ogWV1HuM6w9mG3xKjqG92KlE/DmO7HQ6UXW56Nd4bUxDRQCo+yoDOQcfiONL+1QnZ01thpThQTgk8UgY/77te+mXHaZhRENICW2WkYHIJAFeCweUP8ApA2iGztgcWyvEyRlqOBxScaq8h/UilfstBMdkyn0kvSBnJ+6niPjx+FfV8uKts9rVugq+jo3stj9gH8VHXw8KuVMjO8g7qscuFNuGmzJ3PKs4RSlztcjYcL5EcNyEyI63GHAQSWzje/zrTQsvrX0az68oqfIySRr4GgzZS3LnTA6+n6tk5PeeX5/Cjt9fZthKeJ0FANzssYvNHmEbRxufb3Wl2QsrPZKASNBpxrFBl82rfiXFceClpTbQ3VKXzVzx4cPI1KEaiFpsUCPBayVgeALHzQ/GhKmS22mEbjjhAz1Od7l4U1bZCbt8JuO0NEjXvPM0N7EW3IXcnMFChuR/wBzmrzP9AKLQtJWUBSd8DJGdRRCVEpYyBmKR/pPvqtpdpkWeGvMKCopKhqFOcFq8vdHn1rkQy2hpDaUAJSMDwpk3z0fW6U+/NtaUxJbp3l7vuLOcnI5Z7v60Gz7JKgZTKHZupySlWiVgfqq56cuNXqKaERhoO6Sq2SF9yNljZezru91bjHJYT7bp6JHLz4U4HkONwlohhCXEtkNA8AcaVTbGWb6ItSS6nEl/wBt3u6J8vzrhuu2abY8pZjmRHLgbabax2jh5kZOORPlUyuqNaXKOBsEzThsDBm5chx6M+zIUl9DjT2M4UMjeOdQefHj31zNoT6wApW4AnOMBJxnP50fwZ9l2qiL9XcQ9u/6rSxuuNH9pJ1B/wAFcCtkwJLSA7vw94KWhXEgagd4zj8OdJFtinsy6tkreqPE9afbCHXtQnHup5Dxq4nxGbhCkQpIKmX21NuAKIO6Rg6jUVscUllonkBoKDtpr8qFLZisSHGXCe0edbAUU/qjB0I5kdB31hzg0ZijU9O+ok02cqsVsO5Ym1fRylyGCoqVvY3z08cVyiM6VoShO+VKCRu/rdD0oqtm1TZaT9J9mGzoJbOrZP7Q4oPjp31eeoRHJCJaW0FeMhaeY+dbauc3KqR1s9EwRPbsOPnw+K+LPBRboKGhjIGVK6nrW+WwX2ylCy2vdIChxHfQL6U74AyiyR3PacwuTunXd4pT58fIdao9lNqb9b2XPqXblBZwXELHtNJOfdVqfLUacuNOsopHRaoPouckrQZiHbnufNXTuzl9hLLMR5t1kapUogHXxFSiO3ba2GbFS/8ASDccq4tPkJWk94/KpSBoXX6T+qrjHHnnIfT+1ayX41otinXMIYjo4JHkAPHQClJIuMx68OXFiQ83Kdc3t9rpwCcHkBp30R+kG8CVJFtjuHcjK+tGNFuEaDPQAnzPdQeglhZDR7NYwpJxgg9Rjjy+I50zG3a5RqSDKzMRymDA2wfhPtxNpY/YKX7shBBSR3j8vgKLMRpzKHB2bzSsKQoag9CKUcNiVfbs1HeO/KV7JdIHsoHPHx8T402mW49tt6G0Ybjx28D9lIFDeA21uUpVxsZbx7+CrtpZ/q0QRmjh18Y0+6jmflSP2quBuMwqZWPVo53GwOfVXnjTuAos2+v60suFKimRL9lA5ttj/rTxJ6UvUyAoJQ+gKSOYGo/z/M0xRREnVPoozSZH6nbsuuJdZ4dZEYrVOCgmM+2opeSSR7II94Hhg6a16Js6ZibXETcnUuzA0kPOJAAWvGpAHfSp9E2zaZlycvL6SqNGJRG3h76+avIaeJ7qbsham2SUD2joO6vVTmlwa0JuMW3Vbe7i3CjOyXD9WyNBn31cAPl8aWU5TklS5DgDjjiitTiT8ulW22dyMmWmG0T2DBOTyW5z+HDxzQ824ptW8g61GqJQ52UcBdpg9CYYdU9Tv27e6sNn7Yu73JuKM9l7zpHJI+Z4UzrvcY9is7sx/AaYQAlA+8eCUjxOK4Nj7Qbbbu1eTiTIO+5+z0T5fnQT6S76Zt0+imdWYZ+s195wjjjoAceZqhh9IZHhvqVzmPYlqPJbwNh9fH54IPnvvTpb8qUvtH3HCta8cSTwx04Ad2K3RbnMjQ34jLu7Ef8A9RKR4ZweWg+FcSwQMZG9xwVZzVrs3Z3bxdWYSUqSFKJcUD7rYOp+XiRXVvDGs+0Nh/C49pcTsdyrbZ3YeReLYmal4R21qO4lTeSoDn8c/Cs03IzDcWO2wwkIbbSEpSOAAqVAfiM5cS02CrtoowBm5SUecU8suOqGVFSjlXvnme/jrWltClr3kbriQdTvY6/nTGvexUeWO3tS0sL97s/9pfPOOR7x8KoLLszKeu6I06K402ghbqjqlYHIHhqTw8aEHi2y6ZtVE9ua/CJdhLN6jCMx1JDrww2FcUt8vM8fh0oinRUTIq47ud1fQ+daLxcotktMi4S1brEdG8QOKjySO8nAHjSe2b2+2hTPl3GU8qTDdcJMRWqU9yDxAA0+RNYjgknuWqHU1DS4mTut23mxt5amuTkN+uRyrAW1neaRyBT0HHIzzOBQtG2enyrnFhMJCxKXutPt+02RzVnuAJxx0p7bP7U2q/thMZ4If+8w4cK8utdbFjt0e5LuDEVtuSsEKUkYznGT0ycDJ4nAooqHxDI4Wshta0t+xwvuz26PZrWxCjgIZYbxk93Env4k+damr3a5LzMVcltp98nsWXVBKnccd0Z14jhWjaSeGmvVkrCd5O+8on3UDr4/gDXnDaba5ydtI7KciNvW8oDbDTycEtA5Ckq4pJOuR3DlSJcSbo4aLL0Betj48pXbw/qnAd4tnO4rrkcs9RVTYtl3PppC5TK0Mse2UqwQVcsHmOfLlmg7Yn0oykXG22tsybqxMdDXYyPtEXJAyHOC08T7WuBqRTwwM5oemwnNZPMxGpZGY821rLgvNzZs8EyHUlWoShAOCo1QvxrDtm0FA7ssDTUJdRpy6j4ih/am7Kul1UWlAw2fYbI1GBneV5kDyA61xwo0dcd6UqR2EptWUYHtZzjrnJOmhphjnRnM02KiSS53FtrhcF82NuNoUpXZqlRuPasp9pPDVSeI8RnrR96PbEbXavWpCcSpeFqBGqE/dT8z3k1o2Svs2fL9QmNh5CUFQePvJAxjPXJyOR0PGii4y0wYancAqHstpz7yuQpqetkki03f6sU9PGH6jVx3G9ohySwllbpSBvFPI9PwrFK7ab0gwdn7qqA+w9LfCQt1bahopWuDnnjB86zU+6fsmLsB+icHwP41f/7yvCpUo0v3jvqUJvS1B3pa/RE/zLfzpdWb/wAc3+8fxNZqVVw7o/NKVvC+7d/5sfxE/wB1PQcKzUpfEepqJS/iQHt79hvv8of/AJ0nLp9nb/if8BUqVMKdCuPRf+m8D913+xVegpf2V7+Gr8KlSsjhau7pSs/aG/3G/wDlWI32pr/0/CpUonYqUUWbB/aJngj8XKu9o+ET+Ir+2s1K1cn6foC887S/pDc/5pz8alSpQ0yv/9k=", "url": "https://venmo.com/about/creditcard/", "type": "video"}, "306": {"title": "10+ Starter Credit Cards for First-Timers: Best of 2020", "snippet": "", "uploaded": "", "thumbnail": "https://encrypted-tbn2.gstatic.com/images?q=tbn:ANd9GcRiradxDh-FTroK5D5Gl-KF_CssRCngJdjjzYr30BCydrt_snVGl9G3frA", "url": "https://wallethub.com/credit-cards/starter/", "type": "video"}, "307": {"title": "List of Credit Card Companies, Card Networks & Major Cards", "snippet": "", "uploaded": "", "thumbnail": "https://encrypted-tbn2.gstatic.com/images?q=tbn:ANd9GcT4wlsmjco2gAWnCF5SqzI6w4lkMPhr8ep2XEJ3bJSQ2Iyzg_HitDcYQ8c", "url": "https://wallethub.com/edu/cc/credit-card-companies/20409/", "type": "video"}, "308": {"title": "9 Best Rewards Credit Cards (Oct. 2020) - WalletHub", "snippet": "", "uploaded": "", "thumbnail": "https://encrypted-tbn0.gstatic.com/images?q=tbn:ANd9GcT6JuEFJRC7d7ngU05W1WjQeTt-S0gq0VjrUnuOW2-lxdbx1BbeU0pnGY0", "url": "https://wallethub.com/credit-cards/rewards/", "type": "video"}, "309": {"title": "6 Best Balance Transfer Credit Cards - 0% APR up to 2022", "snippet": "", "uploaded": "", "thumbnail": "https://encrypted-tbn1.gstatic.com/images?q=tbn:ANd9GcRhh_Sqq-SzUm7kxW-y49PV46SxpWWpgcwEYDx25AJv3i-KnK70vI7mIy7c", "url": "https://wallethub.com/credit-cards/balance-transfer/", "type": "video"}, "310": {"title": "Cash Back Credit Card from U.S. Bank | Cash+ Visa Signature ...", "snippet": "", "uploaded": "", "thumbnail": "https://encrypted-tbn0.gstatic.com/images?q=tbn:ANd9GcTzZVFOVkpLFW4KF9ZsH214gcehljqbCVUXrrR_DW08a6Ff47LsFWzSmts", "url": "https://www.usbank.com/credit-cards/cash-plus-visa-signature-credit-card.html", "type": "video"}, "311": {"title": "Self Visa\u00ae Secured Credit Card - Self Lender", "snippet": "", "uploaded": "", "thumbnail": "https://encrypted-tbn1.gstatic.com/images?q=tbn:ANd9GcRcKY-10y6fH2B2Ga_waP_Apcy2EMM8X6oWC4iffLV3pZCwqwx_gzqNpnI", "url": "https://www.self.inc/visa-secured-credit-card", "type": "video"}, "312": {"title": "Credit Cards vs. Debit Cards: What's the Difference?", "snippet": "", "uploaded": "", "thumbnail": "https://encrypted-tbn3.gstatic.com/images?q=tbn:ANd9GcTD-W0Lhw2hCyrBgPiNF0RXDTBgZzGE9RWeM6Zvf40ucIeODbJKKXwMdSggaSLl", "url": "https://www.investopedia.com/articles/personal-finance/050214/credit-vs-debit-cards-which-better.asp", "type": "video"}, "313": {"title": "Credit Cards | DCU", "snippet": "", "uploaded": "", "thumbnail": "https://encrypted-tbn0.gstatic.com/images?q=tbn:ANd9GcS0lg4dv0q8dlL2r3V4NqwfvnJKAiBi_Uy6sA2u1VgWvsXmgNRbXmrwg5dew_iX", "url": "https://www.dcu.org/borrow/credit-cards.html", "type": "video"}, "314": {"title": "2020's Business Credit Cards - Apply Online - WalletHub", "snippet": "", "uploaded": "", "thumbnail": "https://encrypted-tbn1.gstatic.com/images?q=tbn:ANd9GcQidfgATiL-x0qbt4kW9mwvscOi1iNaCaT1MIqnJWq9YqxknuZYIzlyrKDn", "url": "https://wallethub.com/credit-cards/business/", "type": "video"}, "315": {"title": "How to Apply for a Credit Card Online, By Phone & More", "snippet": "", "uploaded": "", "thumbnail": "https://encrypted-tbn3.gstatic.com/images?q=tbn:ANd9GcRruvKCQZ7k0fU2BNspzJwXq541_Fw78t04fRd_DyXa4wvs9jLZOkO6u4s", "url": "https://wallethub.com/edu/cc/how-to-apply-for-a-credit-card/25512/", "type": "video"}, "316": {"title": "How Do Credit Cards Work? | Discover", "snippet": "", "uploaded": "", "thumbnail": "https://encrypted-tbn3.gstatic.com/images?q=tbn:ANd9GcR2R5_Q-C671hbKvBJUqDk4BXxaW7gxchCnj1rl-Kuw4z3PJDndF5Kg65eg", "url": "https://www.discover.com/credit-cards/resources/how-do-credit-cards-work/", "type": "video"}, "317": {"title": "Business Credit Cards | First Citizens Bank", "snippet": "", "uploaded": "", "thumbnail": "https://encrypted-tbn3.gstatic.com/images?q=tbn:ANd9GcQLw-gZHK_gFNaN7uIdkA589q_Xeasf2_vsxDXGNhd9mfZUad8iIgFwK_A", "url": "https://www.firstcitizens.com/small-business/credit-financing/credit-cards", "type": "video"}, "318": {"title": "Rewards Credit Card | First Credit Union", "snippet": "", "uploaded": "", "thumbnail": "https://encrypted-tbn1.gstatic.com/images?q=tbn:ANd9GcQ_Qj2bIeFXiBm-S2jWunjrnXnFcSG6YeCAj0_bIb7HBr0Ro_WgYRFeARpvq3o", "url": "https://www.firstcu.net/borrow/credit-cards/rewards-credit-card/index.html", "type": "video"}, "319": {"title": "Credit Card Interest Rates: Types & Current Rates - WalletHub", "snippet": "", "uploaded": "", "thumbnail": "https://encrypted-tbn2.gstatic.com/images?q=tbn:ANd9GcQ4CJuBKWD3UZ8mNHA_nx0vZosT4OO66aUw032Pn6eP6UHBTX_nXG6Y01_i", "url": "https://wallethub.com/edu/cc/credit-card-interest-rates/52541/", "type": "video"}, "320": {"title": "What Is a Secured Credit Card? Definition & Examples", "snippet": "", "uploaded": "", "thumbnail": "https://encrypted-tbn3.gstatic.com/images?q=tbn:ANd9GcT8HJbwr8gV1_mRZts0_8f_dEhDtz5aN051T1T4sGET_4luLDrS4B7pbO3I", "url": "https://wallethub.com/edu/cc/what-is-a-secured-credit-card/41752/", "type": "video"}, "321": {"title": "How Many Credit Cards Should You Have? - Investopedia", "snippet": "", "uploaded": "", "thumbnail": "https://encrypted-tbn3.gstatic.com/images?q=tbn:ANd9GcSvf3bnC_aRv1qA-4FyWm53l-mMu61NBzIvPjJ7w0CGvxkv-mn0XQ5ieTJZjs0", "url": "https://www.investopedia.com/financial-edge/0711/how-many-credit-cards-should-you-have.aspx", "type": "video"}, "322": {"title": "How to Get a Credit Card \u2013 Tips & Requirements - WalletHub", "snippet": "", "uploaded": "", "thumbnail": "https://encrypted-tbn1.gstatic.com/images?q=tbn:ANd9GcRgTM-Sdvg_eHiKTQPBB4RxizQnOHKSe0_jv9KkWNO2C7f5MA1Fms2kbF-n", "url": "https://wallethub.com/edu/cc/how-to-get-a-credit-card/19573/", "type": "video"}, "323": {"title": "What Is a Secured Credit Card? - Discover", "snippet": "", "uploaded": "", "thumbnail": "https://encrypted-tbn2.gstatic.com/images?q=tbn:ANd9GcR2jzA8kuz0h8cWK4e3cwtvsMqu-edmLTaJjwWfHK1U9ZKvwgmHQmSkbHn4", "url": "https://www.discover.com/credit-cards/resources/what-is-a-secured-credit-card/", "type": "video"}, "324": {"title": "Credit Builder Card | Chime", "snippet": "", "uploaded": "", "thumbnail": "https://encrypted-tbn1.gstatic.com/images?q=tbn:ANd9GcSX8kTNaenzUF1t2u9iKTykLAQ_dzGZtroBnELUwdhur6E0U2OC01u-FMLE", "url": "https://www.chime.com/credit-builder/", "type": "video"}, "325": {"title": "Introducing the Venmo Credit Card \u2014 The Venmo Blog", "snippet": "", "uploaded": "", "thumbnail": "https://encrypted-tbn1.gstatic.com/images?q=tbn:ANd9GcQ27XwdC0yFoTn7PiKmM2c_WfDVVSdeIBONLHEjVr1C09XgyFsiZ9asgMdo6N9q", "url": "http://blog.venmo.com/hf2t3h4x98p5e13z82pl8j66ngcmry/2020/10/1/introducing-the-venmo-credit-card", "type": "video"}, "326": {"title": "Credit Cards | Xceed", "snippet": "", "uploaded": "", "thumbnail": "https://encrypted-tbn0.gstatic.com/images?q=tbn:ANd9GcQqNbvgzS4MpoPy-IRiGYNqXT2r13Mg0I58Hzqw5k9E-npY0Yyaxb1GnRiX", "url": "https://www.xfcu.org/credit-cards/", "type": "video"}, "327": {"title": "Mastercard Credit Cards | Pittsburgh Credit Union Credit Card ...", "snippet": "", "uploaded": "", "thumbnail": "https://encrypted-tbn3.gstatic.com/images?q=tbn:ANd9GcQkNAydjFBg5dr-Vj4MXSg0YLXADAjnlVi-KeeAXogw5Oy-1t_9YklArUBH", "url": "https://www.clearviewfcu.org/Spend/whenever-I-need-to/Credit-Cards", "type": "video"}, "328": {"title": "Personal Credit Cards | First Interstate Bank", "snippet": "", "uploaded": "", "thumbnail": "https://encrypted-tbn2.gstatic.com/images?q=tbn:ANd9GcR20w39PIn75gvdk8TD9tbihMbtyejTkeYllFtGxCYxL5__xVf8nIqv1II", "url": "https://www.firstinterstatebank.com/personal/banking/credit_cards/", "type": "video"}, "329": {"title": "How to Shop for a Credit Card - PSECU", "snippet": "", "uploaded": "", "thumbnail": "https://encrypted-tbn3.gstatic.com/images?q=tbn:ANd9GcRHrh5OMxT4OJV7eTlFx_FZM4cLwgJmYH81IT_fKGHJF_dt05JoUsPVnBEH", "url": "https://www.psecu.com/learn/wallet-works/2019/02/28/how-to-shop-for-a-credit-card", "type": "video"}, "330": {"title": "Visa Platinum Credit Cards- Interior Federal Credit Union", "snippet": "", "uploaded": "", "thumbnail": "https://encrypted-tbn2.gstatic.com/images?q=tbn:ANd9GcTTdYyEliD0PyuGrTmAr945h7lx7t7NZcYTeMp3pyM_jmIamndKChKZEeo", "url": "https://www.interiorfcu.org/loans/credit-cards/", "type": "video"}, "331": {"title": "Corporate Credit Cards & Programs | Capital One", "snippet": "", "uploaded": "", "thumbnail": "https://encrypted-tbn0.gstatic.com/images?q=tbn:ANd9GcRt8COOV69KnF1sw8q7PjD80L9tqziDEKkQ90zxVNihhFeRBuy46Jv8k741cmg", "url": "https://www.capitalone.com/commercial/corporate-cards", "type": "video"}, "332": {"title": "Get a Bellco Visa\u00ae Credit Card | Bellco Credit Union", "snippet": "", "uploaded": "", "thumbnail": "https://encrypted-tbn1.gstatic.com/images?q=tbn:ANd9GcQINe7bP9ZP66CFiAmE4WsTGga_TUn6VQgqCMy2xq5QWGsZrIuW90BoXp4E-Wo", "url": "https://www.bellco.org/personal/loans-credit-cards/credit-cards.aspx", "type": "video"}, "333": {"title": "Introducing the Venmo Credit Card - PR Newswire", "snippet": "", "uploaded": "", "thumbnail": "https://encrypted-tbn1.gstatic.com/images?q=tbn:ANd9GcQ27XwdC0yFoTn7PiKmM2c_WfDVVSdeIBONLHEjVr1C09XgyFsiZ9asgMdo6N9q", "url": "https://www.prnewswire.com/news-releases/introducing-the-venmo-credit-card-301145306.html", "type": "video"}, "334": {"title": "Smart Option Credit Card | First Citizen Bank", "snippet": "", "uploaded": "", "thumbnail": "https://encrypted-tbn3.gstatic.com/images?q=tbn:ANd9GcQLw-gZHK_gFNaN7uIdkA589q_Xeasf2_vsxDXGNhd9mfZUad8iIgFwK_A", "url": "https://www.firstcitizens.com/personal/credit-cards/low-interest", "type": "video"}, "335": {"title": "Credit Card | TelComm CU - Better Than Banking", "snippet": "", "uploaded": "", "thumbnail": "https://encrypted-tbn0.gstatic.com/images?q=tbn:ANd9GcRefLzZsKPGtAMqMCOCA01aJcN3nzDK1hqRFJKtLXQMW2izo34r0pyBqbM", "url": "https://telcommcu.com/cards/credit-card/", "type": "video"}, "336": {"title": "Introducing the modern credit card from Bank of America", "snippet": "", "uploaded": "", "thumbnail": "https://encrypted-tbn1.gstatic.com/images?q=tbn:ANd9GcQMjTU2syj3FqmSJr0n_9RVAI5_b9PW9iLmWFq_KNeim4aBCU58JW1XUGE", "url": "https://about.bankofamerica.com/en-us/our-story/birth-of-modern-credit-card.html", "type": "video"}, "337": {"title": "UW Debit and Credit Cards | BECU", "snippet": "", "uploaded": "", "thumbnail": "https://encrypted-tbn2.gstatic.com/images?q=tbn:ANd9GcTVMM_i1v7Wh_6vCefse3DREVLrmtPy3VAXcRtr990ZwXUWhDpkW3nCKy0E", "url": "https://www.becu.org/landing/uw-cards", "type": "video"}, "338": {"title": "Apple Card - Features - Apple", "snippet": "", "uploaded": "", "thumbnail": "https://encrypted-tbn1.gstatic.com/images?q=tbn:ANd9GcTRtWezPTUE70pO1vA05AfSR7erGPPZE3N6KtpYyxNLqwBaHSPhVlRshec", "url": "https://www.apple.com/apple-card/features/", "type": "video"}, "339": {"title": "Apple Card - Financial Health - Apple", "snippet": "", "uploaded": "", "thumbnail": "https://encrypted-tbn1.gstatic.com/images?q=tbn:ANd9GcTRtWezPTUE70pO1vA05AfSR7erGPPZE3N6KtpYyxNLqwBaHSPhVlRshec", "url": "https://www.apple.com/apple-card/financial-health/", "type": "video"}, "340": {"title": "Credit Cards - GECU", "snippet": "", "uploaded": "", "thumbnail": "https://encrypted-tbn3.gstatic.com/images?q=tbn:ANd9GcRCQPvep1lxhC8Om87Sc5QZ_bFOVp5V852lbtAgPgAYtDkBTa0xYc78PChq", "url": "https://www.gecu.com/personal-loans-and-credit-cards/credit-cards", "type": "video"}, "341": {"title": "Costs of Paying Just the Minimum Credit Card Payment", "snippet": "", "uploaded": "", "thumbnail": "https://encrypted-tbn2.gstatic.com/images?q=tbn:ANd9GcQ51E5Dtxh0Jj5PcqNPASaY3VX0CHxqrZBl5-OoJxhm7heBak1yVg6aO-s", "url": "https://bettermoneyhabits.bankofamerica.com/en/credit/cost-of-paying-minimum-on-credit-cards", "type": "video"}, "342": {"title": "Using a Credit Card | UMassFive", "snippet": "", "uploaded": "", "thumbnail": "https://encrypted-tbn1.gstatic.com/images?q=tbn:ANd9GcSlp-P-isbWn9oeakG47vjZkoLeJB2ofeaGDPUqLgw5klFnwe-Rfr926phh", "url": "https://www.umassfive.coop/its-money-thing/using-credit-card", "type": "video"}, "343": {"title": "Credit Cards | Arkansas Attorney General", "snippet": "", "uploaded": "", "thumbnail": "https://encrypted-tbn0.gstatic.com/images?q=tbn:ANd9GcQV3ftXSJWH4B18HJCHKfgsGvySD6x6Ydt93xmirIc67H6zVD2cmwdV_Wywe8M", "url": "https://arkansasag.gov/consumer-protection/money/one/credit-cards/", "type": "video"}, "344": {"title": "If you are looking at getting a credit card, experts say to focus ...", "snippet": "", "uploaded": "", "thumbnail": "https://encrypted-tbn0.gstatic.com/images?q=tbn:ANd9GcQ-5Mq-1_LLLSEtdKrbgCSNwbuVQt5EMJej9jp88Rbh5E8TnqG8m420LlM", "url": "https://www.nbc12.com/2020/10/09/if-your-are-looking-getting-credit-card-experts-say-focus-your-credit-limit/", "type": "video"}, "345": {"title": "Virtual payment credit cards | U.S. Bank", "snippet": "", "uploaded": "", "thumbnail": "https://encrypted-tbn3.gstatic.com/images?q=tbn:ANd9GcSQQoDLqFhFwe-5V0EtMuT1ODtyshDMc-kZV88oQKHa0nKGKkA1s4Vdc6o", "url": "https://www.usbank.com/corporate-and-commercial-banking/solutions/payables-and-receivables/corporate-credit-cards/virtual-payment-credit-cards.html", "type": "video"}, "346": {"title": "Compare All Visa Credit Cards | NC Credit Union Credit Card ...", "snippet": "", "uploaded": "", "thumbnail": "https://i.ytimg.com/vi/videoseries/default.jpg", "url": "https://www.coastal24.com/Bank/Spend/Compare-All-Credit-Cards", "type": "video"}, "347": {"title": "Credit Cards: Follow These 10 Golden Rules - Forbes", "snippet": "", "uploaded": "", "thumbnail": "https://encrypted-tbn3.gstatic.com/images?q=tbn:ANd9GcR3O_ctnrFsFVQNqzetdmmKSmPtRx9aXqoGA4roVFWjgnBYawAOUQhySyge", "url": "https://www.forbes.com/sites/zackfriedman/2019/02/28/credit-cards-follow-these-10-golden-rules/", "type": "video"}, "348": {"title": "Visa Credit Cards - Voyage Federal Credit Union", "snippet": "", "uploaded": "", "thumbnail": "https://encrypted-tbn3.gstatic.com/images?q=tbn:ANd9GcSe1-2fEaIdhc97KZESqW_A6ims6tzLhZ9hhS3QHRjq0A", "url": "https://voyagefcu.org/cards/credit/visa-credit-cards/", "type": "video"}, "349": {"title": "Rewards Credit Card | First Citizens Bank", "snippet": "", "uploaded": "", "thumbnail": "https://encrypted-tbn3.gstatic.com/images?q=tbn:ANd9GcQLw-gZHK_gFNaN7uIdkA589q_Xeasf2_vsxDXGNhd9mfZUad8iIgFwK_A", "url": "https://www.firstcitizens.com/personal/credit-cards/rewards", "type": "video"}, "350": {"title": "Merchant Services | First Citizens Bank", "snippet": "", "uploaded": "", "thumbnail": "https://encrypted-tbn3.gstatic.com/images?q=tbn:ANd9GcQLw-gZHK_gFNaN7uIdkA589q_Xeasf2_vsxDXGNhd9mfZUad8iIgFwK_A", "url": "https://www.firstcitizens.com/small-business/cash-management/payment-acceptance/merchant-services", "type": "video"}, "351": {"title": "Visa\u00ae State Forty Eight Credit Card | OneAZ Credit Union", "snippet": "", "uploaded": "", "thumbnail": "https://encrypted-tbn1.gstatic.com/images?q=tbn:ANd9GcRSJMV5qdGMcl6SgxP84sqMAn8KBn-YaldZ8Db4Hz10hNArqvYBvvxyNJxN-ord", "url": "https://www.oneazcu.com/personal/credit-cards/visa-state-forty-eight/", "type": "video"}, "352": {"title": "Credit Cards | Notre Dame FCU", "snippet": "", "uploaded": "", "thumbnail": "https://encrypted-tbn1.gstatic.com/images?q=tbn:ANd9GcS4eXmSbzpmo57PA5tNmismr-ddC22R8Fx8McPb2nugk5Qt6mtCzErhE-4", "url": "https://notredamefcu.com/loans/credit-cards", "type": "video"}, "353": {"title": "Customer Service | PNC - PNC Bank", "snippet": "", "uploaded": "", "thumbnail": "https://encrypted-tbn0.gstatic.com/images?q=tbn:ANd9GcQJu3oQXPdjtpXzyS5fDPBXCdxGfjXz031odaYE1bFurAVzyrDvXIgyRWWf", "url": "https://www.pnc.com/en/customer-service.html", "type": "video"}, "354": {"title": "Add, remove, or edit your payment method - Android - Google ...", "snippet": "", "uploaded": "", "thumbnail": "https://encrypted-tbn2.gstatic.com/images?q=tbn:ANd9GcQ_8MP_CJAZiDW114WfUjwa_2gGclBD2ag5sZKnvVjQpkx_cANNzxf3DYOH", "url": "https://support.google.com/googleplay/answer/4646404?co=GENIE.Platform%3DAndroid&hl=en", "type": "video"}, "355": {"title": "Is now a good time to apply for a new credit card? - Bankrate ...", "snippet": "", "uploaded": "", "thumbnail": "https://encrypted-tbn1.gstatic.com/images?q=tbn:ANd9GcScq--Kx9KRTLrXmQJtAyusGvcNBKG3eLTo5zipe5ihOu1T4x_f2GrAvNVw2DX3", "url": "https://www.bankrate.com/finance/credit-cards/apply-for-new-card-rossman/", "type": "video"}, "356": {"title": "3.9% APR Credit Card Balance Transfer - Associated Credit ...", "snippet": "", "uploaded": "", "thumbnail": "https://encrypted-tbn2.gstatic.com/images?q=tbn:ANd9GcR_xnzwhnQhVANBMHFQEfvs17bHptedp0CFFrldu_33tUzfXXglLQuYsXHa", "url": "https://www.acuonline.org/home/borrow/credit-cards/promos/balancetransfer", "type": "video"}, "357": {"title": "What next for US credit-card debt - McKinsey", "snippet": "", "uploaded": "", "thumbnail": "https://encrypted-tbn3.gstatic.com/images?q=tbn:ANd9GcRg6HifOOhyHwaMLQaEB_PoXUfXQSaE8E7VrH-s8AZ8AUe-3K2RXrGlTHIr", "url": "https://www.mckinsey.com/industries/financial-services/our-insights/what-next-for-us-credit-card-debt", "type": "video"}, "358": {"title": "VISA Platinum Card | Credit Union Credit Card | SCCFCU", "snippet": "", "uploaded": "", "thumbnail": "https://encrypted-tbn2.gstatic.com/images?q=tbn:ANd9GcS0oAHoLfcGlpEiaXGYfGPVCWJty1frh8MFvFjqz7NmQWsQgGfxPhMyp_M", "url": "https://www.sccfcu.org/credit-cards/", "type": "video"}, "359": {"title": "How to Calculate Credit Card Interest and Charges", "snippet": "", "uploaded": "", "thumbnail": "https://encrypted-tbn3.gstatic.com/images?q=tbn:ANd9GcRLdBWctYyPXV5g0iGoJUn9uFu3I3uqYPil_l3vBwhVdOMwXsHGRTRUe_Eo", "url": "https://bettermoneyhabits.bankofamerica.com/en/credit/how-is-credit-card-interest-calculated", "type": "video"}, "360": {"title": "Secured Cash Back Credit Card | First Citizens Bank", "snippet": "", "uploaded": "", "thumbnail": "https://encrypted-tbn3.gstatic.com/images?q=tbn:ANd9GcQLw-gZHK_gFNaN7uIdkA589q_Xeasf2_vsxDXGNhd9mfZUad8iIgFwK_A", "url": "https://www.firstcitizens.com/personal/credit-cards/secured-cash-back", "type": "video"}, "361": {"title": "Almost half of America now carrying credit card debt, and ...", "snippet": "", "uploaded": "", "thumbnail": "https://encrypted-tbn0.gstatic.com/images?q=tbn:ANd9GcQQbncRS_0eQ6MFrmqm3wlxHAEaaIs-sYGI8l8SQLx_5vWpOgebQuIPo9Dxj6Vh", "url": "https://www.cnbc.com/2020/05/04/almost-half-of-america-now-carrying-credit-card-debt-and-more-of-it.html", "type": "video"}, "362": {"title": "Visa\u00ae NAU Affinity Credit Card - Lumberjack Currency ...", "snippet": "", "uploaded": "", "thumbnail": "https://encrypted-tbn3.gstatic.com/images?q=tbn:ANd9GcR2-J08UUPxbW6LtFBM-30Rs2zm9eWaI6DOVezoxk5kVpaquwMulRVtGyIr", "url": "https://www.oneazcu.com/personal/credit-cards/visa-nau-affinity/", "type": "video"}, "363": {"title": "Credit Card Login | Florida | Seacoast Bank", "snippet": "", "uploaded": "", "thumbnail": "https://encrypted-tbn3.gstatic.com/images?q=tbn:ANd9GcS7TSMYrMCHmc5r603GqtItQWlocbKV-vuf6VYB5wX4RiNRcZ9G6HKBvzM", "url": "https://www.seacoastbank.com/credit-card-portals", "type": "video"}, "364": {"title": "How to pay off credit card debt - US Bank", "snippet": "", "uploaded": "", "thumbnail": "https://encrypted-tbn1.gstatic.com/images?q=tbn:ANd9GcQwzxwkVlirL0IH0_mvMNW16kmvsSsBwCU2RPdGey01LBOzGqqJ9k_6jwpy", "url": "https://www.usbank.com/financialiq/manage-your-household/manage-debt/how-to-pay-off-credit-card-debt.html", "type": "video"}, "365": {"title": "Apple Card - How-To Videos - Apple", "snippet": "", "uploaded": "", "thumbnail": "https://encrypted-tbn1.gstatic.com/images?q=tbn:ANd9GcTRtWezPTUE70pO1vA05AfSR7erGPPZE3N6KtpYyxNLqwBaHSPhVlRshec", "url": "https://www.apple.com/apple-card/how-to/", "type": "video"}, "366": {"title": "Business Credit Card | OneAZ Credit Union", "snippet": "", "uploaded": "", "thumbnail": "https://encrypted-tbn3.gstatic.com/images?q=tbn:ANd9GcQpE4M-NDh5gUu-G2Xmo-aD_nW5Rm4kXnGw36aY-puAV-ln95en713Csxxh", "url": "https://www.oneazcu.com/business/products-services/business-credit-cards/", "type": "video"}, "367": {"title": "Financial Education - Credit Cards - University of South Florida", "snippet": "", "uploaded": "", "thumbnail": "https://encrypted-tbn1.gstatic.com/images?q=tbn:ANd9GcSilyg5PggDZjgijATV0NvrxQxxJ_QhDUTed9D2lQjKQ9fBxcZ2iynzWEw", "url": "https://www.usf.edu/financial-education/resources/credit-card.aspx", "type": "video"}, "368": {"title": "Pros & Cons of Store Credit Cards and Are They Worth it?", "snippet": "", "uploaded": "", "thumbnail": "https://encrypted-tbn3.gstatic.com/images?q=tbn:ANd9GcSwwHo1zpVPCTPpt-2TMSh8fWo8lBh5yTvhyVTJnkvkE3bsz8cXi059z_Q", "url": "https://bettermoneyhabits.bankofamerica.com/en/credit/pros-cons-of-store-credit-cards", "type": "video"}, "369": {"title": "How do you know what credit card is right for you? - NBC12.com", "snippet": "", "uploaded": "", "thumbnail": "https://encrypted-tbn0.gstatic.com/images?q=tbn:ANd9GcTUy5Ir8F9b_ix1PyYEd_5w79XEVMV9B_g3IrRgkel3BuqGLZ4m_yqvyERj73c", "url": "https://www.nbc12.com/2020/09/21/how-do-you-know-what-credit-card-is-right-you/", "type": "video"}, "370": {"title": "Credit Card Consolidation Loans | Marcus by Goldman Sachs\u00ae", "snippet": "", "uploaded": "", "thumbnail": "https://encrypted-tbn2.gstatic.com/images?q=tbn:ANd9GcSlBC1SH7DCFCquEuFCaGNpCt9l1z4zcUgBJJq4wfQFyFXdNW3Gfddl95uqk0HZ", "url": "https://www.marcus.com/us/en/debt-consolidation-loans/credit-card-consolidation-loans", "type": "video"}, "371": {"title": "Amazon launches a credit card for the 'underbanked' with bad ...", "snippet": "", "uploaded": "", "thumbnail": "https://encrypted-tbn3.gstatic.com/images?q=tbn:ANd9GcTcnsSE-LDnM5-0z4ccod-2NuhqMk6g_CFNJEO_YU6mhvHpCLSWDxIuSCYwokY", "url": "https://www.cnbc.com/2019/06/10/amazon-launches-a-credit-card-for-the-underbanked-with-bad-credit.html", "type": "video"}, "372": {"title": "Save on Interest | First Citizens Bank", "snippet": "", "uploaded": "", "thumbnail": "https://encrypted-tbn3.gstatic.com/images?q=tbn:ANd9GcQLw-gZHK_gFNaN7uIdkA589q_Xeasf2_vsxDXGNhd9mfZUad8iIgFwK_A", "url": "https://www.firstcitizens.com/small-business/credit-financing/credit-cards/save-on-interest", "type": "video"}, "373": {"title": "Managing your Fifth Third Credit Card | Fifth Third Bank", "snippet": "", "uploaded": "", "thumbnail": "https://encrypted-tbn1.gstatic.com/images?q=tbn:ANd9GcT4PJY41cpWu-5_S6ZBYhF9p_GRT4uR5sf_GU3HzSxrvsTuLiWX-axD0-A", "url": "https://www.53.com/content/fifth-third/en/personal-banking/bank/online-mobile-banking/managing-your-credit-card.html", "type": "video"}, "374": {"title": "Warren Buffett cautions against carrying a credit card balance", "snippet": "", "uploaded": "", "thumbnail": "https://encrypted-tbn2.gstatic.com/images?q=tbn:ANd9GcScDpubcBLJJrVMZxYi-APux-m_a-_NBqPMn5lcRXsx_nrCdMD8-L0gVPfFRqU", "url": "https://www.cnbc.com/2020/05/13/warren-buffett-cautions-against-carrying-a-credit-card-balance.html", "type": "video"}, "375": {"title": "Visa Credit Card - Member Access Processing", "snippet": "", "uploaded": "", "thumbnail": "https://encrypted-tbn1.gstatic.com/images?q=tbn:ANd9GcTOh72A6as5JejNgu4zACijBJONpfGhOJCGDr7eYkFDEgkcbOag0v6Q0ELgTYWz", "url": "https://maprocessing.com/map-products/visa-credit-card/", "type": "video"}, "376": {"title": "Credit card rules users of Visa, Mastercard, Capital One must ...", "snippet": "", "uploaded": "", "thumbnail": "https://encrypted-tbn0.gstatic.com/images?q=tbn:ANd9GcRbjOvYKMZ3xM9U7bCN3DvPd-wf6jbx6uu8oueLs47DiDoZXrEnrHNvPZF1", "url": "https://www.usatoday.com/story/money/2019/08/28/cardinal-rules-of-using-a-credit-card/40035373/", "type": "video"}, "377": {"title": "What Is the Average Credit Card Interest Rate? - WalletHub", "snippet": "", "uploaded": "", "thumbnail": "https://encrypted-tbn1.gstatic.com/images?q=tbn:ANd9GcSs8-tLDMCHwv9oWF7D0tLknvmaLLkVXQA9gErjpid8FbwgUFmKNlo3Te8", "url": "https://wallethub.com/edu/cc/average-credit-card-interest-rate/50841/", "type": "video"}, "378": {"title": "Shaquille O'Neal's Credit Card was Declined at Walmart ...", "snippet": "", "uploaded": "", "thumbnail": "https://i.ytimg.com/vi/1W3A2hQhdg4/default.jpg?sqp=-oaymwEECHQQQQ&rs=AMzJL3nJM18hirL2fH41fgHOzMspXSRNjA", "url": "https://www.youtube.com/watch?v=1W3A2hQhdg4", "type": "video"}, "379": {"title": "Credit Card Information - Commissioners, County Manager ...", "snippet": "", "uploaded": "", "thumbnail": "https://encrypted-tbn1.gstatic.com/images?q=tbn:ANd9GcRS22J14jSLw-vttt3stBIFPuya-RNxvVYWsJyVWrB1InbAoP8J7RRSEARl", "url": "https://www.bernco.gov/Bernco-view/credit-card.aspx", "type": "video"}, "380": {"title": "Venmo unveils its first-ever credit card | Fox Business", "snippet": "", "uploaded": "", "thumbnail": "https://encrypted-tbn0.gstatic.com/images?q=tbn:ANd9GcSRSA5f1DWoKgMtxAsQHQzeZyBnIuArxFAQCS6cfOsdyIm2XCggNcPe74s4C8A3", "url": "https://www.foxbusiness.com/money/venmo-is-unveiling-its-first-ever-credit-card", "type": "video"}, "381": {"title": "3 credit card tips from a millennial with 10 million rewards points", "snippet": "", "uploaded": "", "thumbnail": "https://encrypted-tbn3.gstatic.com/images?q=tbn:ANd9GcRycUmuWL2R4QYuTwhFAjpaGXOIi7_pifWelKcA9rFjpNHoGYdCuqV1v3W9", "url": "https://www.cnbc.com/2019/07/16/3-credit-card-tips-from-a-millennial-with-10-million-rewards-points.html", "type": "video"}, "382": {"title": "Personal loans & lines of credit | U.S. Bank", "snippet": "", "uploaded": "", "thumbnail": "https://encrypted-tbn3.gstatic.com/images?q=tbn:ANd9GcRU1Lxes9Z45IyAFjFyW6bpqG1zYLnutXDGy0QChkmwziV4IoR-lqLE9Ik", "url": "https://www.usbank.com/loans-credit-lines/personal-loans-and-lines-of-credit.html", "type": "video"}, "383": {"title": "Most Common Credit Card Mistakes & Tips to Avoid Them", "snippet": "", "uploaded": "", "thumbnail": "https://encrypted-tbn3.gstatic.com/images?q=tbn:ANd9GcSitdglp1N17K_OdkTLicwrifFQbxWlgukRDj5beXlniDZBeh2eEb_M1iM", "url": "https://wallethub.com/edu/cc/credit-card-mistakes/25859/", "type": "video"}, "384": {"title": "Nearly 80% of credit card holders are worried about making ...", "snippet": "", "uploaded": "", "thumbnail": "https://encrypted-tbn3.gstatic.com/images?q=tbn:ANd9GcTnf1_zHLjsEBGN2veRcvx6UMP-KNQKAF_Kp5259i_ahgJNELqvTe_cd4JLcI6R", "url": "https://www.cnbc.com/2020/08/09/nearly-80percent-of-credit-card-holders-are-worried-about-making-payments.html", "type": "video"}, "385": {"title": "Secret History of the Credit Card | Watch S2004 E5 ... - PBS", "snippet": "", "uploaded": "", "thumbnail": "https://encrypted-tbn2.gstatic.com/images?q=tbn:ANd9GcTb4W4QlY2G3xFj2yR6xNg2mqt7k9Q5NtS3uXibK7WGN-z-V_tBFMunwFKafank", "url": "https://www.pbs.org/wgbh/frontline/film/showscredit/", "type": "video"}, "386": {"title": "The best Chase credit cards \u2014 updated for October 2020 ...", "snippet": "", "uploaded": "", "thumbnail": "https://encrypted-tbn3.gstatic.com/images?q=tbn:ANd9GcQrZI-XUeAVJGtT0goMO3u0HuHB4MCjfUOfuVX0Ctg7GLvpt7mAnHyuf0UU6Q", "url": "https://www.businessinsider.com/personal-finance/best-chase-card", "type": "video"}, "387": {"title": "Cash Back Credit Card | First Citizens Bank", "snippet": "", "uploaded": "", "thumbnail": "https://encrypted-tbn3.gstatic.com/images?q=tbn:ANd9GcQLw-gZHK_gFNaN7uIdkA589q_Xeasf2_vsxDXGNhd9mfZUad8iIgFwK_A", "url": "https://www.firstcitizens.com/personal/credit-cards/cash-back", "type": "video"}, "388": {"title": "7 Best First Credit Cards of 2020 - WalletHub", "snippet": "", "uploaded": "", "thumbnail": "https://encrypted-tbn0.gstatic.com/images?q=tbn:ANd9GcSqA4YOiHvlph_Vj4FYdVm0rz4qOZfyPlu_7Zpavu5Id8-KUmRRXl6z7Xlc", "url": "https://wallethub.com/credit-cards/first/", "type": "video"}, "389": {"title": "How Many Credit Cards Should You Have? What's Too Many?", "snippet": "", "uploaded": "", "thumbnail": "https://encrypted-tbn1.gstatic.com/images?q=tbn:ANd9GcS50_h4R11Zd7oXNzXQwVGkuXUpD3VkcI3bK9mkXK9o6idW-Ud4Byjs7Wvl", "url": "https://wallethub.com/edu/cc/how-many-credit-cards-should-i-have/25900/", "type": "video"}, "390": {"title": "How to choose a virtual credit card for your business", "snippet": "", "uploaded": "", "thumbnail": "https://encrypted-tbn0.gstatic.com/images?q=tbn:ANd9GcQwgjYYN92fpJUkvhafunP5Ri5HIByYtfBPStwCdJhE5CQo-FUwrHj_iVUX", "url": "https://blog.spendesk.com/en/virtual-credit-card", "type": "video"}, "391": {"title": "How to decide which credit card to use, from a woman with 26 ...", "snippet": "", "uploaded": "", "thumbnail": "https://encrypted-tbn2.gstatic.com/images?q=tbn:ANd9GcSBs_Ly8Dy3Se23hMFZ7rB4sqWjfcVeN-KHP8tTsSvt-ui5Aft9-Zc5PjrCsb2P", "url": "https://www.businessinsider.com/personal-finance/how-to-decide-which-credit-card-to-use-2019-6", "type": "video"}, "392": {"title": "The best credit cards for online shopping \u2014 updated for 2020 ...", "snippet": "", "uploaded": "", "thumbnail": "https://encrypted-tbn1.gstatic.com/images?q=tbn:ANd9GcTUc7WybD-bfUmuww--EHuHGDuJjVbOG7Brr2o0QEGJLoFDU4MPWl-Y54mUeCDe", "url": "https://www.businessinsider.com/personal-finance/best-credit-cards-for-online-shopping", "type": "video"}, "393": {"title": "Credit Cards - Christian Community Credit Union", "snippet": "", "uploaded": "", "thumbnail": "https://encrypted-tbn3.gstatic.com/images?q=tbn:ANd9GcTaNlvxc2NnnDB3Qr5NFtZ6tZsEX58RWE3wVUB1486Kk4BDhFiXUNbgs8QqIiY", "url": "https://www.mycccu.com/cards/", "type": "video"}, "394": {"title": "Try these strategies to pay down credit card debt from the ...", "snippet": "", "uploaded": "", "thumbnail": "https://encrypted-tbn3.gstatic.com/images?q=tbn:ANd9GcRvCabPQovVTpLm5EjCupTRBv7dKSi5RS1Cb18O62VAutZPm1R42r5WE88", "url": "https://www.cnbc.com/2020/08/19/try-these-strategies-to-pay-down-credit-card-debt-from-the-pandemic.html", "type": "video"}, "395": {"title": "Who actually pays for your credit card rewards? - YouTube", "snippet": "", "uploaded": "", "thumbnail": "https://i.ytimg.com/vi/ySH5SudRwak/default.jpg?sqp=-oaymwEECHQQQQ&rs=AMzJL3ln0Knnb6zOMmxIJJSURf1O8ODmXQ", "url": "https://www.youtube.com/watch?v=ySH5SudRwak", "type": "video"}, "396": {"title": "How to Reduce Credit Card Fraud - The New York Times", "snippet": "", "uploaded": "", "thumbnail": "https://encrypted-tbn1.gstatic.com/images?q=tbn:ANd9GcRr0e6z7tH3DFXcHkCtClbzYw1RmFpxDDMvJgPo2NmlWUwKG4jhBIjXOykB1HFF", "url": "https://www.nytimes.com/2020/06/08/technology/how-to-reduce-credit-card-fraud.html", "type": "video"}, "397": {"title": "Credit Card Balance Payoff Example: $5,000 | Rate: 12.45%", "snippet": "", "uploaded": "", "thumbnail": "https://encrypted-tbn1.gstatic.com/images?q=tbn:ANd9GcQviG65rtpForddW6WmpkUhLgsLUGppXCcpTSyVtFiH0reNtLzxTiW3uBE", "url": "https://www.3riversfcu.org/borrow/loans/credit-cards/credit-card-balance", "type": "video"}, "398": {"title": "Why I Have 30+ Credit Cards [Churning 101 Fundamentals ...", "snippet": "", "uploaded": "", "thumbnail": "https://i.ytimg.com/vi/0C-IRKwIL70/default.jpg?sqp=-oaymwEECHQQQQ&rs=AMzJL3ku3Q4YCqmuroLvGmpT0YSUoM_POQ", "url": "https://www.youtube.com/watch?v=0C-IRKwIL70", "type": "video"}}
