# Supplementary material for: An architecture for non-linear discovery of aggregated multimedia document web search results
Source: PeerJ Comput Sci. 2021 Apr 21;7:e449. doi: 10.7717/peerj-cs.449 (PMC8080422; doi:10.7717/peerj-cs.449)
Supplement: Supplemental Information 1 — We used each query cached file as the single experimental run. We calculated the mean from 5 iterations and again calculated the mean average of 5 iterations in the end. [file peerj-cs-07-449-s001.zip › QUERY_CACHE/snip_view15]

{"0": {"title": "High school (North America) - Wikipedia", "snippet": "High school (North America) - Wikipedia", "url": "https://en.wikipedia.org/wiki/High_school_(North_America)", "type": "web"}, "1": {"title": "Secondary school - Wikipedia", "snippet": "A secondary school describes an institution that provides secondary education and also usually includes the building where this takes place. Some secondary\u00a0...", "url": "https://en.wikipedia.org/wiki/Secondary_school", "type": "web"}, "2": {"title": "Best High Schools in the U.S. - US News", "snippet": "Find the Best Public High Schools. See school rankings and data on students, test scores and more.", "url": "https://www.usnews.com/education/best-high-schools", "type": "web"}, "3": {"title": "High School - NYC - Schools.nyc.gov", "snippet": "Dates and locations for the high school fairs, the Specialized High Schools Admissions Test (SHSAT), and LaGuardia High School auditions\u2014as listed in the\u00a0...", "url": "https://www.schools.nyc.gov/enrollment/enroll-grade-by-grade/high-school", "type": "web"}, "4": {"title": "High school | American education | Britannica", "snippet": "High school, in most school systems in the United States, any three- to six-year secondary school serving students approximately 13 (or 14 or 15) through 18\u00a0...", "url": "https://www.britannica.com/topic/high-school", "type": "web"}, "5": {"title": "Rockford high school switches to online learning as positive ...", "snippet": "17 hours ago \u2014 High school students will use the same remote instructional model they had used when the district conducted online-only learning for the first two\u00a0...", "url": "https://www.mlive.com/news/grand-rapids/2020/10/rockford-high-school-switches-to-online-learning-as-positive-coronavirus-cases-climb.html", "type": "web"}, "6": {"title": "Lowell High School may move to lottery admissions, San ...", "snippet": "San Francisco Unified School District announced the board will vote on whether to put Lowell High School into the lottery system instead of basing it on grades\u00a0...", "url": "https://abc7news.com/lowell-high-school-lottery-system-san-francisco-unified-district-admission-process-to-change/6906632/", "type": "web"}, "7": {"title": "N.J. high school football scoreboard: Every score from Week 2 ...", "snippet": "2 days ago \u2014 We've made it to Week 2 in the 2020 high school football season and NJ.com is the place to find the scores from every game in the state.", "url": "https://www.nj.com/highschoolsports/2020/10/nj-high-school-football-scoreboard-friday-nights-scores-from-around-the-state.html", "type": "web"}, "8": {"title": "Next Generation High Schools: Redesigning the American ...", "snippet": "It also highlighted the importance of collaboration between education, business and postsecondary partners to reinvent the high school experience so that it better\u00a0...", "url": "https://www.ed.gov/highschool", "type": "web"}, "9": {"title": "High School (Grades 9-12) | Chicago Public Schools", "snippet": "CPS offers a wide variety of high-quality high school programs across the city to meet the needs, interests, and goals of all Chicago students.", "url": "https://www.cps.edu/schools/grade-levels-served/high-school/", "type": "web"}, "10": {"title": "High School Esports League | HSEL", "snippet": "High School Esports League is the premier and largest national esports league that provides high school students the chance participate in competitive esports.", "url": "https://www.highschoolesportsleague.com/", "type": "web"}, "11": {"title": "Homestead High School: Home", "snippet": "Home - Homestead High School.", "url": "https://hhs.fuhsd.org/", "type": "web"}, "12": {"title": "Mira Costa High School - Manhattan Beach", "snippet": "Mira Costa High School.", "url": "https://www.miracostahigh.org/", "type": "web"}, "13": {"title": "Saint Francis High School - Home - Mountain View", "snippet": "Saint Francis High School - Home.", "url": "https://www.sfhs.com/", "type": "web"}, "14": {"title": "NCAA Eligibility Center - High School Portal", "snippet": "Welcome to the NCAA Eligibility Center High School Portal. Thank you for working with us to help ensure student-athletes are prepared for the rigors they will\u00a0...", "url": "https://web3.ncaa.org/hsportal/exec/homeAction", "type": "web"}, "15": {"title": "Chaminade High School | A Private Catholic, Marianist School ...", "snippet": "Chaminade High School is a private Catholic school on Long Island. Its 1700 young men follow a rigorous college-preparatory, liberal-arts curriculum in an\u00a0...", "url": "https://www.chaminade-hs.org/", "type": "web"}, "16": {"title": "Excel High School", "snippet": "Excel High School Offers Regionally Accredited High School Diploma Programs Online, Call Us Today To Enroll 800-620-3844.", "url": "https://www.excelhighschool.com/", "type": "web"}, "17": {"title": "Rockford freshman center, high school closes for 2 ... - Grand ...", "snippet": "18 hours ago \u2014 ROCKFORD, Mich. (WOOD) \u2014 The Rockford Freshman Center and Rockford High School will be closed for two weeks due to coronavirus\u00a0...", "url": "https://www.woodtv.com/health/coronavirus/rockford-freshman-center-high-school-closes-for-2-weeks/", "type": "web"}, "18": {"title": "High School Cross Country Results, Statistics - Athletic.net", "snippet": "US High School Cross Country. View the best marks. Only the fastest and strongest can rise to the top of these charts. These are the names that turn heads, the\u00a0...", "url": "https://www.athletic.net/CrossCountry/", "type": "web"}, "19": {"title": "Elder High School | A Private Male Preparatory School in ...", "snippet": "Located In Cincinnati, Ohio, Elder High School is a Private, Catholic, All-Male, College Preparatory High School for Grades 9th - 12th.", "url": "https://www.elderhs.org/", "type": "web"}, "20": {"title": "NFHS", "snippet": "Watch coverage of boys and girls high school sports and activities across the country at NFHSNetwork.com. Sorry, the video player failed to load.(Error Code:\u00a0...", "url": "https://www.nfhs.org/", "type": "web"}, "21": {"title": "Seminole County Public Schools", "snippet": "Find a School. Elementary School Select an elementary school. Elementary Schools, Altamonte Elementary School, Bear Lake Elementary School, Bentley\u00a0...", "url": "http://www.scps.k12.fl.us/", "type": "web"}, "22": {"title": "Tempe Union High School District / TUHSD Home", "snippet": "Tempe Union High School District - Excellence in Teaching and Learning, serves Tempe, Arizona which includes some areas in the city of Chandler and west of\u00a0...", "url": "https://www.tempeunion.org/", "type": "web"}, "23": {"title": "Junipero Serra High School: Home - San Mateo", "snippet": "Home - Junipero Serra High School.", "url": "https://www.serrahs.com/", "type": "web"}, "24": {"title": "High School Football - MaxPreps", "snippet": "High School Football : Get Rankings, Recruiting Info, Schedules and Scores, Stat Leaders, news updates, videos, photos, and more.", "url": "https://www.maxpreps.com/national/football.htm", "type": "web"}, "25": {"title": "Ottumwa High School of the Ottumwa Community School ...", "snippet": "Ottumwa High School. Richard Hutchinson, Principal. flags practice in cafeteria. OHS front entrance. drumline summer camp. covid message. flags practice in\u00a0...", "url": "https://www.ottumwaschools.com/highschool/", "type": "web"}, "26": {"title": "Tolleson Union High School District - Home", "snippet": "Welcome to the Internet home of the Tolleson Union High School District. We are located in Tolleson, Arizona.", "url": "https://www.tuhsd.org/", "type": "web"}, "27": {"title": "University of Nebraska High School: Online High School", "snippet": "The University of Nebraska High School online program offers 100+ core, elective, AP\u00ae, NCAA-approved, & dual enrollment courses all online. UNHS features\u00a0...", "url": "https://highschool.nebraska.edu/", "type": "web"}, "28": {"title": "Northside Independent School District | San Antonio, TX", "snippet": "Northside is home to more than 106,000 students in 120 schools, including our high school and middle school magnets, helping every student grow in confidence,\u00a0...", "url": "https://www.nisd.net/", "type": "web"}, "29": {"title": "Hilton Head Island High School: HOME", "snippet": "... Cantonese; French; German; Italian; Tagalog; Vietnamese; Korean; Russian; Hindi. Search Search. Subscribe to the District's Newsletter. Admin. School Logo\u00a0...", "url": "https://hhihs.beaufortschools.net/", "type": "web"}, "30": {"title": "Polytechnic High School - Long Beach", "snippet": "Tim Gilmore has made claims that he runs and operates the LB Poly Alumni Association and the LB Poly Alumni and Community Association in order to raise\u00a0...", "url": "https://lbpoly.schoolloop.com/", "type": "web"}, "31": {"title": "Online Curriculum & Coursework for K\u201312 Education ...", "snippet": "To help students close learning gaps and master skills and concepts, Pathblazer\u00ae (for elementary school) and MyPath\u2122 (for middle and high school) provide data\u00a0...", "url": "https://www.edgenuity.com/", "type": "web"}, "32": {"title": "Carlmont High School - Home - Belmont", "snippet": "Welcome to Carlmont High School \u00b7 Picture day for 10th and 11th grade students \u00b7 Week of 10/12 Schedule: Indigenous Peoples' Day \u00b7 8th Grade Parent Information\u00a0...", "url": "https://www.carlmonths.org/", "type": "web"}, "33": {"title": "Logan High School", "snippet": "School News. There is NO SCHOOL October 15th & 16th for all students.", "url": "https://loganhigh.org/", "type": "web"}, "34": {"title": "Wisconsin Lutheran High School | Private Day and Boarding ...", "snippet": "Wisconsin Lutheran High School (WLHS) is an independent Christian prep school for boys and girls in grades 9-12. Located in Milwaukee, Wisconsin.", "url": "https://www.wlhs.org/", "type": "web"}, "35": {"title": "Hillsborough County Public Schools: Home", "snippet": "Hillsborough County Public Schools is currently accepting applications and hiring teachers for the school year of 2020-2021 in all subject areas and has a high\u00a0...", "url": "https://www.sdhc.k12.fl.us/", "type": "web"}, "36": {"title": "Legacy High School | Home of the Lightning", "snippet": "Legacy High School will provide opportunities, expectations, and support for each student to achieve academic excellence. The partnership of staff, students,\u00a0...", "url": "https://legacy.adams12.org/", "type": "web"}, "37": {"title": "OFallon High School / Homepage", "snippet": "OFallon High School. MENU. District Info. \" 2020 Virtual Open House \u00b7 About OTHS \u00b7 Administration Team \u00b7 Bid Documents \u00b7 Board Of Education \u00b7 Career\u00a0...", "url": "https://www.oths.us/", "type": "web"}, "38": {"title": "Winston-Salem/Forsyth County Schools / Front Page", "snippet": "Select a School. Select a School. Ashley Academy \u00b7 Atkins High School \u00b7 Atkins School of Biotechnology \u00b7 Atkins School of Computer Technology \u00b7 Reynolds\u00a0...", "url": "https://www.wsfcs.k12.nc.us/", "type": "web"}, "39": {"title": "Archbishop McNicholas High School", "snippet": "Archbishop McNicholas High School is located in Cincinnati, Ohio. It promotes a Christ-centered Catholic community that embraces each student spiritually,\u00a0...", "url": "https://www.mcnhs.org/", "type": "web"}, "40": {"title": "High Schools - NYC MySchools", "snippet": "Search NYC public high schools on MySchools. When you're ready to apply for your child, create an account to view their personalized options!", "url": "https://www.myschools.nyc/en/schools/high-school/", "type": "web"}, "41": {"title": "Anne Arundel County Public Schools / Homepage", "snippet": "Skip to Main Content. District Home. SCHOOLSTODAY10/10/2020. Virtual Learning is in effect. Please call your school if you have questions or need assistance.", "url": "https://www.aacps.org/", "type": "web"}, "42": {"title": "Great Oak High School / Homepage - Temecula", "snippet": "GOHS S.P.I.R.I.T. banner. Food Service During School Closure. UPDATE\u00a0...", "url": "https://www.tvusd.k12.ca.us/gohs", "type": "web"}, "43": {"title": "Parchment: Digital Credential Service", "snippet": "Already have an account? Sign In. Students, Parents & Third Parties. Schools, Colleges & Academic Agencies. Professionals & Other Organizations\u00a0...", "url": "https://www.parchment.com/", "type": "web"}, "44": {"title": "Austin ISD", "snippet": "All are welcome at Austin ISD, where we embrace 130 diverse school ... Students will have access to high-quality lessons at all levels, as well as Zoom and\u00a0...", "url": "https://www.austinisd.org/", "type": "web"}, "45": {"title": "High Tech High \u2013 HTH is an integrated network of sixteen ...", "snippet": "Elementary Schools. High Tech Elementary \u00b7 High Tech ... Middle Schools. High Tech Middle \u00b7 High Tech ... High Schools. High Tech High \u00b7 High Tech High\u00a0...", "url": "https://www.hightechhigh.org/", "type": "web"}, "46": {"title": "Grossmont Union High School District, El Cajon, CA", "snippet": "Our Award Winning School District aims at providing safe, supportive and collaborative school environment for its students. Our top rated high schools provide\u00a0...", "url": "https://www.guhsd.net/", "type": "web"}, "47": {"title": "milford-high-school - Milford Schools", "snippet": "Planning is underway for the second semester of this school year. In August parents picked their child's learning option - either In-Person or in Eagle Online.", "url": "https://www.milfordschools.org/milford-high-school/home-1/-/", "type": "web"}, "48": {"title": "Saint Ignatius High School: Forming Leaders, Scholars and ...", "snippet": "Cleveland's Catholic Jesuit high school for young men. Forming future leaders since 1886. Outstanding academics, exceptional athletics and arts, deeply\u00a0...", "url": "https://www.ignatius.edu/", "type": "web"}, "49": {"title": "High School Sports Online - Stream Live & On Demand", "snippet": "Stream sports and other activities from high schools across the USA, both live and on demand, via NFHS Network. Watch online from home or on the go. Create\u00a0...", "url": "https://www.nfhsnetwork.com/", "type": "web"}, "50": {"title": "William Floyd High School - William Floyd School District", "snippet": "The William Floyd High School in active partnership with students, parents, educators and the community is committed to creating a challenging and rigorous\u00a0...", "url": "https://www.wfsd.k12.ny.us/schools/william-floyd-high-school", "type": "web"}, "51": {"title": "San Marino High School", "snippet": "San Marino High School is a public high school serving grades 9-12 in San Marino, California. Home of the Titans.", "url": "https://www.sanmarinohs.org/", "type": "web"}, "52": {"title": "Yukon Public Schools: Home", "snippet": "... Intermediate School \u00b7 Lakeview Intermediate School \u00b7 Redstone Intermediate School \u00b7 Yukon Middle School \u00b7 Yukon High School \u00b7 Yukon Alternative Learning\u00a0...", "url": "https://www.yukonps.com/", "type": "web"}, "53": {"title": "Lyons Township High School District 204 / Homepage", "snippet": "Lyons Township High School District 204. MENU. Sign In \u00b7 Register \u00b7 infinite campus canvas Google CALENDAR STAFF DIRECTORY \u00b7 Students Parents Alumni\u00a0...", "url": "https://www.lths.net/", "type": "web"}, "54": {"title": "Victor J. Andrew High School / Homepage", "snippet": "Victor J. Andrew High School. Successful Schools, Successful Students.", "url": "https://www.d230.org/andrew", "type": "web"}, "55": {"title": "Iowa High School Girls Athletic Union", "snippet": "... IGHSAU promotes, directs, protects and regulates amateur interscholastic athletic relationships for junior high and secondary girls between member schools.", "url": "https://ighsau.org/", "type": "web"}, "56": {"title": "Joel Barlow High School: Home", "snippet": "Easton-Redding-Region 9 School Districts \u00b7 Helen Keller Middle School \u00b7 Joel Barlow High School \u00b7 John Read Middle School \u00b7 Redding Elementary School\u00a0...", "url": "http://www.joelbarlowps.org/", "type": "web"}, "57": {"title": "Centennial High School - Fulton County Schools", "snippet": "Centennial Knights Collaborate. Think. Learn. Create. Centennial High School leads the way in the FCS charter system with its Learning Commons - the only\u00a0...", "url": "https://www.fultonschools.org/centennialhs", "type": "web"}, "58": {"title": "York Community High School: Home - Elmhurst", "snippet": "York Community High School strives to provide an education that enables all students to become life-long learners who respect the diversity of others.", "url": "https://york.elmhurst205.org/", "type": "web"}, "59": {"title": "Our Lady of Good Counsel Catholic High School Olney MD", "snippet": "For families looking for the best-fit high school for their child, we are a Catholic, co-educational community that inspires each student to excel, serve, and love in his\u00a0...", "url": "https://www.olgchs.org/", "type": "web"}, "60": {"title": "Norton High School Home - Norton City Schools", "snippet": "Norton City School Families - please see the attached, 2-page document regarding students' return to In ...", "url": "https://www.nortonschools.org/nortonhighschool_home.aspx", "type": "web"}, "61": {"title": "Columbia High School | East Greenbush CSD", "snippet": "Goff Middle School lost power overnight and Red Mill is still without electricity, therefore, those two schools will be closed on Friday, October 9. All other schools\u00a0...", "url": "https://egcsd.org/columbia-high-school/", "type": "web"}, "62": {"title": "High School Diploma for Adults, Athletes & All Ages | Penn ...", "snippet": "Our online high school is designed to fit the needs of various types of learners including traditional age, adult learners, homeschoolers & student athletes.", "url": "https://www.pennfoster.edu/high-school/admissions/audiences", "type": "web"}, "63": {"title": "2021 Best Public High Schools in America - Niche", "snippet": "Ranking of the Top 100 public high schools in the U.S. based on test scores, key statistics, and ratings. Compare the best high schools by state.", "url": "https://www.niche.com/k12/search/best-public-high-schools/", "type": "web"}, "64": {"title": "Shen High School - Shenendehowa Central Schools ...", "snippet": "Shenendehowa High School is comprised of two buildings: East and West. Both are located on the main campus of Shenendehowa. Students in grades 10-12\u00a0...", "url": "https://www.shenet.org/shen-high-school/", "type": "web"}, "65": {"title": "Trib HSSN", "snippet": "High school scores and summaries for Oct. 10, 2020. Burrell's Ian Durci dives over Deer Lakes' Fletcher Hammond for extra yardage Friday, Oct. A-K Valley high\u00a0...", "url": "https://tribhssn.triblive.com/", "type": "web"}, "66": {"title": "Episcopal High School - Alexandria", "snippet": "Located In Alexandria, VA, Episcopal High School is a private boarding school for boys and girls in grades 9 through 12.", "url": "https://www.episcopalhighschool.org/", "type": "web"}, "67": {"title": "Brooklyn Technical High School", "snippet": "BTHS, Brooklyn Technical High School, Technites, Brooklyn Tech, Engineers, NYC Best Schools, Tech Triangle.", "url": "https://www.bths.edu/", "type": "web"}, "68": {"title": "James Madison High School: Online High School - Classes ...", "snippet": "Attend online high school at JMHS and get your high school diploma. Adults & teens can earn their diploma at our accredited, affordable online high school.", "url": "https://www.jmhs.com/", "type": "web"}, "69": {"title": "Hebron High School / Home of the Hawks - Lewisville ISD", "snippet": "Hebron High School is committed to ensuring all students have the resources they need and want to ultimately thrive in a future they create.", "url": "https://www.lisd.net/hhs", "type": "web"}, "70": {"title": "Irvine High School - Irvine Unified School District", "snippet": "IUSD schools are open, for in-person instruction, for those who selected an in-person academic model. Visit iusd.org/2020-21 for information about our Opening\u00a0...", "url": "https://irvinehigh.iusd.org/", "type": "web"}, "71": {"title": "Stillwater Area Public Schools - Minnesota", "snippet": "Stillwater Public Schools; a tradition of high expectations, standards, great achievements, reputation for excellence across state and nation, wide variety of\u00a0...", "url": "https://stillwaterschools.org/", "type": "web"}, "72": {"title": "Churchill High School - Winston Churchill HS", "snippet": "Click the picture above for the detailed scheduling document. Virtual Club Sign Up: How to Join our 2020-2021 WCHS CLUBS! Opening day for clubs is on\u00a0...", "url": "https://www2.montgomeryschoolsmd.org/schools/churchillhs/", "type": "web"}, "73": {"title": "Hillsborough Township Public Schools: Home", "snippet": "Hillsborough District Home \u00b7 Hillsborough High School \u00b7 Hillsborough Middle School \u00b7 Auten Road Intermediate School \u00b7 Amsterdam Elementary School\u00a0...", "url": "https://www.htps.us/", "type": "web"}, "74": {"title": "Levittown Public Schools: Division Avenue High School", "snippet": "The district is pleased to announce that nine seniors from Division Avenue High School and General Douglas MacArthur High School earned the title of\u00a0...", "url": "http://www.levittownschools.com/division/", "type": "web"}, "75": {"title": "Aragon High School / Homepage - San Mateo", "snippet": "AHS Return to School Plans. Lip Dub 2019 2020: \"Out of Many, One\". Read our Return to School Plan Blog for\u00a0...", "url": "https://www.smuhsd.org/aragonhigh", "type": "web"}, "76": {"title": "Hays CISD / Homepage", "snippet": "Barton Middle School \u00b7 Blanco Vista Elementary School \u00b7 Buda Elementary School \u00b7 Camino Real Elementary School \u00b7 Carpenter Hill Elementary School \u00b7 Chapa\u00a0...", "url": "https://www.hayscisd.net/", "type": "web"}, "77": {"title": "Home - Catholic High School San Diego", "snippet": "Augustine High School. Scroll Down. We are a Catholic liberal arts education for young men in an environment that promotes the development of mind, heart\u00a0...", "url": "https://www.sahs.org/", "type": "web"}, "78": {"title": "High school | Definition of High school at Dictionary.com", "snippet": "High school definition, a school attended after elementary school or junior high school and usually consisting of grades 9 or 10 through 12. See more.", "url": "https://www.dictionary.com/browse/highschool", "type": "web"}, "79": {"title": "Harvard's Seven-Week High School Program | Harvard ...", "snippet": "In this seven-week program, high school students can test-drive college.", "url": "https://www.summer.harvard.edu/high-school-programs/secondary-school-program", "type": "web"}, "80": {"title": "Westminster Christian School is a private, college-prep school ...", "snippet": "!' That was simply priceless.\" - Middle School Parent. Westminster Christian School.", "url": "https://www.wcsmiami.org/", "type": "web"}, "81": {"title": "Kern High School District - Bakersfield", "snippet": "Kern High School District (KHSD) serves 9-12th grade students and is located in Bakersfield, CA.", "url": "https://www.kernhigh.org/", "type": "web"}, "82": {"title": "Ossining High School - Ossining Union Free School District", "snippet": "Welcome to our school! Thank you for visiting the Ossining High School web site where you will find a great deal of information about the entire OHS community.", "url": "https://ossiningufsd.org/schools/ohs/", "type": "web"}, "83": {"title": "Ashley Ridge High School / Homepage", "snippet": "VISION: Ashley Ridge High School is committed to establishing a school culture which understands no limits to the achievement and success of each student.", "url": "https://www.ddtwo.org/ARHS", "type": "web"}, "84": {"title": "Rockhurst High School - Kansas City", "snippet": "Rockhurst High School is the Catholic, Jesuit college preparatory school for young men in Kansas City. Forming \"men for others\", Rockhurst develops the\u00a0...", "url": "https://www.rockhursths.edu/", "type": "web"}, "85": {"title": "Home - Boardman High School - Boardman Local Schools", "snippet": "Spartan Message. Dear BHS Families,. Welcome to the start of the 2020-21 school year! It will be different\u00a0...", "url": "https://www.boardman.k12.oh.us/1/Home", "type": "web"}, "86": {"title": "Bishop Feehan High School - Attleboro, MA", "snippet": "Welcome to Bishop Feehan High School, one of New England's premier Catholic, co-educational, college preparatory schools located in Attleboro,\u00a0...", "url": "https://www.bishopfeehan.com/", "type": "web"}, "87": {"title": "Freeport Area School District: Home", "snippet": "Nationwide, just 367 schools were recognized as Blue Ribbon Schools for 2020. Please join us in congratulating the High School teachers, staff, and\u00a0...", "url": "https://www.freeport.k12.pa.us/", "type": "web"}, "88": {"title": "Kennewick School District", "snippet": "Kennewick School District. ... Next School Board Meeting. Regular Meeting Oct.21, 5:30 p.m.. Zoom Video ... Kennewick High School. Opens: August 2021\u00a0...", "url": "https://www.ksd.org/", "type": "web"}, "89": {"title": "Horry County Schools / Homepage", "snippet": "Academy for the Arts, Science, and Technology \u00b7 Academy for Technology & Academics \u00b7 Aynor Elementary \u00b7 Aynor High School \u00b7 Aynor Middle School \u00b7 Black\u00a0...", "url": "https://www.horrycountyschools.net/", "type": "web"}, "90": {"title": "- Linn-Mar Community School District", "snippet": "2020-21 School Start Times! Elementary: 8:30AM-3:15PM Intermediate: 7:50AM-2:35PM Middle School: 7:50AM-2:35PM High School: 9:00AM-4:00PM.", "url": "https://www.linnmar.k12.ia.us/", "type": "web"}, "91": {"title": "Whippany Park High School - Hanover", "snippet": "Whippany Park High School.", "url": "https://www.whippanypark.org/", "type": "web"}, "92": {"title": "Santa Barbara High School: Home", "snippet": "Home - Santa Barbara High School.", "url": "https://sbhs.sbunified.org/", "type": "web"}, "93": {"title": "Long Beach Unified School District", "snippet": "The Long Beach Unified School District has earned a national and international ... Bancroft Middle School's computer science and engineering teacher wins the\u00a0...", "url": "https://lbschools.net/", "type": "web"}, "94": {"title": "Harlingen Consolidated Independent School District", "snippet": "... environment that strives to promote engaged learning in world-class schools. ... Collaboration, Creativity and Communication, HCISD students receive high\u00a0...", "url": "https://www.hcisd.org/", "type": "web"}, "95": {"title": "Boiling Springs High School: Home", "snippet": "Welcome to Boiling Springs High School website. Our core principle is Students First. Our focus is on helping the students we serve reach their greatest potential\u00a0...", "url": "https://bsh.spart2.org/", "type": "web"}, "96": {"title": "Santa Maria Joint Union High School District", "snippet": "Santa Maria Joint Union High School District. Schools \u00b7 Divisions \u00b7 About Us \u00b7 Contact. From the District. Top Events. Items listed below will be displayed in Full\u00a0...", "url": "http://www.smjuhsd.k12.ca.us/", "type": "web"}, "97": {"title": "Rethinking high school | The Thomas B ...fordhaminstitute.org", "url": "https://fordhaminstitute.org/national/commentary/rethinking-high-school", "thumbnail": "rgba(32,33,36,0)", "type": "image"}, "98": {"title": "School District 518isd518.net", "url": "https://www.isd518.net/schools/whs/", "thumbnail": "rgba(26,115,232,.4)", "type": "image"}, "99": {"title": "Irvington High School (New York ...en.wikipedia.org", "url": "https://en.wikipedia.org/wiki/Irvington_High_School_%28New_York%29", "thumbnail": "rgba(0,0,0,.42)", "type": "image"}, "100": {"title": "Logan High Schoolloganhigh.org", "url": "https://loganhigh.org/", "thumbnail": "rgba(255,255,255,.90)", "type": "image"}, "101": {"title": "Secondary school - Wikipediaen.wikipedia.org", "url": "https://en.wikipedia.org/wiki/Secondary_school", "thumbnail": "rgba(0,172,193,.7)", "type": "image"}, "102": {"title": "TikTok Clubs in High School? It Was a ...nytimes.com", "url": "https://www.nytimes.com/2019/10/19/style/high-school-tiktok-clubs.html", "thumbnail": "rgba(100,100,100,.6)", "type": "image"}, "103": {"title": "Home - York Community High Schoolyork.elmhurst205.org", "url": "https://york.elmhurst205.org/", "thumbnail": "rgba(150,191,242,.17)", "type": "image"}, "104": {"title": "Louisa County High School - Barton Malowbartonmalow.com", "url": "https://www.bartonmalow.com/projects/louisa-county-high-school/", "thumbnail": "rgba(66,133,244,.04)", "type": "image"}, "105": {"title": "Warren High School | Northside ...nisd.net", "url": "https://www.nisd.net/warren", "thumbnail": "rgba(0,0,0,.41)", "type": "image"}, "106": {"title": "CE King High School in Sheldon ISD ...huckabee-inc.com", "url": "https://www.huckabee-inc.com/portfolio/new-high-school/", "thumbnail": "rgba(0,0,0,.20)", "type": "image"}, "107": {"title": "Is High School in America Really Like ...student-management.com", "url": "https://student-management.com/is-high-school-in-america-really-like-the-movies/", "thumbnail": "rgba(32,33,36,.255)", "type": "image"}, "108": {"title": "Clackamas High School Headlines | North ...nclack.k12.or.us", "url": "https://www.nclack.k12.or.us/chs", "thumbnail": "rgba(204,204,204,.75)", "type": "image"}, "109": {"title": "Georgia high school ...nbcnews.com", "url": "https://www.nbcnews.com/news/us-news/coronavirus-prompts-closing-georgia-high-school-district-over-1k-quarantine-n1236492", "thumbnail": "rgba(66,133,244,.26)", "type": "image"}, "110": {"title": "Booker High / Homepagesarasotacountyschools.net", "url": "https://www.sarasotacountyschools.net/schools/bookerhigh/", "thumbnail": "rgba(32,33,36,.10)", "type": "image"}, "111": {"title": "Grant High School / Homepagepps.net", "url": "https://www.pps.net/Domain/119", "thumbnail": "rgba(51,51,51,.8)", "type": "image"}, "112": {"title": "Laurel High School - Home | Facebookfacebook.com", "url": "https://www.facebook.com/LHSBulldogs/", "thumbnail": "rgba(0,0,0,.098)", "type": "image"}, "113": {"title": "San Marino High Schoolsanmarinohs.org", "url": "https://www.sanmarinohs.org/", "thumbnail": "rgba(255,255,255,.1)", "type": "image"}, "114": {"title": "Welcome to South High School | South ...shs.tusd.org", "url": "https://shs.tusd.org/", "thumbnail": "rgba(34,34,34,.87)", "type": "image"}, "115": {"title": "North Forest High School | DLR Groupdlrgroup.com", "url": "https://www.dlrgroup.com/work/north-forest-high-school/", "thumbnail": "rgba(131,131,131,.50)", "type": "image"}, "116": {"title": "Plans for High School ...friscoisd.org", "url": "https://www.friscoisd.org/news/district-headlines/2018/11/19/fisd-moves-forward-with-plans-for-high-school-11", "thumbnail": "rgba(32,33,36,.1)", "type": "image"}, "117": {"title": "Welcome to Chelsea High School ...chelsea.k12.mi.us", "url": "https://www.chelsea.k12.mi.us/chs/index", "thumbnail": "https://encrypted-tbn0.gstatic.com/images?q=tbn%3AANd9GcQXC1tnrElHYoSJBbRZoO2-U0ZW9FBmi3Eb0A&usqp=CAU", "type": "image"}, "118": {"title": "Milford Schools - milford-high-schoolmilfordschools.org", "url": "https://www.milfordschools.org/milford-high-school/home-1/-/", "thumbnail": "https://encrypted-tbn0.gstatic.com/images?q=tbn%3AANd9GcSyQ41C7qZbnbve4BnEhopa9BaTdnhRDGrv2A&usqp=CAU", "type": "image"}, "119": {"title": "TikTok Clubs in High School? It Was a ...nytimes.com", "url": "https://www.nytimes.com/2019/10/19/style/high-school-tiktok-clubs.html", "thumbnail": "https://encrypted-tbn0.gstatic.com/images?q=tbn%3AANd9GcQh3b25Z8dio9UoOslRWwmM7OMbhuROqCJoOQ&usqp=CAU", "type": "image"}, "120": {"title": "Kuna High Schoolkunahigh.kunaschools.org", "url": "https://kunahigh.kunaschools.org/", "thumbnail": "https://encrypted-tbn0.gstatic.com/images?q=tbn%3AANd9GcRRNpInS3do6IeJ50cURdZ2nAJNa-HH6Pt_lQ&usqp=CAU", "type": "image"}, "121": {"title": "Elizabeth High School / EHS Homepageelizabethschooldistrict.org", "url": "https://www.elizabethschooldistrict.org/EHS", "thumbnail": "https://encrypted-tbn0.gstatic.com/images?q=tbn%3AANd9GcT6uo8ejZKUKriMcXHlXggFoevUXcKv-GzS4Q&usqp=CAU", "type": "image"}, "122": {"title": "Richmond-Burton High Schoolrbchs.com", "url": "https://www.rbchs.com/", "thumbnail": "https://encrypted-tbn0.gstatic.com/images?q=tbn%3AANd9GcQAh-xXc8xZGRP9H3u01NGIsDYZXQMq_yCqDw&usqp=CAU", "type": "image"}, "123": {"title": "New Bennington Middle School is ...omaha.com", "url": "https://omaha.com/news/education/new-bennington-middle-school-is-building-its-own-identity-distinct-from-high-school/article_c2f846b8-bf6d-52c5-bafd-d1e4c88b541d.html", "thumbnail": "https://encrypted-tbn0.gstatic.com/images?q=tbn%3AANd9GcRnYrccOFE0MJsY1MXMvr1KgC_GmIURV1Cfrg&usqp=CAU", "type": "image"}, "124": {"title": "Manchester Essex Regional Middle/High ...en.wikipedia.org", "url": "https://en.wikipedia.org/wiki/Manchester_Essex_Regional_Middle/High_School", "thumbnail": "https://encrypted-tbn0.gstatic.com/images?q=tbn%3AANd9GcQw3FueaM2wa2krKvmsc9vQnQkVj_epMhsMLQ&usqp=CAU", "type": "image"}, "125": {"title": "Columbia High School | East Greenbush CSDegcsd.org", "url": "https://egcsd.org/columbia-high-school/", "thumbnail": "https://encrypted-tbn0.gstatic.com/images?q=tbn%3AANd9GcRtcazIUYbYtXVDPWaa8vNn2uZgmFlH8S1uzA&usqp=CAU", "type": "image"}, "126": {"title": "Stansbury High School - Home of the ...stansburyhigh.org", "url": "http://www.stansburyhigh.org/", "thumbnail": "https://encrypted-tbn0.gstatic.com/images?q=tbn%3AANd9GcQ8Zurchpjhhsp5eY0wTsLsSEgsSMRzLz-jUw&usqp=CAU", "type": "image"}, "127": {"title": "Athens High School / Homepageacs-k12.org", "url": "https://www.acs-k12.org/ahs", "thumbnail": "https://encrypted-tbn0.gstatic.com/images?q=tbn%3AANd9GcRMq-F1YNOLXb0PQXuhCx_w6wrahPI1qzlAzQ&usqp=CAU", "type": "image"}, "128": {"title": "Eastmark High School: Homeehs.qcusd.org", "url": "https://ehs.qcusd.org/", "thumbnail": "https://encrypted-tbn0.gstatic.com/images?q=tbn%3AANd9GcQVanHrAfqrqbTiH68E82mpBCrN3E7Cwvh4jg&usqp=CAU", "type": "image"}, "129": {"title": "Centennial / Homepagefultonschools.org", "url": "https://www.fultonschools.org/centennialhs", "thumbnail": "https://encrypted-tbn0.gstatic.com/images?q=tbn%3AANd9GcTuYpUArNvy5Pkerm1aiPUPlH2SnLGvc4hIKw&usqp=CAU", "type": "image"}, "130": {"title": "Salem's high school renovation may ...roanoke.com", "url": "https://roanoke.com/news/education/salems-high-school-renovation-may-start-in-spring/article_e75551fa-bf00-5b97-b5ac-160aa34f4da0.html", "thumbnail": "https://encrypted-tbn0.gstatic.com/images?q=tbn%3AANd9GcTwYZ6Nkzg8HuMbWnW5-yd2ORLV6fPtpCbyUg&usqp=CAU", "type": "image"}, "131": {"title": "Albany High Schoolahs.ausdk12.org", "url": "https://ahs.ausdk12.org/", "thumbnail": "https://encrypted-tbn0.gstatic.com/images?q=tbn%3AANd9GcS-rDZS5B5IRAiId1Nwmwa-F791lyUW1XJ9Sw&usqp=CAU", "type": "image"}, "132": {"title": "CPS Unveils Englewood STEM High School ...news.wttw.com", "url": "https://news.wttw.com/2019/09/01/cps-unveils-englewood-stem-high-school-after-controversial-closures", "thumbnail": "https://encrypted-tbn0.gstatic.com/images?q=tbn%3AANd9GcQFAkmPqV1kAXsfuaWEK-Oh08wWpTv47WNxrw&usqp=CAU", "type": "image"}, "133": {"title": "High school seniors cope with loss ...pressherald.com", "url": "https://www.pressherald.com/2020/04/10/high-school-seniors-cope-with-loss-after-school-closes-for-rest-of-the-year/", "thumbnail": "https://encrypted-tbn0.gstatic.com/images?q=tbn%3AANd9GcS7Gord3uGEOhjZeUyTqy0fpUTT11G11e-j8w&usqp=CAU", "type": "image"}, "134": {"title": "School announcements | Homer Newshomernews.com", "url": "https://www.homernews.com/news/school-announcements-21/", "thumbnail": "https://encrypted-tbn0.gstatic.com/images?q=tbn%3AANd9GcTFxWQYncY_hz8OEQekU3PJ12Rm8iNUjDW4_Q&usqp=CAU", "type": "image"}, "135": {"title": "Shakopee High School / Welcomeshakopee.k12.mn.us", "url": "https://www.shakopee.k12.mn.us/Domain/8", "thumbnail": "https://encrypted-tbn0.gstatic.com/images?q=tbn%3AANd9GcRsCEu5McxwKspVQqX8bPuq7dXuE1Q4vHKywQ&usqp=CAU", "type": "image"}, "136": {"title": "Killeen (Texas) district plans new high ...asumag.com", "url": "https://www.asumag.com/planning-design/new-construction/article/20856504/killeen-texas-district-plans-new-high-school", "thumbnail": "https://encrypted-tbn0.gstatic.com/images?q=tbn%3AANd9GcRc2xENKUAbe1uEct6oRbWdkFbNmD3MYGvXkw&usqp=CAU", "type": "image"}, "137": {"title": "Woodlawn High School / Homepagebhamcityschools.org", "url": "https://www.bhamcityschools.org/woodlawn", "thumbnail": "https://encrypted-tbn0.gstatic.com/images?q=tbn%3AANd9GcRg1MIolamSgmpAADVNY3R1TViux4fknaiOrg&usqp=CAU", "type": "image"}, "138": {"title": "High School in Polk County, Floridabaynews9.com", "url": "https://www.baynews9.com/fl/tampa/news/2020/08/08/name-for-a-new-high-school-up-for-a-vote-polk-county--florida", "thumbnail": "https://encrypted-tbn0.gstatic.com/images?q=tbn%3AANd9GcT4Tnidht1YIGit1ETLTbZhZWeED5jgR9KaEA&usqp=CAU", "type": "image"}, "139": {"title": "Antioch High School / Homepageantiochschools.net", "url": "https://www.antiochschools.net/ahs", "thumbnail": "https://encrypted-tbn0.gstatic.com/images?q=tbn%3AANd9GcRG0FCCg-Lksr4Lu0xsnl3yqOeBHYhLIOgB2w&usqp=CAU", "type": "image"}, "140": {"title": "High School May Yield Benefits ...psychologicalscience.org", "url": "https://www.psychologicalscience.org/news/releases/school-composition-student-outcomes.html", "thumbnail": "https://encrypted-tbn0.gstatic.com/images?q=tbn%3AANd9GcRJHA8TZL60f2BAUNU6nGfUm6l5ewKb7WV0PA&usqp=CAU", "type": "image"}, "141": {"title": "Green Hill High School / Homepagewcschools.com", "url": "https://www.wcschools.com/ghhs", "thumbnail": "https://encrypted-tbn0.gstatic.com/images?q=tbn%3AANd9GcSyFoq555ta9D43Y6Ci-KkuAkL3gRK4zh6_XQ&usqp=CAU", "type": "image"}, "142": {"title": "Cardinal O'Hara High Schoolcohs.com", "url": "https://www.cohs.com/", "thumbnail": "https://encrypted-tbn0.gstatic.com/images?q=tbn%3AANd9GcRkwKvlRbCcBT-NhU7rlR8owI79HaiZ0JqReg&usqp=CAU", "type": "image"}, "143": {"title": "Home \u00bb Marian High Schoolmarianhighschool.net", "url": "https://marianhighschool.net/", "thumbnail": "https://encrypted-tbn0.gstatic.com/images?q=tbn%3AANd9GcTRieA0elj6rO_E2eQ3ZqphZL4vbAULvYV22g&usqp=CAU", "type": "image"}, "144": {"title": "Cardinal O'Hara High Schoolcohs.com", "url": "https://www.cohs.com/", "thumbnail": "https://encrypted-tbn0.gstatic.com/images?q=tbn%3AANd9GcRIQvZ5cuQJEFVLr2f8oUYSPDrDD1uOerFyVA&usqp=CAU", "type": "image"}, "145": {"title": "Welcome to South High School | South ...shs.tusd.org", "url": "https://shs.tusd.org/", "thumbnail": "https://encrypted-tbn0.gstatic.com/images?q=tbn%3AANd9GcQZ9jgGnLDX59afN0LJNhbCWZWEM_xE1sR5KA&usqp=CAU", "type": "image"}, "146": {"title": "Cambridge / Homepagefultonschools.org", "url": "https://www.fultonschools.org/cambridgehs", "thumbnail": "https://encrypted-tbn0.gstatic.com/images?q=tbn%3AANd9GcTazCmsa2cHGceNe7v99uyLvN63K1HiAtTE_A&usqp=CAU", "type": "image"}, "147": {"title": "Warwick High Schoolwarwicksd.org", "url": "https://www.warwicksd.org/website/school.php?schoolid=0006", "thumbnail": "https://encrypted-tbn0.gstatic.com/images?q=tbn%3AANd9GcT4nWy6bj15ojI45uiZcmVLhHw5_8tkkHyPGg&usqp=CAU", "type": "image"}, "148": {"title": "Discovery HS / Homepagegcpsk12.org", "url": "https://www.gcpsk12.org/discoveryhs", "thumbnail": "https://encrypted-tbn0.gstatic.com/images?q=tbn%3AANd9GcTpnWRwGU_DqnRPggpjgzgw69eF0WmnO6EVsQ&usqp=CAU", "type": "image"}, "149": {"title": "Westfield High Schoolwhs.westfieldnjk12.org", "url": "https://whs.westfieldnjk12.org/", "thumbnail": "https://encrypted-tbn0.gstatic.com/images?q=tbn%3AANd9GcTn_PbjUckQMHpFKDP8M8TKDp16tpBfryrzxw&usqp=CAU", "type": "image"}, "150": {"title": "High School Students ...wbur.org", "url": "https://www.wbur.org/hereandnow/2020/03/20/coronavirus-college-plans-high-school", "thumbnail": "https://encrypted-tbn0.gstatic.com/images?q=tbn%3AANd9GcRANP7F3g-MuJgBrH30wzg3NSsHDwrKhVgAtA&usqp=CAU", "type": "image"}, "151": {"title": "Welcome to Kimberly High School ...kimberly.k12.wi.us", "url": "https://www.kimberly.k12.wi.us/kimberly-high", "thumbnail": "https://encrypted-tbn0.gstatic.com/images?q=tbn%3AANd9GcTeVZjPbSDb95Nfn9jkkw08VY_CuYNjO9CgMg&usqp=CAU", "type": "image"}, "152": {"title": "Beverly Hills High Schoolbhhs.bhusd.org", "url": "https://bhhs.bhusd.org/", "thumbnail": "https://encrypted-tbn0.gstatic.com/images?q=tbn%3AANd9GcSNoFYa54OZ4uNqMxqcA09oPCRy7qPofALLWQ&usqp=CAU", "type": "image"}, "153": {"title": "Folk high school - Wikipediaen.wikipedia.org", "url": "https://en.wikipedia.org/wiki/Folk_high_school", "thumbnail": "https://encrypted-tbn0.gstatic.com/images?q=tbn%3AANd9GcTLEAiQ3WaxxJnrjXfhTuC8UP-hxPCwwH3UUg&usqp=CAU", "type": "image"}, "154": {"title": "Stevens High School | Northside ...nisd.net", "url": "https://www.nisd.net/stevens", "thumbnail": "https://encrypted-tbn0.gstatic.com/images?q=tbn%3AANd9GcRjPFT-nqD_WhWhY7Qb9y4RivDw1UPlevnaaQ&usqp=CAU", "type": "image"}, "155": {"title": "Vestavia Hills High School / Homepagevestavia.k12.al.us", "url": "https://www.vestavia.k12.al.us/vestaviahigh", "thumbnail": "https://encrypted-tbn0.gstatic.com/images?q=tbn%3AANd9GcRdpdZBb2mDrHf1TNNcBI4pdqazouTFrQI8xQ&usqp=CAU", "type": "image"}, "156": {"title": "Mercy High School - Omaha, NEmercyhigh.org", "url": "https://www.mercyhigh.org/", "thumbnail": "https://encrypted-tbn0.gstatic.com/images?q=tbn%3AANd9GcS48Tc7QRzEVoDPjEdKJ400HaevhN7gSvgjXw&usqp=CAU", "type": "image"}, "157": {"title": "High school students face a new reality ...cnbc.com", "url": "https://www.cnbc.com/2020/04/24/high-school-students-face-a-new-reality-due-to-coronavirus.html", "thumbnail": "https://encrypted-tbn0.gstatic.com/images?q=tbn%3AANd9GcS2rR90hZ7JgjxBFuh7iIyfoko0YnX2YrI4Mg&usqp=CAU", "type": "image"}, "158": {"title": "Home - Green Mountain High Schoolgreenmountainhs.jeffcopublicschools.org", "url": "https://greenmountainhs.jeffcopublicschools.org/", "thumbnail": "https://encrypted-tbn0.gstatic.com/images?q=tbn%3AANd9GcTx45ZVgNzhKT4oUiviHLmf9fRD_ILhNHgZ5g&usqp=CAU", "type": "image"}, "159": {"title": "Home - Rosemount High Schoolrhs.district196.org", "url": "https://rhs.district196.org/", "thumbnail": "https://encrypted-tbn0.gstatic.com/images?q=tbn%3AANd9GcSevLRQh1kGVFvHpk3i_qrbYf1OQgk47dEM-Q&usqp=CAU", "type": "image"}, "160": {"title": "C.K. McClatchy High School - Welcome to ...ckm.scusd.edu", "url": "https://ckm.scusd.edu/", "thumbnail": "https://encrypted-tbn0.gstatic.com/images?q=tbn%3AANd9GcRJS7yB1RBmJhOTfnGy6BN5KHjgGSOXweP-6Q&usqp=CAU", "type": "image"}, "161": {"title": "Walter Johnson HSwww2.montgomeryschoolsmd.org", "url": "https://www2.montgomeryschoolsmd.org/schools/wjhs/", "thumbnail": "https://encrypted-tbn0.gstatic.com/images?q=tbn%3AANd9GcQhpw1MWdSSVFbBCWUNt2AWU3uEM1lmISOt5w&usqp=CAU", "type": "image"}, "162": {"title": "School closures and virtual graduations ...vox.com", "url": "https://www.vox.com/the-goods/2020/4/1/21197425/coronavirus-missed-graduation-milestones-students", "thumbnail": "https://encrypted-tbn0.gstatic.com/images?q=tbn%3AANd9GcQu_qY4SEMswmPRSuUtv0-MJS5nNnksIafGBQ&usqp=CAU", "type": "image"}, "163": {"title": "Home - Bothell Highbothell.nsd.org", "url": "https://bothell.nsd.org/", "thumbnail": "https://encrypted-tbn0.gstatic.com/images?q=tbn%3AANd9GcQkCLqmFWnUQ0FFJeXPEMG4eIdYm_9UoMSe5g&usqp=CAU", "type": "image"}, "164": {"title": "Truman High Schoolsites.isdschools.org", "url": "http://sites.isdschools.org/truman", "thumbnail": "https://encrypted-tbn0.gstatic.com/images?q=tbn%3AANd9GcRhuCyVGkFOv6gu7uhIxwr5yk7_9GkBOBXw4w&usqp=CAU", "type": "image"}, "165": {"title": "Thompson High / Homepageacsboe.org", "url": "https://www.acsboe.org/Domain/10", "thumbnail": "https://encrypted-tbn0.gstatic.com/images?q=tbn%3AANd9GcSMm7qw4KRo-rC2QVMEjXdCs-bADCYAMENhcw&usqp=CAU", "type": "image"}, "166": {"title": "Lathrop High School - nora systems GmbHnora.com", "url": "https://www.nora.com/united-states/en/project-references/education/us/fairbanks_lathrop-high-school", "thumbnail": "https://encrypted-tbn0.gstatic.com/images?q=tbn%3AANd9GcSDJyCf1dGjRmnLxH_Mfcbl-fkUwFUYu_h6Ng&usqp=CAU", "type": "image"}, "167": {"title": "Madison High School / Homepagepps.net", "url": "https://www.pps.net/Domain/138", "thumbnail": "https://encrypted-tbn0.gstatic.com/images?q=tbn%3AANd9GcRlfpF_9ASXtYYTg79i0DeVklXDMR4FssJuPA&usqp=CAU", "type": "image"}, "168": {"title": "Stevenson High School / Homepagelivoniapublicschools.org", "url": "https://www.livoniapublicschools.org/Stevenson", "thumbnail": "https://encrypted-tbn0.gstatic.com/images?q=tbn%3AANd9GcQTe4RF1rtnu1aoD2mr03EQhQ00cP3_LIjhlg&usqp=CAU", "type": "image"}, "169": {"title": "Timberline High School / Lacey, WAnthurston.k12.wa.us", "url": "https://www.nthurston.k12.wa.us/timberline", "thumbnail": "https://encrypted-tbn0.gstatic.com/images?q=tbn%3AANd9GcSAzmbuB5CDFpGcV8lD4ADwar6PcAym_wyNVA&usqp=CAU", "type": "image"}, "170": {"title": "Lone Star High School (Frisco, Texas ...en.wikipedia.org", "url": "https://en.wikipedia.org/wiki/Lone_Star_High_School_%28Frisco,_Texas%29", "thumbnail": "https://encrypted-tbn0.gstatic.com/images?q=tbn%3AANd9GcQXfdQ66jRepwGUhhFxvwsRvVcuofqLMgMFbw&usqp=CAU", "type": "image"}, "171": {"title": "How coronavirus could impact futures of ...news.uchicago.edu", "url": "https://news.uchicago.edu/story/how-coronavirus-could-impact-futures-students-entering-high-school-college", "thumbnail": "https://encrypted-tbn0.gstatic.com/images?q=tbn%3AANd9GcR0I7YMw56B4rALVbgrx6yTBLyxdScklT1c1w&usqp=CAU", "type": "image"}, "172": {"title": "Cherokee Trail High School / Homepagecherrycreekschools.org", "url": "https://www.cherrycreekschools.org/cherokeetrail", "thumbnail": "https://encrypted-tbn0.gstatic.com/images?q=tbn%3AANd9GcQOu_AVIRQK8mh8ipHiJkwavd7IcbPlSNm5GQ&usqp=CAU", "type": "image"}, "173": {"title": "Avon High School / Homepageavon-schools.org", "url": "https://www.avon-schools.org/Page/9", "thumbnail": "https://encrypted-tbn0.gstatic.com/images?q=tbn%3AANd9GcTNDl1EF05i8QlbPmpROC9bxgwATb3J-mruhw&usqp=CAU", "type": "image"}, "174": {"title": "Riverside Unified School Districtriversideunified.org", "url": "http://www.riversideunified.org/cms/One.aspx?portalId=580805&pageId=3594907", "thumbnail": "https://encrypted-tbn0.gstatic.com/images?q=tbn%3AANd9GcROzw1Hqcd22snXOcTd0tMD-QesvVuX1W3p2A&usqp=CAU", "type": "image"}, "175": {"title": "Roseville's newest high school is open ...kcra.com", "url": "https://www.kcra.com/article/roseville-s-newest-high-school-is-open-from-a-distance/33596524", "thumbnail": "https://encrypted-tbn0.gstatic.com/images?q=tbn%3AANd9GcTsDX7XgSZEglR3v9MGl78jgiXKGePM6CKTkw&usqp=CAU", "type": "image"}, "176": {"title": "Noblesville High School ...youarecurrent.com", "url": "https://www.youarecurrent.com/2020/08/07/covid-19-case-confirmed-at-noblesville-high-school/", "thumbnail": "https://encrypted-tbn0.gstatic.com/images?q=tbn%3AANd9GcT9otUQCHFBWXbcFhEX1f52uJ3qy97NBEB2lQ&usqp=CAU", "type": "image"}, "177": {"title": "Andover High School (Massachusetts ...en.wikipedia.org", "url": "https://en.wikipedia.org/wiki/Andover_High_School_%28Massachusetts%29", "thumbnail": "https://encrypted-tbn0.gstatic.com/images?q=tbn%3AANd9GcSXX8aONGcIRSNon-vM8iiTp1EkPJGjuFmJcg&usqp=CAU", "type": "image"}, "178": {"title": "Clark High School | Northside ...nisd.net", "url": "https://www.nisd.net/clark", "thumbnail": "https://encrypted-tbn0.gstatic.com/images?q=tbn%3AANd9GcQFmZV42z6K1EIgiH8LzueUzbs2NnUb4zvLfA&usqp=CAU", "type": "image"}, "179": {"title": "To Prepare Your Child For High School ...oxfordlearning.com", "url": "https://www.oxfordlearning.com/how-to-prepare-your-child-for-high-school/", "thumbnail": "https://encrypted-tbn0.gstatic.com/images?q=tbn%3AANd9GcSOtbi32T9The19qPBIPWvEFd_7qDWCXjUo-w&usqp=CAU", "type": "image"}, "180": {"title": "Indian Trail High School and Academykusd.edu", "url": "https://www.kusd.edu/indiantrail/", "thumbnail": "https://encrypted-tbn0.gstatic.com/images?q=tbn%3AANd9GcRWJeNW0qnkcWkIsK27-2I7e-UBsCdxfVOAYA&usqp=CAU", "type": "image"}, "181": {"title": "Welcome to North High School | North ...northhighschool.org", "url": "http://www.northhighschool.org/", "thumbnail": "https://encrypted-tbn0.gstatic.com/images?q=tbn%3AANd9GcRwHTY_77dr958vQZj5U5dJBuRmKDKPGc8eqg&usqp=CAU", "type": "image"}, "182": {"title": "Jasper Junior Senior High School ...en.wikipedia.org", "url": "https://en.wikipedia.org/wiki/Jasper_Junior_Senior_High_School", "thumbnail": "https://encrypted-tbn0.gstatic.com/images?q=tbn%3AANd9GcQxUeMXNw0IGGUrURfg1AiItmKYgPdKD2lilg&usqp=CAU", "type": "image"}, "183": {"title": "Unique New High School Debuts in Texas ...schoolconstructionnews.com", "url": "http://schoolconstructionnews.com/2020/01/10/unique-new-high-school-debuts-in-texas/", "thumbnail": "https://encrypted-tbn0.gstatic.com/images?q=tbn%3AANd9GcSCYRWdsqL_m0zLH6f7tfaQCapUokmQ21AJog&usqp=CAU", "type": "image"}, "184": {"title": "Home - Lake City High Schoollchs.florence3.k12.sc.us", "url": "http://www.lchs.florence3.k12.sc.us/", "thumbnail": "https://encrypted-tbn0.gstatic.com/images?q=tbn%3AANd9GcS5R-IjnBaQTkpq9Wo-sq_CRBFnlJDQid3IWg&usqp=CAU", "type": "image"}, "185": {"title": "Palmer High School / Homepaged11.org", "url": "https://www.d11.org/Palmer", "thumbnail": "https://encrypted-tbn0.gstatic.com/images?q=tbn%3AANd9GcThKQB9JFmFTYadmE5krun4mXA7LAFKkfl7Pg&usqp=CAU", "type": "image"}, "186": {"title": "Home - The Delta High Schoolthedeltahighschool.com", "url": "https://www.thedeltahighschool.com/", "thumbnail": "https://encrypted-tbn0.gstatic.com/images?q=tbn%3AANd9GcRR7gu-wbMiOb-ago2i5P2HdO1qbZDFmph3Sg&usqp=CAU", "type": "image"}, "187": {"title": "Archbishop Molloy High Schoolmolloyhs.org", "url": "https://www.molloyhs.org/", "thumbnail": "https://encrypted-tbn0.gstatic.com/images?q=tbn%3AANd9GcQnNIlU18U6idZ44W23ty3mtSkiPUMvItyKzg&usqp=CAU", "type": "image"}, "188": {"title": "Blue Valley High Schooldistrict.bluevalleyk12.org", "url": "https://district.bluevalleyk12.org/schools/high/BVH/Pages/home.aspx", "thumbnail": "https://encrypted-tbn0.gstatic.com/images?q=tbn%3AANd9GcTpNBHWvYAOJR89MA8V8nBIf-rRG9kp8qrzLA&usqp=CAU", "type": "image"}, "189": {"title": "Secondary School / Homemidlakes.org", "url": "https://www.midlakes.org/domain/14", "thumbnail": "https://encrypted-tbn0.gstatic.com/images?q=tbn%3AANd9GcTNv3Rtb_UieddXQQfxLsxEHMquP6jJ_jxXbA&usqp=CAU", "type": "image"}, "190": {"title": "Home - New London High Schoolnewlondonhs.ss8.sharpschool.com", "url": "http://newlondonhs.ss8.sharpschool.com/", "thumbnail": "https://encrypted-tbn0.gstatic.com/images?q=tbn%3AANd9GcSCOmSYNnrwJ2_0S84bNkOV1jsog1BixxjrNg&usqp=CAU", "type": "image"}, "191": {"title": "Franklin High School suspends in-person ...citizen-times.com", "url": "https://www.citizen-times.com/story/sports/high-school/hshuddle/2020/08/24/franklin-high-school-suspends-person-instruction-after-a-number-positive-covid-19-cases/3428668001/", "thumbnail": "https://encrypted-tbn0.gstatic.com/images?q=tbn%3AANd9GcRnkEiA9gw2PkC8SwaH86to8plZI2xVgxNdCw&usqp=CAU", "type": "image"}, "192": {"title": "Home - Clear Lake High Schoolclearlakehs.ccisd.net", "url": "https://clearlakehs.ccisd.net/", "thumbnail": "https://encrypted-tbn0.gstatic.com/images?q=tbn%3AANd9GcQQBeU6WCpffpwiekyI8Tuuxg6LYkEX63AL5w&usqp=CAU", "type": "image"}, "193": {"title": "Lincoln High Schoollincolnhs.org", "url": "https://www.lincolnhs.org/", "thumbnail": "https://encrypted-tbn0.gstatic.com/images?q=tbn%3AANd9GcTSZSdCb2hPSi6UVPrrPaKuEIT1iO-caJidlw&usqp=CAU", "type": "image"}, "194": {"title": "Melbourne High / Homepagebrevardschools.org", "url": "https://www.brevardschools.org/MelbourneHS", "thumbnail": "https://encrypted-tbn0.gstatic.com/images?q=tbn%3AANd9GcQK9y_JZ3sZnAc7tzvfhhbpch8BL_ZTAQen_A&usqp=CAU", "type": "image"}, "195": {"title": "Lake Mary high school names on Google ...orlandoweekly.com", "url": "https://www.orlandoweekly.com/Blogs/archives/2020/01/13/hackers-change-leesburg-and-lake-mary-high-school-names-on-google", "thumbnail": "https://encrypted-tbn0.gstatic.com/images?q=tbn%3AANd9GcT2zRjKelqd8ns18U5MlRDXeg1389uoMOsTQA&usqp=CAU", "type": "image"}, "196": {"title": "Fennimore High Schoolfennimore.k12.wi.us", "url": "http://www.fennimore.k12.wi.us/fhs/", "thumbnail": "https://encrypted-tbn0.gstatic.com/images?q=tbn%3AANd9GcQ3u1xBVOmEF6utnflmPvXddKYQeXmM_Kq18Q&usqp=CAU", "type": "image"}, "197": {"title": "Rockford freshman center, high school closes for 2 weeks", "snippet": "ROCKFORD, Mich. (WOOD) \u2014 The Rockford Freshman Center and Rockford High \nSchool will be closed for two weeks due to coronavirus ...", "uploaded": "18 hours ago", "url": "https://www.woodtv.com/health/coronavirus/rockford-freshman-center-high-school-closes-for-2-weeks/", "thumbnail": "data:image/jpeg;base64,/9j/4AAQSkZJRgABAQAAAQABAAD/2wCEAAkGBwgHBgkIBwgKCgkLDRYPDQwMDRsUFRAWIB0iIiAdHx8kKDQsJCYxJx8fLT0tMTU3Ojo6Iys/RD84QzQ5OjcBCgoKDQwNGg8PGjclHyU3Nzc3Nzc3Nzc3Nzc3Nzc3Nzc3Nzc3Nzc3Nzc3Nzc3Nzc3Nzc3Nzc3Nzc3Nzc3Nzc3N//AABEIAHAAcAMBIgACEQEDEQH/xAAcAAACAgMBAQAAAAAAAAAAAAAEBQIDAQYHAAj/xAA7EAACAQMCAwUGBAMIAwAAAAABAgMABBEFEiExQQYTIlFhFDJxgZGhI0KxwQcz0RVSYnKi4fDxJIKS/8QAGQEAAwEBAQAAAAAAAAAAAAAAAQIDAAQF/8QAJREAAgIBBAICAgMAAAAAAAAAAQIAEQMEEiExE0FRYQWxIjJC/9oADAMBAAIRAxEAPwDiu7JyCRmpE7uJyK2C27IXcn8+eKL0XxkU3tuyOnxgGV5pj6ttH2pC6iXXT5D6mjnAGBgDOeNT7uRWUIHMmM7QOP2rpFvo2mW2O6socjqy7j9TR6KqDCKFHoMUvmHoSw0Z9mczj0jUZ2DJaTnIByYyK3Xst2P02dTJ2inlgRUP4UCeIsQcHPHkf24U5B41YD/3S+Yyg0a+zAdW7C9mI71Z9Kvp5LPYA9pIjq5bkSrkYHzzzrU5OxWpoFMDwOeH5sEdfhwroVqhkLk79iIzvsXc2AOg6nl9agdStja3BsI5VuEQOHn2MAu4A4GCM8c59KtiXLl5XqQzJgxcMeZzkdj9XQYW2ib/ABd6v6ZqtuzutIpH9nufPDqcfQ12rQLPVGh3X8HfFjuX/wAkKNpTh7vXOD8M0eyLGGmuLEtAAqDFyDluPiGTgg5H0qhxMDVic3kxn0Z87S6dqFqSZ7K4RccSYzgfOqkijePg2XHPHIDzNd+16B7SNZrbSp2jXd32do2gdQUOPPORSO50/TtQCju7adnVX7qRRvGRnHEDJ6cDSsjgXUZRjc0Go/c48YUVPC+X6gjgaseRRIJXclgAMknPl+ldBvOyOl3CkQCW2PP8NyR9Dmtc1PsZeW6l7aRLhB091vvw+9SDgyjafIv3NrAqwCsRbRKve/y8jOOdMdStYLGWOMJI4YZyZAP2NQri56Jem2wILUgtGxWUdzbvLaM++P34n8vQ9ajZWntO93bZDGu52AyR8K20zeRaP1BgKzgVb3kBfAgbZ/n8X9Knc2piRJo2328nut1+B8jQr4jB+aIkLSQQ3cEpYqI5FbIPLBr1vbadZzGRGuLo7GXayiON8gjjgk44/Hh0q57dLa1ilmBeSbisecBR5n7VQBFJHIfEkg4qM8GqiZXxghT3I5MePKdxF1Cjfz7FRDHGiqFVEjACgcgDz+9V+23IP85/rU7q3jWwtZ4Q26XIfjnDDoKquUijkWOP3lXEhznLdQKUs3sxkGP0sJTVbtUZTJvVhtIIxkeRxjPzoeKK1e9tZ1cwd0UHdum9cKeeeePkavuo4YYbWSOHIlj3NuY+9niKzBFG0M9yUO1CAqZ6nz9KdM2ROAZJ8WJxZEGkJ3E5zk8/OhpmBBDDNHhA9u8qAB4cF0HJl/5+tRvbWGW6uLVFK/h95E4J48M8flmpV7lt4HBEUkZp5q8ftNjZ3Cso8PEscdB/Q0jp2v4/ZsdWiY8fn/vTL7ETNwVI+ZK3EmkW7yypveZcJt4qPUn+lZ0z8TSb6NeL8/lj/Y0HpmpLGnsl6N9q/AEjPd/D0onY+k3Imj/GtJBglTzU/vRBEmwPIbuKweHCmunH2jSr+3b8mHX0PH+lL7qFDKWs5FkiY5A3AMvoR0q23uUs7C4QOrXFxhSFOQijzPn6Uq8GXyEOvHcL1ht9rYTqPC0QXh5ilec9avtr1FtmtLtWe3J3KV96NvT0of8AAU5ErSKOIUIVPzzy+9BqPIjY7QbWEdabNF/ZfeTBmW3n3eHmAwxn65+lBXtobYrIjiS3k4xyjjn4+tVWt8sUN1E8ZbvxjwnAFZtL9reCWAxrLHJ+R2OF9aJIIqKFdWLCGd4H0VGKo5gnKEMM4BGf1qNvce0RXcOAryAOiry3LzA+XSgUu5EtpYAseyUgnIORjljjVO5gQQSCOII6UN0IxXcP02TM8wPuezvu+lYN2jQ2nfnbHcwGFpRzQqcfTlmgXmkZHXdgOPEQoBb40K5l2CLcSi+6pJIHyrbqhOLcbMmGDc+B86tS6ukjEcdzIiD8qHaPtQTycKutUln3CFDIy+9txwpQT6jMq1/KT254kkk8yTmvbVPyqAfJUE4zzOOAq+9gks5u5dlL7d3DOK3MNjqVFc8wDXqJntxHZ21yrkiXOQRwGKlPEttbwkgNLMu/LclXpj1rUZhkB6guKzlRzNZkkV4woQK45svUUVqIEllYzjZteIoxLADIOOvWsBc3kogdQYja2GVlPMZGM1ONDKWCkDapdiegFWam+63sZtwO+HaSDnJU4oe1vBby71VXypVkbkwPMVjwahBZk3DuWxRNPNFFGykyYwfL41B2QZ2knHu8Mbv6UVDcWcMtvfW+9Ye97uWNiCUJHMHqMfpS25W4hmkTb4FJIf8AKR0OfWjVRFJY9xmbaMahJb7iVMZMRzxJ25GcVVMYLdLUuFKum9+HPiR9gKpa+VbjTbjvV8KKsoDZK7TjiB6UBPcRuohcMyRO3dsvMqTnBz/znR4iqrHuBd+x6037Nz41JUY8JEZT68M/tSIUdpMhj1K2dfyyAnjjA6/agp5lsq3jMKlVI3eOSdAVJBCgkijddl3pY3CEES2444xxH/dLdY7sajM0MsciO2QUYGrLm+gl0u3tPxGlhJO/AC4PTzo8ciSAJ2NDVmMvZw8swXH0BA/es3s/tem21zCNzQp3Uy9VxyOKVwX8kNnNbLHGVlxvLAk8PLjVEMkkTb4pHR/7ysQaBIjjE1k/fEb2kudHv0l8AJjaJjwy2TkD5Yqs3Mb6KkTyoJ45iyJ12kcfvQDOz8XdmPmzZqscKBYdRxi/dw6W6jk0yK3w/exyMwbhjB6UHHI0ciuuNykEZGRw86iDgYquWeKEZlkRAP7xxSWTHAVAbhMs8kid2dqpv37VXAzyzUOOACxIHTpSyXWrVT+FvmPki/vQz6tdSnEECpnq5z+lUGN2kW1GFOLjvh86rluIYRmWVEH+JgKTFL65/mXEm3yTwj7cammmIPE4BPmeJqo0/wAmcr/kB/kQ6pVisM6Iu5iAPMmoT0CQJYKlS2bVrOLh3u8+Ua7qFfWZn4W9qf8ANIf2FOMbGSfU4k7MeZFYknjiXdJIqDzZgK18y6hccHnKDyjGK8mnAnfKSx83NUGnPszlf8gB/URnLrVmnuO0p8kXP35UM+r3MvC3tQoPWQ5+wpzo/YzWNTwbHSp3RuUhXu0+O5uBrd9I/hHdth9Tv4bdescClz/9HgPvVRhUTlfW5W6NTlZOoXH824ZQekfhrMelgsGbBPm3iJrZu0+kromv3unIzukLjYz8ypUEfrSwHHSqhQOpzNkZuzL9O7OXV41osFuzJdT+zxPjCl+GfoDkmntp2MBhhklukSXvysluEORGswidw3LIY8scuNPGmgi7CQewanEl1ZRx3Hdw8ZA8m9XVvLO8D/19ap1btNpjJqAieV5nWU2zRDw/jqhcMTyKuCa0SJu1Gm2thPE9gsiW0veLslbcyPG5Rhn4gH50glfb0J+FMO0/aKXVo42e3itxFuZ+6J8bsQXfjyz5Ui3t3al/e2AGmgl8+oWdrjdzPLPGtXmWS8u3KkupckZbOBmsXUzTIA+Tip6UQLgA9QcVz4kCy7ux7MYW9gCQFTLE4A6mty0b+HPaC/w3sItYz+e5YJ/p977VrSyNGRIgy6EMOPUV2rt1dX11o2jyaZPKhvJUjYROV3b1yMkdKo7bBcbT4fPlGO6uLtM/hXp1ttbWNSaVhjMduuxfLGeJP2rZodJ0DQLRn0rTrb2lVPdtMCxLerNxpXpsSaPoKWFxIzyKsjylMk7i+7Ax8K0a67SXDtcW5f2iDcxhNwvi58Dx68PKuJdaHBr0alH06I9Xc6ZadpJ9Z0aaWwa3tr2JwrB3DKvE5Pw4UhtP4gwy6i1pfxMfxRGGjYEIORbPXj9q5ncXbR25cR7EbjvU5HPnjpUIZQYywRd27BYciDjjUznfubYOhNz/AInraS9pFu4riIiW1Ukht3iBI6emK050jJUw+6xx86FvJYVuZVu5mZVxsVRyGBx/XhVsU0RiEbu/hIG/OPD54pmzZA26IEUioRJb7E4ttIPUcPrVL20quq7SQeINGSTpDEdr+EcGI5ehxWfaHKpJGww3E7iKRdXlEc4Ei2axuJQyMAgA47j0qiSyum2jaACD4icCnLThEBK8PzdQPjQEiyywYtGaNmPvdGHx6VRdW5PPEBwJXE//2Q==", "type": "news"}, "198": {"title": "Klein Oak High School reports 31 COVID-19 cases", "snippet": "KLEIN, Texas (KTRK) -- Klein ISD is dealing with a COVID-19 cluster after \n31 cases were reported at a high school. The district's COVID-19 ...", "uploaded": "2 days ago", "url": "https://abc13.com/klein-isd-covid-19-cluster-oak-high-school-coronavirus-cases-at-students-infected/6869820/", "thumbnail": "data:image/jpeg;base64,/9j/4AAQSkZJRgABAQAAAQABAAD/2wCEAAkGBwgHBgkIBwgKCgkLDRYPDQwMDRsUFRAWIB0iIiAdHx8kKDQsJCYxJx8fLT0tMTU3Ojo6Iys/RD84QzQ5OjcBCgoKDQwNGg8PGjclHyU3Nzc3Nzc3Nzc3Nzc3Nzc3Nzc3Nzc3Nzc3Nzc3Nzc3Nzc3Nzc3Nzc3Nzc3Nzc3Nzc3N//AABEIAHAAcAMBIgACEQEDEQH/xAAbAAABBQEBAAAAAAAAAAAAAAAEAQIDBQYHAP/EAEsQAAEDAwIEAQcIBAgPAAAAAAECAwQABRESIQYTMUFRFCIyYXGBkRUWI0KhsdHSVGKSkwdTcqKywcLwJSYzNDVEUmNkc4KDlMPh/8QAFwEBAQEBAAAAAAAAAAAAAAAAAQACA//EACERAAICAgEFAQEAAAAAAAAAAAABAhESIVEDEzFh8JHh/9oADAMBAAIRAxEAPwDEtnUoKJIA656UYog4JOUeqowyhxIyk9NimpAkjAIwOlcGxoQOoVq0EDwFWNk86Ur2b/Gq9yGsgFsjPftR3DhHPc1HGAM0xKi44iwmzKPUa07e+sqQAcJA6ZNaziHT8iuYP10YyPXWPyTk0sUPS0lQBXsT0pzTTYScb56qPemo3OSSTjHspFKIJT29dBEyEIKuvbGOwpNCTsVafYKGSo6tWds71MhYJBJx2ooB4ba0AlGQfHamvvnogaQPCmOvjtk0Mo4SSc47AUpFRO28TkHf+qvJOlKtCRihkLAGU9abhSldTk+ApoqOksMW15q9y2LPE8lgMgNLKlnmOBGpQ69AdvhRl7g22Bwsi4x7TFVIWGNLairSVOKSnx/Wqtsjb1vsPEllkK1LYjB9Cuyg41k49hwKnvd2t904DW3FklXk6obcghCklvK0DuPUfhW6EmTB8itsZ252GFGluzm4+gKKhy1EDOyjv1oaU/boMm+sMWmKHYT8dLXpeelxaUqJ87qNX20S61CZsMBq23Jy4Mpu7P0zitRzqG33fGqHiaO58sXOc2TpFzbjP+tOhlxJ9ykn400hNtxNEtFsscuW/b23W2QCGlKVhSiQEjr4kVnrNGs7rFxbvtiYjz4ACnG0KXulSSpP1vAePcVoP4QNXzZlOBsuBp5hxSRvkJdQT+PurIXia3Jc4suUF0uxltR2EPpBwpShjp6s4rnNtLSGCTY9lFtPBb15TYYgkNHQpPNc0k6wkfWz0I71b2ax2u6y7ioWyGmFGf5DKwFkukekTlXTNUBnl7g3iaMuOqK409HdTHUd0hSkDuB3QT761PAaV29F0sTywp63SEk4HVLidQP300iboz1/bh2e8PR2bBAfhRkMLkL85KkpcVpG2rx9Ro9SbOji02SRZoiGQxnVpJUHOuOvTTvUt1spvXGsxtyYWIrMeM4+0E554ClEJ6jGCM5361RSZa3uN1ykR1ltVzwmQOh+j5WnGPAZ60S0tDHfkOZXZnXpjKLNBLrFzajY0ndpaiArr12NRqhuHig2xPDEAxw4FauWSrkasa86qCchPxb2zJQTy37zyH0jspK0qT96vhW6UP8AHjJ723/2VpVRlqmZ8xrY3GcWix24FF3TCH0P1MgZ69cGmswHpfE0yJBsNqVbIslLL6y0AsApSo9VbnfwqskWVpd3Xey8oOpvoYDekYxrBznrVjFTaxx7cXZ095iWiegR46c6Hfo0+lgHufEdKdAI5e565KubwynnvHyBeSklRAzyvS3279PXUTTstFukIa4RaEJ1SS+kFsJUUnKMjXnbrStcQWta4T3lQQ6xIL60EHSFrQrYHvp5mCf93Qb92gIuzshpbT7aXn3UJcyUkhlthsEeBCnFe6jD2ay9B0SdOREbaicLtJjCS2UJC0Ac4hJSd1dcEHw8cV6feJzca4OT+G20sIkNmapRQfpcJ0E4Vkn0NxntUMi6WpUiLKW7HdDTktxSEIKXcK1pQkK6JBTo96fVVdxFc7fIsshDUph95ctXJShCkrQ2F43PQpKUNEd8+yrD2WRbSP4QXHISS9Ebcbka0KbUgEEDGc799VVbHF0Fi3+QNWhgReYHS3gnKwQQSSrJwQPhWYe/0bD3z57v9ihqIxFujYSuM40tchcm0RXVSQlLxU3/AJQJ3SDv2NKjjtDMxyU3bW0SHkhLjqCcqA6A79sCsZUjbjCG3g9HLq1t4aXzSnlKz6WPrew04IMmbFPHraZK5QtrPPcSErcIJJA6Dcnpk1GnjhtLIZTaoyWg9zwgJGA5nOr25rGmkpUEWTNzH41bkPsxzbmBzZSXM8sHDpONftqeLx1Plz3Xo1qZclNML1ua0ghpO6uoG3fHWsNb9rjEP/EN/wBIVa8HyIDF9kJuz6WIb0Z5la1Z+sQMberNFbor1Zqvlu5rUy0nhtol+SHG0a2vOeKeYFddjp87J6DrikXKuLt8fK+FYqrm0ppbiytoqBXsg6s4OdPY7YoGHf2JsmHJcksRXVuzJDiXmitCSQGmkLx25edwdtqR642hc5SG3UpiO3WOogNrAQwy0MHSRsnXqwPXViWRi286TTu1NR6Jp1bMiio1elTwd6aQDk1EFOn/AAdDH6739ihjUjE2THbLbLuEE50lCVDPvBp/ynM/jG//AB2/y1imvBrT8g+RnrUjEnkNvt8llznN6NTiclvcHKfA7UQi5StIJU0T/wAhv8tPYlXCXMZjRy2px5YQhPIaHnE4G+mm5cForiQaStn8gyjOiRUX+2rEpDxbcTHQAVNEa0409sn9k1BNtEuPZnbk3eLe8ltHMDaYyAVtlzlhYynoTuPbVcuCpcmbt5xPiZ/SG/6YoJ7PPc/ln76N+VpqVBSHkJUOhSw2CP5tAIAzgnAqindsG1VIkTukV7ApE9NulKa0ZJEq2r2s11D5nSv0kn1llv8ACvfM2XnaUfXhpr8K55y4N1Hk5hr9YphOe4rexLaJd1lW1iQ+uRGB1YbaGrBAONvXRy+F5CWwtb7uCcAFtvJ+yh9RryjSgn4OfxIiX0JWtels6tS9sIwnIz7envoQkA4rosfhryuQENvOFXiUIwPsp0ywuQZ1vhc5xb05xSG0pCBgJGVHp2qj1HLwDilpnPEEaRvR9inNWy+Qp76FLbjuhakpxk+yrmRISzJ0M+WvRebyvKUpSEFX6vm4PxqW8hVumSY7QlyvJcCQ6hKQhskZwTpPj/fBrWUuPvwKiRz+JrZ5Qx5BHfQ1EgPR2NYSCXHBgqOPfnxoe78TRpfD3ySzHKEobjttr0gEhGSrUc7jVggerPWrF5pLdwgQkuSFqmIbWlWEDQFnbO1GRLK7LbkOMvOlLUlUdONB1lPU9PHahza219+Eopujm5I7dKbkf3NdVj8KvvqWFPOtlG51BH4UkfhV99SwH3EBIznCNx8Kz3r+/hrt0YGz2WVdGHX2XYrLDJ0qckOaRkgnbY+H2irRXBF0QsIclW9KycYU6fX30+qtQjhh9ba3C+4CjG2Eb591O+aLiFOpMghLaRqOhvqe3SrvF20dB70jjrbDa3nfQbSVKPqG5+ysZ88pOP8AN2/gr8Kgm8VPyoj0dyM2pDiClSfPGQeu43FbOdFRwhdLJCnm53SS8bi+tR0JbOhrUTnJz53X2Cui3FxnUWnNetPcb4zXIXZVtTlKeH2M9wqW/wDmrQRuLpDhCVQ42yEkEKcJ9nes9ROSpGoUnbNtam0peUpOcAVQXuYDfbxMbwRZ7cG0Hppde/8AhxQ8fix5pRxFaAIwdOv+sU35wtESh8mMYlnMgFKvpf5W29Z6UcI0M5ZSsO4Zudpbg2ayMtpmKSyp95SQClhQGolWe+SRt0qiiXJqbwc9CZkIN3vUw6mgcqTqcAyfVpH20bbb3EtZWqBaY7CnBhZQhWVD2kVWtX9i0zOfDsUBh4ZKHAFZ3228PdXWzJJdFtxZ7t5Tu0zdmo7I/UYaUMe9RPwrVcMxTEsttjuOaXQ0XnHFdStZ1H76yA4jjy4rcOTZbeuKXVuKaIUcKOcnp1OT8auPnaFbqhN9Meir8Kx1E5Kkai0makOYjHGVOPLxkD0gO9OS4kIlLQkpGlKUpPXwxWW+eDiVam4jYUBgK87b7KhPF0vJPk0bKjkkoXua59tms0bBACZRZ8Fpz7AKa2CXWnHPQdcyUn1ViJ3G8+MkupgRnFKByrzh948KHV/CJK5LgMCIQ0cpSVKGfZUuiy7hTsuQUKPMjrcG+AoqGP2VCpC/bf0Ij/rd/PQKfPSFpDpT3IaJFKMHrzR/2jXc5Wx8tUZbiFRmlNj62So5+JNAx2wHNTilgEbFODRTgAAxq6/WQR9tRqXymW1FCyMDJ0ECkthUVyE22A/FU8rG+VLGf2VCp0yLZ+hKx4a3fz1UiY1qAUCnJx0ohoh0Zb5ih4paJFDRbLDym1j/AFA/tu/nqGU7b3WSlmMW3eygVnHxUR9lQctXg7+5VXtGP4z9yqrRbBFMZeSolenO5SN/hR8NVvaQoSYqn1avNUVOJwPYlQFQuqLbZUEuEDr9CR99C+Wt75yPDaotlq67alaSiGprHXSpw5/aUaj1WwdGXf5340Gh1DmyFlWNzhsmlyn/AGlfuzVorYsnyY5MdK07HIV0x99BzI+XSpByc9MYol3GBgnoeqSO3rqaUksqSpRThYJBANIWf//Z", "type": "news"}, "199": {"title": "Pairings set for this week's high school soccer district tournaments", "snippet": "Kentucky's high school soccer postseason will get going this week with \ndistrict tournaments. District champions and runners-up will advance to ...", "uploaded": "57 mins ago", "url": "https://www.courier-journal.com/story/sports/preps/kentucky/2020/10/11/pairings-set-weeks-high-school-soccer-district-tournaments/3637165001/", "thumbnail": "data:image/jpeg;base64,/9j/4AAQSkZJRgABAQAAAQABAAD/2wCEAAkGBwgHBgkIBwgKCgkLDRYPDQwMDRsUFRAWIB0iIiAdHx8kKDQsJCYxJx8fLT0tMTU3Ojo6Iys/RD84QzQ5OjcBCgoKDQwNGg8PGjclHyU3Nzc3Nzc3Nzc3Nzc3Nzc3Nzc3Nzc3Nzc3Nzc3Nzc3Nzc3Nzc3Nzc3Nzc3Nzc3Nzc3N//AABEIAHAAcAMBIgACEQEDEQH/xAAbAAACAgMBAAAAAAAAAAAAAAAFBgQHAAIDAf/EADoQAAIBAgUCAggEBQMFAAAAAAECAwQRAAUGEiExQRNRBxQiYXGBkaEjMrHRFTPB4fBCUmIWNIKS8f/EABgBAAMBAQAAAAAAAAAAAAAAAAECAwAE/8QAIxEAAgICAgIBBQAAAAAAAAAAAAECERIhAzEiQVEEIzJhkf/aAAwDAQACEQMRAD8ApbGYzGYBjMY3TGY8bpjGOB64Mac03mOop2jy+Ndqfnkc2Vf74Ed8Xp6NqWmyvRSTVTCOScFy27aRcm1vM2wyMK0HoezRz+PmVNGf+KFv2wdyn0K0siyeuZq8rAcCNNoB+pxpNmFUT/Nc/FsO2mZpMnyqaqzFfalAbZexUdr+84dRT6FboSJfQ/lgYquayKR1vbjHFvQ5Sn+Xm7f+qnGanymvrPWc7y2t8WPcPGplLK8HHX3j3/bg456T0lqLU9JU1NJmPq0cLbFMrt+I1r2FvLjnAevRjxvQ2CPw83+qDHE+huqPEebR/OP++FaszDPaGeSGWvqY5YnKOviX2sDYj64bvRlU5rmWZzTVVdNJDAtgrNwScR5OWMIuTGUWx5o9LPlGRChyoxpLttvI6nucV9mHos1BW1DzT5hDI7G/IP74zXWqczgzdoKCskiVOtrYXV1nqJOmZyfNR+2J8MeOs0tsaWV0LGMxmMxYUzHjdMe48bpjGPKSnarq4aaP80sgQfM2xempVSlpsvoYrARp/QDFY+jPLf4hq+lvYxwXla/uHH3OLD1DKajNpSDdYztHyw8QM4ZbB6zmdLCRcPKt/he5+2GjWVZHT5ZIJOW/MbpccW/XAHSzW1DRxswj8VjGJLXKFgQCt+L3sPngHrf/AKly2sNPnhSrhuximhCr4qg9bDi44uMMpxSpmcHLaDPorzCTMM4zeeS4pxFCtiOOrnn5XwC0lr2vyGgeKnCiOYB9pG7afMXwL8VXy6aWjnkp1I/lh9qycgEkj3XPPlgQzcta4BPTywspZBxpBKeqo6+oZ54yJHcsWJ6k9Th10dJSZRRSpE3tzG+K7iG6VT3w4USEer2NueuJ8kIyg7Bk01QO1LkjNmDzSSLeToD2wEfJWW9iD8MMOt2dKuIXJuOuF0TSWPtMOvfAhWKHfYubcZtxsRYkeRtjy+HFNbYwrxjbGy2sb4xi0PRFBFT5dX5jsVbKE3W7re5++ONdmaw+JN7JN7kt78SKZ20/oGipT/PqryuAOdt97fbjCjqRmkIiD2S7FmHuP9sUS0LezJ9W109dSVlMu40kq1BG0AAAiyn4ni/vw6ekIUhyfJ56SqieLYXjAYXIc7mJG6991yTbknris2SXLEkppFD+sIjXBI2kNut78MOW1cL5VNQVsq0lHOviiZ49xisew6kN2A7/ADxGasrxy7FzNswaohSnThL3Y/7jzb9ceLmP4pWRfYAtcdcd80y+n9ckamdoqJWCq8/DNwLm3Xk9u2A77RIwjYstztJFiR2wyVCXexkpHWVkdGupPXDisckkFOsJ9u/GK2oqpqe5jAJA3WPQ4s+g8QmjaIXLdMFuotoVq2gXqUSxzxrU8sBgE5Uqe2GHWwkOYp4gsQvTC6YGK83592IraTLp1ogZhk9XTzTkwlkVydykHi/l174HBVt1488Gs6rU/il6cFNhsLsSQPjghBkoq8vNdVCCCl4VZ34L/C3J7YbJrsnViqUGJWW0grK2CnJsssgVj5L3+wOG+r03QxRRxQ00olKbmeYAhj/xF+O+A8lFS0FZGUdt1rgjlfLm/I7gjGjK2ZoPamqvXXWpBKJGm2NSeES3+HCtQVYnqSGIdlAKL/uIP72xNzqSpqVaPw0MZA4vZievww/ehnRlDmuQ5rmFfEXlml9XhJ58MLYkgdCST9sdDdCIrPUVxUUqk7gsRW/vvzjtPTVraSizXxvwYqk06oGuy2AO4+Q9qwHa5PfD9nfo9pznIRqmSemhuJEpSpZbjzYixva45+OPaHLMqy2gqaHI2WorJRaWlzNmR327rFNoVSeT5+/EZ8iTGjBvsrvIMlmzCOpf8BZIYGmtK3LDyPXk34HH3xENDCZZQ3spEDvMd+W8l+HA+Z8sFNQ+FlOoauOnRhHOiSR7wQUJW/F+oBP6dxiJQPRRxqk0sttgba1gptc3B+Z6nDRXuzMGRwyllBjKxlud3lfFiaXnkjy3K2q22Ns5LdNtzYn/AMbYVVy2avkceC0EcRO9Sb3A689uMNla1L4UMNfenhMZJcJ4llHNwAfdhZuNNWanaZKr1q67MWmpKWeQreNbR3De8N0AFjf7YCZnT5vRzwmamIWVSB4htuPS+78p6dAfr1xbrZfkeZZPTNkmYqIYkWKMC/AA53A9+/IwqSOlDS5rl+ezI8R9uOEG5BO78tuhvs+HOOZNrRTspmcbalgT+U/HFq6azGBchgpqmJCFS4utzuPU9MI9HkBhD1OYKfBQ/kBsWPTr2tfE+nrRHDYEMqhtvxOKSdmxaQV1DqGnMh8MzKwk9oEjpe45+mFTK5RNmG+WxU3uD3uMcczIY33Da3Q36+eJOk6GbMc1pqSmXeZZFUgeV+Sflc4K0gXskVVSlLI604ken3+1E/JSwFiPPm+Hj0b50sdHmeXRyyU8cxUPcWKyG4uCO21bH4DGut9Kep0O/LPAiq1Ys3grsMw6gH+nn0OFLRUU1XDX09MxeuMsUqJcAOLNfnzuR9cCU3joMY3IbMxVslSYU9UrzRe2kp5Migcr8L8fPAHM6qKszCBy2071KMrWPIN+fkv09+BVdV1KxGdy24s0ZBH+c4EQ+LUzABrMfPooxKMdWyjfobczzEmWD1SGmqVVTu3wLIL9TfcPicTKnTdO2ocrmlhggijbxJqRFIRuA115IAPHQ2xvBMMmyKnpp1WywTFQRYkuwv8AoPrga2oDVU9PBtYmOJVMh6s3u/TDKVLQjVssTOaTLabTlQlJ7Qns3iDgkny725+XHniu9U1DK8FIFAHg3Ct1HJsCT3tjSnz+eTLGhZyNq/zGYHYpPIHv6DAetWStHrLlpJHAI3Nc2t9+B1/fBiqMM2lZ5Qk8cTM7SbN5v3/0/YHASrEzZuElVrKwDKTzx5/TD36IEo4fWZauKJpmUKrSuBa5PAB/zphmrNI/xfOGmkiVCyi8hi3BTzZutj8MSfJFTpsfHRUuqc4zOqr6qGtoFogXBan2bbcccnnpY4nacqNO16LQ55laUMPhm+Y080rSO46XSzftgZpePIMxq0pc9rKyCrlk9moLBlYk8XuCfLqcWCvo9pXgJpMwkXcLr4kQIv3BNx7/AJY6JT4o+M9EE5doQNRZBkkc5fKM/SoTtHLGY3H164KaLni0/QZjmkarLURhEhNuha+4/QAfPBKv9HVckRdK2CZSRbcpQtzbi1/d8L4UMzyHNcoEzuksccLBnZXunQEH39Rhfty1GQ2X6DUupKyvlUv7bi3J6KOMT/R7pnKK95mmzqShqIpFWOZQLOpvdQTwDcHr/TFefxaseUtTja5/OVW5Jve9u2GTRuq84yWpkmjgjmlNrmamBNuejAXXFIwUfYHOy8NS6TyrMaWaH1Zd80m4MvHPc4qnKspaDNauGCHZUwK7bSpJso8gD54Zq70qTNQooytKetblJWlLR/IWHPuOE1NWaggz4Zz6yhrRGY9xhTaVPYgADsPphFwzbGfJGiDqfMIp5AnhMJCvcWAA6C3bz/8AuA1dS1UFFTkwzK1bf1Wym8oDbTb334w1Z5reHNaaZs5yeN626mGaGXaB0vuFrnvgFVan1DWiiho5Ghp6I3pEiRV2Mb3YE83Nz3xlBp+QXKNaLrfQmU0OjaWiqYLz048aSRfzGQgbufqMVrkWnmz3OTl4qxBIsbv4rRlmYDtYH74XqrVesqqER1Wa1Tx26MUscDoavUENatXBU1EdTCSVdZQrL598K42+wZUtdl/aVy6k07l9RltVMtVP6z4blaZ7MQgYALZuApvfAjNtTUayvFk2nYapI2/7lhaMgdwFHP2xX9F6Ts9ow/8AEaaGqmcOVm3eG24oqBvY4Ngo6W64iQ601Bn8tPllTMkrO+2O2yIMfIngfU4hL6OGWav+mjL1IWqymcs7hGKgjcQOl8W1lOqM6pMjyioqaenq0q4vYlQnczD2SpAH5xx2798VzVCOAtNMH4bgKeLXtzh10/VyuNLQZMYJaiNqirMDsNkQLC24jpZUJ8+enOOvm/KpLRJP4HGXM8zWIS1umaqMRRtZoJo5GUEd1FjxYHnywh67z/Lcx0/LDRtKskkqEq62JUNftcWHbnocOsVb4maJFPLQF0nhaFKWJ1khRLtIzFgGsQBySepxS2bVa1SM4ABkbfYC1r82t88c3BBSm7XQczjRT7KQqXiRt4Clhe1+pI+B+2H7Q7U3rTT+swMEK8GZR+Ynd3B445HnhR0flFPm1ROlQ0N02BUmnES+0TdibgkADoPPDdnunckptKz5vlaRqtOkcqTQTySJOjS+EwKvypB5HwODzKEpYPsbKi7DD61Q7CgkO4AhgR3uPtiudT0+VQSmorqCCzst7AbiCAAT3AuCOLeeNqX0eUtPRo0tfWCZV/EaBE2g2BYAXvYd8VjrCSvyvOKrKpK+WZad7BtxswZQQRfkXBGAuNTfhICl8i7PIszsVuIyxKBjchewPywVjNOMgj8GtcVjMweARn2V3j/Va3S563wFY2PHONzMVjjBZSAbbbc28747GlLsFh6KuRp2WnWdpACTsiJKgnqLeWPJq+CGJ45454vE9pfERh5dumGLR0VFVaecSFSq1chkUMUu3gfhB3BFgWHHOAupI3hoJ0mVUAaDagn8ULIQxcK1z/xvz5Y5Fg+Rxoa2wHVQnMauSWlv4QsA79+BiPHTOm5ndU29vP8Ay+J8eYQxUKU9PuVwtma3UnrgYzlr3PU47aSVCWf/2Q==", "type": "news"}, "200": {"title": "Fairfax school board eliminates admissions test at Thomas Jefferson High School", "snippet": "The famed \u2014 and feared \u2014 admissions test at Thomas Jefferson High School \nfor Science and Technology, a prestigious magnet school in ...", "uploaded": "2 days ago", "url": "https://www.washingtonpost.com/local/education/thomas-jefferson-high-admissions-change/2020/10/07/0a1f8faa-08a7-11eb-9be6-cf25fb429f1a_story.html", "thumbnail": "data:image/jpeg;base64,/9j/4AAQSkZJRgABAQAAAQABAAD/2wCEAAkGBwgHBgkIBwgKCgkLDRYPDQwMDRsUFRAWIB0iIiAdHx8kKDQsJCYxJx8fLT0tMTU3Ojo6Iys/RD84QzQ5OjcBCgoKDQwNGg8PGjclHyU3Nzc3Nzc3Nzc3Nzc3Nzc3Nzc3Nzc3Nzc3Nzc3Nzc3Nzc3Nzc3Nzc3Nzc3Nzc3Nzc3N//AABEIAHAAcAMBIgACEQEDEQH/xAAbAAACAgMBAAAAAAAAAAAAAAAFBgMEAQIHAP/EAEEQAAIBAwIDBQUEBA4DAAAAAAECAwAEEQUSBiExEyJBUXEUMoGRoUJhsdEHI1LBJDNEU2Jyc4KSssLS4fAVFkP/xAAZAQACAwEAAAAAAAAAAAAAAAAAAgEDBAX/xAAhEQACAgICAgMBAAAAAAAAAAAAAQIRAyETQTFREhQiBP/aAAwDAQACEQMRAD8AdnIIFV5mOOVSIDswwPwqGVwKkCrJIcVA0lSTOvlVORufLpRRBlpTu68q2WY+Bqo71hXxTAFoLjGKJQXm3xpdSTGMVajlNFAMaamyjANavqJbln60BE3nVK61EQP15CmjCxXKhlnnVUG49fKgPEGozacsZtSu985yM4FbPcmWNX+yFyRSzqmrNcybVClRkcxV+LHsrnPRG13LcTh55GcD51dGpdmxl7MPIAAmei0Hecu4PIYAGF5VvCQxO9seVa3FFCbOsCJHXu+9QzULWWM5A5UVSPmCjZxViQxypsJGa5BuEuTd4g1XkOetMmo2UVuu4lcN50BvYlWNnU9PHyp1sVlF6yoJqgl6pfrmrU12gjGw4OM1bxsT5F+3j3tjyorBYmRCQMih+i/wmNNi5Z22+lOcNosEQQAgffVctDx2J+oWcyQuIh3jyHrS/f21xaSg3DqzDGQnPBrqhtLUoSevjSlrvsntaOWUbPAircWToScdCxc6thOzUBZF6t50C3ZJP30V16ygiYXFq4KSEkrnpQYVthVWjPK72Sg1IjYPOoQasWiF5kATeNwyuM5pmKjoPDmp+12hbtwzAcwfCvXGpLbyk9pgeNc2trye2b9RIyehq3LqLTLiViWxzYHrWV/zbL1l0N+r6zHJbqe0BB5DBpeHECR7laIzKeWM4FBHuJDyLMyjoDVerYYIxWxJZGyd5gZi8e4AnxOaJJeQpahWJaRh4DoPGg9EdGgjnuQszBVyOtPJKhE3Z0Xg8Rw2glMXdAG0t1FFNQ1VmOEGMeVLtvdizTYkyNBj0xUK67YXDjZcKQwyrDofSufKDlKzWmkghPrLwnvvgfeaUtdvTcM7FiTnlz61T4hvHlv3VZMxgDGKGhyepJrXiw1sonO9EkkzOgUk4AqHrXmPKtJpEgt5p2PdiQuR4kchy+JHzq9tRVsqSbdIniTewBOM+NXLWZ7KfI8DzNUoiSVIzzq8ZFzukYSHxA8BQ9ggUetezUk0ZSRkP2TitKYg8cVrWTWKkDIFTQsEPXHpUNZqKAIW962x45JDsKkAHxpetBcrCYYJwGtJDGUcZVl6r6cj1ojVJitnqayy71huo8FlXPeTyHjyNZ80YqpMtxybtIyNQ7Ngt/E1tk47TO6P5+HxpjudFeDQYNXWdXgnm7KPCEZ97nu6fZNBfbpVdYrO1VJZe7Grp288ufAJ7o+v30432mS3v6O9B4WvQtncPqJ3sAGEe4ysBhcD7QBx99USzyi6jssWNNbEiW8MrtDpwWaQcnmJ/Vx/7jUF1adnbRRPK0097cosrv4omWIA8BnFMupW3E2jIsWsMZ7GEBIrmKyinhRR0yqqrry+/wCdLxu4rzXI2doUggjOyWLcYyzEYPPmoIB60vIp18vLG+Lj48BIVnNZdWRsMMGsV0dGM2uQvasUGBnpUGKmIya120LQERFexUu2vbakCLFZxW+2shaAKYn230hmwLK2h7Wc+PM4VR95PT41T1F/b7P/AMluVpI2DBE92JR1QfDqepPOt+KG9msoIVOGuXMsnovdUfifjS9bXUlszFD3WGHQ9HHka5s8n7altGyMPymjpPB1lDasdQVGZ3GFlYksfjWut8UMdet7Lo1peQzHPiO7n6NW3AOpI+hm3kAaSJuWT4ef4fOlfiJJDxnPcjqzxDaPIBPypJSUopjJUzqrcRI9k0iMAVXOCfu6VznRraJ7S71OVQ8t7O8UQPQIpGWx555fOpNXu2tNOmfJHdwBUMeqadpdrZWV2ZW7C2XKQrklm755nAHNiPhVkoRhlSfhFalKUNE0CmJhbn+J/wDiSfc/oenUj5UV0toIJA9xH3s8sjp8KNaVYR65wil5p8QjjlV2VX5sHRjjJ88r9am0jQlv9MW4dQUckq4Pe64q1Zo7XQrxvz2KW2sbapjXNKP8sj+R/Kt49Z0t2A9vhUHxOeX0rRyw9lPwl6LO2vFauCXQDCH/APYrLdjJXOD9aHyanpYYhNQt2UdD2gGahZoPsl45LokCc6kWItnHhVddS05jhb62J/tRUp1Cz7MgXVufSVfzoeSNeSFB+hZ4rn7d7F193snA+DUCoo8E9xpipIoE8EhZAXXvK3UDn54+tDDDLv24XP8AXX865Tduzclqhn4DliOs20E7YWV9mc9CeQ/EUZ46e3tuKY9NihGHa2Jnzz5kA/hSPZNPazpKu0FSDkOp/fTrqM+l6rxBZ6odQhwIoxJEVYkMATzONo5kePhS9UN2XP0padpttqej6fYAoZQ5nJbPdLLj/K3zrn15N7Tezy55Mxx6DkPpTHxXfTavxNd38QDRJD2du24c+6B5+ZY0tpaXH82o5fzi/nTNtvZCVI7N+h68WThEwMcC2upFb0OH/wBVF+C5dnDNohBwS2P8RH7q5bwlrLaJo2rwNPFFPPgwK8qjLEFSevQcs10Cw4l4e07Tbezh1iwcQRhN3bLz8z86AEWfirRr2AvDMuk3rsLl5kt2mCuzESKueh2rHg9ORGRmrN3xLwpfaRPbwxxWl3ctJmQ25xEJTHvOAObBdw5fsn9oVYNtZTKAtva7cDb3B09cCtRpFgcFYELEYyFU4/uj4day/ZXo0cD9g641fhdpbO8sGjgjt9Plg2SW47dWD5jIUh0ZiDglj0JOQcUrcMJZLePeajNbLBaqWMEvNpmKsFCrjBG7bnyBp2Oj6dGHL2VsXU7iHiGSM9en051l9E06TcRYRA9Mm2VfmPCp+xH0RwMg1HUOGbKS7kRbS5iiiSK2SGKByctzYAx+SDO7cRv5Gt7O44XluZbYCwHslpGiyyx2yrNJ+r3MpKd7o+d2epxUB4Y0+CbLQQtt6qWyeY8fD0qtdaTpx37LaKMZOAAAfQc/++FTzRI4ZF1TwvIdKKDSQVspDcyyBB2cpSIjKDlIQS/Ll9oD3RmpYS8Pq1mLhdJ9iU2xj3L/AAntQyGXtT+x/GDB5c1xVSLTLGUqktqA2Rz5qfp+f41MmgWsrvJBaDaGBLOM4+ec+dTzRI4mAuLG0ppLA6KqCJ7cySKoGUd3dtjHxKjC+gFMeoDRDHI2mvoftxtIsQzbTFEve7QK+AHkPcPe7wBI61UTSrQzsr2sbHBbtNu1TjrgAAfuolNoGnRI+dNJfwKqdvz+FHMgWJlx24VAsmjOkGNbxBOmIcMm9c5yu/GCehA5UJvxw5LpXZ6E+mxXUtqpJvlGUTdLvQHBAlGYxu6kDINZm4digtTNJZKnMKMp1z48x6VrHo2myw9p2MYbkNhXB+B6UPKkHE2Dv0gPp02oRS6TLbPAyttWDswEGQQMIox1PvEnl1qDigWVxaabdWF1ZGJLaOA20fdmVwuXZ12gc2yPeb60wQ6JpaIri2jYA7SW7/Pr6Z+FaSaRA8oBsLeJAv2E97/mo54k8Mj/2Q==", "type": "news"}, "201": {"title": "High school roundup for Oct. 10, 2020: Peters Township playmakers overwhelm Moon | Trib HSSN", "snippet": "By: Tribune-Review Saturday, October 10, 2020 | 10:45 PM. \n3111574_web1_ptr-PetersFB05-082020. Chaz Palla | Tribune-Review. Peters \nTownship's Logan ...", "uploaded": "13 hours ago", "url": "https://tribhssn.triblive.com/high-school-roundup-for-oct-10-2020-peters-township-playmakers-overwhelm-moon/", "thumbnail": "data:image/jpeg;base64,/9j/4AAQSkZJRgABAQAAAQABAAD/2wCEAAkGBwgHBgkIBwgKCgkLDRYPDQwMDRsUFRAWIB0iIiAdHx8kKDQsJCYxJx8fLT0tMTU3Ojo6Iys/RD84QzQ5OjcBCgoKDQwNGg8PGjclHyU3Nzc3Nzc3Nzc3Nzc3Nzc3Nzc3Nzc3Nzc3Nzc3Nzc3Nzc3Nzc3Nzc3Nzc3Nzc3Nzc3N//AABEIAHAAcAMBIgACEQEDEQH/xAAbAAABBQEBAAAAAAAAAAAAAAAGAgMEBQcBAP/EADYQAAIBAwIFAgQEBgIDAQAAAAECAwAEEQUhBhITMUFRYSJxgZEHFCMyQmJyobHBFeEzUvEk/8QAGQEAAwEBAQAAAAAAAAAAAAAAAQMEAgAF/8QAIREAAgICAgMBAQEAAAAAAAAAAAECEQMSBCEiMUETMhT/2gAMAwEAAhEDEQA/AD8ID5pXItcr1eyeSd5ErxRK5iu4oHHOVahT34jQvBbSzIP41GF+9O6nDLNpt1FbH9domEfu2Nh96x6Liy8ji/L3fWjZRjpvkY+lRcvPkx0oF/CwYsre5qEfElosgS6ieDJxzE8yj51co4kQOhDIwyCu4IrDZtcaXtIR9aMPw04ha4u5NJmbKshkh9iP3D69/pSuNy5ylrMdy+HihHbEaFXMUsiuYr0rPJEYr2KXilBDXWGhoCvEVKWMYr3SU+aG4dRmu4pWPalqoJoWdQ1iuhTUtIQRmllOXsKx+hrRkMIfSsw/F7QI4hb6rBzI0jlZY/BbGeYehPmtayfahfjzTp9VsLeCGCSYlyCiAZ7d/wC396Rndwdj+OqyIwa3cKhiFossjfxsx2G3/f3rWfw34M/4tYtau5eeeaH9GMLjpqw7n3IqDwzwjJca+VvbMwWllgyh8frOR8K7ZyPJ9sDzWocpx4AApXGgn5juVkrwQ0VpQAHevAqw+Fwds7UgbvgHIFWp2Q0O4j9a8GQdqRgk4Fd6bYyAxA74BNDr6w9/EeLUjehvXeJm06doI7WTm2w8qlc/LIpvQeJp9Ru1tZVijZVyxzkt8qX/AKMe2qfYXCVWFmKZubiO0i6s7cqZxmpAFBvGerBo5tPKSI43GVGHHtWpz1VhSthDca/ZwRSPHJ1jGodlj3wKHNT/ABA6Vxm2iRoOTYsd8mga1uJ7a8TrrIsbj4kJ3K57U3crHLdXEkERjiBzyMSeWocmabXXTHxgkGug8WMLv/8AS+ROxJ5m+FaN9F1KHVHlMJVxF3dTkEnt/isJMkZjzFGernJ3O4rVvwpkU6PcKxHP1iTt/KKQ87cdWUYca3sha1rN3pmt3cVtgRsyuc+Tygf6qBBxVqEH6ZkV+YknnGfelfiKgttVjZTgypv770MIAMFjj0wal/XJHpMblhFzfRfafqNwt5I8b9PmbYZ2Aq+tNeWK6aKZ1+IbHO2fnQalwsowp/b/AHpllcOzCTsNvamY+VOAp4os17RFS/K3Q6j26sVAXcFh3z7URdaGKVIWdEdgSiZAyB3x9x96wrR+PdV0WOKFYFlSNSMpIBkA4zgqe/fYijDQ/wAT/wDl72Cx/IBLiRWZTIMbgZxjmO+AfPj3qt5HPthjjUV0aJeWVtexNFdwxzxMMGORQyn6Gsk4v0V+EdWhvtKDfkZG5Dz/ABGFiDjJPcHBwe4I37jN5fcb6xdahBpGjQWgmu1K/nZA/JbHGRzLvliA2Fz/AA57bBniaRNL4JudOnElzdStzvI0plMr7EyEnt27ADGMAYrEo2rBKvpaa/r9rocSNOGZpMhVX1rKdd4ju9T1NpgOU4wq4/Z9al8Z3zz69dW0kwkiDc0aoQRjFUNyzmAJbqzcxxkjFdyM0nKl6E44KrEdW4nkTryhmTJD9/pVplGiIhkYMxHPg4Bx61U20TLch5Qywjbt2NWcSrGvNzZA/vUk5O7sohEYFn17xHPNy43FaNwBJFbxXEeQhD83fGNhQM1yEgPLnbyKbkuJiI5IJZIJF3WVScfIjyKUpOx+NxhK2aPxnoVxxJFHJpxjNxA3lsBgR6/Ss11S1v8ATJ/y97A8LLvhx3+RHf5ijDhDjwQlNP1iERSA4SSNfhajHU4dN4htOhdqG8xyD90Z8EGmUNnjU/KJiNvdtG5Xueapkt9cKnVjhkdF3ldIy4RfU+B9aIL/AIJ1hZZwlosuDyrLE6/EvggE5q9sY4NKTUmvIli0y4toI5IAMDrmNhIuD/LgnxvRWt20Jjjk2AthqWmXMSWUFmtzcys7NzKyTEgkhQF5gcDPY43OfBqba2VjcXY6cT2gE6WwkRn/AEzzDnYYBAYBu/Njbbeq/Wba30DVLN9JELfko1ilnBPPLNuzlj53PLnvgYpiDWLmxtmtltunBI4l5B8JBOxKkjIyNsjwB5FUKUU+g1Jxo0TXo9P4ctlNjqk+lWaylZY1s+rcXDICAY2YHA3Pxcpz61X8Ul3eJ5nUKTnk6mWH9Xofb2oaudXn4jul1C8jjidCUiRGOEXyNzudzvjyakmKMQlM/u74JNKzcjrVEzj2D0qpJMssG5AO5/zU6zheMgdRmTG5NcFtz3SSwoDH3B8VMeN0PPGMhsZU9xS8s16BGz00ojHK6q6kbD1qNM8ahVAwpBwQe1Kvm5lwrcmcAMR2pNnFG6mSRwQBttS4tezezs7BDJNkNsvkHuRXZAqzLApJUA4b29KkPPBcfDGw5lQcreKiTFnLouAAvwn1NddmXJshyB5Lnk35s5icbFTRFpnG+o6aEtL2BJ2XZXLcpI+dUOekS82VOMZPg1Fku1eJkuEyHBKtjvimJm4ZXD0adpHFcmtssQimt7fptJcszb4BwFUjcZoX13iO9mvzbRJCS0pkCyR4GSMDPzwB8vnSuANVht9WjRfjjniMfTG55huBjz5qJ+IVnqNmzahDDLbQ3JMcijl3B/bnHbfP9vOw3r50UxnKWJzXsp9N0K5fiAWklwHe4zLI2GOWOWyVGc9j/wBeDebgm2kHVutSt7eKP9245yT65bGfp96E7C3lWISSh3laMCQt35s+Mb45dsD/AHSY1k6/SEjxROxCYOCjeQD5+tMkrZNj5Okaod1SCy0y+is9Nvfzin4pMx4MZPYfXv8A/acuZEggYSuD5TPrUzSeD7rVHuJrOYJa5KLcyMW6jAYbG+TvkZGAMbeajcQ6JLps0SatNE8Uh5Y54c5VvRgfB9fvSMkE2HSclvr0O2KQralAx5VU4z3Htimo45mj5mkAV/24rsitJEpuH5HXbJGM0zO8aFAzhJFGxByDU3bMoVFKJAA7AEgjH+zUdpS36VqDOTnLKcY+lO9S3iVSYOWVx8RJ7005lsA88JjKtjZRjH1raBJHY7qFv0YDyzx/uUjeuXLxukjxqROMHkI7e4qBcX6Xkx57Xmnxsw2I+1d6KlE683R3DMJBk/Q1txr2YHUgEsAl1BWRc4AD4zTOo9J48xsDEmAFHelX7pdQKkCPnJKb7EVEZo7hOn0wsybZXsa3BW0zmPWUt3ot0l5anqR5Dqe42x39DW030FvxJoBRSpWaISRk79xkfY1idtDObaWNXIjfYr4Hbejj8NeIylsNKu3CyWxPTz5T0+hzTMq6tFfDkrcH9KWW9vdLllt7+ybnh2fdiGHqpxuPbvVlw5wxecSv+fuZZbTSieyyBmn/AKNvhH83zx6g413RrHW4wlxH8Y+JWVirA+uRXJ9ZttK0/Nw6RIg5dtgPYVj9euiiPDipW/ROv7qz0jTlit40igjQKiIMBVHYCsf4r1ldZvY7XvDz74PirPibja3nt5EgJdew/mNAdu0kjPcyD4c8oA7Z74owi/6YORlSjpEIrKcuitd3GZI9+k42NJmurGXDyw80yncBsLS7mK3SSNHtVilaMH4s438U29pBIwjjSHlzjn3G9c8SvsgHI5Ybq2Yx2oHgNnJFcnWKSFUkaRos9x49qXNp8n5preztzMRtkKRirjS+FpJID+fWFI//AEUljWXiS+newZnvbGxLGOzdJhsG5s1BXUTNOHnkAz/E++PpWjRcL6VHhpLdZW75NT7fT9OtVZoLCBCB35cmtLUOhlQne4lA/LTTDGPgQjP2qRDaSWrEiGUMTzBZ1KlfetUNywHwRqP6VxQrrazXOrSMj4eJVUg4OBjP+61Bq+jORKKKCEof/OksSZwWAyEPn6VBvetpt7He2cquFIZZEbIz6H0+VXMk9yD0bfnYkYPOoG3y8D3pFtp02rSGztIxc3DqQzyNhIx7H7fU0xdujEZNPoLrbjqw/wCGhmugRI67chyQR3B9Kz3iHiafVbkktmMH4IwMBfn6mqrUNMu9Ona3vbeWCTyrrjPuPWmoYS7coBO2cCuWJJ2WT5MpRoVDb3F7MqxKXlP7VH3q4e1nS2it4kK9Pdy+2W8nepHC1jM8k13GhPIDGhAOzHzt6D/NSdS0rUHuE6cEjEIB+2jJIQk2f//Z", "type": "news"}, "202": {"title": "COVID precautions mean unusual sights in stands of high school sports", "snippet": "This weekend, some school districts in Monroe County welcomed spectators \nback into low-risk sporting events.", "uploaded": "18 hours ago", "url": "https://www.whec.com/rochester-new-york-news/covid-precautions-mean-unusual-sights-in-stands-of-high-school-sports/5890221/", "thumbnail": "data:image/jpeg;base64,/9j/4AAQSkZJRgABAQAAAQABAAD/2wCEAAkGBwgHBgkIBwgKCgkLDRYPDQwMDRsUFRAWIB0iIiAdHx8kKDQsJCYxJx8fLT0tMTU3Ojo6Iys/RD84QzQ5OjcBCgoKDQwNGg8PGjclHyU3Nzc3Nzc3Nzc3Nzc3Nzc3Nzc3Nzc3Nzc3Nzc3Nzc3Nzc3Nzc3Nzc3Nzc3Nzc3Nzc3N//AABEIAHAAcAMBIgACEQEDEQH/xAAbAAADAQEBAQEAAAAAAAAAAAAEBQYDAgEHAP/EAEAQAAEDAwIDBgMFBAgHAAAAAAECAwQABRESIQYxQRMUIlFhkXGBoSMyQrHBFSRS4RYzYnOy0fDxByU0RFNjkv/EABkBAAMBAQEAAAAAAAAAAAAAAAIDBAEFAP/EACsRAAICAQQABAQHAAAAAAAAAAECABEDEiExQSJRcYEEExRhMlJikaGx8f/aAAwDAQACEQMRAD8AZRuIWXCEMcRsLJ5CXbin6pwKJdcEwaFxbDO/u5HZKPuDSWBw7dIpQ7+zY8xI30pkJKT7Zoh+LGxibwnIa81MOYx7EVxnwY1O2I+3+ygNfcJj2VlDJTO4ekOEqyHIzwUAPkoZrh6PY4KS4qVdbbpHNbbmB7A0C23YG14Su6wF+gUcfPBrDiZttdsS2i+ypTK3E6o76CCQM+LJ8vhQ2hfllMMKTxvNWOI2VrU3E4lktHB0GbCyhW3LUcgZ9cURaZl2u60JctkGUFZypUUJ5DJ8QwBSKDc4sFp1l1hp1KU/aFB1J05IydvQ/wAq4k3REm5IQ3GZhIaSSe7DSVbZ3PtVZDgbN+882MS07tLjnewPtgfiiT1J+maUTrXalpV27Nyibb9rGQ4B7j9a3tcl9uGmQ5KurqXD4e7rKlN8+YOxHtRSeI2WyULv7zZP4JkAH6pFJU/EA7aT/BgsoBoxSIUZcjLF8iKYKFJW27GU2oqKSAQrcYzSj+hstedCmJXl3eagn2WBn3ppPtbV0eQuPfIJcSnSlKXC1kfOg3eEuIMa4rvbJ8m3ELH510MJ0jbYxDCzvF7/AAtdoyR2kCaUgbHu+r/CVUnuEdyOiGXUFA7VxGFoKPFhBA8QHkfan6o3FFrUCtqUhH4tDahgefh2puzepzKf3m8OJb1AZfQFJ69FCjOXSb5ghL4M+euYRODgxsAR64qy4qWCpSEvFpqSdKsciOzJGfbNYSr867L7GXabRJwojtSynGPMFNC3KbcID64zwSrwpb1uNAhwJTgEZHkTRNvMAqM0N2hoJEiHOjvjmpOrb6mjY86M2E934jnx+gS4VED6CiGbxdyMIvkeQj+F5pBFeTrhNMdaZka2qCxhLrDeFZyPauU7oNw5ErVWY1U3j3SYZPdplzVMbCxgrbSnPtv7npTDiSAi4xFrUPtWRqQT18x8x+VStqltInjtiDk4wQfKl3FnEki53N+Ja33P2ewgAls4Dhxkk9cDOMelc9cOb4jOrXx2ZdqTCkdW7hVi4RlPPqdbcWdIRkBDmACnUOeM/QUgsUVx6TdO2TlxpltScqznUrmKK4Z4gk259mItKnUqWCllS8Ec/ukjr5UO092D1wVHUslSHkgqSUHB3xhQBBBPl5108eLOjOMhsdSZsiNTLz3Kmxy5DERiQbixCS+n7JaxnWB6Y2FMZcy+SYrjMabZZvaJKdKlhJwfiedR/BNzus9xuEGk3BpltRbjPAYbSP4dvUfSqaTFQcCVwuprfKlsKxt8Nq3NhHzBqx394jXfBgtn4dlwFpXLsz0hAySht1BBz8DTJ2LZASt+y3CGv+JGo49iaTxGbcwR2yZ8VQ6taufyzTdp+KnaPxXLYV07wkkfXFIzBNW+oelzV1V1PC5bm21GJfbhGIGwc1Y+ewpPM4rucOT2fe+9owDqLKVD3x+tUSTcVpy1xBapqf8A3tJH1FIYV+duTiG3LHAfcWQAlOUkn4034bJjFnWSPvBcHynTfESpoPb223yT1yzg0NIncOrc7GZw+GljGO7yVD15DFO3YLY1d44ams/247+r8qVyrZZu2S869c4axtmRH1D4edUrmxsfC0Cj5Tt5VsJ/e7FdY56qDAWB88Cpq5XeDDf7BlKwgkkAAZA8zVM4ONYYJy+ry1shX1Soivmb0CfCUVTIshg5xl1BTlRHmefKlJhfNtlr2jBkGPdY3Fyb1pWlHiB8IJxj41+TEct8pEhDn2ctKg2eu2NQI+YpRHWppZSWyr0Vy+HtRD859TEdhOC03I1IKgQpOUgEVX9OqLSwfnMxtptAjPt3iOUOgYe19qRsjByc1SXKwG7l961PlS3nSVx8jdWrbCiRt135ZqahhKA0lSxknUoFW6jvv71ZW5xu1sKlNqWA6MtgKOPmPSvPasCIWPSVNzzhv/h9coj4XcJcNspCwG21qVqykgeLHh3IPXlXF7cejrYt0S4TXCEnvaFrOMjGMDqOZ69KecP3Z6a8rxePGdIO5yPLr/tSHi3CrsuUslKXGknw5OMZTjz5isyoSQ18QMZA2PEbcP3XTBQl9zx6iEOK3IP19jTXF3UAFR7PLB56RpJ9qhbdw/dhcjMuLK3oSVhLhjKClODTkADy5ZyKfOnh1lQS4bhBWc4DjB+mCKlyK90rgGMZg3UMnQmnci48JpIOxXHlc/lvQ8RNlZQkMsXiMBsC2vOPbGa7ji2rx3PiJxOkggOJcQM9PvA/nRTMeWj/AKK8xHMknTqRufgcV6sukhqMDw3Pzc+G2dLXE02OeiX2Sf0NEuSZcpktI4ggPIVjwuJCScHPp5Vqn+kLaPHHjyU/3Y3/APkmgpMp5IJm8LMOgdUjT+aamKb2cIPpUK/1SCi3AtuBqGiUDqxqZmFGflpNObmXpFrkQ5ZkiQhH/dnK8E5Sc8iNunlUvw4ouTkBCsL3IJ5ZFV8WA7eEpTd7mJKdC20uBrQhfi/slJIGkdd987c+iDobVPaAwocyFYV3hxQdTpJylaVchj6g7VrHYIRJQtJ7POULz6f7UHNGl8uHxJUtQQpP49JxnHTP6mnfD91NtcU8qT2QW3gkN68HPLAqnXtYiNPiowFlapMoIYa7RTLYRhtJJAG+dvjT6dJ1tpRhQSlIwFDBHyrGFxu53wOOtpaOAArSDpPt/rFa33iONdn0OIbUSlJSo8s+XP8AyFLVizURDZQFNNHfA6kSlaVZDjR8KxzBo/iuI6uekFtKm2xlzTnOCdQ/WoezXBcSauQGzj8IBxg/GrmJf3u6l99lLzSVDUsEHSeX1J+tE6nqLVh3Gq2JLtslM2xYTIS4AghSRpwrfmcenOpq4Wfiia+yi4RHHWmgrQtKQdOcZzhR8hRMi/QTAXHRFHYOhSXW87EZO2edApdt/ZNtQlOx3d9Ol9aSOZ88Z586lyouvURvKEUsNjDoYn25pTa7Sy4hRye1Sr9U1p3+A7s/YGD59kpIP0Oa8YmsjZjiecy4PvJcUleD5YzR7T90dH2fEcaUOiH4A/MZrnt9MTbWD7iEA4gSTw8k6v2fOiqPVtxw4rRdwtrDDi2b5dGClJIQtec4HLlWsx64RY7r7kaxyUtpKlBAKFnHkPOkir61dIzzDdhbLrjakoLctYwcfw4NHjRGFpkNesFiexBuKLA1lFwtqdLzygkhsEgnHPbr+dZXu4Q7lBtdmaTIiIClNPOrbKQTyBHmM5yK14cvydbTElfgSfCT+EnnmsuMX1S5z6Eto7utIU2ppeFpWOasYweWNuWM+lWgszUeoxtKramKrRH7S0XGK+2kybel5bRxuFYORnyyKRZ/dXMdRmrizTGZ9xYLjWh1xjs5LmMdsrGCr2wPlU/b7CtMGa7NcQowiO0YQT9onO5Chy6GmpkAJBinQkCpMAFPSiYi9wDVYhjhS4KARbrshR8KdMrX8hqNKb9aWra6HoDczu2wPeWtJSfjyO9GMq3VxOk1F7hX2ujJxkVYwVKj2GahPjBjqzk+hNIHrTLYjNSpR7uhYy02sbvDPTfbGQdxVHaIIuUF2Kp1poKSk5dc0jY55/KmhhRMUykECSzMgtSEgrUEZGpIP3vSrhqZEEeJrtapb7n2R7F0tEYBHIDB60gu/Dj1mRHddVGWh5wthTboXk4yPoKbKhzJbQFtQsupOrCEBR08uoPn9aB/FjJEMWrQ1w2sZDtovjIH8KQ4PqKAkucMDZ+U/HPlIg7j2rFxziaFkqYfOOpjqH+HFDnje5RFaH9AP8KnFJ+hzUF5/wAoPvKPD5zKe7bsBuBc1OIUnmguIHwKSaIgTYzTYQ0+ptXXGMfUGsX+LjLaUh62RVFQxqK0E+v4AfrW8G62V1gNybIlRGcqCBnn5pUD9KwltPix/wBTKHTQz9iWuO/rjJfdSnSFeIjGRnIO3tvyouVbm5EV9LEYpfUNldoCSfI75x6/zoPiKI1arbEdYdcW6V4cU4c5yDjbkMYPuan03V1B1B01eiEDcwMmRSfCI9jWG9Q3Sf2Y+khPhcR4h5dM0RbGJ7cx5y7MSnUuN9movNKAKfLIHrSSJxJMS6hKJbwHkFkVStXa4qQ2pm5yGlq2VlesDy2NY2K21VBGUydupZ4euDXdkFbZHaIS8efmK3h8Ry5iVsriNOsL8Jb7RadQPTmaU8V3C5yJJiXOSJDjLmM6QnmOhA6git4EqHZZDUvs+8JwE6UkhaFY54NTZMCE2RvKMbEyriR3JlqVbJzi2yr7yQhWpCQRzOOuUkYr2TbYdmYR9p3yPp0qC20qKVZyBjIB5ny5daM4bvMa9TngYzj6+ySpnXlvKcnV4c6SM6cZO+3lUjCkuxf2lGkNuBElxuRhP3m1ZKjg/MU9cQOMrxcHIba+ZxDuLSprgKENBavClIxVUtcJEZt7vKo2dlLQ7oPpggE18+OtkqLzRyAdx58xXfCqETLw2iTILCFEuLdQyFKBAOnbbqennSfkncA1GHIumiJeIubqR+6X6T6DvjS/orBpK7xxfm1lBlJeR0DzDZyPaqFES0MtuNM3mOH1o0rXIbUCQfIHYD4ClMvhJmSUqj3G1qUDnPaac/SlojIa1ExRII4maeInHmS9PtlpeSRyMQAk8sc6CevVlAzL4YgDIzhpSmzj4ii0cDXAy3FtpjPNq/8AFISTyPqKykcEXDH2lqeV8FhX6mnA1+IwDGPHsUraklkfYHu7zA8kqB2+RVivn7kV/wDC0o/Kvp9wltGLa0SW+0DkMJU2hY1EhSsAewqbm3CxltX/AC+4hWnkA2cbc6PJmZSAq3MRARuZL25JbkntUFJ6Z6U7u04w4rCk7rUokeRwMfqKUQgoqKlZPh+Ne3vUEw21nJAWr4ZI/wAhVCm1iiKMFL7y3Vvyl9opf3yrr0ox9TD0RLiwRNYUC2op1JWM8j8PXmPal8vZokb5prw/GTc5QYUvCCgrO+DsOm3z+VZk0hbbqGl3Q7jfhniZcO+GfcVFSC3owgABOMYAHIAYAx8K6jXZU55a3PDjwgAch/nWosUOK042H+wmoOULWvG+DjqBg4I25bVO2hRQ6pK0nSNuXKlLkXJusYVKbGUbsUTm3WWilKsbbfeHn8RWVntjcR5erZzmFDwkgfD8vSu1kMpakcghWCr0P8wKMcUh7s32yA4k7kdQf54/0a2bCmZAakdk8grRjOAQM/Mg0Pcy2+lAjwH21BeVlSGjt6FO9D3ZUjs2nmm1L7IntMHkk9aPtbtsmRi/KDrgQnxqbHi9utR58aag/frGKGINRc02wZ+JMdaY224aXnluSEnPOmaFWlv+puamFeRD6MfMpNEBFgcQSJsxgD+NrYe1fu72lz+p4hT8HG1J/OlOhbix6GCCBP/Z", "type": "news"}, "203": {"title": "Travis HS coach killed after family-related dispute at Seabourne Creek Sports Complex in Rosenberg", "snippet": "One man was killed and another is in custody after a shooting Saturday at \nthe Seabourne Creek Sports Complex, according to Rosenburg ...", "uploaded": "13 hours ago", "url": "https://www.click2houston.com/news/local/2020/10/11/travis-hs-coach-killed-after-family-related-dispute-at-seabourne-creek-sports-complex-in-rosenburg/", "thumbnail": "https://encrypted-tbn0.gstatic.com/images?q=tbn:ANd9GcSSamfgwx-FJarzrGl-IJL6selsy5SR6lcrjmtEEErt4hXqAj8Z7hBG26M&usqp=CAI&s", "type": "news"}, "204": {"title": "NEISD: Man attempted to get Johnson High School student into his truck", "snippet": "A man attempted to lure a Johnson High School student into his truck \nThursday morning, North East ISD said in a letter sent to parents.", "uploaded": "2 days ago", "url": "https://www.mysanantonio.com/news/local/crime/article/Police-investigating-after-NEISD-student-said-man-15633805.php", "thumbnail": "https://encrypted-tbn0.gstatic.com/images?q=tbn:ANd9GcTy1kVSTYTvJGy_904o_P3kMUyiyWDKIPGOh_00w3Mx5eELuRCERexpbBM&usqp=CAI&s", "type": "news"}, "205": {"title": "Socially distance showcase for high school marching bands", "snippet": "LINCOLN, Neb. (KLKN) \u2014 An event with social distancing allowed high schools \nto showcase their bands. Many high school bands got to ...", "uploaded": "15 hours ago", "url": "https://www.klkntv.com/socially-distance-showcase-for-high-school-marching-bands/", "thumbnail": "https://encrypted-tbn0.gstatic.com/images?q=tbn:ANd9GcRkWEZDQhlOW9mo2o6XbdqSBuKF3Qqa-77P2O1SBRzfCLxPSXYhDJXnwT8&usqp=CAI&s", "type": "news"}, "206": {"title": "MCPS releases notice of COVID-19 case at Northwood High School", "snippet": "SILVER SPRING, Md. (WDVM) \u2013 Montgomery County Public Schools released an \nadvisory this week, notifying the community of a staff member ...", "uploaded": "17 hours ago", "url": "https://www.localdvm.com/news/maryland/mcps-releases-notice-of-covid-19-case-at-northwood-high-school/", "thumbnail": "https://encrypted-tbn0.gstatic.com/images?q=tbn:ANd9GcTCZZeBWXwj3y5s6eBrCQZF_ekUXRzdm--KndV4UQg4QCO3QnoEtNWwnpQ&usqp=CAI&s", "type": "news"}, "207": {"title": "5 things we learned from Dallas-area Texas high school football games, from forfeits to first wins for big-tim", "snippet": "Here are five thoughts from Dallas-area football games played on Oct. 8-9. \nJesuit and Frisco Lone Star had two of the deepest playoff runs ...", "uploaded": "1 day ago", "url": "https://www.dallasnews.com/high-school-sports/football/2020/10/09/5-things-we-learned-from-dallas-area-texas-high-school-football-games-from-forfeits-to-first-wins-for-big-time-programs/", "thumbnail": "https://encrypted-tbn0.gstatic.com/images?q=tbn:ANd9GcSeLweRoioCnbUrWrp3r7ddDuxzU9JD-lfxEkC5_i7VzjEJXYn3yxdqPtc&usqp=CAI&s", "type": "news"}, "208": {"title": "Elite Lowell High School admissions would become a lottery under new S.F. district proposal", "snippet": "S.F. school officials to consider temporary random lottery admission for \nentrance into academically competitive Lowell High School given lack ...", "uploaded": "1 day ago", "url": "https://www.sfchronicle.com/education/article/Elite-Lowell-High-School-admissions-would-become-15635273.php", "thumbnail": "https://encrypted-tbn0.gstatic.com/images?q=tbn:ANd9GcRB2uOiL7AWIdIHrmB78Rja-g9_5EVAdKYLDrm7F0Nps6P1aSqwX9G2gXQ&usqp=CAI&s", "type": "news"}, "209": {"title": "In the classroom: These public high schools show the best SAT scores, graduation rates in their states", "snippet": "Many of the public high schools ranked as the best in each state -- nearly \nhalf of them -- are either charter or magnet schools.", "uploaded": "2 days ago", "url": "https://www.usatoday.com/story/money/2020/10/09/top-classrooms-best-public-high-school-in-every-state/42727627/", "thumbnail": "https://encrypted-tbn0.gstatic.com/images?q=tbn:ANd9GcRDzWczQwH5rWGgHk9k8gOfEqVOGmCrMO41BZSsTNX3oAZHn8mdhB4hOf0&usqp=CAI&s", "type": "news"}, "210": {"title": "Tipp high school students rally behind senior asked to leave district", "snippet": "Tippecanoe High School students are rallying behind a student who been told \nhe must leave the school district because he allegedly doesn't ...", "uploaded": "2 days ago", "url": "https://www.daytondailynews.com/news/tipp-high-school-students-rally-behind-senior-asked-to-leave-district/ZIBSTV2XGVH5HEYSLJLGGZC7EM/", "thumbnail": "https://encrypted-tbn0.gstatic.com/images?q=tbn:ANd9GcR0JO1l-7Vw6jUNW3pe_l7CKwaSqpmpZtkBrK09bnV24S3LiffZg_XSojE&usqp=CAI&s", "type": "news"}, "211": {"title": "A Muslim athlete was disqualified from her high school volleyball match for wearing a hijab", "snippet": "A Tennessee high school athlete was disqualified from a volleyball match \nfor wearing a hijab, prompting calls for a statewide rule change.", "uploaded": "2 weeks ago", "url": "https://www.cnn.com/2020/09/27/us/hijab-volleyball-disqualified-nashville-trnd/index.html", "thumbnail": "https://encrypted-tbn0.gstatic.com/images?q=tbn:ANd9GcTTEGnWuZVtDr21drPSpSQgpAv8m6bo8FnOBEjKmIZyRdfYoQ6gQvucUcY&usqp=CAI&s", "type": "news"}, "212": {"title": "A peek inside the newly renovated Staunton High School", "snippet": "(WHSV) \u2014 On Friday, city officials, Staunton School Board members and other \nschool leaders took a tour of the newly renovated Staunton High ...", "uploaded": "1 day ago", "url": "https://www.whsv.com/2020/10/09/a-peek-inside-the-newly-renovated-staunton-high-school/", "thumbnail": "https://encrypted-tbn0.gstatic.com/images?q=tbn:ANd9GcSQ6BnqRaz1p_nszyIgdb9eLsNC363FbuPybvMPorGjC2yyRryDG5uGsys&usqp=CAI&s", "type": "news"}, "213": {"title": "Lowell High School in SF May Switch From Merit Selection ...", "snippet": "SAN FRANCISCO (KPIX) \u2014 San Francisco's Lowell High School is one of few \npublic schools in the country where admission is merit based, ...", "uploaded": "14 hours ago", "url": "https://sanfrancisco.cbslocal.com/2020/10/10/lowell-high-merit-selection-lottery/", "thumbnail": "https://encrypted-tbn0.gstatic.com/images?q=tbn:ANd9GcTOeqNSyZjvesFGFQnlvVBBdjXTfeIVwXD3qv1qVoAfTEv0v1BfET2F0WM&usqp=CAI&s", "type": "news"}, "214": {"title": "High school: Saturday's sports results", "snippet": "SEYMOUR TRIANGULAR. BOYS. SEYMOUR 19, SHAWANO 39, XAVIER 70. Top 10 \nfinishers: 1, Jason Skinkis SEY 18:00; 2, Ethan Onesti ...", "uploaded": "14 hours ago", "url": "https://www.greenbaypressgazette.com/story/sports/high-school/2020/10/10/high-school-saturdays-sports-results/5954672002/", "thumbnail": "https://encrypted-tbn0.gstatic.com/images?q=tbn:ANd9GcSM4e1mq0iaRgZsoiq7B7bGGuzbQO_YlNlhxulW5k0OTPHySMy14ClrIIs&usqp=CAI&s", "type": "news"}, "215": {"title": "The road outside Trayvon Martin\u2019s high school in Miami-Dade will soon carry his name", "snippet": "Before the end of the year, the drive to a high school that Trayvon Martin \nattended should include a reminder of his name. Miami-Dade ...", "uploaded": "11 hours ago", "url": "https://www.tampabay.com/news/2020/10/11/the-road-outside-trayvon-martins-high-school-in-miami-dade-will-soon-carry-his-name/", "thumbnail": "https://encrypted-tbn0.gstatic.com/images?q=tbn:ANd9GcRl-7uNURVLYe4XLgHvwMgPX983FpKkjQEksB7Fw6VEc6vrkKz2DbkXV6U&usqp=CAI&s", "type": "news"}, "216": {"title": "Second high school splits Bozeman's ranked speech and ...", "snippet": "After a season that saw it ranked 23rd in the world, Bozeman High School \nsplit its highly competitive speech and debate team into two, with the ...", "uploaded": "10 hours ago", "url": "https://www.bozemandailychronicle.com/news/second-high-school-splits-bozemans-ranked-speech-and-debate-team/article_72c0d529-c5e5-5180-8bb9-97ceac7864b6.html", "thumbnail": "https://encrypted-tbn0.gstatic.com/images?q=tbn:ANd9GcQlbKYrwLV8JqF_RrruZFnxFpDrv1Q5O1Wf21EJrWkvZnObq_MNtZNvt58&usqp=CAI&s", "type": "news"}, "217": {"title": "High school football returns in Rio Grande Valley", "snippet": "Hidalgo High School varsity cheerleader dance to music in the stands in a \nseason-opening game with Grulla at Bill Pate Stadium on Friday, ...", "uploaded": "18 hours ago", "url": "https://www.themonitor.com/2020/10/10/high-school-football-returns-rio-grande-valley/", "thumbnail": "https://encrypted-tbn0.gstatic.com/images?q=tbn:ANd9GcR9VQlVURVdcnsD_w9KrU5rqXEqMUyp2HVv11DxTTLolrhlRtrjwS3hLT8&usqp=CAI&s", "type": "news"}, "218": {"title": "High school scores and summaries for Oct. 10, 2020 | Trib HSSN", "snippet": "High school scores and summaries for Oct. 10, 2020. By: HSSN Staff \nSaturday, October 10, 2020 | 10:57 PM ...", "uploaded": "13 hours ago", "url": "https://tribhssn.triblive.com/high-school-scores-and-summaries-for-oct-10-2020/", "thumbnail": "https://encrypted-tbn0.gstatic.com/images?q=tbn:ANd9GcS4IpHU-SOGKKOgO5Tg8fKSrNT0t3LGm9LeshCWvbLWppSt_gbouVzIbMQ&usqp=CAI&s", "type": "news"}, "219": {"title": "Allen vs. Tyler Legacy latest high school football game to be canceled due to COVID-19", "snippet": "A number of high school football games have been canceled or postponed this \nweek in North Texas, with the most recent announcement of ...", "uploaded": "1 day ago", "url": "https://www.wfaa.com/article/sports/high-school/hs-football/high-school-football-game-cancellations-covid-19-north-texas/287-1284c09a-3048-41f6-ad36-d37ef077c3a3", "thumbnail": "https://encrypted-tbn0.gstatic.com/images?q=tbn:ANd9GcTi2eL6mbGXMkVYZWfcupg2t-BGC4eulpbx5dNIHzzybZSJFvVG3Ly-4Io&usqp=CAI&s", "type": "news"}, "220": {"title": "Saturday\u2019s high school scores and highlights", "snippet": "SATURDAY'S RESULTS. BOYS CROSS COUNTRY. Archbishop Williams 18, Arlington \nCatholic 37. Bellingham 26, Ashland 29.", "uploaded": "14 hours ago", "url": "https://www.bostonherald.com/2020/10/10/saturdays-high-school-scores-and-highlights-2/", "thumbnail": "https://encrypted-tbn0.gstatic.com/images?q=tbn:ANd9GcTgfhq0b47CeQGZYDxwLmuMEc9OVBQjMhsfUdNXuljRSzOys4_x4vrVfUE&usqp=CAI&s", "type": "news"}, "221": {"title": "High school football is the new battleground of COVID-19 school reopenings", "snippet": "Myles Mooyoung was eager to start the fall football season at Kenwood \nAcademy High School in Chicago. The 17-year-old senior defensive ...", "uploaded": "1 day ago", "url": "https://www.usatoday.com/story/news/education/2020/10/10/covid-cases-high-school-football/3629481001/", "thumbnail": "https://encrypted-tbn0.gstatic.com/images?q=tbn:ANd9GcSEkfZOTjjxDQyUv7hNoHE1RTZvVnM9jnXk3TUyaUK9SyMUEYguKR8zPA0&usqp=CAI&s", "type": "news"}, "222": {"title": "High school results", "snippet": "Saturday's Results. Boys cross country. Hebron Sectional. 1. Crown Point \n53, 2. Hanover Central 86, 3. Lowell 88, 4. Illiana Christian 92, 5.", "uploaded": "13 hours ago", "url": "https://www.nwitimes.com/sports/high-school-results/article_7b9c2be3-0480-562e-acfc-b7374761e856.html", "thumbnail": "https://encrypted-tbn0.gstatic.com/images?q=tbn:ANd9GcQqR1GhP_DfDZWOtkYnp-E8lIs0rXq9W-jAMWXedRs&usqp=CAI&s", "type": "news"}, "223": {"title": "PHOTOS: MMU hosts Essex in high school football", "snippet": "Mount Mansfields Austin Wilcoxen, left, leaps to make a touchdown grab \nduring a 7-on-7 high school football game in Jericho on Saturday, Oct.", "uploaded": "16 hours ago", "url": "https://www.burlingtonfreepress.com/picture-gallery/sports/high-school/2020/10/10/photos-mmu-hosts-essex-high-school-football/5957511002/", "thumbnail": "https://encrypted-tbn0.gstatic.com/images?q=tbn:ANd9GcQRVcFifa5oDrjHehElJjmH7hzzHvdVZLNMZm8YfSL-0B8HV_3eIZmB7XQ&usqp=CAI&s", "type": "news"}, "224": {"title": "Westmoreland high school football notebook: Cancellation upends Penn-Trafford's routine | Trib HSSN", "snippet": "But on Friday afternoon, Penn-Trafford announced it was closing for five \ndays because of two positive cases at the high school. That meant no ...", "uploaded": "18 hours ago", "url": "https://tribhssn.triblive.com/westmoreland-high-school-football-notebook-cancellation-upends-penn-traffords-routine/", "thumbnail": "https://encrypted-tbn0.gstatic.com/images?q=tbn:ANd9GcRNETCQXnakQ7l6xmLWNYJnYwW5tJcc3Pz1cF_VRyPrIZ8XKhiQjgm0qoE&usqp=CAI&s", "type": "news"}, "225": {"title": "Michigan high school football: Vote for offensive player of the week", "snippet": "It's time to vote for the Detroit Free Press high school football offensive \nplayer of the week. Here are the nominees, selected from Wayne, ...", "uploaded": "2 hours ago", "url": "https://www.freep.com/story/sports/high-school/2020/10/11/michigan-high-school-football-vote-offensive-player-week/5952835002/", "thumbnail": "https://encrypted-tbn0.gstatic.com/images?q=tbn:ANd9GcT4NIP4tA-0U39uAJM4XMiiOCFP0CwAfpVySvb25wnox_g_yxDvGEc5--I&usqp=CAI&s", "type": "news"}, "226": {"title": "Pueblo high school football returns with four teams in town", "snippet": "Pueblo County's Chase Hartman, right, breaks out of the pocket for a rush \nagainst Pueblo Central on Friday, Oct. 9, 2020, at the Hornets' Nest ...", "uploaded": "16 hours ago", "url": "https://www.chieftain.com/picture-gallery/sports/high-school/2020/10/10/pueblo-high-school-football-returns-four-teams-town/5944803002/", "thumbnail": "https://encrypted-tbn0.gstatic.com/images?q=tbn:ANd9GcRTg84cVRS_ACuRlU8H095ymvAeB2gGrJ4rVKHQOJLqCHZfUoZP3w7gcnU&usqp=CAI&s", "type": "news"}, "227": {"title": "Lodi High School shows off new state of the art football and ...", "snippet": "Lodi High School athletic director Sue Meffert (left) and principal Joe \nJelinek chat on Saturday, Oct. 10, 2020, during an open house for the ...", "uploaded": "17 hours ago", "url": "https://www.wiscnews.com/portagedailyregister/news/local/lodi-high-school-shows-off-new-state-of-the-art-football-and-soccer-field-to/article_82c69e61-4492-5645-ab2e-61895d85ad08.html", "thumbnail": "https://encrypted-tbn0.gstatic.com/images?q=tbn:ANd9GcQ-T6o_GAG135R6bCNrPBecKEDNtvPFRSXm54ByBptayuCc-88l24BkesA&usqp=CAI&s", "type": "news"}, "228": {"title": "Ohio high school football coach exposed to COVID-19 coaches game from car", "snippet": "Monroe Central High School Head Coach Josh Ischy was among several of the \nteam's coaches who were briefly exposed to someone who tested ...", "uploaded": "13 hours ago", "url": "http://wtov9.com/news/local/high-school-football-coach-coaches-game-from-car", "thumbnail": "https://encrypted-tbn0.gstatic.com/images?q=tbn:ANd9GcT4Q9rzcKvz5MSNK831z2rUDMpzw7AohwxzRYqxpUA9tX0mMnVqcbORows&usqp=CAI&s", "type": "news"}, "229": {"title": "Mississippi high school football scores: Oct. 8-9", "snippet": "Here's a look at state high school football scores from around Mississippi \nfor Oct. 8-9. Check back as scores will update throughout the night.", "uploaded": "2 days ago", "url": "https://www.clarionledger.com/story/sports/high-school/2020/10/09/mississippi-high-school-football-scores-oct-8-9/3630842001/", "thumbnail": "https://encrypted-tbn0.gstatic.com/images?q=tbn:ANd9GcSUihG9FTSblGHK4nP4bcy7u3I3BpQOW6JxYGIGUxCX6xYrbiMxPY3yHFg&usqp=CAI&s", "type": "news"}, "230": {"title": "High school scoreboard for Oct. 10", "snippet": "Boys cross country. Lake Catholic Cougar Challenge. Team standings: Lake \nCatholic 18, North 48. - Advertisement -. Top individuals: Mohr ...", "uploaded": "12 hours ago", "url": "https://www.news-herald.com/sports/high-school-scoreboard-for-oct-10/article_abee9f52-0b76-11eb-9941-3740f4d3b666.html", "thumbnail": "https://encrypted-tbn0.gstatic.com/images?q=tbn:ANd9GcRs99-zN6wa5VmXIbOkMTazQAbvb51vswb2elYnMYM&usqp=CAI&s", "type": "news"}, "231": {"title": "Week 7: Texas high school football scores", "snippet": "AUSTIN (KXAN/AP) \u2014 The top Central Texas teams showed off their strength in \nweek seven of the Texas high school football season. Westlake ...", "uploaded": "1 day ago", "url": "https://www.kxan.com/sports-general/high-school-sports/week-7-texas-high-school-football-scores/", "thumbnail": "https://encrypted-tbn0.gstatic.com/images?q=tbn:ANd9GcS_htSbpSLDmWIshYveS71vLjhcSYx01H877Mwnxfds1MWaN8n7uwlTysQ&usqp=CAI&s", "type": "news"}, "232": {"title": "Registration Now Open for DOE's 2021 National Science Bowl ...", "snippet": "The top 16 high school and middle school teams in the National Finals also \nwill win $1,000 for their schools' science departments. More than ...", "uploaded": "2 hours ago", "url": "https://www.mychesco.com/a/education/registration-now-open-for-does-2021-national-science-bowl-for-high-school-and-middle-school-teams/", "thumbnail": "https://encrypted-tbn0.gstatic.com/images?q=tbn:ANd9GcRldkQJe7dP1QpGsGphdAAAAfZHDeC22oPNYJ3jnnZOpzLG_jmPZtZNnNQ&usqp=CAI&s", "type": "news"}, "233": {"title": "High School Football: An overpowering opener for Willmar", "snippet": "High School Football: An overpowering opener for Willmar. Cardinals run for \n353 yards and shut out Delano for Week 1 win. Written By: Joe ...", "uploaded": "14 hours ago", "url": "https://www.wctrib.com/sports/football/6712470-High-School-Football-An-overpowering-opener-for-Willmar", "thumbnail": "https://encrypted-tbn0.gstatic.com/images?q=tbn:ANd9GcSa_fz4GzI8UXwHycUCqKU1BX679savAqZtl6D3sElv50b88M-gXm3_9eQ&usqp=CAI&s", "type": "news"}, "234": {"title": "High school football: Hill-Murray rolls past North St. Paul in opener", "snippet": "High school football: Hill-Murray rolls past North St. Paul in opener ... \nSimon Seidl stepped in after playing most of the game in the secondary.", "uploaded": "16 hours ago", "url": "https://www.twincities.com/2020/10/10/high-school-football-hill-murray-rolls-past-north-st-paul-in-opener/", "thumbnail": "https://encrypted-tbn0.gstatic.com/images?q=tbn:ANd9GcRYMhEcbe8BpC0a-Xc8uV3Nz2pvr2NuSuDT5fcQHcpzBmbPBehE1hfxakA&usqp=CAI&s", "type": "news"}, "235": {"title": "N.J. high school football scoreboard: Every score from Week 2", "snippet": "We've made it to Week 2 in the 2020 high school football season and NJ.com \nis the place to find the scores from every game in the state.", "uploaded": "1 day ago", "url": "https://www.nj.com/highschoolsports/2020/10/nj-high-school-football-scoreboard-friday-nights-scores-from-around-the-state.html", "thumbnail": "https://encrypted-tbn0.gstatic.com/images?q=tbn:ANd9GcTndUJSXiA9XNo-mFz7OJYj7xe5piqEo3cgEdHzJCcqc8A8aoTNGS385KQ&usqp=CAI&s", "type": "news"}, "236": {"title": "Party leads to shutdown of Eagle River High School weekend ...", "snippet": "Eagle River High School's football season is over and a \u201cprivate social \nevent\u201d held last Saturday has led to a 48-hour shutdown of all of the ...", "uploaded": "1 day ago", "url": "https://www.adn.com/sports/high-school-sports/2020/10/09/eagle-river-football-season-ends-and-all-other-activities-are-shut-down-for-the-weekend/", "thumbnail": "https://encrypted-tbn0.gstatic.com/images?q=tbn:ANd9GcSvgkthyxishcK0ZmisznD3CZ7wjq49_a0lurFYGR3o7UXMa0mxM7EZIFM&usqp=CAI&s", "type": "news"}, "237": {"title": "High school sports roundup", "snippet": "High school sports roundup. By Staff Reports -. 10/10/20 11:35 PM. Share on \nFacebook \u00b7 Tweet on Twitter. VOLLEYball. East wins own invitational. \nColumbus ...", "uploaded": "9 hours ago", "url": "http://www.therepublic.com/2020/10/11/high_school_sports_roundup-304/", "thumbnail": "data:image/png;base64,iVBORw0KGgoAAAANSUhEUgAAABAAAAAQCAMAAAAoLQ9TAAAAkFBMVEX///8AAADNzc3Q0NDKysrr6+vx8fH5+fmfn5/FxcXT09Pl5eXo6Oiop6jd3d3W1tYbFhe3t7e+vr5IRkclISGGhYZta2sPBwloZmYsKCkgGx04NTYWERJKSEhgXl4jHyCUk5M9OzussrLllpnkjpHcYGTuwMLkeHzjgYXlnZ/lr7HsyMnozM3emZvfpKbfs7TFS2lIAAAAw0lEQVQYlU3O627DIAwFYBPA5k4IbZLeWe/Z2u39325omap+8h8fWdaBTgjfaCGSV6oTWkNjokUXDNda8ApikFKiZzlUxkRwda0XcZFp2UtrARGpYS0uhnHFiAjqIGu37Xq92W5gNrLdvj0Mx0OZ95QD9Gxg3YedA4Kdz6VkIxT9BbZXvpTO6z79/5DjUnmuMRK8HOHN6Xy53u6X+22aPgnB4df1/Jimx+n5/P6xsTat9QidDSEGawMIHqXjTaWT90n8AghiDLLWde/ZAAAAAElFTkSuQmCC", "type": "news"}, "238": {"title": "High school football: Lakeville North starts fast, cruises past Cretin-Derham Hall", "snippet": "... playoff contest with the bleachers packed at some high school stadium \nor thousands of purple and gold or red and black-clad fans inside U.S. ...", "uploaded": "14 hours ago", "url": "https://www.twincities.com/2020/10/10/high-school-football-lakeville-north-starts-fast-cruises-past-cretin-derham-hall/", "thumbnail": "https://encrypted-tbn0.gstatic.com/images?q=tbn:ANd9GcSKEwCr2Yv2kFCYdWZlf21lhNmSi1tp8x-iKFOvUSjYdbeoN9rj-Ee3zoE&usqp=CAI&s", "type": "news"}, "239": {"title": "Student shot at Ribault High School", "snippet": "\"Good Afternoon Ribault High School families,. This is Principal Bostic \ncalling to make you aware of a very serious incident on our campus this ...", "uploaded": "1 day ago", "url": "https://www.actionnewsjax.com/news/local/duval-county/shots-fired-ribault-high-school-according-jso/2PXVLGF2JRCC7DHHI4XKI3F25E/", "thumbnail": "https://encrypted-tbn0.gstatic.com/images?q=tbn:ANd9GcSgDXVJqALkSuTGQEdgfx79Vo1w5cnzPHJvmg7vai65fTffjkh8h84zBd4&usqp=CAI&s", "type": "news"}, "240": {"title": "High school football playoffs end before they begin for two local schools due to COVID-19", "snippet": "CLEVELAND (WJWJ) \u2014 The road to the high school football state championship \nis never an easy one and this year, it may be even tougher.", "uploaded": "17 hours ago", "url": "https://fox8.com/sports/high-school-football-playoffs-end-before-they-begin-for-two-local-schools-due-to-covid-19/", "thumbnail": "https://encrypted-tbn0.gstatic.com/images?q=tbn:ANd9GcS4bQeLHGqK9bsRWPH4tmBTuHcK8TsjO3HM1QXKhq9Tidtr1U2Jhu_CUnM&usqp=CAI&s", "type": "news"}, "241": {"title": "Senator Square: Carson High School leadership students ...", "snippet": "Being a student at Carson High School is rewarding enough, academically \nspeaking, but learning is happening everywhere; however, forcing a ...", "uploaded": "3 hours ago", "url": "https://carsonnow.org/story/10/11/2020/senator-square-carson-high-school-leadership-students-raise-breast-cancer-awareness", "thumbnail": "data:image/png;base64,iVBORw0KGgoAAAANSUhEUgAAABAAAAAQCAYAAAAf8/9hAAABs0lEQVR4AWL4//8/RRjO8Iucx+noO0MWUDo16FYABMGP6ZfUcRnWtm27jVPbtm3bttuH2t3eFPcY9pLz7NxiLjCyVd87pKnHyqXyxtCs8APd0rnyxiu4qSeA3QEDrAwBDrT1s1Rc/OrjLZwqVmOSu6+Lamcpp2KKMA9PH1BYXMe1mUP5qotvXTywsOEEYHXxrY+3cqk6TMkYpNr2FeoY3KIr0RPtn9wQ2unlA+GMkRw6+9TFw4YTwDUzx/JVvARj9KaedXRO8P5B1Du2S32smzqUrcKGEyA+uAgQjKX7zf0boWHGfn71jIKj2689gxp7OAGShNcBUmLMPVjZuiKcA2vuWHHDCQxMCz629kXAIU4ApY15QwggAFbfOP9DhgBJ+nWVJ1AZAfICAj1pAlY6hCADZnveQf7bQIwzVONGJonhLIlS9gr5mFg44Xd+4S3XHoGNPdJl1INIwKyEgHckEhgTe1bGiFY9GSFBYUwLh1IkiJUbY407E7syBSFxKTszEoiE/YdrgCEayDmtaJwCI9uu8TKMuZSVfSa4BpGgzvomBR/INhLGzrqDotp01ZR8pn/1L0JN9d9XNyx0AAAAAElFTkSuQmCC", "type": "news"}, "242": {"title": "Rensselaer parents happy to see the return of fall high school sports", "snippet": "Coxsackie, N.Y. \u2014 Rensselaer High School will have fall sports after all, \nand local parents couldn't be happier to see their student athletes ...", "uploaded": "13 hours ago", "url": "https://www.news10.com/sports/local-sports/rensselaer-parents-happy-to-see-the-return-of-fall-high-school-sports/", "thumbnail": "https://encrypted-tbn0.gstatic.com/images?q=tbn:ANd9GcTxdWqEY03lm9fpzDzqR4A_HRVltGqz-MFKrPIiRkdPl3rOYfeCLbFFsKs&usqp=CAI&s", "type": "news"}, "243": {"title": "As St. Louis County welcomes back high-school football ...", "snippet": "The restrictions made practice difficult early on this summer for members \nof the Parkway Central High School marching band. The band took part ...", "uploaded": "12 hours ago", "url": "https://www.kmov.com/news/as-st-louis-county-welcomes-back-high-school-football-marching-bands-share-in-excitement/article_7fa9f41c-0b23-11eb-b01e-f3dee34307d6.html", "thumbnail": "https://encrypted-tbn0.gstatic.com/images?q=tbn:ANd9GcSyZs4XqZxWAlm09OICiXrqymIHpjDsXoPSA_G997JlT86xQD2qXz5D42U&usqp=CAI&s", "type": "news"}, "244": {"title": "Detroit News high school football rankings: Week 5", "snippet": "Here are new high school football rankings for Week 5 by David Goricki of \nThe Detroit News, with how each team fared in Week 4. Goricki ranks ...", "uploaded": "55 mins ago", "url": "https://www.detroitnews.com/story/sports/high-school/2020/10/11/detroit-news-high-school-football-rankings-week-5/5960593002/", "thumbnail": "https://encrypted-tbn0.gstatic.com/images?q=tbn:ANd9GcTP1k7lXRr3Vd0AfOLJ9x6lNmeXyd7B_erOEqRVGC2dK9D-CwazBDFxpQo&usqp=CAI&s", "type": "news"}, "245": {"title": "Michigan high school football: Here's who starred in Week 4", "snippet": "Michigan high school football players who stood out for their performance \nin Week 4 of the MHSAA season. If you want to see your favorite ...", "uploaded": "1 day ago", "url": "https://www.freep.com/story/sports/high-school/2020/10/10/michigan-high-school-football-top-performers-week-4/5952578002/", "thumbnail": "https://encrypted-tbn0.gstatic.com/images?q=tbn:ANd9GcTFFz4yXbD3l5kJ1abHBSyiqX5au6uj33uWxfjA5XWF7fWDvr60Zizm2JM&usqp=CAI&s", "type": "news"}, "246": {"title": "High school girls soccer preview capsules", "snippet": "ACADEMY OF NOTRE DAME. League: Commonwealth Athletic Conference Last year's \nrecord: N/A Key returners: Ashley Tovar (captain), sr., ...", "uploaded": "14 hours ago", "url": "https://www.lowellsun.com/2020/10/10/high-school-girls-soccer-preview-capsules/", "thumbnail": "https://encrypted-tbn0.gstatic.com/images?q=tbn:ANd9GcTme4MrOh_hZCzWtDfH018d1loaBQR4A8P7G0szRkuPSk-oNs2iUfN5bC0&usqp=CAI&s", "type": "news"}, "247": {"title": "Randy Hodge: St. Patrick High School courses", "snippet": "Like any high school in the state of Michigan, we follow the Michigan Merit \nCurriculum for our minimum graduation requirements. We have also ...", "uploaded": "26 mins ago", "url": "https://www.sentinel-standard.com/news/20201011/randy-hodge-st-patrick-high-school-courses", "thumbnail": "https://encrypted-tbn0.gstatic.com/images?q=tbn:ANd9GcRCt4FeuP1KnJfRIaShFJh1e11Qk6YnLoklJHJDWVCK6ciiEAD0LLD93XE&usqp=CAI&s", "type": "news"}, "248": {"title": "High school football scores for Tampa Bay", "snippet": "High school football scores for Tampa Bay. This week's action from \nHernando, Hillsborough, Pasco and Pinellas counties.", "uploaded": "1 day ago", "url": "https://www.tampabay.com/sports/high-schools/2020/10/09/high-school-football-scores-for-tampa-bay/", "thumbnail": "https://encrypted-tbn0.gstatic.com/images?q=tbn:ANd9GcQ84Otsb41jIPFoz87T0SZS4PR8z2hg_AR-RSxqFfp6nymdbsqoslYFhJw&usqp=CAI&s", "type": "news"}, "249": {"title": "Statewide Ohio high school football scores for Friday, Oct. 9, 2020", "snippet": "CLEVELAND, Ohio -- Scores from around Ohio high school football, with some \nnon-playoff games taking place as well. Amherst Steele 0 ...", "uploaded": "1 day ago", "url": "https://www.cleveland.com/highschoolsports/2020/10/statewide-ohio-high-school-football-scores-for-friday-oct-9-2020.html", "thumbnail": "https://encrypted-tbn0.gstatic.com/images?q=tbn:ANd9GcQX3XD4YI85uUJT_t-4emhBvDsjiLpr8JNrvsKQ-Cf76Rj-4tV8APb3ydQ&usqp=CAI&s", "type": "news"}, "250": {"title": "Here are the 2020 Iowa high school football first-round playoff matchups", "snippet": "Pairings were released Saturday by the Iowa High School Athletic \nAssociation for the start of the 2020 football postseason, expanded to \nevery ...", "uploaded": "23 hours ago", "url": "https://www.thegazette.com/subject/sports/iowa-prep-sports/football/ihsaa-iowa-high-school-football-playoff-brackets-20201010", "thumbnail": "https://encrypted-tbn0.gstatic.com/images?q=tbn:ANd9GcRRsHG1mAbteR6b3rd71wUagvcpmrGbcMp_ewUDBYCZ2X9-VezWtw38s3o&usqp=CAI&s", "type": "news"}, "251": {"title": "The Blitz: Saturday's high school highlights (Oct. 10)", "snippet": "The Blitz: Saturday's high school highlights (Oct. 10). 406mtsports.com; \nOct 10, 2020; Oct 10, 2020 Updated 1 ...", "uploaded": "10 hours ago", "url": "https://missoulian.com/sports/high-school/football/the-blitz-saturdays-high-school-highlights-oct-10/article_aff0ba74-5209-5e84-bb49-eda518369072.html", "thumbnail": "https://encrypted-tbn0.gstatic.com/images?q=tbn:ANd9GcR_jPottjC8Cd9CBqziVU2-QlU2EllW5Fbf50mfG9Y&usqp=CAI&s", "type": "news"}, "252": {"title": "Roaring Fork Schools eye Nov. 2 target date for high school ...", "snippet": "Roaring Fork District high schools in Glenwood Springs, Carbondale and \nBasalt could open to in-person learning on Nov. 2, under a ...", "uploaded": "23 hours ago", "url": "https://www.postindependent.com/news/roaring-fork-schools-eye-nov-2-target-date-for-high-school-classroom-return/", "thumbnail": "https://encrypted-tbn0.gstatic.com/images?q=tbn:ANd9GcQVpCglYLlLUKP1PVZY3JAUM4a7Mz6D0bmO-raLR6PzB2vYSIOQqbimpz0&usqp=CAI&s", "type": "news"}, "253": {"title": "Orlando area high school scores, top performers on Oct. 9-10", "snippet": "Check out Orlando area high school scores and top performers from Oct. \n9-10: Girls volleyball. Bishop Moore 2, The First Academy (Orlando) 0.", "uploaded": "12 hours ago", "url": "https://www.orlandosentinel.com/sports/highschool/os-sp-hs-scores-1010-20201011-abbg4thfcven5o6u3bsipq2qmi-story.html", "thumbnail": "https://encrypted-tbn0.gstatic.com/images?q=tbn:ANd9GcR7EN-SXag-P1LlIglfYAE4O0hcnUz9fbWXpHwhw_NC1ceOEOU-H5zrk1s&usqp=CAI&s", "type": "news"}, "254": {"title": "COVID-19 forces adjustments on first night of high school football", "snippet": "So Lundeen, one of the deans of Minnesota high school football, started \npreparing his team for a game against Delano on Oct. 16. \u201cI was really ...", "uploaded": "1 day ago", "url": "https://www.kare11.com/article/sports/high-school/covid-19-forces-adjustments-on-first-night-of-high-school-football/89-599b3d38-1fb7-4908-b461-0c974b774077", "thumbnail": "https://encrypted-tbn0.gstatic.com/images?q=tbn:ANd9GcT_WUbLFAG38DAguhp1jSkRPgKm1yfqBHr4hy9ftv_trutRfOR_p4wLfbw&usqp=CAI&s", "type": "news"}, "255": {"title": "WPIAL Week 5 Friday night high school football scoreboard ...", "snippet": "Here are WPIAL and City League scores from Week 5 of the 2020 high school \nfootball season. Check back throughout the night for more ...", "uploaded": "1 day ago", "url": "https://www.post-gazette.com/sports/high-school-football/2020/10/09/WPIAL-Week-5-high-school-football-scoreboard-10-09-20/stories/202010090037", "thumbnail": "https://encrypted-tbn0.gstatic.com/images?q=tbn:ANd9GcTVB5115oq8pjP5mWm84O_oFRF_7zo0XHD627qrxu7zjfNYeA74tUGcJFw&usqp=CAI&s", "type": "news"}, "256": {"title": "Three months out of high school, Polish player Iga Swiatek wins French Open", "snippet": "Three months out of high school, Polish player Iga Swiatek wins French \nOpen. \u201cI don't know what's going on,\u201d Swiatek said on court. \u201cIt's just ...", "uploaded": "18 hours ago", "url": "https://www.nbcnews.com/news/sports/polish-player-iga-swiatek-beats-american-sofia-kenin-french-open-n1242804", "thumbnail": "https://encrypted-tbn0.gstatic.com/images?q=tbn:ANd9GcTfY1qYm5Dqb8ZHoa0cHMvHuHJbZgLgDztoy5I5Bug6BUPTACRskdzSdbQ&usqp=CAI&s", "type": "news"}, "257": {"title": "Damage seen at Newnan High School, other areas of Coweta County", "snippet": "A couple of miles away, FOX 5 viewer Tiffany Carroll shared photos of \nNewnan High School where debris appearing to be insulation and ...", "uploaded": "15 hours ago", "url": "https://www.fox5atlanta.com/news/damage-seen-at-newnan-high-school-other-areas-of-coweta-county", "thumbnail": "https://encrypted-tbn0.gstatic.com/images?q=tbn:ANd9GcT00Jkci5Ouj1OMT8ne_WIRxmYZgILpCj9Ox5sJBCY6qXV1ox3pNuF8aFE&usqp=CAI&s", "type": "news"}, "258": {"title": "Week 4 of the Michigan high school football season in pictures", "snippet": "MLive photographers and reporters from across the state captured images and \nstories of the fourth week of Michigan High School Football.", "uploaded": "21 hours ago", "url": "https://www.mlive.com/sports/2020/10/week-4-of-the-michigan-high-school-football-season-in-pictures.html", "thumbnail": "https://encrypted-tbn0.gstatic.com/images?q=tbn:ANd9GcSYCKy3kzyBzLsyUxoRw-Xj1KLobZ95GjshEeLqTTphsCPQLQoXtivVjWo&usqp=CAI&s", "type": "news"}, "259": {"title": "Who is ranked in this week's Press high school football Elite 11?", "snippet": "Ranking selected by The Press high school sports staff based on staff \nobservation, research and interviews with players and coaches.", "uploaded": "1 hour ago", "url": "https://pressofatlanticcity.com/sports/who-is-ranked-in-this-weeks-press-high-school-football-elite-11/collection_e0c56d32-0bd5-11eb-bb0d-8fb46ebbe58a.html", "thumbnail": "https://encrypted-tbn0.gstatic.com/images?q=tbn:ANd9GcSuq5YNriJX4wcqL9s2foE_TZFHDBAGkDgaQYWWZ648TRVp4HNlXftg4oU&usqp=CAI&s", "type": "news"}, "260": {"title": "Section III high school sport scoreboard for Oct. 10", "snippet": "Syracuse.com is the only place to find a comprehensive schedule of all high \nschool sporting events in Section III. Please check back for ...", "uploaded": "16 hours ago", "url": "https://www.syracuse.com/highschoolsports/2020/10/section-iii-high-school-sport-scoreboard-for-oct-10.html", "thumbnail": "https://encrypted-tbn0.gstatic.com/images?q=tbn:ANd9GcR4_i8lnQIQGW6yyHaCcuITbaOkKN9CRjflQJno4QfPT6AYf4SCOXcT7cQ&usqp=CAI&s", "type": "news"}, "261": {"title": "Vigil honors 'beloved' Henrico High School teacher, coach", "snippet": "The Navy veteran also previously taught at Elko Middle School and Varina \nHigh School. Odom was remembered as \"a great soul, a talker, and ...", "uploaded": "12 hours ago", "url": "https://www.wtvr.com/news/local-news/vigil-honors-beloved-henrico-high-school-teacher-coach", "thumbnail": "https://encrypted-tbn0.gstatic.com/images?q=tbn:ANd9GcQM9vdGalrvDPp6kHbHiC7fwvPTkz2Y31_YVYXvv-af0w3_TeoomhgVY4g&usqp=CAI&s", "type": "news"}, "262": {"title": "South Dakota high school football scores, live video and roundup (Oct. 9)", "snippet": "Stay with argusleader.com for updates and more from tonight's high school \nfootball games. This page will be updated as final scores come in.", "uploaded": "1 day ago", "url": "https://www.argusleader.com/story/sports/high-school-sports/2020/10/09/south-dakota-high-school-football-scores-live-video-and-roundup-oct-9/5592240002/", "thumbnail": "https://encrypted-tbn0.gstatic.com/images?q=tbn:ANd9GcQUaWpj4-O_W0ELbkX2lkGMwpsoAh8FCauzw5w3dy41hLDHI-6wNAhdQuo&usqp=CAI&s", "type": "news"}, "263": {"title": "High school cross country in time of pandemic provides new challenges", "snippet": "High school cross country in time of pandemic provides new challenges. \nTeams run separately and masks must be worn, at least at the start.", "uploaded": "16 hours ago", "url": "https://www.timesunion.com/sports/article/High-school-cross-country-in-time-of-pandemic-15636819.php", "thumbnail": "https://encrypted-tbn0.gstatic.com/images?q=tbn:ANd9GcSsq8GyK9Uuq-97yBwEmcD708OB0Abi4I95wfYFAU5My1w406FJnS7D9kY&usqp=CAI&s", "type": "news"}, "264": {"title": "Iowa high school football Week 7 roundup: Final scores, stats and more", "snippet": "It was a warm October Friday night, not your typical final week of the Iowa \nhigh school football regular season. But it hasn't been a typical year.", "uploaded": "1 day ago", "url": "https://www.thegazette.com/subject/sports/iowa-prep-sports/football/iowa-high-school-football-week-7-live-streams-scores-updates-and-more-20201009", "thumbnail": "https://encrypted-tbn0.gstatic.com/images?q=tbn:ANd9GcQgt5c2w1gHRO35qAZUoipSrbnK6vyD9nRPhiaOgrO9VtSyGDSkPqA0lXc&usqp=CAI&s", "type": "news"}, "265": {"title": "WATCH NOW: High school football -- Eli King kickoff return sparks Caledonia to victory over P-E-M", "snippet": "It was no surprise that Eli King provided the spark the Caledonia High \nSchool football team needed to start its season with a victory on \nSaturday ...", "uploaded": "13 hours ago", "url": "https://lacrossetribune.com/sports/local/preps/football/watch-now-high-school-football----eli-king-kickoff-return-sparks-caledonia-to/article_b83b6925-5e58-5149-a9d6-4f137c735078.html", "thumbnail": "https://encrypted-tbn0.gstatic.com/images?q=tbn:ANd9GcSJkBmYVTnZaOEhjFpQs3lLdfQNB0VdsXs6MqJtIrI&usqp=CAI&s", "type": "news"}, "266": {"title": "Charlotte-Mecklenburg School Board decides on new name for Vance High School", "snippet": "(WBTV) - Charlotte-Mecklenburg Schools has reportedly decided on a new name \nfor Vance High School. WBTV's Dedrick Russell says he was ...", "uploaded": "1 day ago", "url": "https://www.wbtv.com/2020/10/09/charlotte-mecklenburg-school-board-decides-new-name-vance-high-school/", "thumbnail": "https://encrypted-tbn0.gstatic.com/images?q=tbn:ANd9GcTEeNU7l_cBxTIhOgv7nH-n3KG7ymbEQ16wltWWMEoaHJkJaerO9zRYV40&usqp=CAI&s", "type": "news"}, "267": {"title": "High School Football: Oakwood wins playoff opener", "snippet": "High School Football: Oakwood wins playoff opener. Oakwood's Sam Stack \noutjumps Batavia's Will Moorehead for an 18-yard touchdown ...", "uploaded": "13 hours ago", "url": "https://www.daytondailynews.com/sports/high-school-football-oakwood-wins-playoff-opener/XKLKREHCRNHBHKIKYKH6X2L4I4/", "thumbnail": "https://encrypted-tbn0.gstatic.com/images?q=tbn:ANd9GcRrYXosJ9igjnMuFfu1QrZzhSD0sIUF2HyRQw1lnbib7_pox4SIt3n6Erw&usqp=CAI&s", "type": "news"}, "268": {"title": "Ballon release for mass-shooting victim Jaquayla Young at East High School", "snippet": "(WROC) \u2014 The East High School community held a balloon release Saturday in \nmemory of Jaquayla Young, the 19-year-old graduate killed in a ...", "uploaded": "14 hours ago", "url": "https://www.rochesterfirst.com/news/ballon-release-for-mass-shooting-victim-jaquayla-young-at-east-high-school/", "thumbnail": "https://encrypted-tbn0.gstatic.com/images?q=tbn:ANd9GcStZr29JSqlyGRblMaWJObqgfQBlcFTEzIMNSET2UCSkfyOYKw6vlhQc_8&usqp=CAI&s", "type": "news"}, "269": {"title": "Scoreboard: High school football standings (through Oct. 10) | High School Football", "snippet": "High School Football. Standings. (through Oct. 10). Class AA. Eastern \nDivision, Conf. Overall. Billings West, 5-0, 5-0. Billings Senior, 4-1, 4-1.", "uploaded": "11 hours ago", "url": "https://406mtsports.com/high-school/football/scoreboard-high-school-football-standings-through-oct-10/article_20e11f35-7689-57f9-bee9-4d3165382b09.html", "thumbnail": "data:image/png;base64,iVBORw0KGgoAAAANSUhEUgAAABAAAAAQCAYAAAAf8/9hAAAAyUlEQVQ4je3QoUqDARTF8Z8fQwwGg2gRhEWL6AeiqEX2AEOrfSiIQUT2DBNEZdhd3DsIFhmiwRXFbFwwLg3LGdhXd8r9c7j3cu5lqok1U5YlrOAZI9zjDqdop+8S15hHB/X4J5VAF9XwCAsZ/sIQLTyhmeFHzOKlwDG20ciCPvbC69gIt3GAX2xhEUuVRIL91PM0jdOMVeSEH9ziAbUixiBJ4BCf4Q+8h8/wllPn/m9dxTJ28I2LPKyBNWziCq84Qg83+c+uqSbXHzYWJlu+3TBnAAAAAElFTkSuQmCC", "type": "news"}, "270": {"title": "High School Senior Kicked Out of Private Colleyville School for Being Gay", "snippet": "A high school senior who was expelled from a conservative Christian school \nin Colleyville for being gay says he wants to start a conversation to ...", "uploaded": "1 day ago", "url": "https://www.nbcdfw.com/news/local/high-school-senior-kicked-out-of-private-colleyville-school-for-being-gay/2458399/", "thumbnail": "https://encrypted-tbn0.gstatic.com/images?q=tbn:ANd9GcSZ1TQ30T_lf-7ajKq7QQNJTtdpyELRBILdXUNdmQceUDXKdlxIqtr9P-Y&usqp=CAI&s", "type": "news"}, "271": {"title": "Youth apprenticeship program searching for high school students interested in construction", "snippet": "... pandemic is limiting hands-on interactions at local schools. The \nAssociated General Contractors of South Dakota usually holds \nconstruction ...", "uploaded": "1 hour ago", "url": "https://www.keloland.com/news/local-news/youth-apprenticeship-program-searching-for-high-school-students-interested-in-construction/", "thumbnail": "https://encrypted-tbn0.gstatic.com/images?q=tbn:ANd9GcQztNmvUuMZtPgKd_c5BvwqYf81vSKzDMpgSy-4HrSLVid0HO3O42-sl9w&usqp=CAI&s", "type": "news"}, "272": {"title": "Fabius-Pompey Middle/High school going remote next week after COVID-19 case", "snippet": "(WSYR-TV) \u2014 Middle school and high school Students in the Fabius-Pompey \nSchool District will be learning remotely for the entire upcoming ...", "uploaded": "18 hours ago", "url": "https://www.localsyr.com/news/local-news/fabius-pompey-middle-high-school-going-remote-next-week-after-covid-19-case/", "thumbnail": "https://encrypted-tbn0.gstatic.com/images?q=tbn:ANd9GcRgO1nCo10TzPvz8PlPzcGoCcgJ8Up2rQHfOwXlVRPlsfD322nPYCsSuZ0i&usqp=CAI&s", "type": "news"}, "273": {"title": "High school football: Bath collects playoff win", "snippet": "High school football: Bath collects playoff win. Local Sports 1, Sports, \nTop Stories. Wildcats produce shutout victory. By Jose Nogueras ...", "uploaded": "16 hours ago", "url": "https://www.limaohio.com/sports/431157/high-school-football-bath-owns-17-0-lead-at-halftime", "thumbnail": "https://encrypted-tbn0.gstatic.com/images?q=tbn:ANd9GcT0uU8Vi-7g6-z38UzkHEbI7-kqnFDSXN_hId7oI2kACY7C786CzJUY9jA&usqp=CAI&s", "type": "news"}, "274": {"title": "Allen: Guidance on wearing masks for high school sports too vague", "snippet": "After nearly seven months without a single event being contested inside the \nNew York State Public High School Athletic Association, games ...", "uploaded": "14 hours ago", "url": "https://www.timesunion.com/sports/article/Allen-No-masking-for-a-poorly-written-rule-15636891.php", "thumbnail": "https://encrypted-tbn0.gstatic.com/images?q=tbn:ANd9GcScllppsVzRQigCOAft6Vx-GhqTcRpZczGM65JddFaBbD85nf4wQulTjRQ&usqp=CAI&s", "type": "news"}, "275": {"title": "Athens-area\u2019s top high school performances of the week", "snippet": "... over Jackson County, Hodnett pitched a complete-game two-hitter with \nfour walks and eight strikeouts (including the 500th of her high school ...", "uploaded": "4 hours ago", "url": "https://www.onlineathens.com/sports/20201011/athens-arearsquos-top-high-school-performances-of-week", "thumbnail": "https://encrypted-tbn0.gstatic.com/images?q=tbn:ANd9GcQUQb_LIyICfMKFBbtk7F2xK_NltupPb-fXXuDXEc6qaBZajy7k97cjIt8&usqp=CAI&s", "type": "news"}, "276": {"title": "Iowa high school football Week 7: How the ranked teams fared", "snippet": "The final week of the 2020 Iowa high school football regular season didn't \nbring us quite as many marquee matchups as last week, but there ...", "uploaded": "1 day ago", "url": "https://www.thegazette.com/subject/sports/iowa-prep-sports/football/iowa-high-school-football-rankings-scores-october-9-20201009", "thumbnail": "https://encrypted-tbn0.gstatic.com/images?q=tbn:ANd9GcR6VwvP7CLIT_cv1bg6cCDadQ2UFmqMPBmibhe4hwSbkegu35nKjbH8YGM&usqp=CAI&s", "type": "news"}, "277": {"title": "Student of the Week Urbana High School", "snippet": "Name: Otto Johnson. School: Urbana High School. Grade: 11th. Age: 17. \nExtra-curricular: Soccer, Basketball, Musical. Claim to fame/honors: All \nYear Honor Roll ...", "uploaded": "12 hours ago", "url": "https://www.springfieldnewssun.com/news/student-of-the-week-urbana-high-school/2HGX37YINZFG5IHBIAQADQT6CQ/", "thumbnail": "https://encrypted-tbn0.gstatic.com/images?q=tbn:ANd9GcQTXjSLGqk-ENQjBUGSSXm1GfxwWH4Yzw8mrHCQ9DBtvR2M8QOqlo0mhHE&usqp=CAI&s", "type": "news"}, "278": {"title": "Three Northwest High School graduates named distinguished alumni", "snippet": "At a ceremony in the Northwest High School auditorium, Allison Meier \nMadrigal, Sharon Placke and Joan (Wieczorek) Ruskamp were recognized ...", "uploaded": "1 day ago", "url": "https://theindependent.com/news/local/three-northwest-high-school-graduates-named-distinguished-alumni/article_99822e1a-0a86-11eb-b828-a377ad896da5.html", "thumbnail": "https://encrypted-tbn0.gstatic.com/images?q=tbn:ANd9GcRUakyUh904RAsbS27fQWzpL27jmp_dt8jw5st-lxs&usqp=CAI&s", "type": "news"}, "279": {"title": "Second coronavirus case reported at Bethlehem Central High School", "snippet": "(NEWS10) \u2013 Bethlehem Central School District has reported a second person \nat Bethlehem Central High School has tested positive for ...", "uploaded": "13 hours ago", "url": "https://www.news10.com/news/second-coronavirus-case-reported-at-bethlehem-central-high-school/", "thumbnail": "https://encrypted-tbn0.gstatic.com/images?q=tbn:ANd9GcSmZxdB-TNidbBCrfSSWgsZ6QBcKMeum0SOAEs4WLP0XdRGEyeZeFYkGek&usqp=CAI&s", "type": "news"}, "280": {"title": "Sheriff: North Alabama high school teacher charged with sex act with student", "snippet": "Brody Gibson, who teaches 6th and 7th grade social studies at Clements High \nSchool in Athens, according to the school's website, was charged ...", "uploaded": "1 day ago", "url": "https://www.al.com/news/huntsville/2020/10/sheriff-north-alabama-high-school-teacher-charged-with-sex-act-with-student.html", "thumbnail": "https://encrypted-tbn0.gstatic.com/images?q=tbn:ANd9GcSnmnxrsS7l_Ga5D96LdB5bBEPFkqIuoAQ9Z6_8_cIUnEjc2OqV0zoHWEM&usqp=CAI&s", "type": "news"}, "281": {"title": "High school football playoffs: Wellington postseason drought ...", "snippet": "High school football playoffs: Wellington postseason drought continues in \nloss to Mineral Ridge | Chronicle Telegram chroniclet.comFREE - In ...", "uploaded": "11 hours ago", "url": "https://chroniclet.com/news/238202/high-school-football-playoffs-wellington-postseason-drought-continues-in-loss-to-mineral-ridge/", "thumbnail": "data:image/png;base64,iVBORw0KGgoAAAANSUhEUgAAABAAAAAQCAYAAAAf8/9hAAABs0lEQVR4AWL4//8/RRjO8Iucx+noO0MWUDo16FYABMGP6ZfUcRnWtm27jVPbtm3bttuH2t3eFPcY9pLz7NxiLjCyVd87pKnHyqXyxtCs8APd0rnyxiu4qSeA3QEDrAwBDrT1s1Rc/OrjLZwqVmOSu6+Lamcpp2KKMA9PH1BYXMe1mUP5qotvXTywsOEEYHXxrY+3cqk6TMkYpNr2FeoY3KIr0RPtn9wQ2unlA+GMkRw6+9TFw4YTwDUzx/JVvARj9KaedXRO8P5B1Du2S32smzqUrcKGEyA+uAgQjKX7zf0boWHGfn71jIKj2689gxp7OAGShNcBUmLMPVjZuiKcA2vuWHHDCQxMCz629kXAIU4ApY15QwggAFbfOP9DhgBJ+nWVJ1AZAfICAj1pAlY6hCADZnveQf7bQIwzVONGJonhLIlS9gr5mFg44Xd+4S3XHoGNPdJl1INIwKyEgHckEhgTe1bGiFY9GSFBYUwLh1IkiJUbY407E7syBSFxKTszEoiE/YdrgCEayDmtaJwCI9uu8TKMuZSVfSa4BpGgzvomBR/INhLGzrqDotp01ZR8pn/1L0JN9d9XNyx0AAAAAElFTkSuQmCC", "type": "news"}, "282": {"title": "MaxPreps Top 50 high school football scores: No. 1 IMG Academy wins big in Texas against No. 6 Duncanville", "snippet": "The biggest high school football game of the year turned out to be \none-sided. No. 1 IMG Academy (Bradenton, Fla.) cruised to a dominant ...", "uploaded": "14 hours ago", "url": "https://www.cbssports.com/high-school/football/news/maxpreps-top-50-high-school-football-scores-no-1-img-academy-wins-big-in-texas-against-no-6-duncanville/", "thumbnail": "https://encrypted-tbn0.gstatic.com/images?q=tbn:ANd9GcTfoIoPalhPCdL0Xv7EsVL8_2PBz1txMQpg4cU6PsLf1TRBZzweTIv0Fp8&usqp=CAI&s", "type": "news"}, "283": {"title": "Scores, stats, videos and pictures: High school football roundup for Friday, Oct. 9", "snippet": "Scores, stats, videos and pictures: High school football roundup for \nFriday, Oct. 9. By High School Sports Oct 9, 2020, 11:47pm MDT ...", "uploaded": "1 day ago", "url": "https://www.deseret.com/sports/2020/10/9/21510399/scores-stats-videos-and-pictures-high-school-football-roundup-for-friday-oct-9", "thumbnail": "https://encrypted-tbn0.gstatic.com/images?q=tbn:ANd9GcTEagc2Mnw7IS6F8lZ9D--pdJrmPMI_e0Q8lLfg8A0&usqp=CAI&s", "type": "news"}, "284": {"title": "Friday's high school roundup: Sacopee Valley wins delayed ...", "snippet": "Friday's high school roundup: Sacopee Valley wins delayed opener. Lacey \nHink reaches a milestone as the Hawks finally begin their girls' ...", "uploaded": "1 day ago", "url": "https://www.pressherald.com/2020/10/09/fridays-high-school-roundup-sacopee-valley-wins-delayed-opener/", "thumbnail": "https://encrypted-tbn0.gstatic.com/images?q=tbn:ANd9GcQSj9vLx6PPqEP4QDgwa7KACj0Ms9xjTprJ6eRbwiGdDapjOd6RrTHZZuQ&usqp=CAI&s", "type": "news"}, "285": {"title": "High school: Friday's sports results", "snippet": "High school: Friday's sports results. USA TODAY NETWORK-Wisconsin. \nFOOTBALL. XAVIER 44, SHAWANO 18. APPLETON - Ray Zuleger ran ...", "uploaded": "1 day ago", "url": "https://www.postcrescent.com/story/sports/high-school/2020/10/09/high-school-fridays-sports-results/5942709002/", "thumbnail": "https://encrypted-tbn0.gstatic.com/images?q=tbn:ANd9GcTic0DQZ6AW-H7MeqT5oP7TVy979rsUsRnU0f797onV8wiLKe5I0a097Ns&usqp=CAI&s", "type": "news"}, "286": {"title": "High school football: Crawford, defense lead Firelands to historic playoff win", "snippet": "The win is the Falcons' first playoff win in school history. - \nAdvertisement -. \u201cThe goal all season has been to punch them in the mouth \non ...", "uploaded": "14 hours ago", "url": "https://www.morningjournal.com/sports/high-school-football-crawford-defense-lead-firelands-to-historic-playoff-win/article_64c9f66a-0b64-11eb-860f-bfcd052cbb28.html", "thumbnail": "https://encrypted-tbn0.gstatic.com/images?q=tbn:ANd9GcTNioFlgIOG0W49I5iY9q9wZE1g4_Gw1RjicTrijJQ&usqp=CAI&s", "type": "news"}, "287": {"title": "High schools countdown: Pusch Ridge Christian's Evan Lovett has rare combination of size, speed", "snippet": "The engine that makes the Lions' offense run is aiming to make his final \nhigh school season be his best season after a nagging knee injury in 2019 \nkept him ...", "uploaded": "21 hours ago", "url": "https://tucson.com/sports/high-school/high-schools-countdown-pusch-ridge-christians-evan-lovett-has-rare-combination-of-size-speed/article_25dc8840-0a61-11eb-8cf3-8bea2cd33376.html", "thumbnail": "https://encrypted-tbn0.gstatic.com/images?q=tbn:ANd9GcTLExSaCYZiCSncQ4BqKrbpYTYckGW3r7VA_cnWeLjcmk_JVKMgNHh3EkE&usqp=CAI&s", "type": "news"}, "288": {"title": "High school roundup: Duty, Pappas lead Manchester to 35-7 playoff win over Richmond Edison", "snippet": "High school roundup: Duty, Pappas lead Manchester to 35-7 playoff win over \nRichmond Edison. Beacon Journal . FOOTBALL. Manchester 35 ...", "uploaded": "3 hours ago", "url": "https://www.beaconjournal.com/story/sports/high-school/2020/10/11/high-school-football-roundup-manchester-advances-division-iv-playoffs/5954732002/", "thumbnail": "https://encrypted-tbn0.gstatic.com/images?q=tbn:ANd9GcSdmGJ2aYzcP5qDo1ua_SUtp8Vp8LWUMAXeq1-_pt1gMRG-FIis6abB3-M&usqp=CAI&s", "type": "news"}, "289": {"title": "High school girls tennis: County players added to state draw", "snippet": "Indian Trail's Zander Fendner, left, hits as Tremper's Kane Palmer, middle, \nand Hunter Sobocinski, right, defend during a Southeast Conference ...", "uploaded": "22 hours ago", "url": "https://www.kenoshanews.com/news/high-school-girls-tennis-county-players-added-to-state-draw/article_77b41f4f-1574-5c41-a0a1-f20fa85916a0.html", "thumbnail": "https://encrypted-tbn0.gstatic.com/images?q=tbn:ANd9GcQCAtqCoIIf4sMgCShftOInE5JRNN0ymp_xpL6nfoE&usqp=CAI&s", "type": "news"}, "290": {"title": "STATE GOLF: Locals improve personal scores | High School Sports", "snippet": "North Hardin High School teammates Hailey Coleman and Ella Scherer, who \nreached the state tourney last year as part of a region ...", "uploaded": "11 hours ago", "url": "https://www.thenewsenterprise.com/sports/high_school_sports/state-golf-locals-improve-personal-scores/article_ed20f1f6-0d6c-5f85-a961-24d1ff50cf98.html", "thumbnail": "https://encrypted-tbn0.gstatic.com/images?q=tbn:ANd9GcQ-hb8ddOZeQss2r13u5x8NRAaJfoobSCP9lk7b12zXvU3Ai6FjwJ1rwak&usqp=CAI&s", "type": "news"}, "291": {"title": "Inside High School Sports: Oct. 10, 2020", "snippet": "... High School Sports: Oct. 10, 2020. This week on Wingstop Inside High \nSchool Sports, highlights from Duncanville's matchup up against IMG.", "uploaded": "17 hours ago", "url": "https://www.nbcdfw.com/news/sports/inside-high-school-sports-oct-10-2020/2458641/", "thumbnail": "https://encrypted-tbn0.gstatic.com/images?q=tbn:ANd9GcTQ656HFxdGzyho1ufnHns8dbZWYT_zVDmsO4kAmkiPjyFcFn0uQzoGsLg&usqp=CAI&s", "type": "news"}, "292": {"title": "High School Red Zone: Week 3 Scores and Highlights", "snippet": "(WSPA) \u2013 It's the third week of high school football in South Carolina and \nwe will have the latest scores and all the highlights on the High ...", "uploaded": "1 day ago", "url": "https://www.wspa.com/sports/high-school-football/high-school-red-zone-week-3-scores/", "thumbnail": "https://encrypted-tbn0.gstatic.com/images?q=tbn:ANd9GcRcZ0dVb0Vw45SZ49j4jw3Beh8eLHgK0NxS8Wv9aKHESwwIYFzY8ve2UsM&usqp=CAI&s", "type": "news"}, "293": {"title": "Coastal Christian High School pauses in-school learning ...", "snippet": "WILMINGTON \u2014 Coastal Christian High School will make a switch to remote \nlearning through Friday, Oct. 16, following several COVID-19 ...", "uploaded": "4 days ago", "url": "https://portcitydaily.com/local-news/2020/10/07/coastal-christian-high-school-pauses-in-school-learning-nearly-one-third-of-students-in-quarantine/", "thumbnail": "https://encrypted-tbn0.gstatic.com/images?q=tbn:ANd9GcROBEAsfhX8WNIqiHE_r5X2oz3jTUMQiiS-l1qv6q6ptlRROTu-334KhRI&usqp=CAI&s", "type": "news"}, "294": {"title": "Savoring the moment: Lafayette rides historic year into girls\u2019 soccer district tourney", "snippet": "Lafayette was the first Kentucky High School Athletic Association \nsanctioned girls' soccer state champion in 1992. It was state runner-up \nin ...", "uploaded": "1 hour ago", "url": "https://www.kentucky.com/sports/high-school/article246248695.html", "thumbnail": "https://encrypted-tbn0.gstatic.com/images?q=tbn:ANd9GcQaacVCgU1OiL-plySQR23GT3SZxhKsMcNdXvRi1zrC9XGOVkzUnZvkVP0&usqp=CAI&s", "type": "news"}, "295": {"title": "New high school basketball league created to close financial gap between Des Moines and suburban schools", "snippet": "Over a dozen teams played Saturday in a Des Moines high school basketball \nleague dedicated to closing the financial gap between city and ...", "uploaded": "15 hours ago", "url": "https://www.desmoinesregister.com/story/news/2020/10/10/des-moines-high-school-basketball-league-launches-goal-closing-financial-gap/5916999002/", "thumbnail": "https://encrypted-tbn0.gstatic.com/images?q=tbn:ANd9GcSsIfVdpqlDH5WoGoFKkGW69ypfUxfDR_x_CjVx7vqI1Sv-rVxbNTQGAxkL&usqp=CAI&s", "type": "news"}, "296": {"title": "OHSAA state high school football playoff scores for Friday, Oct. 9, 2020", "snippet": "OHSAA state high school football playoff scores for Friday, Oct. 9, 2020. \nUpdated Oct 09, 2020; Posted Oct 09, 2020.", "uploaded": "1 day ago", "url": "https://www.cleveland.com/highschoolsports/2020/10/ohsaa-state-high-school-football-playoff-scores-for-friday-oct-9-2020.html", "thumbnail": "https://encrypted-tbn0.gstatic.com/images?q=tbn:ANd9GcThVT3bK2P15ZSLHyvCx0BLdEL7gHZbuVdPzRLWCEpR3qIlqbnJGNbbC5w&usqp=CAI&s", "type": "news"}, "297": {"title": "High School - NYC - Schools.nyc.gov", "snippet": "", "uploaded": "", "thumbnail": "data:image/jpeg;base64,/9j/4AAQSkZJRgABAQAAAQABAAD/2wCEAAkGBwgHBgkIBwgKCgkLDRYPDQwMDRsUFRAWIB0iIiAdHx8kKDQsJCYxJx8fLT0tMTU3Ojo6Iys/RD84QzQ5OjcBCgoKDQwNGg8PGjclHyU3Nzc3Nzc3Nzc3Nzc3Nzc3Nzc3Nzc3Nzc3Nzc3Nzc3Nzc3Nzc3Nzc3Nzc3Nzc3Nzc3N//AABEIAEEAdAMBIgACEQEDEQH/xAAcAAEAAQUBAQAAAAAAAAAAAAAABQEDBAYIBwL/xAA6EAABAwIFAQQIBAQHAAAAAAABAAIDBBEFBhIhMRNBUWFxBxQiMnKBkbFSobLBMzZCcxYjNDd08PH/xAAZAQEAAwEBAAAAAAAAAAAAAAAAAwQFAgb/xAAmEQADAAECBAcBAQAAAAAAAAAAAQIRAyEEEhNxM0FCUYGhwZEx/9oADAMBAAIRAxEAPwD07N2MY1hIpBgWCHE3S6hL7RaIrabE2B2ueObA9yiqDMmbJ8Rp4KzLTKaGQlpeDI/dt2u3DdLRqaS3URqaWrdxwq2QEZBPikj9MlGyEWvqeQRf5OJUkBtuqogFksiIBZLIiAWSyIgFksiIChsOVqNT6TMn01caSTGYy9rtLpI4nvjB+MDT+atel+tqKHIOIvpHujfKY4XPadwx7w131BI+a8AcYoGBjtLWcAKzw/D9bLbwkQa2t08YWcnVdNU01ZAyopJ4p4JBdkkTw5rh4EIuTI6+poC+KjqJI4i7WAyQgb+SKNzpy8Ot+x2qp7pHXQ4VVQcKqiJAiIgCisSx6kw2rZTVbZ2l8fUD2x3bp1Nad/N7R81J626tOoX7rrEqqCirZ45p2NfLG2zDrIsNbH9h/Exh+XmgLL8w4OyPqPxGnazQ2TUX7FpFwfK26+4cZw+WKSUVUbWRS9F5cbaX6i0A+ZG3mO8LDjyvgbHuDKUajHoLes8+zo0cavwiyuPy3hbqOqpYYBFDVPD6hsZuJDrLzcG4uSTc8+OwsBfjx3CpNo6+BxvpsH7k6g39TgPM2WXR1MdZRwVUN+lPG2RmoWNiLi47OVGnLeEPlbN6u4vEglDhPJsdQeB73u6gDp92+9lKQRMghjhjuGRtDWguJNgLDc7lAXFCZ1xWfA8qYnidI0OqKeAuj1C4DuAT4C9/kptWaylgraWalq4mywTMMckbhcOaRYgoDlvEq3EMULn4niNXWOcDvPMXAHvAOzfIWCjopG9Zsk9rOjGkkbeK3b0k5RwzKUkEdHilVL17uFPIGkxx/ENzc7DyO603q+yGtpnkDgOGy1pcUpc7ff1/TPaucqtzAmLDK4x+5fZVWZ6r1CXzH2z2DgeCKrXBa1U6S/0nXE6KWGzqvG8ThwXBqzE6oOMNJC6VzW8uDRewv2nhXsPrIsQoKatpiTDUxNljJFiWuAI/IqAzAJcerxl6CK1PC6nqa+dz7Dp6y5sbRy4uMdjewAPadlXIz6ilo58v1bYzJgnSpGzRuNpmdNrmOIPuu0kXG+45VMsmzIiICFxDL0NbWSVRmfHI8AXZfawAvzzta6suytCWhvrLwLW2bz59/KkaymrpZ9VPWGGP8IaDf6j/AL8l89DEzE9pq4g4kaXCPjm/7fbxXa1KXmcckvyI7/CsOsyetzB5/qBN+b83Vw5aj0hoq5G7knSLXJNydv8AzjuFsx1PiQleYqxmgn2Q9lyAkVPiYLerWxuAFjaMAnbn67p1K9x059jEGXGiAxNrJg3ltuWGwFwb9wCpJlvX0wa6UMjBDWho2ub88/PlZfq2KdMN9cjvax/y7oKfFQAPXoj4mLdOpQ6cmXQ03qlNHAHl4YLanEklX3kNaSeALlfEDZGxNbM7W8Dd3evtzQ5pBFwdiuDo5WzXjM2N4zLidSdXWkL2xk+63+lo8grINxfi/epXOmVK7LGKBlTBKKLWRFVtBLHs/pBI4PgfsoR8hnBbFcMPvSEW+i29HUmapzutsL4MzU03SlP5ZfRWqU3p2E9yK7FqpVe5UtctNHTdCzRmjFTb36WlcPrKP2UbU02P4RjGMYlhtPhlVS1hZM5tRVSQvZoiawjaNwPu37FtQ70cA5pa4AtIsQe1eXN884xTOGMTUdbi2FzQU1HR4TR4gKaWn6jpTNrJYXahawaOB2r0heeZyy5RZe9HmZBQvqHNlpGsDZpdfTYzZjG9ukAm17r0IG4B70BVERAEREAREQBY2JV1PhlBPXVsnTp4GF73dw/c+CyVpfpe/keq/vRfrC70557UvzObrlls8mzxneszLUtZI10VExxMFKzc/E/vd+Q7O0nVZZXvaQGGMHYvfYWVX7VjCe1hA80q/a6Uf4ni/ktlrlilOyW2DMT5ql1u3uXWt0Ma1vAFgi+kVxJpYRVe7ydWjhEReXN81b0pf7e49/xT9wtnj/hs+EIiA+kREAREQBERAFpnpd/keq/uxfrCIpuH8We6I9Xw67HPtR/Hp/iP2VZv9RB5n7Ii2L9fdfhmz6ez/S+iIrhVP//Z", "url": "https://www.schools.nyc.gov/enrollment/enroll-grade-by-grade/high-school", "type": "video"}, "298": {"title": "Nicki Minaj - High School (Explicit) ft. Lil Wayne - YouTube", "snippet": "", "uploaded": "", "thumbnail": "data:image/jpeg;base64,/9j/4AAQSkZJRgABAQAAAQABAAD/2wCEAAkGBwgHBgkIBwgKCgkLDRYPDQwMDRsUFRAWIB0iIiAdHx8kKDQsJCYxJx8fLT0tMTU3Ojo6Iys/RD84QzQ5OjcBCgoKDQwNGg8PGjclHyU3Nzc3Nzc3Nzc3Nzc3Nzc3Nzc3Nzc3Nzc3Nzc3Nzc3Nzc3Nzc3Nzc3Nzc3Nzc3Nzc3N//AABEIAEEAdAMBIgACEQEDEQH/xAAbAAABBQEBAAAAAAAAAAAAAAAGAAMEBQcBAv/EAD4QAAEDAgMEBgYJAgcAAAAAAAEAAgMEEQUSIQYTMUEiMlFhcZEUc4GxwfAHMzQ1NkJyodEj4SVDUmKCg7L/xAAZAQADAQEBAAAAAAAAAAAAAAACAwQBAAX/xAAdEQACAgMBAQEAAAAAAAAAAAAAAQIRAyExEjIi/9oADAMBAAIRAxEAPwApjBsATyT7L9pTLE/GvJtnp0idR33hzEnRTYmXMItz18lXsnjpoJqiZ2WONhc49gCE8Zxyukw+nmdO+m3ozRwQuyljDwzHmSNfauimzJUG+JxsZhtRI5o6PsUCqqoDh800QJ0DRrzQFR49igglgkq5JaeS4cx+vkrEVcnorIBfd3z+1dJNHQoKqd49HivodL68lZU+4Mjy59hlKp6cf0Ix/tCda6w77JXpoOULKX6WKwNwcUUBa6SomYAM2otre3NZA6HdynUgjiStN2/pJKptFLDdx3ha4f8AE215arOaikdFAA+WMygnNldmtrw8Vbif5EThTo8Stls0hxLG8LaWWxfRhtHNimETUVfUGWppSMjnO6Tozwv22PNZTGxzqMdEajTvRBsJek2wgjiccr4nhwvysf4XZHaBUdmwy9K9imC4t0F7ruc6JuJ2atEY/wBN1FbKElRJbMGtAdmvZJeKWJ1QxzieDsqS22DoHmKREo7ApMaNhFZti552aqoozZ0xbGPAnVA+MV2+rGMe++VgF/AWRztYHOwc5CAWyNIJ5ajVZtNhGINlqpqyZjow7LHI38xN7eA0TsfBc+hLhTGCEyEA2GgPNSKWWOohnYwAOicHW7AUKYcyanp3l87njXhoLq42ckviMZdwmhse+xWyWmDF0zQYvqm+C448rrywnd6cgq7G8VpcJpXT1jyGgGzRxd3BS+W2U3SsqtvcRNJgpjY5odLI1pBd0svOwQO6WmfuHEhzyyw3bsunK9wb+apsaxObFK6Wsm4vJyi9yxvIeVk5TNLqVt5C1wccre1XQx+Yksp2y1iuyzOIHNF/0f4FUMrzjFSMsdniG51dc2vbstdA9JJmA1JKM8E2rqKCOKmnhE8LQGty6OA7O9BlUq0bBqzSWahN0jgMXfflGbJinxCF5yOdupDbovNtexNwSOdWz2NsoJv8FHTj0ddoJMEjvQhxHWcSknMJGWgiHiknpIjl9MCmlPsdpqbKCJFNomgh1RMbRxjzPYhosGtomNZgDzNrvXNYG+KzGumlpoXxOcReRsheSekACAfI/ujuvmdX1jZqjOKWJ2ZkR0Mr+WnYgvb+somtpaChkEksUQFQ9p6h5NB7e32JsELlKivlq2UlHnf2XAHMq22ceSaKQ8TG733Qk2GapoHDduJ4teTe6JMCeG01Dl67CAfd8UyUUkKUmzQYK5uUN5rK9vMX9NxYta8mBg6HfqRcd2nt48EUYziD6WjqMgdnMTsr7dFmnWJ7rjv7llNdUmoqpZODT0WACwDRoBbloAswY9th5cmqH4pd5M3TQaq0p5CD0r2OgPMeCp6QHiBcuRfgODGrcHSOO7aHHo2uCBf4p8kIiyM05C0sZkfaxDDw/uifY7CXz1YrpwTBAbgX67+QHhxTOEbOUMv9SapqZGyP6pIGb2gcPLgjmkbEyBkNPGI4o7tawCwAQNB2UG1Rlip4HglrnzXFuVgVZbIYrJP6VDVPzyiK7XcyL63UDbwiOmob8XTG1ufRKg7IyA4xFzux17FJyRtDISNnw6RjaKEE/lC4lRVdKaWPNLC021BcNEkCWhMuvRm+9AvdV+P7S5Gw4LhD2OqywyTykAiIch+o9/BWOFVtC2CqbXQCV0IM0IB67rWyHuNx5KvxDHdjaSGmeyKimkleyORsf1sYeLSlw7jrr2J2LGntjMmStAa8zVMsu/rquUglpO/IB8lEGFwyyZacEFo4k6BH2H4zsW4yRRvw6Clil3cvpYJkngDNHR2/OXIHbWQMpMjHZWnpPcTqeweFuKa4eQVJPoxSEU8rmy6RDrgG9rditsNfFMS+C+W9zcKhpZXVU0rmNa1jRYd41RXhdNDneyJrWvdFmIb3hBkWjosW0zJHYLPunZSWEHncW/i6ygXcRc87la9tKdzs1LMTpZhPgXAH9lklKy8w04I8Goi8j2WlDFa0jjYBGuylQ6DZyskcC10rwWkniC0a9yEIo31OSlgF5Z3CJgHHXmjzEI4oXtpIGZGMysAta9vkrZPR0SfQzQQTStuckMTW3A53t/P7onw8iSmjkBBDnnUeKpYW0jaCeEvaTIwE34nWw9ystmSZMDpidXNOtu/X4pasN0DX0iyZ8ToIM1gyNziO8kJnY5+6xo3PGFwHmFB2+lcdqTm0DIWAA+JTuy7v8VBHKJx9y7IvybCWw8lqAXceS6q8vOY6Hj2JKLyyvQOU31tR+hZjiP3pL4rqS9LH0gycI3+dH+oKdN9md89iSSNgIn7P/Vz/ADyKKcG+8pPVM+KSSCfDYDm1X4SqPVt/9BZnTdY/PNJJFj+TpfQRbLfinB/W/Aowrft//efekksnw2BJH3KfBvvV1st9yQ+A9wSSQoJgPtz+I3eqZ8U5s19vHqj8EkkUuGLoVN6oXUklOUH/2Q==", "url": "https://www.youtube.com/watch?v=RnpyRe_7jZA", "type": "video"}, "299": {"title": "High school | American education | Britannica", "snippet": "", "uploaded": "", "thumbnail": "data:image/jpeg;base64,/9j/4AAQSkZJRgABAQAAAQABAAD/2wCEAAkGBwgHBgkIBwgKCgkLDRYPDQwMDRsUFRAWIB0iIiAdHx8kKDQsJCYxJx8fLT0tMTU3Ojo6Iys/RD84QzQ5OjcBCgoKDQwNGg8PGjclHyU3Nzc3Nzc3Nzc3Nzc3Nzc3Nzc3Nzc3Nzc3Nzc3Nzc3Nzc3Nzc3Nzc3Nzc3Nzc3Nzc3N//AABEIAEEAdAMBIgACEQEDEQH/xAAbAAABBQEBAAAAAAAAAAAAAAAGAAIDBAUBB//EAEIQAAIBAwMBBQMIBQsFAAAAAAECAwAEEQUSITEGE0FRcSIyYQcUQoGRobHRM2NygsE0UmKSk6KywtLh8BUWIyQm/8QAGQEAAwEBAQAAAAAAAAAAAAAAAAIEAwEF/8QAJBEAAgIBBAICAwEAAAAAAAAAAAECEQMEEiExQVETInGBkRT/2gAMAwEAAhEDEQA/APIVJBJkbJPkK4Vd/pkJ/NxUhRtxK4wR0NVBM7yMMlR5UAW0dXwFz9lbWn6Gby2jnF0qd5n2e7JIwSPP4VhNkoAoKnz8qL+y4c2lsMliC3X9o1NqskseO4sWTopS9lJIyXe9UA+HdH86iOhLu2/PV/s/96Nr23MsQzj6/CsdLLEhzzUOLWZJK2xcjlBmRb9lZLiQLFdjJ/VH86tL2HnXK/Plyf1J4++iWxRrcbo48/XVO91G57xgo2j4Ur1eZtxizsZqk5A8eyU4k7tbtCR9Lu+n31J/2fKoYvfx7h4CE/6q29OlkklIfkvUt1HMkoK5IPUeVN/qzR7Yu5vmIKy9kZ5TgXiAH9WfzrK1GAadfSWLOHkjC8quAcqD/GvSYtuACBmvO+1Y/wDppwT9JOf3FrfSameWbjL0OlLyUJOF5PFQruFtw2M9PgKsSLkYHX41A0JSEqx5zng9K9AYmhcNEpVcDGMUqZbs4hUFD0pUAd3SAFUVTjoSelQRR7SxkPOeTVvaG9oHrUc0sfdOMgnGMCgByjgbsEUZ9mX7qxgZcZG7/EaBraVsDvOnnRXpgnTTbaWNT3cm7Y3gcMQfvqXWK8dCZE2uAkvbyVkABwp8BVVZAseX8fGuW1tdzLuZOPOrMtmTEmWChjt5ZV59WIFeTFRtQXkTZOb5H2uoNFbPKYyUA4J8fQdTQ5qWvl3jZI40y+0jn2xxg/AfbUY765uZE09C06vt71UMe/yyM43Z6EVLJpc6qY9RPe3DH/ymTqHHJH/PKrIYceOb3dlk444YkuyzaXjLcqOhBxxRCt0DFkjcfShBU7p8+Na9pfqECyGs8uOM1RBjyOErRx7ib507qpX1oT7RZm1iWWXGMrkfujFGuBLhlwAeeaCu0fsa/JG2DGWjyR8VWt9Jt+Sl6NIOTlbKbHacoAfMZqCdt0Z3cHpitwWdizAC4myThWaMBQfjz55ruqdnXgsXu7O7ivIVG59o2sB545yPrq35Y3RR8cqsyLcuYUL4zilTbUMIEyfDj0rtaCDxz4kfCqsK7XdRzg9as7FKkt5cmqluGAYryM8fGgCaSILHmLg56Z616v2E0iTUewNyyAzNCTKkKpllkDsCF89y4z6CvKkO8DZgnrya97+TfXIdL+TWzQj/ANlBOwAHBPevjk9axzuCh93wAKXWs/MFe2ngeOdeDG4wV9RWVqN/HqWnNa3KGSN8HCkg5rvaOKSbU12wymaRe9kZ2LM7NycnjBB4IwMEVpWvZ9obTVYNWhaC6tliKtjOwE5JGOvFeWtPjg90ULLNk6B+GQ2l2HtkSOOLY0aZ43AZ5+viurcy3G9mIy53MR51dsdOjknEFxGe8F5FbsC2ANwkyOP2K3+yPYHUNc08XxnitraRCYmcEs7DIxjjAyDz9gNUODk7S5ElOU1QHOhIOOtVoYLh3OFOM1u6vpV1ouoSWd8gEqHkryrDrkHx61JbPGsRO3npWe/bxRklXZVtxcrER4jihTXiP+qzSSA78qP7oFG4nCjkcUDdoX361K8ZyS64Gf6IqjS1vbHxye4rySyKAQzKR9LPNWLXV7vY3dtgEFWBAIPn1qFhuGGHFNUd2MKBjwq1xT7KE2hsad2oVWIA8KVRmZM8vg+WaVdOE2wNkEU1Ao4GAM9K0tCvoNM1e2u7qJZoo2JaNlyG9kjBGD+H50U6t20sbvs1c6Zb2MYeW1igEoyCCh5bGwcn1+s0st3hX+xko1y+fwAsjhNuwAknoK9T7KRyXvY+wQRsW7qWCNdpxvMrupz8clefGvKgpf2cFBjrxR52b7Z6Vomh2enz2+pSzRq6y7NhjOXZgy+0DnDYI8fDGAay1GN5I0jiryepdkI7W7ihJidpJ1driSbBcOuFkVs+PuevXxrV7QaLNf3Fo0F2luf0cxkiL96oOQByNv0v61eb6R8puiadeXF2dM1IvcAd4FWIbyMe2fb4YgAHHXapq9cfLJod3D3B0bUu6AVkfKAhwc9N3Tp4/DFcWOo01dHbVhxpXZzT9Nf5xKyTTssYOeiiPO0gHxGep5zRNbEdyi+KjB+yvCj8qUKvATbXsmxsyNiMGQfEbseJ+wVqQfLHYrDtOm37EjqTGP8ANTwX26oHS6Nv5TtNbUri1ntIi8qtscrydpxjj1BoC1rTJ9MYQs6s20E7TnGR0raf5WNMlj2yWWpjcTuAWPBHl744/H8R7tB200vUUQ22nXMUucs7BOR5cGsM+CUpb4/wzlFNP2VFZxFhqF9WOb9se8WXHw4Fara3C6E91KPXHH31j3couJWlCsoYgjPpXdPjlGTbQmOLT5GMeOenpUMgbY2z6q6Jz32w88cYFSHnk5Hwqs1GW2wQKOM+OfOlSVgRlUJHhxSoAbF749DT296lSoAm8aib9J+7SpUAPPuH0pi9B60qVADj1rq9KVKgDg936663WlSoAjb9FJ9f4VIfcPpSpUAVbf8Albfs/wAasSe6a5SoA7b/AKCP9kUqVKgD/9k=", "url": "https://www.britannica.com/topic/high-school", "type": "video"}, "300": {"title": "Online High School by FLVS | Grades 9-12", "snippet": "", "uploaded": "", "thumbnail": "data:image/jpeg;base64,/9j/4AAQSkZJRgABAQAAAQABAAD/2wCEAAkGBwgHBgkIBwgKCgkLDRYPDQwMDRsUFRAWIB0iIiAdHx8kKDQsJCYxJx8fLT0tMTU3Ojo6Iys/RD84QzQ5OjcBCgoKDQwNGg8PGjclHyU3Nzc3Nzc3Nzc3Nzc3Nzc3Nzc3Nzc3Nzc3Nzc3Nzc3Nzc3Nzc3Nzc3Nzc3Nzc3Nzc3N//AABEIAEEAdAMBIgACEQEDEQH/xAAbAAABBQEBAAAAAAAAAAAAAAAAAQQFBgcDAv/EAEEQAAEDAgMDBgsGBAcAAAAAAAEAAgMEEQUSIQYxUQcTQWGRkxQiMjNCUnGxwdHSFzRyc4GhI0R0whU1YoKSs+H/xAAZAQADAQEBAAAAAAAAAAAAAAAAAQIDBAX/xAAoEQACAQIEBQQDAAAAAAAAAAAAAQIRMQMEEhMhMkFRYRRCYpEiUoH/2gAMAwEAAhEDEQA/AMNQtcl5PMBb5LqvvR8k2fsDgwOhqu9HyT0s6llMVmWIWxUHJrgVQLyGs/SUfJSzeSXZojfX9+PpRQiWXnG5g6FvX2R7M+tX9+PpSfZJsz61f34+lInZkYMhb19kmzPrV/fj6Un2SbNca/vx9KA2ZGDIW8Hkl2ato6u74fSuT+SjZxu413fD6UBsyMMQthreS7D2/dIK5/tkHyUaOTJ3pQSs/HUsCTdC1lpvqvszBC1McmMJ8qeFn4qxvwC70/JVTTGza2B1t+Spzf2o1IHl2rtfZkqFtkfItDIwOE7jfhLf4JUVI2vkiTdJcp9LRwGWeON5zMeGM8a4cfG0Ogtu7VFyeKV1ZLLO8B8j3ficStqnsyi+jLRSUzICY2tc4jPY3A0aSPgpRojaXgk2a63v+ShKFsjWWzusdSL709JluDndfjdQzjnFt3JAhgOrgDZxtfXS/wAlzDmGIu1zA/smNn3uSSfalDXkWubcL6JE6PI65xvUlzt4hNcjk0xZ00GGVEkMZe4MOgcAR168N6TG0kV7FNrKipqnwYc4QwsnEXOWBc/S5Ou5QlXik8dPz09ZUkl7QH86SQd/wXaLC5nVL3hu+ZsjesWsUmKbLVGI4Z4My+fM11xxHDtK53Vs5m6leG3uKiolqDVRTRvfc00sbXR29mh6tCrNE3DdocMpMYpHR4a2UvZUxPJcxj2n0Ok332VJr9gcVpbmEPZDp/EnFrnp3XP7K3bJYTNRbJiKomDn+EWEUYzZiXWuOA+CuMfI8Cbw5qjoO3YTh/g001LisdS+Bmd0JhcwuaN9iVTq7lIxD/DpqKiZTwQOcQA2Mtfl6BcEcFeW4ZzrjCW6uuz4Kmzcm0+aUucGSNedC/QjsQ/xfE3zjlJpVqhzsvyuT4PhDKKroZat7HuIlFSW6E3tbVCjPs3qD/NR/wDL/wAQjcicWh9i94ichJDSlwqTO8XBVvnwWKXymhJT4HFCfFZqt6nr78KCUpaGD2LvzgTllEGi1l7FIOCRzOaGecL0HhO/BRwSilHBAtSGmcJJLPjc217tIT4Uw4JfBhwQS5IhYgG7gAuzNRmINjuVb25xOtwudtJSsMTJW5uftvHBvs6VD0O2dfA0NrI4agAeUfEd2jT9lccpiSjqRyOaToy9zOa2Mlx0tqomGLwOaeru9olYGGLMcj7G4OXdfXenmFzjF6dlTI0QUujgXv8AOezq96c1DsNbpJVwadGcKIxcXxuaRipXsUqrmnwislxFhkmo5n56iPUuiPS9vVxCtElbSYtSRTREB7mecjIIcOgheJ58IsRz7XdQaSq1GKXCMXiZhznuw+qLs8B05l2/My/QekJODZriaPbYk308rXENkY4DpOl0L26oiDiBcjovZCz2Kmetl9cWtaXOsGtFyT0BeOfh9YdhSVf3Sf8AKd7iiOrhl1bK2xGYEmwI11HYVslwqJy40PTZoXODQ8XO4cV0suL5GPkgyPa60hvlINvEcu+qGhp1KxtRtLUYTitBhVBQsqautjkewvkytZlI3jed53cOvTgzENsH2LqHDWjq5xetpabmNrMDxMt/hkOp5HE7jcOb023c5x1sOlW1uUjQg/utFLSrIxk3quVE1u1eU3pKLNwD3D+1ePDdqPToKYj/AE1T/pVyyDgkLG8Etz4onj3ZQMbpsUxehNNV4ZC+5uDJK52U8RaxB/VVXCtjamgqjJVYW2tAN28646cOm3aFtGRp6AkMbeAVxzMoRcUlQTim61M8qXYrK3KMPez2EFRL6HFHOLjSvPtYtY5lnAdiQwMPojsSWPT2orj3MilpMVAsykt1uZf4rnHSVTZOcfR5pOLolr/g0fqjsXk0kZ9AK/VdNKHTyZWBVj+VA/2IWpGji9QJUvUL9Sv6eqr7rP8Alu9xTB/mY/6Zv/XIhCiFicTmHEHnWfnv98qfIQpncrD5SH2u/wAgqf0WbYR98n/qClQuzK8pljGiUHm2+xTUXkBCFhj3IgKN4SpULnZoB3JW9KEJFdQSFKhCA8lKhCkD/9k=", "url": "http://www.flvs.net/high-school", "type": "video"}, "301": {"title": "High school football COVID cases: Reopening lawsuits hit fall ...", "snippet": "", "uploaded": "", "thumbnail": "data:image/jpeg;base64,/9j/4AAQSkZJRgABAQAAAQABAAD/2wCEAAkGBwgHBgkIBwgKCgkLDRYPDQwMDRsUFRAWIB0iIiAdHx8kKDQsJCYxJx8fLT0tMTU3Ojo6Iys/RD84QzQ5OjcBCgoKDQwNGg8PGjclHyU3Nzc3Nzc3Nzc3Nzc3Nzc3Nzc3Nzc3Nzc3Nzc3Nzc3Nzc3Nzc3Nzc3Nzc3Nzc3Nzc3N//AABEIAEEAdAMBIgACEQEDEQH/xAAbAAABBQEBAAAAAAAAAAAAAAAGAAMEBQcBAv/EAEIQAAEDAwIFAQQGBgcJAAAAAAECAwQABRESIQYTMUFRYRQicYEyM3JzkbEVIzWhsvAHNjdCUoLBJERidKLCw9Hh/8QAGAEAAwEBAAAAAAAAAAAAAAAAAQIDBAD/xAAoEQACAQIFAwQDAQAAAAAAAAABAgADEQQSITFBEzJRM0KBkRRhsSL/2gAMAwEAAhEDEQA/AManoiIcxDL566+YkDB8VF0KPapTqnHnluOualrUVKUTkqJOSacTDkuA8tl5fjQ2TS5oLyEG1YrvKPmjLiKxwGLTbXre824+6tYUj3UKKdsZ33wds9dzn0aRw3IXBQhFpdTK21uOvDT17AK8elK1QL3G05tN4KBoY3Oa9BtPijOHw5JjuAu2+C6CjBDrh2O242Pr+NdXws+5KcdK4zCFqzy2k5CB4FSbE0x7omaBoaGNhtXtLG+yDv6UZo4SOgBU0DfJIQc9MY8YpxPCSc7y3FfDTUzi04MOYQMTHO2EfjTyIij2H40Yp4XYGylvn/NiursdtSkNLdUgpJJPNUD22JJx/Jqf5Sk2F5w12gq3CJxnbPoafRAT1Kv3UTMcN2yTFBZWladRPN5+/gj4bV6Y4St3Ny3peKCCpHPBHzwK4VQ3n6jimxg8mAgHZRO/pXtmGhbiUKWEJJOohadtqInOC7UltTjz0xtIBUcFGlI+JptfA0IthTMqUdW6f1aVJx9oVQBeTO6TCQWLba0tDnPsFZJyFyACNzjofGD86VS5HBjCnMtvlkYA0hGfnuaVOCsbot5hR7EwyfcYbR5wkCqLiwSJEBUO3hxTpUC5pQdIR3BUBjxXFX6c4yAl5CSE5OlCc9Dnc/L8Kes3GDTKloujK1lpepLoaSorAH0AOxO+5wBWWlhnDhmMqcEUN2P1AIPRDEKW4wS9oH60ask7ZB3x57eKNuC23LzBhpclPNuJywgBQ0ZAyFEYz5G57V7Y4XNwshukBba3S0VOsLQpzmHGVAb7756DrkVUxm2ILM16M+HQvflw16dbR30nUk7gZ79BW51DizCcKeYy+fukVEaVIaDj6Y6ghRQNionAAPfp27AmocS9sTYalOKTCf3SnnKJSDjI+XT8aHI06TAv5CGwYyHNSoRdylQx6nCiBgg+gqwv0q3X6fGRGSmC0GkIbAASFkZzn/D4Gx7bb7Zfw6YEU4cA6CXypkViREiKkJkvPtJWHG0HBySN+mOncCpKYj0W3P3OZNbVFUpHKWjQEAK+eT2A+ee1DPEibXaIbMNlSpc3GXiVe622Qfd6fSORn0HrVYt65OWhMNxQiso/XsR06sLOD0G/XPT4eRTjB09dN4emg18w+h/7YW2474IdJSFIOB07HB/I1AXYplkcjvuykOxHHAp1DiwtQ3yQDtq2Hj/2B5i432bEhRIj6WG2EF+O2yoJIGrBClHGTlO/x9amz581TkNme4tLzqAEIQkb5O6u2BkeT09K6nhxTBA1jUqWU6cy5jw2bg4lUqPbrfanBhbJOUKcxhITuknJxtjt1pTLPB4bktPe1ttpeQWkN6t9sYOOunrue+1V1ulJemGA6Pa4aSNKZCMJUOxH+Hv8Kk3mxspu/tSjMLJTreTnmrbSlJwVK66cdzv2670/TV1KnmXfD/UmpurMCZHEh1PKeWUEqUdOP7xO/TFM3LiJL0+VF4fip1El7npVlAGACdON8nJ23NdmwrTMMNmGlxLCDzHFlRVrIHUa9umRnpv6VRLZbTxHbpa0qLSSoLJQEBWklOAABgZyR1OBmloUlVSu9jM6AAlZZIncSKQlan86hkctAHfuDvmlTj3HrMBxTEhmItYUfop1lOCRgnHXIP7j3pVTpfuNnWKIENWEJeQyA4hTZykZdASMk99896HZ7VrtdmCW3ZTzclXNYIyn3SgDJB6gKxv8D6VY3qFdWi1a2lMx3CQHVF33kE7hJx9EnKf/AJTvDcC82i+m3XOIzKSG1OtNbrSdtyMb6fO3WkpLkZjxeI1uocsiWqQ9Fs4hwbo8iI65yi2lClkFSu2BsT23zv2O49Sv0tYZL78GFpaSA0tx9IGAsZPu6jg42+B+VMcOC4yYD1rg556MOtsOHAQAtCioE4GoK29459KlXK7suJudqYacaQ66EuoDSEa3EK94gJzjpjIPYmtTWVbmN1L3C2EgBlCLhZi1HJclxG+ctnbOoj3sYIyOnTc1ZS+HX5VtaXJfTGuJbSQw5jUT1IwAMDvnJOBUFmW67b7WhC3Eot+eU5pBDmTvuN9hgYzjYUNruNwt11MtC3daFrCObkpwScjfsfSlVlY2EBZhzLaTbw4Fux+SHxpc914qJOMaQNP0sj8h3r3ZlCdbBLeWXXmHcPLcWPcSQAkBPqO/lNM3C/tzYMaU2pMea2pYcCNgoKGDt8D16057WqFww9IkBHPuL+tICdOUJ6HHqc/nRELG/MsOC+aWpki5MmTHGA44tsOqBVqBO+cYVg59Kc4juUyNKZisyC2lpgITpH6xKVYVyz2Bz43/ABql4d4ifscEymFHX7SAU5+sTjJB/Or+6qicRyudBfZjyVM63HpKQnOAOmDkkYVkgdMeKQ3hUrcXMo7fOAlhEl1TIPcDcUdQGp67BJSWUtQ1JKlvSVcrndPd19xt+/rQlDdcsC1tQVQnnm1YE1DGpTme+TVqmTMvEZAuM9eAsJw4n3dODucb9e29JzNgZmG0kSrNIkcGu3SyvhtDTh0soe97GPf3PoQevY+TQraY0+3PJlXJKuQEqIGrUdRT7qh26hO/oO1GHCNouVwbVEt7fMQ04FuFxzS11yMjv0xsM4qo40ZVaprtreSzGfXoU20SogDIIwcfRyMD4VxLLYoNOZkxC2Ym+plC1ZYdxBlOXluKtwkqQ40tRJ7nIrlMsX6bASqPFZhqZStRSXWEuHc+TSq95n0l5MnvfpC5SLiXY7MqS44nWjCle8ruQDjBSNs9M09BuRvHEcCazNdadjsFpLzo2dCSSNvO+/nGan8U21uX7LOKnH2OVoSA9zFIVjJB1HIyaoAzFY5a2USGX0KBBWkatXoM77+KyM9nJXcwAhW1EvInELlq40l3mVCcK3GFNLbCgMqyk6grA1DKTucnGB2wI9ts9zvVwcuVthOuDnKXkrSEZJyUknGeu9Nceyri4/Gt6UshpmOjHJcCzkpBOe4O5GPHxqbwbdrrNtjXDkN1LLhUQl9TpQWwCVEApG3jvWpf9WzS9gFuoj11sUuC3zLjbG4KXfdDscApBz4BIBwT4zVaOGrjJjuPRIcpxl4jSsMqIIAx27Ufcahdt4LiW90LddUW9byQVJKk4KipR7nt5pm0XXim62GNGscDk8gIQmbrAC9IxjCtj64pzTXNeKpul7c+YCv2uPi3oS0w1KZZ5Ur2lsIBWNwQSDgnfqB0FUN/j85tpanypWkaU69QR/wp7Y9RWhf0pz12u/xFzGEPhLLYXuAXs5zq0987bVmjzCxO5qk8iMHlLbbcwVJTnIG3p8qmRlO8LZcotzJ8WCsWdhlBTzNReWAd0EhSf9Ejbwa9MNtsKU46lK5CGsqX4/nFcjSlSbjFelKaWyw4g4cKANIIz7o2PTJ6ZrTJqLK5azKEa3spebw4tTSAB0Bx18bE756A0AM3MZWVG8zO0SkN8suE/rhk1rNm4e4estuaut2mR5KVpC0KX9Uc7jSn+8fjn4VkXF8+3vvRnbYwhhpvU2EpRpKsE4UR8xgfjvmirgLiu3t2l2y8QPI9m3UzzicFJ3Kc+c9P3UUUXlK9ViNJeWTie12jiC4LgoeFqkJ+jpGtCgCRgZ2GSRv5HiqDjeM9MsVluxhGRIBeaBeXlbjZVqSs+vX8c0XPSLPxXw7NbtkdKfYQRHIbCCkgath2Sen40K8cS3pHBFgujDpQhlsRyhJIwvGM/wDR/OafKdpFmRhciBcC3MXBjmtripAOnDzyEKHfoT69aVPwrX+kGBJQ80jXuQuSlJzjfY7j50qiWF4gK2nV/Xn4Gpc//dvvB/Ca7SqT9wlMRvB+L+0P89TY/wBe99tdcpVoTeMnpGbJxR/Zs193F/iRRDwF/Ve1/dn+I0qVX5mM+n8zNv6ef23A+6b/ADcrJJH1jn2q5SqR7o54nYv17X2hR7Yv6hS/vv8AyClSo+Y9HvECZ30Gfir86t+Gv2xH+H+opUqCbiUb3zU+Cf2jxL8f+5dDdx/ssi/84v8AhcpUqodoo3Px/JmEr6wfYT+VKlSpJGf/2Q==", "url": "https://www.usatoday.com/story/news/education/2020/10/10/covid-cases-high-school-football/3629481001/", "type": "video"}, "302": {"title": "Melanie Martinez - High School Sweethearts - YouTube", "snippet": "", "uploaded": "", "thumbnail": "data:image/jpeg;base64,/9j/4AAQSkZJRgABAQAAAQABAAD/2wCEAAkGBwgHBgkIBwgKCgkLDRYPDQwMDRsUFRAWIB0iIiAdHx8kKDQsJCYxJx8fLT0tMTU3Ojo6Iys/RD84QzQ5OjcBCgoKDQwNGg8PGjclHyU3Nzc3Nzc3Nzc3Nzc3Nzc3Nzc3Nzc3Nzc3Nzc3Nzc3Nzc3Nzc3Nzc3Nzc3Nzc3Nzc3N//AABEIAEEAdAMBIgACEQEDEQH/xAAbAAABBQEBAAAAAAAAAAAAAAAAAQIDBAUHBv/EAC8QAAEEAAQFAwMEAwEAAAAAAAEAAgMRBBIhMRNBUVKRBQZxImGSIzJCU4GCwRT/xAAaAQADAQEBAQAAAAAAAAAAAAAAAQMCBAUG/8QAJREAAgICAAQHAQAAAAAAAAAAAAECEQMSBCFBURMUFSIxUnFh/9oADAMBAAIRAxEAPwDhqF06VjAygxt/Cr5G9o8Ls8p/TzfUV9TnSRdHLWdrfxSsDK/a3wjyb7h6ivqc3S0ulsax38G+F5z3B6aIJOPCP0376bFZnwrirTspi46OSWrVHl0K5ptSfHFnJvQDcqCg3yOtzooJFpviDRd2FEQ3khwoFNMooV0gUgC9glqPYpIV7IeQT2wk76I1YbIzkLWEYAqkJ6MW6PfzNGY6bKuYx0WviME4Fxqxarf+ZxK9ZM+cadmc5lJIwDY2VuaIhVxGWy6JiYsbcpSzwtnhdHILDhSmDCN9EAXoj9FfY8Fj8M/CYp8ThVHyjDCo6d+27N9Vs+4XxHEtbGf1WN1csiNjnW5/I8+a4JrWfI9zFJzxpsimDTqLv7qud1YksEi9FAd1GReIDyrcTWloIVRTQvLTlIREUvgsgDknhlprQLCna6uVhXikc8m+hFkrfRIr7DEWguq/ulWtET8WXY69PgWtvK3QqlP6eALaBfRetfgib6cl4z1/3d6VgMRLh8O2XGTREh4hbTWkbguP/LTjkIPHZUxOE5EUfhUDhjns8jVLxvq3uXH+oYqV8kr44HO0hY45WjppupIvcHqELGsEhMbR9JoXXytxzRFk4KSVo2vcGNPpzI2xVxH9ei85J61i5TlMoaD2ilWx/qMmNlzYhznGq+o7Kk4t5KWTK75HTh4aKj7lzJ5nBxsuJ1vVMdIQ2rUNmtbTSVByZ2KI5zyUzcoQsDJYmtDc5cNRoOaWySL+UrayNb1TXuzOpl6aap2Ki4wHlqp4Wl2bb6RZs0o8M2gLs9VLiCwatNH4XTFcrOWT91COe5mUcNpFWCOfylVTiV/O/kIWbNUdo96++4IsFDF7dljxD8SHcSXUcFu23U6+CuQSCTI5t028pza0sEYiYbTSD/cpOPN/a/8AIqSyJKkiyw07NmPCunkp5oDpanfh2Rty6GhvZXn+PN/a/wDIpONKd5H/AJFHiLsN45N/JsSQsfzP2AKhMLWmyduSzOLJ3u8o4j+93lJzXY0oNdTTOSlA9wOgAVLO7uPlGd3cfKy5D1LaFUzu7j5Rnd3Hys2PU0WuDBm3Nc+Sdh2h7y91ALMzu5uPlKJZBs9w/wApqVMTjaN8OaxpNF1/ICgkc4C9dVkcaU7yP/IpOI/vd5VPFJrCaJ32Qs3iP7neUqxub0GoQhZ6FAQhCQAUiEIAEIQgAShIhMBUFCEgEQhCABCEIA//2Q==", "url": "https://www.youtube.com/watch?v=dn5rSbHGsHY", "type": "video"}, "303": {"title": "End Zone: High school football scores for Friday ... - WTOC-TV", "snippet": "", "uploaded": "", "thumbnail": "data:image/jpeg;base64,/9j/4AAQSkZJRgABAQAAAQABAAD/2wCEAAkGBwgHBgkIBwgKCgkLDRYPDQwMDRsUFRAWIB0iIiAdHx8kKDQsJCYxJx8fLT0tMTU3Ojo6Iys/RD84QzQ5OjcBCgoKDQwNGg8PGjclHyU3Nzc3Nzc3Nzc3Nzc3Nzc3Nzc3Nzc3Nzc3Nzc3Nzc3Nzc3Nzc3Nzc3Nzc3Nzc3Nzc3N//AABEIAEEAdAMBIgACEQEDEQH/xAAbAAACAgMBAAAAAAAAAAAAAAAAAwQHAQIGBf/EADoQAAIBAgQDBgMECQUAAAAAAAECAwARBBIhMQVBUQYTImFxgTKRoUJSsfAHFCMzcnOCwdE0YpKy8f/EABoBAAIDAQEAAAAAAAAAAAAAAAABAgMEBQb/xAAiEQACAgIBBQADAAAAAAAAAAAAAQIRAxIhBBMUMVEiQVL/2gAMAwEAAhEDEQA/APMSWwAC3N6bJ3aWLAFidF6VGBbvcojF9lI61vfPNYIXc+egtvXLMRuqqwIcAA66Vkd0XWO5VGPiZd7Ut3MUX7RQhO3MkUlGVEf7199rUDOyj4N2WeJT+vyF7Akl63bhvZdFUHFu1z9/euLJBjMgdgxIABNNXMqB57XuCADpare6v5RLZfDr5Y+yCDKzsptqLmsAdkMisrSZbcibVzYxMl37uBPEACGGb6moXcnM4WS5X7PrR3V+kh7fEdvIOyLw2Eug2AbWoUk3Y/DRu5jkluLhRe59L1y8Qd8QMIiXlksIwmt2rvODdnMHwyBZsYseIxKi5dwCqeSg/jvV2K8j9IlBpvlcFa8TaXG4lmw+FaOJhdIkQsFXqTzqNEoFgrFbaED61d0AYDO+jtqR90dKVj+C8N4qhGNwkbPbSVRlcf1DWtDx/Dbj6iMeNeCn40XQ2JPVtT8zUuNQ3S5NtK9rtF2UxHBwcRh2bEYK/wAYHij6ZvLz/CvGQWPz9Kraa9m6E1JXEesXeDMFFvO1FMEuW+2pvqPbqOlFA7IifFniziTJv586dACMPYgMVXUi170gzBwJMtpE0BvfXzFMAkhxkqQd3YNe55m1z/eufZ54XCjSSRohyg3UPe4PWlzYdXuuIZwwO6j4l9akrOXeSPKFyAsSDbNelR4uIxSB4kkjdgtxJc87m3KgdEc4dwiqxN3OgPS1NVxHE1owYg1mzC5NunlWocGeOKVyYwCSwO3KmC7KIIQpiXVEc2uNTc0hDsNLELALIVNsoOpJ636UYsxrdzFJmJzFrbg7UlJUdSshaB2YBQr7A8r+1q1dkkUxKxCKSUztbTzosZ6PBcbh+DQPxOXDh8U5MeFjLf8AJz0HLz19agYztfxyfEEjHNEo1KRooA6Db3qBjJxI5YmyoLDoAPyT7mvOubXYAFtSOY/OgrdB6xo62HBGEVa5O04P2/x2HkVOKIMXEd3UBZB8tD9PWrG4VxHC8TwiYnAzLLE3Mbg9CORqhL3Nq9zstx2bgXEFlW7YZ9J4hs46j/cOR9udXRm17DL06auJd3hZSrAFSLEHUEVW3a3gI4NihNhVtgpjaME37ttynpzHv0qw4JkmjSaJg8cihkZeYO1qVxbAx8U4bPg30zr4GI+Fhsfn/jnVklaMuLI8ciqg7AeFsg6Zb0Uti0bNHKlnRirKVzEEbjSis50iJisUpcyxJGMtjlBK3J5ba2peKnKX79j3bNoSOd7WPSrqThGAw2dFwkIWS3eXUG9rWB8rC3tUHE9muD4iKSHF4OJzM5u6XDeVyKpfTP6cV4mU9JinRPDh2cJYh1Buh6H1vREjjEK0kNlma620BI00tzvy86tzA8F4JhcTigIVUTJ3ciMbo23LlsKi4rgvAY3VpI17sSAWH2boEAHlpel4zoO0yu2lSJZXneLONlzWdSrHQjzvUeadnlklcN92MCxB1Omm+gHzqzOM8N4JxBBFPEFlkUIWWMEtbX+x+dZGC4QuLWVYtIwwAIBUA62t8vnT8WX0bxsqzGq8UUiQNmzBWZcmoCnl11O/lW8cYwrSkkuQikB7EeIC97eulWzIOEz5JBhlV1d9Athc6HWoWOwHDsThpBDEi4mWN0DAAHxLYnbfQfOjxmCx8lRztmTLa+YgEHpz+l6W5tfTStHlVZFS9jY6edaTSC+ltKsR2bMM+U+dMST7vxb61BkltfMba9a1TFR6jNc32UXJ+VTIbFxfo24qcRwqTAyHx4RhkB3yNqPrm9rV2iy7fKqQ7FceHB+JyzYiKbuHgKnQDxXBG5Hn866bGfpIRRlw0EY1OsklzvvYf5q1SVcmPJik5/ihPbpFwfaKY5FInVZhe+l9Dt5gn3rNeBxbtLNxfEJiJpSGVAgyqFFrk7a9etYqttWaY7KKTO+l7VYTuBJ+sKFfUFm38qixdruHTQCZMYMtgWzaHfodjVMLIrsl3ZUIyk5tV9KAzhHz+Frhtt9NPan3Gc7YtvAdsuH4qZgkjIpLXLnZRz8r3qVN2i4XPEhbExlT4lLNbUC9vqPrVKPcLmvoD9nnzFZE5QqlzdwCbUbsNmXLhOOYGWRpExUZnS2fx3AG5sTblz86diON4VIPDICzuI0zG2Zjyv6EVS8cpZo7kJHexW+gHn+eVE2KxMxdp3Y5W0V21Uinux2XTLxfDKpjXE5/iJy63tuLjnrSp+0GBwOJ/bYuOzHwqLHJy1PL36VTRxc6of2jl2vrnJtff3OlKnlkZs7sWYm5A5W/9o3YWdT2rOBj4icVhBFLDOBICG8SEjUemt/eudadTp3QPq7f5qKXIsrXzAddNtPw+taNIAdNRpUaNMMrapksyjcRxg/w0HFS2sHK26aVE7ysZ/OnRLYkmZyfG5PqabHLbneoGfzoEhFFBseoZxz187UV5onNFFD3Nx9r+qpUm7/yY/wWiioswMjD9yP4f71mT95H6CiimSFTb+5puJ/1U/8APb8TRRQgDFbj+Uv/AFpZ/efOiimBofiatF3P8QoopomvQHc+poooplpjkKDvRRQBiiiimI//2Q==", "url": "https://www.wtoc.com/2020/10/09/end-zone-high-school-football-scores-friday-oct/", "type": "video"}, "304": {"title": "Princeton High School - Princeton Public Schools", "snippet": "", "uploaded": "", "thumbnail": "https://encrypted-tbn2.gstatic.com/images?q=tbn:ANd9GcQYBuE3-4jLD3hbNBxEC1ciXxmBu89xrO98CUvuMspSp0NpKELOBr7qvw8", "url": "https://www.princetonk12.org/princeton-high-school", "type": "video"}, "305": {"title": "Shakopee High School / Welcome - Shakopee Public Schools", "snippet": "", "uploaded": "", "thumbnail": "https://encrypted-tbn3.gstatic.com/images?q=tbn:ANd9GcS2zRsm0dwgy0uzApbf1FN3vcAg5lPBDdzbqDBs20cDkSEgoWH1W9UuRO4", "url": "https://www.shakopee.k12.mn.us/Domain/8", "type": "video"}, "306": {"title": "Online High School by FLVS | Grades 9-12", "snippet": "", "uploaded": "", "thumbnail": "https://encrypted-tbn2.gstatic.com/images?q=tbn:ANd9GcRuWhjyuJ9oU7KYJ0DoeynCzCy7BiHlCJ8FnygKIQvbF5pQ_OcWFw-mTmS6kiOo", "url": "https://www.flvs.net/high-school?source=home", "type": "video"}, "307": {"title": "Hempstead High School / Homepage", "snippet": "", "uploaded": "", "thumbnail": "https://encrypted-tbn2.gstatic.com/images?q=tbn:ANd9GcSlhS2UY20ULSlArta-Qa7lqp0-w4WM81oifVdXiqN92rqNWnjNdXLte7Sm", "url": "https://www.hempsteadschools.org/Domain/16", "type": "video"}, "308": {"title": "Barrington High School / Overview - Barrington 220", "snippet": "", "uploaded": "", "thumbnail": "https://encrypted-tbn2.gstatic.com/images?q=tbn:ANd9GcSIfihwktz5qKvyT2e4Te8rMLjlOC_1CPc4Bde8QNgOAg", "url": "https://www.barrington220.org/BHS", "type": "video"}, "309": {"title": "Holyoke High School \u2013 Holyoke Public Schools", "snippet": "", "uploaded": "", "thumbnail": "https://encrypted-tbn2.gstatic.com/images?q=tbn:ANd9GcSc6jvaPD5rzoBkUOUhNq4L0DzOzZ4i_CJM1Tj8gcmtH5SF32xQTlNg7MIK", "url": "https://www.hps.holyoke.ma.us/holyoke-high-school/", "type": "video"}, "310": {"title": "Noblesville High School / Homepage - Noblesville Schools", "snippet": "", "uploaded": "", "thumbnail": "https://encrypted-tbn0.gstatic.com/images?q=tbn:ANd9GcRqUHoXdVeS_QT4FN-rJfKCVggkVintJcZpvv2BVA6RUg", "url": "https://www.noblesvilleschools.org/domain/8", "type": "video"}, "311": {"title": "High School Summer Abroad | CIEE", "snippet": "", "uploaded": "", "thumbnail": "https://encrypted-tbn0.gstatic.com/images?q=tbn:ANd9GcRPIGmFwmkj3d4tMWq9kGdDKI6GiJ3u_PVzA_a6kNNHAFlMFBU5HYWf0_Mz", "url": "https://www.ciee.org/go-abroad/high-school-study-abroad/summer", "type": "video"}, "312": {"title": "Online High School by FLVS | Grades 9-12", "snippet": "", "uploaded": "", "thumbnail": "https://encrypted-tbn0.gstatic.com/images?q=tbn:ANd9GcR-JrfuP0uFhn2iljcYD6d7KbaayGqn2hKkgyj_2mIqKgO0uH5jhoujtYdY-5m-", "url": "https://flvs.net/9-12", "type": "video"}, "313": {"title": "Home - Mt. Vernon High School", "snippet": "", "uploaded": "", "thumbnail": "https://encrypted-tbn1.gstatic.com/images?q=tbn:ANd9GcRwwKCHCmum-mfMxfrZwEeTZATlx3nxytnGghsTd_ChuFtxAu4KCbJ2Ptonmyo", "url": "https://www.mvcsc.k12.in.us/1/Home", "type": "video"}, "314": {"title": "Scores, stats, videos and pictures: High school football ...", "snippet": "", "uploaded": "", "thumbnail": "https://encrypted-tbn0.gstatic.com/images?q=tbn:ANd9GcQhFQevJOYKVKccbrLfqwnUGI7HTZfSa9P9y0H_qzFXTzQ2FV7GWIbUkgZddsdc", "url": "https://www.deseret.com/sports/2020/10/9/21510399/scores-stats-videos-and-pictures-high-school-football-roundup-for-friday-oct-9", "type": "video"}, "315": {"title": "Saline High School - Schools - Saline Area Schools", "snippet": "", "uploaded": "", "thumbnail": "https://encrypted-tbn1.gstatic.com/images?q=tbn:ANd9GcSOHruLH8jVEKgJKLwMNNbaETAM-EM79W8b7-pPZNp7Grg60XLpLRl1zcc", "url": "https://www.salineschools.org/schools/saline-high-school/", "type": "video"}, "316": {"title": "Marana High School / Homepage", "snippet": "", "uploaded": "", "thumbnail": "https://encrypted-tbn1.gstatic.com/images?q=tbn:ANd9GcTr5wV3UwLmoq71rlKXkQSLO60GBEOWHag05mfz0_G4dnDyFQ_LCh1wmfUr", "url": "https://www.maranausd.org/mhs", "type": "video"}, "317": {"title": "Competitive Events | HS - DECA Inc", "snippet": "", "uploaded": "", "thumbnail": "https://encrypted-tbn1.gstatic.com/images?q=tbn:ANd9GcRXCMQQEwiGBKKmuSiWzxzoAKIMdH6yw11ncBD-VSSFdhja6wfMxhwejc5bOld1", "url": "https://www.deca.org/high-school-programs/high-school-competitive-events/", "type": "video"}, "318": {"title": "Sunny Hills High School / Homepage", "snippet": "", "uploaded": "", "thumbnail": "https://encrypted-tbn1.gstatic.com/images?q=tbn:ANd9GcQcku3kUo0dRXbdF-A8w1AHDTqhu-FS8z4niLnNXXWWQFvRSo2hq7rpChe4", "url": "https://www.fjuhsd.org/domain/12", "type": "video"}, "319": {"title": "Hollins High (hs) / Homepage - Pinellas County Schools", "snippet": "", "uploaded": "", "thumbnail": "https://encrypted-tbn3.gstatic.com/images?q=tbn:ANd9GcSmtg9MSh_fEiYIDlOu-EkjsTBbOK0vJz8lUjtpqCcw9kIOsl0gZwB4r-5Pyug", "url": "https://www.pcsb.org/Domain/108", "type": "video"}, "320": {"title": "West Bloomfield High School - West Bloomfield School District", "snippet": "", "uploaded": "", "thumbnail": "https://encrypted-tbn3.gstatic.com/images?q=tbn:ANd9GcTo5oyxM4V5AiEzUB7XHbIhSeWJikfYroAm4m2jB4i-924C5EOEKjFdu_Zs", "url": "https://www.wbsd.org/west-bloomfield-high-school", "type": "video"}, "321": {"title": "High School Programs - DECA Inc", "snippet": "", "uploaded": "", "thumbnail": "https://encrypted-tbn2.gstatic.com/images?q=tbn:ANd9GcQX5wT1uoJkKH6xNms3fhwtPTh0j7w70OYQjfvDTPEzk0IqXdwr9We0CBvl", "url": "https://www.deca.org/high-school-programs/", "type": "video"}, "322": {"title": "Clackamas High School Headlines | North Clackamas School ...", "snippet": "", "uploaded": "", "thumbnail": "https://encrypted-tbn1.gstatic.com/images?q=tbn:ANd9GcSvQiOQq9V-CMrQsLy74ffFO6TU5uN2GeljarrDZppVfdb318RZnn3hN70y", "url": "https://www.nclack.k12.or.us/chs", "type": "video"}, "323": {"title": "Berea-Midpark High School - Berea City School District", "snippet": "", "uploaded": "", "thumbnail": "https://encrypted-tbn1.gstatic.com/images?q=tbn:ANd9GcR65nsfsJV7P8Ox4Oko69toCdFwoPWboCJZtVHVmN2v8rkJQSahP-SqwqWU", "url": "https://www.berea.k12.oh.us/Page/756", "type": "video"}, "324": {"title": "Campolindo High School / Overview - Moraga", "snippet": "", "uploaded": "", "thumbnail": "https://encrypted-tbn3.gstatic.com/images?q=tbn:ANd9GcRXe8NE65j-JdYs12B_1aRtWsjXGigR109NfyCk9I1qyfPalNvBLa25xiEy", "url": "https://www.acalanes.k12.ca.us/campolindo", "type": "video"}, "325": {"title": "Pryor High School - Pryor Public Schools - Google Sites", "snippet": "", "uploaded": "", "thumbnail": "https://encrypted-tbn0.gstatic.com/images?q=tbn:ANd9GcQg8FIOUzPa3KvRTDR9wP5JBIFTv3-Ysr3NRafAOUedHGuf6hp6FoQua7tiGHY", "url": "https://sites.google.com/a/pryorschools.org/pryorschools-org/pryor-high-school", "type": "video"}, "326": {"title": "'High School' Trailer - YouTube", "snippet": "", "uploaded": "", "thumbnail": "https://i.ytimg.com/vi/LS98A1Y7d8s/default.jpg?sqp=-oaymwEECHQQQQ&rs=AMzJL3lnucgrGwimdnjMg2BVTpF6ljKr5g", "url": "https://www.youtube.com/watch?v=LS98A1Y7d8s", "type": "video"}, "327": {"title": "Iowa high school football: First-round pairings for the 2020 ...", "snippet": "", "uploaded": "", "thumbnail": "https://encrypted-tbn3.gstatic.com/images?q=tbn:ANd9GcR5yoAwqGaxJCYKblKLaLyTCpl_S7dwIXQow6Y8_Ho2qEZShgtTnSMDknU", "url": "https://www.desmoinesregister.com/story/sports/high-school/2020/10/10/iowa-high-school-football-every-first-round-pairings-2020-playoffs-ihsaa-iahsfb-uni-dome-cedar-falls/5944986002/", "type": "video"}, "328": {"title": "High School Home - Garfield Heights", "snippet": "", "uploaded": "", "thumbnail": "https://encrypted-tbn1.gstatic.com/images?q=tbn:ANd9GcTZ8BoLpcvMXwiHSTazsv_eZyHF9BTvucPjrqfrbSdxZK-iIa4b8YjyDtM7", "url": "https://www.garfieldheightscityschools.com/garfieldheightshighschool_home.aspx", "type": "video"}, "329": {"title": "Lawrence High School / Homepage", "snippet": "", "uploaded": "", "thumbnail": "https://i.ytimg.com/vi/videoseries/default.jpg", "url": "https://www.ltps.org/LHS", "type": "video"}, "330": {"title": "Mamaroneck High School - Mamaroneck Union Free School ...", "snippet": "", "uploaded": "", "thumbnail": "https://encrypted-tbn3.gstatic.com/images?q=tbn:ANd9GcTtv55fVbLcePM50eSz53nGskHUv19L7sXlANn2NAluyu3dD7G2_WafRjE", "url": "https://www.mamkschools.org/schools/mamaroneck-high-school", "type": "video"}, "331": {"title": "Hollins High (hs) / Homepage - Pinellas County Schools", "snippet": "", "uploaded": "", "thumbnail": "https://encrypted-tbn1.gstatic.com/images?q=tbn:ANd9GcQkhMKWQ2U1Sf2sxqwwcqJMSZG9P_6yZwn1gTVjbUewGRMye8tdW9D8jJbHBelp", "url": "https://www.pcsb.org/dixie-hs", "type": "video"}, "332": {"title": "High school classrooms: The best-ranked public schools in ...", "snippet": "", "uploaded": "", "thumbnail": "https://encrypted-tbn2.gstatic.com/images?q=tbn:ANd9GcSEP_MMRGRZkuNTQC6tnUkvCX7h6Dex6n6CcUTEwB5AhE2s4kt-BgWP3O7qveI", "url": "https://www.usatoday.com/story/money/2020/10/09/top-classrooms-best-public-high-school-in-every-state/42727627/", "type": "video"}, "333": {"title": "High School 21+ - South Puget Sound Community College", "snippet": "", "uploaded": "", "thumbnail": "https://encrypted-tbn2.gstatic.com/images?q=tbn:ANd9GcQcA8-j2RaQMY8RR9LnP45JMUNp5-lx9zUWqoJs7u3IZtJLb1k3-y0_Sgc", "url": "https://spscc.edu/areas/highschool/hs21", "type": "video"}, "334": {"title": "Lawrence High School / Homepage", "snippet": "", "uploaded": "", "thumbnail": "https://i.ytimg.com/vi/videoseries/default.jpg", "url": "https://www.ltps.org/domain/8", "type": "video"}, "335": {"title": "IRVINGTON HIGH SCHOOL \u2013 IRVINGTON PUBLIC SCHOOLS", "snippet": "", "uploaded": "", "thumbnail": "https://encrypted-tbn0.gstatic.com/images?q=tbn:ANd9GcT_dViNJzsTwt4HJBO4zf9URGml391_hsgHV_Jo7nxxrzeZTqThw4dvFHH9DRg", "url": "https://irvington.k12.nj.us/schools/irvington-high-school/", "type": "video"}, "336": {"title": "Jefferson High School / Homepage - El Paso - episd", "snippet": "", "uploaded": "", "thumbnail": "https://i.ytimg.com/vi/videoseries/default.jpg", "url": "https://www.episd.org/jefferson", "type": "video"}, "337": {"title": "Shakopee High School / Welcome - Shakopee Public Schools", "snippet": "", "uploaded": "", "thumbnail": "https://encrypted-tbn3.gstatic.com/images?q=tbn:ANd9GcS2zRsm0dwgy0uzApbf1FN3vcAg5lPBDdzbqDBs20cDkSEgoWH1W9UuRO4", "url": "https://www.shakopee.k12.mn.us/shs", "type": "video"}, "338": {"title": "Mississippi high school football scores: Oct. 8-9", "snippet": "", "uploaded": "", "thumbnail": "https://encrypted-tbn2.gstatic.com/images?q=tbn:ANd9GcRgGsRqoqXHlqiEUK6vi09vXDDQ-U-axnn9efuOtOZHlLLw-uV_raJ4WV0", "url": "https://www.clarionledger.com/story/sports/high-school/2020/10/09/mississippi-high-school-football-scores-oct-8-9/3630842001/", "type": "video"}, "339": {"title": "Brockton High School - Brockton Public Schools", "snippet": "", "uploaded": "", "thumbnail": "https://encrypted-tbn3.gstatic.com/images?q=tbn:ANd9GcTAalBv6z2j5hZ7z05qf_Dua_z9SK_uPCkhD2_Qndl7l1B9FLFuxFM19tE", "url": "https://www.bpsma.org/schools/brockton-high-school/bhs", "type": "video"}, "340": {"title": "Acalanes High School / Overview - Lafayette", "snippet": "", "uploaded": "", "thumbnail": "https://encrypted-tbn0.gstatic.com/images?q=tbn:ANd9GcRpGhexlftRwdsyHZEWhDOq3chvZ-JCPJO1ilhlOkCNvOtnCGYuhEeDA2nPI7PW", "url": "https://www.acalanes.k12.ca.us/acalanes", "type": "video"}, "341": {"title": "Tates Creek High School / Homepage - Lexington", "snippet": "", "uploaded": "", "thumbnail": "https://encrypted-tbn1.gstatic.com/images?q=tbn:ANd9GcSF_qZGZUAt7iiH5WJjc24RDqQnNDEFNSLy-8zq_UzOigRGCJYAlgDQ2d6ZMrE", "url": "https://www.fcps.net/page/115", "type": "video"}, "342": {"title": "Montwood High School / Homepage", "snippet": "", "uploaded": "", "thumbnail": "https://encrypted-tbn0.gstatic.com/images?q=tbn:ANd9GcRIEs6f05m3u1Q0suHQ1h_j_vCq77ZmYkw4fHpEMKFHLp2jGPWsYVoh-cw", "url": "https://www.sisd.net/montwoodhs", "type": "video"}, "343": {"title": "Chippewa Valley High School logo - Chippewa Valley Schools", "snippet": "", "uploaded": "", "thumbnail": "https://encrypted-tbn0.gstatic.com/images?q=tbn:ANd9GcQpyT_E7ANQcylJv2F09wWQ62ELpQlW8jw6jN72Q698udSzWL6-FEp9Iq0o", "url": "https://www.chippewavalleyschools.org/schools/high-schools/cvhs/", "type": "video"}, "344": {"title": "Roosevelt High School / Homepage - Portland", "snippet": "", "uploaded": "", "thumbnail": "https://encrypted-tbn3.gstatic.com/images?q=tbn:ANd9GcTmP1jKvDJEkVeToouIdTS7p81I6GtIrt4NGDeXXYijhF2GYHEbmuQ05osTxsY", "url": "https://www.pps.net/roosevelt-hs", "type": "video"}, "345": {"title": "LEAP High School / Homepage - Saint Paul", "snippet": "", "uploaded": "", "thumbnail": "https://encrypted-tbn1.gstatic.com/images?q=tbn:ANd9GcSf9y-S5ASxYdUDebvcPJXjZ6SP96YRpHGiQYmvKfaWyqKgHh9G_pQuScE", "url": "https://www.spps.org/leap", "type": "video"}, "346": {"title": "Tustin High School - Tustin Unified School District", "snippet": "", "uploaded": "", "thumbnail": "https://encrypted-tbn2.gstatic.com/images?q=tbn:ANd9GcSydnEVRVFwMe9epSzOnKBWig0fwgXuJ7DDYn_YFYMi7ZGkpWOcDBDBUV6moAlz", "url": "https://www.tustin.k12.ca.us/tustin-high", "type": "video"}, "347": {"title": "Mounds View High / Homepage - Mounds View Public Schools", "snippet": "", "uploaded": "", "thumbnail": "https://encrypted-tbn1.gstatic.com/images?q=tbn:ANd9GcRTEACvWxVYFZyq6QalVGvQ0mlGkZEoGHwh4JF_fHH-_lC0xlqeMIp8DUPVFdY", "url": "https://www.moundsviewschools.org/moundsview", "type": "video"}, "348": {"title": "John Muir High School Early College Magnet ... - Pasadena", "snippet": "", "uploaded": "", "thumbnail": "https://encrypted-tbn2.gstatic.com/images?q=tbn:ANd9GcTYtj4yAZYDZjAtg-6wQlZENatmJ1RatQmhjcOQ7XsArTnBZ72pw3XBkuQ6", "url": "https://www.pusd.us/muir", "type": "video"}, "349": {"title": "High School South | Toms River Regional School District", "snippet": "", "uploaded": "", "thumbnail": "https://encrypted-tbn2.gstatic.com/images?q=tbn:ANd9GcRh-QLGI4AVfR0rDfWvkOrDIF0vGKLaRxna8yx0LLmUNecxPa-JirWAZVXm", "url": "https://www.trschools.com/hssouth/", "type": "video"}, "350": {"title": "La Habra High School / Homepage", "snippet": "", "uploaded": "", "thumbnail": "https://encrypted-tbn1.gstatic.com/images?q=tbn:ANd9GcRbTFcOeBx8uOuVFqEP9FnRFqJY70NgtIUVpHSlH1IcRTd-slG34a0ThyU", "url": "https://www.fjuhsd.org/Domain/10", "type": "video"}, "351": {"title": "Falcon High School / Homepage - D49.org", "snippet": "", "uploaded": "", "thumbnail": "https://encrypted-tbn0.gstatic.com/images?q=tbn:ANd9GcStWbfqG7n5Hb1tbpBlco3XFRAzEEKKSbLAi9ndU8CHg601SA_QKrNH6js", "url": "https://www.d49.org/falconhigh", "type": "video"}, "352": {"title": "Ewing High School / Overview - Ewing Public Schools", "snippet": "", "uploaded": "", "thumbnail": "https://encrypted-tbn3.gstatic.com/images?q=tbn:ANd9GcTkshg4AaDLtgbqQL0dXqvXFW7SUde-4YMEZd-9trg_U8JDbVLA2r_WI0g", "url": "https://www.ewing.k12.nj.us/Page/223", "type": "video"}, "353": {"title": "Rockwall-Heath High School / Homepage - Rockwall ISD", "snippet": "", "uploaded": "", "thumbnail": "https://encrypted-tbn0.gstatic.com/images?q=tbn:ANd9GcTNgAFkkFzKo4cuZInlOhy-YVmXKCfP951-yBbObrYN0f2PFab0KQM6yZ61Y40", "url": "https://www.rockwallisd.com/Domain/9", "type": "video"}, "354": {"title": "East Henderson High School \u2013 Henderson County Public ...", "snippet": "", "uploaded": "", "thumbnail": "https://encrypted-tbn1.gstatic.com/images?q=tbn:ANd9GcTgv6cEsGmZYcXVNF0ylWQZvq_reaFiKGWtagZPg_mgOJLgBEOIbkIuNKez", "url": "https://www.hendersoncountypublicschoolsnc.org/ehh/", "type": "video"}, "355": {"title": "Week 7 high school football scores in Greater Cincinnati", "snippet": "", "uploaded": "", "thumbnail": "https://encrypted-tbn2.gstatic.com/images?q=tbn:ANd9GcTJYTa8H0QK8XnXGaKid2cDZcx0qh4-dhsf6L3NmynP_2-KfAlfI0o0qU8O", "url": "https://www.cincinnati.com/story/sports/2020/10/09/week-7-high-school-football-scores-greater-cincinnati/5943637002/", "type": "video"}, "356": {"title": "Normandy High School / Homepage - Parma", "snippet": "", "uploaded": "", "thumbnail": "https://encrypted-tbn1.gstatic.com/images?q=tbn:ANd9GcSkTyDUhYp6ZjIF_WAVQb5QO8dLJPs8NNe41o5CO3JtDDGwM-AoqlhcWoy6", "url": "https://www.parmacityschools.org/normandy", "type": "video"}, "357": {"title": "Torrance High School - Torrance Unified School District", "snippet": "", "uploaded": "", "thumbnail": "https://encrypted-tbn0.gstatic.com/images?q=tbn:ANd9GcRY6Q6jJx-Y7288j0q52sarYBNyvhMZ0g1eS_6Z41IZF238ToRwIqZXIRSD", "url": "https://www.tusd.org/schools/torrance-high-school", "type": "video"}, "358": {"title": "Dimond High School - Anchorage - Anchorage School District", "snippet": "", "uploaded": "", "thumbnail": "https://encrypted-tbn2.gstatic.com/images?q=tbn:ANd9GcS_6Fj8tO9Ik9bILOx6Zes3pyJ63VZlcRguY6cWczN84Df5Na3_Cj8QT7Q", "url": "https://www.asdk12.org/dimond", "type": "video"}, "359": {"title": "High School Aerospace Scholars | NASA - Houston", "snippet": "", "uploaded": "", "thumbnail": "https://encrypted-tbn2.gstatic.com/images?q=tbn:ANd9GcRYETIraFo4GPJ7ylfNbjMg7ene1HU5gUqW3U7LUMy6rLVU9KJGA07_gXw", "url": "https://www.nasa.gov/centers/johnson/stem/High_School_Aerospace_Scholars.html", "type": "video"}, "360": {"title": "Victor J. Andrew High School / Homepage", "snippet": "", "uploaded": "", "thumbnail": "https://encrypted-tbn2.gstatic.com/images?q=tbn:ANd9GcQDP9MQofz-QehDIOPotPf3I035JS3LDJildGQAXeIdQ8v_mrp1iXKlFqD-", "url": "https://www.d230.org/andrew", "type": "video"}, "361": {"title": "Hendersonville High School - Henderson County Public Schools", "snippet": "", "uploaded": "", "thumbnail": "https://encrypted-tbn0.gstatic.com/images?q=tbn:ANd9GcT-F9VF5Q1Gf8udXQXVSZ3c3G6dZ2GRg_D1a7QvpxppUjDdwXHhgWJDeYE", "url": "https://www.hendersoncountypublicschoolsnc.org/hhs/", "type": "video"}, "362": {"title": "East Greenwich School Dept. - East Greenwich High School", "snippet": "", "uploaded": "", "thumbnail": "https://encrypted-tbn0.gstatic.com/images?q=tbn:ANd9GcTiK08qPdju--Qm_2hc0G77MK1zKQCaxzoajXhjW38875OfdHOv6x6ttFgTFKc", "url": "https://www.egsd.net/schools/east-greenwich-high-school", "type": "video"}, "363": {"title": "Prior Lake High School - Prior Lake Savage Area Schools", "snippet": "", "uploaded": "", "thumbnail": "https://encrypted-tbn0.gstatic.com/images?q=tbn:ANd9GcSuy-uRcfQYxX28Y4MRxzuJ28HUMbtwuZEg8W0uu70BbzALyzrLooZxjQZ7", "url": "https://www.priorlake-savage.k12.mn.us/our-schools/plhs", "type": "video"}, "364": {"title": "Pueblo High School - Tucson - Tucson Unified School District", "snippet": "", "uploaded": "", "thumbnail": "https://encrypted-tbn2.gstatic.com/images?q=tbn:ANd9GcQjUJB6eNc0ekZqW7A2vfKeAkjBsxfho3HpTleT4gB4y1gID572DsD959UZ", "url": "http://www.tusd1.org/pueblo", "type": "video"}, "365": {"title": "High School of Health Sciences / Homepage", "snippet": "", "uploaded": "", "thumbnail": "https://encrypted-tbn0.gstatic.com/images?q=tbn:ANd9GcTdvDP9F2FKKA9eQr0JQ7rF8ssrQKiNdEXdkF86uZG8UQ", "url": "https://www.kmsd.edu/hs2", "type": "video"}, "366": {"title": "Public High School in Michigan - Bloomfield Hills High School", "snippet": "", "uploaded": "", "thumbnail": "https://encrypted-tbn0.gstatic.com/images?q=tbn:ANd9GcSf1RB2nwlmRbfIFH_J5fHkWpYKT2BL6BaYU6rnM1lV8PYW2ABUhqgGjCQt", "url": "https://www.bloomfield.org/schools/bloomfield-hills-high-school", "type": "video"}, "367": {"title": "Middle School - NYC - Schools.nyc.gov", "snippet": "", "uploaded": "", "thumbnail": "https://encrypted-tbn1.gstatic.com/images?q=tbn:ANd9GcT77Miy7WYtbbSbvYdwUvQ1QkyWmRcPss_aG8Xjla4c7Q", "url": "https://www.schools.nyc.gov/enrollment/enroll-grade-by-grade/middle-school", "type": "video"}, "368": {"title": "Douglass High School / Homepage - Columbia", "snippet": "", "uploaded": "", "thumbnail": "https://encrypted-tbn2.gstatic.com/images?q=tbn:ANd9GcRXOQiLdfjlfAbjbpphRjSe4a8mtReDA-jT_GzRiA2lIWZz48gzl4T2nIal", "url": "https://www.cpsk12.org/dhs", "type": "video"}, "369": {"title": "Lawton Chiles High School - Tallahassee - Leon County ...", "snippet": "", "uploaded": "", "thumbnail": "https://encrypted-tbn1.gstatic.com/images?q=tbn:ANd9GcRGLq3tZRy-V8JWhAzhH4Zw-GnPSMsBvoJ34_cY_XHwWPh9hkFMyh3sCRu0", "url": "https://www.leonschools.net/chiles", "type": "video"}, "370": {"title": "Americas High School / Homepage", "snippet": "", "uploaded": "", "thumbnail": "https://encrypted-tbn0.gstatic.com/images?q=tbn:ANd9GcRy-XYtmEasxW8bVpgi4tIoAlDf8GOfAxhbEfkrU3fdRercgdaLivM--Ns", "url": "https://www.sisd.net/americashs", "type": "video"}, "371": {"title": "Central Senior High School / Homepage - Saint Paul", "snippet": "", "uploaded": "", "thumbnail": "https://encrypted-tbn1.gstatic.com/images?q=tbn:ANd9GcSTysSNdjhYaY5kwaNDOMBigv8Npqvpr6m9epyTFiYCF2VmMbs7N3aA7yP5y-s", "url": "https://www.spps.org/central", "type": "video"}, "372": {"title": "Full in-person learning at high schools to be delayed due to ...", "snippet": "", "uploaded": "", "thumbnail": "https://encrypted-tbn1.gstatic.com/images?q=tbn:ANd9GcTnYvZ-okFYA6zDZyisrKa_lUrCpZfqaFR0a2lz61xB54SvOkikLT3AqwzI", "url": "https://www.1011now.com/2020/10/09/live-at-330pm-lincolns-response-to-covid-19/", "type": "video"}, "373": {"title": "Bryan Station High School / Homepage - Lexington", "snippet": "", "uploaded": "", "thumbnail": "https://encrypted-tbn1.gstatic.com/images?q=tbn:ANd9GcSmDBx5i04cboyAil25TDerctNRRjHTkO9oghw4176zRzyIGcvFVX0jnqtYxzyd", "url": "https://www.fcps.net/page/23", "type": "video"}, "374": {"title": "Shiloh High School Logo - Gwinnett County Public Schools", "snippet": "", "uploaded": "", "thumbnail": "https://encrypted-tbn1.gstatic.com/images?q=tbn:ANd9GcQs5jfnQCjgW9wcAIV_woKCFijA0TLZCeIRj0dZByOFAjilFUd_PoGGKgXpNX4", "url": "https://www.gcpsk12.org/ShilohHS", "type": "video"}, "375": {"title": "Radnor High School / Overview", "snippet": "", "uploaded": "", "thumbnail": "https://encrypted-tbn0.gstatic.com/images?q=tbn:ANd9GcSkUG5P61c3sfysrJbQ5EZLU-sPaiPC0EMBGtweToFRFHFeLSfN250Mr50", "url": "https://www.rtsd.org/radnorhs", "type": "video"}, "376": {"title": "Denton High School / Overview", "snippet": "", "uploaded": "", "thumbnail": "https://encrypted-tbn2.gstatic.com/images?q=tbn:ANd9GcR1llnWVhAc38CXIJet_3mDYUesJZQZwzZnsraWDobxq5LVyk25H8D59mA", "url": "https://www.dentonisd.org/dentonhs", "type": "video"}, "377": {"title": "Austin High School - episd", "snippet": "", "uploaded": "", "thumbnail": "https://encrypted-tbn2.gstatic.com/images?q=tbn:ANd9GcTd18_TyMcRpHniFF_avLsaDd-d4noyrVjnmvSBGGLn-Q", "url": "https://www.episd.org/austin", "type": "video"}, "378": {"title": "Eastlake High School / Homepage", "snippet": "", "uploaded": "", "thumbnail": "https://encrypted-tbn1.gstatic.com/images?q=tbn:ANd9GcRsZsci_Tg_13N5YFwWPcdF68Z7iNHeius3sc1yM8vVXRQwwP9lEQknoRZe", "url": "https://www.sisd.net/eastlakehs", "type": "video"}, "379": {"title": "Highland Park Senior High School / Homepage - Saint Paul", "snippet": "", "uploaded": "", "thumbnail": "https://encrypted-tbn2.gstatic.com/images?q=tbn:ANd9GcSr61KFLVhVpuboUCCwACajiL9wC6xhv4kWmTn3-rQqW9L1eIo3tBFF_UdL", "url": "https://www.spps.org/highlandsr", "type": "video"}, "380": {"title": "Socorro High School / Homepage", "snippet": "", "uploaded": "", "thumbnail": "https://encrypted-tbn2.gstatic.com/images?q=tbn:ANd9GcRcKDNirWH94WJa2w_tC7GrQq2rVuMg7TqMRDM2ihFjOt3A6D3qBMxmLbq4", "url": "https://www.sisd.net/socorrohs", "type": "video"}, "381": {"title": "Romeoville High School / Homepage - Bolingbrook", "snippet": "", "uploaded": "", "thumbnail": "https://encrypted-tbn2.gstatic.com/images?q=tbn:ANd9GcRT-7yB5uv_LZgmynY752bL-3FadIC4xzSy1utluFjPkk8QXcilLCjO-CAtZjk", "url": "https://www.vvsd.org/rhs", "type": "video"}, "382": {"title": "Dakota High School - High Schools - Schools - Chippewa ...", "snippet": "", "uploaded": "", "thumbnail": "https://encrypted-tbn0.gstatic.com/images?q=tbn:ANd9GcQpyT_E7ANQcylJv2F09wWQ62ELpQlW8jw6jN72Q698udSzWL6-FEp9Iq0o", "url": "https://www.chippewavalleyschools.org/schools/high-schools/dhs/", "type": "video"}, "383": {"title": "Vanden High School / Home - Fairfield", "snippet": "", "uploaded": "", "thumbnail": "https://encrypted-tbn0.gstatic.com/images?q=tbn:ANd9GcR_aVk-qurJGlmLLxKGj_d1WwOKYGV18wgIMl1oX8s9swafcDgDkzGg_TPUoC73", "url": "https://www.travisusd.org/vanden", "type": "video"}, "384": {"title": "Pittsburg High School / Homepage", "snippet": "", "uploaded": "", "thumbnail": "https://encrypted-tbn0.gstatic.com/images?q=tbn:ANd9GcSrF0W9Nf8s34kHYu7CpS0-LCxhsgKYcCIQJ-9Fy15Pty5CUp3ZEgGqmPlu-rBh", "url": "https://www.pittsburg.k12.ca.us/phs", "type": "video"}, "385": {"title": "Latest Columbia, Lexington, SC high school football scores ...", "snippet": "", "uploaded": "", "thumbnail": "https://encrypted-tbn1.gstatic.com/images?q=tbn:ANd9GcRsT2noR8RRn6LH-9OXJk4_HQCBm1e_wx02qB8eQqIdNlrIjSrID8FP5ug", "url": "https://www.thestate.com/sports/high-school/prep-football/article246334320.html", "type": "video"}, "386": {"title": "Texas high school football 2020 scores: Week 7 ... - KVUE.com", "snippet": "", "uploaded": "", "thumbnail": "https://encrypted-tbn2.gstatic.com/images?q=tbn:ANd9GcQoh50kzM_T3LjKLe2ee9ZvN2X2Ss2oqKuoQODSB9uG6iYbM4_7oeMkr-I", "url": "https://www.kvue.com/article/sports/high-school/hs-football/texas-high-school-football-scores-6a-5a-4a-3a-2a-hs-austin-2020-week-7-central-texas-kvue/269-affc1bc6-20b5-4bf5-a111-bbc920a2e0cd", "type": "video"}, "387": {"title": "Sports Overtime: Week 7 (Oct. 9) - Lincoln - KOLN", "snippet": "", "uploaded": "", "thumbnail": "https://encrypted-tbn1.gstatic.com/images?q=tbn:ANd9GcTa2sc1jDLd4BHJ4qHL7XOaLZjlvWxlBcuywrNYhHkkHmGquFAJ-aiEhgk", "url": "https://www.1011now.com/2020/10/09/week-7-high-school-football-scores/", "type": "video"}, "388": {"title": "CAST Tech High School - San Antonio - saisd", "snippet": "", "uploaded": "", "thumbnail": "https://encrypted-tbn3.gstatic.com/images?q=tbn:ANd9GcSGZhJHBfv5_rSSiWKBGIOA0YNtlqXeesI94tnbabKkeClTmcNb0l76RNQ", "url": "https://saisd.net/casttech", "type": "video"}, "389": {"title": "Student at Los Alamitos High School tests positive for ... - KTLA", "snippet": "", "uploaded": "", "thumbnail": "https://encrypted-tbn2.gstatic.com/images?q=tbn:ANd9GcRfBahecaJbZFi9WMH_RF_mLwOnnIdFabLoPkVbOZC5pOPbb-m8LV24CbSl", "url": "https://ktla.com/news/local-news/student-at-los-alamitos-high-school-tests-positive-for-coronavirus/", "type": "video"}, "390": {"title": "Oregon high school teacher resigns due to COVID ... - KGW-TV", "snippet": "", "uploaded": "", "thumbnail": "https://encrypted-tbn2.gstatic.com/images?q=tbn:ANd9GcRFVlNp8y7rfCtiCVgJz7-CL5taFmzSAmDW7POn3x91bXzQvSsMJawsajI", "url": "https://www.kgw.com/article/news/education/oregon-high-school-teacher-resigns-due-to-covid-19-concerns-and-in-person-learning/283-726d2be6-674e-41e4-b6e4-31801c06e287", "type": "video"}, "391": {"title": "Suffern High School | Suffern Central School District", "snippet": "", "uploaded": "", "thumbnail": "https://encrypted-tbn1.gstatic.com/images?q=tbn:ANd9GcRlkB1nE-rWxxqUkzbLf-nf_jxpcwySjBkP59Pnrl0U1SgJVgL3zno6jjY", "url": "https://www.sufferncentral.org/shs/", "type": "video"}, "392": {"title": "TMCC High School - Washoe County School District", "snippet": "", "uploaded": "", "thumbnail": "https://encrypted-tbn3.gstatic.com/images?q=tbn:ANd9GcSeAOeBTGynnJBP_0HKcInS8cCdvBRhGfzXFNe7A9A9uXcnnblqDdyD-5o", "url": "https://www.washoeschools.net/tmcchs", "type": "video"}, "393": {"title": "Forest Hills High (hs) - Union County Public Schools", "snippet": "", "uploaded": "", "thumbnail": "https://encrypted-tbn1.gstatic.com/images?q=tbn:ANd9GcQ6HJaA18Nfw-uK0OHXUwtvuOeeym9EbcXDewtfS2t0oYe7y20zjYavETYJ05k", "url": "https://www.ucps.k12.nc.us/Domain/16", "type": "video"}, "394": {"title": "Falmouth High School / Homepage", "snippet": "", "uploaded": "", "thumbnail": "https://encrypted-tbn3.gstatic.com/images?q=tbn:ANd9GcTYNG7LroCGrpW8PLb-W4c0s5kNig2IhGo92c8UfjkHfqd-784_MO7HhAtg", "url": "https://www.falmouth.k12.ma.us/fhs", "type": "video"}, "395": {"title": "Waller High School / Homepage - Waller ISD", "snippet": "", "uploaded": "", "thumbnail": "https://encrypted-tbn1.gstatic.com/images?q=tbn:ANd9GcR1-SepjJnklB_uSUI9YfDEJA4Dbr2F8b_Ed42KSmY35ksCcOCv2VBl420", "url": "https://www.wallerisd.net/WHS", "type": "video"}, "396": {"title": "Cedar Hill High School / Homepage - Cedar Hill ISD", "snippet": "", "uploaded": "", "thumbnail": "https://encrypted-tbn3.gstatic.com/images?q=tbn:ANd9GcQPnuzCgfbR_ksNUucldTMcAkgB_51-Q9AHsyJPlZDnXQU3w_H86vWLmiP5jJc", "url": "https://www.chisd.net/Domain/11", "type": "video"}}
