# Supplementary material for: An architecture for non-linear discovery of aggregated multimedia document web search results
Source: PeerJ Comput Sci. 2021 Apr 21;7:e449. doi: 10.7717/peerj-cs.449 (PMC8080422; doi:10.7717/peerj-cs.449)
Supplement: Supplemental Information 1 — We used each query cached file as the single experimental run. We calculated the mean from 5 iterations and again calculated the mean average of 5 iterations in the end. [file peerj-cs-07-449-s001.zip › QUERY_CACHE/snip_view16]

{"0": {"title": "Zillow: Real Estate, Apartments, Mortgages & Home Values", "snippet": "The leading real estate marketplace. Search millions of for-sale and rental listings, compare Zestimate\u00ae home values and connect with local professionals.", "url": "https://www.zillow.com/", "type": "web"}, "1": {"title": "New York, NY Real Estate - New York Homes for Sale | realtor ...", "snippet": "View 38825 homes for sale in New York, NY at a median listing price of $830000. See pricing and listing details of New York real estate for sale.", "url": "https://www.realtor.com/realestateandhomes-search/New-York_NY", "type": "web"}, "2": {"title": "New York City Real Estate | Douglas Elliman", "snippet": "Click for NYS Housing Discrimination Disclosure Notice & Form 111 West 57th Street is an extraordinary combination of a beloved New York City landmark and\u00a0...", "url": "https://www.elliman.com/newyorkcity", "type": "web"}, "3": {"title": "Real Estate - The New York Times", "snippet": "Find a new home. Search real estate listings to buy, sell or rent a house, apartment or condo in New York, New Jersey, Connecticut, Florida & beyond.", "url": "https://www.nytimes.com/section/realestate", "type": "web"}, "4": {"title": "NYT Real Estate - The New York Times", "snippet": "Find thousands of homes for sale or rent with New York Times Real Estate, on the web and on the go. Find the latest open houses, price reductions and homes\u00a0...", "url": "https://www.nytimes.com/real-estate/usa/ny/new-york/homes-for-sale", "type": "web"}, "5": {"title": "The Corcoran Group: Luxury International Real Estate", "snippet": "Premier real estate company featuring thousands of luxury properties for sale/rent nationally & internationally. Search homes, condos, and townhouses now.", "url": "https://www.corcoran.com/", "type": "web"}, "6": {"title": "Yes, the suburbs are booming, but NY is not dead, real estate ...", "snippet": "Sep 13, 2020 \u2014 Manhattanites are fleeing to the Hamptons, Greenwich and other suburbs amid the pandemic -- but it's temporary, real estate professionals say.", "url": "https://abcnews.go.com/US/suburbs-booming-ny-dead-real-estate-professionals-insist/story?id=72818297", "type": "web"}, "7": {"title": "Real Estate | Crain's New York Business - NYC", "snippet": "Get Crain's Real Estate Daily (RED) Alert. Sign up for our FREE daily Real Estate Alert email newsletter. The day's top commercial real estate news, transactions\u00a0...", "url": "https://www.crainsnewyork.com/section/real-estate", "type": "web"}, "8": {"title": "Real estate - Wikipedia", "snippet": "Real estate is property consisting of land and the buildings on it, along with its natural resources such as crops, minerals or water; immovable property of this\u00a0...", "url": "https://en.wikipedia.org/wiki/Real_estate", "type": "web"}, "9": {"title": "Real Estate | New York Post - NYC", "snippet": "Get the latest news and breaking news on real estate for local, U.S. and world markets on the New York Post.", "url": "https://nypost.com/real-estate/", "type": "web"}, "10": {"title": "Coldwell Banker: Real Estate and Homes for Sale", "snippet": "View all Coldwell Banker area homes for sale with our comprehensive MLS search. Find school details, open house listings, local real estate agents and more.", "url": "https://www.coldwellbanker.com/", "type": "web"}, "11": {"title": "Real Estate Board of New York - NYC", "snippet": "Real Estate Board of New York City Home Page - Find licensing, continuing education, news & real estate events.", "url": "https://www.rebny.com/", "type": "web"}, "12": {"title": "Real Estate, Homes for Sale & Apartments for Rent | Compass", "snippet": "Buy, sell, and rent smarter with Compass. Partner with a local real estate agent to find the home or apartment that's right for you.", "url": "https://www.compass.com/", "type": "web"}, "13": {"title": "Residential Real Estate Listings - Homes for Sale by Real ...", "snippet": "Use CENTURY 21 to find real estate property listings, houses for sale, real estate agents, and a mortgage calculator. We can assist you with buying or selling a\u00a0...", "url": "https://www.century21.com/", "type": "web"}, "14": {"title": "Real Estate, Homes for Sale, Home Values, Agents and ...", "snippet": "Looking to buy or sell a home? We've got you covered! Check out our property listings and find an experienced RE/MAX agent in your market.", "url": "https://www.remax.com/", "type": "web"}, "15": {"title": "Real Estate Definition - Investopedia", "snippet": "Sep 2, 2020 \u2014 Real estate refers broadly to the property, land, buildings, and air rights that are above land, and the underground rights below it. Learn more\u00a0...", "url": "https://www.investopedia.com/terms/r/realestate.asp", "type": "web"}, "16": {"title": "Redfin: Real Estate, Homes for Sale, MLS Listings, Agents", "snippet": "Search all real estate listings. Tour homes and make offers with the help of local Redfin real estate agents.", "url": "https://www.redfin.com/", "type": "web"}, "17": {"title": "Real Estate and Homes for Sale - ERA", "snippet": "View all ERA area homes for sale with our comprehensive MLS search. Find school details, open house listings, local real estate agents and more.", "url": "https://www.era.com/", "type": "web"}, "18": {"title": "Real Estate - Forbes", "snippet": "Forbes is a leading source for reliable news and updated analysis on Real Estate. Read the breaking Real Estate coverage and top headlines on Forbes.com.", "url": "https://www.forbes.com/real-estate/", "type": "web"}, "19": {"title": "Christie's International Real Estate: Exceptional Luxury ...", "snippet": "Christie's elite clientele has entrusted us with the world's most distinctive properties. We invite you to browse our luxury real estate and properties worldwide.", "url": "https://www.christiesrealestate.com/", "type": "web"}, "20": {"title": "Real Estate the Band", "snippet": "REAL ESTATE LIVE copy.png. Sep 26, 2021. Ohana Festival. Dana Point, CA. Tickets. Get notified when new events are announced in your area. Follow Real\u00a0...", "url": "https://www.realestatetheband.com/", "type": "web"}, "21": {"title": "StreetEasy: New York City Real Estate - NYC", "snippet": "NYC Real Estate For Sale. Free map and photo search of condos, co-ops, luxury lofts and single family homes in New York City.", "url": "https://streeteasy.com/", "type": "web"}, "22": {"title": "State of New York Real Estate Post Labor Day 2020 - NYC", "snippet": "Sep 8, 2020 \u2014 The essential guide to where the New York real estate market stands on investment sales, leasing, residential and politics.", "url": "https://therealdeal.com/2020/09/08/heres-where-nyc-real-estate-stands-post-labor-day/", "type": "web"}, "23": {"title": "Real Estate - Home | Facebook", "snippet": "Real Estate. 203K likes. New album 'The Main Thing' out now http://smarturl.it/TheMainThing.", "url": "https://www.facebook.com/realestateband/", "type": "web"}, "24": {"title": "Curbed NY: New York homes, neighborhoods, architecture ...", "snippet": "The Real Estate 'Concierge' Helping New Yorkers Find Cool Homes Outside The City. Real-estate agent Esteban Gomez sells the upstate dream to the city's\u00a0...", "url": "https://ny.curbed.com/", "type": "web"}, "25": {"title": "HUNT Real Estate ERA: Western, Central and Upstate NY ...", "snippet": "Real Estate in Western, Central and Upstate New York. Buying, selling, financing and insuring your home - HUNT is Always There For You.", "url": "https://www.huntrealestate.com/", "type": "web"}, "26": {"title": "Real Estate - Listings, Housing News and Advice from AOL ...", "snippet": "Read the latest real estate news, find homes for sale, and get advice from leading real estate experts for homebuyers, homeowners and sellers.", "url": "https://www.aol.com/real-estate/", "type": "web"}, "27": {"title": "New York Apartments & Condos for Sale & Rent ... - NYC", "snippet": "Elegran Real Estate. The Smart Way to Buy & Sell Real Estate. Search the market for Sales (12,375) Rentals (22,937). See The Elegran Difference Today.", "url": "https://www.elegran.com/", "type": "web"}, "28": {"title": "Real Estate News - CNBC.com", "snippet": "Find the latest news, headlines, blogs and watch video about real estate, housing, mortgages, refinancing, apr and real estate markets from CNBC.com.", "url": "https://www.cnbc.com/real-estate/", "type": "web"}, "29": {"title": "Real Estate License School Online, Courses, Classes", "snippet": "Real Estate Express is the leading online school for real estate and broker licensing education. Enroll today and start your courses for your real estate license!", "url": "https://www.realestateexpress.com/", "type": "web"}, "30": {"title": "The Real Estate Book: Search Homes for Sale, Rentals and ...", "snippet": "Search for homes for sale, rental properties, find real estate agents, and open houses on The Real Estate Book.", "url": "https://www.realestatebook.com/", "type": "web"}, "31": {"title": "Trulia: Real Estate Listings, Homes For Sale, Housing Data", "snippet": "Your destination for all real estate listings and rental properties. Trulia.com provides comprehensive school and neighborhood information on homes for sale in\u00a0...", "url": "https://www.trulia.com/", "type": "web"}, "32": {"title": "Real Estate - The Washington Post", "snippet": "Washington Post's Real Estate section is your source for buying and selling a home and finding open houses in DC, MD and VA.", "url": "https://www.washingtonpost.com/realestate/", "type": "web"}, "33": {"title": "Massachusetts real estate transactions for Hampden ...", "snippet": "7 hours ago \u2014 Massachusetts real estate transactions for Hampden, Hampshire and Franklin counties Oct. 11, 2020. Posted Oct 11, 2020.", "url": "https://www.masslive.com/business/2020/10/massachusetts-real-estate-transactions-for-hampden-hampshire-and-franklin-counties-oct-11-2020.html", "type": "web"}, "34": {"title": "Real Estate: Definition, Types, How the Industry Works", "snippet": "Real estate is property, buildings, underground, and air rights. The 4 types are residential, commercial, industrial, and land.", "url": "https://www.thebalance.com/real-estate-what-it-is-and-how-it-works-3305882", "type": "web"}, "35": {"title": "California Department of Real Estate", "snippet": "This is the home page of the California Department of Real Estate (DRE)", "url": "https://www.dre.ca.gov/", "type": "web"}, "36": {"title": "Covid-19 Pounds New York Real Estate Worse Than 9/11 ...", "snippet": "Aug 20, 2020 \u2014 The Covid-19 crisis has delivered a stunning gut-punch to the New York City luxury real-estate market, applying downward pressure at a rate\u00a0...", "url": "https://www.wsj.com/articles/covid-19-new-york-real-estate-11597939146", "type": "web"}, "37": {"title": "Home Buying, Home Selling, Mortgages, Real Estate ...", "snippet": "MarketWatch's guide to home buying, home selling, mortgages, home building, real estate investing, remodeling, hot home trends.", "url": "https://www.marketwatch.com/personal-finance/real-estate", "type": "web"}, "38": {"title": "MNS Real Estate NYC", "snippet": "We are MNS, the most comprehensive real estate firm in NYC.", "url": "http://www.mns.com/", "type": "web"}, "39": {"title": "Mirador Real Estate: New York City Real Estate", "snippet": "Mirador Real Estate LLC is a modern day brokerage comprised of highly trained agents, with an average of 7 years industry experience. Lead by industry\u00a0...", "url": "https://www.miradorrealestate.com/", "type": "web"}, "40": {"title": "CityRealty: New York City Real Estate, Apartments and ... - NYC", "snippet": "New York City Real Estate. View 10000+ NYC apartments, condos, lofts and no fee rentals. Your guide to New York real estate and apartments.", "url": "https://www.cityrealty.com/", "type": "web"}, "41": {"title": "Halstead Real Estate: Tri-state real estate company ...", "snippet": "Halstead - Real Estate firm serving Manhattan, Brooklyn, Riverdale, Hamptons, Fairfield County Connecticut, Metro New Jersey.", "url": "https://www.halstead.com/", "type": "web"}, "42": {"title": "Real Estate | Category | Fox Business", "snippet": "Real estate expert on what you need to know. The answer to who gets the deposit back is not always black and white. NYC landlords offering a\u00a0...", "url": "https://www.foxbusiness.com/category/real-estate", "type": "web"}, "43": {"title": "Is COVID-19 Hurting NYC Real-Estate Values?", "snippet": "Jul 27, 2020 \u2014 Estimates from Zillow, the real-estate-data website, show that home values have risen one percent in the region as a whole from December to\u00a0...", "url": "https://nymag.com/intelligencer/2020/07/is-covid-19-hurting-nyc-real-estate-values.html", "type": "web"}, "44": {"title": "CORE Real Estate", "snippet": "New York City luxury real estate & apartments for sale.", "url": "https://corenyc.com/", "type": "web"}, "45": {"title": "Bernstein Real Estate | Commercial Realty in New York, NY", "snippet": "Bernstein Real Estate has over 90 plus years of history in Manhattan handling commercial real estate management and leasing. Today, the company continues\u00a0...", "url": "https://www.bernsteinre.com/", "type": "web"}, "46": {"title": "Real Estate | GSA", "snippet": "The Real Estate Investment and Savings Strategy is the Public Buildings Service's (PBS) plan to deliver real estate solutions to federal agencies and provide\u00a0...", "url": "https://www.gsa.gov/real-estate", "type": "web"}, "47": {"title": "San Francisco-Oakland-San Jose SF Bay Area Real Estate ...", "snippet": "Buy, Sell and Rent Homes and Condos, Get Mortgage Rates, School Ratings, Neighborhood Information, Real Estate News and Celebrity House Tours for the\u00a0...", "url": "https://www.sfgate.com/realestate/", "type": "web"}, "48": {"title": "Movoto Real Estate - Homes for Sale, MLS Listings", "snippet": "Movoto Real Estate: The most trusted source to help you buy or sell a home on the MLS. Search homes for sale and learn about the local schools, demographics\u00a0...", "url": "https://www.movoto.com/", "type": "web"}, "49": {"title": "Bond New York: Real Estate Company in NYC | Top Realtors ...", "snippet": "Looking for NYC apartments? Bond New York has thosuands of NYC apartments, for rent and for sale, at all price points. Since 2000, Bond New York has been\u00a0...", "url": "https://www.bondnewyork.com/", "type": "web"}, "50": {"title": "Real Estate Salesperson - NYS Division of Licensing Services", "snippet": "Under the supervision of a licensed real estate broker, a real estate salesperson facilitates the purchase and sale of property on behalf of customers, obtains lists\u00a0...", "url": "https://www.dos.ny.gov/licensing/re_salesperson/re_salesperson.html", "type": "web"}, "51": {"title": "Sotheby's International Realty: Luxury Real Estate and Homes ...", "snippet": "In the spirit of innovation, an exceptional luxury real estate company bearing the Sotheby's name was launched in 1976. Beyond the beautiful properties and the\u00a0...", "url": "https://www.sothebysrealty.com/eng", "type": "web"}, "52": {"title": "Homes.com - Homes for Sale, Homes for Rent and Real ...", "snippet": "This is a manufactured home on leased land (not real estate); the land lease is $2,000 per month. 1991 Fleetwood MH Serial #: CAFLL09A/B07471HS HCD\u00a0...", "url": "https://www.homes.com/", "type": "web"}, "53": {"title": "NYC Commercial Real Estate - Commercial Office Space for ...", "snippet": "Find the perfect NYC commercial real estate for rent. View commercial space for rent listings in New York City. Search hundreds of commercial listings.", "url": "https://www.metro-manhattan.com/commercial-space/", "type": "web"}, "54": {"title": "Real Estate | The Seattle Times", "snippet": "Read the latest news about residential and commercial real estate in the Seattle area and Pacific Northwest. Topics include home sales and prices; rent and\u00a0...", "url": "https://www.seattletimes.com/business/real-estate/", "type": "web"}, "55": {"title": "New York City, NY Luxury Real Estate & Homes for Sale ...", "snippet": "The New York City real estate market has some of the world's most glorious luxury homes. People from all over the world are taking advantage of the recovering\u00a0...", "url": "https://www.sothebyshomes.com/nyc", "type": "web"}, "56": {"title": "Real Estate News - Latest headlines on CNN Business - CNN", "snippet": "Read articles on housing market trends, refinancing, mortgages, and get expert advice about investing in real estate.", "url": "https://www.cnn.com/business/homes", "type": "web"}, "57": {"title": "Hot Property - Los Angeles Times", "snippet": "Glimpse their lives and latest real estate deals in our weekly Hot Property newsletter. Enter Email Address. Sign Me Up. You may occasionally receive promotional\u00a0...", "url": "https://www.latimes.com/business/real-estate", "type": "web"}, "58": {"title": "REAL New York - Real Estate - NYC", "snippet": "A full-service brokerage firm (residential, commercial, and retail leasing and sales) REAL New York that always strives to provide our clients with outstanding\u00a0...", "url": "https://www.realnyproperties.com/", "type": "web"}, "59": {"title": "HAR.com: Texas Real Estate - 180699 Homes for Sale and Rent", "snippet": "Find 180699 Texas real estate homes for sale and rent. View home values, schools, neighborhoods, Texas real estate agents, apartments and more.", "url": "https://www.har.com/", "type": "web"}, "60": {"title": "HomeDax Real Estate | New York City Residential ... - NYC", "snippet": "Buying, selling or renting in NYC? Experience a new level of professionalism in New York City real estate by working with HomeDax Real Estate.", "url": "https://homedax.com/", "type": "web"}, "61": {"title": "Ryan Serhant - NYC Real Estate, New Development, Luxury ...", "snippet": "The #1 real estate agent in New York City now offering the only real estate sales course you will ever need.", "url": "https://ryanserhant.com/", "type": "web"}, "62": {"title": "William Raveis: The Northeast's No. 1 Family-Owned Real ...", "snippet": "William Raveis Real Estate are your property experts for buying homes in Connecticut and the surrounding states. Ready to buy a home, call us today!", "url": "https://www.raveis.com/", "type": "web"}, "63": {"title": "Inside L.A.'s TikTok Party House Real Estate Boom - Bloomberg", "snippet": "2 days ago \u2014 Garcetti's crackdown is indicative of how the contentious arrival of a relatively new kind of celebrity real estate has become tangled up in an\u00a0...", "url": "https://www.bloomberg.com/news/articles/2020-10-09/inside-l-a-s-tiktok-party-house-real-estate-boom", "type": "web"}, "64": {"title": "The Pandemic Sparks a Real-Estate Gold Rush in Upstate ...", "snippet": "2 days ago \u2014 The Pandemic Sparks a Real-Estate Gold Rush in Upstate New York. The region is experiencing a vogue for rentals and property that hasn't\u00a0...", "url": "https://www.newyorker.com/culture/dept-of-design/the-airbnb-gold-rush-in-upstate-new-york", "type": "web"}, "65": {"title": "New York Real Estate News, NYC Real Estate News Headlines", "snippet": "The Go-to Source for Real Estate News in New York and The Hamptons. NYC Independent News Source Covering Real Estate News, Innovation and Industry\u00a0...", "url": "https://brokerpulse.com/", "type": "web"}, "66": {"title": "Real Estate by Boston.com and Globe.com", "snippet": "Listings of homes for sale and for rent, News about Boston and New England real estate markets, Open House schedules, Local perspective.", "url": "http://realestate.boston.com/", "type": "web"}, "67": {"title": "Real Estate Brokers and Sales Agents - Bureau of Labor ...", "snippet": "Sep 1, 2020 \u2014 Quick Facts: Real Estate Brokers and Sales Agents. 2019 Median Pay, $50,730 per year $24.39 per hour. Typical Entry-Level Education, High\u00a0...", "url": "https://www.bls.gov/ooh/sales/real-estate-brokers-and-sales-agents.htm", "type": "web"}, "68": {"title": "Luxury Real Estate", "snippet": "For the best in luxury homes for sale and luxury vacation rentals, visit Luxury Real Estate, home of the finest real estate professionals from around the world, and\u00a0...", "url": "https://www.luxuryrealestate.com/", "type": "web"}, "69": {"title": "Real Estate for sale | eBay", "snippet": "Results 1 - 48 of 1036 \u2014 Get the best deals on Real Estate when you shop the largest online selection at eBay.com. Free shipping on many items | Browse your\u00a0...", "url": "https://www.ebay.com/b/Real-Estate/10542/bn_1862392", "type": "web"}, "70": {"title": "Better Homes and Gardens Real Estate", "snippet": "View all Better Homes and Gardens \u00ae Real Estate area homes for sale with our comprehensive MLS search. Find school details, open house listings, local real\u00a0...", "url": "https://www.bhgre.com/", "type": "web"}, "71": {"title": "Howard Hanna: Real Estate and Homes for Sale", "snippet": "Howard Hanna Real Estate Services ranks nationally as the third largest real estate company with offices across PA, OH, NY, VA, MI, IN, WV, NC and MD.", "url": "https://www.howardhanna.com/", "type": "web"}, "72": {"title": "Evans Real Estate Investments - NYC", "snippet": "A New York City real estate boutique specializing in sales, rental and investments in New York's boroughs for over a decade. Our website and our agents speak\u00a0...", "url": "http://www.evansnyc.com/", "type": "web"}, "73": {"title": "AJ Clarke Real Estate - NYC", "snippet": "New York City's premier residential management firm delivers excellence and efficiency property management for a large portfolio of NYC rental properties.", "url": "http://ajclarkenyc.com/", "type": "web"}, "74": {"title": "Real Estate Stocks, Housing Markets To Watch In Surprise ...", "snippet": "2 days ago \u2014 Low interest rates and the work-from-home trend are stoking real estate stocks and sales in small housing markets in the surprise Covid boom.", "url": "https://www.investors.com/news/real-estate-stocks-housing-markets-watch-surprise-covid-boom/", "type": "web"}, "75": {"title": "Utah Real Estate", "snippet": "Discover your dream home with UtahRealEstate.com. We offer the most up-to-date information on homes & REALTORS\u00ae in Utah. Always free & fast, start\u00a0...", "url": "https://www.utahrealestate.com/", "type": "web"}, "76": {"title": "Welcome to TREC", "snippet": "Contact Us. EMAIL: information@trec.texas.gov. PHONE: 512.936.3000. MAIL: Texas Real Estate Commission P.O. Box 12188. Austin, TX 78711-2188.", "url": "https://www.trec.texas.gov/", "type": "web"}, "77": {"title": "US News Real Estate: The Best Places to Live, Real Estate ...", "snippet": "Explore the best places to live in the U.S., search top real estate agents in your area and browse expert real estate advice for both homebuyers and sellers.", "url": "https://realestate.usnews.com/", "type": "web"}, "78": {"title": "PGIM Real Estate - Homepage", "snippet": "TrustedGlobalRealEstatePartner. Pursuing exceptional outcomes for investors and borrowers through a range of real estate equity and debt solutions across the\u00a0...", "url": "https://www.pgim.com/real-estate/", "type": "web"}, "79": {"title": "Real Estate Investments | Strategies | Nuveen", "snippet": "Nuveen is a global top 5 real estate investment manager with 80+ years experience & $127B in real estate assets, across the globe.", "url": "https://www.nuveen.com/global/strategies/real-estate", "type": "web"}, "80": {"title": "Vacancies in Scientology-tied real estate linger. Clearwater ...", "snippet": "1 day ago \u2014 Vacancies in Scientology-tied real estate linger. Clearwater asks what it can do. The Council asked the city attorney to research ways to\u00a0...", "url": "https://www.tampabay.com/news/clearwater/2020/10/09/vacancies-in-scientology-tied-real-estate-linger-clearwater-asks-what-it-can-do/", "type": "web"}, "81": {"title": "Real Estate - Governor Jay Inslee", "snippet": "Jun 10, 2020 \u2014 Phase 2 and 3 Real Estate. COVID-19 Requirements. Summary of changes to guidance as of October 6. Open houses are permitted.", "url": "https://www.governor.wa.gov/sites/default/files/COVID19Phase2RealEstateGuidelines.pdf", "type": "web"}, "82": {"title": "RIPCO Real Estate: Commercial Real Estate Brokers ... - NYC", "snippet": "RIPCO is a commercial real estate brokerage firm in NY, NJ and CT. Search our property listings for available retail space for lease in Manhattan, Brooklyn,\u00a0...", "url": "https://www.ripcony.com/", "type": "web"}, "83": {"title": "Fundrise", "snippet": "Fundrise is the first investment platform to create a simple, low-cost way for anyone to access real estate's historically consistent, exceptional returns. Diversify\u00a0...", "url": "https://fundrise.com/", "type": "web"}, "84": {"title": "Chicago Real Estate & Homes for Sale - Chicago Tribune", "snippet": "Find Chicago real estate listings and news covering Chicago homes for sale, apartments, condos, foreclosures, luxury homes and open houses.", "url": "https://www.chicagotribune.com/real-estate/", "type": "web"}, "85": {"title": "Rent or Buy an Apartment, Condo, Co-op, Single ... - NYC", "snippet": "As a top-ranking real estate firm in New York City, our talented property experts will help you navigate the market and find a place you can call home. Search Our\u00a0...", "url": "https://scoperealty.nyc/", "type": "web"}, "86": {"title": "Anchor Associates", "snippet": "As a local New York New York real estate broker we specialize in no fee NYC apartments and all your New York real estate needs. Browse AnchorNYC.com for\u00a0...", "url": "https://www.anchornyc.com/", "type": "web"}, "87": {"title": "MHP Real Estate Services", "snippet": "MHP Real Estate Services owns, leases and manages more than 4.5 Million square feet of commercial office space in New York, NY.", "url": "http://www.mhpnyc.com/", "type": "web"}, "88": {"title": "CBRE: United States Commercial Real Estate Services", "snippet": "CBRE is a full service commercial real estate firm providing solutions to property owners, investors and occupiers.", "url": "https://www.cbre.us/", "type": "web"}, "89": {"title": "The coronavirus' long-term impact on NYC real estate ...", "snippet": "Mar 25, 2020 \u2014 The CEO of a top NYC brokerage shares his predictions for the city's real estate market, a combination of how it bounced back from the last 2\u00a0...", "url": "https://www.businessinsider.com/the-coronavirus-long-term-impact-on-nyc-real-estate-2020-3", "type": "web"}, "90": {"title": "Routt County real estate sales total $41.3M for Oct. 2 to 8 ...", "snippet": "4 hours ago \u2014 STEAMBOAT SPRINGS \u2014 Real estate sales totaled $41320000 across 61 sales for the week of Oct. 2 to 8, 2020. Address: 535 High Point\u00a0...", "url": "https://www.steamboatpilot.com/news/routt-county-real-estate-sales-total-41-3m-for-oct-2-to-8/", "type": "web"}, "91": {"title": "Manhattan Realty Group: Home", "snippet": "Manhattan Realty Group is a leading real estate brokerage firm with a mission to provide professional, top quality service to our clients. Our proven success is a\u00a0...", "url": "https://www.mrgnyc.com/", "type": "web"}, "92": {"title": "Real Estate Search", "snippet": "Disclaimer: The property records and tax bill data provided herein represent information as it currently exists in the Wake County Real Estate system. This data is\u00a0...", "url": "http://services.wakegov.com/realestate/", "type": "web"}, "93": {"title": "NTREIS | North Texas Real Estate Information Systems, Inc.", "snippet": "through a single sign on! MLS SYSTEMS LOGIN. Real Estate Professionals; NTREIS News & Updates; The Latest From Our Blog\u00a0...", "url": "http://www.ntreis.net/", "type": "web"}, "94": {"title": "Real Estate License & CE School | Online Real Estate ...", "snippet": "Kaplan Real Estate Education is the nation's premier real estate school for licensing, exam prep, and continuing education for both agents and brokers.", "url": "https://www.kapre.com/real-estate-courses", "type": "web"}, "95": {"title": "New York City - Alexandria Real Estate Equities", "snippet": "... capitalize on its talent and speeds the translation of promising new life science discoveries \"from bench to bedside.\" \u00a9 2020 Alexandria Real Estate Equities,\u00a0...", "url": "https://www.are.com/new-york-city.html", "type": "web"}, "96": {"title": "Allan Gewurtz NYC Real Estate Broker - KWNYC", "snippet": "Allan Gewurtz, New York Real Estate Broker. 347-436-5219. Born and raised in New York City, Allan Gewurtz has been representing home buyers, sellers and\u00a0...", "url": "https://kwnyc.com/associate/allan-gewurtz/", "type": "web"}, "97": {"title": "Real Estate: Definition, Types, How the ...thebalance.com", "url": "https://www.thebalance.com/real-estate-what-it-is-and-how-it-works-3305882", "thumbnail": "rgba(32,33,36,0)", "type": "image"}, "98": {"title": "Getting Into Real Estate: 5 Steps to ...investopedia.com", "url": "https://www.investopedia.com/investing/steps-becoming-real-estate-agent/", "thumbnail": "rgba(26,115,232,.4)", "type": "image"}, "99": {"title": "Real Estate Link Building: 3 of the ...searchenginejournal.com", "url": "https://www.searchenginejournal.com/real-estate-link-building-tactics/296545/", "thumbnail": "rgba(0,0,0,.42)", "type": "image"}, "100": {"title": "Grow a Real Estate Business ...blog.hubspot.com", "url": "https://blog.hubspot.com/sales/real-estate-business", "thumbnail": "rgba(255,255,255,.90)", "type": "image"}, "101": {"title": "Bay Area real estate ...sfexaminer.com", "url": "https://www.sfexaminer.com/news-columnists/market-musings-a-decade-for-the-record-books-in-bay-area-real-estate/", "thumbnail": "rgba(0,172,193,.7)", "type": "image"}, "102": {"title": "Will AI Take the Real Estate Market ...readwrite.com", "url": "https://readwrite.com/2019/08/06/where-will-ai-take-the-real-estate-market-in-10-years/", "thumbnail": "rgba(100,100,100,.6)", "type": "image"}, "103": {"title": "Real Estate | Cosumnes River Collegecrc.losrios.edu", "url": "https://crc.losrios.edu/academics/programs-and-majors/real-estate", "thumbnail": "rgba(150,191,242,.17)", "type": "image"}, "104": {"title": "fundamentals of the real estate market ...opendoor.com", "url": "https://www.opendoor.com/w/blog/understanding-fundamentals-of-real-estate-market", "thumbnail": "rgba(66,133,244,.04)", "type": "image"}, "105": {"title": "Working With Real Estate Investors ...mckissock.com", "url": "https://www.mckissock.com/blog/real-estate/real-estate-investment/working-with-real-estate-investors-heres-why-they-make-great-clients/", "thumbnail": "rgba(0,0,0,.41)", "type": "image"}, "106": {"title": "Real Estate All-Stars 2020 - Grand ...grmag.com", "url": "https://www.grmag.com/special-advertising-section/real-estate-all-stars/real-estate-all-stars-2020/", "thumbnail": "rgba(0,0,0,.20)", "type": "image"}, "107": {"title": "Finding the Best Real Estate Agentthebalance.com", "url": "https://www.thebalance.com/finding-a-real-estate-agent-1798907", "thumbnail": "rgba(32,33,36,.255)", "type": "image"}, "108": {"title": "Real Estate and Artificial Intelligence ...blog.produvia.com", "url": "https://blog.produvia.com/artificial-intelligence-ai-in-real-estate-c809f9606ee0", "thumbnail": "rgba(204,204,204,.75)", "type": "image"}, "109": {"title": "Real Estate Stock Performance Amid ...therealdeal.com", "url": "https://therealdeal.com/national/2019/08/15/real-estate-stocks-rally-despite-recession-fears/", "thumbnail": "rgba(66,133,244,.26)", "type": "image"}, "110": {"title": "crush real estate marketcnbc.com", "url": "https://www.cnbc.com/2020/03/27/listing-impossible-star-says-coronavirus-may-crush-real-estate-market.html", "thumbnail": "rgba(32,33,36,.10)", "type": "image"}, "111": {"title": "Coronavirus Pandemic ...time.com", "url": "https://time.com/5835778/selling-home-coronavirus/", "thumbnail": "rgba(51,51,51,.8)", "type": "image"}, "112": {"title": "Real Estate - Industry Overview, Types ...corporatefinanceinstitute.com", "url": "https://corporatefinanceinstitute.com/resources/careers/jobs/real-estate/", "thumbnail": "rgba(0,0,0,.098)", "type": "image"}, "113": {"title": "Must-Read Real Estate Statistics for 2019learn.g2.com", "url": "https://learn.g2.com/real-estate-statistics", "thumbnail": "rgba(255,255,255,.1)", "type": "image"}, "114": {"title": "The Basics of Real Estate Investing ...fool.com", "url": "https://www.fool.com/millionacres/real-estate-investing/", "thumbnail": "rgba(34,34,34,.87)", "type": "image"}, "115": {"title": "Small-Time Real Estate Investors Team ...realtor.com", "url": "https://www.realtor.com/news/trends/thinking-of-a-real-estate-investment-you-might-want-to-find-a-partner/", "thumbnail": "rgba(131,131,131,.50)", "type": "image"}, "116": {"title": "How to find winning real estate ...leedsrealestates.com", "url": "http://www.leedsrealestates.com/property-management/how-to-find-winning-real-estate-investment-places.html", "thumbnail": "rgba(32,33,36,.1)", "type": "image"}, "117": {"title": "Frozen US housing market relying on ...realestate.boston.com", "url": "http://realestate.boston.com/news/2020/04/09/frozen-us-housing-market-relying-on-bargains-desperation/", "thumbnail": "https://encrypted-tbn0.gstatic.com/images?q=tbn%3AANd9GcS3yJHYM7DwR-kV7aOLzCogdUefRCpFveIFsw&usqp=CAU", "type": "image"}, "118": {"title": "Real Estate, Homes for Sale, Home ...remax.com", "url": "http://www.remax.com/", "thumbnail": "https://encrypted-tbn0.gstatic.com/images?q=tbn%3AANd9GcQgf72k9utqYTFEZSbpkZ6lF6tXi_rnBLp2OQ&usqp=CAU", "type": "image"}, "119": {"title": "How Real Estate Counteroffers Workthebalance.com", "url": "https://www.thebalance.com/all-about-real-estate-counter-offers-1798841", "thumbnail": "https://encrypted-tbn0.gstatic.com/images?q=tbn%3AANd9GcQ7lJRitx97HixowPQqxyM4zFI1s46I1sPWRg&usqp=CAU", "type": "image"}, "120": {"title": "Real Estateforbes.com", "url": "https://www.forbes.com/real-estate/", "thumbnail": "https://encrypted-tbn0.gstatic.com/images?q=tbn%3AANd9GcRH_XY8Ihpb8k9LVPtUIDa3DUThPZjJUyfTNQ&usqp=CAU", "type": "image"}, "121": {"title": "residential real estate ...wfaa.com", "url": "https://www.wfaa.com/article/money/economy/hows-housing-dfw-experts-weigh-in-on-whats-next-for-residential-real-estate/287-3732847b-27aa-4595-a289-2d65ed1cd276", "thumbnail": "https://encrypted-tbn0.gstatic.com/images?q=tbn%3AANd9GcQW4_R_48WPjXpoMsGdAbLMDWdVTIKQXcf4eQ&usqp=CAU", "type": "image"}, "122": {"title": "How to Choose a Real Estate Broker ...realestateexpress.com", "url": "https://www.realestateexpress.com/career-hub/become-a-real-estate-agent/how-to-choose-a-real-estate-broker/", "thumbnail": "https://encrypted-tbn0.gstatic.com/images?q=tbn%3AANd9GcT_G9AymXt804pGAB6RiSSQ3Q7xlb-yRoSrsw&usqp=CAU", "type": "image"}, "123": {"title": "Home Selling in the Age of Coronavirus ...realtor.com", "url": "https://www.realtor.com/news/real-estate-news/home-selling-in-the-age-of-coronavirus-its-a-whole-different-world/", "thumbnail": "https://encrypted-tbn0.gstatic.com/images?q=tbn%3AANd9GcQpgWhfl2hM8rNX_K8PR3zAASqM7bjEH79ejg&usqp=CAU", "type": "image"}, "124": {"title": "Real estate - Wikipediaen.wikipedia.org", "url": "https://en.wikipedia.org/wiki/Real_estate", "thumbnail": "https://encrypted-tbn0.gstatic.com/images?q=tbn%3AANd9GcToxs6pdDwWw8hmiOhI5dwGxfU1YQbqXNh7Rw&usqp=CAU", "type": "image"}, "125": {"title": "Covid-19 prompts a rethink of the case ...ft.com", "url": "https://www.ft.com/content/e8d5f5ee-4d00-44fa-a2f5-716af1a8e24e", "thumbnail": "https://encrypted-tbn0.gstatic.com/images?q=tbn%3AANd9GcRBKxkHwzkeIZ1sL4hPO87uLihgyWLIVdicHQ&usqp=CAU", "type": "image"}, "126": {"title": "Real Estate Websites for Selling ...blog.hubspot.com", "url": "https://blog.hubspot.com/sales/best-real-estate-websites", "thumbnail": "https://encrypted-tbn0.gstatic.com/images?q=tbn%3AANd9GcTc6fNMRXyNROpq8KDTJDeFEZLoR--ftyxxZw&usqp=CAU", "type": "image"}, "127": {"title": "Real Estate Technology Sprawl | TechCrunchtechcrunch.com", "url": "https://techcrunch.com/2015/10/22/the-realities-of-the-real-estate-technology-sprawl/", "thumbnail": "https://encrypted-tbn0.gstatic.com/images?q=tbn%3AANd9GcSaM7BzvhIudkhUnad6kahCJClR2xlPQZipHQ&usqp=CAU", "type": "image"}, "128": {"title": "Location no longer rules real estate ...indiapost.com", "url": "https://www.indiapost.com/location-no-longer-rules-real-estate/", "thumbnail": "https://encrypted-tbn0.gstatic.com/images?q=tbn%3AANd9GcRLWYSwgEtZO2JY-gue1cAyH3xk-7Gf8DW9fQ&usqp=CAU", "type": "image"}, "129": {"title": "Investing In Real Estate: What You ...eupages.net", "url": "https://www.eupages.net/investing-in-real-estate-what-you-should-know/", "thumbnail": "https://encrypted-tbn0.gstatic.com/images?q=tbn%3AANd9GcSYg7Lzz_Vp66tE37B7lj-kH-JHsx0eNRMRDQ&usqp=CAU", "type": "image"}, "130": {"title": "Better Homes and Gardens Real Estatebhgre.com", "url": "https://www.bhgre.com/", "thumbnail": "https://encrypted-tbn0.gstatic.com/images?q=tbn%3AANd9GcQ6HKm1HNcitBJUCV5_5BZ83Fj6CJS48Dob_w&usqp=CAU", "type": "image"}, "131": {"title": "Real Estate Professional Rulesthetaxadviser.com", "url": "https://www.thetaxadviser.com/issues/2017/mar/navigating-real-estate-professional-rules.html", "thumbnail": "https://encrypted-tbn0.gstatic.com/images?q=tbn%3AANd9GcSLuSHGCAW1FjNavBl2aSowFuiBhFLl8Aoozw&usqp=CAU", "type": "image"}, "132": {"title": "Real Estate Involvement - Realty ...sites.google.com", "url": "https://sites.google.com/site/realtymattersdmv/real-estate-involvement", "thumbnail": "https://encrypted-tbn0.gstatic.com/images?q=tbn%3AANd9GcTqZDIhaDquGUI5gSoIEkpNuaOFAZoNfiTJpg&usqp=CAU", "type": "image"}, "133": {"title": "March 2020 30A Real Estate Update ...southwalton.life", "url": "http://southwalton.life/march-2020-30a-real-estate-update/", "thumbnail": "https://encrypted-tbn0.gstatic.com/images?q=tbn%3AANd9GcRtDofDnmMWBXN_ynpsdtKEN9J6oC1ozihCig&usqp=CAU", "type": "image"}, "134": {"title": "How to get leads in Real Estate - A ...abestfashion.com", "url": "https://www.abestfashion.com/how-to-get-leads-in-real-estate/", "thumbnail": "https://encrypted-tbn0.gstatic.com/images?q=tbn%3AANd9GcQpvC2GA9cPGgLWxK6Pi7DrOwd8ARnGxx9UZw&usqp=CAU", "type": "image"}, "135": {"title": "Homes for Rent and Real Estate Listingshomes.com", "url": "https://www.homes.com/", "thumbnail": "https://encrypted-tbn0.gstatic.com/images?q=tbn%3AANd9GcQlkEgGImv0YvHyQLfuUZd05WShNETmf8PmJA&usqp=CAU", "type": "image"}, "136": {"title": "Pocket Listing Definitioninvestopedia.com", "url": "https://www.investopedia.com/terms/p/pocket-listing.asp", "thumbnail": "https://encrypted-tbn0.gstatic.com/images?q=tbn%3AANd9GcSq7Z7UZuwm6futgSqi--JXwUrxlO2pLydbFA&usqp=CAU", "type": "image"}, "137": {"title": "Journal of Corporate Real Estate ...emeraldgrouppublishing.com", "url": "https://www.emeraldgrouppublishing.com/journal/jcre", "thumbnail": "https://encrypted-tbn0.gstatic.com/images?q=tbn%3AANd9GcRJCHPdj9UkpWewrve-DpKxQkW3dITxHHZWHA&usqp=CAU", "type": "image"}, "138": {"title": "South Hills real estate transactions ...triblive.com", "url": "https://triblive.com/local/south-hills/south-hills-real-estate-transactions-for-the-week-of-aug-30/", "thumbnail": "https://encrypted-tbn0.gstatic.com/images?q=tbn%3AANd9GcQub60olsXzdeiUD0IYo6DjObHAyTujrqE1JA&usqp=CAU", "type": "image"}, "139": {"title": "Real Estate Giant Holding Live Luxury ...news.bitcoin.com", "url": "https://news.bitcoin.com/real-estate-giant-holding-live-luxury-home-auction-bitcoin/", "thumbnail": "https://encrypted-tbn0.gstatic.com/images?q=tbn%3AANd9GcQ7VmMioykajTbh-13kIT7gg1v3mbtk7cEInA&usqp=CAU", "type": "image"}, "140": {"title": "JSK Real Estate | LinkedInlinkedin.com", "url": "https://www.linkedin.com/company/jskre", "thumbnail": "https://encrypted-tbn0.gstatic.com/images?q=tbn%3AANd9GcRSA40blgXD7BPx4SsbglFce7zTGjUgpAX7kg&usqp=CAU", "type": "image"}, "141": {"title": "Texas Real Estate - 180,699 Homes for ...har.com", "url": "https://www.har.com/", "thumbnail": "https://encrypted-tbn0.gstatic.com/images?q=tbn%3AANd9GcSdBfYCqJ-Fg_8w_kp9Zl4O77mziNkG3eEBxQ&usqp=CAU", "type": "image"}, "142": {"title": "License for Real Estate Investment ...realestateexpress.com", "url": "https://www.realestateexpress.com/career-hub/become-a-real-estate-agent/getting-license-real-estate-investment/", "thumbnail": "https://encrypted-tbn0.gstatic.com/images?q=tbn%3AANd9GcTQE_WY4cA2sJWYA7gE93YCSPRFLJCOY0CGng&usqp=CAU", "type": "image"}, "143": {"title": "Benefits of a Real Estate Career ...career.du.edu", "url": "https://career.du.edu/blog/2017/11/22/benefits-of-a-real-estate-career/", "thumbnail": "https://encrypted-tbn0.gstatic.com/images?q=tbn%3AANd9GcQvyh-icKkh_NRlktgX-wZcl_mROe7HQRH-IA&usqp=CAU", "type": "image"}, "144": {"title": "Technology on Real Estate Branding ...industrywired.com", "url": "https://industrywired.com/the-impact-of-technology-on-real-estate-branding/", "thumbnail": "https://encrypted-tbn0.gstatic.com/images?q=tbn%3AANd9GcQzk5EA--3r7bRQCoyyHFHbMHBb6dmDl7bgmg&usqp=CAU", "type": "image"}, "145": {"title": "will Covid-19 affect the housing market ...vox.com", "url": "https://www.vox.com/the-goods/21300939/coronavirus-real-estate-housing-sales", "thumbnail": "https://encrypted-tbn0.gstatic.com/images?q=tbn%3AANd9GcQnHIs7rieH75z9CqWPJEW2VRaL-nU20H52Yw&usqp=CAU", "type": "image"}, "146": {"title": "Realtracs: Real Estate, Homes For Sale ...realtracs.com", "url": "https://www.realtracs.com/", "thumbnail": "https://encrypted-tbn0.gstatic.com/images?q=tbn%3AANd9GcSM1pMz7BzfXNDNMdb4NWG6PeE3tGH7kNqoXg&usqp=CAU", "type": "image"}, "147": {"title": "M&M Real Estatemmhomesales.com", "url": "http://www.mmhomesales.com/", "thumbnail": "https://encrypted-tbn0.gstatic.com/images?q=tbn%3AANd9GcRTAM4ODQYQmmDUf-VJAfN8lRZRVaYovrPXKw&usqp=CAU", "type": "image"}, "148": {"title": "Start A Real Estate Business In 2020 ...fortunebuilders.com", "url": "https://www.fortunebuilders.com/a-beginners-guide-to-starting-a-real-estate-business/", "thumbnail": "https://encrypted-tbn0.gstatic.com/images?q=tbn%3AANd9GcQP1OiiN8lVQvzmtZrdbCa95IDFduG15mMhqw&usqp=CAU", "type": "image"}, "149": {"title": "What's up in the real estate market ...bocanewspaper.com", "url": "https://bocanewspaper.com/whats-real-estate-market-6-22117", "thumbnail": "https://encrypted-tbn0.gstatic.com/images?q=tbn%3AANd9GcTFYL7ewBcH-xZScEZnMV1ErSWYLzY1ziDaww&usqp=CAU", "type": "image"}, "150": {"title": "Marcus & Millichap Commercial Real Estatemarcusmillichap.com", "url": "https://www.marcusmillichap.com/", "thumbnail": "https://encrypted-tbn0.gstatic.com/images?q=tbn%3AANd9GcQohd1aWn39seZkkjk-wAJubj-2-cFjlznIrw&usqp=CAU", "type": "image"}, "151": {"title": "Real estate prices rise 6.2% - St ...heraldguide.com", "url": "https://www.heraldguide.com/news/real-estate-prices-rise-6-2/", "thumbnail": "https://encrypted-tbn0.gstatic.com/images?q=tbn%3AANd9GcRvpBDDibB6Za6j5zRjwQ56MPoEEcHZjIJ7ng&usqp=CAU", "type": "image"}, "152": {"title": "Houston Real Estate, Houston Homes ...hunterrealestategroup.com", "url": "http://www.hunterrealestategroup.com/", "thumbnail": "https://encrypted-tbn0.gstatic.com/images?q=tbn%3AANd9GcT8z-gKy5yR51xB3gQukznyKCvtIyOs8uhPCg&usqp=CAU", "type": "image"}, "153": {"title": "The truth about advanced commission in ...wall-street.com", "url": "https://wall-street.com/truth-advanced-commission-real-estate-every-professional-need-know/", "thumbnail": "https://encrypted-tbn0.gstatic.com/images?q=tbn%3AANd9GcRzI4Er3JybohDpPa6vLgbHZn3nJ0YsYSPgYA&usqp=CAU", "type": "image"}, "154": {"title": "Effectively Implementing Real Estate ...rismedia.com", "url": "https://rismedia.com/2019/08/13/implementing-real-estate-technology/", "thumbnail": "https://encrypted-tbn0.gstatic.com/images?q=tbn%3AANd9GcRSCMgP3Th5IASONc3HXEF4EkZixT_fYSfUCw&usqp=CAU", "type": "image"}, "155": {"title": "Real Estate, Homes for Sale, Home ...remax.com", "url": "http://www.remax.com/", "thumbnail": "https://encrypted-tbn0.gstatic.com/images?q=tbn%3AANd9GcTAHgrNTBwdD0c0bumbgRn5RtWETv3JyR6MOg&usqp=CAU", "type": "image"}, "156": {"title": "How to Do a Real Estate Market Analysis ...realwealthnetwork.com", "url": "https://www.realwealthnetwork.com/learn/how-to-do-a-real-estate-market-analysis/", "thumbnail": "https://encrypted-tbn0.gstatic.com/images?q=tbn%3AANd9GcQWv5-iL_Qsa1lrUZOpEAdBjnRCGRut6A4HIQ&usqp=CAU", "type": "image"}, "157": {"title": "Exceptional Luxury Homes, Real Estate ...christiesrealestate.com", "url": "https://www.christiesrealestate.com/nld", "thumbnail": "https://encrypted-tbn0.gstatic.com/images?q=tbn%3AANd9GcTcOklNFMU12zZI_-l9QE6Pe0D7SOKkISa7UQ&usqp=CAU", "type": "image"}, "158": {"title": "Real Estate California San Francisco ...eisneramper.com", "url": "https://www.eisneramper.com/west-coast-real-estate-re-blog-0518/", "thumbnail": "https://encrypted-tbn0.gstatic.com/images?q=tbn%3AANd9GcQRzPJTFb3h7QxummtaPeL2wNrUyQDaFP8ZpQ&usqp=CAU", "type": "image"}, "159": {"title": "Real Estate In The Pandemic Era ...forbes.com", "url": "https://www.forbes.com/sites/forbesrealestatecouncil/2020/08/20/real-estate-in-the-pandemic-era-the-winds-of-change-are-in-the-air/", "thumbnail": "https://encrypted-tbn0.gstatic.com/images?q=tbn%3AANd9GcQANe4Qq2X0DlM-lVd9Q5SCFZ7pR8cVyXpE7A&usqp=CAU", "type": "image"}, "160": {"title": "Real Estate CRM Software | Commercial ...vts.com", "url": "https://www.vts.com/", "thumbnail": "https://encrypted-tbn0.gstatic.com/images?q=tbn%3AANd9GcS0esytFQTTpDQJ1dPLMuDttOuOJtamYHlaVg&usqp=CAU", "type": "image"}, "161": {"title": "San Francisco-Oakland-San Jose SF Bay ...sfgate.com", "url": "https://www.sfgate.com/realestate/", "thumbnail": "https://encrypted-tbn0.gstatic.com/images?q=tbn%3AANd9GcRmJtHVH9yBydHE_C9WsqZrhhd4y2lBi_E_DA&usqp=CAU", "type": "image"}, "162": {"title": "Homes For Sale | Zillowzillow.com", "url": "https://www.zillow.com/homes/for_sale/", "thumbnail": "https://encrypted-tbn0.gstatic.com/images?q=tbn%3AANd9GcSrPZQx-AYB4RbknoaArruG1dVAAyHcVAf9sg&usqp=CAU", "type": "image"}, "163": {"title": "Real Estate \u2013 Kevelexkevelex.co", "url": "https://kevelex.co/offshore-investments/real-estate/", "thumbnail": "https://encrypted-tbn0.gstatic.com/images?q=tbn%3AANd9GcS4D94ZWXcvl-VWG6oUq3xqxGmxOLv91vgJ6g&usqp=CAU", "type": "image"}, "164": {"title": "Hollywood's Top 30 Real Estate Agents ...hollywoodreporter.com", "url": "https://www.hollywoodreporter.com/lists/hollywoods-top-30-real-estate-agents-1141823", "thumbnail": "https://encrypted-tbn0.gstatic.com/images?q=tbn%3AANd9GcSQrs5VZ2ay22KBhchEJINE2eTLqZSUtCRWHw&usqp=CAU", "type": "image"}, "165": {"title": "GLOBAL REAL ESTATE TRENDS 2020. Real ...medium.com", "url": "https://medium.com/@IATokens/global-real-estate-trends-2020-845174f39b87", "thumbnail": "https://encrypted-tbn0.gstatic.com/images?q=tbn%3AANd9GcRdsHjXaxgCTTz9vh_lGwOl_UBqmWRmJN5Msg&usqp=CAU", "type": "image"}, "166": {"title": "Ned Baker Real Estatenedbaker.com", "url": "https://nedbaker.com/", "thumbnail": "https://encrypted-tbn0.gstatic.com/images?q=tbn%3AANd9GcT53Drk6e7ZUcONhy82p29oCEtRDHwjRuqCoA&usqp=CAU", "type": "image"}, "167": {"title": "Utah Homes For Sale - MLS Listings ...utahrealestate.com", "url": "https://www.utahrealestate.com/", "thumbnail": "https://encrypted-tbn0.gstatic.com/images?q=tbn%3AANd9GcRdiL8kK1woke8HDhehvrrgLGbhB472Hw0dYQ&usqp=CAU", "type": "image"}, "168": {"title": "Real Estatejmartinauctions.com", "url": "http://www.jmartinauctions.com/index.php/real-estate", "thumbnail": "https://encrypted-tbn0.gstatic.com/images?q=tbn%3AANd9GcRFgUyG3V5zXslWSWuA-nUQ4PYcVCioE0mq0A&usqp=CAU", "type": "image"}, "169": {"title": "Stuart Rubinnewsnationals.com", "url": "https://newsnationals.com/stuart-rubin/", "thumbnail": "https://encrypted-tbn0.gstatic.com/images?q=tbn%3AANd9GcRymua_1IXpExuxtWYSsya8bcZmQ-MDcQCwGQ&usqp=CAU", "type": "image"}, "170": {"title": "How To Sell A House By Owner | Bankrate.combankrate.com", "url": "https://www.bankrate.com/real-estate/how-to-sell-house-by-owner/", "thumbnail": "https://encrypted-tbn0.gstatic.com/images?q=tbn%3AANd9GcSburOmjM7Wfw0aeirJ6A7ia3v3KMo-raY2-A&usqp=CAU", "type": "image"}, "171": {"title": "Effective Real Estate Facebook Ads ...wordstream.com", "url": "https://www.wordstream.com/blog/ws/2018/02/06/real-estate-facebook-ads", "thumbnail": "https://encrypted-tbn0.gstatic.com/images?q=tbn%3AANd9GcTM0HLrz3dTg0W2nXarNQITQXkjJOuvqYIbVw&usqp=CAU", "type": "image"}, "172": {"title": "Real Estate Agents Need To Pivot For ...inman.com", "url": "https://www.inman.com/2020/04/25/how-real-estate-agents-need-to-pivot-for-a-downturn/", "thumbnail": "https://encrypted-tbn0.gstatic.com/images?q=tbn%3AANd9GcSPxNn4PKz7NpH36HB2VXzLIF7qO_VlSYZIFg&usqp=CAU", "type": "image"}, "173": {"title": "How to Make Money in Real Estateinvestopedia.com", "url": "https://www.investopedia.com/articles/mortgages-real-estate/11/make-money-in-real-estate.asp", "thumbnail": "https://encrypted-tbn0.gstatic.com/images?q=tbn%3AANd9GcTrN27OZhLGiUtKHuomssZA0LhFLzv56JasrA&usqp=CAU", "type": "image"}, "174": {"title": "Texas REALTORS\u00ae \u2013 The Voice of Texas ...texasrealestate.com", "url": "https://www.texasrealestate.com/", "thumbnail": "https://encrypted-tbn0.gstatic.com/images?q=tbn%3AANd9GcRp6ehoqiUQzykNLZ-LWKZWMVXNV-07TmTgzw&usqp=CAU", "type": "image"}, "175": {"title": "Real Estate Social Media Marketing ...blog.snappa.com", "url": "https://blog.snappa.com/real-estate-social-media-marketing-tips/", "thumbnail": "https://encrypted-tbn0.gstatic.com/images?q=tbn%3AANd9GcSVXZzD3hvDY6k7d-zDsnWHt-3OyhE6e8GULA&usqp=CAU", "type": "image"}, "176": {"title": "How to Do a Real Estate Market Analysis ...realwealthnetwork.com", "url": "https://www.realwealthnetwork.com/learn/how-to-do-a-real-estate-market-analysis/", "thumbnail": "https://encrypted-tbn0.gstatic.com/images?q=tbn%3AANd9GcSjUzmgZtKOjTARjQMIceZpGsL-cFTjFcP4Ng&usqp=CAU", "type": "image"}, "177": {"title": "Effective Real Estate Marketing Ideas ...wordstream.com", "url": "https://www.wordstream.com/blog/ws/2015/04/16/real-estate-marketing", "thumbnail": "https://encrypted-tbn0.gstatic.com/images?q=tbn%3AANd9GcSgKV76bwsQpyyw_TdL0Gfzwiu7gIlxtajRWw&usqp=CAU", "type": "image"}, "178": {"title": "HomeLight: Sell Your Home Faster and ...homelight.com", "url": "https://www.homelight.com/", "thumbnail": "https://encrypted-tbn0.gstatic.com/images?q=tbn%3AANd9GcSrcNwz_ruSz859Q3lYCwm1MX_r3Yr_MadkPg&usqp=CAU", "type": "image"}, "179": {"title": "Commercial Real Estate as Investment ...inbusinessphx.com", "url": "https://inbusinessphx.com/commercial-real-estate/commercial-real-estate-investment", "thumbnail": "https://encrypted-tbn0.gstatic.com/images?q=tbn%3AANd9GcRBaMhl5m_jRSPIKtGI-bt6r3hxdUyGfuwb-w&usqp=CAU", "type": "image"}, "180": {"title": "The Best Real Estate Laws ...secularvaluesvoter.org", "url": "https://www.secularvaluesvoter.org/the-best-real-estate-laws/", "thumbnail": "https://encrypted-tbn0.gstatic.com/images?q=tbn%3AANd9GcTo59lccQ1gWcjg6ZOsZPfKnNKFdKJzDsnKgw&usqp=CAU", "type": "image"}, "181": {"title": "Why real estate agents shouldn't fear ...realtybiznews.com", "url": "https://realtybiznews.com/why-real-estate-agents-shouldnt-fear-being-replaced-by-technology/98742305/", "thumbnail": "https://encrypted-tbn0.gstatic.com/images?q=tbn%3AANd9GcRa77OsPk7285uwj6VR1blp6jV1KIa2yZY9uw&usqp=CAU", "type": "image"}, "182": {"title": "Real Estate Ad Template | PosterMyWallpostermywall.com", "url": "https://www.postermywall.com/index.php/art/template/4d8887ae7a01950bec450938a5a58618/real-estate-ad-design-template", "thumbnail": "https://encrypted-tbn0.gstatic.com/images?q=tbn%3AANd9GcRvHnYGSWtIXEw0UPbDWYST2WPrU2c0OyY2gQ&usqp=CAU", "type": "image"}, "183": {"title": "Real Estate Analysis Foundations Online ...linkedin.com", "url": "https://www.linkedin.com/learning/real-estate-analysis-foundations", "thumbnail": "https://encrypted-tbn0.gstatic.com/images?q=tbn%3AANd9GcQaZUNGaN4GRYaEIIAfQpABNpswdqNvKfRFbA&usqp=CAU", "type": "image"}, "184": {"title": "Arcane Propertiesarcaneproperties.net", "url": "https://arcaneproperties.net/", "thumbnail": "https://encrypted-tbn0.gstatic.com/images?q=tbn%3AANd9GcSM6RZc0YJLgRlr_fQx-bNCaTMu81kXMYRweQ&usqp=CAU", "type": "image"}, "185": {"title": "FL Real Estate - Florida Homes For Sale ...zillow.com", "url": "https://www.zillow.com/fl/", "thumbnail": "https://encrypted-tbn0.gstatic.com/images?q=tbn%3AANd9GcQ2jurkfGpnsC_LhUsboA8zm2y88engjVybuA&usqp=CAU", "type": "image"}, "186": {"title": "Homes for Sale & Apartments for Rent ...compass.com", "url": "https://www.compass.com/", "thumbnail": "https://encrypted-tbn0.gstatic.com/images?q=tbn%3AANd9GcTyQOnhYuq8FIzDGSugtSTX-1-8plJEoVlZ5A&usqp=CAU", "type": "image"}, "187": {"title": "Real Estate Advertising: 43 Great ...adespresso.com", "url": "https://adespresso.com/blog/real-estate-advertising-facebook/", "thumbnail": "https://encrypted-tbn0.gstatic.com/images?q=tbn%3AANd9GcQQdeHMXgw3fLEDbqKyeliEEkhSy5jPbVFzBg&usqp=CAU", "type": "image"}, "188": {"title": "Pahlen Realty \u2013 Your Local Real Estate ...pahlenrealty.com", "url": "https://pahlenrealty.com/", "thumbnail": "https://encrypted-tbn0.gstatic.com/images?q=tbn%3AANd9GcS1TKl3od9iZUE17g7q0QD4VOLAEd7QUKy-3g&usqp=CAU", "type": "image"}, "189": {"title": "real estate giant Zillow handles sales ...avalara.com", "url": "https://www.avalara.com/us/en/blog/2018/05/how-real-estate-giant-zillow-handles-sales-and-use-tax-compliance.html", "thumbnail": "https://encrypted-tbn0.gstatic.com/images?q=tbn%3AANd9GcSKBPsCWCXiXGAMMtXDLeFXO9tOl3IO05ghyQ&usqp=CAU", "type": "image"}, "190": {"title": "The Dallas Real Estate Market Has ...dmagazine.com", "url": "https://www.dmagazine.com/publications/d-magazine/2019/july/dallas-real-estate-market-2019-cooled-off/", "thumbnail": "https://encrypted-tbn0.gstatic.com/images?q=tbn%3AANd9GcTBJmEeoRVsBv8CMQQjs1zCYdQWxIq3KDmQ9w&usqp=CAU", "type": "image"}, "191": {"title": "AI In Real Estate: 10 Companies To ...disruptordaily.com", "url": "https://www.disruptordaily.com/ai-real-estate-10-companies-watch-2017/", "thumbnail": "https://encrypted-tbn0.gstatic.com/images?q=tbn%3AANd9GcQLwXYSVxzQZhfPTPepyDLRHQEPqL0YCKxtlA&usqp=CAU", "type": "image"}, "192": {"title": "Digital Reality for Commercial Real Estateknowledge.wharton.upenn.edu", "url": "https://knowledge.wharton.upenn.edu/article/assets-vs-access-digital-reality-commercial-real-estate/", "thumbnail": "https://encrypted-tbn0.gstatic.com/images?q=tbn%3AANd9GcTht_jloQeHnYC63QxWWJrtfELfPT3e04Qexg&usqp=CAU", "type": "image"}, "193": {"title": "Real Estate: Too Many Too Big Houses - WSJwsj.com", "url": "https://www.wsj.com/articles/a-growing-problem-in-real-estate-too-many-too-big-houses-11553181782", "thumbnail": "https://encrypted-tbn0.gstatic.com/images?q=tbn%3AANd9GcR-177ogoU64X59yKlRTYnuU2dYBt5izOPJ5A&usqp=CAU", "type": "image"}, "194": {"title": "100+ Real Estate Pictures | Download ...unsplash.com", "url": "https://unsplash.com/s/photos/real-estate", "thumbnail": "https://encrypted-tbn0.gstatic.com/images?q=tbn%3AANd9GcSKxCh_XOudW66gmohxpuMLYWBrrfUlui3ABQ&usqp=CAU", "type": "image"}, "195": {"title": "Hot Property - Los Angeles Timeslatimes.com", "url": "https://www.latimes.com/business/real-estate", "thumbnail": "https://encrypted-tbn0.gstatic.com/images?q=tbn%3AANd9GcSejRE0LSWS7v0sxIhcbUvh_xqDw4sPzJtk8A&usqp=CAU", "type": "image"}, "196": {"title": "Real Estate Purchase ...lc4-team.com", "url": "http://www.lc4-team.com/discover-the-ways-you-can-make-the-most-out-of-your-real-estate-purchase/", "thumbnail": "https://encrypted-tbn0.gstatic.com/images?q=tbn%3AANd9GcTzt-kTJQhEk74Slz-Vm0iEFCHxmMi2Gu4hXw&usqp=CAU", "type": "image"}, "197": {"title": "The TikTok Party House Next Door", "snippet": "As social media stars turn rented Los Angeles mansions into \ncontent-generating \u201ccollab houses,\u201d neighbors are getting fed up \u2014 and the \ncity is ...", "uploaded": "1 day ago", "url": "https://www.bloomberg.com/news/articles/2020-10-09/inside-l-a-s-tiktok-party-house-real-estate-boom", "thumbnail": "data:image/jpeg;base64,/9j/4AAQSkZJRgABAQAAAQABAAD/2wCEAAkGBwgHBgkIBwgKCgkLDRYPDQwMDRsUFRAWIB0iIiAdHx8kKDQsJCYxJx8fLT0tMTU3Ojo6Iys/RD84QzQ5OjcBCgoKDQwNGg8PGjclHyU3Nzc3Nzc3Nzc3Nzc3Nzc3Nzc3Nzc3Nzc3Nzc3Nzc3Nzc3Nzc3Nzc3Nzc3Nzc3Nzc3N//AABEIAHAAcAMBIgACEQEDEQH/xAAbAAADAQEBAQEAAAAAAAAAAAAEBQYDAgEAB//EADcQAAIBAgQDBgQFAwUBAAAAAAECAwQRAAUSIRMxQQYiUWFxkRQygaEjscHR8BXh8TNCYqKyFv/EABkBAAIDAQAAAAAAAAAAAAAAAAMEAAIFAf/EACYRAAICAgIBAgcBAAAAAAAAAAECABEDIRIxBBMiBRQyQVFxgWH/2gAMAwEAAhEDEQA/ANqaooqxA0NRG6tsCjA74VcSWOpksoKofw1sbtY/lhP2egSKgFVEhMwYh9/lbou+1rbk+ePf6jU0ciNWyBndCFIlJCHluAbcj0xlZmLkp+IRGoco0anM4IqYyDIpZRbcm/ra+CY6GWMxmsanipwNlZSC1xtf2wxoI0loFeKIa7WE0lm267XxitOaioecPLIANI1EEg+AHTGec7WR1DnqBZlOEgNMkJaYjUV0WsRfnbb/ABgR45WIjp4nq3HevzQEb/2wbRRRwtWyxiUScQKqzOCdQty9/sccw5j8BWqMwkcpOLlIwTpN7AnbqD+WLgndbk2IBVU2aLlxnFFJ8Q3dYW5G5t+mOjHVfDxtNIaao16dC7l9iT3SPpiglrqoladYjTU4a8U7Pct5kc/DA+YxxSUyyikGvUCOA1jbfvfe2ODO3RElH8ydUjiNCKeeKR9jeABbX5X9zz/bDTMMvzIIssdJMkbWJCm5sceyw1CNTt3kUpcLGTxFIAsTfnjWfMa8K9OMxkkkQ91oYryFbbFiTt9sXbI3IFZwGtGZU2brEvDrUeLR3TI5uGsOeGJqBw9ccbyXfQgRSdZ8reWBGqjLGvHllqFayaOENTAja5Nt/TA1JLV5bKgjpJRTHSyxqwEg9/Lbn1xt4fjvlDHxoWJlP8G8Z25bEdCqgip5qiZJlER3DLpPr7YX12YR0ifEo2mWUgDT3tvADx2xhXZrHn2WiCOpkHd4TJoGq5538v8AGDqHLcvyVFdlaqqYYgqzSm9hy2wn5XxXyMv1sf0NRnD4GDFpF/pnP9Oy+aFYDBJEikkJExCgnnsMLc17MwVU5kp6kRsdmVxs3riqSMK1wBjySnEhuQPbDSpu+MseJFXJzLMvzbLWEdLFAsRPeeI3v9CMHJU1LFTV0hWRnKGwNtO3e8sNYqMIbhnU/wDE46BrI2srrIvQSLfAMnhYchJogzquyju4tkjZqSOOKLUJGBcbdwDkP1wpzKjnbSkgJGruLGbtysAbdOnlit/qhy+LiymOnHikmgYzoe1VXLXskkgakmcJTzNGANWkEqdt+tj5YCvg8fpe/wCQvMnRFRfNw1pGeqsWCbRRx3FtttXXlhdmNSqUULlW1PGb37th538uhxcVGZZgsbESrtv8o/bE5n9fUVlA0NU6PEWW66BYnUOe3LA/kDj2TLDJy6ibLnrBWwq2h4miDLqbZd+fPrt44bPSwx1SzcXVHrW0YJax5cuQwlV1qK3U0zCmiUrJwzpDHw9MayUHxTxtDJw6VEvpjlJcnwGE2FtfUINdRvWieSn0UcnBC3NzGDffyO2PzvM5amaqWYzcORLhdJNgQT0N8W5zN2vTzUbNT8OwMh3VtgNRPjtv64l5HDo8Uqy8VDpZWAsBtyI/nXDfhqFvU7kII1Buydb/AE+tmpal5FnqGIL7dzn16Xv7Ysp6GneL8QS97bdr3264g6im1VbSqGUvYC5tcg238txh/T5zwqeOKpEyyx2jRoyLW5C/X38MW8rAztzWCxmtGWKykje1/LHaucBxyA8iMbo2N3jM7lcKV8fStaMnrjhW/n8GMa6SVIDwYTKSQCAwFh474tQElk6i/KZsujipjUxL8RPEHM77m5ZuvTlg+vohpa/fiYd4A+x9RzBxMQXMdGXjay06EXNg27cvfD0vXSSrBHKEFhpsPL0wocfusRr1TVGVdPmMNV2cqI6iOMVkCJqfQAZFuAHt4+I6HEfmKxx08/xILRAHWvLb6Y7hFesRaasUJpJY6QdvS2AKvNozJVUzVSmeMNZxHbfx+4xzyFAXuTExJoiIcwhFJSRGcqCJLqu99I2tfp+eMMmzOKSsepkrfgk/2xqC17dTjqqqDm0wWqa3TUgO3mOnTp44GTsxWJUrHJAHCm17m2nGaoTjTmjDHlytRH+bV9LWm3HqL3upiK+tyB+XlhFQ1Sl5FkkeVN2ux3bn0x9GkiLuGjZGKlQO6QPAje+Ma6HXMnBkEUrEFmbr4csGwoqaEs9n3QirRVtLSyFiLOjkW0+OxH2wNMprZJPxUERF5XdrX8x49MMIY5I4LVDLKBte4v6YGpahYK6Arw9RJtxFuoYdCDsfQ4OCINgZYUDXjFhYamP/AGOGCHCih2Q2vbU3/o4YRsca1amQrQ5L4+m/0n9MZRMcbSbxN428MchQZOw000+V5Y8MbOBTAEqOW7fvhhCsqTrcSxqVsWC8tse9najRk9Io30JZgOhvywVUV7GndIopixBH+kw/MYoiUJXJk90weZTQy7sPw36euJrKJY//AKWoj4WqQhisjC+k93l5W++G0fxHAZZKScatQ7qb7k4EyjLJEz56po50EisdLpsNh1xXNgXJQPU7i8hlv7GIe0EIbOKhmn4R1b935hzv63P2wxpc7eOlMIqGdgVZIpTs+3IEbj8sK+1Os5rIkCBkkY98XU6geX26YUK9O4Gl5A+mxVmAPh4Yys3ji6P2mimU0DKGuqaX4lp2Zo2cWkhUAgEW6beOA5s0jMTIkMbnRpViDcG4wJSUZzB5ljqeCyKpOs3vduV8PYux0umKL41RPcGxTYG3uemLLi6EjOxi2TPptDxMsaleTKByuT78sDRVVTWvGqrGZLmxCjUdsfomUdnqSeH4eOakV0LAh4y33PPBDdm2pq9Fp/g3KtdWRdJO55bHwwb5ZAtg7gS7k9SWirJKbLpKhoh3WawJ+a1yf2w2oKkVFPFLptrUNb1GFvaynWlgeCFneJUFntsWY3IvgjJSTl9NcXPCW+3ljTJ0JnoCCRHcJ9MFoARywDCQd9P89sGwt5fz2xW4UCJK3JqOKpmmknmhEra20yAAm1uXtgWsp6CimMUk9bqABb8awG1+Zwz7RwiV8vcr0k6+mFecSu2dVYenACx/K/P5Oex5YRY5eejqPAY+PUzgfLZ2YRzVxK2vap2+m2+DKagpaucQh61SVJ1NPfl9MA5RUT1EDNUw8NgxAA5bbeODssqZRnkcaxfg8NiXv1tywVA2rg3ZK9sR5iooc+aBCTEUAYyXOrdid/HvXwyyaniqEeaSnhKrZF/DAYHe9x7YQ9p5r5/ULc3BFreOGuV55TUsPDqpNJZtaWu21vLAca15JnHYnFcJzmkM9VAtLGFRE72lQtiTb9cUNFDS0dPGKyRVbo7ta/388J6ZYe0UsjQVkqcMKp4W17m+9x5DG9dk88qJTzZgXhij1HUoaVjfysLcsM+mEcsB3OetzUAygiioCuuJkAv8wk/vj6uroKGkk4UiCpCMylpTtzPK+JSbKs4UIlLDTyRK2tGLaWx5mfZyoqSrxxO0hjCzKKnQqmwvbunEPuHUnLie4kqanNc3pdJpaMQCS2+3e+jX8cN6b8FUSwUooFgNsKsvktlESkjU87Gx5mwH74MiqrqEmuy9GHzD64HhB43cLnb3VQEoqVg0atYb4NQjwGE+V8aRCAh081JI39r4aLDPt3fvhhRcUYwHPTwpqWd5zwhFJeOwsttyb88TOc6v6yagGolJCtZVvxO6NreA5YqM5y+WqpADG0jrqAUMBsf8DCzL6GoggSL4SUPvdmsd/W+IcJLSeqADE5ztlBEFFwwf+QG+GHZauEuaATxFZCr964IAsNr49i7OQ0dOJs4rVgjtyBtf6nn9Bh/Q0mXUNPLUUVOupAPxHG5B8zvbHeLWLk5LxNSbzLIqvMc1rCKciOQgrK3QjfYfznjWkyWioqSeorpXrjDG0rKgsvd6D/Jw7y6olrqaeeRiSjSqgHIWBAsBjHJaOWfIXpq1mSWZHU7aWAPp1xT01BJHcnMkAHqbU7A01ItOnASdvkiFu7oJ3ONlgjg4jtu5l4mn6cjguOn4cEURPdjAA8TYWGAaydI20k7gXCDwwVE3B5MnESZ7YwClzVWgDRcWFZHKk7sb7/YYYZxSyV02WUyVDwhoCWZTzIjU77+WGDZg08aSScM81GqJSbA7DcYxeqZpNbSAOEuG4a3UctjbbHFwvuzKv5ePVCIsjgMuVKQVBVpQdaagQeH5+WN6mgkp6eObicRXOkjTuP3H39cDZdWrQZC0kiuUEjglQNvl/XBpds1oIB8HxIvnUtKF3+l8LYRQ3HvJYhzUHpKjRIp6NhmtZp5MV+uF65JKAeGsUN+YLu4P2GPT2ZheNSWkUkXI1jb7YZQiJ5ATOpM74c1RE1Zw3Ugrrkt4YN7LZhLVvVNLOZAJAFIfULeRwoPZgobrIxt46cNeztE+X8fjNfWVtfy98RlYsJxGUCjFfbWQtn8m2pmiQDa9+eK6OIzZXLCpK61QbdLWxnNl8E2YNVGxYqFLKN9vPDGJI4lAVQB5YJxrcllj/kyyugFFBwkICkljfe5PPBioEHd2/TGTTqqjUbX5Dqfpgd5HcXkNo+iD9T1/LFSJcUBQnNVUl0Kwlh012/8AP74QZhMsCPLKxC87k8z+pwwzCsipomkmawH38sS0tQ2Y1AlmYCIHuoDsvr54spiecg9zCTPz8PwVo+7YmzPz+2Moc2rFUabW06QCtrL4X/hxoaWFQ66QHK6xq2CYVMZDEY0UhR/u5XHl5bYTzvkBBuEwhW6E/9k=", "type": "news"}, "198": {"title": "Massachusetts real estate transactions for Hampden, Hampshire and Franklin counties Oct. 11, 2020", "snippet": "Agawam. Elizabeth Minardi, Elizabeth Germaine and Harry Germaine to Luis F. \nGonzalez-Colon, 114 Florida Drive, $327,000.", "uploaded": "7 hours ago", "url": "https://www.masslive.com/business/2020/10/massachusetts-real-estate-transactions-for-hampden-hampshire-and-franklin-counties-oct-11-2020.html", "thumbnail": "data:image/jpeg;base64,/9j/4AAQSkZJRgABAQAAAQABAAD/2wCEAAkGBwgHBgkIBwgKCgkLDRYPDQwMDRsUFRAWIB0iIiAdHx8kKDQsJCYxJx8fLT0tMTU3Ojo6Iys/RD84QzQ5OjcBCgoKDQwNGg8PGjclHyU3Nzc3Nzc3Nzc3Nzc3Nzc3Nzc3Nzc3Nzc3Nzc3Nzc3Nzc3Nzc3Nzc3Nzc3Nzc3Nzc3N//AABEIAHAAcAMBEQACEQEDEQH/xAAbAAABBQEBAAAAAAAAAAAAAAAFAQIDBAYAB//EADwQAAIBAwIEBAMFBgQHAAAAAAECAwAEEQUSBiExQRMUUWEicYEVUpGhsQcjMkLB0SQzcqIWJWKCssLS/8QAGgEAAwEBAQEAAAAAAAAAAAAAAAECAwQFBv/EADYRAAICAQMCAwUGBAcAAAAAAAABAhEDBBIhMUEFE1EUImFxwUKBkaGx0RUyUlMjJDSSouHw/9oADAMBAAIRAxEAPwAXtNfeJpq0fCuLTpnbT6UWFMTafSiwO203JLqCTfCO2+1OxPgXFAWIRRaCzttHAWdj2o4CzsUgs7bQKztvtQOxdtAjtvtQMj0mUtGsE38QXKk18z4bq3F+TJn02v0qkvMih0WoQSXEkRyNhwD610/xfGpyi+iOX+GycU11LUTwyruRwQOvtXTh12PMrizHJop43TQK1icRzGJgQMevWvL8S1U1Pa+h6Wg00FDcurIre+k8jlfibOAx7YrDF4hmhi2xNcmhwyybpI0WmafJdWEU7SIzOuTyxj2rfF4xkgtuRWRl8HxzdwdEsmlTgHaqk9virpXjUK6HM/BJepAmnXm397b4bP8AKwIqsPjEGv8AE4ZObwaSf+GKbGVR8UL/AIV0rxPA/tHO/Csy+yMNvg8wR8xWsddifSRlLw/KvsneAPWtFqYPuZ+ySXYdHbmWRY4lLuxwAtRl1uPHG2zXDocmSVJE13p/gbSsiyI38y9M9x9Ky0niEdRa6M01fhrwJNcor+FXduOHZRnbNZXbxFKnl8O08lr4TTwtNrqfZZH2Kse9pZXVeaHBJ65rGUmuZdRpLsWbS8YRyiQYbbgoOx7GjDmljbFKClRBqfnriEXUURkiXCtNjkvsa3lmeZe8Ecah0IbOQuyR9lyPmTUY5N+6NxXU3vD02A9vzwoBAz+NJ+puvQMY7ipKoXPKixHfSix0Oxu60BRDcKMBQFBblkjNNNiaHWdmrMbSyBAJ/wAROik/QY/Wr3PoQJeWiadKYWDGym9QQUPrVYsksUlKJM4RyR2sGz2rQyeG2CeoI6MOxr6vTamOaFo+b1OmeKVGVg0LVYGybdcdijjn86+MSafB9M431K11pupRzuRaylX/AIsDp9e9La3wxUWuH9Au7ySR7wPb2if5jyDn8h6k01BdwNch8O3EcNpjS1HhtDt5NnuT973qrd2iqVUZPVOHjp15BLaEyWEsmYnHVfVW96EubRNBC0ke1vYndWXJz8QxlTWlcAnya3HIYxtNZGouz06UAKEPpQAuMc++cADvQMZLLLDuNugkkTnMSMqo+7/eqfHQztPqabhq6sntAtoqxhm+Je4b0P8ASndktBHUbGHUbR7edchv4W7qfWmIwk1vJaztpt78LLzglPT5fI1vp9RLBO10IzYY5o0ztpGSVP1rlOk5FQo0sz+HApwzdyfRff8ASnXcmTH21u+qMZ5v8NpsB7dB/c+9PqT0NEupaH5UaeAPCYYCErzHrjOe1XsdXRG7kBwWCwapBDGy3Om3MoGeoyP0IqEqZbfBH+1FYwNPvGGHE5gBH3SpOPxX861RAAi1xraz3TBNqYXc3TFZuL7I0uupch1gyKrrEjBhkEHrU7Z+gb4+o99Y2AlocAcz8VKn6D3L1I4daE4naNAqhDzz0HsaE32QOu5reFbnTI9Ej3z2yLdZIVnHxDp361ooyroZyaszCXdtYa7P5UyLtZlcCTK47ZFSrT6F8NHpNqXa2jabBcrklelMgF8U6dBeaZJLIfDkhG5ZMdPWkxrqVzrlkIDNIXWPOMsOp9h3qrQbZXRNZ3dpqPKBfEHYMmPnjNFoNrosXIit7J/MRKlqo+IMAVH0p8Egh34aM0cjrYCbaDG21Q2OeP61Vyr4E0r+ISsDZx2mbJYvAV9+UGVDf0NSVyM1qzsNQtTBqio0DNkbm24PYg+tOwM9q/C+hto1xFCkjKBkFZifYHn2oT9Ar1AScPWwubeNJplXKDnCT6d66lP3TmlFbivPpdpLqNxaedY5eRdojYHv36UnkW2qCMGpdSX9nmlQX1ld28+/YsD4wcHk1cvc6+w27s4rOGCC3jcRrGcBgG7t3NbxfBzzXJfHDML2Os3VuJnuSmQpPInHasm+TZdCTzfh3lpD9oNCxEY8LzBX8q0TVGMlLdwPu7i4uptQtV1WQ7xIuwXG7HX+X2odUEd24bexXtpIIb+XhWJyu4RTO8RwT1wT0/tXE5TXVo96MMGVXCOR/Kn9CbTtT1pbWC9lh0WyhkO2Az3TRiQdto5jB6/KkpSat0GXBplJ44uUq60lx8yY6xxHcXdzpFzo9idkQlYyXRCumeobBzzHtRundUZy02l8tZPMdPjp3KWr6pfaTpvmbrhuya0UiPxbe8DbM8hz25HX86qWWcY21x8ww6HT5sm2OR38Y/8AYS4D4gg1ewuYIrFbKJZVQL42/czDPoPSjHk39THXaP2WSW67+FGh1fyZgkivQvhuSFJOMH2raRwrkxkiTwE26gT2j9GilG6P3x+oqVwWzS2smmgIXWbxI9oJB5E1W9oz8tPkqy6dpDXMlyj3SSuWbmcjJz2+tHmDWIp8D6cNInuYrqQCF4mUPnrk5qd1stx4Dv2ToLIqO0cmBgM5yfxqtz9SHCyVbXT7aC5jiu1HmQRlmzt5YFKx0B34It7m6gvDfSF4yp+EDadpzT3MW0QcEmK+nvILvMku/wCFkGBuPtT3uqEopOwPxHq+rzaoseiaWlzbiIBnurIqQ+Tyy+O2K8rUeIYccqcl9T6DR6PEsV5pNO+z7cehHrmjDXtJ0u3nu0sr6xh2ywkh8DABOA3L+HNRk1W+EdsJPt0r9StLmely5JR5Un1C13qdpaWA1DncWqWa242gN4iMyjPb2H1rJa/PkzvAoqLS78+npRzR0u73e936V1/QA6zsm0XUtFt9OawcRi6WGMKRJhhz+EnnlcYpTnmjKMt9xumkkl6fqdmBJZI5ZO+1tv6lb9msc8aKhSRG+1IhIpUggeG/X8q9XTrhnL41NSnFr0Zo/wBqTXQ0qE2W/eLkltnXGDXQ42eNF0eaJPrIaI7rvacHLIef5VGxGl9wrfcR3VheSW8Vj4oTGGyeeRUONMFyN/4yu0XL6cR65cjH5UDons+Mp7i5gg8njxSBlZScD16ULrQ2uLLV1xXPa3UsP2fNIEbaGDnn+VN8OhIt6XrsmqRtiGSF1fZgvkg0lywZ6bptnFa26iMliygkls5rQybLRAAzgD60wPJ9Ovr57mGFbrzk0ytBNJDeO6xnB/eGPYAoFec4YYQ95JJflR9Fkxqm6pdUmlz8Lu2S6fpVwV0iIaYlrPZTB57kMjGUAEMBtO5t3LOelci1UIylNZN3pFc/p6/EeSSe/m1L58enXjj4F200C+bRhYtL5nTWjZEWGD43RslSHZsciQc47Ve1yyedDC26q37v6v6GM9VjU9zdSv179+K+pPBYzRQw6jBaajezzqYmcMjSRKp6cyqjn6VUtLnyxVtRV3S55X4GUtRDc4WlXzrn8WRcFi5Gq6j5kXHi/aibvMlTIB4bY3beWcY6V6eK7dnNr3Fxx7aqu3Q0vExXykmceJltinqT7VueaefatxCNNEFts8Rtu45I+D2rCfEjbdSox+oytqOqxXKlo2eRQULAAjNUpORnRFdo6z3oZwVG/A3j1+dNLkAhwguNYsRnqy5H1FKveNX/AClvWpZV47vkWeRU81IBHn4QAKruZGk4PjB1l9wBzcg/7amK5NJdCxLJceYv1jZUC2Zx+8APMr78q0MX1OM1xm2VyWPkQ3KXPc9s0wV2bWXTLeePZJ420/dmZSfqpFecvDtPSUk5fNtnWtXki7Vfggc3B2htL4jW87SfeN5Nn8d9bw0+KH8qr5Gn8Q1FVf5L9hBwZoKqFW0mAAwALubl/uq/KiD8Q1D7/kv2OXgvQANq2coHp5ub/wC6flxJeuzvuvwX7Avha2gsNd1K1tQVhXVEVFZix/yScZJJNKDUZND1eSWSGOUutfUPcSwSTooi2lgX5E4J5dqnUarFpkpZXSZy48cpv3TxjiO5LcRyxRxEyxIEcdCG6mhZIZI74vhhNU6Y7TOHp9W8G4a5SBY5wQJe+Dz6VxajxLHpp7Wm/ka4sEsitMZq3Dk+narclpoZGuA7Rqh67jyrXTeI4s8XKKaRM8MoSph/h3QJrK5tr2eeDZDgyKj5ZQCO1YLxfT+bt5+dGzwS2WD9VXxuObq5i+O3mlaRJMYGCOVerGcZdDkNLwnc28WrlnkGPM4yvPntqbpmlNrgvXHDN7Nc6ldbrcRXFmYUZpO+R19Byq96M9rKsmjTW1xa3Dz2hCWCwACYZZhz5e1c+bWYcKTm/qXDFKUqQSa51xgSOKbNfXZp2f1rD2zH/X+R0+06L+2/9wzxNYxl+MD/ANmmR/2pe2Y/6/yB6vR9sP8AyYv/ADH+fi+7P+iwiFJ63F/U/wACHq9N2xL8WcY7g8n4o1dv9EUS/wBKXt2H1ZPteL+2vz/cscP2Ftb6jCYL27uJpb03Er3W0sx8Nlxy+Y/CrxarFPIorq/2Znm1CzuPFV6FzjS2kuFtvDuHgZJXbKMRnlV67ydqWZWmQsjx9GY254d8aZ5muMTSHLybPif3rg87TKKhG0kZznvdtj/sOQINt86YUg7FwDUvJpJcyTZcM7gqTI10VAiB598ifwylSWFaR1OmjFxiupMszl1Z1po6wM2dRZgexX1+tZ+bpLtxsUcrXcI6Pp+n6ZKzpI8qt/FG8YYH5ZNa+24V0iCml0Dd1d6JJEY/sdAGHPa+w/iOdHt8PQrzqBd8bSSER20MkAxg/vC/L0waT8QvjaS8wHk0+1kX4JNjYxkE/wB6wWog3co2Hm833Jpbq3gZlafZt9R1rz1jzehlRAuo27EfvuXrjFWoT7oVFnzkaqGRww+dDTXUQxb1sZQED8akApwvcvLr9mpB27m/8TXXoV/mI/8AuzKh/MGOOGZVtSpIzI/QfKvQ8V5jD7y8r4Mt5qYJhyuPTHOvHoyIjdNzGQV6HGaKEcpBOV649TRsAjeYIeUeW9TzpbQEM3facj2ooBnmnzyBHpg86Yck/jtsG7co+6TzqkMgMik5BOfu5pgQSyS3B3SvvHuKnzGuCmyrIsMeQI0Y/Kqi5PuKxolkx8CAegp0u5NliJpxnO4+uOmahpdhh/g7eeIrLcw6vy7n4Grq0P8AqI/f+jKh1DnHr7VsiGA/eSdT/pru8T6R+8rIY9pBIBtf4v0rx7MyNi6nG9eX3ep+dKwGo7hj8ZBNFsBd8gOFwB3PrSsZ3isz5ByR3wKVghGYrJudQT60dQHm4UsGdeY5inyAuzCl3OQTkAUtwFQQuMlyx9BV7l2HQ9I2Y/5OMDmDQ5JBQohfBBwgPQVO9CoVlkXkXGCOQFJSQ6oPcF7G4jtGXJID8yf+g12eH37RG/j+g4/zBT9oTYFh6lpf/Wu3xX7H3/QrJ2MjzX+XqeZFeLZnRySKqkep+tJpsBoboWfmexpgKU+HczgDtST9B0RszBSNwPyqkFHMj9G2j2FFrsAq7t4BHY4odVYEhYkDO0Be56mpqgP/2Q==", "type": "news"}, "199": {"title": "New York Real Estate Is On the Mend", "snippet": "The recovery is tenuous, but renters are returning, buyers are getting \ndeals, and those who stayed are finding a measure of vindication.", "uploaded": "2 days ago", "url": "https://www.nytimes.com/2020/10/09/realestate/new-york-city-real-estate-return.html", "thumbnail": "data:image/jpeg;base64,/9j/4AAQSkZJRgABAQAAAQABAAD/2wCEAAkGBwgHBgkIBwgKCgkLDRYPDQwMDRsUFRAWIB0iIiAdHx8kKDQsJCYxJx8fLT0tMTU3Ojo6Iys/RD84QzQ5OjcBCgoKDQwNGg8PGjclHyU3Nzc3Nzc3Nzc3Nzc3Nzc3Nzc3Nzc3Nzc3Nzc3Nzc3Nzc3Nzc3Nzc3Nzc3Nzc3Nzc3N//AABEIAHAAcAMBIgACEQEDEQH/xAAcAAADAAMBAQEAAAAAAAAAAAAEBQYCAwcBCAD/xAA/EAACAQIEAwYDBAgEBwAAAAABAgMEEQAFEiEGMUETUWFxgZEUIjJCobHBByMkUnLR4fAVMzTxFiUmQ1Nikv/EABoBAAMBAQEBAAAAAAAAAAAAAAEDBAUCAAb/xAAjEQACAgICAgIDAQAAAAAAAAAAAQIRAxIhMTJRBCITQWEz/9oADAMBAAIRAxEAPwDp3D3+ib+M4cJ9Iwn4e/0j/wAZw4X6Rj0uwR8Ue7dceHYXBtjXUNpAPjiA/SbxrPw+Y8uyzSKuWPXJMf8AtDpbxO+/T8CjzL+SqihW88qRg9XYC/vj8kwluY3VgP3TfHzDPVZrmU/xUiVNU7WAlN9R98F5S+eZTWxGlhqqepaxDwqRfz5jHto+w6y9HYOPalA0AluAlyT52GJzNeIqfLoYTC6zaozsp5bbG+JLijjGszeGFKsCJ0GmSNU07jr4Yjpa9rkhtumPSdqgRWrv9lzWcXN/iJlp2OnsbEXtZu/FJF+kWVmo4mVI4VjtUSXux252t345F8Qtta3JsL6hffG5JfkLLz1WuDy8McOCfYxZJI7rlXGtDUwPNI/Zxw2uGNyTtblihprmtjfcxvutzj5yoaiRZUWN9I+wp5E9TfHVOCeJKvNs9hjd/wBSF0xwqAFiRRz98CC0Bmf5Un6KXjK/xNMV6X/EYHykseIPmO9h+BwXxgv6+m8b/iMDZUP+oN+4fgcPXiSy8kUGQD9mk/jOGyfSMIMtr4aSJ45CQxa4FsFxZi9RIsKEJc87XwqV2Pj0kHVgOhbDkwxwT9LQZ+PKxNRPyQhB3/Iv547q9VErCCSYNICDa3THL8+yeOXP5I6lS2mVpYZGG7A7jf1+7C5z1iOxY95MV5bajpYY6hkhKiw1uBiroZo5I1Kzo4Fjsb4mavKJq1S6VDxou5AIAtfkdsE5Zw60mU1kMMmiQhdLjYc99sTrnkrlYk/TJHCJKGoGnU7aWK9Ra+/t9+OZySRlhZfl6eGK/wDSLllRlOW5VDUFSdT3soBJsLnbETZTZi117uuK8fiRZPIJSysQSbW5g4zhkdGKxn5W23xpgWSRv2dWbnta98ODw/mOnW8XyFfmvtp98FyS7Aotg0U7yHTpuYzsLdL4rOEKqeizGjamd1LvY6QLj1O3fiSELQ1AQ2B+yycmGOgfo/ymqrMyHZBuyie7NcAi9xtcc+vpgNhS9nTeLgQaFtjccx6Y15Ztn4PWwt7HBfF6iNaNbk2uLtz6YEy0/wDPlt+6MNi/qTzX2RiRqYkOLHBuXMqzBxIAVvueWFsVJUgBXjA0GxucM6GgLxM9cbRdEBsWwNoyVJno7J8gSLWS1cs8UiyMDZnFrDCriLMpYWhOY6V0syi3MAjn76cWcE9OiLHEipEuy3NgMTn6QMiOZZcKuiGueDdoxzdOvtz9Dg5Y3BqhuH6zTbJOskqZol+FKPY3KsdmHnjzJ5K+NplenEilDeMVFvywhoK2WjY6Drht9N+XlguLiJtdTBTUzmUpYsqgsPI9+Ia44NDb2HVVAnEVX+1WaGAaEJ3t3/l7YhuJ+DanLo5qyFR8ODcL3DF7wrUMqNTCF10qSFdbMLd5uQcCZtxHSZll9VRrDZ1jYglvqsN9rfngxbizmcYyRDcOQ1fwokp2IZ2vqUC6i9r7g9O4euLWhyx84pnoqlv2gDWjSb3tuR52/DEnwdmXw6SQgDUhI09wPdinynMawZoslH2faod2qGC8/M7jyGDLmQIJam/NaOiy/g2tq5z8VJSaApV/mDFtN/Qke2L/AIIyumggjny8roYKXjdiWXbe/fzOOccW1B+BaNmiP+KVMaaY72YI+oub9Tbl4jBuX5rVClkjSRgpuuoGxA5c8VYMO8WQ/KzfjkqR0vi1BM0IAF1udj12wFlcQGbq3UAYU5PXK8KLUv2hXYbEFfU88UdDEqVAnRtSFhfbDZweNciI5FkYDJnlNR5uaSNDPM7BQIxzO97+XMnBdXV6gQWJA5+OIDJ8+y+gnqJiHM9U2p5CtyAOgHnfl+WKSGsSpiDxPrUnYg3BxP8AHUabRdkjqMI5HaTV/th/QzBksSAfHCKlTWrDa+D6F3jN1XXFyI6riq7QhqiH434W+HrJavLmWNGUu0LbAHqR69MTPDirStNUSpqc2Yljz2x1Xi+FJcp7VDcKpHobD8bY55UotF2T2+TtGiby3I/P3xNkxpK0UYsj4sZZfmVOtQkk7KARsFXCjiHNoDklctNAkdQx0oV6m/8AZxvjEsEJp4KyL4Y3urkHSPDu9MTObF6l44suQfDU3KNdtXiMTS7KX1ySMeW1dO/bIG1dGBsRh1R54ujRmNPN2ybBoifm87YMkqRHAyywuhA3JQ2wRw5QfEkPa9zjra+xSg49C+fMHrKyjM1KaemplcQ3NyWa2/nihpG0Wc7b/q0HTx8z9wxq4ioHjqoKaNAzEhgPI3wTFCVCwxAySBbHSP7tjQ+K7iZnzFU+RjSTyKpYTFF52UC34YteGq94hFHU/U5+W4t3bHxsR74kKKiaAxSThZJ3I7GEcvM9+GqTEZtT08La1gk/Xv3m17+5+4Yon9lRLB6yshldJpVkaNWRCdUirpYHxA54fcIPRtUSfDTSgkkGN9wT5/09cO04UyoTs8sksqNzifkfXng6NcrymO2hokP25DcjwBPTGbjwSg7ZtTyxkqQ4ptqi3QDbG4k01UWUkC+F+VVtNWyA0syyheZXH7PuIcqy8r2kjTSt9KQqSL/xcvvxRslbJ9ZN1RSSRQ11G0MttEq7nx/pjlfG1LLlmXIkq2lWdPXrt6YPXjPMZX0U2imgLX0oNTW/iPL0GNPFwbMMtpqhLyJDKHkViSV2Iv47nE8s0XaQ+GGUWmxB8NHKVJjuQPfG6nodHzj5W6+WMqEEbsfUnBj1MUYP2vBd8TVyUMWZ1UQ0lExnmCalsgPNvIczbD3hPLFgou1AuqjrzuR3Ykq/LP8AiDNdckhhhjQRqgsSTzN+ndiizKkraTKoqbLa2QxVbmOd5Gu6HmbMd7ML+W+Gwhs1FdisuSUY2+kBLUJX5rPVOwMCkopHRRzP4DDNXgRF7NTpO6oRa+FlNSfBxLSqt2/dUfZH9d/TDigo7veW1lF2Hd/dsa0IqEaMPJN5JuRm0jUNOa6beqlukAP3nyAwope1kZKaAFwZQ88oPXovpz8/LGGfZpHJmjRtKmoAIia/pFuV+hO+G+X0Uxp0aCdNSg2RNlX+eDYGmY8SzTCoWBo5IVFylTG9wPMf7YQ1uaV0w7KebXCm3aWvv4/1xY8R5ZSSwmsqqh4JFAN0Fx3bj+WIaojSKR3pnDxMbBotQ1HrsR+eMrMpRZu4mmjDKMykyuueWnKNEwKyRgEagfHDmpzmHMgkVQCsNrEDcr43xMSKdRPMnvxg2t/lPp34QsklwNcIvkZMxpZynaCRfsuvJsUWVZnqjKFtrWI78RGoowBcC32TgunqSrBo/bHP9Or/AEWzU1EFLGJR4XtbE7neYpGypTrYXtbvxhJmskdMBNOR8u225xPSzySSF01KT9o8x5d2CCi0y7soEnY/WkPahV6+vkMOVmjly+upwt2jaKQE9Qf98IaKopuxowbqaiJ4JWP0rsNO3qT6YwnrpoaR59LAtRyxyKW2DR77+rKMd4pazTOM0dsbRRz0LmBWjukrgASafxxOZxnEtDTfBUTftD/50/7hvuF7z0v+fLOl4llq8oVqaojDadEsEi2dWOwZTyIBscAV9KqJHGoFlW2Njy5MGtOGLKangimEFSq/DT8mbcRt1v4Hr788O1FXlsS64TU0itpB16JYT+6WGx57E3BGBRAKilMR+q11OGXDdaJJBQVTKshGmJ23DDf5G/K/ljtJI5cmzoMEGinSIsZbCxNrA4Bq8ly+T5paSB25/wCWMOW25c8aXW++JtUzR2YibI8uI1NRw/8AzjbT0EEKgQxJGO5VtfDJ01cuQxiE53wNIoOzZGceVawUS0MZKyVWxK8wo5297euOcS5bLGQ9JO2r7IGx9+WKzjqqWSpgqYx2kjF1EYPzFBpsR4c/fEe9ZUVUywRqIC50nncfd+AxLtvyujTxY1GFPswSOWvkMqTMihQGYsTv74LTLUsBJLMxP/tbw/vy9tdbTNlEsTUtUsySDc6LC45i2N9LmkTkLJC6sbAhfmv+fdgV6GKK6Y3lzWX4eokqZC8pKGERxC2rYC1rW226/VjDiSZZJ1pjECQ6yyyN/wCQBgbDlY3v54OyfKJqmoFTVoYYIyGSEkanI5EjoPDAWf2SV2I+q35/zwuUUugzxfWxVlCs2cwFmYqGIAJvbFxmMfX2xG5QhNRTSdTIb/fi5zAaoh32xp/G8D5v5X+grgJUnT9SH3GNeZ0t7VEOwO4PccekFWWTu2PjhpThZI7NYow3H8sUE9n/2Q==", "type": "news"}, "200": {"title": "Routt County real estate sales total $41.3M for Oct. 2 to 8", "snippet": "STEAMBOAT SPRINGS \u2014 Real estate sales totaled $41320000 across 61 sales for \nthe week of Oct. 2 to 8, 2020. Address: 535 High Point ...", "uploaded": "3 hours ago", "url": "https://www.steamboatpilot.com/news/routt-county-real-estate-sales-total-41-3m-for-oct-2-to-8/", "thumbnail": "data:image/jpeg;base64,/9j/4AAQSkZJRgABAQAAAQABAAD/2wCEAAkGBwgHBgkIBwgKCgkLDRYPDQwMDRsUFRAWIB0iIiAdHx8kKDQsJCYxJx8fLT0tMTU3Ojo6Iys/RD84QzQ5OjcBCgoKDQwNGg8PGjclHyU3Nzc3Nzc3Nzc3Nzc3Nzc3Nzc3Nzc3Nzc3Nzc3Nzc3Nzc3Nzc3Nzc3Nzc3Nzc3Nzc3N//AABEIAHAAcAMBIgACEQEDEQH/xAAbAAACAwEBAQAAAAAAAAAAAAAEBQMGBwIBAP/EAD8QAAIBAwMCAwUFBgQFBQAAAAECAwQFEQASIQYxE0FRFCJhcZEVIzKB0QcWU6Gx8DNCwfEkJVKS4TRygqKy/8QAGAEAAwEBAAAAAAAAAAAAAAAAAQIDAAT/xAAkEQACAgIBBAIDAQAAAAAAAAABAgARAxIhFDFBURMiBGGhQv/aAAwDAQACEQMRAD8AuJsEyuENRTBz2Xfyfy13+7VV/Eh+p/TVeF5j6lvH7O72tKKd6qSsBTO4rtUqRn0yurHeuqp6W/VNmtduatq6e3msZfe+8O4Ksa4BwTnO48Dj1119S85OmScHpur/AIkP1P6a8/dqr/iw/U/prhOtA98Fonp1t1XJ4HgQ3DcjTbwC20jjK5xjPJGNAdNdR3cdPVddWinqmW7PSqZZxEI18QL3OAQB2A5Oj1Tw9MkZfu1V/wASH+f6a8/dmr/iQ/U/ppJdOsLnX0FBPbwtEydSJbZ85+9Ab0IyFI7juMadN1bWSXC4UtBaJKxrdUxU9QsO4li342XjAC/Hk89tbqnm6ZJ6emaz+JD9T+mvP3ZrP4sP1P6a+6puN1pesulqOgnRKesapEsTdpCsYI3ccY8sa8pOprxV3CvpqeywzR0Fa9NPItVtIATcGwwHc4Hfz1uqebpknv7sVn8WH6n9NeHpmsA/xYfqf00PQ9bz1VRU0poafx4rKbopjn3xnBwY94BB/wDcuR39Ne27rWqqpbQs1sj2XS3SVkKwSszhkGSmCoBz8Nbqmm6ZJ2enKsf54Pqf01w1gqR3eH6n9NQUXW5uNnmraWGjaaFIvHppKnwXp3ZsMH8QDgDsR3x5ecJ63HhujUg9pN5FqiGSqsxxhzkZUYPbvpupaL0ywlrJUD/PH9T+mojaZckB4iRwcNnGgrpdr8L1YYWp1ofaKyeF4mfcJlVSVY4HAPBA750El+prPU3vwrbGlU90jpjtmYrNK4/Ec/hGPIaYfknzAfxxLtbuhbTbvsv2Z60La5JJKRWlyE3klh25HJ76YVvTlLVXiK7o1TTXBIvAM1O20yRZztYEEEZ59fjr5KDp93CIlCzFtgAkXlsZx37450HZIrLdad39gpoZUkkR4fEDMoRym75Ej01y/WXt/ULn6bo6gwio9oljhqVqY4pH3BZB2Ocbu/OM8nvpdL0FaHQor10ait9uiCTYEM2QxKjHmR55+GNMjbrAIfGMdF4WceIXG3PpnOl1RL0+tfNQ09LTTVFMwFQn/TkZAH1Hy0DrMC57Cet0JaDTzQqa1VkrhXqRMcxT5zuXj19c6Lp+l6KmuM1dSyVkElQqrUpHKdtRtGAzZGd2PMEZ0kjvHTrBN9oMfizzU8eduGljBJUnPGcHBPHy1JTT2yqqZ4GtMFJ4UEM5d5FbiQHjI4GCMZBIPkdC09w1k9Rz1BYqW6vR1U0k0NXQF3ppIZNrLuGGHyI40rt3TFNDFdkmkk8O5hjUo7ZDFhtOMdjjjjXHg2N6+KjCUxqJYjKg77lBAzn89ew09nlvEttFIgljVHkd1wqhgxBx3I9w89skDOkYqfMoA48CR0nSFopispevDx0H2cX8cYNP5KePLHoPz1zV9O2emp7eIWrS1HSvSwAT7SkT/iBIGc47HuMDXfUP2JaaORxbfaVVQ8kyYwmWAAHPJ50GlNbmkaOWkWKTcQIyyhiPUDPI/Q6IKzEN6hFT0/Y73LNPVtUislMRM25VkXw2JXGFwe/JIOePTXtV0dY3jqfGeo/4iqFZvNR70c/H3iHHB4Hw0namo5blJS0a07iODxmlEmNvvbSCPI5+OjPZrcIVEq0u8IWLbwcj1+Wm3URdHMLuVttNSaR6itqnqKSUyxzrJ95uIwc4GMEeg0uls1icVhdap1qpknkkZgNsifhZTxggaIkQBcADGOPloWfcwwxJA7Z8tIcp8Sowr5MenpOZ5C61NIPdtwGAePZXLn/uzj4agrelPHo2pZa2JAvthV40JLGdt21h/wBI8xnnA7ao9B1V7ZTRy/aEyMy5ZPaclfyznS+q61QMStdXEAYADsM/z0u9xvhrkmaHeLPU1stZLHPSwtWFg6kf4eYBECrYznvnGMjAzxz3aLb7DW1M88tPIs8cWQgb3WRAvGe44zrF7l1Vc6xytNU1UCN/m8d9/wBQeNLvtS8tn/mlxCDuTVyfrrQUBN1t9tjpKevEiwyT1Es7xyKh9wSHOMkf076Ht/S1QklDGlTC700dEFADbHNOGBz885GM4IHfWS9OVdyqb1Rxz3O4PGZVyPa3IPI4IzyNET9S32lnnWluNWkYdhgzuccntk4H0/lgBSTdCMAKszZ7Z06bNcoKs1ENQ2akzIUOEMs3ie58u3Prn4aBudkr6u5T1xqoSTKSPEDESU7bd1O69tvGQe+fLk5x4dRdST4K3atCnzWcjXPtvUc8gQXa4Mz+RrpQP/1ohTFJUc3Nn6ip5rlaJKOHw4xLgZOSowQT2+WlNVZJp5ahzUBVqKmKoZlJ3IUUDap9OBz8TrJHqb4hIN1rztfYzCsk4PJ9fgdRyXG7Kx/5pcGVSASauTz/AD0aN1BY7zS/satpoIY456dTDSpTKdhIYLIGzj4gfHB50RbqPxKqCCVys8Es8jyBTtlhlZmKZPc7wuR8M+esrhrrhPOYzc64EZ59pkPb/wCWnl5cqKKOkqK1W9nBlk9pkPiMfTnHGP5nWYEV+4VINn1NJqLjToSD4hx6L+ultRd4RnEbn5kDWXwVFXJUNG9ZVnauf8d+ePnq1dI2s1vi1VTU1EkcbBREZmIJ75OT8e2syFU3PaD5QW1EENgrK2x0L09tjEVNG5qplCq/iBz+Jic7cD++NJYqeNauTemY9vu+7kZ0f1HVzPa7XQ5YK++Z/e4J3Y5H56AWrmVjEZV3KQPwH9dDExAsiPnUbUIbHBG0sSNEHRmCsuccEgd/z17W9P1VDHsDLOPxNIONuD8dcQpO0yxmUZb8O1cYOR8dB1FdXBWQVW/3gp88nt3PoeNZi+31mQJpbR6ba9I1tuVO6IfEQlTGeSxB5OfTjTq6fs/qmoBWUNSkpqAG8Jl2ldwz3zzql2monkuFPDM+QJFyuBwd4xg/XTu4dV3aFamnjqFjWOVgGhTDBQSAOcjOPPGot818GVrDpdQOa0z2tkp6hoi68sEbJX56+jkaCZJUjVyoIIJxoKFpqlRM1RMQxOSX57Zz210aR3cKsz9u7Mf9NdYZ7BPecTKnPqGWxaeSvlNeyiKQFyhkIXdu49OcE6FvkUS1Mn2fgxMoPusDk/nqKKmM0TKZGTwny7An8PvZ/njS6bxiZGjkcRiQIBuJPIzqB3Lkgzr+q4xYlpf7H+zSqxQmdowMiI53Y8zjVq6QtFouPS0cdbFH7R73hHO1xzxg/PWXUpmkkRS8pKuGY7iQVyO4z641f7Dblq7VBJNLMUanaIwiQqhBJJyAee/n6ahkRgtEyy5EIJqGx9E0VJMXWWfJG07kjPH5jR1DQ01rikjjmGHOSJCgxx8BqgQpSGqnpzbaQeCpbOzv29T8dWPpyzWytpppai307FZNqjw+MY+A1Qq4SyeJzEpdDvOVo7BcaKCjeto5KxBtilhqQXUZyQF5B/MaSXWy0NCJ5hdQ0qjd4fhg8+Xnkc8aM6HsVPPf0juCMwhAZoGLDIIyN3wwe311dP2kx0VP0FWw22GGCJJoYzHFGF5Ei5zqexR9QZZnV12KzLbBWPNWxvUSIgVhkgdhkZOi71RUIcfZjEowZ2AJILZz59vloz9mkMc1bWJIoZWXaAWAH4H9dVavjenqZYIw4ELlD7xOCOD/AE1UknJxEDAY+RLX7Dbqc0M9EMzGWMOdxI7gkfXTvqDpe3VDUxtTqWlDtVMZsgNx69uS3bVW6MuUVsNTXVVO1SIQjhM/iIPqcj56TXKuN2vdVXeAkZqZmkESgEID5ZxpNHLd45zJrREuq9G+Gi+DcokYHOAm5f6jQ0vSF25MNyo2wOAVI+pyRqorFKW2KrA+R29/5atHRtDPHeg1TG6iMqrJIuAQXAP9NEnIovb+QBsDca/2S0Vle3gpdqimMcyNkxyYVmDA9yB66WVlrhNy9np5PDpnkGG4YA4Aznz1oX7W4k+y7eySLBHBK+4KoBZNvkMYznA/PWOvWTlywdsA+720uNmY7XHyFAoFS5S2630tA0sDbZnjXIEv4jwcYz6gaufRVDTz9MRyO+JghCgEf01mlsif7Uoo5yJI2BLblBC+6Tq49UTm3WW0LayaeOanmZyuN2QygAEDjg+Wp5NtauFXTtUkfo0rPNKs8W6UFXJhk5z6Yf4aZWm2ta6V4iyMpfcNsZXH/cTqlUjXGeWWNLrcQYSyn/iHAO04497XlXNdKUPm7V25V3f+pY/11Wn1pjxOdghNiWOnusNJ1JRRqWX70e0Pyx7EbQPp/p6aJ6yMNT0yzzyHwkrVkT3S2CI3+PfGf5agvFljqLgtdQxBPvMvBI3bjuD8/LTeK3Qy0E1NVpHLERu8POfeGflzzpN8Y5Bki9yjdFeJSpdJ2iAVIi2PUKjkj6ef9dKb/c6W41AlhQIdmMqf9tXyewtQUdY1nrKiCacZIlUPtzwQuF7EE8EE6z6ayCJmj9vo1aP3W8RzHzny3AcDVE1dtgY4y0uojG1BZqWV2CFplIfKckHy44Pr66UWWg8bqCGikLgMThgNueDg4PYaZQFbdb/GzFuBKqw2uGI5xkd9dw0032w9WkbwxiMBXkTC5K/+Do3VyQJuPaW101E4mTfmJHj2lB7+ec7uP7OpbBQT0l2LxzySionXMbRhSBvz5OwI5HOu7bEzu0axbw3faBxx27+Wmdot9R7bR/dOPv0BTH4Ru9fyGubdmBEvj1q466+WOqhp6OonCwSHeYwEG4qQQckZ7+XHxzrJKy0W+O4zpJM0dIpByBknt5547nyOtN/a7brk1JQy2uCoqDGzJIkUXi8EAgkYJ8tZVKtzjheWqpSgHunxYthB+RxpsIZeZZnxkVXMsMdH7DeaILLJMs6EMHPPA4AwONXar6fgvHTFDUTzSB6akcKFIwckef5azTp0zVV4ilZS0catv27uAVI/qR9daTcmmFotUdPE7QinbOI3Zu4xjHH1Gly7DiZCp58RKKGGmFQI2KmRmchX973ufNfTn66Vz0D1SSYeY5UjdIq8f/YZ7+mnNDTyvIWw65JDI4xz66ISmVyUj95sFQAuAT3OfXGl+YjgyKgQr7Gkhc+CauIEAkJUPj6Zxo2KOaKPassu7w2H3iBs8cZwBph7SSGWQ4wCc/DXJqo2VwNuSMkDUBnYdxCVBHEWLJVpKCWgKfEFeBz6keXppTMY6rMdwt0M+PxDKvj5BgPhqzlomj2ui4IPHfuNQN4COPcAJOTx3Oj8qnxEKKe4lXuHT9oroFjWKWl28qYo8YPp7oI0ifpieJ0ajvUbrEc7J3aPA+eR5HWjRiF9wji+BxqSGnpUG/ZywyQTnHw0y56mGIGVyw0sqEPDJ4jr+HwcSLkd+T34/s6cvU1EnC08KdsERjcDnORqaIRwq4REXeffA7v8/wCeuTvGFDhR5Z0j5D/mOuMzlWmyH8Rt27O7JGu5ZKmSn2vMJQSThxuGpNmFUFhz8P79NDCRQxVQSwHAz31DZ/cbX3AqW3U6yuzW6kU4B3wRLECeTzgc86NaouPskcNM8AiRQu1o84+XOo55pApWNRxkA+mdDRzGOJjk4IH58n9dXDMeTJnjgSGCBoAwcseckE/l9NSGVmRkU4SMe6c5Jx/tr6epEkBkBxuU7ht8+2hoWdcEnERXLbuSp/31gpMWf//Z", "type": "news"}, "201": {"title": "The Pandemic Sparks a Real-Estate Gold Rush in Upstate New York", "snippet": "The region is experiencing a vogue for rentals and property that hasn't \nbeen seen in a century, and homeowners are cashing in.", "uploaded": "2 days ago", "url": "https://www.newyorker.com/culture/dept-of-design/the-airbnb-gold-rush-in-upstate-new-york", "thumbnail": "data:image/jpeg;base64,/9j/4AAQSkZJRgABAQAAAQABAAD/2wCEAAkGBwgHBgkIBwgKCgkLDRYPDQwMDRsUFRAWIB0iIiAdHx8kKDQsJCYxJx8fLT0tMTU3Ojo6Iys/RD84QzQ5OjcBCgoKDQwNGg8PGjclHyU3Nzc3Nzc3Nzc3Nzc3Nzc3Nzc3Nzc3Nzc3Nzc3Nzc3Nzc3Nzc3Nzc3Nzc3Nzc3Nzc3N//AABEIAHAAcAMBIgACEQEDEQH/xAAbAAACAwEBAQAAAAAAAAAAAAAEBQIDBgcBAP/EADoQAAIBAwMBBgUCAwcFAQAAAAECAwAEEQUSITETIkFRYXEGFDKBkaHwI0LhBxUzUmKxwSRyssLRFv/EABkBAAMBAQEAAAAAAAAAAAAAAAECAwAEBf/EACURAAICAgEDAwUAAAAAAAAAAAABAhEDIRIEMUETInFCUZGx8P/aAAwDAQACEQMRAD8AwIMciD5eRkLnAVmBGffPFPNJuwhRJiUKjOGJ654FQsbW0USRQwGc4AbK8jnPUfaiYtOsGsRdfMSSRSkqI1QDkcZJ/pXmTakmiKG8syXEHZ5jOfADketK7hXsQixu6tvX2Iznr70O+p262ypETGIx3cDPTzNSkv5ThSgKcMC64H3z0rljyXbsbkOp74om4Z46gLk5x0oVdVn5QDcwGSsQztHmaUvqN13+z2MhGAR9PsPGvo77tQ8yAF1UF2jGW6Y8PaiuSQLbGEGsXouBFlnPJwyHcfxTi2luU3biBI+CQw+k+R/WseNXSGRGftGDHeOMbPb1phba9FIVjSXBPJLLyOKGSGStIMR7cwzqu+0YCTcdwkY4J9PKsrqtvq8lzJNNp9yxTlXQZX7Y609i1JVnijlJbPQgZx6nyov+8sKzdpn14OftmpwyZMb7WGkznkl478TyDepJ7M5UfjHPOah/emUCyAjPQnqOPGtfrsaawscNyYwecSMmXUeO3keVBp8P6TFahZJJ9hJ7/dUn1Hd/Wu+GfG43JUK0Z63v52bsoUIBP1sSffmmumCTtO0mdBGnXfk7yfD1ofU9Kg0yMy2hknhlbaHc96MH1HXxoK11OJJBncMDgDw6fbHFVaU1cAo2uo6tYW8sJsJJuwDk7HjCnGRjxJ/eaT3usvqLNNcSiR2P0bB9PrgZpRNdlrcNbxlodvfZc4+7ULDdq7dnErKDzuGCzHPsBU+DknYrJ35KXIkiuMqTnJPKEc48/PFfPLK1szxHeuCd8r7d/p6/0oDVGaJlRkJJOQ/TIHhiopJaXMKwvGYpV53iQkEZPGPuPxV1jtIZINspZZI4Ujc45UkHAPvnpRccF2jSOVmDqctmPCY9POq9GgtrfeWu0Vhkn2/+0RqF72qFoLt2V1wVxkDP+o9KWcalpaC0KbidpJW3yMFZvz9qhHcdhKSmeeAWNSt3tOxkjuE/ijO1g2cH2xX1gI2vt8gzHGCzLn6iOn5qmqAN1F5Nahtqsx5IDbTj/kU9tHzArTqtqVHRXLEkAeGaz1xeTMxPzDRkdTwxPrkcioJeSRoNh7SUHg+B+xxzXLPE5IVOh/C1vqIZklkeSIZdpF2kE+WMeXSqJblWuSsjrIrHChjg9fNRkfmqVl+ahz2kaRPlmQDkt4nFQmst6v2YbJ+lwMnr0FQSqVMZhM6tc2pijMUSMwCmQgc5wOuTnwrRaP8AAtkoe81GWZolygiAC85AyT14zWW0+2vbm4QWgWVIZVNy02FCAMOmT1ro+q61bWcJja7lcuzCMouQWywOWB8MjP8A2124lxg2xo9jMsYY0O0KvicGkM+ktcnfZmKF3YlyoPeHnjnHSmvyWp6rp7GKR04I7yZyvn++aXwRXulZWZdyjBDqQAR6eRrkeOcFzQJLygK++FmCLJb3Zm3NlhMTgeZBGfxQMvw/eWx7yxuf9DZ4P6/pTI6rul23E7xKDnYcNux09fzV0N8+QzBGibwLfsDPpTRyZYr3C2xfpWjyTCZ5rZmto2CSMTtAduAM56+P2p/N/ZxrrQZtbdSWyADKoGPA5zUbJ3uLWe0dkRHu4xCzkYjJ6ucemM/vPXoIdPswUmu4GtYo0VS0uXyAS2702lD7Zrrxrm7Y8aZxxv7IviJSDFd6byMkPI4P/hQOofB958OMP7zmtXeVCES3Ytt8ctlR6frXb4Zre4slltp9KdvlZWZ89ztFxhh/oGTn3Fc9/tQkgh1tYYhGv8MFhEeeQMf8/kVaeojNI5jJJhizYVlPHd5Hv6e9OLD4c1W+sIr2zjUpI7BUZgvdGMNjPj7UA9mLi8cliYlQM23ksfKusfDWkNPoWnPDqAgiOnlxHsQ7HHCpknPOPHn1pY09CJK6ZjdP+Fb+JCJlVGJJYhwRj85omXRNZW+Py8MIt+07rNIMgE9fxWzs9EumYG61MxA2izGQxJ/ik4MfXGBx6+tE22hO7Wpk1od+ItMEEWRJ4KOOh/NB9PBu2NSOaJeapJfsFtJmSNiuRCzKWBHQgYJ48PKqdVTWZ43EWlXccZOQpgK+7U61u5tLDXJ4hbBkhvXdldFAIJJ255z1/pWhs4tKvNMmtprb5S4FixDvAhYKZP8AE6jnkDr08fChHFDkakZXRfjyDT4XEmmzyCSUSbWPGRjoccD0oPXNfs9XSS6hgubaVmGU/lUc9OOvvR3/AElrLtVCzBSMGIBc/jnrS7V7uOWBpMbZU4wyjnPnxUJZeXtoMvsgICzgxK0C9tjGOX59Rn/arlmWSFZxAmehKcAe2eBSlr66WZI5QpLDLHwx4dPCmFlciLm4RGbg4JHA9ulTnCSWyTTDFt1mdJWlSIHjB4yccHjpWmT4q1mJo1XSY7qIAfxo4lO/uhevsAPYUgupLe9WFAuGQYG2RVx9j9q02hlLOySFWVFzuO9wxqEs84Q0thVrsVWnxnrNvGIF0IhFVl78APdPUdelH3PwbefEjpq8guAbxBIAJEAIIzwDk9PDwok3FtKjfx4CB15BFNbX4kigisV7GxIsV2wMJyuO7tPGMdM1Tp+pcm/VVfkf5Oc6loHy2qT6UZmgmtwpZmYEtkZwcDwrQRLpdrZWkF1skmNkq78L/FGfqAzkHg4qeuRW+p31xdXskafMyFt0QIA8gW86UyQacoRY5MusaplpBwFHA6+GPOq489SbapfBqvwNWfRI2jlZSwW0UEYXnOOT60ToNzog1KyWLaJFjKKzBQCT0zz1rK2tpbmJvmmTtGQRnspEHAxz1PeJGc+p4q21tYBcupuAsQAEYZ0JHnnnzz5fpVX1cf5MyQHrFpdTazqN1E5KvcymMYI4zj78Cr9C1vV7W1NuitB1z2sRZQOON32on/8AOWc7mSbVnfLbgu9cA0xj0i3jA7PU3A8t6GuOfUO9fpg2Z24Lykd6Qqo+rtDmqbq7b5Qpt4XkEkkmidJ+Hrm4zIl4g2ybD2i5yTVOrWclu7I1wkrxkA7RgHrXTKLTstYhOxp1k7NhxjOcVOPT4JiSN+GwOSaOaIqodUGOvlj717GSsYYcbvFTgGs8j8CssXR4I1UuyhT5uOKcW+kWlxGp7Z9vHKy5pZHB8wyB9xOQq7cdfL71o2+Emihjmke4WFVO4RKeeAeMe+PcUlZJLTNbB49DtokdfmX7xB8un3opPgq6uoopIxMUlXKMHTvAjOR381Cy+EvmbcTme+UbHYr2bZyuOOT15486bP8AFMejNbWM9svaacvZxsxcHG3bnAHiKrjxz+uQbZnL2zisZHtZrmdJIX2vvkYkY9ic+9VnSJLmNJIizxlBID2bE4I/26UPrOrfPatdXkEa5lILc8Dj1pjFZSzW9tMl6Yle1Qsi7sAbefGmipOTVmtgFvDuHadqEwoYh8jAOMH25HPrU7exeYvboQ5Q7zgE5z5cc+9GLpDrxHqHea3AAIOCnHHt0/Fe2GhS/MRqLwKjJuZl4JApuMg8hKYLMgp81ADu6GMj/wBavFrDsCi5hJ6cKeOnP0UNeo0d7cW6RoSk7qmVGeD4/bmi9Nsby4geUTRnaMndKowvTOPKot5PBrZFb29tLQrBwSMnI/fNCgzXEZa4Bd2+nJoh57dBlpAD5Y60Gl6QxEaZXxyKm5ykqAyqNJBNkSFSMgKzVeGeSQDvbsYOOhrx7uJcE2zerA180xaHdEnZow2g7u941qbBQVBMqQvsmBaOdGRCOhHjXRrXVXO2aV7btJEXeFuOmPIHgHmuXWUaKxZnyMHw8fCqpo2C7X3sOSMjjNWjPg6Go660ge3CZuFAt2gBEoJwcd7Pnx1rC/HBWXV2lRSCVG4MOeAPGsorz57skox/lc0RHNNNuE0skhAyC7lsfmmlktGooZ2WQnCkEYINbfTpdKGn26zQ3Bb5LvEdpzL/ACjg4x06ViXjO7nHPOT4UxttSuYbaOGMR4TgZHUeHj70sJpbAayKbSGiZpxcLm3UDas3+L/Mo68DiirW40KOWFkedX7H6m7UAP8A5TxjH6VkIdVmY7tsYc9SV60SdSlEm4Im3PAIOcU/rxRtFeqC1l1eV+0ODcuJDtIwM03trrTbPTZQo7aVrb6XLYY7/oz5eNZqAwSXgDHvTOANvPJPjV+p6W1v/Keee6MKD7+NKslboNELy1ltyBMBkHbwc8ihMMwzg7vPxoxHcsW3BvHzqKKzFlGCRznzrmugAEofgZIz05/fpXkmSnfc8ZIFFPbnJYivTCuNoJpuQQeAKigqfc9KMnMYh7srMzA5G7OKpEQXALHKivVhB72PtRckEG7RghQZANfRsqyhm5HQ+1WtEQ3GeeeKlFbszd4HFa1RiZgPWMrj24NffLllG/JHXINT+W5Cr0680SFZQNvAPBwaRyBRQIWKkoMY6rVUm5xtIwSOaLcSBgByuOagyMhzjcD5UqfkxXaRJFLDK6ghHB8uK1iPFNp4dQ7hjtYB8gcnH+9ZO5UiHOCCTUbK4ubQsYHxuGCD0q8J0gn/2Q==", "type": "news"}, "202": {"title": "US will \u2018become a renter nation,' says real estate investor", "snippet": "Rising home prices are keeping prospective buyers out of homeownership \u2014 \nand some investors say it could be good for the rental market.", "uploaded": "2 days ago", "url": "https://finance.yahoo.com/news/us-will-become-a-renter-nation-says-investor-183327180.html", "thumbnail": "data:image/jpeg;base64,/9j/4AAQSkZJRgABAQAAAQABAAD/2wCEAAkGBwgHBgkIBwgKCgkLDRYPDQwMDRsUFRAWIB0iIiAdHx8kKDQsJCYxJx8fLT0tMTU3Ojo6Iys/RD84QzQ5OjcBCgoKDQwNGg8PGjclHyU3Nzc3Nzc3Nzc3Nzc3Nzc3Nzc3Nzc3Nzc3Nzc3Nzc3Nzc3Nzc3Nzc3Nzc3Nzc3Nzc3N//AABEIAHAAcAMBIgACEQEDEQH/xAAcAAABBQEBAQAAAAAAAAAAAAAGAQMEBQcCAAj/xAA7EAABAwMCBAQDBgUCBwAAAAABAgMRAAQFITEGEkFREyJhcRSB8DJCkbHB0TNSoeHxFSMkNGJygqKy/8QAGQEAAwEBAQAAAAAAAAAAAAAAAAECBAMF/8QAIREAAwACAgMAAwEAAAAAAAAAAAECAxEhMQQSQRQjQgX/2gAMAwEAAhEDEQA/AMWCK7CJmfyqQWVIJSpJSoaFJEEGlSg9N6YDHhz0r3hHrNTEoneNRSloyRpr2NAEPw46V4JqaW9dK94UbigCIEiuwnpUjwxScmuxMdqAGuQCPxryUTG9O8pnzajvSgEgxQMbDYiRM96UNkkSNKfCBMRqKXkiZiBSAYKNToZia8prUTpFPKSOYA/eJGgml8ODtHpQPZtmY4ax2bSE3TB8WSEvohLifn+9Z9xBwFkMclb9qDd2yTMpTC0j1T1+Vax4awpowlKBoUcp26AdulSkpASefQnfUnWr4ZJ86+CttUKBSfXSkUiDBGtbnnOF8ZmyVXLQQ/ygeKyIWffuNeves3zvB9/jnFLbT8Q0J1QPMPQp36UtAC8eXUzXlIERMRrrTnhKCYMyNTptScpnUbdqQxoI7ie8UhTHQgxTsRM/4rgmDQAgR0NJyx0nXenAPSugBJP4zQAiUxSlHXQCuxvpBrvlJ0AFIBgNgADc9q65CBtPrU22tH7lzkYacWqRo2CoxPpV3j+DMlelKnQi3bXMKJkn8KANfYMCVwSSYjf0/pTqeRShB0V9mNJ2pEwUgpB1HTSKbeLVu38RdOJQ2wmVrWZEdSZ2+u9UGhxTZ8QgTA1VCQJ7fXWuORPiKC0pSB8vX9aqL7Nm3yuEtbQsP22QWsKdB5toIKSDB3ogbQGwhJSEpSNgIj29aYAzneFsZmEKK2UNvDZ9mOYHsdNR71nWb4PyWMCnUNm5YTMrbTqPcb1sr6krAKVIWQJ8samP8VCdcaDa31nlbSCSowJGup9KQGBqSFbAa9q4Le2hoi4wvsXfZBS8YwUnmPO8AAlZ2kD9etDwgDl6flUjPBOomduoqVa2b106GrZhx1w/dbRJ/pRLwZicRk5+IUp26Sf4C1cojqRFahYW1vYthFrbtsMRyhCG+WT+u1NIky2z4Fy745320WydP4hk/gKKcXwNYsEqfbXdajV1YCT30T+s0b+IlpH+6pttKUFSlKVG36b0H4zjtq6zPw5s1N4i5dLFnf6hLrg3kHYE7fUUkg2y/tcQ0ylLTDDKGkEFPk5QNOkD6k1YragtlOgQDIiBHt9b12gcyVFCk8pjlA3HfWmiFuhxSnEhPLy6af4piKxeRZaavE2a27u/YbKxZB8BaoEx3G3ah3O5VORx1lxFbc11igBb5LHrUSkJJ1VH8wMaxO3rQji2by2fWphNhjLrCcynnVkreuHD6RJBG3TWaMsbwxe5C0F9a5BeLVkWpvrVDfOhZOhWmTCeYa/OoZZEa4ctbPiTh3IYBN09YPPKcWRzKba0EGfuyD17elaE8hstqSSVK3ga/KflUXB4u3wdg3Y2ilFpBPIXFFR5tzrT77wcSlsKJMbpVv6Sd5/KgQP5/PY3FJUu8UecaJa3UvroOn12rL87xJd5hQagMWaZCGGyY/8ALv8AlVjx9jH7PJOXK3FuodOijJ19z6DbpBFCPMRuIqWPQpVOxn0r23X+lckztSkpP2Z+dIZItLh6zfRcW7hQ4gyFJrWOEuKmMqwm3dX4F6lPnSrUKHdO34dKx+Ypxl91l1LjbhaWkyFAny1SYmjbOI8O9nrZmx+KcYtuYKu0NwPGQBPJ6bA9t5rPLG0tcTwzYZC9+MdyPxS12OLVspxKoCynl5oGnvp3o44Hzq8raqFwgeMwYLyAQFn9TG49asOIOH3MpeWmVsLwWeSs/wCE8WwtKkEapWOo/eqJKHhW8zVla2tyt5WXxl8Stb7ktrtnObziD9wEK0JAHTsTNhxp8NrtnPEZUjnQ6nzJUD1nruKEuN7i+vrDJ2zDLtvYWVspb7nKUfEucshCP+mSCT39tZ2LzDdp8NiMdbp8Owtibt5R5UMQk6SAQVTuOn9KYE274cxF9kPj7u0Su5CAOeSOYCYkbEa/lUtV8krPhA7fa5dQO/tQlxZx1bWJdtcfFzdSQpQVKUe56n2oDseI7+0zaci46p1Z8q0zopHVIGwFTso3BhxRRywUbxBkmBvTVwhXh+K34kgAidv8RrVdj79p+yQ/aKlkpCm1AzpqPx3FShlLZ+8SylxKRyFx1yZDaQJPvT+bF90ReIca1lcYttaASZ16EzH120rEshbO2d04w6FDkJA5h0Glb0bvH3KP+CuUqCgfKtMfMz0oJ45wCLphV5bpAWBK1JEg6b/v/auM5JrhHasdR2jMFElIrwMCKVUjTY9ZrgqAPmiT67VRzOp61ZYTEXGYvQ00CGU+Z50QQhP71Gxdg/k7tNtb6feW4r7KE9ST9TR+p+2wOM+FseVtPKUlRErcWY1V29vaqSE38DDhqzbtGk47HtSGhqEagH1V3P41fLC0pIUkgz9k96DuH8XctYBo361+I4pTvKVqEEnQie2m1FSrlTrYdVHMRr1k6b/hXPHl9r9Trkw+kqt7I2axjeUxNxji6bdD4CVrbAkQqdPXSqO7usfwZh0sWyPFddkNMnzLuHNdT3Hc+vencrxTY46/t7W7cKFOHRWh5OgKuwqW6m0yDjLriG3OUy24lQlII1g+/wBaVoM+zBELkyRI6gUrlwhCOYmNdBUVLh6dPSmLszymR7VzSLb0FnCfEim3TjbtwotHj5NYCVdiex/P3ojyd1c2geetko/3Gltwex3+f7VlBNHPDuW/1eyVaXS5uG0QqRqoD73vWiNNepnvc0rQacDKavQ0lhS1uqQQ44R1H3Y+73369gYL7hvl523IJgpWYlJ/b2rI13TmGtL1dskLbdSovNGfMOUgEexM/KjLhO0YRiF5tC1tvvt+K80CC2eUaADpAET+NeX5MrBSo9fBf5E72A/GuDXiciXESbZ9RU0qNu6T7dPQ+9DlvbvXt0i2tUc7qzAHT3J7DvW0cTWrGTxT9vcInn1aKVapVP2j2/Y0K8O4P/SLY8/I5dr/AIrk6CPup9Na14k6WzFmahi462bwmOLTX21iXFTqtX1MCq2wubzK5lTOOcZQ61/y7jwCkhQ2nmSqR8p03FW93bOONrSEFKuWEyZ/xFDWBx15Z554EEKtyHDyncESI+UUeS3GPgrw0rvns1DC5TJ5KxLWaS18Zby06WkBMqBIPuCAD00VTXEvENrhLAumF3StGmhpzGNz6Cm73NW1hhnci42oJgFfKnUq2j5wNfSsjy+UuMteLurk76JQNkD+UVw8alU+/wBZ08lOa9PiFvLx+8u13N04VurMrV3/ALUScIcVOY11NrcrBtlGAtaZLX6x+VBpcIAg6/pXvFA1G5rTszaIBd5EFRqKpwqMk00twr9u1eTqQKEJjo5lHlSkqV2Ak0W8M8M3ovmrm6DjKEqBhCk83qFA+lU1pes2bbXmQESC42iStZBnWRpt3qcnMr8J27QyUJKkq5HFEpWrXUR7zXHJeTWo4KlT/Rq9hZ2bAUp8tOKWCTzgKgRsPSpabqzQ14DBShspKfDCYTFZDg+I7m4zdk3clCGiop8kg6pKYkn1o1+IdEKS4kiPKroR3ryPJw5Jr9lb2bcORSv1rRcOFdu6rmdkuH7f8wg/X9qfbt/EjwQSSIKokRVIm8cnzLTH/aKmDiF20QElxnl/lUkCfw969HB/oSoU0uTLkwOrbXRcPC1xjXxN64nyypS9AlEb/hWPZniRu5yuQuWS+W7lREJUESIASZ36bRRfxHfO8Q4zwFFTVqHJcLCpKgNpnp6UMMYHGNq5wq5cI2kiP/mul+TjrsUxU9EXDcQO2D5TcPXKWFp8yHFh1J90kDT50Q3+Gx+Xx/8AqPDy2g4n+LboMJI7gHVJ9NqrE4XGFRJYeWo6+Zwz+dTcXb47F3iHmrZ1tYVorxjr/wC1Z7yzv2jey5T6YN3DTlu4EOJ9QdgQNDv61H59TOlH3FGIRdWhubdLjiNFBLeqmVdSAd0kbjoYigjO2CsVfqtVKUocqVoUY1BHp6yPlWjDnnKuOyahyf/Z", "type": "news"}, "203": {"title": "Apartment for Rent With a New Unit Number Legal", "snippet": "What difference does it make if an apartment is called 13P or 13D? A big \none to many prospective renters, which is why brokers sometimes ...", "uploaded": "1 day ago", "url": "https://www.nytimes.com/2020/10/10/realestate/apartment-nyc-days-on-market.html", "thumbnail": "https://encrypted-tbn0.gstatic.com/images?q=tbn:ANd9GcT44XnE59H3s-ciVOBdXlDVmkRqGF33rLa4pWudKVzrbuRF0loLQtzI7Xs&usqp=CAI&s", "type": "news"}, "204": {"title": "Real Estate: Live where you work in Lehigh Valley", "snippet": "At one time, a narrow building smack dab in the middle of the 1000 block of \nAllentown's West Turner street sold milk. \u201cWe had Carl the milkman ...", "uploaded": "3 days ago", "url": "https://www.mcall.com/business/real-estate/mc-nws-coronavirus-live-work-units-20201008-f46eyugl2vhq7b2dd4ldylyax4-story.html", "thumbnail": "https://encrypted-tbn0.gstatic.com/images?q=tbn:ANd9GcRC5OiuJDpwN76jKxYeSXlxTRuZr6is4fwg0refkeLj3COONEWUQayJ9VU&usqp=CAI&s", "type": "news"}, "205": {"title": "REALTORS Association of Maui Released Real Estate Statistics for September", "snippet": "The REALTORS\u00ae Association of Maui has released the September 2020 real \nestate statistics for Maui County. The report shows that housing ...", "uploaded": "23 hours ago", "url": "https://mauinow.com/2020/10/10/realtors-association-of-maui-released-real-estate-statistics-for-september/", "thumbnail": "https://encrypted-tbn0.gstatic.com/images?q=tbn:ANd9GcTOcM_sObLOKviBwuBNMjLKTmNTVqlhiAvCXUBe06KSBMUay4DVAKTFcjM&usqp=CAI&s", "type": "news"}, "206": {"title": "Real Estate Stocks, Housing Markets To Watch In Surprise Covid Boom", "snippet": "Low interest rates and the work-from-home trend are stoking real estate \nstocks and sales in small housing markets in the surprise Covid boom.", "uploaded": "1 day ago", "url": "https://www.investors.com/news/real-estate-stocks-housing-markets-watch-surprise-covid-boom/", "thumbnail": "https://encrypted-tbn0.gstatic.com/images?q=tbn:ANd9GcSO9MMTUfpP4lHU0-kQPrXMPWhlgojPBS5MrA-Qey-wDwzsxSuTjjbFhj4&usqp=CAI&s", "type": "news"}, "207": {"title": "Walter Williams, Jr., 1936-2020: Former City Council president, real estate executive", "snippet": "Walter Lee Williams Jr., a former City Council president, JEA board \nchairman and real estate executive, died Sept. 30 in a boating accident.", "uploaded": "1 day ago", "url": "https://www.jacksonville.com/story/news/local/2020/10/09/walter-williams-jr-former-jacksonville-city-councilman-real-estate-executive/5936923002/", "thumbnail": "https://encrypted-tbn0.gstatic.com/images?q=tbn:ANd9GcQpcILI_Q5HbxhY10-BZmtg-_UfgmumOsYy8H6u1L4IMc19VWns00EQMTo&usqp=CAI&s", "type": "news"}, "208": {"title": "What happens if a buyer backs out? Real estate expert on what you need to know", "snippet": "The answer to who gets the deposit back is not always black and white.", "uploaded": "1 day ago", "url": "https://www.foxbusiness.com/real-estate/buyer-backs-out-real-estate-expert", "thumbnail": "https://encrypted-tbn0.gstatic.com/images?q=tbn:ANd9GcR9LHMZbqpUr45a-FROz1UcVERRUMh_QHDD2nnPAdljOukRxghfjC9zbAM&usqp=CAI&s", "type": "news"}, "209": {"title": "Worcester County real estate transfers - Entertainment & Life - telegram.com - Worcester, MA", "snippet": "Ashburnham $425000, 122 Ashby Rd, Ehmann LT, and Ehmann, Evan D, to Race, \nLindsay, and Race, Benjamin. $400000, 39 Proctor St, ...", "uploaded": "9 hours ago", "url": "https://www.telegram.com/entertainmentlife/20201011/strongworcester-county-real-estate-transfersstrong", "thumbnail": "https://encrypted-tbn0.gstatic.com/images?q=tbn:ANd9GcTQCs9XJApqc2BBvra6UEhLoXSyUL9-NEv_s9BtUTvFMHxco5OakfkIJws&usqp=CAI&s", "type": "news"}, "210": {"title": "Redfin: A Disruptive Growth Play In Real Estate", "snippet": "Redfin is a disruptive company in real estate brokerage. Superior \ntechnology and better incentives are key differentiating factors for Redfin.", "uploaded": "6 hours ago", "url": "https://seekingalpha.com/article/4378488-redfin-disruptive-growth-play-in-real-estate", "thumbnail": "https://encrypted-tbn0.gstatic.com/images?q=tbn:ANd9GcTXVxjG3oPddSiQxo1F_CjOPz8GmRm_bOOORmNr3sId4ByQ4PDzyk0z4hw&usqp=CAI&s", "type": "news"}, "211": {"title": "Roosevelt Island real estate is booming thanks to COVID-19", "snippet": "New Yorkers are flocking to the relatively unknown Manhattan neighborhood \nfor its affordable large apartments, outdoor space and relative ...", "uploaded": "3 days ago", "url": "https://nypost.com/2020/10/08/roosevelt-island-real-estate-is-booming-thanks-to-covid-19/", "thumbnail": "https://encrypted-tbn0.gstatic.com/images?q=tbn:ANd9GcQgNBNYFvQ1IkKa3Nzv74JYRum7OH_hakbTEJV7IkNaPXZJXxF5ziSc2uM&usqp=CAI&s", "type": "news"}, "212": {"title": "Longmont-area real estate, commercial deals, Oct. 11", "snippet": "This list includes trust deeds (to secure repayment of A. loan) of $750,000 \nor more. Information includes the borrower, lender, address or legal ...", "uploaded": "4 hours ago", "url": "https://www.timescall.com/2020/10/11/longmont-area-real-estate-commercial-deals-oct-11/", "thumbnail": "https://encrypted-tbn0.gstatic.com/images?q=tbn:ANd9GcTbwP0HgLUeNXUjFD8GtWNtXTkOBlKTrrKVNA74_ppJmPdNRF7Unnyg_H4&usqp=CAI&s", "type": "news"}, "213": {"title": "Eastern area real estate transactions for the week of Oct. 11", "snippet": "Churchill. Darrell Williams sold property at 1900 Brushcliff Road to Ranada \nTamara Almond McCoy for $117,000. Estate of Theresa Morgan ...", "uploaded": "13 hours ago", "url": "https://triblive.com/local/penn-hills/eastern-area-real-estate-transactions-for-the-week-of-oct-11/", "thumbnail": "https://encrypted-tbn0.gstatic.com/images?q=tbn:ANd9GcRFrHAmH0e2AyoLtaHropm813OOqf3f66w0V6QA3j6aWtjMFwGJqERXYmc&usqp=CAI&s", "type": "news"}, "214": {"title": "Real estate Q&A: Our lease doesn\u2019t end for 9 months. Is it reasonable for prospective tenants to tour our home?", "snippet": "Real estate Q&A: Our lease doesn't end for 9 months. Is it reasonable for \nprospective tenants to tour our home?", "uploaded": "6 hours ago", "url": "https://www.bostonherald.com/2020/10/11/real-estate-qa-our-lease-doesnt-end-for-9-months-is-it-reasonable-for-prospective-tenants-to-tour-our-home/", "thumbnail": "https://encrypted-tbn0.gstatic.com/images?q=tbn:ANd9GcRBiG37AvA207WiINwKMMTKCENqpimlPpkuyufomm5fWl4Tc_bkXWreow4&usqp=CAI&s", "type": "news"}, "215": {"title": "Kushner Real Estate Group Breaks Ground on Phase II of Bay ...", "snippet": "... residential developments,\u201d said Jonathan Kushner, president of Kushner \nReal Estate Group, which is responsible for the new development.", "uploaded": "5 hours ago", "url": "https://newyorkyimby.com/2020/10/kushner-real-estate-group-breaks-ground-on-phase-ii-of-bay-151-in-bayonne-new-york.html", "thumbnail": "https://encrypted-tbn0.gstatic.com/images?q=tbn:ANd9GcRy66wbkjqILqBdH-6cf29jNRt3gikymkGFmoK7PAC4ChPc0EcClRIbE6A&usqp=CAI&s", "type": "news"}, "216": {"title": "'Fall seems to be new spring:\u2019 S.I. real estate listings, sales jump in September", "snippet": "STATEN ISLAND, N.Y. -- At a normally slower time for residential real \nestate, Staten Island's housing market saw an uptick in sales and \nlistings ...", "uploaded": "6 hours ago", "url": "https://www.silive.com/coronavirus/2020/10/uptick-seen-in-si-real-estate-listings-and-sales-despite-coronavirus-crisis.html", "thumbnail": "https://encrypted-tbn0.gstatic.com/images?q=tbn:ANd9GcT-87eG8W6pW-K78HTAoM8KqZTtnRvu0cvJnRTihFtmW1JS_U-DhukmZno&usqp=CAI&s", "type": "news"}, "217": {"title": "Real estate stock slump hits Dubai", "snippet": "Dubai real estate stocks were once the stars for investors betting on the \ncity's booming economy. But their fall from grace has been spectacular ...", "uploaded": "7 hours ago", "url": "https://www.arkansasonline.com/news/2020/oct/11/real-estate-stock-slump-hits-dubai/?business", "thumbnail": "https://encrypted-tbn0.gstatic.com/images?q=tbn:ANd9GcTch8EKJ9_Rir1nerKO4fOpPSG8mvI04qBV2dilK3CJk0b3Zb4cVeuyuqs&usqp=CAI&s", "type": "news"}, "218": {"title": "Can 2020 get ANY crazier? Here\u2019s a commercial real estate metaphor", "snippet": "Commercial real estate was business as usual with no recessionary storm \nclouds massing on the horizon. The drought was behind us, too, ...", "uploaded": "4 hours ago", "url": "https://www.dailybulletin.com/2020/10/11/can-2020-get-any-crazier-heres-a-commercial-real-estate-metaphor/", "thumbnail": "https://encrypted-tbn0.gstatic.com/images?q=tbn:ANd9GcTdGoHoER7y4YvvMhaV8ZZJ707J6avXyMTSA0t1ZNncuTsRo5rLIt4AnAQ&usqp=CAI&s", "type": "news"}, "219": {"title": "Hampton area real estate transactions for the week of Oct. 11", "snippet": "Andrew Giambroni sold property at 10510 Timber Edge Drive to Kyle Opitz for \n$297,000. Real Estate Transactions provided by RealSTATs.", "uploaded": "13 hours ago", "url": "https://triblive.com/local/hampton-area-real-estate-transactions-for-the-week-of-oct-11/", "thumbnail": "https://encrypted-tbn0.gstatic.com/images?q=tbn:ANd9GcRFrHAmH0e2AyoLtaHropm813OOqf3f66w0V6QA3j6aWtjMFwGJqERXYmc&usqp=CAI&s", "type": "news"}, "220": {"title": "#asksethanything: How do I select the right real estate agent ...", "snippet": "This can mean less experience, which can lead to clunky real estate \ntransactions, missed contingencies and lack of market knowledge. Make ...", "uploaded": "12 hours ago", "url": "https://www.pottsmerc.com/business/asksethanything-how-do-i-select-the-right-real-estate-agent-column/article_4fd531ba-0a48-11eb-b86f-73b90c26a642.html", "thumbnail": "https://encrypted-tbn0.gstatic.com/images?q=tbn:ANd9GcSdCgzk8QX75x6h1BJtqvBUMF6GcrwH4uYaPYF28Lc&usqp=CAI&s", "type": "news"}, "221": {"title": "The Best Real Estate Team (two or more people) 2020 Results", "snippet": "With more than 75 years of combined experience, real estate guru Kyle \nYeatman and his team have guided countless Richmonders through ...", "uploaded": "12 hours ago", "url": "https://richmond.com/rtd-the-best/home-and-garden/the-best-real-estate-team-two-or-more-people-2020-results/article_bc02aa0e-0b2c-11eb-a7f8-47a00d1028c3.html", "thumbnail": "https://encrypted-tbn0.gstatic.com/images?q=tbn:ANd9GcQ_sicTskmhGy-yRpG6yP3lDPNc9u6AiCeZghJxEUU&usqp=CAI&s", "type": "news"}, "222": {"title": "Acadiana real estate continues hot streak despite pandemic, hurricanes", "snippet": "Acadiana's residential real estate had its best September on record \u2014 \nlargely due to Lafayette Parish \u2014 though there are still few houses \nbeing ...", "uploaded": "5 hours ago", "url": "https://www.theadvertiser.com/story/money/2020/10/11/acadiana-real-estate-continues-hot-streak-despite-pandemic-hurricanes/3622462001/", "thumbnail": "https://encrypted-tbn0.gstatic.com/images?q=tbn:ANd9GcSj032namom6rMH80HjyZK5DLwKdjpzuvqVubNHVkbxWWgx2Ev2jc2Hq-A&usqp=CAI&s", "type": "news"}, "223": {"title": "NAI Emory Hill Hires Brian Ashby as Commercial Real Estate ...", "snippet": "In addition to working in the commercial real estate division, Brian is an \nactive real estate investor, who is currently developing multifamily \nprojects ...", "uploaded": "1 hour ago", "url": "https://www.mychesco.com/a/news/business/real-estate/nai-emory-hill-hires-brian-ashby-as-commercial-real-estate-broker/", "thumbnail": "https://encrypted-tbn0.gstatic.com/images?q=tbn:ANd9GcReMniu5d99pIOUiiqtPQRqcL3igJzta7mfhjvSlMWRiOy6Vapn3qLGj4U&usqp=CAI&s", "type": "news"}, "224": {"title": "Real Estate News | Business | postandcourier.com", "snippet": "Berkshire Hathaway HomeServices Carolina Sun Real Estate welcomes three new \nagents \u2013 Lina Dimova, Martha Brouthers and Desiree Smith ...", "uploaded": "1 day ago", "url": "https://www.postandcourier.com/business/real-estate-news/article_21cdaf0e-028c-11eb-92c4-d72503a6efdb.html", "thumbnail": "https://encrypted-tbn0.gstatic.com/images?q=tbn:ANd9GcSd63nQE7o5uF5IrdrewL4_EW4UuPp_DHqfpRzZB50sYu2uJuZHD-6lMCo&usqp=CAI&s", "type": "news"}, "225": {"title": "A Challenge to Real Estate Commissions Gains Ground", "snippet": "Mantill Williams, a spokesman for the Realtors association, which \nrepresents more than 1.3 million real estate professionals, said in an \nemail that ...", "uploaded": "2 days ago", "url": "https://www.nytimes.com/2020/10/09/your-money/real-estate-commissions-lawsuit.html", "thumbnail": "https://encrypted-tbn0.gstatic.com/images?q=tbn:ANd9GcT4T2WK8xS3h_ecpbzCPY7broqABxRI0subXNV6ccQuxeqFkenNJFEHP_w&usqp=CAI&s", "type": "news"}, "226": {"title": "Cleveland school levy, downtown vitality are hot topics at ...", "snippet": "Businesses \u2014 commercial real estate owners, for the most part \u2014 will pay \ntwo-thirds of the costs. Price said he and other property owners ...", "uploaded": "8 hours ago", "url": "https://www.crainscleveland.com/real-estate/cleveland-school-levy-downtown-vitality-are-hot-topics-crains-real-estate-forum", "thumbnail": "https://encrypted-tbn0.gstatic.com/images?q=tbn:ANd9GcRFXh1je4YTJ7gBLCZlSi2Surd75PAOQAkIDMvRrRg5QBpT8-7kLVfCmLs&usqp=CAI&s", "type": "news"}, "227": {"title": "South Hills real estate transactions for the week of Oct. 11", "snippet": "Sat., October 10, 2020 11:31 p.m. | Saturday, October 10, 2020 11:31 p.m.. \nJoin the conversation (). 3108099_web1_web-realestate. Metro Creative.", "uploaded": "13 hours ago", "url": "https://triblive.com/local/south-hills/south-hills-real-estate-transactions-for-the-week-of-oct-11/", "thumbnail": "https://encrypted-tbn0.gstatic.com/images?q=tbn:ANd9GcQgSmToSLy7vkZ-rKOwpBKtjfYdctTL4OADjdyQ9ijE5HpCH8FEGr7F_Lw&usqp=CAI&s", "type": "news"}, "228": {"title": "What Will Happen To Commercial Real Estate As More ...", "snippet": "CARDIFF GARCIA: Steve Rappaport has been in the commercial real estate \nbusiness in Manhattan for 15 years. And he says it is not for the faint ...", "uploaded": "1 day ago", "url": "https://www.npr.org/2020/10/09/922375801/what-will-happen-to-commercial-real-estate-as-more-people-work-from-home", "thumbnail": "data:image/png;base64,iVBORw0KGgoAAAANSUhEUgAAABAAAAAQCAYAAAAf8/9hAAAAc0lEQVQ4jWNgGAUUA8aPMUr/0QX5l3zFUOjXshZDbFONDSMLAwMDA9/iu3DBT7HKDAwMDAz//79A2MIowcDAwMCwsdoaLubfepSBgYGBgQVZI7JBMI3IBiFrhAEmDHchAXTN2AALsrNhNLrTcdk+CgYLAACNcR8mzIL0LQAAAABJRU5ErkJggg==", "type": "news"}, "229": {"title": "Cape Real Estate Values and Sales Volume Rise", "snippet": "Real estate sales volume went up 48% this September compared to September \n2019 on Cape Cod, while the total value shot up just over 65% ...", "uploaded": "7 hours ago", "url": "https://www.capecod.com/newscenter/cape-real-estate-values-and-sales-volume-rise/", "thumbnail": "https://encrypted-tbn0.gstatic.com/images?q=tbn:ANd9GcT2XIFau-_NW3mAQ0hXcaeXwXJR51eeqW7CrGt8Gg8SexsyUvH1sdpvVl0&usqp=CAI&s", "type": "news"}, "230": {"title": "Real estate transfers | News, Sports, Jobs", "snippet": "The following real estate transfers were recorded in Jefferson County: \nShawn and Heather Mousourakis to Brian Zorbini, lots 95 and 96, ...", "uploaded": "1 day ago", "url": "https://www.heraldstaronline.com/news/business/2020/10/real-estate-transfers-156/", "thumbnail": "data:image/png;base64,iVBORw0KGgoAAAANSUhEUgAAABAAAAAQCAMAAAAoLQ9TAAAAQlBMVEUAAAD///8MDAwNDQ1HR0cICAiQkJCbm5ukpKSXl5dXV1dOTk43Nzfq6ur19fVCQkLV1dUaGhowMDDb29vj4+OIiIjHkOCMAAAAdklEQVQYlV2PiQ7DIAxD43D0oqWM7v9/daFGdKolZOdJxIoEufVJ9CCOYZ7pTpShXnTtIAClAyoCS4/r5r1PFbiShW2VtONPeytbnnnilnxwPPJoIXhqvwRxgBM47dUB7m0TEDqI8O17blilqNhdzmQXihZ56wd4jwKzWbSz0QAAAABJRU5ErkJggg==", "type": "news"}, "231": {"title": "AARP state scam alerts: Real estate rental scams", "snippet": "One place this is happening more often is in real estate \u2013 specifically \nfake home rentals. Scammers take pictures from legitimate home rental ...", "uploaded": "4 hours ago", "url": "https://www.wiscassetnewspaper.com/article/aarp-state-scam-alerts-real-estate-rental-scams/139543", "thumbnail": "https://encrypted-tbn0.gstatic.com/images?q=tbn:ANd9GcS-Qew8dNoKCJq5Qshu2iCmxin84H0IxkrUH_EG6D2IMuI9bdVY-ED3L2M&usqp=CAI&s", "type": "news"}, "232": {"title": "Pine, Richland real estate transactions for the week of Oct. 11", "snippet": "Kevin Michael DeStephano sold property at 232 Haymont Drive to Keil \nErickson for $265,000. Real Estate Transactions provided by RealSTATs.", "uploaded": "13 hours ago", "url": "https://triblive.com/local/pine-creek/pine-richland-real-estate-transactions-for-the-week-of-oct-11/", "thumbnail": "https://encrypted-tbn0.gstatic.com/images?q=tbn:ANd9GcSm6z4FsakwLTQHyFmBeWi8tSWaIYWjywz82qRsSjHE_KmHt-bdJVTR5h0&usqp=CAI&s", "type": "news"}, "233": {"title": "Real Estate: 3rd quarter market update | TahoeDailyTribune.com", "snippet": "There are so many things about 2020 that have been extraordinary and the \nIncline Village real estate market is one of them. After starting out ...", "uploaded": "2 days ago", "url": "https://www.tahoedailytribune.com/news/real-estate-3rd-quarter-market-update/", "thumbnail": "https://encrypted-tbn0.gstatic.com/images?q=tbn:ANd9GcRsltdl-uhjUO0tkwDfG-7RIKIMS8ONH1EkqddX5yQCYcpWe7GlOw0_kww&usqp=CAI&s", "type": "news"}, "234": {"title": "Real Estate: 8 New Listings, 7 Open Houses, 4 Price Changes", "snippet": "Lots of variety in the Verona real estate listings this weekend, from a \nstudio condo to a very large two-family. There's another two-family with \na ...", "uploaded": "1 day ago", "url": "https://www.myveronanj.com/2020/10/10/real-estate-8-new-listings-7-open-houses-4-price-changes/", "thumbnail": "https://encrypted-tbn0.gstatic.com/images?q=tbn:ANd9GcSSLuuR1-epoWlJlwuywSxkPQM-0N2MQ4jFndF8gs8&usqp=CAI&s", "type": "news"}, "235": {"title": "Top 10 Brooklyn Real Estate Listings: A Grand Manse in Fort Greene, a Modest Co-op in Bay Ridge", "snippet": "Top 10 Brooklyn Real Estate Listings: A Grand Manse in Fort Greene, a \nModest Co-op in Bay Ridge. Real Estate Market. Oct 11, 2020 \u2022 09:30am.", "uploaded": "3 hours ago", "url": "https://www.brownstoner.com/real-estate-market/brooklyn-homes-for-sale-vinegar-hill-fort-greene-bay-ridge-bed-stuy-top-listings/", "thumbnail": "https://encrypted-tbn0.gstatic.com/images?q=tbn:ANd9GcTSNsMdmkN7CjmES-kdCK48Dr8U152bKC0ra_w3_CB9qUJdl8GSnVJvePs&usqp=CAI&s", "type": "news"}, "236": {"title": "Covid drives historic demand for life sciences real estate and these REITs, report says", "snippet": "\u201cThe biotech sector may be the single most attractive subsector within \ncommercial real estate today,\u201d said Spencer Levy, chairman of Americas ...", "uploaded": "2 days ago", "url": "https://www.cnbc.com/2020/10/09/covid-19-drives-historic-demand-for-life-sciences-real-estate-.html", "thumbnail": "https://encrypted-tbn0.gstatic.com/images?q=tbn:ANd9GcS3LgQd9-EGZF0_CfGN9tlS1K9nN1p36CWsh6He-klpdDCNc07Z4pGS9lg&usqp=CAI&s", "type": "news"}, "237": {"title": "Real estate mogul Sam Zell acquires perishables forwarder Able Freight", "snippet": "He made his fortune buying distressed properties and then pioneering real \nestate investment trusts, sold his office-space holdings to ...", "uploaded": "5 hours ago", "url": "https://www.freightwaves.com/news/business-mogul-sam-zell-acquires-perishables-forwarder-able-freight", "thumbnail": "https://encrypted-tbn0.gstatic.com/images?q=tbn:ANd9GcQABvUz-5OmTSHKrgJqqoyoLF1VEuZ15Ihvn-XTx-RpHrlBnpJf2Q6k0Ms&usqp=CAI&s", "type": "news"}, "238": {"title": "The Best Real Estate Agent 2020 Results | RTD The Best 2019 Winners - Home & Garden | richmond.com", "snippet": "She is more than a real estate professional \u2013 she's a trusted friend to \nguide new and seasoned homeowners alike through the joys and ...", "uploaded": "12 hours ago", "url": "https://richmond.com/rtd-the-best/home-and-garden/the-best-real-estate-agent-2020-results/article_7db4790a-0b2a-11eb-ad3d-fbadd3f3cfb2.html", "thumbnail": "https://encrypted-tbn0.gstatic.com/images?q=tbn:ANd9GcQuNVxb0T-GcpP5kD1G9pU_fkDx5tuUkPRP6EvvNDY&usqp=CAI&s", "type": "news"}, "239": {"title": "Real estate transactions for Sunday, October 11, 2020 | Business & Economy", "snippet": "Real estate transactions for Sunday, October 11, 2020. Oct 11, 2020; 5 hrs \nago. SALE! Subscribe for $1/mo. Facebook \u00b7 Twitter \u00b7 WhatsApp \u00b7 SMS \u00b7 \nEmail; Print ...", "uploaded": "10 hours ago", "url": "https://qctimes.com/business/real-estate-transactions-for-sunday-october-11-2020/article_cbc314c7-d5ae-53a0-a46e-6f1a4c5184c1.html", "thumbnail": "data:image/png;base64,iVBORw0KGgoAAAANSUhEUgAAABAAAAAQCAMAAAAoLQ9TAAAAY1BMVEUAbLj///8AZbUAZrUAaLYAY7QAa7gAZLQAYbMAX7IZeb5AkMlFlMsngcKnyuXW5vKEtNp3rNbC2+w3icXs9PkRc7vh7fYKb7m10+ltqtVRms2GudxlpdPL4fB6sdiexeIAV66dC1i7AAAAlUlEQVQYlV1PixKCMAxb1m4CY0w2hQmI/v9XWkDEo3e9vtKkVWo1Js1W/YypcrVnvdfaN+HaxljrDUTpBlcW9w7tirF9QL4oVTwAR8vCAMxGYgJeMlBmBCZJ2ANPa0+NRdtMpxUr9NlspGmV0bVkZdF3mL+nmZTDPMUw0H49cdUI8/vvHSMSnfPV8Z92OcTR89Eh3vwDlTgG0YuQG+MAAAAASUVORK5CYII=", "type": "news"}, "240": {"title": "Stakes rise for real estate as socialists seek City Council foothold", "snippet": "The Democratic Socialists of America are scheming to expand their \nconstituency, decommodify housing and undermine the real estate industry.", "uploaded": "2 days ago", "url": "https://therealdeal.com/2020/10/09/stakes-rise-for-real-estate-as-socialists-seek-city-council-foothold/", "thumbnail": "https://encrypted-tbn0.gstatic.com/images?q=tbn:ANd9GcT_K6BqO6gzyLE5iHQIFSNptVyXJPLhXia2kVHiZP5GDvmRhjiUtxsylWw&usqp=CAI&s", "type": "news"}, "241": {"title": "The fall real estate market remains strong - San Diego is ...", "snippet": "Buyers can afford more than they thought and are pushing for the best house \nthey can afford. So what is ahead for 2021? I read lots of real estate ...", "uploaded": "19 hours ago", "url": "http://sdnews.com/view/full_story/27777437/article-The-fall-real-estate-market-remains-strong?instance=sdnews_business_page", "thumbnail": "https://encrypted-tbn0.gstatic.com/images?q=tbn:ANd9GcSpoBbO_0UTYPHjjVzgi68V5yBPGAh397Eo70af5raRyCgua9kxeowPjAU&usqp=CAI&s", "type": "news"}, "242": {"title": "Shaler area real estate transactions for the week of Oct. 11", "snippet": "Ronald Smykal sold property at 701 Spencer Woods Drive to William and \nFlorence Fong for $298,000. Real Estate Transactions provided by ...", "uploaded": "13 hours ago", "url": "https://triblive.com/local/shaler-area-real-estate-transactions-for-the-week-of-oct-11/", "thumbnail": "https://encrypted-tbn0.gstatic.com/images?q=tbn:ANd9GcRFrHAmH0e2AyoLtaHropm813OOqf3f66w0V6QA3j6aWtjMFwGJqERXYmc&usqp=CAI&s", "type": "news"}, "243": {"title": "Vacancies in Scientology-tied real estate linger. Clearwater asks what it can do.", "snippet": "Vacancies in Scientology-tied real estate linger. Clearwater asks what it \ncan do. The Council asked the city attorney to research ways to address ...", "uploaded": "1 day ago", "url": "https://www.tampabay.com/news/clearwater/2020/10/09/vacancies-in-scientology-tied-real-estate-linger-clearwater-asks-what-it-can-do/", "thumbnail": "https://encrypted-tbn0.gstatic.com/images?q=tbn:ANd9GcShHE9sySdGpqHJOmoY4Bosh0PdsWYZiBDWVcQ6SQToWVDNO0vCvmwl0EI&usqp=CAI&s", "type": "news"}, "244": {"title": "Real estate stocks bounce back amid fresh stimulus hopes", "snippet": "Renewed hope for an economic stimulus package lifted markets to their \nhighest level in three months, with real estate stocks largely following ...", "uploaded": "1 day ago", "url": "https://therealdeal.com/2020/10/09/real-estate-stocks-bounce-back-amid-fresh-stimulus-hopes/", "thumbnail": "https://encrypted-tbn0.gstatic.com/images?q=tbn:ANd9GcQpWRY0w4DnkgeOgMafMAtrjc40QppJPwZVvQKRocY4ckPIRegBzxad3T4&usqp=CAI&s", "type": "news"}, "245": {"title": "Death of the HQ? Pandemic hits commercial real estate, but long-term trends still open to debate", "snippet": "Pandemic hits commercial real estate, but long-term trends still open to \ndebate. by Taylor Soper on October 9, 2020 at 8:41 am ...", "uploaded": "2 days ago", "url": "https://www.geekwire.com/2020/death-hq-pandemic-hits-commercial-real-estate-long-term-trends-still-open-debate/", "thumbnail": "https://encrypted-tbn0.gstatic.com/images?q=tbn:ANd9GcQP2hyEJM3on98k6xXFT7C1h2qbwKbbHdGIrYDeAW6MUovPzbI25cyiSUs&usqp=CAI&s", "type": "news"}, "246": {"title": "Greenwich Real Estate Report:Oct 2-Oct 9, 2020", "snippet": "This week's highlights in Greenwich real estate: 56 new to market listings; \n42 sold properties; 34 price reductions; 30 contingent contracts ...", "uploaded": "1 day ago", "url": "https://greenwichfreepress.com/news/real-estate/greenwich-real-estate-reportoct-2-oct-9-2020-147192/", "thumbnail": "https://encrypted-tbn0.gstatic.com/images?q=tbn:ANd9GcRCIgBXkecxa2HHLtPNQIWKh4ATnUVLIMilFMjvCsmVqRLstFE6ktLCBj4&usqp=CAI&s", "type": "news"}, "247": {"title": "Herald area real estate transactions for the week of Oct. 11", "snippet": "Ronald Nestico sold property at 221 St. Charles Place to Sachin and Tessa \nChopra for $619,900. Real Estate Transactions provided by ...", "uploaded": "13 hours ago", "url": "https://triblive.com/local/fox-chapel/herald-area-real-estate-transactions-for-the-week-of-oct-11/", "thumbnail": "https://encrypted-tbn0.gstatic.com/images?q=tbn:ANd9GcRFrHAmH0e2AyoLtaHropm813OOqf3f66w0V6QA3j6aWtjMFwGJqERXYmc&usqp=CAI&s", "type": "news"}, "248": {"title": "Stone Harbor's Real Estate Market Soars | Government", "snippet": "STONE HARBOR - One month ago, Stone Harbor Tax Assessor Margaret Slavin \nsaid the real estate market, in the borough, was \u201ccrazy.", "uploaded": "44 mins ago", "url": "https://www.capemaycountyherald.com/news/government/article_df6831c8-0bd9-11eb-ad19-bf2987ec0c78.html", "thumbnail": "data:image/png;base64,iVBORw0KGgoAAAANSUhEUgAAABAAAAAQCAYAAAAf8/9hAAACZklEQVQ4jW2TS0hUYRTHf993v3tnxkemo6ESmkLUosVAtEx7LWSQxIUk9hKCdkFREBW5yCLaBGEQRASWtQpBkyQwESHJEjNMwcpQoiQX2Utm7rvF9eqMdDYfH+f8/+ec/zlH5BYeZ51tAJK+79d6nl+hadIBPgDPgUHAywxWmR8haDEtp902neqc3CjxeB5LS8tYlo3reucMQw0rpZ0FxkKMzMC32bb7aNvW8uqrV5qpT+6k7VITlmVxYN8Obt1spaSkoMbzvBdAXQjSjFgCoBm4nfqb5szpei6eb8CIKEZHZxgfm6XrwSkaG3axsPCT4eGpiGHoSaAb+CGBjcCNkHH28yIA8/OL2I6PlTJ5P/0FgA8fF0AIgCLgGmBIIAlUhAT+yptOWaTSNmBimXaGV4ShB4EaBexdVcF1yM+LAlBWWohpeyQS24nH8wO4nzWAKFCrgPIwY8ux/VxvPwTA0SM1AFy+0LiKWEcAsFkCDoDSFQUFMbp73gDQ9+wtd+8P0NraweDQOwA8319P4EjgE4CuS+509NL7NBjxy1cz9PeP09nZx+TkXLZAazYjgf6gPEBFUHogkhQ+0ZgCcpAyWBfXzWphERiQwBAwEmYoLysCoGrLJmzbAymprioFoLKyGLzVMu4BE5oRS3jABHBYSmksp0xiUcWT7tdMTX/lz7KJkALXdeh6PMKv3ymkJseBE4AlMo6pTggemqZT7Hk+4KPrCk2TpNM2QReCSESN+T5NwBysrTIrYvZomoxrmqzSdWVIGeihlIaU8ptSWgdwEvgegsR/zlkBe4DdBBvqADPAwEqrWfYPtuHZNSE+3VIAAAAASUVORK5CYII=", "type": "news"}, "249": {"title": "Real Estate, Leases, Purchases, Benefits, Drawbacks | WAOK ...", "snippet": "If anyone provides an in depth tutorial it is WAOK's Mary Gill who has been \nin the real estate business for over 20 years and continues to ...", "uploaded": "19 hours ago", "url": "https://waok.radio.com/articles/feature-article/real-estate-leases-purchases-benefits-drawbacks", "thumbnail": "https://encrypted-tbn0.gstatic.com/images?q=tbn:ANd9GcQed6JgJoR0UCFv0vU53HGnvaa20WgC6VMpXJF3OCLI7WoKBn15pke_WtE&usqp=CAI&s", "type": "news"}, "250": {"title": "Village of Frankfort to sell surplus real estate", "snippet": "Village of Frankfort to sell surplus real estate. By The Herald-News. 9:00 \npm. At its Oct. 5, 2020 meeting, the Village Board approved a resolution \nduring.", "uploaded": "14 hours ago", "url": "https://www.theherald-news.com/2020/10/08/village-of-frankfort-to-sell-surplus-real-estate/amje4rq/", "thumbnail": "https://encrypted-tbn0.gstatic.com/images?q=tbn:ANd9GcTXPCTNDM4NGPoQIrw9wwdghSdMXfl6_5-tn_ufHCqbWlemlQIn3iy5gtc&usqp=CAI&s", "type": "news"}, "251": {"title": "15 Upcoming Trends That Will Impact The Real Estate Market", "snippet": "Forbes Real Estate Council members share trends that will impact the \nindustry. Photos courtesy of the individual members. 1. Increased Demand ...", "uploaded": "5 days ago", "url": "https://www.forbes.com/sites/forbesrealestatecouncil/2020/10/06/15-upcoming-trends-that-will-impact-the-real-estate-market/", "thumbnail": "https://encrypted-tbn0.gstatic.com/images?q=tbn:ANd9GcSDTDnHcdQ8RAi-vbz-Az-o3z6lMnZRK8HZGpPuQ-ucboqU4ep1dQEx9s4&usqp=CAI&s", "type": "news"}, "252": {"title": "The Next Great Re-FI Of The Commercial Real Estate Sector Has Begun", "snippet": "The Next Great Re-FI Of The Commercial Real Estate Sector Has Begun. Oct. \n11, 2020 12:03 PM ET. |. | Includes: HR, HTA, UMH, UMH.PB, UMH.PC, UMH.PD.", "uploaded": "34 mins ago", "url": "https://seekingalpha.com/article/4378510-next-great-re-fi-of-commercial-real-estate-sector-begun", "thumbnail": "https://encrypted-tbn0.gstatic.com/images?q=tbn:ANd9GcRotOYo1p898jO_ucxljgNUa7VtBdxEYTPmwuTX9QkH_cC2oxpmXKgkQ00&usqp=CAI&s", "type": "news"}, "253": {"title": "How real estate can solve its transparency challenge", "snippet": "Real estate transparency is increasing globally. The rate of growth in this \ntransparency, however, is not quick enough, seen in the light of \nsociety's ...", "uploaded": "2 days ago", "url": "https://www.weforum.org/agenda/2020/10/why-real-estate-markets-are-on-the-right-track-with-transparency-efforts/", "thumbnail": "https://encrypted-tbn0.gstatic.com/images?q=tbn:ANd9GcRIX57IjHhbxNWxBivaK8yCkPsnMoZWRqkREt9BII4OuID1MIyWcdFxzcg&usqp=CAI&s", "type": "news"}, "254": {"title": "Real estate: Silicon Valley research building draws buyer despite coronavirus", "snippet": "Brokers Steven Golubchik, Edmund Najera, Darren Hollak, and Jack Phipps \nwith the Capital Markets unit of commercial real estate firm ...", "uploaded": "1 day ago", "url": "https://www.record-bee.com/real-estate-silicon-valley-research-building-draws-buyer-despite-coronavirus", "thumbnail": "https://encrypted-tbn0.gstatic.com/images?q=tbn:ANd9GcRBiG37AvA207WiINwKMMTKCENqpimlPpkuyufomm5fWl4Tc_bkXWreow4&usqp=CAI&s", "type": "news"}, "255": {"title": "The Pipeline: Commercial real estate roundup for 10.9.20", "snippet": "The Pipeline: Commercial real estate roundup for 10.9.20. Richmond BizSense \nOctober 9, 2020 0. Email submissions to Pipeline@RichmondBizSense.com.", "uploaded": "2 days ago", "url": "https://richmondbizsense.com/2020/10/09/the-pipeline-commercial-real-estate-roundup-for-10-9-20/", "thumbnail": "data:image/png;base64,iVBORw0KGgoAAAANSUhEUgAAABAAAAAQCAYAAAAf8/9hAAABs0lEQVR4AWL4//8/RRjO8Iucx+noO0MWUDo16FYABMGP6ZfUcRnWtm27jVPbtm3bttuH2t3eFPcY9pLz7NxiLjCyVd87pKnHyqXyxtCs8APd0rnyxiu4qSeA3QEDrAwBDrT1s1Rc/OrjLZwqVmOSu6+Lamcpp2KKMA9PH1BYXMe1mUP5qotvXTywsOEEYHXxrY+3cqk6TMkYpNr2FeoY3KIr0RPtn9wQ2unlA+GMkRw6+9TFw4YTwDUzx/JVvARj9KaedXRO8P5B1Du2S32smzqUrcKGEyA+uAgQjKX7zf0boWHGfn71jIKj2689gxp7OAGShNcBUmLMPVjZuiKcA2vuWHHDCQxMCz629kXAIU4ApY15QwggAFbfOP9DhgBJ+nWVJ1AZAfICAj1pAlY6hCADZnveQf7bQIwzVONGJonhLIlS9gr5mFg44Xd+4S3XHoGNPdJl1INIwKyEgHckEhgTe1bGiFY9GSFBYUwLh1IkiJUbY407E7syBSFxKTszEoiE/YdrgCEayDmtaJwCI9uu8TKMuZSVfSa4BpGgzvomBR/INhLGzrqDotp01ZR8pn/1L0JN9d9XNyx0AAAAAElFTkSuQmCC", "type": "news"}, "256": {"title": "Fall real estate market hot due to slow start in 2020", "snippet": "But real estate numbers throughout the region continue to be up, and local \nRealtors continue to report that it's a good time for both sellers and ...", "uploaded": "1 day ago", "url": "https://www.nvdaily.com/nvdaily/fall-real-estate-market-hot-due-to-slow-start-in-2020/article_0eac89fd-3b2e-5926-a128-fd44364409ce.html", "thumbnail": "https://encrypted-tbn0.gstatic.com/images?q=tbn:ANd9GcQ-tFwAl5VymyqifYibZGV_DHiyGYVuzQmddCSpCBUKWeAPG6svARJqJtk&usqp=CAI&s", "type": "news"}, "257": {"title": "Real estate transactions for Oct. 11, 2020 | Business Local", "snippet": "Estate to Pamela B. Hartman, 4512 Biltmore Drive N.W. Roanoke VA 24017, \n$173,000 09/22/2020.", "uploaded": "13 hours ago", "url": "https://roanoke.com/business/local/real-estate-transactions-for-oct-11-2020/article_e4927881-c88e-5404-8c28-323fb7dc3be3.html", "thumbnail": "data:image/jpeg;base64,/9j/4AAQSkZJRgABAQAAAQABAAD/2wCEAAkGBwEBBgEIBwgBCgkBARYDAQwBDRsUFRAKIB0iIiAdHx8kKDQsJCYxJx8fLT0tMTU3Ojo6Iys/RD84QzQ5OjcBCgoKDQwNGg8PGjclHyU3Nzc3Kzc3Nzc3Nzc3Nzc3Nzc3Nzc3Kzc3Nzc3Nzc3Nzc3Nzc3Nzc3Nzc3NzcrNzcrN//AABEIABAAEAMBIgACEQEDEQH/xAAWAAEBAQAAAAAAAAAAAAAAAAAEBgP/xAAlEAABAgYBAwUAAAAAAAAAAAABAgYDBAcIESEFADFRCRIYMkH/xAAUAQEAAAAAAAAAAAAAAAAAAAAE/8QAGBEBAAMBAAAAAAAAAAAAAAAAAQIRIQD/2gAMAwEAAhEDEQA/AI5kcJRCvqvUhE/KNuYNBvTOjvahSnpHUgJm0Y9pJCk63vOujvbjaGW8/BSFx8q6IM9Va0VHP3PQ2iVRIBiqwUqhLUT7wd5KSU60e/WjS5Bx21S1yZjRaHgXX27rYr7h10yFCVV9sYUNnyfHSOYcbLc3E2tS8RVMIyrK6cBq0oW08hapf8B2RrHfHSAuWtHGZJDC3v/Z", "type": "news"}, "258": {"title": "Moore Real Estate | Fort Worth", "snippet": "DeeAnn Moore of Moore Real Estate presents 6654 Saint Andrews Road located \nin Mira Vista, Fort Worth's only 24-hour guarded, gated golf ...", "uploaded": "11 hours ago", "url": "https://www.star-telegram.com/homes/article246255680.html", "thumbnail": "data:image/png;base64,iVBORw0KGgoAAAANSUhEUgAAABAAAAAQCAMAAAAoLQ9TAAAAclBMVEUjHyC60N4AAAAkICEFAAAZExS3zNrI4fClt8Pb9/+90+EMBAMSCwqYqLPU7v5rdHvJ4vEdGBirvsvQ6vrD2ulWW2BtdX2WprCyxtN8h5Dd+f8oJCYrKCjX8v90foU9PUAvLjBJS1BgZ22OnKa/1Nvt//+lCMTMAAAAvElEQVQYlS3PWZKDMAwEUMmLjC1jvA0EmCxDJve/YowT/emVVNUNABqyIVOGMReHCABqsljxx3s9G3eCXwLaWaTEfLHmhDFgWRRLyWvM/WVDLOMuPMDvfl7IGgiv9ZaE17qB5Hu0SMbSrBWcINVj2ApR3C5/X2E+aDNEwR7QRyaRbu7qqMa+6QS7FvIZHLkObWT7E2vp0Xn6z/eWQXqfY++yvl6HaKB5+MAcwsJKKTFF92kbsA7rPD1jRXwDWFwKWOeY1kAAAAAASUVORK5CYII=", "type": "news"}, "259": {"title": "Real estate news: Zoom session will explore affordable housing in Irvine", "snippet": "SRS Real Estate Partners' National Net Lease Group in Newport Beach has \nclosed the $6 million sale of a newly built property occupied by ...", "uploaded": "2 days ago", "url": "https://www.ocregister.com/real-estate-news-zoom-session-will-explore-affordable-housing-in-irvine", "thumbnail": "https://encrypted-tbn0.gstatic.com/images?q=tbn:ANd9GcTe1t6HaofAbOcOQ-BEbWutqiDKu9h16ff2oDz9kY1iwHSJ0Wu3TmEIjes&usqp=CAI&s", "type": "news"}, "260": {"title": "La Crosse County real estate transfers for Sunday, Oct. 11", "snippet": "The following are real estate transfers filed in La Crosse County. By law, \nsome transfers are exempt from transfer fees; these properties are ...", "uploaded": "3 hours ago", "url": "https://lacrossetribune.com/lifestyles/home-and-garden/la-crosse-county-real-estate-transfers-for-sunday-oct-11/article_e4fd61ac-f317-5096-918e-f7d04e31729a.html", "thumbnail": "https://encrypted-tbn0.gstatic.com/images?q=tbn:ANd9GcQzghnaRxMbuBJ6OMpWzLnlk7YtVcM68yZV929gfVd5-xgZDtY5YMM81v4&usqp=CAI&s", "type": "news"}, "261": {"title": "Burt \u2022 Ladner Real Estate | Fort Worth", "snippet": "Ladner Real Estate present 6417 Chauncery Place in Hampton Place, a gated \ncommunity near Ridglea Country Club, Clearfork and Waterside.", "uploaded": "11 hours ago", "url": "https://www.star-telegram.com/homes/article246255625.html", "thumbnail": "data:image/png;base64,iVBORw0KGgoAAAANSUhEUgAAABAAAAAQCAMAAAAoLQ9TAAAAclBMVEUjHyC60N4AAAAkICEFAAAZExS3zNrI4fClt8Pb9/+90+EMBAMSCwqYqLPU7v5rdHvJ4vEdGBirvsvQ6vrD2ulWW2BtdX2WprCyxtN8h5Dd+f8oJCYrKCjX8v90foU9PUAvLjBJS1BgZ22OnKa/1Nvt//+lCMTMAAAAvElEQVQYlS3PWZKDMAwEUMmLjC1jvA0EmCxDJve/YowT/emVVNUNABqyIVOGMReHCABqsljxx3s9G3eCXwLaWaTEfLHmhDFgWRRLyWvM/WVDLOMuPMDvfl7IGgiv9ZaE17qB5Hu0SMbSrBWcINVj2ApR3C5/X2E+aDNEwR7QRyaRbu7qqMa+6QS7FvIZHLkObWT7E2vp0Xn6z/eWQXqfY++yvl6HaKB5+MAcwsJKKTFF92kbsA7rPD1jRXwDWFwKWOeY1kAAAAAASUVORK5CYII=", "type": "news"}, "262": {"title": "South Fayette, Upper St. Clair area real estate transactions for ...", "snippet": "South Fayette, Upper St. Clair area real estate transactions for the week \nof Oct. 11. Tribune-Review Sat., October 10, 2020 11:31 p.m. | Saturday, \nOctober 10, ...", "uploaded": "13 hours ago", "url": "https://triblive.com/local/carlynton/south-fayette-upper-st-clair-area-real-estate-transactions-for-the-week-of-oct-11/", "thumbnail": "https://encrypted-tbn0.gstatic.com/images?q=tbn:ANd9GcSm6z4FsakwLTQHyFmBeWi8tSWaIYWjywz82qRsSjHE_KmHt-bdJVTR5h0&usqp=CAI&s", "type": "news"}, "263": {"title": "Prop. 19 Could Shake up Residential Real Estate", "snippet": "NBC 7's Steven Luke has more. When it comes to taxes and residential real \nestate, Proposition 19 offers a give-and-take ...", "uploaded": "2 days ago", "url": "https://www.nbcsandiego.com/news/politics/decision-2020/prop-19-could-shake-up-residential-real-estate/2420870/", "thumbnail": "https://encrypted-tbn0.gstatic.com/images?q=tbn:ANd9GcSpsxTkWTuoQHXz2Zq9hMx3D2kaKHVBTLoQnJ37Q8mD1P51IobNNV92isY&usqp=CAI&s", "type": "news"}, "264": {"title": "Exploding real estate market continues: Dollar amount of homes sold in September sets all-time highs", "snippet": "Here's another byproduct of the red-hot real estate market in Acadiana: \nPeople are spending more money on houses. Thanks to still-low ...", "uploaded": "2 days ago", "url": "https://www.theadvocate.com/acadiana/news/business/article_6594518c-0a40-11eb-ba24-9372d697b2b2.html", "thumbnail": "https://encrypted-tbn0.gstatic.com/images?q=tbn:ANd9GcRSXPlS7Q3yGlXCf2idxTJp_6MPdQeeO6biT9RwGbo&usqp=CAI&s", "type": "news"}, "265": {"title": "REAL ESTATE BRIEFS", "snippet": "Colliers International | Las Vegas welcomed Jennifer Mount, CPM, as the \nfirm's newest property manager. Mount will be responsible for more ...", "uploaded": "1 day ago", "url": "https://www.reviewjournal.com/homes/advertising-features/real-estate-briefs-2145066/", "thumbnail": "https://encrypted-tbn0.gstatic.com/images?q=tbn:ANd9GcT7hp2-G32iWuoLgQuT7OweoDdewL7HkL3YSU4G4RM6BGA-Km5xVopw09s&usqp=CAI&s", "type": "news"}, "266": {"title": "Real deals: Commercial real estate transactions from The Oklahoman for Oct. 10, 2020", "snippet": "Price Edwards & Co. reports these real estate transactions: \u2022 Charlie \nGivens Enterprises paid Kent Campbell $680,000 for a 4,560-square-foot ...", "uploaded": "1 day ago", "url": "http://oklahoman.com/article/5673559/real-deals-commercial-real-estate-transactions-from-the-oklahoman-for-oct-10-2020", "thumbnail": "https://encrypted-tbn0.gstatic.com/images?q=tbn:ANd9GcQdNqSQQ5HoINtmG57RcLv0SxFtL7KP7HvKf0a4VAWvDUq9U_YDhVPDK2c&usqp=CAI&s", "type": "news"}, "267": {"title": "Nassau County deputies warn real estate agents to be careful when showing houses", "snippet": "Keller Williams real estate agent Edwina Burch was not surprised about the \nwarning, as she said she has had a few encounters with potential ...", "uploaded": "2 days ago", "url": "https://www.news4jax.com/news/local/2020/10/09/nassau-county-deputies-warn-real-estate-agents-to-be-careful-when-showing-houses/", "thumbnail": "https://encrypted-tbn0.gstatic.com/images?q=tbn:ANd9GcQtlzhXUJprN8hx9rVdoE_CPejKtyDbGZP72H8LpAXrcq1wycyCd6K4O70&usqp=CAI&s", "type": "news"}, "268": {"title": "J.C. Penney's debt holders prepare a last-minute bid for real ...", "snippet": "J.C. Penney's lenders are battling over the company's real estate and their \npotential payback while the department store retailer needs an end ...", "uploaded": "3 hours ago", "url": "https://www.indianagazette.com/news/national/j-c-penneys-debt-holders-prepare-a-last-minute-bid-for-real-estate/article_bb879adf-7355-5a04-a04a-2ebd83a76d77.html", "thumbnail": "https://encrypted-tbn0.gstatic.com/images?q=tbn:ANd9GcSAXxh2Ow7wZl1n9WK_I9suhaUF0W3H3JHUKLElDpltgr2VF_okcKCWQXc&usqp=CAI&s", "type": "news"}, "269": {"title": "Sewickley area real estate transactions for the week of Oct. 11", "snippet": "Estate of Warren Fitzpatrick sold property at 100 Sewickley Ridge Cir to \nJoseph and Amy Jackson for $370,000. Bell Acres. William Hall sold ...", "uploaded": "13 hours ago", "url": "https://triblive.com/local/sewickley/sewickley-area-real-estate-transactions-for-the-week-of-oct-11/", "thumbnail": "https://encrypted-tbn0.gstatic.com/images?q=tbn:ANd9GcSm6z4FsakwLTQHyFmBeWi8tSWaIYWjywz82qRsSjHE_KmHt-bdJVTR5h0&usqp=CAI&s", "type": "news"}, "270": {"title": "Ways To Fit Real Estate Into A Modern Investment Portfolio", "snippet": "Yet surprisingly, there is a lack of modern portfolio theory application \n(MPT) in commercial real estate (CRE) to measure quantitative risk and ...", "uploaded": "3 days ago", "url": "https://www.forbes.com/sites/forbesrealestatecouncil/2020/10/08/ways-to-fit-real-estate-into-a-modern-investment-portfolio/", "thumbnail": "https://encrypted-tbn0.gstatic.com/images?q=tbn:ANd9GcRLqWbZ8t4e18F-xQCwBrZobzi9MBFnU_SgAM444AE5t9SopUVHwzo-k1w&usqp=CAI&s", "type": "news"}, "271": {"title": "Startup Street: Stressed Real Estate Manager MPowered Finds Opportunity In Covid-19 Gloom", "snippet": "This week on Startup Street, a real estate asset management startup \nMPowered is looking to benefit from the chaos in commercial real estate ...", "uploaded": "6 hours ago", "url": "https://www.bloombergquint.com/business/startup-street-stressed-real-estate-manager-mpowered-finds-opportunity-in-covid-19-gloom", "thumbnail": "https://encrypted-tbn0.gstatic.com/images?q=tbn:ANd9GcQUy1dftcTCTFiG8tTayXQn6C7l6Tt5fmBqaAWaP_UcvUsk3Yg4Kzamo4Q&usqp=CAI&s", "type": "news"}, "272": {"title": "Pandemic pushes real estate boom in southwest Michigan", "snippet": "Pandemic pushes real estate boom in southwest Michigan. Dennis Rodkin. \nCrain's Chicago Business. Tweet \u00b7 Share; More. Share \u00b7 Email.", "uploaded": "2 days ago", "url": "https://www.crainsdetroit.com/real-estate/pandemic-pushes-real-estate-boom-southwest-michigan", "thumbnail": "https://encrypted-tbn0.gstatic.com/images?q=tbn:ANd9GcTRaAZOBViqbksT8qsV7Q9YGqJEsSJmUGjFBYmcwTv-C21ephCuCOkewTI&usqp=CAI&s", "type": "news"}, "273": {"title": "Real estate leaders from Microsoft, Urban Renaissance Group share what's next (Video) - Puget Sound", "snippet": "These were some of the takeaways from the Business Journal's Commercial \nReal Estate Leadership program held remotely Tuesday.", "uploaded": "1 day ago", "url": "https://www.bizjournals.com/seattle/news/2020/10/09/cre-leadership-awards-share-whats-hext.html", "thumbnail": "https://encrypted-tbn0.gstatic.com/images?q=tbn:ANd9GcQKeVrcIhjlPzkLG3htW1oQUdrHWNs8qk25Zz-MfG6io1J17FufCrnkE4k&usqp=CAI&s", "type": "news"}, "274": {"title": "Fischer: Local real estate agents know best | Lifestyle ...", "snippet": "Despite the fact I do not hold a real estate license in Maine, more \npractically, it is too far away, I have no idea what the market is doing \nthere, ...", "uploaded": "2 days ago", "url": "https://www.standard.net/lifestyle/home_and_family/fischer-local-real-estate-agents-know-best/article_90a4d058-676f-5b48-84ac-0954abdc1bea.html", "thumbnail": "https://encrypted-tbn0.gstatic.com/images?q=tbn:ANd9GcSnwy9_g7BfkePIyPgptyvtmCYc9t7toBnsR6UfU6k&usqp=CAI&s", "type": "news"}, "275": {"title": "Real estate stocks slide as Trump slams door on stimulus", "snippet": "Real estate stocks sank with the broader market Tuesday after President \nTrump said his administration would no longer negotiate an economic ...", "uploaded": "4 days ago", "url": "https://therealdeal.com/2020/10/06/real-estate-stocks-slide-as-trump-slams-door-on-stimulus/", "thumbnail": "https://encrypted-tbn0.gstatic.com/images?q=tbn:ANd9GcQyqzPyoVn_bNtaBQInVp7iY7hQVZWzVcjJVLJHyEgvptu7HI1zZDtlvdE&usqp=CAI&s", "type": "news"}, "276": {"title": "Chicago In Focus, As Industrial Becomes Real Estate\u2019s New Darling", "snippet": "That is the commercial real estate industry's industrial sector, comprised \nof factories, warehouses, distribution centers, fulfillment centers, \ndata ...", "uploaded": "2 days ago", "url": "https://www.forbes.com/sites/jeffsteele/2020/10/09/chicago-in-focus-with-industrial-the-commercial-real-estate-sectors-new-darling/", "thumbnail": "https://encrypted-tbn0.gstatic.com/images?q=tbn:ANd9GcSmhmGvAV7XPtKhzgL9O9kU2suD7b97mpQuiaEGUI-7qJwpVnFX3OSP1P8&usqp=CAI&s", "type": "news"}, "277": {"title": "Real estate: Takara Bio plans revamp of north San Jose campus", "snippet": "Brokers from CBRE and Newmark Knight Frank, both commercial real estate \nfirms, arranged the purchase. The buildings that Takara Bio bought ...", "uploaded": "3 days ago", "url": "https://www.mercurynews.com/real-estate-takara-campus-revamp-buy-north-san-jose-office-tech", "thumbnail": "https://encrypted-tbn0.gstatic.com/images?q=tbn:ANd9GcRuLCKUJwNTE6zdRbhR2hamcnvmoaNW4lFn3t1VHISFEVKmH0GRDle4uEY&usqp=CAI&s", "type": "news"}, "278": {"title": "How Have the California Wildfires Impacted the Local Real Estate Market?", "snippet": "FREE - Guide To Real Estate Investing. Take the first step towards building \nreal wealth by signing up for our comprehensive guide to real estate ...", "uploaded": "1 hour ago", "url": "https://www.fool.com/millionacres/real-estate-investing/articles/how-have-the-california-wildfires-impacted-the-local-real-estate-market/", "thumbnail": "https://encrypted-tbn0.gstatic.com/images?q=tbn:ANd9GcRQ7ritfB3BAfHcFLbT4QXanHNWHO2tVEHXVNtZIhA&usqp=CAI&s", "type": "news"}, "279": {"title": "Real Estate \u2013 October 10", "snippet": "The following real estate transfers were recorded recently in the Hancock \nCounty Recorder's Office: Aug. 12. NVT Inc. d/b/a Ryan Homes to ...", "uploaded": "1 day ago", "url": "http://www.greenfieldreporter.com/2020/10/10/real_estate__october_10-3/", "thumbnail": "data:image/png;base64,iVBORw0KGgoAAAANSUhEUgAAABAAAAAQCAYAAAAf8/9hAAABs0lEQVR4AWL4//8/RRjO8Iucx+noO0MWUDo16FYABMGP6ZfUcRnWtm27jVPbtm3bttuH2t3eFPcY9pLz7NxiLjCyVd87pKnHyqXyxtCs8APd0rnyxiu4qSeA3QEDrAwBDrT1s1Rc/OrjLZwqVmOSu6+Lamcpp2KKMA9PH1BYXMe1mUP5qotvXTywsOEEYHXxrY+3cqk6TMkYpNr2FeoY3KIr0RPtn9wQ2unlA+GMkRw6+9TFw4YTwDUzx/JVvARj9KaedXRO8P5B1Du2S32smzqUrcKGEyA+uAgQjKX7zf0boWHGfn71jIKj2689gxp7OAGShNcBUmLMPVjZuiKcA2vuWHHDCQxMCz629kXAIU4ApY15QwggAFbfOP9DhgBJ+nWVJ1AZAfICAj1pAlY6hCADZnveQf7bQIwzVONGJonhLIlS9gr5mFg44Xd+4S3XHoGNPdJl1INIwKyEgHckEhgTe1bGiFY9GSFBYUwLh1IkiJUbY407E7syBSFxKTszEoiE/YdrgCEayDmtaJwCI9uu8TKMuZSVfSa4BpGgzvomBR/INhLGzrqDotp01ZR8pn/1L0JN9d9XNyx0AAAAAElFTkSuQmCC", "type": "news"}, "280": {"title": "Pricing disconnect weighs on commercial real estate ...", "snippet": "\u201cDespite disruption of segments of the commercial real estate industry, cap \nrates have remained relatively stable and in fact have gone down ...", "uploaded": "2 days ago", "url": "https://azbigmedia.com/real-estate/pricing-disconnect-weighs-on-commercial-real-estate-investment-activity-cbre-survey/", "thumbnail": "https://encrypted-tbn0.gstatic.com/images?q=tbn:ANd9GcTOmN7EeFTw9smxro7ZWPRIJjKKFR2TNn0BYkJWG5fQrnWTNtGqLCIMzmk&usqp=CAI&s", "type": "news"}, "281": {"title": "What Is a Notice of Default in Real Estate?", "snippet": "Take the first step towards building real wealth by signing up for our \ncomprehensive guide to real estate investing. Email*.", "uploaded": "1 day ago", "url": "https://www.fool.com/millionacres/real-estate-investing/reo-foreclosures/what-is-a-notice-of-default-in-real-estate/", "thumbnail": "https://encrypted-tbn0.gstatic.com/images?q=tbn:ANd9GcSH3Jvnuhepu8jcvWBJ4hc3tFAjWs3GMkU-reWc3SI&usqp=CAI&s", "type": "news"}, "282": {"title": "Mortgage and real estate news this week: First-time buyer ...", "snippet": "But if you're looking for a break from the election cycle, the real estate \nand mortgage industries may be a good distraction. Interest rates remain ...", "uploaded": "1 day ago", "url": "https://www.msn.com/en-us/money/realestate/mortgage-and-real-estate-news-this-week-first-time-buyer-credit-housing-hardship-update/ar-BB19SVT1?li=BBnbfcN", "thumbnail": "https://encrypted-tbn0.gstatic.com/images?q=tbn:ANd9GcRWw0FaT_xL2_k_mMOVXJiw50Pmvdd_qwISOBjWIGR1YHa-WsNQdZPvV1I&usqp=CAI&s", "type": "news"}, "283": {"title": "Real estate transactions: Common Desk, Ranger Energy, Mosaic Advisors ink office leases", "snippet": "Senterra Real Estate Group provided construction management services for \nthe new office, which was designed by David Henderson of JZ ...", "uploaded": "3 days ago", "url": "https://www.houstonchronicle.com/business/texas-inc/article/Real-estate-transactions-Common-Desk-Ranger-15629399.php", "thumbnail": "https://encrypted-tbn0.gstatic.com/images?q=tbn:ANd9GcRRbHsrLxN1XO2XjUQRbri4v6w7jbGNbFMXaq0CVHnNLz41gkoOTjsl6XY&usqp=CAI&s", "type": "news"}, "284": {"title": "More Than Half Of Tech Companies Plan To Dispose Of Real ...", "snippet": "More Than Half Of Tech Companies Plan To Dispose Of Real Estate In Coming \nMonths. National Office View count: National Office. October 8, ...", "uploaded": "2 days ago", "url": "https://www.bisnow.com/national/news/office/more-than-half-of-tech-companies-plan-to-dispose-of-real-estate-in-coming-months-106271", "thumbnail": "https://encrypted-tbn0.gstatic.com/images?q=tbn:ANd9GcSinQ14i_vG5OeIv3H08MwEXH5exNHpHQrQfva-8njxBvRKP1MUy3qKSsw&usqp=CAI&s", "type": "news"}, "285": {"title": "Lebanon County real estate transfers (Sept. 15 to Sept. 30)", "snippet": "Here are the latest real estate transfers recorded in Lebanon County. \nAdvertisement. Annville Township. 59 Union Crest Drive", "uploaded": "3 days ago", "url": "https://lebtown.com/2020/10/08/lebanon-county-real-estate-transfers-sept-15-to-sept-30/", "thumbnail": "https://encrypted-tbn0.gstatic.com/images?q=tbn:ANd9GcTVaaCQW6mKToJAAqdVZM89B4mOAzknutKzCllGOMHY_Z2i5F9jYpLSkBw&usqp=CAI&s", "type": "news"}, "286": {"title": "Recent Commercial Real Estate Transactions", "snippet": "Broker: Anthony Celifarco of Prime Real Estate Partners. Image. The two \nadjacent buildings next to the taller building, in Sunnyside, have four ...", "uploaded": "5 days ago", "url": "https://www.nytimes.com/2020/10/06/business/new-york-commercial-real-estate.html", "thumbnail": "https://encrypted-tbn0.gstatic.com/images?q=tbn:ANd9GcTcBxoYsWbc7ZwkB3kr1_XTa6jkQ6XimLyXpZ9iOMjAWECt9Mdpb4lIAoc&usqp=CAI&s", "type": "news"}, "287": {"title": "SoHo rezoning has real estate support, but community ...", "snippet": "The mayor's renewed push on Wednesday to rezone SoHo to increase affordable \nhousing has the support of major real estate and ...", "uploaded": "3 days ago", "url": "https://www.crainsnewyork.com/real-estate/soho-rezoning-has-real-estate-support-community-opposition-persists", "thumbnail": "https://encrypted-tbn0.gstatic.com/images?q=tbn:ANd9GcRCW_m14i5v2bCaL3KIMTSCg85406FkkQspe7tPoT4pY96TLv5D1qjC3Dc&usqp=CAI&s", "type": "news"}, "288": {"title": "Silverstein, Yun to keynote Boulder Valley Real Estate ...", "snippet": "BOULDER \u2014 Renowned Colorado economist Patty Silverstein will kick off the \nBoulder Valley Real Estate Conference, Nov. 17, with National ...", "uploaded": "2 days ago", "url": "https://bizwest.com/2020/10/09/silverstein-yun-to-keynote-boulder-valley-real-estate-conference/", "thumbnail": "data:image/png;base64,iVBORw0KGgoAAAANSUhEUgAAABAAAAAQCAMAAAAoLQ9TAAAAbFBMVEWnJDH///+kEiTToaXQmp6dAAClGimjDSCvQUqiAxymHy2iABqkEyXSnaHNlJizTlfBdXq1VV3bsbTOkZbeuLv26+zVpajhv8GrMz758fLr1Nby4+ShABHXq66hABXkx8m4XGO7Z23IhYrDe4C//IaCAAAAiUlEQVQYlZ3PWQ7CMAwE0LGzuOmWLoHSFAjQ+98Rt0eov0ZPmpEMXDhmbr1nRu01A77rjY1D38k4tMYAMtFoaabk6Obui4ANPUB2zW6jZ1fVB7xyehdS+KSAA+JM355+O9lJTqi0Hmlz6za3OnpuZKdQSCfApSxlQkjpueeogNBI0KoIfFNf+Qx/XMcGm8qJ+goAAAAASUVORK5CYII=", "type": "news"}, "289": {"title": "DC Real Estate Gets Even Scarier With These Skeleton-Filled ...", "snippet": "Real estate agent Donna Kerr used to be so serious about decorating for \nHalloween that she went to court over it. Back in 2013, the elaborate ...", "uploaded": "1 day ago", "url": "https://www.washingtonian.com/2020/10/09/dc-real-estate-gets-even-scarier-with-these-skeleton-filled-homes/", "thumbnail": "https://encrypted-tbn0.gstatic.com/images?q=tbn:ANd9GcQg2zI0DZofiaMWTRKenB8gfofIdOmBsOIi0cM9xnVzp5sNdGjRvbpWEOI&usqp=CAI&s", "type": "news"}, "290": {"title": "St. Louis real estate tech startup Transactly bolsters footprint with acquisition", "snippet": "The startup has acquired Golden, Colorado-based On Target Transactions, a \nreal estate transaction coordinator service firm that operates in ...", "uploaded": "2 days ago", "url": "https://www.bizjournals.com/stlouis/news/2020/10/09/st-louis-real-estate-tech-startup-acquisition.html", "thumbnail": "https://encrypted-tbn0.gstatic.com/images?q=tbn:ANd9GcTBLH1UotThhKVS1XV-U1f336-oFyf2nUrLY1SLf3wPp73FBmCJ5teK1Sg&usqp=CAI&s", "type": "news"}, "291": {"title": "Biocair relocates Boston office to Woburn", "snippet": "Biocair relocates Boston office to Woburn. By. Boston Real Estate Times. -. \nOctober 9, 2020. 0. 2. Share. Facebook \u00b7 Twitter \u00b7 Pinterest \u00b7 WhatsApp. \nWOBURN ...", "uploaded": "1 day ago", "url": "https://bostonrealestatetimes.com/biocair-relocates-boston-office-to-woburn/", "thumbnail": "https://encrypted-tbn0.gstatic.com/images?q=tbn:ANd9GcTdSqjIUMVUmq7twJ-L4bXufpm5ltJ3vEor1_5AjgcvBv6sBJ6sHWy7gGw&usqp=CAI&s", "type": "news"}, "292": {"title": "In today's hot housing market, how are real estate agents ...", "snippet": "Or is being a real estate agent just a side hustle for you \u2013 something you \ndo in your spare time? According to the U.S. Small Business ...", "uploaded": "4 days ago", "url": "https://www.housingwire.com/articles/in-todays-hot-market-how-are-real-estate-agents-staying-competitive/", "thumbnail": "https://encrypted-tbn0.gstatic.com/images?q=tbn:ANd9GcQoQBdBuOaPfNEuqI6h6C2BQd_oMhzeiA0FpL-2BG-hwkaiHTC90KyBK6Y&usqp=CAI&s", "type": "news"}, "293": {"title": "Manhattan Real Estate Update: What to Make of the ...", "snippet": "SPONSORED. Are prices actually up? They are based on the numbers comparing \nQ3 2019 vs 2020. The Q3 2020 reports* are out and they are ...", "uploaded": "3 days ago", "url": "https://www.westsiderag.com/2020/10/07/manhattan-real-estate-update-what-to-make-of-the-confusing-numbers", "thumbnail": "https://encrypted-tbn0.gstatic.com/images?q=tbn:ANd9GcTfZGQJFNh77RpZgg2RijeabhZG26cGdl0fCa9VKI_PCruwTpxbRVz-clIF&usqp=CAI&s", "type": "news"}, "294": {"title": "Weak Recovery Expected for Mexico's Real Estate Sector Post ...", "snippet": "Dynamics differed in each subsegment of the Mexican real estate industry \nthrough the pandemic crisis. International segments, such as ...", "uploaded": "3 days ago", "url": "https://www.fitchratings.com/research/corporate-finance/weak-recovery-expected-for-mexico-real-estate-sector-post-pandemic-07-10-2020", "thumbnail": "data:image/png;base64,iVBORw0KGgoAAAANSUhEUgAAABAAAAAQCAMAAAAoLQ9TAAAAJFBMVEVHcEzJHk7SGEXWG0naQGbZNl/LAC/MADPWL1jUKFPLAC/VBTYs+V1tAAAAB3RSTlMAFWS6ZGT+DEgURwAAAFNJREFUGJVdzVsOACEIBMHxDXr/+64Csur8kOqYCOhCxLUwWnzcziI+itmL28phKWF0X609ovAcMeuhBOR118xSyGLSb7I8Zvcuv2d5DBTiy7NsfwqzA/JSCLQaAAAAAElFTkSuQmCC", "type": "news"}, "295": {"title": "Chattanooga's Mark Hite takes his team to Real Estate ...", "snippet": "One of the Chattanooga area's top-selling real estate agents is moving to \nReal Estate Partners \u2014 and taking 19 members of his team with him ...", "uploaded": "3 days ago", "url": "https://www.timesfreepress.com/news/business/aroundregion/story/2020/oct/07/mark-hite-takes-hteam-real-estate-partnerslea/533671/", "thumbnail": "https://encrypted-tbn0.gstatic.com/images?q=tbn:ANd9GcT7YVHUly-T3nYxzPe0ai0mnx2pKc2nGVcC6xuaVNGlfHA1NhbSpDNxSpY&usqp=CAI&s", "type": "news"}, "296": {"title": "Is there a COVID-19 exception for this real estate deduction?", "snippet": "To date, there has been no change as far as the requirements for material \nparticipation in rental real estate activities due to the pandemic. But ...", "uploaded": "2 days ago", "url": "https://www.nj.com/news/2020/10/is-there-a-covid-19-exception-for-this-real-estate-deduction.html", "thumbnail": "https://encrypted-tbn0.gstatic.com/images?q=tbn:ANd9GcT0Nfcg7Yj4J92XZLtFtWk4GkdfrKGtffqMLcUIEu4Hyt1YRcARrj-RWQk&usqp=CAI&s", "type": "news"}, "297": {"title": "Real Estate Definition - Investopedia", "snippet": "", "uploaded": "", "thumbnail": "data:image/jpeg;base64,/9j/4AAQSkZJRgABAQAAAQABAAD/2wCEAAkGBwgHBgkIBwgKCgkLDRYPDQwMDRsUFRAWIB0iIiAdHx8kKDQsJCYxJx8fLT0tMTU3Ojo6Iys/RD84QzQ5OjcBCgoKDQwNGg8PGjclHyU3Nzc3Nzc3Nzc3Nzc3Nzc3Nzc3Nzc3Nzc3Nzc3Nzc3Nzc3Nzc3Nzc3Nzc3Nzc3Nzc3N//AABEIAEEAdAMBIgACEQEDEQH/xAAbAAACAgMBAAAAAAAAAAAAAAAEBQAGAQMHAv/EAD8QAAEDAwIDBQUECAUFAAAAAAECAwQABRESIRMxQQYUIlFhQnGBkbEjMnOhFTM0NXLB0fA2UnSyswckguHx/8QAGQEAAwEBAQAAAAAAAAAAAAAAAQIDBAAF/8QAKxEAAgICAQIEBAcAAAAAAAAAAQIAEQMhMRJBBBMyoSJRcZEUUmFigfDx/9oADAMBAAIRAxEAPwBpZErt4cXK7u8lK0lk6OfPO/QcvnQVwlpKx3KJEi6kqUFEaNx7IVzzt086qzswhkI1KK0uKJ1Egnb0+NbIve7qVx48hwNsAvoS4PEPughIHU5291Y8ZcnfEctXEbzrszIcRxkrQkgLDaD4dWAMDz3HOt1jW1NlR2HmlpQp0YCjkFsfeyk7E7Hp0qvy/tJ3BSFqDZ0hKyD0/wA2QB86sTl7msSoiklkW+Oyj7HSlXEO+U6v5j86N0PiM4HcDu0N+3yFSpPHLKmwtvQClJ32BJASk5/Pas3i+G6QmZjXCIRht1t1vVwvI5G4B+VNEXW0zIilOx0MoT4XQQj08yM5/lSeA7ao7fdVRtHfXeDlSik6dOxzvsc9POtCpjK7k3Y3qCWcW5/iGSrhuNHKtTeyx6EZx7vXarBc2bU5aZLsOTJbCEAllK3i2hY9lCSMEEnr/myKUW7s3CkXFEVUnibKKcueHCegOBTu6dlktLS6HmWIKmVhbDEpZQtWkgKxtjfSSMnOOlUyUtLcVRdmVWUqQy6OK++tbrWprSnkrHUeQq29nrXcU2V9xEtesnIafSnRgcyc8s9DVen9l7miAw8w8h59tIyoO6RoyOW4JwTnNZckp7PyW1rkr4DrRa18HiKSceLHofyqKhO0ba6MV3uRKVfVtoab04ILbagNj7vdVfu3DQ4hLbelKTjUARq39edEXCZLduAlsuLCVA5AISoD1HvJrEslxAdmNlx4ADSkFIbSOeamBRBhJhtguJtqXZgQypQTp0LSFbZ3JB2+fPO1PYHa2D3Z1z9GBMhI1qLWVeHqdztjb51VISk3i4OBwcJGMqKTqA8sD++VDvoixpKG2VSErOMJewEkED8udUVqJEUzoTF/tN6aTMlzpcd8+FaG0KUMjrkDes0qicSMwll+HEDiQArCuHk4G+AcVKU5U/N7xw37Z5hQLndGlJZgvoU6rWpHDyFFOdJ33I8RzWq4LnCRwWonc0tE6gh0aSonJV0xzxsNqe2m+MpRHlzHXG33UKaXgFCgdgNuo58vyrHapNrbXxnZowgcMIaSCcgnHXbYD3bUgOMWDC3zgMWxd7St23XDhPNYU6sgoUOZ28X9P65trdpt8p5d3nOSNSdIWpKlpydjtv8AMmhmlSJMdcqy6gAkBRUv7QZOMHkAM++jJFjkPMQHwQ3JaC+8rCC/qVq2Onccs+mxrWtfPUXtoTXL7K25mSp39LtIhLOppayEkoPLcnBO9b7v2dur9xCUzYrkZhLfAdC99GkY5Dc42z6GgLlbUyLtDYaezGdWlLp4S0qbUeepKunPBG3urYxDu8aY5AEx1uGkqws6dQQCcFKc5xt6VfrSrbiRcNwI1lxLlZbbGuKGXJBQgtSHh4iQVeFeDkjI2z/WhET7iiysOykL2kE6dAy4lWonX7W+VYOB9Mg9n5sNi7yC27La8BCtSwoPAnGlScZ65GN9qaOdrlIkKgS40Z2LrS1w3CFAJCtzt1x69BWJ86sbrmXRQF2ZvT2iKmG2SWosd1OVMpJUpJ36kjBykch7VAT7S1LajJfu8cKkOFTfFcAWUjnjxYIz6ZouXJgxW0sRITClPIKxxMAYHLIG+CRtvvQMVcuWtt2dFt0KOnmt4ZSOownOVHrttz38yxRNrqC+x3Fy7RZosYvquZmBO624+6Cd/a6+4b0uLDNxZVofdbAdIWNWonAGB6/eNWCbco0SY61EmMlBVjSUFOoDzzn69eQoB5XAuiQSw1pc4bjraUgpzz8Q9ORHP547p8236tRCa0IO1ZzFcS5MaMFlKgppgK8az5rBJwNuZHwptNFtaZjzH46te3CQHBgD2fXlnHlmknaQKUpxZfQnSeEhvOSCN9z8OdV4S3pb6QtWVISE5weQ2HLrWNLyL1A/5/eZSws63ZZk24w+PBjQEM6tOFpyrOBnJJ3NSqnbezxRFT+lJgjPnfh687dKlX/H+FGiR9oOjJHca6RJ7qYsmM0tx5YbZbUjOxOMknYe+hP0RaFSpGqK+URiOK4pwnhqB6Y58q9R4ca5XEzYDrbMZWShppH2iFAbYJ6BWPdQwZvMaHIYcjJDsojjymVlWoZCs6c7HJO+OQp9buV+onp+xMymHJDFxkNLUfC26QoDrzHIfOvVoF9s8F+OSV607KaVr89h15Y2xQHeVWi4Ru/JlhspQ602k6tSCeoPXnt5+6rALhhU+dwkuMuKWltpKsLbOdgU4yOdTYr0HtBQu4gtt3vMQlqZGBYUvUkvJw4BnoTuM7HFZkT5Uu9POYdS0qHo4gB0jmcE+m5qNXR1q6cVLX2T5AWlQ2UM4Hptt+dCzL7I7224jGhONKGsAEHmdudJ5/Vi6FHMkV+KzF1vdbYvSEqcDqXApBcUgggee/w+fWgZ74RKWEO+DmEhWrHTfyPoNqf26e2Z6Wp0dt5pSwFqUlKlY3wATy369N693vslJebVOi6lxVrwlBGXEDPTzHTlTY1vf6QniKrNKTcZzLLrq0pOAohOdQGBp6egqy9tFqjIY7i6VISnxIcxqCuWQB6n6VXo02JDuMKPGU7wo7hS4wM7nqT65/sU0vTUjiMPxJDbqlt6l6Tp4ZyRjb03pchyZSqhdThSg7lPlurQtOtCgsbrCspwrPUVcbFfRKaYYFuStYbHEW20FZCepPw+dIrrDddiIQ04VkKSVJUcnPUj509tdvnwbW4yqVpSSkrwQQU+uTsPdWhlKYyWFQI29QS+ToTiSkwYpwolK0FQKdWd8g4znf1+dYtFrtxlImd3dDWkEDJSgFON8nnk9CfP0rMu1MyneBElpaZKtkD2SOYznrkenPlW5pp6BHEN2Q3IYSeIEqOlKsDcH4EdPL4YkzL5RW9mOVPVfaEzJUeW+XGO7OJ5FSm1L35nf41iq3OdhSJBddkBC1bkBIA59MA7VKivhwABv7RiZY0tzuzz70ZTYckpABCEEhKPTHTfOfWm1vuodbbkSNTYLqgGzjcDmSevlVkeZkokxVlEl9jgOJeWUhRIJ2BTnBG55fLeqnfDwbYw3HhsR3EKUpbCVDIyTueXi35dPWvQ8ZYx2ujcVGIM0TbgzJlhyYOJoIDZ0gaPd5ef/wBpp2hsDinZFwtcnW6/pcW06dlEDY7cq547OUhwLJxgnOk8iKt3ZCUm6ykMSJDiULT4hq56RsM9BilwIApXJsRWJJ1KjIduL0kx1peS4NQUAM+u5/8AdGW2yyZj/wD3r6Y40YRnxEkDYV0GZZGrg/FcgqYbYUsMuoZIJb3xqx18uXOqncWFx7i7C1ai07oKkn6VpxY8RXUR+pTuaInZq6xo7NwmIUwypY1YOVJPkfLNWB3tBNjKPdENspJCkDKl6ceWTgchtjFPbXcw0lu1XdxDrzzJK0n2k56+vI/EUju1jeZntxmPHGeyW3Sfu4558sVTEFFgjcDhuVlcEtKJS3XkjU6olZxgkk5zn504tcRN1mNRmFnUs79QB1NETbTaoUhhqY289xQMKSoqGdt8jkM5oqXEjdn1oFvecQ3KRhxS1ZKRqGwI3Axn5VW6OogSxElwsr0dfF720hrWQ07g/aAHGceXr9edbGoDfAdNxfjOJUjQyWV+IqPU+QFKe2El564MMqeWtLCSW8t6EAHAACfIafLrSRUgpwC6jWPZ/vlUMrt1VWoQKhTk5+M05GS4ypLLxIyB94AgkH586IRLEtLHBSpDyEaWwF6tZ6kbDB54H1rbZZapUh5EiKFq4RPFVso7HbPUb0C0GApIU28y4CCHQN1fDGMetZ/IBOpeyBubg+3ja2hw5OVFkqOcnngYqVbW763FQGA4rDfhGVHp7qzQPgsny94wfF3PtOj9nf2aJ+BXJb/9+4fjufVNZqUPGelfrEX1SsOco34Q+go6yc1/jVKlFPTB3lx7OftY/ia/5UUrj/v9r/Wj/calSmw9/wCI2TgRtdf8QD/w+pp3J/WQ/wCBz+VSpVE9RhPErEv9ZF/DX/zU4u/6hX+he+lSpWk8yacTnn/Uf/EyPwU/7lVXFfrl1KlRyeqBfSJ0DsT+7pf4Cfqanbz97t/hj6KrNSnXiM3MDkftDv8AGr61KlStMgZ//9k=", "url": "https://www.investopedia.com/terms/r/realestate.asp", "type": "video"}, "298": {"title": "Real Estate - Home | Facebook", "snippet": "", "uploaded": "", "thumbnail": "data:image/jpeg;base64,/9j/4AAQSkZJRgABAQAAAQABAAD/2wCEAAkGBwgHBgkIBwgKCgkLDRYPDQwMDRsUFRAWIB0iIiAdHx8kKDQsJCYxJx8fLT0tMTU3Ojo6Iys/RD84QzQ5OjcBCgoKDQwNGg8PGjclHyU3Nzc3Nzc3Nzc3Nzc3Nzc3Nzc3Nzc3Nzc3Nzc3Nzc3Nzc3Nzc3Nzc3Nzc3Nzc3Nzc3N//AABEIAEEAdAMBEQACEQEDEQH/xAAbAAEAAgMBAQAAAAAAAAAAAAAABAUCAwYHAf/EADgQAAEDAgQCBgcHBQAAAAAAAAEAAgMEEQUSITEGQRMUIlFhkQcVIzJxocIkVGKBscHxFjNCUqL/xAAaAQEAAwEBAQAAAAAAAAAAAAAAAwQFAgEG/8QALhEAAgIBAgMHAwQDAAAAAAAAAAECAxESMQQhQQUTFFFhgcEiQlIycbHwodHx/9oADAMBAAIRAxEAPwDUsc+0CAIAgFyh5gzaefPmgPp8NtkPBbTRADvz/JDwxc46hDpIxJuh6EAQBAEAQBAEBupqOoqy4U0Lpcts2Xlf+F6k3sR2Wwr/AFvBI9T4l9yl8l7ol5Efi6PzR9GEYkAfsUpv4Jol5DxVH5o++qMSuPsUvkmiXkeeKo/NA4ViX3KXyXuiXkPE0fmiPVU9RSFgqoXxlw7Obnbdcv6dzuN1c/0yRHOpXhKtgh6EAQBAEAQBAEB0vBfvVnwZ9Snp6mT2p9nv8FVjfpGdhWK1VD6jqKjoJTGJI5h27c7W0VmMU+plShOKTa32KTFvSIcQdAxuF1sIjcXlsTsxLtLHYba6c7qRQS55I5Z8jbg3pCmo3dDNg+IyRSPBa6S/s+RN7EkbeS5nFYymhF88M7b+o2Onw5kdPmZW1BgDs/uHI517W/D81So4jvJuGMYLFtXdrOTXxPS9aqKNpbcBr/pVPtOehx9/g6ojnJS+p5IagMN3Ru1aVQ8RKK1RLVc5wf0s0YhQyUbxm1Y73XfstCm5Wxz1NSm5WL1IimJwgCAIAgCAIDpODDZ1Z8GfUp6epk9qbQ9/g874jZWycXYrNQmN1RHWZY2xO7bNL3sDflqe8qzLu1DE9mZa1yeVuixpayvxWjJlnqGVcIcHSxSFoLmnW7Rpt3KlPhqKHmCyvX/e5PC22z6Z8nkg1OLYxSxNJdNI2d/QNdI8yAE21ta19raqauqqcsZ9Ti2UoReVz9didhLHUXGeDUD6qWofHMZJukeT0b3Md2Ry2DdFb0QWpxKMNTwpHpOKVEUM8Jk97K4t+Swe1OUoP9/g0OH6lW7EWCcONrX1WZFvPMsNLBHxKpZVRPY62uo8CpKLHGxSJKpaJpooVsmwEAQBAEAQBAdFwebOrPgz6lPT1MntT7Pf4PMuIcTqcK4zxipoi3pOtODg5twQrkqY2wUZGNC51SeC+wGrFPhGJxVTPayTgF0YvkLybO8BqNu8LMv+qcVHbH8dDTUNFatay2+fv/0r6nEaqloqmiY6nmiMrWuztvvpmBuLHbXlZTQ4euyUbuaaKk7pxn3b2NfCdGWcXYVUzVodK6dxyG7jILO1vz1v5K0rNSwlyOuKpjCfJnfcaylk9CR/rJ9KzeOjnHv8HNT3OfFS4jdZ2gnyBUE6XTQE23gzWmfQBAEAQBAEAQF/wmbOqvgz91PT1MntTaHv8Hn2JwDEOKsepWOYyTrbnh5dZxtoADsBqfl3KzO11pMxoVKbZhBR12HU9ZB0kRknZs6dp0/yJFjfkFBbOm2cZLp6Mt1O6Fbr8/2K6mp6loLK/LM23YY2YC3jtcqfvYLnHl7Fd02ZSksk7g6GRvFOFumteOawu+5tY7ea7cotPB5oklzO847f7ahH4ZP1as3i1zRLWc011xYbqiS5N9OwlwcdgpK45eS5wdLnPU9kSlZNcIAgCAIAgCAssEr4KF03WHOGcNy5WF21+4eKmqklnJm9oU2W6dCzv8GUzOFp6iSomoInzynM+Q0rszj4myn71YxkzVwd656TW6DhEvzHDIC61s3U3X/RFal1D4PiG/0sCDhHpGyerYc7dnCkfcfJHZHGMnvhOIznS8kiGbhuCZk8NMGSsN2uFM+4PkvFKC6nT4fimsOLKfjKqfi09EcLBe2JrxI6RpZluW2tmAvsVFboljmK+D4h/aV1HQSssaiQE9zVVcEy7V2e97GWAAAsF0klsaUYqKwj6vToIAgCAIAgCAIAgNlL0YqIzP8A2763vb87cl6jierS9O5YRsoHmN1RJFna0iQMu1rjfs2sO7e3cveRXk7llQT9PMwg6g+maJS1szYedwHvzEi55aafA+CcjqfeqWVtn/GDCtjw9sZNHLI9+awDu7v28P8AoI8dDquVzf1r+/3+CCuScIAgCAIAgCAIAgCAIAgCAIAgCAIAgCAIAgP/2Q==", "url": "https://www.facebook.com/realestateband/", "type": "video"}, "299": {"title": "5 Simple Ways To Invest in Real Estate - Investopedia", "snippet": "", "uploaded": "", "thumbnail": "data:image/jpeg;base64,/9j/4AAQSkZJRgABAQAAAQABAAD/2wCEAAkGBwgHBgkIBwgKCgkLDRYPDQwMDRsUFRAWIB0iIiAdHx8kKDQsJCYxJx8fLT0tMTU3Ojo6Iys/RD84QzQ5OjcBCgoKDQwNGg8PGjclHyU3Nzc3Nzc3Nzc3Nzc3Nzc3Nzc3Nzc3Nzc3Nzc3Nzc3Nzc3Nzc3Nzc3Nzc3Nzc3Nzc3N//AABEIAEEAdAMBIgACEQEDEQH/xAAbAAACAwEBAQAAAAAAAAAAAAAFBgADBAIHAf/EADoQAAIBAgQEBAMECQUBAAAAAAECAwQRAAUSIQYTMUEUIlFhMnGBQnORoSMzNDV0grGywQcVJHLwFv/EABkBAAMBAQEAAAAAAAAAAAAAAAIDBAUBAP/EACgRAAIBAwMEAQQDAAAAAAAAAAABAgMREgQhMRMyQVGxImGBwRQzcf/aAAwDAQACEQMRAD8AD5tw3S5dlU1TmefNFK0LaaeKUQqzBGstrktuBtfHmE/JUxFAGUfEL2vjaTW1tLZFqamONdgoLKoC7m3TYd8fKmmqzU0cUdNJzpG0wx2uXYkAAD5kfjhqi4p5O7AvdqyGzg7J6WtoBMc+ania/MpoU0lT7lj+YFsX8Y5bDHVZfFDM9RE1MBBqbUwAJAuO4vffGzhXgZa+BJswFZFUK7xSxtpTS4YKw79/UDGLieieizEETmSOXVoS9yOhJJvvcsew6fPCZwlF5DKc4y+nyUJElBBT1VNPHqje4dLjp0IBAtuPyxp4zrxnWZHM0VEWWNQ24BZlFibe9gfritIZTk1RJNCujZI2tuLAbX79RimvhByySRUC6KhFBv2Kt2/l/PHtNO1VfcbqIXpgqli5tVDGLeeRV/E49RioZ6TI1knzJ6SjvpWGIOxlf5AgWNvU+/pjz7h6PXnVGNvjLdbfCC3+MenGlnYLWtFRqOSX5jUjVDKtut9lBAsenfFOudrX4JtL5SQmZwJ4q+pjRpELBWeLTpY+UWJUHuN7b9dtsEBJy8tjjcGMyxqwCqpLWLXJI3U+x3wQmqqqUyGkp5TTaWj8Q8ZiVrXNragu6i9t/THKwr+iBp0qZYxbkxtcv5mJC9dunQAe2MvUyi9jU0kZbt7gaGkLVXJRFUPSodgR103J264J1mVyUbvEGcxI7qp0m173O7m56/PHM9bG9XHHDKbJQxIwVSOWdgTv37X6bY31wvM9OshkWJncSv5i1z3Zbg/jYYmd7Fe2SFfPZyOFXonlfWriXlknT8QF7He/zwtcP0/PzJYwwXUj7kX7e2GHOqdv9lmqRSoFICc8WuTqU6dj079Prin/AE4qoqLidJ5dNlgltq7+X5HG3oVfTy/PwYuuklWj/n7YwZZlWb0iTx0WR1VTBzjokZSpIsB0I9sfcMT8XoJH5MULLf4uUDf8WBxMLxF5CvxF/qHR5jlM6UlKkctRT6GjqluqeRgVDXB1ebY2ttgFxRw/V5TmeSJX1lIJqyS/ORGiEXmTfURtbUDqI2tfGut/0+MMkwzTMlap5LMgiRQXdV2S1yLkgAAdcfOF6Fc9hb/d5aqsFP8AqmlqGN9XXcW1bi29+lsByroNNJ2CXC+XtFm7U0eeFp5J2VTFUiVWXmDcXXv1uACcD+KFNFxBGnPapaFdRE3xfZO9/Xt1wxpkuWUUTvR0FNFKtgXC3YbjvivOaihky2N4zTVFO02klCCt++474mlOXl3KIQV7oWRU1FDk9R4gxnmAKjyLZibL8JXobHY+174KwUc2e09SlRR6ZEliKI/6ELs+3S52N/XDJTS0LVqUdOAHpydSCIqFuNgDax9NvTGs5giySrypLU4Lajaz2Ukgb379xhXUlF3jsxzimrS4MvD8i5D4WhmoYVpmLF25ZdzJa5KubXWw6fPDAywy8K11TCxCtHM6ohIU2GxIJ9u+BUsrVdGskiCM3IKhg4Hbra35YIV6xwcHXU3kFM2ssdGo2Y7BR632wXXck1LkX0kmseBFkrpnBgloqZzzOZzSp0EBTsAg3P8Anr3xRnMksErrIsYSQsyRwoQNKtawBuRvqsLenpjFJWNWZw/LfkRctiFuGUeXewNhv0va+/c42Sz1WX1VRJBorm5jOZZoyNLBiNtJAsdyb+u2OV1aSRRp2sW0fYWD5heOlkghWjVm1ow1uSt2Fyb39rdumCGfNVQVBkIDxPM6hqndiRbVsSd7nGedJlSWSpqqWXRSrojhQ6mFlsN1F9hbqd8Z+alXCZEo6mBy0jGNoOXy1LeW4VQBt17b4S1fdDlLdXKM1rpH4IeEugvUAsnR+1iQRe3vf6YW+GZ4afNlkqUd0Eb+VHC3NvWx2wZrmqn4V5K0zeCModKjXZNdwCtrkX9/brjDwjHBDnsEtWYZIlEl0Ey3BCXBI3IFyLH1xu6BxWmmr73fwYuuu60X9hnTOowoWDKwUXYc2pkJ+liBb6YmA+aZ3C+YTyLRxxiRy+kvqIvvucTA9B+ibrr2NuYVPBVNkFOYJhM3IRaFhUMxhco2hrM14wDpNyBp9sJnAsFTWc6Joto54pArLsVBYm19jvv9b4FVnEjx5cKBlGqO50eU2DLZjzF+Lftvh14U4hpauOM1US0zQELLFHMp1ahYaQCD2Um/c4Tk1whxuzDxtOtXyYQyyTF10kDy7dTa/Y4U/A1dBwqtHWaFfxhZSpv13w05jnlBBSukSu85kcOyxM1x5bdAb7Xwq5xWeI4Zo1VArHRrVIyg1aSD1G5264XKKsPhOQbyynrjnBrXqYeWSdUdyWXc/Tv6YMotM1TVgVKanDc0AgNGClt/oL7+uFzKa2qizWYJl/6F2LJKVszXIve52Fx3wSYz+IqlcgLMH0HXcXKAWt26YVOHoKMn5GHI6SmjytYKSczwoSRIxBvcknoAMYarN6pKHN6F9ckel6eFVChlPLuACexJwQ4SeWakl8UFSfq6CXmW3NvNYXxhWLxGaZhFIoCirFvW3LU3xE/pqMepXijzbIXFRmTMiOCY9ypAOksBv+OHfKoK9pK2cysZFqwEgqQrixBvfqvdvTe9geuKq3JaTKqieejgerBkVBC5bSFYBg2yra1r9bW7W3xYaSKSN1ippXE1nCtpHKHQAL1+z33GL9VjlZMTpZSwu0Y62sjFXPJTFJHWlCO5iMViHAA3te1jdu+xxy3jJBWVWY+EgEJMj2qFY9fcm/UfO+2CtLWz1Fb4GohowuhCCr61Cggb3Nr2C7dj9MXcRpDHwbPK4p0Y1aB3kUlSNJtqK7n/ABiaEYvkqnOS3QrcNcRUtLUGoqKumMEUJV42qNLG523IPr2ubemNE+dyZlIsVBmcU0bqWamdCDcXJAG6tYb3uOh2wlTVkR80bUUfxAqI2J3ROp+YP1Leowb4TjWvzLRenLeETQqr5i4Tc+t7jzet8X0Z9JpeLkNaj1ouT3djmorld71AiBtt/wAcdPoPW+PmC3/zzVPmamKyKAriNRYNbe9z13xMaX8mn7MtaWa2sIfDpPiJm5kEY5ZUmaRF67baiAfz6Y3QVUVJUSU61UbLMUtUGXaMb3B0n3H4fh8yfJs2hMhhWnikcAXlYMV37CxGDUOX1hnSKbOIDI5CiEUsVyT/ANgP6YhUSuTWV0ZaPN1p6JEiFOah5G5jGoQWG1rajt33vgznGZUKGgWNYqvkJE9TDzwyPIA2q/Wx6Y4npYcud0r0MxRAw100R2JstgEB3bb63xqyuOKpqk15LSUgY7ySwKZLWPmVSAT06YTVSsm3tuNp1cfG+xmy7N6QI8ytPPK8zJylkZiqlQR5eg31fjiwCpk586UFUFZyqs4cBboLddhvfDf4BIsvVOZBqZeW1REpQhiD27jzHcb3t1sCb8py+sgyZopJxHHUxqodgNQck33HxdLjv09LYjq17J4oLKQByHM56KnmliUCJyArPKT69zcnocMeW5TUSyz5iMxRUmkZvhBVfKFK3PXpfoPywNlphUI1IkkNRVc3yIkVw1ujFel7Wubgbjp33x02e0AiElXQMyR3VGQlUt3t3Puena3eanGpUeTVhkHJlMfB60ta9UKiSFWQW1SNrlFiPPvcgj3B7dOqhPxxVZVW1qiVZAisEMZJWwYgEEk9bk/U4YcxzLM6iZJKidNVgp0iwI9cJvEVDTy1cDFbiqhUgmMWD3Ki5BHlutz88Vzoqyy3CdSce1lWWcS07V/iVgqedIugDmrp633BG+49R074ZMw4npq/Io6AO8LPJzedo8u22wF/T074R4aZ5SspHMrmqxEpWEaNfs/4dunT37z29HV+BjYTFV8zJ2+Z9TvfHGkpKMQHOpa5qebLqWVkeoqagbANTMqIotY7MnXp2Hf5ivLM/moq7xdJFZEXQVdiCQLgXIt0vfAWTTEzOZVfmAatI3GKEqvOwYjV9kk/++eGYtic6nsZ5+Os358jxLCUkYuAxva/z/8Ab4mE0mM7sTq726YmGqCR3d8npFX+ppfvI/64WaP96x/xC/3jHzExU+RK7T1fO/2+m/hW/ouF/gr7X8fJ/auJiYXU/rEPkaov3Llv8n+cdQ/s0/3ZxMTGPLvKoeCvhT97Zl9zD/bjXnH6yX7vExMaC4RVDgU6zrgHxH+wZd9xUYmJgp9oLOcv/cvD/wB/HhWqf3pX/wDYf0xMTEWn75fn5Cn2g09P5sZvtfU4mJi9CWcv8RxMTEwR0//Z", "url": "https://www.investopedia.com/investing/simple-ways-invest-real-estate/", "type": "video"}, "300": {"title": "Real Estate - Talking Backwards (Official Video) - YouTube", "snippet": "", "uploaded": "", "thumbnail": "data:image/jpeg;base64,/9j/4AAQSkZJRgABAQAAAQABAAD/2wCEAAkGBwgHBgkIBwgKCgkLDRYPDQwMDRsUFRAWIB0iIiAdHx8kKDQsJCYxJx8fLT0tMTU3Ojo6Iys/RD84QzQ5OjcBCgoKDQwNGg8PGjclHyU3Nzc3Nzc3Nzc3Nzc3Nzc3Nzc3Nzc3Nzc3Nzc3Nzc3Nzc3Nzc3Nzc3Nzc3Nzc3Nzc3N//AABEIAEEAdAMBIgACEQEDEQH/xAAcAAABBQEBAQAAAAAAAAAAAAAFAAIDBAYHAQj/xAAxEAACAQMDAgUDAwMFAAAAAAABAgMABBEFEiExQQYTIlFxMmGRFDOBI8HwFiRCU6H/xAAZAQADAQEBAAAAAAAAAAAAAAABAgMABAX/xAAfEQACAgMAAgMAAAAAAAAAAAAAAQIREiExA1ETFEH/2gAMAwEAAhEDEQA/AOKipopWTp0p8lrsUHdyexpgjIOO9C0OotFuONJ+OhNWG0efZviUuPsKitrcqQxOP5rVaJqMVtG0dwPhh0qUp1wtGCfTLxWcrYwprT6B4N1LWLC5vLVYfKtv3RJIVYcZ4GOaIWgtZbozEABvbpXTfAslrJo2qfpxuVRh9ozn01P5XdDSgkrOeReAHOnwz3h9E6b45EbIxWLutLkt5pYiCxjYjI719LiwR49OjnVlt9m0QsOFOOAf87VjrOy0fVNZtrdbCOS5ikm/UiT0LIuWI+5K8dqVSkpbNcWuHGNO0S61XUYLCzVDcTttjDttBPtmodR0q503ULiwvEVbi3fZIqnIBxng/wA13SPTNOguvCt/aWyRSy3rxlgOWX14B9yMD71gPHYt/wDV+r7sB/1Bz+BVstCJJsw8URVs9KTXDAngkDvRS4t9oDBDg9KiSW2W2ZWxuNW8U1QJRBov8HqwqRb6EnLrn5pfpkYZQZqJ7QgHAxXTHzRTJODYd0+bT5oWZwoIbHPwKVZ7ymXgcUq6ftw9EPhfsO6jeadesrRiM/C4NBLgKbsBAMYqpE5Q+9Sxyb5VwO9eQo0duWQTSIsV61M58tSK8hlXPPHFeTuHJ280lbHdB7QNCvtTsUksree8nlaXbBFKsYjWMLuZmYHk71AXvzzxztIdMXwzaeH9XtJtSnN0++WzM4CDCEngKM4561zOxvb+wBFnczW4b/rcjtiujaz4htX8MeHrPStVgW7tgUuAJcBQUIO77c0+ibs6fdX2l6roTyPKk1rOhACnJZuuAB/yB6Y5zXK/GEck6aPqVjYNZS3EOxfIclpnGPWDgE8MMMeTk+wJJaP4j0LTLe10m6a0vrCN3ZpxkPC2SQy++ccYOe1et4h0GSXwiw1JraGxjkSXBG+E7VChuDx6etCrAriYE2WvtNawW66ir3Tk2wEjoJG7lTkDPuaHavoGvDVLq1MF3eXEEnlSSJuky+3djdzk4z+DXVrLX9L1K58OWsd9FJeQ6zLIyjqVbzMMPkMOatalrFpDJczOskMeka2ZL2YR5ADKcEHufUKdJAc2mc2jvbF7EBlG8BRjuCOtZHUYf9y5X6Gc4HtRPUr22vtd1G6tiTDPcvIjFNpKknHHb4oXNKXnK9cUsIYsrKeSResIsw1O8ORUmjoJISDVq5hCLkGhlsFASSMq5GK8qWdh5hpU9iUAJFeJzn3pJJtbdUtwwLsD71CwxTtCEyzSO3BNXJre5tIRMX3L3A7UPjbHerU99NLb+U7Ar3OOTSNDJk8Opb+Cpz0qxDcRSSESyGNQvDAZ59qCofVxUyyEEKMZJwMkAfk9KDQyl7NLstwQ5u3ETA7JTGQHI6gHGODVuzs4JXUvPhXQMhdCM8/+9+fuK1ngeHSNT8Px2OrtZzW/h7UhPKzESRPBIDkk9CN/J7ALzRO0t9A1Q6FaalPbvdGygjhg85kZgzuWKgEBvTtwfx3oONmXkMe1jawsksV4VdAGBUchvtQ/xDruo3NpcxTXjMlztNwBgecR0Le5oj47XStO0iwGlLNFemXEgmDHzkCnLo2cFd3B4znjpWIJknjLSv8AxWUWguSYrNv6mRTgMzufeoIPQx2mpYAfNJNOBBTTZjGrAVYuJ2ZTzQyNiGOKdIZCKXGzNkUjZYkmlTDG2aVHFi2UJrebOdvamEZANFfO863DqRvQYYUIZ9rn5rRbZppLh6FzXrA4pSNwCKdbjc4yaZiojTOehr1lc9FJNFYoFJHFGbDTEm6ikcqKKFlTQtRg0W8F1ZXVzG7RtFMrQK6yxnO5GBBDKfT+D0OKdc6pbXdzCz31wP08SxQbWbMEaliqoTlhgkYB6ZwDgDBUpDotzFeeRHM0W7+nJ9LZRl5+N2fkCh2teMrnVdOl06a0s0ifZho4lVl2sCOQPtj+ayeRmsQfqd0l2Ume9urmYZBM7FsZ5OCfc8/fOTzQ+R89DUZOcjNR5x3o0BskEm1s1PZyFmbNUXPqqxauEyTRYE9l+N/UatL6xQuKUmT7VfjcgHtRTo0qHlD7UqjM33r2tmJoG2fWaqUnU/NKlQj1hfESP+2Kktf3BSpUWBdDNr9QrVaP1FKlUpFoFPxT/Y1hJP3j8mlSpocF8nT0dTTTSpUwn4NP1Cnj6T80qVEyLEH1iiI+kUqVADGUqVKsA//Z", "url": "https://www.youtube.com/watch?v=MgsdblVq8wo", "type": "video"}, "301": {"title": "Sotheby's International Realty: Luxury Real Estate and Homes ...", "snippet": "", "uploaded": "", "thumbnail": "data:image/jpeg;base64,/9j/4AAQSkZJRgABAQAAAQABAAD/2wCEAAkGBwgHBgkIBwgKCgkLDRYPDQwMDRsUFRAWIB0iIiAdHx8kKDQsJCYxJx8fLT0tMTU3Ojo6Iys/RD84QzQ5OjcBCgoKDQwNGg8PGjclHyU3Nzc3Nzc3Nzc3Nzc3Nzc3Nzc3Nzc3Nzc3Nzc3Nzc3Nzc3Nzc3Nzc3Nzc3Nzc3Nzc3N//AABEIAEEAdAMBIgACEQEDEQH/xAAbAAACAwEBAQAAAAAAAAAAAAAGBwADBQQCAf/EAEUQAAECBAMEBQcIBwkAAAAAAAECAwAEBREGEiETMUFRImFxkcEHFCMygbGyFjM0NXLR4fAVQkRic4KhJlJTY3SEosLT/8QAGAEAAwEBAAAAAAAAAAAAAAAAAQIDBAD/xAAgEQACAgIDAQADAAAAAAAAAAAAAQIRIUEDEjFhIjJR/9oADAMBAAIRAxEAPwDMbAVZBt6QX9t4uKEO9O2uysPtaxUlsDMUEpWk3Tx4xYpKkg5ekkDOCI12SoHMQtET9JcUu+pTrv8AVP3Q7MMPWw5SklO6TaH/AAEJLEalKqVJNuiCrvtDekZh6VwVIzDZCVIk2LGwPBI8Ym6yc7wkcuET/bXGRF/npb4FQMeWwk1WgX/wpn/pGhJVRynz89OyywmYnlJVMKIvmKQQNDoNDwjjrqmcRPSztUG1clgoNFJKLBVr7t+6IvkRZcUrGVIbpexH0dEI6oX+SdF5Cvn4EQefKOpttgMvICkt5EktJNgN3CFq9MPrQmnLUFS8rPKfaTlAIWABe/HdugqSkgdHEd+PM/yOrfLzRz3RdhAH5J0XX9gZ+AQsqhi6tVKQmJKdmULYmEFDiQylNwd+oGkWUjE+I9nLUukuBYabDbaAwlWVCRYXNt27WDdi9cDfIPOK1W4mMenzk8lDDM4FuuW9I+tKW8xsToge7fYR2reJh3Bon2QD+UMpGK8LkHjMfBC98qwtPyBPFpZ/qIPMfEHFOF8wNs7/AMMAnlYUFVCQtu2Sh/URz/VjL1AJEiRIkUG004ChLi8ycpyKB7YsSSlJTmBLY1+zr+MVNPJ2mzv84LiPZWhQBUlPSGQ6dsaCYP4ldP6RpDPAFSj3aeMNxpD8xgGSZlWlPPKkmMqEDU6J8IUGIS2J6lWT01qUb34AQ46HOJkMKUyaWQkNybNyetKR4xOWw7QDzqJmSl3352VeZal3A06tSdELICgD12UD7Y90Z2Un0qWh9WUGxIQTFuLquidpNalxYl2eQ92gNNp8Iy8HJUKe7kykl0aEK3kHkk29U6mw3RmknRqi/wCh5LYdampVt5uYGRaQoHZkaGF9RKOalWKmymTnprZPr0k3GUEdK1ztSB3Q1KU+pGHpN1SSEKbSAq2/T8IX+Fqumi1msPbJbqnXlAIRvPS1MT4JSuVnciwjuTgpa/WomJPZMyP/AKQwcM4dksP08MybLgddsp5x4pU4o8iRppusNN/O8ZjONJBKRtXNmq1yFA8uyA7GM9S8SVZ0vbRSmJC7KUoXmCwVEnTlcanSNSb2iDV7CcV1ydxS9SnUkCVfU43dNujkUnnqL3/O7bUTwIhY4Rm3H8ZvvFQtMKUtQB5pKrWvu1hjlyKv4RaAjyhKV8pcMEWvnfGnLJAD5U7iekL79kv3iDrygOAYkw0o/wB98d6IA/KirNPSJ/y1+8Qr8Yy0BMSJEiZQaCNsG9ml4Z21Zr24XuB74sJWsKCVos6m7Yt6trxyggETBeQEOdA7+cQlDIUNvdcubgJTe976RYUysQpvO014rBuSlKQNwy6wzpqaaZ8nMutx5tpKZKXutaSoJ9TeBrCuroCXpHKVFCV2BI33STpBshxmbwrLSs04ylhUu0Fl5YSmwynUnQbu+0K1aYNoFnJxE1KzKGHQ+pZ+c3Xtl59h7osolQlZRCpWbcbS84oZUnW4Om+Ox2k0eRU/NTKgwytQaT5utJS2bEjQcbdXfGPVaVLqmpR2gCYm03JWhTIGWxGXKspFwddATEO14NFNK0N2m1F2ZoEvJIbRZpltwLzi5Cs3D2GF2JkyVVm3k5Q4maXluAddOFxGzSpp+TZZZe1cSyhDjaddmUjcTuvqYH3ppEtW1PuspfbTNrKmzrmGnDjCcC/JjcqqKOmkz7yp+YU8JjMykWK1nLa9tNT1RZPzPm4cYGy9Ojh+qDm5fnTrjiqDkiZNyfpby2Z4vlSmHdUoSq9wjqBI0ubCMTz94KT54EOLUnpEa594HDsjV8aIY9CjBbyVYtlQghKChWmdWpDZBJB914aJWkcR3wkMI1AHETJYWdmkLOTNu6JEME1FXNQ9sP0slJ5OPygEHEGGiCNHHdf5YBPKVbz2RAVms0rW3WIIcVzJeq9Euoizjmtv3YFcfG83KdIK9GqxHaISSq0MtAtEixDDjguhJUN1xHyJjh8hSEqW2lKRbVOm6PSXFqDZSCdCFWEUoeAbBS2kLSdb66Rat5S1LBV0V2NhwtFDjJrxWhyQQsWyknf1QUSr+ehyzRSCdk3Y79RY8+qA+uulTskDckkkk9kEEg/kpcstL7SwEJzDNqnTUHrgxeWK8NM+yktNNzD78jWHGDtbqYQAbXFz/W8e3KxPpOymH1IfObpKUkKVzt+GkUU58LmZ1xSSCpSbKv6p1j1Poa+U1ObQ4XLMOXKm7a25XhOiKrmkmb9LUiWkUJzekUM6oBcWZ3GS5YkKm1WPO4gq2Ibf9EFNXGhSSm/d4wPYuZ2EjLI6NvOQSc1z6sBcShbsEuVz9K2pef8ANGfO5Z5nYoyk5MvRve5uOsxvsOvTNZcqcyhspLWVpCGcwRrcEa68R7YsqLp/Rs0k5bbNQsAOWmsfZJbZp8ukozWQNeR74rWiVnqVqs1NZJeYpEtL5HFObZJVmKiCSb7je538+cdanxwNuqKEqVYFCQQNSNB4x5U8FEldkKvvAGghorqqFllmZXniqp0m11WcXa3WmB3Gbm0m5cjgg++NysuIRV6StC0mzpHRvpp1xgYuAE2xbigk98Tk/R4rBnyLmRpQ/e8BEjnZXlSe2JCBDFv9fs8Ytb9VESJDBMOs/SJPsMaNO+p3/Z4RIkcvRWaOH/Wnf5fGKJ36/p/2HYkSG0DZpp+kN/njGDjPc1/GT8JiRIMvGDYRYi+if7b74tp31G39g+MSJHbCcv7OPzxjpa+Yb9nvMSJDgB+t/WlN/wBT90Y2LfpUv/D8YkSIy2MjFRuiRIkIE//Z", "url": "https://www.sothebysrealty.com/eng", "type": "video"}, "302": {"title": "Real Estate - Had To Hear (Official Video) - YouTube", "snippet": "", "uploaded": "", "thumbnail": "data:image/jpeg;base64,/9j/4AAQSkZJRgABAQAAAQABAAD/2wCEAAkGBwgHBgkIBwgKCgkLDRYPDQwMDRsUFRAWIB0iIiAdHx8kKDQsJCYxJx8fLT0tMTU3Ojo6Iys/RD84QzQ5OjcBCgoKDQwNGg8PGjclHyU3Nzc3Nzc3Nzc3Nzc3Nzc3Nzc3Nzc3Nzc3Nzc3Nzc3Nzc3Nzc3Nzc3Nzc3Nzc3Nzc3N//AABEIAEEAdAMBIgACEQEDEQH/xAAaAAACAwEBAAAAAAAAAAAAAAADBAACBQEG/8QANRAAAgEDAgIIBQMEAwEAAAAAAQIDAAQREiETMQUiQVFxgZGhMjNhcrEUNMFCUtHhNbLwJP/EABgBAQEBAQEAAAAAAAAAAAAAAAEAAgME/8QAGhEBAQEBAQEBAAAAAAAAAAAAAAERIRIxAv/aAAwDAQACEQMRAD8A1UlYtluXcDXTKx5MRSwlLdg9K6JxnGMnGMjlXpeUyZXXlISK6JpAOZxVAY3wuST/AG4xiixMgB0sMg7KRz9atiyuLI5/rOKnEkPI53xR+NoYaoIivPJX/FMma3uOjJFgtAsodeujE+1GnKSUTiRVCtqPIY51IzLOcQo7sBnC86fUXMcrtGjyOlqCFCknJAH8mh3KtBP0ikWVZXUjfSR1xj80bF5pPjMj4JII5/SiC4BXbBHfVekXdpUlkXrzRh3IxzyR/FBQqFOVOfqRWuDpn9SVxgbnvqwlfTlseuKXjdNQOM476u27kacZHI9lHGuiNPvv7GrcUjlt50vnO43HcKKBIqYVVwe3Aziji6KgZxlNZH0qUDExJ4cUhXvGalXF1kFg5IaQbdwxUZpEQFSMHtyaBbEpIVaAScue1PBIWBYw6SfryrXGelBOwOSoO/Ij/FFjmjLDUjHf4VfHl20YxRNgEEd576IBaHA/Tyhs7MH51cOVdHt5ZJDw30L8IEnWHqD/ABTcN5wLKXgTNFJxFyQzBiPXHtSZiVRlXJYnK5JXB784qumIatc41HfK7+9Yw60579ZLeTRhpuHCusnDMeZyfIDzqcaK4lnV7y1jM0MOTITswA1DIHPINDWK1FpakQDiS62Z2OAQp5+1LvaHqlbZnjcB0Yb5UjIPvUTt9BbdSSK+tHRIwmzHO2Tyx3k1mCaMvhWB+uKsttIXJa227FAx60xJBAFDMiqSBlQT1T3E1fEBlSTns7TVgMHUiluzIGRUE0WnIj0lOWB8Xjmhz3kk6qrdjbY76NJyRZ4mRplfC9jx4B9660uymOBG7CMFQPPNXFpKkbRXIuGkwNl621BQOBsmrGwy2Pas7pE677xW+gdoXr7+JBrtRZHIy8lshO+lxuPWpUGRZKVZmIJQlRr0nGd+2mmfDDIAGrurQuba9iQRtexuGIOnScAjmTkUOSWe3ljuJI7e70Lp67ZHp20etOFp2RYABpyVyPGqGYKpZMdmcDONxTi9NrxdTdE2xIOQFA2/P4pfpSZbx+KIUtlYAEA7E+1UtVhCe9L9VXPxc+9c1ScquNONz50IQxKQss+cDGEU07DFamyLRxMswk0gu2WIxnl/qukZwazvE4cKSBy0YZcFsgqwO/lmtlre4vMGztGQKqqr6tOwGB+Kz70taJcfp4LcFZlQNKivgYyedFtekbq6tyLu5eVpjKFKrsuiMMMd25HjWbCdTom7XiG8vY43IGzSCkns401G4v7dnHJUy2fahQ9IcS2htDpeKa3aR+IvwNk78tuVYsNyzyhHXKnbG4HjtVi16N+kOjBaCNbWJ5Mbs65BH07axpDGkx0LIQexRgeVGYwCDEfRkvHXfOptJXwxVHvXZSiY0Z+ELuD4GjcX0b9XffpQqlY4c5Clskml2E74LzMynnp2AociyJHlom1Mclzj0piODCKz3ADk5CsmQatOKRfplUiaMyPnnqNSg3rrxzw5IiO0uwBJ9KlG1ZBngQK2JJCM7dbGPr3UKRkMhfVHxc8x1j7Vaa0SJ8cZJW/uyd/HPfQxK3BIlzGV5MozWWrBNEsnNp3PcWCChMZNmOkhcgapDz/3RElSBRJcTNKmdirdtOzwQ3YRY7SMxatWRttj/wB6VeqMZiGZ5FjSBCwO+MHHnTKXd1B0fKsEk8Ye40twncZ6v0NXitCpcvxBnYAYOKJGLqzCtaXDr1usSNx5U+15H6Su7iBL1rbm94Vc4zqAQbnPjXOjbl4o7O3EMWZYJZDIdRdS2tRjfbIUetHfpS6Fu7O0cqNkN1caj3mr2Fza250tAIFdRhnGryz2Cj2vJd0uF6AilhtU1CFQ0/CyWRicrnHhWBqdCSRoI7gVr2xhtrhQF4ZXsEchA9Koej4UOS3IY/8AoXUo96Z+xfy8eJk0nj8RsDZde2ew12C5jiXtwBjrpk450/eWnR1moaTEqhtuGdz41h3LpLIXt4uGmN11Z961LKOxopeSxycSN0kjJ+WdsChXV60jMTGyYwEVeVZYffmc/WrxM+4VwuBnY4zTkG0/CrXCGSYanJ3OcVKUS6eNdJc99cqTZ/pHjVJ/kt4mpUrlHas6f9vF4tW1Ych9hqVKqIuPm+VaJ/aSfbUqVlpm2HzX8V/7CtVuY+1vxXalM+CvP2Xwy/dXoJ/+NT7alSlPI3n7tvuH4NJx/IbxNSpW4xfoKfLNdHzPKpUqCprtSpUX/9k=", "url": "https://www.youtube.com/watch?v=aTxGOyqKe30", "type": "video"}, "303": {"title": "Real Estate - Blackstone", "snippet": "", "uploaded": "", "thumbnail": "data:image/jpeg;base64,/9j/4AAQSkZJRgABAQAAAQABAAD/2wCEAAkGBwgHBgkIBwgKCgkLDRYPDQwMDRsUFRAWIB0iIiAdHx8kKDQsJCYxJx8fLT0tMTU3Ojo6Iys/RD84QzQ5OjcBCgoKDQwNGg8PGjclHyU3Nzc3Nzc3Nzc3Nzc3Nzc3Nzc3Nzc3Nzc3Nzc3Nzc3Nzc3Nzc3Nzc3Nzc3Nzc3Nzc3N//AABEIAEEAdAMBIgACEQEDEQH/xAAbAAABBQEBAAAAAAAAAAAAAAAFAAIDBAYBB//EAD4QAAIBAwICBQkECAcAAAAAAAECAwAEERIhBTETQVGBkQYiMmFxcqGxwTNCUvAjNENic4KS0RQ1RGPC4eP/xAAYAQADAQEAAAAAAAAAAAAAAAABAgMABP/EAB8RAAICAgIDAQAAAAAAAAAAAAABAhIREyExA0FRYf/aAAwDAQACEQMRAD8A9UAp4FMAbsPhQbyd483GZZ0NsYejwy+dnKnt9dcWw6l4zQLUqjNQISSQAcjY/nvqZNXZQuZxwWEA7KsLjGwqj0hWeOPG7gnwxVwNjnVoTIzR1+VV3qR5Bj0h41XlkRRlnXxoTmshghrVGRTGuYvxiqkvEYkOME+yo7UXXjbLZHrFRnFD34uvJI/6mxUL8Tn+7Cn9Wa20OlhQ4qNqEPxa4HKCPHvGmJxiUNieFdPah3Hca1wamGNRHWa5VAcVtSMmQr6ihrlazBrMtw/yhntLKOHppJGA2Zn5b8qrcP4ueFuWgcIWxqxvkZ7KyNxfsXwDjG1FIj01rENgzKu5qlFljWNNZeUPRrfsrzl7pWw2rGk74PxHLsq/5OcakshKbmaWTWBgO5IB66zVusEUQVwTIBuQdjXYZgFY6gxAyQOypSjyUTTXJrOI+UUplgeBiCuo6uZ3opwjjzy27NdyKW14BI6q8/6ffbIHrFFoJ/0IAA7qnhroasXw0bG745GttO0TKzhfNx1dVDuBcaa5luYr2QNp0lGwBzzWekn3INUobsW1w5yPO23oYkzViujfzXVlzZ0H81DL3ithCAEDyHIzoGQBnf4VnjeI6jOBnsqCV1xs+BWr9GNGvE+EytpDsD+8CvzFTtHbD9jJ3Vh52Vs4cH2mqwvJofNRmOOw1SMUI5M3x/w4/Zyd5phktRzgNYQcRnY4ZnXfJyTSlvXLa4m0EfhPXVYwJuX6bYyWmfsKVYQ8TvR/qJh7GpU9BLMH2dvCcqZArEfaOq4Hjmr/AEKw2jkTJLIgyNJ2x4fnFC3YqVO2/Kr1nJ0aSRygIHXr/tRyFLgUd5IIioOM9tdkaRDuQWO23jTHgS3CmSZGyNsbb+sVWlvF9EkvkbjsqaT9jN/AjFFJrAVw+d8AcqJQXGNvpQpblYwCv3c52rn+KcuWAOc9lGUECMwlc3eC22RjqNDbqVpdLrkEbV1oriRTMUbTjnjGfZ21Gtrdywu0Mb6Ad9j8dqXWwuaH291JG6CdtKDnnep0vIygDu5PbyFcXgMbRq6cYsnkIGYemwVz1fkUUPkfKqhobqGUYzncb/Haqa0JswUXikEXSrBIIyM68dXjTIbmNC3SWRlBxnIY4HdyonN5P8Yt4VNvxMEsMMgZlA9QP/QqO1j8o7FXlLRzqMAoTuR6tvrTKOBHPIPvb3hZX9DYFGzuJZHXbuIpcMtouJyqsdhMsbNpM0c2pVPr51rbGaS8jka4tehKsVCu6tqHbtU4YQrpVdA7BsKoibkZ6TyXXV5srAfxv/OuUeM4bfc0qwljzKS9G2DvnkgAyKbCXml1LhSRhU689vrrj28eoGKdQDg6Suc05IjIAnSK0Y3OFUY+vxqdcl7Esmp9Ms+dJOFPJWwOqo5AwVdMWPNG+dvGrscFiylri7l1AbHo/R+fzojAOEKF6O5jLrsHdhnl8O6nXj5A/JwDwkkqIqr9xnBJxkagPpRXgFoq3izXKrIi/cI2NC+FlnuYkyN4HYb8vO5fDPfR2xjdN8eaMU7iJcNcS6O4jKxjK52p/BYOihIB0ns7PYeY6qrtLhcLyB7a7b3BXHUa2OBchG7AZSJ4Y5F/3F1Dxx8xQ9+HcJZSVtVt/wB+I6B4rirDXROxORqqCUoTq9FtXpLsT4UqRmxRcPWGRJIby8KAglHuGdW8Saul1IOCR35FCXMiamjOctjbzSfDb4Uw30qai3V+Lb4jb4U1RbBJnIpjSbb7d+c1SF+p3YsM9fMHvpwuFkGVII7RWwbJM2SeeKVQ9J61+FKmwLk87Tkvt/tVQ8l9/wClKlXOuzq9F1PtJO75U2f02pUqsibK9z+vw/w/+Va/yfrlKj9FfRobnq96ov2Q7/rSpVhSwvP+Y/Out1e2lSoBKtz6R9761Efs5PbSpU6EZXg/W5/dH1rkn+ZL7lKlRYC2/JfZ9a5SpUDH/9k=", "url": "https://www.blackstone.com/our-businesses/real-estate/", "type": "video"}, "304": {"title": "Real Estate - Its Real (Official Video) - YouTube", "snippet": "", "uploaded": "", "thumbnail": "https://i.ytimg.com/vi/4HWcViTXdYc/default.jpg?sqp=-oaymwEECHQQQQ&rs=AMzJL3nKLw2g0MP-oiO_iGbZtuQWktJ8bw", "url": "https://www.youtube.com/watch?v=4HWcViTXdYc", "type": "video"}, "305": {"title": "Real Estate Stocks, Housing Markets To Watch In Surprise ...", "snippet": "", "uploaded": "", "thumbnail": "https://encrypted-tbn1.gstatic.com/images?q=tbn:ANd9GcRNgoTWcuBKkQMEygZVLga3FAjSaohgXY00uFDdUjRspZHipqadZSk3Rtk", "url": "https://www.investors.com/news/real-estate-stocks-housing-markets-watch-surprise-covid-boom/", "type": "video"}, "306": {"title": "Investment Real Estate - Investopedia", "snippet": "", "uploaded": "", "thumbnail": "https://encrypted-tbn0.gstatic.com/images?q=tbn:ANd9GcSnZky7rCqHeH1yysRbTClupufK0Zm0v06JU043iF-GS5oLe9I0rqtyUVpxSOiM", "url": "https://www.investopedia.com/terms/i/investmentrealestate.asp", "type": "video"}, "307": {"title": "Real Estate - Sprouts Corporate: About, Sustainability, Press ...", "snippet": "", "uploaded": "", "thumbnail": "https://encrypted-tbn0.gstatic.com/images?q=tbn:ANd9GcTRAUfwLjUNjjjiDtzjhtr5Wq3wHNZU4opnLuLqY-P8LR8KCCcSEQhHc4QS", "url": "https://about.sprouts.com/real-estate/", "type": "video"}, "308": {"title": "Real Estate - Prospective BBA - Terry College of Business", "snippet": "", "uploaded": "", "thumbnail": "https://encrypted-tbn0.gstatic.com/images?q=tbn:ANd9GcTApbe-BGzvoxw-zeXuvg0AfDLxxPc1cy06LsCFw8BCPhdauybBm1dFZ4s", "url": "https://www.terry.uga.edu/real-estate/prospective-bba.php", "type": "video"}, "309": {"title": "Real Estate - Crime (Official Video) - YouTube", "snippet": "", "uploaded": "", "thumbnail": "https://i.ytimg.com/vi/jBCs_xNntMk/default.jpg?sqp=-oaymwEECHQQQQ&rs=AMzJL3kGWQfi0AfQjEil7zPmhBS7g1rY7w", "url": "https://www.youtube.com/watch?v=jBCs_xNntMk", "type": "video"}, "310": {"title": "Real Estate Commission Guide", "snippet": "", "uploaded": "", "thumbnail": "https://encrypted-tbn0.gstatic.com/images?q=tbn:ANd9GcTzN9OGUVGJ65WELOis41ZB1HBYbUhTUKArWLgnc-sdtsxk5Zg5IpTEBrg", "url": "https://www.dos.pa.gov/ProfessionalLicensing/BoardsCommissions/RealEstateCommission/Pages/Real-Estate-Guide.aspx", "type": "video"}, "311": {"title": "Burnham-Moores Center for Real Estate - University of San ...", "snippet": "", "uploaded": "", "thumbnail": "https://encrypted-tbn0.gstatic.com/images?q=tbn:ANd9GcS8PV0o_V2ENTooNyIr6iIpqxllvM3xNJjltdSH-2S-s9unMq_Y1nLdq6I", "url": "https://www.sandiego.edu/business/centers-and-institutes/burnham-moores-real-estate/", "type": "video"}, "312": {"title": "Real Estate and Building Industry - United Way of ...", "snippet": "", "uploaded": "", "thumbnail": "https://encrypted-tbn2.gstatic.com/images?q=tbn:ANd9GcSTyamEKWNCteEeDinqMzI5kNQroU_AN8S9RG-pZ_Rd9Aa9PzDJgxGeKyQ", "url": "https://unitedwaymassbay.org/get-involved/affinity-groups-and-giving-societies/real-estate/", "type": "video"}, "313": {"title": "Real Estate Investment Trust (REIT) Definition - Investopedia", "snippet": "", "uploaded": "", "thumbnail": "https://encrypted-tbn3.gstatic.com/images?q=tbn:ANd9GcQiCzvUgL-tYPlNMc-SJ8Il8dB0yMGVJwT8jsjIwMTTiibxmfDMWkXwB66uY4w", "url": "https://www.investopedia.com/terms/r/reit.asp", "type": "video"}, "314": {"title": "Department Homepage | Tax Administration - Fairfax County", "snippet": "", "uploaded": "", "thumbnail": "https://encrypted-tbn0.gstatic.com/images?q=tbn:ANd9GcTnpxvUE-M9s_-3W87Zs6yCsRBAjBJMlSZmBYOBH19Vi3uSAde_hGkWGWbIQVDR", "url": "https://www.fairfaxcounty.gov/taxes/", "type": "video"}, "315": {"title": "Real Estate | Thompson Hine", "snippet": "", "uploaded": "", "thumbnail": "https://encrypted-tbn1.gstatic.com/images?q=tbn:ANd9GcR1svYADTy55itWdeqrNPUsZSVdyBn3C6dluhQC0nVePHQ4l8F1EBXt-yHg", "url": "https://www.thompsonhine.com/services/real-estate", "type": "video"}, "316": {"title": "Objective Real Estate Advice | Gulf Coast ... - Bradenton", "snippet": "", "uploaded": "", "thumbnail": "https://encrypted-tbn3.gstatic.com/images?q=tbn:ANd9GcQroWprf8AzgJdwCenyCMV-RhQ_CpR_XQC2U6nLPNqDT8d3nN7rL_zuUzo", "url": "https://www.choosegulfcoast.com/real-estate-investment", "type": "video"}, "317": {"title": "Real Estate Investing - MSCI", "snippet": "", "uploaded": "", "thumbnail": "https://encrypted-tbn0.gstatic.com/images?q=tbn:ANd9GcReo5UpkkZGtEtO09en-bL-o--JP-Vgjn-do74xzOQrUoCXh2j23mI_i7Cu", "url": "https://www.msci.com/real-estate", "type": "video"}, "318": {"title": "Real Estate - The Main Thing (Official Audio) - YouTube", "snippet": "", "uploaded": "", "thumbnail": "https://i.ytimg.com/vi/RR_xAbDJoW8/default.jpg?sqp=-oaymwEECHQQQQ&rs=AMzJL3ntVU6tHoPso4TXAUqN2qB0qrjy_Q", "url": "https://www.youtube.com/watch?v=RR_xAbDJoW8", "type": "video"}, "319": {"title": "UCLA Ziman Center for Real Estate - Los Angeles", "snippet": "", "uploaded": "", "thumbnail": "https://encrypted-tbn0.gstatic.com/images?q=tbn:ANd9GcQk6oc-axcKHiqf-JbMsWM5ycB6LvKLw9F2MD8ecFly0TZUPnViN8U6JnY", "url": "https://www.anderson.ucla.edu/centers/ucla-ziman-center-for-real-estate", "type": "video"}, "320": {"title": "Raleigh NC Real Estate News | Raleigh News & Observer", "snippet": "", "uploaded": "", "thumbnail": "https://encrypted-tbn0.gstatic.com/images?q=tbn:ANd9GcQCG59sH6QM8g3oTJ6etCjxbdCFeL_Wqj2FALf3jfQNANx3HkhwEvVaMmyW", "url": "https://www.newsobserver.com/news/business/real-estate-news/", "type": "video"}, "321": {"title": "Real Estate Major - Syracuse.edu", "snippet": "", "uploaded": "", "thumbnail": "https://encrypted-tbn2.gstatic.com/images?q=tbn:ANd9GcTwwnJ3MDgpOkxKqYE9qdIPq2_zYxaEOZQlXmFVN9T7I5jLjQrPHeUxWtEm", "url": "https://www.syracuse.edu/academics/undergraduate-majors-minors/real-estate/", "type": "video"}, "322": {"title": "Agile Real Estate | Coworking & Shared Workspace Trends ...", "snippet": "", "uploaded": "", "thumbnail": "https://encrypted-tbn0.gstatic.com/images?q=tbn:ANd9GcQosCPM8lzRURS7rp_mXyZ6odqo3JE4SBcgpiWESKCbqQD1HQ", "url": "https://www.cbre.com/agile-real-estate", "type": "video"}, "323": {"title": "Real Estate | Waukesha County Technical College", "snippet": "", "uploaded": "", "thumbnail": "https://encrypted-tbn3.gstatic.com/images?q=tbn:ANd9GcTmOgyNrzBNfkGEpwuFAhCJBy_ZDsIxyMz6ohkv8bsXrZKDuhuSIu_7f0pnJMmN", "url": "https://www.wctc.edu/academics/programs-courses/programs/real-estate/index.php", "type": "video"}, "324": {"title": "Real Estate - Easy (Official Video) - YouTube", "snippet": "", "uploaded": "", "thumbnail": "https://i.ytimg.com/vi/jt1mirm9FYg/default.jpg?sqp=-oaymwEECHQQQQ&rs=AMzJL3lDaJ1J49ryDs_MxhbUGTnq9GQl8g", "url": "https://www.youtube.com/watch?v=jt1mirm9FYg", "type": "video"}, "325": {"title": "2020 U.S. Real Estate Market Outlook | CBRE", "snippet": "", "uploaded": "", "thumbnail": "https://encrypted-tbn2.gstatic.com/images?q=tbn:ANd9GcTpbcF2tzvu5anMWF68N_-SfI6MHge-sVIXsxGnYWQzqW3Kpg", "url": "https://www.cbre.us/research-and-reports/US-Real-Estate-Market-Outlook-2020", "type": "video"}, "326": {"title": "Real Estate Program | West Valley College", "snippet": "", "uploaded": "", "thumbnail": "https://encrypted-tbn2.gstatic.com/images?q=tbn:ANd9GcToTqeKTVLeoZgv3xzOJQesLU2njDUBbQKpbp4VFKA9OKaLKYbrIr-StYuhCpk", "url": "https://www.westvalley.edu/academics/real-estate/", "type": "video"}, "327": {"title": "Real Estate Professionals - VA Home Loans", "snippet": "", "uploaded": "", "thumbnail": "https://encrypted-tbn2.gstatic.com/images?q=tbn:ANd9GcQ1zgsyJ_sz8UwHMWom1MAVh__j6QUZDteVQ50yLxo7rkKVs0EoxD0Iehy3", "url": "https://www.benefits.va.gov/homeloans/realtors.asp", "type": "video"}, "328": {"title": "Real Estate | Insurance & HR | CBIZ, Inc.", "snippet": "", "uploaded": "", "thumbnail": "https://encrypted-tbn1.gstatic.com/images?q=tbn:ANd9GcQ4cXGlZf_IdExidC98Vjwd_L4WDB5dz-UYCNQZ_q7dLP_menmJCvto8UOfXcE", "url": "https://www.cbiz.com/insurance-hr/industries/real-estate", "type": "video"}, "329": {"title": "Real Estate and Economic Development ... - Baltimore", "snippet": "", "uploaded": "", "thumbnail": "https://encrypted-tbn1.gstatic.com/images?q=tbn:ANd9GcQ6hp-Y6eN3GvopIAu3GjMUwhAp9utBOFD0hef3bHwN8wXM04nKeahO0xtD", "url": "http://www.ubalt.edu/merrick/undergraduate-programs/business-administration/real-estate-and-economic-development-bsba/", "type": "video"}, "330": {"title": "Real estate is still the best investment today, millionaires say", "snippet": "", "uploaded": "", "thumbnail": "https://encrypted-tbn0.gstatic.com/images?q=tbn:ANd9GcQwdJj21bsOtTszmWmrQ0wnUBwDFnaKq5scfeyTG11nx6Trcy4drqWr5W5-lmvS", "url": "https://www.cnbc.com/2019/10/01/real-estate-is-still-the-best-investment-you-can-make-today-millionaires-say.html", "type": "video"}, "331": {"title": "Real Estate - Paper Cup (Official Video) - YouTube", "snippet": "", "uploaded": "", "thumbnail": "https://i.ytimg.com/vi/GTOvg00AZWc/default.jpg?sqp=-oaymwEECHQQQQ&rs=AMzJL3l9SGsJEWE1cich9QKR_gPjh7FR2w", "url": "https://www.youtube.com/watch?v=GTOvg00AZWc", "type": "video"}, "332": {"title": "New York City Real Estate | Douglas Elliman", "snippet": "", "uploaded": "", "thumbnail": "https://encrypted-tbn3.gstatic.com/images?q=tbn:ANd9GcTqj1-6LWkVtvXebRDXiWcKvfF4ujrqrXR_MFbWIiebd_CbAvOIGko0bwgcYExu", "url": "https://www.elliman.com/newyorkcity", "type": "video"}, "333": {"title": "Real Estate | Anchin, Block & Anchin LLP - NYC", "snippet": "", "uploaded": "", "thumbnail": "https://encrypted-tbn1.gstatic.com/images?q=tbn:ANd9GcTq7HNzE5b5qitiDqVfD9QOMwxjtPQy-FpOdfohNGlf5PpCEd9eWKrxOSs", "url": "https://www.anchin.com/industries/real-estate", "type": "video"}, "334": {"title": "Harvey Lindsay School of Real Estate - Old ... - Norfolk", "snippet": "", "uploaded": "", "thumbnail": "https://encrypted-tbn2.gstatic.com/images?q=tbn:ANd9GcQgIYLoAKohLRhz4lHnuJl3ym14XjoMOzew7YHAzmqeF2nOEg2TzApJrRNFfuYE", "url": "https://odu.edu/business/departments/realestate", "type": "video"}, "335": {"title": "Top LA real estate agent's biggest lesson for aspiring ...", "snippet": "", "uploaded": "", "thumbnail": "https://encrypted-tbn1.gstatic.com/images?q=tbn:ANd9GcSArwtmZ08H5-KpuLtCUxQQSt8S6y9BdGPmk_KBqM1Sl6E8t_4N7r-3YxqE", "url": "https://www.cnbc.com/2020/02/04/las-top-real-estate-agents-biggest-lesson-for-aspiring-entrepreneurs.html", "type": "video"}, "336": {"title": "Master of Science in Real Estate | UF Warrington", "snippet": "", "uploaded": "", "thumbnail": "https://encrypted-tbn3.gstatic.com/images?q=tbn:ANd9GcTUULAgiHHu96qdR5dOKpMeLeDs-5NYmhfWFQiifaB4qiCncPjoCZdx9iEF", "url": "https://warrington.ufl.edu/master-of-science-in-real-estate/", "type": "video"}, "337": {"title": "Mountain Luxury Real Estate & Development | The Cliffs Homes", "snippet": "", "uploaded": "", "thumbnail": "https://encrypted-tbn3.gstatic.com/images?q=tbn:ANd9GcTA2gKx1o6NQy28XPKt8al7FZGvvNgPwq6YqXyVS8t6aPrrEUlWUyyv_T8", "url": "https://cliffsliving.com/real-estate/", "type": "video"}, "338": {"title": "Real Estate and Economic Development ... - Baltimore", "snippet": "", "uploaded": "", "thumbnail": "https://encrypted-tbn1.gstatic.com/images?q=tbn:ANd9GcQ6hp-Y6eN3GvopIAu3GjMUwhAp9utBOFD0hef3bHwN8wXM04nKeahO0xtD", "url": "http://www.ubalt.edu/realestate", "type": "video"}, "339": {"title": "Commercial Real Estate Finance Solutions | PNC | PNC", "snippet": "", "uploaded": "", "thumbnail": "https://encrypted-tbn2.gstatic.com/images?q=tbn:ANd9GcSFt_hyPA2mpHQAaWk8tYX1UHe7EYIYW9B3xYT9c5XNJqCx2U619tEwM8XgejQ", "url": "https://www.pnc.com/en/corporate-and-institutional/financing/lending-options/pnc-real-estate.html", "type": "video"}, "340": {"title": "Master's in Real Estate Degree - School of ... - San Diego", "snippet": "", "uploaded": "", "thumbnail": "https://encrypted-tbn2.gstatic.com/images?q=tbn:ANd9GcTOAJqB7I4PHvoX8ZHX08Y29tYoxR0nux230KxGfgy2Elnae0yrhDRx0KLYsYmc", "url": "https://www.sandiego.edu/business/graduate/ms-real-estate/", "type": "video"}, "341": {"title": "Online Forms | NJ REALTORS\u00ae - New Jersey REALTORS", "snippet": "", "uploaded": "", "thumbnail": "https://encrypted-tbn3.gstatic.com/images?q=tbn:ANd9GcS3SMS3LuI90z1Tv_6fK_z50Tc8k-Dqia3mcLjctIFVvrOA2PQ8qTvOaBN1", "url": "https://www.njrealtor.com/zipform/", "type": "video"}, "342": {"title": "BS Real Estate Property Management - Menomonie - UW-Stout", "snippet": "", "uploaded": "", "thumbnail": "https://encrypted-tbn1.gstatic.com/images?q=tbn:ANd9GcQQhA10a9_Ag7RR8OU3CdJz7bNc_QHPDzYgcfc44p-Z0hDpD2nrvQJDN8N6Fg0-", "url": "https://www.uwstout.edu/programs/bs-real-estate-property-management", "type": "video"}, "343": {"title": "Real Estate: Tiny Desk Concert : NPR", "snippet": "", "uploaded": "", "thumbnail": "https://encrypted-tbn0.gstatic.com/images?q=tbn:ANd9GcSx8y_IS8W1eftyQthUgqX22Zcclkhc-1DsxWuH_dTz-l4qiA8En8IHgH-N", "url": "https://www.npr.org/2012/03/12/148160093/real-estate-tiny-desk-concert", "type": "video"}, "344": {"title": "Real Estate - Syracuse University Whitman School of ...", "snippet": "", "uploaded": "", "thumbnail": "https://encrypted-tbn2.gstatic.com/images?q=tbn:ANd9GcTwwnJ3MDgpOkxKqYE9qdIPq2_zYxaEOZQlXmFVN9T7I5jLjQrPHeUxWtEm", "url": "https://whitman.syr.edu/programs-and-academics/academics/real-estate/index.aspx", "type": "video"}, "345": {"title": "Florida Real Estate | Douglas Elliman", "snippet": "", "uploaded": "", "thumbnail": "https://encrypted-tbn1.gstatic.com/images?q=tbn:ANd9GcQi_Wg48N6TQ44_aRLnp5JBwiErqL2XCrZ3y70ateQ8hw", "url": "https://www.elliman.com/florida", "type": "video"}, "346": {"title": "City Real Estate Office | KCMO.gov - City of Kansas City, MO", "snippet": "", "uploaded": "", "thumbnail": "https://encrypted-tbn3.gstatic.com/images?q=tbn:ANd9GcRa3cqxhoOAz_WxDGaVCNWYqxCqt64RS7agG6Cs8dsOAoaUcNvqaQy7yoLL6Fg", "url": "http://www.kcmo.gov/city-hall/departments/general-services/city-real-estate-office", "type": "video"}, "347": {"title": "Real Estate | UCLA Continuing Education Online", "snippet": "", "uploaded": "", "thumbnail": "https://encrypted-tbn0.gstatic.com/images?q=tbn:ANd9GcS1YC2kLTz0RkClmBOHkWjj42sjfkDL8dWA3lTxo3cFQzFQ2Ar6A7kFyqlf", "url": "https://www.uclaextension.edu/real-estate/real-estate/certificate/real-estate", "type": "video"}, "348": {"title": "NAR Appraisal Summit: Fair Housing Issues in Real Estate ...", "snippet": "", "uploaded": "", "thumbnail": "https://encrypted-tbn1.gstatic.com/images?q=tbn:ANd9GcSa7MpcyTEVtfMKcJUhNhnKSqfUXk1OnzC36v-VteyA_4YN7HTdr_LYSOUUQ08", "url": "https://www.nar.realtor/events/appraisal-summit", "type": "video"}, "349": {"title": "Real Estate Alumni Association - School of ... - San Diego", "snippet": "", "uploaded": "", "thumbnail": "https://encrypted-tbn1.gstatic.com/images?q=tbn:ANd9GcTyrHfCPQosD1Vs56ONrdPxL5mtAq0ZKk0SImCzocyY2yJ_X4sXjyaHCKUX", "url": "https://www.sandiego.edu/business/about/alumni/real-estate-alumni-association.php", "type": "video"}, "350": {"title": "Kislak Real Estate Institute Competition - Monmouth University", "snippet": "", "uploaded": "", "thumbnail": "https://encrypted-tbn2.gstatic.com/images?q=tbn:ANd9GcRGO6N5T3lNapJv9tZ7YYXzUc3zoXI6dZ9YR7oByhmjmUJGi0Z2c8uOy5aj", "url": "https://www.monmouth.edu/kislak/real-estate-competition/", "type": "video"}, "351": {"title": "Zillow: We're at the beginning of a 'great reshuffling' to space", "snippet": "", "uploaded": "", "thumbnail": "https://encrypted-tbn2.gstatic.com/images?q=tbn:ANd9GcQbPDM_PD0-X2VvaX6rVGiRfFbLRIxIGesHNPNssog6GGEkG1sEBVmgtQs", "url": "https://www.cnbc.com/2020/08/07/zillow-were-at-the-beginning-of-a-great-reshuffling-to-space.html", "type": "video"}, "352": {"title": "35 Easy & Effective Real Estate Marketing Ideas | WordStream", "snippet": "", "uploaded": "", "thumbnail": "https://encrypted-tbn1.gstatic.com/images?q=tbn:ANd9GcQdrnDG7liiuL4VaOf77E5YVlx_sk6mqBrcvp7gPNAAgTYwWSoA2m25x8Y", "url": "https://www.wordstream.com/blog/ws/2015/04/16/real-estate-marketing", "type": "video"}, "353": {"title": "Master of Science in Real Estate and Infrastructure | Johns ...", "snippet": "", "uploaded": "", "thumbnail": "https://encrypted-tbn3.gstatic.com/images?q=tbn:ANd9GcSaD8BcyJ-g2h3QTIwji5H2I7M9NId54z61seoyx9vOUQmMHdpGcX5-jiAFVbs", "url": "https://carey.jhu.edu/programs/master-science-programs/master-science-real-estate-and-infrastructure", "type": "video"}, "354": {"title": "Real Estate Marketing Services | QuantumDigital", "snippet": "", "uploaded": "", "thumbnail": "https://encrypted-tbn3.gstatic.com/images?q=tbn:ANd9GcQ-3jO5aXJ9h6ZY2KJq25h_OwjCpIEQEjQo7JSzWcHs20BKAbcmp1gaNC8", "url": "https://quantumdigital.com/real-estate-marketing", "type": "video"}, "355": {"title": "I Started my OWN Real Estate Company - YouTube", "snippet": "", "uploaded": "", "thumbnail": "https://i.ytimg.com/vi/spTMmkIe2u0/default.jpg?sqp=-oaymwEECHQQQQ&rs=AMzJL3kQJ_wwkt-HMMXFU38QPnbCwUfV-g", "url": "https://www.youtube.com/watch?v=spTMmkIe2u0", "type": "video"}, "356": {"title": "10. Real Estate - YouTube", "snippet": "", "uploaded": "", "thumbnail": "https://i.ytimg.com/vi/y_IMH8erqds/default.jpg?sqp=-oaymwEECHQQQQ&rs=AMzJL3nPp9y0jAzBdUFMqSMyneVHp6IFYA", "url": "https://www.youtube.com/watch?v=y_IMH8erqds", "type": "video"}, "357": {"title": "Real Estate Concentration | Rutgers Business School", "snippet": "", "uploaded": "", "thumbnail": "https://encrypted-tbn0.gstatic.com/images?q=tbn:ANd9GcS31sH56Nz4TKg0VPjGN8yqRUk2tuCGvR7xfIZO799q5CN9Bw8itVjyDuYApPI", "url": "https://www.business.rutgers.edu/undergraduate-new-brunswick/real-estate-concentration", "type": "video"}, "358": {"title": "West Side Rag \u00bb Manhattan Real Estate Update: What to ...", "snippet": "", "uploaded": "", "thumbnail": "https://encrypted-tbn2.gstatic.com/images?q=tbn:ANd9GcS1mTEfpkN9Ycdn_xabYxXuPrAKQPLUj1DrMglYJWZWlknT1_6_RT42Hc0", "url": "https://www.westsiderag.com/2020/10/07/manhattan-real-estate-update-what-to-make-of-the-confusing-numbers", "type": "video"}, "359": {"title": "A day in the life of real estate agent Aaron Kirman - CNBC.com", "snippet": "", "uploaded": "", "thumbnail": "https://encrypted-tbn1.gstatic.com/images?q=tbn:ANd9GcSNT-IEuqwrq2H5cIM6H-FJT4Ffy_8LT5r-4Xf-PfY_n2KpvtOHHqwzyK4n_OXg", "url": "https://www.cnbc.com/2020/01/15/a-day-in-the-life-of-real-estate-agent-aaron-kirman.html", "type": "video"}, "360": {"title": "Real Estate Agent Definiton - Investopedia", "snippet": "", "uploaded": "", "thumbnail": "https://encrypted-tbn3.gstatic.com/images?q=tbn:ANd9GcR50ZRBuDPhCcZo0eio8dQcCCZSqiCm2Uirp3Ry8AwkRs_0FkDqG26lkJ958Qo", "url": "https://www.investopedia.com/terms/r/realestateagent.asp", "type": "video"}, "361": {"title": "October 2020: Is the Real Estate Market about to Collapse ...", "snippet": "", "uploaded": "", "thumbnail": "https://i.ytimg.com/vi/rO3r8gmlhm4/default.jpg?sqp=-oaymwEECHQQQQ&rs=AMzJL3nLH94qc_m1iD9suhXKwUVQTpt_HQ", "url": "https://www.youtube.com/watch?v=rO3r8gmlhm4", "type": "video"}, "362": {"title": "\"Listing Impossible\" star says coronavirus may crush real ...", "snippet": "", "uploaded": "", "thumbnail": "https://encrypted-tbn3.gstatic.com/images?q=tbn:ANd9GcS8NjfT9LWjIod_qU9f2kEnoYNJDLwF8QNmmgqVVGB53ufNJEwN8vvss5Ot", "url": "https://www.cnbc.com/2020/03/27/listing-impossible-star-says-coronavirus-may-crush-real-estate-market.html", "type": "video"}, "363": {"title": "California Real Estate | Douglas Elliman", "snippet": "", "uploaded": "", "thumbnail": "https://encrypted-tbn2.gstatic.com/images?q=tbn:ANd9GcTX3x5cvvh92TKEFOvdX5Vx10jAEaJQ51ZRt8QLmXSl2lTlD6tHbHEbj79-jKU", "url": "https://www.elliman.com/california", "type": "video"}, "364": {"title": "Self-Directed IRA Custodian Real Estate Investments", "snippet": "", "uploaded": "", "thumbnail": "https://encrypted-tbn0.gstatic.com/images?q=tbn:ANd9GcSFaBactqhxetq7WEOaK4lvkPlkFpQf9cAqloAq6GHUnw1kUyrEPsUYjUg", "url": "https://www.nuviewtrust.com/individual-investors/real-estate/", "type": "video"}, "365": {"title": "Understanding Real Estate Agents vs. Brokers vs. Realtors", "snippet": "", "uploaded": "", "thumbnail": "https://encrypted-tbn3.gstatic.com/images?q=tbn:ANd9GcQ0o4yKU330xmUI3EVxJZ0xq-sQsOfiggpAzqEr86BbDyVT0mEaJ937FTc", "url": "https://www.investopedia.com/ask/answers/101314/what-are-differences-among-real-estate-agent-broker-and-realtor.asp", "type": "video"}, "366": {"title": "3D Capture Platform for Real Estate | Matterport", "snippet": "", "uploaded": "", "thumbnail": "https://encrypted-tbn2.gstatic.com/images?q=tbn:ANd9GcSiyfiu1Io4SrdZhaKHkPU9-57LtnNP7kAPVz87X3dFnhl8AzHxTpGdA-E", "url": "https://matterport.com/industries/real-estate", "type": "video"}, "367": {"title": "How To Get Started In Real Estate - YouTube", "snippet": "", "uploaded": "", "thumbnail": "https://i.ytimg.com/vi/3s54CLBWMNA/default.jpg?sqp=-oaymwEECHQQQQ&rs=AMzJL3k3M0lUHaD5_EPVhBynzqD8Bpiy6A", "url": "https://www.youtube.com/watch?v=3s54CLBWMNA", "type": "video"}, "368": {"title": "10 Habits of Successful Real Estate Investors - Investopedia", "snippet": "", "uploaded": "", "thumbnail": "https://encrypted-tbn2.gstatic.com/images?q=tbn:ANd9GcRJKTpAmThrZMQaekX7xHtvcxpWKBwZjLmKfvlDxUV7cmMuah2n4c9HRu5sU5ET", "url": "https://www.investopedia.com/investing/habits-of-successful-real-estate-investors/", "type": "video"}, "369": {"title": "Real Estate Tickets, Tour Dates & Concerts 2021 & 2020 ...", "snippet": "", "uploaded": "", "thumbnail": "https://encrypted-tbn2.gstatic.com/images?q=tbn:ANd9GcQ2X2j3eK_bscsW0_Uhiek2ptGRJW6avp_EriXXM_stUtsnFsaTwQ3Hn7XTops", "url": "https://www.songkick.com/artists/658329-real-estate", "type": "video"}, "370": {"title": "PSU Center for Real Estate | Portland State University", "snippet": "", "uploaded": "", "thumbnail": "https://encrypted-tbn0.gstatic.com/images?q=tbn:ANd9GcTgOf8iyPnaKe8oZQ_PSoys4iCG-3R9Yv6F4mjJ2LpVsw70gtArn6kc7kKZ", "url": "https://www.pdx.edu/realestate/", "type": "video"}, "371": {"title": "Council Post: Seven Real Estate Investing Tips For Beginners", "snippet": "", "uploaded": "", "thumbnail": "https://encrypted-tbn2.gstatic.com/images?q=tbn:ANd9GcTVrCCPLSDiHYJkrkkja9Rm_uF6QZP35UFfU4iX_hVWWWkTt9CdJI2mf2I", "url": "https://www.forbes.com/sites/forbesfinancecouncil/2020/01/10/seven-real-estate-investing-tips-for-beginners/", "type": "video"}, "372": {"title": "How I Created The Largest Luxury Real Estate YouTube ...", "snippet": "", "uploaded": "", "thumbnail": "https://i.ytimg.com/vi/GfeizgcKZ7o/default.jpg?sqp=-oaymwEECHQQQQ&rs=AMzJL3lbU8YBCP6bmP4fM9zDF15LHi901A", "url": "https://www.youtube.com/watch?v=GfeizgcKZ7o", "type": "video"}, "373": {"title": "Maryland Real Estate Commission (MREC) - Division of ...", "snippet": "", "uploaded": "", "thumbnail": "https://encrypted-tbn1.gstatic.com/images?q=tbn:ANd9GcSZgjPRfjNyCExnWhHrq3mfl4IYhiAiT8eanauET5_Gqw_BeDD4l0bUXtHs", "url": "https://www.dllr.state.md.us/license/mrec/", "type": "video"}, "374": {"title": "Real Estate | Biography, Albums, Streaming Links | AllMusic", "snippet": "", "uploaded": "", "thumbnail": "https://encrypted-tbn1.gstatic.com/images?q=tbn:ANd9GcQNBTarniJ8doPLIVQUsdjJx5MnkjBiZOCKi1zDq8BIVKE79b_WOY742XpM", "url": "https://www.allmusic.com/artist/real-estate-mn0001423784", "type": "video"}, "375": {"title": "Live | Pronghorn Resort | Live Stay Enjoy Bend Oregon", "snippet": "", "uploaded": "", "thumbnail": "https://encrypted-tbn2.gstatic.com/images?q=tbn:ANd9GcQ4QM6X_DDMiVWpSZycu8-OZNENiuYwnoZX1RFImDaeqw", "url": "https://pronghornresort.com/real-estate/", "type": "video"}, "376": {"title": "Homes for sale: These cities buck the coronavirus real estate ...", "snippet": "", "uploaded": "", "thumbnail": "https://encrypted-tbn3.gstatic.com/images?q=tbn:ANd9GcQI1nQMQDZMeNKxCD4t77T0LanT00yZ9H8_MrM_Bedj0rHK_Of09DP4OkKT", "url": "https://www.usatoday.com/story/money/2020/05/07/cities-buck-coronavirus-real-estate-slump/3049239001/", "type": "video"}, "377": {"title": "Sage 300 Construction and Real Estate | Sage US", "snippet": "", "uploaded": "", "thumbnail": "https://encrypted-tbn2.gstatic.com/images?q=tbn:ANd9GcRBd_e5lh0IAsZPBGo8MZ5ZPVjdcw7KI8-mXrYy5uOpJTjg85cyBh7MT0s", "url": "https://www.sage.com/en-us/products/sage-300-construction-and-real-estate/", "type": "video"}, "378": {"title": "How to invest in real estate to make money and build wealth ...", "snippet": "", "uploaded": "", "thumbnail": "https://encrypted-tbn1.gstatic.com/images?q=tbn:ANd9GcTHetfnI7hiZW5oHJsIbeGcDyVwlcVGSG8pgMzO1G298phiEpz4QhV8WTxb55Sj", "url": "https://www.businessinsider.com/personal-finance/how-to-invest-in-real-estate-make-money", "type": "video"}, "379": {"title": "Cypress Hill - Real Estate - YouTube", "snippet": "", "uploaded": "", "thumbnail": "https://i.ytimg.com/vi/DfW69PKpsPI/default.jpg?sqp=-oaymwEECHQQQQ&rs=AMzJL3np4j65XVkbrGOPMuB2Vkfz8Ls6bQ", "url": "https://www.youtube.com/watch?v=DfW69PKpsPI", "type": "video"}, "380": {"title": "Real Estate | Artists | Domino - Domino", "snippet": "", "uploaded": "", "thumbnail": "https://encrypted-tbn0.gstatic.com/images?q=tbn:ANd9GcSZkWqc4My4g_8-99zpY_Yt6xUruOo2srUdpm51WK9MRCNBgD4cVM-SFqKv", "url": "https://www.dominomusic.com/artists/real-estate", "type": "video"}, "381": {"title": "Real Estate Services from ERA Shields Real ... - Colorado ...", "snippet": "", "uploaded": "", "thumbnail": "https://encrypted-tbn1.gstatic.com/images?q=tbn:ANd9GcQX4kcaRpsUslvJtXJt4FD14h_a_VX0_aT62CV_Xccnu4XrI3l5bDh5v7E", "url": "https://www.era.com/era-shields-real-estate-127c", "type": "video"}, "382": {"title": "Hollo School of Real Estate | FIU Business", "snippet": "", "uploaded": "", "thumbnail": "https://encrypted-tbn0.gstatic.com/images?q=tbn:ANd9GcRaN6XoBe-V-7aP1YG6P9U3umKVbNW1POkRH7sIf5qesHDO5qgQcEjAmyKTLgpI", "url": "https://business.fiu.edu/academic-departments/real-estate/index.cfm", "type": "video"}, "383": {"title": "Real Estate - Tickets - The Truman - Kansas City, MO - April ...", "snippet": "", "uploaded": "", "thumbnail": "https://encrypted-tbn2.gstatic.com/images?q=tbn:ANd9GcRjjiNiJGvW2T97Vklc8ubHseHnbeYCheFYmSew-f5wJL0Xm0X3jF19Ff2i", "url": "https://www.thetrumankc.com/e/real-estate-79780677153/", "type": "video"}, "384": {"title": "Houses for Sale Near Me - Browse Real Estate Properties ...", "snippet": "", "uploaded": "", "thumbnail": "https://encrypted-tbn3.gstatic.com/images?q=tbn:ANd9GcSkDRqMfDwI14f8mqCaZx3Oa2RgV5sMyMhdunyDjBJvWg", "url": "https://reali.com/buy/", "type": "video"}, "385": {"title": "What It's Like To Be LA's Top Real Estate Agent - YouTube", "snippet": "", "uploaded": "", "thumbnail": "https://i.ytimg.com/vi/xcSVUrvG8WM/default.jpg?sqp=-oaymwEECHQQQQ&rs=AMzJL3lycfgoTISP_znY5dn_0qO4rE-jzw", "url": "https://www.youtube.com/watch?v=xcSVUrvG8WM", "type": "video"}, "386": {"title": "SF Marketing Agency | Industry | Real Estate - Hearst Bay Area", "snippet": "", "uploaded": "", "thumbnail": "https://encrypted-tbn0.gstatic.com/images?q=tbn:ANd9GcQYIfNMdfBqkzElDNi1zkv7VNlPa5YFbzkEV2XNLn2Wt2ph8oxW4ym1pgI6", "url": "https://marketing.sfgate.com/industries/real-estate", "type": "video"}, "387": {"title": "12 Steps of a Real Estate Closing - Investopedia", "snippet": "", "uploaded": "", "thumbnail": "https://encrypted-tbn3.gstatic.com/images?q=tbn:ANd9GcSXcNtaeteBxakWQlZjUcWqNMQ-Hjm9rL9wQ-Rwsju1gWrUxV_yBY90IAslmyVQ", "url": "https://www.investopedia.com/articles/mortgages-real-estate/10/closing-home-process.asp", "type": "video"}, "388": {"title": "Zillow: Real estate prices, home value growth increased in ...", "snippet": "", "uploaded": "", "thumbnail": "https://encrypted-tbn2.gstatic.com/images?q=tbn:ANd9GcRy4b9XHGlTU14M0IWQZVRcAViah0s3A2JSnyHxIR_MXuUfLEeTF0hecK5Grl5o", "url": "https://www.businessinsider.com/zillow-real-estate-prices-home-value-growth-increases-july-2020-8", "type": "video"}, "389": {"title": "REEA DREI Designation - Real Estate Educators Association", "snippet": "", "uploaded": "", "thumbnail": "https://encrypted-tbn0.gstatic.com/images?q=tbn:ANd9GcShydGJzUEpK1ffBy3bBVUHGxQuCuVVmtsBsP07_7XNQUzTRHSb8OtKi-dL9vc", "url": "https://www.reea.org/drei/", "type": "video"}, "390": {"title": "Real Estate Full Set - Pitchfork Music Festival 2014 - YouTube", "snippet": "", "uploaded": "", "thumbnail": "https://i.ytimg.com/vi/xoGi7OKJNWk/default.jpg?sqp=-oaymwEECHQQQQ&rs=AMzJL3nVGJfnZG84cj9xTp1LTJf7zwjTbg", "url": "https://www.youtube.com/watch?v=xoGi7OKJNWk", "type": "video"}, "391": {"title": "Council Post: Despite Recent Challenges, The Real Estate ...", "snippet": "", "uploaded": "", "thumbnail": "https://encrypted-tbn2.gstatic.com/images?q=tbn:ANd9GcRKakf6u5vP3DhP-rNISxy0UmZZnoku0GH4r4CSmSFILfJSdiW1B_MAJVnYwFY", "url": "https://www.forbes.com/sites/forbesrealestatecouncil/2020/09/18/despite-recent-challenges-the-real-estate-crowdfunding-industrys-future-is-bright/", "type": "video"}, "392": {"title": "Real Estate Services from ERA King Real Estate", "snippet": "", "uploaded": "", "thumbnail": "https://encrypted-tbn3.gstatic.com/images?q=tbn:ANd9GcSvnMaF_UkcdOeqUuAXPxptRvXlVSjw4JrPdjxyoVpBLmQ4j-aLGmxgQuHgOogE", "url": "https://www.era.com/era-king-real-estate--568c", "type": "video"}, "393": {"title": "Meet The Real Estate Investor With 102 Tenants - YouTube", "snippet": "", "uploaded": "", "thumbnail": "https://i.ytimg.com/vi/aYTqF756OYQ/default.jpg?sqp=-oaymwEECHQQQQ&rs=AMzJL3kPx7AvN3dla3M_4Q5k9Vc7u5M12g", "url": "https://www.youtube.com/watch?v=aYTqF756OYQ", "type": "video"}, "394": {"title": "Despite COVID-19 pandemic, Austin's residential real ... - Austin", "snippet": "", "uploaded": "", "thumbnail": "https://encrypted-tbn1.gstatic.com/images?q=tbn:ANd9GcSco0MMUdSOMWPB2WuAjJI20PByolZfM1sdidflQdY69xtY2OFc5xxLlaJ5", "url": "https://www.kxan.com/news/local/austin/despite-covid-19-pandemic-austins-residential-real-estate-still-in-high-demand/", "type": "video"}, "395": {"title": "Real Estate schedule, dates, events, and tickets - AXS", "snippet": "", "uploaded": "", "thumbnail": "https://encrypted-tbn2.gstatic.com/images?q=tbn:ANd9GcRjjiNiJGvW2T97Vklc8ubHseHnbeYCheFYmSew-f5wJL0Xm0X3jF19Ff2i", "url": "https://www.axs.com/artists/111983/real-estate-tickets", "type": "video"}, "396": {"title": "Industrial real estate demand surges amid pandemic e ...", "snippet": "", "uploaded": "", "thumbnail": "https://encrypted-tbn0.gstatic.com/images?q=tbn:ANd9GcSb44j1p0ZJoQAkXR7xPLVSTYOXzKQUk2zLYZMfImGJz8k1IIrot0stvRpEUzc", "url": "https://www.foxbusiness.com/markets/ecommerce-covid-19-industrial-real-estate-manufacturing-online", "type": "video"}}
