# Supplementary material for: An architecture for non-linear discovery of aggregated multimedia document web search results
Source: PeerJ Comput Sci. 2021 Apr 21;7:e449. doi: 10.7717/peerj-cs.449 (PMC8080422; doi:10.7717/peerj-cs.449)
Supplement: Supplemental Information 1 — We used each query cached file as the single experimental run. We calculated the mean from 5 iterations and again calculated the mean average of 5 iterations in the end. [file peerj-cs-07-449-s001.zip › QUERY_CACHE/snip_view17]

{"0": {"title": "The Home Depot", "snippet": "Shop online for all your home improvement needs: appliances, bathroom decorating ideas, kitchen remodeling, patio furniture, power tools, bbq grills, carpeting,\u00a0...", "url": "https://www.homedepot.com/", "type": "web"}, "1": {"title": "The Home Depot - Wikipedia", "snippet": "The Home Depot, Inc. is the largest home improvement retailer in the United States, supplying tools, construction products, and services. The company is\u00a0...", "url": "https://en.wikipedia.org/wiki/The_Home_Depot", "type": "web"}, "2": {"title": "The Home Depot (homedepot) on Pinterest", "snippet": "The Home Depot | Helping doers in their home improvement projects.", "url": "https://www.pinterest.com/homedepot/", "type": "web"}, "3": {"title": "The Home Depot - 1,000 Photos - Retail Company - - Facebook", "snippet": "The Home Depot, Atlanta, GA. 5.1M likes. How doers get more done. Helping doers in their home improvement projects.", "url": "https://www.facebook.com/homedepot/", "type": "web"}, "4": {"title": "The Home Depot | LinkedIn", "snippet": "The Home Depot | 568718 followers on LinkedIn | careers.homedepot.com | The Home Depot, the world's largest home improvement specialty retailer, values\u00a0...", "url": "https://www.linkedin.com/company/the-home-depot", "type": "web"}, "5": {"title": "Lowe's Home Improvement", "snippet": "Start with Lowe's for appliances, paint, patio furniture, tools, flooring, home d\u00e9cor, furniture and more. Buy online and get free store pickup.", "url": "https://www.lowes.com/", "type": "web"}, "6": {"title": "Home Depot HR leaders helped combine two 'totally different ...", "snippet": "2 days ago \u2014 The home improvement giant's wholly owned subsidiary Home Depot Installation Services is a combination of two organizations it acquired. The\u00a0...", "url": "https://www.bizjournals.com/atlanta/news/2020/10/09/100920-b-leading-transformational-change-hrx.html", "type": "web"}, "7": {"title": "Home Depot (HD) - Forbes", "snippet": "The Home Depot, Inc. engages in the sale of building materials and home improvement products.", "url": "https://www.forbes.com/companies/home-depot/", "type": "web"}, "8": {"title": "The Home Depot\u00ae Consumer Credit Card: Log In or Apply", "snippet": "Manage your Home Depot credit card account online, any time, using any device. Submit an application for a Home Depot credit card now.", "url": "https://citiretailservices.citibankonline.com/RSnextgen/svc/launch/index.action?siteId=PLCN_HOMEDEPOT", "type": "web"}, "9": {"title": "Is Home Depot a Safe Bet During the Pandemic? | The Motley ...", "snippet": "2 days ago \u2014 From fiscal 2009 through fiscal 2019, Home Depot's sales increased at a compound annual rate of 5.2%. The company has largely left its store\u00a0...", "url": "https://www.fool.com/investing/2020/10/09/is-home-depot-a-safe-bet-during-the-pandemic/", "type": "web"}, "10": {"title": "The Home Depot, Inc. (HD) Company Profile, News, Rankings ...", "snippet": "While the housing market could be heading for bumpy times in a recession, Home Depot appears to be gathering the tools it needs to keep outperforming rivals.", "url": "https://fortune.com/company/home-depot/fortune500/", "type": "web"}, "11": {"title": "HD | Home Depot Inc. Stock Price & News - WSJ", "snippet": "View the latest Home Depot Inc. (HD) stock price, news, historical charts, analyst ratings and financial information from WSJ.", "url": "https://www.wsj.com/market-data/quotes/HD", "type": "web"}, "12": {"title": "Home Depot, Inc. (The) (HD) Stock Price, News, Quote ...", "snippet": "Find the latest Home Depot, Inc. (The) (HD) stock quote, history, news and other vital information to help you with your stock trading and investing.", "url": "https://finance.yahoo.com/quote/HD/", "type": "web"}, "13": {"title": "The Home Depot - YouTube", "snippet": "How doers get more done. We're helping doers in their home improvement projects. Now you can take on more renovation projects with more know-how.", "url": "https://www.youtube.com/homedepot", "type": "web"}, "14": {"title": "The Home Depot (@homedepot) \u2022 Instagram photos and videos", "snippet": "1.1m Followers, 490 Following, 1901 Posts - See Instagram photos and videos from The Home Depot (@homedepot)", "url": "https://www.instagram.com/homedepot/?hl=en", "type": "web"}, "15": {"title": "Home Depot's giant skeleton is a metaphor for this year's ...", "snippet": "1 day ago \u2014 Home Depot's giant skeleton is a metaphor for this year's outsized morbidity. With death all around us, when do Halloween celebrations become\u00a0...", "url": "https://www.salon.com/2020/10/10/halloween-home-depot-giant-skeleton-coronavirus-pandemic-morbid/", "type": "web"}, "16": {"title": "Costume store Spirit Halloween spooked by Home Depot's ...", "snippet": "2 days ago \u2014 A quick look at the week's winners, losers and newsmakers. Winner. Make no bones about it, Home Depot's $300 giant skeleton is a hit.", "url": "https://adage.com/article/cmo-strategy/costume-store-spirit-halloween-spooked-home-depots-skeleton-trending/2286986", "type": "web"}, "17": {"title": "Home Depot Survey - login - Medallia", "snippet": "No information is available for this page.Learn why", "url": "https://survey.medallia.com/?thehomedepot", "type": "web"}, "18": {"title": "\u200eThe Home Depot on the App Store", "snippet": "4 days ago \u2014 It's a good time to be a doer. DIY IN THE PALM OF YOUR HAND Save time with The Home Depot app. Shop over one million products and find\u00a0...", "url": "https://apps.apple.com/us/app/the-home-depot/id342527639", "type": "web"}, "19": {"title": "The Home Depot - Apps on Google Play", "snippet": "It's a good time to be a doer. DIY IN THE PALM OF YOUR HAND Save time with The Home Depot app. Shop over one million products and find the info you\u00a0...", "url": "https://play.google.com/store/apps/details?id=com.thehomedepot&hl=en_US&gl=US", "type": "web"}, "20": {"title": "Off-duty officer saves man from heart attack at Home Depot", "snippet": "12 hours ago \u2014 For Christina Ewell and her husband, Leonid Kasperovich, a casual Thursday morning trip to Home Depot took a near deadly turn Oct. 1 when\u00a0...", "url": "https://www.hawaiinewsnow.com/2020/10/11/off-duty-officer-saves-man-heart-attack-home-depot/", "type": "web"}, "21": {"title": "Home Depot Credit Card: Log In or Apply", "snippet": "Manage your Home Depot credit card account online, any time, using any device. Submit an application for a Home Depot credit card now.", "url": "https://citiretailservices.citibankonline.com/RSnextgen/svc/launch/index.action?siteId=PLCN_HOMEDEPOT&langId=en_US", "type": "web"}, "22": {"title": "The Home Depot Gift Cards by CashStar", "snippet": "The Home Depot. Free expedited shipping for orders with 5 or more gift cards. Terms and Conditions. All fields are required, unless they are marked optional.", "url": "https://homedepot.cashstar.com/", "type": "web"}, "23": {"title": "Home Depot Coupons, Deals & Promo Codes - Rakuten", "snippet": "Find Home Depot offers and deals! Save at thousands of stores when you shop with coupons and Cash Back at Rakuten. Join now for a free $10 Welcome\u00a0...", "url": "https://www.rakuten.com/homedepot.com", "type": "web"}, "24": {"title": "Home Depot Black Friday 2020 - Ad & Deals | BlackFriday.com", "snippet": "The Home Depot Black Friday 2020 catalog is here. Browse Home Depot store hours and sales, from the best deals on tech to the hottest toys.", "url": "https://blackfriday.com/ads/black-friday/home-depot", "type": "web"}, "25": {"title": "The Home Depot is selling a new Google Chromecast that ...", "snippet": "Sep 28, 2020 \u2014 The Verge has purchased one such device from The Home Depot and can confirm the retailer is not stopping customers from checking out and\u00a0...", "url": "https://www.theverge.com/2020/9/28/21459849/google-chromecast-new-remote-home-depot-early-sale-pre-release-leak", "type": "web"}, "26": {"title": "The Home Depot Rebate Center", "snippet": "Enter your purchase date to begin your submission. Please ensure your purchase was made at a participating The Home Depot \u00ae retail store. On-line purchases\u00a0...", "url": "https://www.homedepotrebates11percent.com/", "type": "web"}, "27": {"title": "Tuition Reimbursement - myTHDHR.com", "snippet": "The Home Depot's Tuition Reimbursement Program encourages and supports salaried, full-time and part-time hourly associates who enroll in college, university\u00a0...", "url": "https://www.mythdhr.com/Benefits/Pages/TuitionReimbursement.aspx.html", "type": "web"}, "28": {"title": "40% Off Home Depot Coupons, Promo Codes - October 2020", "snippet": "In anticipation of Home Depot's 2020 Black Friday Deal, we're looking back at last year's & it includes some crazy discounts... Read More. homedepot.com blog\u00a0...", "url": "https://www.retailmenot.com/view/homedepot.com", "type": "web"}, "29": {"title": "Banks: Credit Card Breach at Home Depot \u2014 Krebs on Security", "snippet": "Sep 2, 2014 \u2014 Multiple banks say they are seeing evidence that Home Depot stores may be the source of a massive new batch of stolen credit and debit cards\u00a0...", "url": "https://krebsonsecurity.com/2014/09/banks-credit-card-breach-at-home-depot/", "type": "web"}, "30": {"title": "Home Depot adapts Black Friday, holiday shopping season to ...", "snippet": "Sep 9, 2020 \u2014 Home Depot on Wednesday previewed its 2020 holiday shopping season \u2014 adapted to pandemic times, when crowds are taboo but\u00a0...", "url": "https://www.cnbc.com/2020/09/09/home-depot-adapts-black-friday-holiday-shopping-season-to-pandemic-era.html", "type": "web"}, "31": {"title": "Home Depot Coupons, Cashback & Black Friday Discount ...", "snippet": "Home Depot cashback discounts can be earned just by clicking through to Home Depot and then shopping exactly as you would normally on their website.", "url": "https://www.topcashback.com/home-depot/", "type": "web"}, "32": {"title": "Home Depot Inventory Checker \u2013 BrickSeek", "snippet": "Items are priced differently from store-to-store. Use BrickSeek's Inventory Checkers to search your item and see its current, real-time stock count and pricing at\u00a0...", "url": "https://brickseek.com/home-depot-inventory-checker/", "type": "web"}, "33": {"title": "Home Depot to Pay $27.25m in Latest Data Breach Settlement ...", "snippet": "Mar 13, 2017 \u2014 In the latest settlement of legal claims arising out of a massive 2014 data breach at Home Depot, the retailer has agreed to pay $27.25 million to\u00a0...", "url": "https://www.infosecurity-magazine.com/news/home-depot-to-pay-2725m/", "type": "web"}, "34": {"title": "The Home Depot Inc. Hourly Pay | PayScale", "snippet": "Oct 1, 2020 \u2014 The Home Depot Inc. - Hourly Rate - Get a free salary comparison based on job title, skills, experience and education. Accurate, reliable salary\u00a0...", "url": "https://www.payscale.com/research/US/Employer=The_Home_Depot_Inc./Hourly_Rate", "type": "web"}, "35": {"title": "How much does The Home Depot pay? | Indeed.com", "snippet": "4 days ago \u2014 The average The Home Depot salary ranges from approximately $20640 per year for Team Member to $107613 per year for Staff Engineer.", "url": "https://www.indeed.com/cmp/The-Home-Depot/salaries", "type": "web"}, "36": {"title": "Home Depot's Blueprint for Culture Change", "snippet": "When Robert Nardelli arrived at Home Depot in December 2000, the deck seemed stacked against the new CEO. He had no retailing experience and, in fact,\u00a0...", "url": "https://hbr.org/2006/04/home-depots-blueprint-for-culture-change", "type": "web"}, "37": {"title": "The Jew of Home Depot and Other Stories", "snippet": "\u201cChildhood, that's where the bad habits begin.\u201d Before he decided to act, Chaim walked four times to Home Depot without entering the building. On the fifth trip,\u00a0...", "url": "https://books.google.com/books?id=PR0AEAAAQBAJ&pg=PA161&lpg=PA161&dq=home+depot&source=bl&ots=J9jl-aL2-f&sig=ACfU3U3Rk7GjY8LJNKusMOUXmKbZorbFNA&hl=en&sa=X&ved=2ahUKEwiBwZez_azsAhXaUs0KHQm5BbgQ6AEwQHoECA4QAg", "type": "web"}, "38": {"title": "Home Depot May Take Over Bed Bath & Beyond UES Store", "snippet": "Sep 24, 2020 \u2014 Home Depot may move into Bed Bath & Beyond's store at 410 East 61st Street on Manhattan's Upper East Side.", "url": "https://therealdeal.com/2020/09/24/home-depot-eyes-former-bed-bath-beyond-space-on-first-ave/", "type": "web"}, "39": {"title": "Two family-friendly Home Depot employees cited for theft ...", "snippet": "2 days ago \u2014 An employee of Home Depot was arrested Oct. 1 for the theft of $242 worth of merchandise over three separate transactions. The Euclid\u00a0...", "url": "https://www.cleveland.com/community/2020/10/two-family-friendly-home-depot-employees-cited-for-theft-highland-heights-police-blotter.html", "type": "web"}, "40": {"title": "Home Depot - Credit Card", "snippet": "", "url": "https://www.accountonline.com/webdepot/pl/PLCR_HOMEDEPOT/REQUEST_SIGNON", "type": "web"}, "41": {"title": "J. Sainsbury Plc and the Home Depot: Retailers' Impact on ...", "snippet": "The later adoption of substantially the same principles by the National Retail Hardware Association and Home Center Institute is an indication of the influence\u00a0...", "url": "https://books.google.com/books?id=kG0S78OPdjQC&pg=SA8-PA4&lpg=SA8-PA4&dq=home+depot&source=bl&ots=8OCU7Mtt91&sig=ACfU3U0oGwdl5N2yAZ61E6jlyzRPRa0RLg&hl=en&sa=X&ved=2ahUKEwiBwZez_azsAhXaUs0KHQm5BbgQ6AEwTnoECA0QAg", "type": "web"}, "42": {"title": "Class Action Claims Home Depot Facial Recognition Security ...", "snippet": "Sep 5, 2019 \u2014 The Home Depot, Inc. has been hit with a proposed class action lawsuit in which four Illinois shoppers claim the home improvement chain's\u00a0...", "url": "https://www.classaction.org/news/class-action-claims-home-depot-facial-recognition-security-cameras-violate-illinois-privacy-law", "type": "web"}, "43": {"title": "$100 off Home Depot Promo Codes, Coupons & Deals - Oct ...", "snippet": "Does Home Depot Give a Seniors Discount? If you're a senior, save more on your Home Depot purchases when you check Coupons.com for extra savings in-store\u00a0...", "url": "https://www.coupons.com/coupon-codes/homedepot.com/", "type": "web"}, "44": {"title": "The Home Depot 2001 Belvidere Rd Waukegan, IL ...", "snippet": "Get directions, reviews and information for The Home Depot in Waukegan, IL.", "url": "https://www.mapquest.com/us/illinois/the-home-depot-7520978", "type": "web"}, "45": {"title": "Home Depot stores Birmingham, Oxford prepare cleaning kits ...", "snippet": "2 days ago \u2014 About 300 of the orange Home Depot barrels have been filled with cleaning supplies, such as garbage bags, paper towels and bottled water.", "url": "https://www.wbrc.com/2020/10/09/home-depot-stores-birmingham-oxford-prepare-cleaning-kits-hurricane-victims/", "type": "web"}, "46": {"title": "BREAKING: Woman drives into Trussville Home Depot with ...", "snippet": "Aug 14, 2020 \u2014 TRUSSVILLE \u2014 The Trussville Police Department is investigating after they said a woman slammed into the Home Depot in the Promenade at\u00a0...", "url": "https://www.trussvilletribune.com/2020/08/14/breaking-woman-drives-into-trussville-home-depot-with-car-police-say-she-stole-items-and-fled/", "type": "web"}, "47": {"title": "15 Frugal Ways to Furnish Your Home at Home Depot - Bob Vila", "snippet": "Everyone knows that The Home Depot is a one-stop shop for lumber, fixtures, painting supplies, and power tools, but did you also know that your favorite\u00a0...", "url": "https://www.bobvila.com/slideshow/15-frugal-ways-to-furnish-your-home-at-home-depot-52069", "type": "web"}, "48": {"title": "This Ghostbusters Halloween display makes perfect use of ...", "snippet": "1 day ago \u2014 Today's entry is a bit of a twist, featuring Home Depot's massive 12-foot tall skeleton standing in for the Stay Puft Marshmallow Man as he does\u00a0...", "url": "https://ghostbustersnews.com/2020/10/10/this-ghostbusters-halloween-display-makes-perfect-use-of-home-depots-12-foot-tall-skeleton/", "type": "web"}, "49": {"title": "Weekly Flyer | The Home Depot Canada", "snippet": "Shop by Department; Shop by Room; Weekly Flyer; Ideas & How-to; Home Services; For the Pro; Promotions & Offers; Credit Services; Customer Support", "url": "https://www.homedepot.ca/weekly-flyer", "type": "web"}, "50": {"title": "Home Depot confirms breach impacted 56 million customers ...", "snippet": "Sep 18, 2014 \u2014 On Thursday, Home Depot released an update on the status of their breach investigation. The update didn't include many details, but the\u00a0...", "url": "https://www.csoonline.com/article/2686192/home-depot-confirms-breach-impacted-56-million-customers.html", "type": "web"}, "51": {"title": "Up to 30% Off Outdoor Halloween Decorations + Free ...", "snippet": "5 hours ago \u2014 Home Depot is getting ready for Halloween! Today, October 11th only, head over to The Home Depot where you can score up to 30% off\u00a0...", "url": "https://hip2save.com/2020/10/11/up-to-30-off-outdoor-halloween-decorations-free-shipping-on-homedepot-com/", "type": "web"}, "52": {"title": "California. Court of Appeal (2nd Appellate District). ...", "snippet": "(RT 276-277) The Home Depot employees did not injure plaintiff during this process, and did not use any more force than was necessary to restrain plaintiff.", "url": "https://books.google.com/books?id=w0dFaple4CMC&pg=PA14&lpg=PA14&dq=home+depot&source=bl&ots=eNizz0ub_J&sig=ACfU3U2un-TDcD6u9KKCt9uH7ME8lKPUzw&hl=en&sa=X&ved=2ahUKEwiBwZez_azsAhXaUs0KHQm5BbgQ6AEwWXoECD4QAg", "type": "web"}, "53": {"title": "NOvsATL_LB_SecondHalf_171207_0277 copy - The Home ...", "snippet": "\u00d7. The Home Depot Backyard \u00b7 About the Backyard \u00b7 Things To Do \u00b7 Plan A Visit \u00b7 Park Rules \u00b7 Get In Touch. \u00d7. The Home Depot Backyard\u00a0...", "url": "https://thehomedepotbackyard.com/novsatl_lb_secondhalf_171207_0277-copy/", "type": "web"}, "54": {"title": "The United Service Magazine", "snippet": "Depot Battalion , Chatham . ROYAL ARTILLERY . ... Limerick 48th do . - Malta , ( depot bat . ) ... Bombay ( depot bat . ) 84th do - on voyage home ( depot bat . )\u00a0...", "url": "https://books.google.com/books?id=Q9wRAAAAYAAJ&pg=PA137&lpg=PA137&dq=home+depot&source=bl&ots=2VpvycZ3sg&sig=ACfU3U1ZDq0mz4rdLDexTEeZcvfyL3LOIw&hl=en&sa=X&ved=2ahUKEwiBwZez_azsAhXaUs0KHQm5BbgQ6AEwW3oECD8QAg", "type": "web"}, "55": {"title": "Home Depot Memorial Day sale: Shop the best holiday deals ...", "snippet": "May 18, 2020 \u2014 These sales at major retailers like Home Depot and Abt will help you save money\u2014just in time for your next cookout.", "url": "https://www.usatoday.com/story/tech/reviewedcom/2020/05/18/home-depot-memorial-day-sale-shop-best-holiday-deals-home-depot-abt-and-more/5205564002/", "type": "web"}, "56": {"title": "Off-duty officer performs CPR on floor of Home Depot to save ...", "snippet": "13 hours ago \u2014 Off-duty officer performs CPR on floor of Home Depot to save man from heart attack. Though the officer from California is being hailed as a hero\u00a0...", "url": "https://www.mysuncoast.com/video/2020/10/11/off-duty-officer-performs-cpr-floor-home-depot-save-man-heart-attack/", "type": "web"}, "57": {"title": "Working at Home Depot - Home Depot", "snippet": "The Home Depot Canada is hiring. Learn more about our latest openings. Apply Now!", "url": "https://careershomedepot.ca/", "type": "web"}, "58": {"title": "Home Depot | Shop | Village of Mount Prospect, IL", "snippet": "Home Depot. Home Depot. Category:Randhurst Village , Shopping & Retail; Address:350 E. Kensington Road Randhurst Village Mount Prospect, IL 60056\u00a0...", "url": "https://www.experiencemountprospect.org/Home/Components/BusinessDirectory/BusinessDirectory/273/414?alpha=H", "type": "web"}, "59": {"title": "Home Depot Store | Home Products Reviewed Here", "snippet": "Top 10 Best Air Mattress Pumps By Home Depot in 2020. October 9, 2020 October 7, 2020. #8. Electric Air Pump Portable Quick-fill Inflator \u2026 Read MoreTop 10\u00a0...", "url": "https://homedepots.store/", "type": "web"}, "60": {"title": "/r/HomeDepot: a place to talk shop - Reddit", "snippet": "Feb 12, 2012 \u2014 r/HomeDepot:", "url": "https://www.reddit.com/r/HomeDepot/", "type": "web"}, "61": {"title": "Halloween Inflatables & More, Starting at $32 at Home Depot ...", "snippet": "2 hours ago \u2014 Today only, get special buy prices on select Halloween decor at HomeDepot.com. You'll mostly find inflatables, but there are a few other items,\u00a0...", "url": "https://thekrazycouponlady.com/2020/10/11/halloween-inflatables-more-starting-at-32-at-home-depot", "type": "web"}, "62": {"title": "Rockford | Slumberland Furniture", "snippet": "Visit us just off of Perryville and State by The Home Depot and Best Buy. We deliver to Rockford , Roscoe, Rockton, Belvidere, Loves Park, Machesney Park,\u00a0...", "url": "https://www.slumberland.com/stores/-68-rockford-il", "type": "web"}, "63": {"title": "Office Depot OfficeMax | Official Online Store", "snippet": "Shop Office Depot for low prices on office furniture, supplies, electronics, print services & more. Free shipping on qualifying orders. Need it today? Enjoy free\u00a0...", "url": "https://www.officedepot.com/", "type": "web"}, "64": {"title": "The Home Depot 835 Market St, Westminster, MD 21157 - YP ...", "snippet": "The Home Depot #2580 isn't just a hardware store. We provide tools, appliances, outdoor furniture, building materials to Westminster, MD residents. Let us help\u00a0...", "url": "https://www.yellowpages.com/westminster-md/mip/the-home-depot-467049232", "type": "web"}, "65": {"title": "The Home Depot - Brighton, Michigan | ProView", "snippet": "Our main lines of business include: Building Materials. The Home Depot has been listed in the Blue Book since 2009.", "url": "http://www.thebluebook.com/iProView/271577/the-home-depot/material-suppliers/", "type": "web"}, "66": {"title": "Ace Hardware | The Helpful Place - Ace Hardware", "snippet": "Shop Ace Hardware for grills, hardware, home improvement, lawn and garden, and tools. Buy online & pickup today!", "url": "https://www.acehardware.com/", "type": "web"}, "67": {"title": "Moving Truck Rental near Wheaton, IL - Penske Truck Rental", "snippet": "Truck Rental Locations Near Wheaton, Illinois. Home Depot #1943. 475 S Schmale Rd Carol Stream, IL 60188. Personal Icon Business Icon. Brexis Courier.", "url": "https://www.pensketruckrental.com/locations/illinois/wheaton/", "type": "web"}, "68": {"title": "Moving Truck Rental near Shorewood, IL - Penske Truck Rental", "snippet": "Home Depot #1962. 3001 Plainfield Rd Joliet, IL 60435. Personal Icon Business Icon. Channahon General Rental. 24138 S Municipal Dr Channahon, IL 60410.", "url": "https://www.pensketruckrental.com/locations/illinois/shorewood/", "type": "web"}, "69": {"title": "Veterans Drop-in Center moving to new Rockford location ...", "snippet": "Oct 9, 2015 \u2014 Zais said the agency got involved with the drop-in center after Chad Forrester, manager of The Home Depot's east Rockford store, mentioned\u00a0...", "url": "https://www.rrstar.com/article/20151009/NEWS/151009520", "type": "web"}, "70": {"title": "Cardinal Logistics", "snippet": "Last Mile and Home Delivery Services. Two decades of experience ... The Home Depot Store Delivery Carrier of the Year 2019. Cardinal is named 2019 Store\u00a0...", "url": "https://www.cardlog.com/", "type": "web"}, "71": {"title": "Home at Menards\u00ae", "snippet": "Save BIG Money on your home improvement needs at over 300 stores in categories like tools, lumber, appliances, pet supplies, lawn and gardening and much\u00a0...", "url": "https://www.menards.com/main/home.html", "type": "web"}, "72": {"title": "US Department of Labor: Home", "snippet": "The .gov means it's official. Federal government websites often end in .gov or .mil. Before sharing sensitive information, make sure you're on a federal\u00a0...", "url": "https://www.dol.gov/", "type": "web"}, "73": {"title": "Sec. State; people rush to get REAL ID - WREX.com", "snippet": "Jan 15, 2020 \u2014 Home Depot, 283.38, +0.59 (+0.21%). MasterCard, 345.26, +1.36 (+0.40%). Microsoft, 210.62, +0.79 (+0.38%). Netflix, 531.25, -3.41 (-0.64%).", "url": "https://wrex.com/2020/01/15/sec-state-people-rush-to-get-real-id/", "type": "web"}, "74": {"title": "Pepperidge Farm: Home", "snippet": "Pepperidge Farm\u00ae has been making exceptional cookies, crackers, breads and more for 75 years. We bake with passion using the best ingredients.", "url": "https://www.pepperidgefarm.com/", "type": "web"}, "75": {"title": "Schneider | Transportation and Logistics Services", "snippet": "... Schneider Carriers \u00b7 Used Equipment. \u00a9 2020 Schneider. All Rights Reserved. Home | Sitemap | Privacy Policy | Tariff | Brokerage Terms and Conditions\u00a0...", "url": "https://schneider.com/", "type": "web"}, "76": {"title": "Hallmark Greeting Cards, Gifts, Ornaments, Home Decor & Gift ...", "snippet": "Shop Hallmark for the biggest selection of greeting cards, Christmas ornaments, gift wrap, home decor and gift ideas to celebrate holidays, birthdays, weddings\u00a0...", "url": "https://www.hallmark.com/", "type": "web"}, "77": {"title": "Historical precedent suggests hard choice could be right ...", "snippet": "Sep 22, 2020 \u2014 Best Buy, Home Depot, Lowe's, Sam's Club, Target and Walmart also were surveyed, but those findings remain confidential. \u2022\u2022\u2022 The McHenry\u00a0...", "url": "https://mchenrycountyhistory.org/historical-precedent-suggests-hard-choice-could-be-right-choice", "type": "web"}, "78": {"title": "BELVIDERE PARK DISTRICT in Belvidere, IL - Local ... - Valpak", "snippet": "Great Offers From Popular Stores. eSmart Tax Coupon Codes. FreeTaxUSA promo codes. TurboTax coupons. Home Depot coupons. Lowes Coupon Codes.", "url": "https://www.valpak.com/coupons/printable/belvidere-park-district/156343", "type": "web"}, "79": {"title": "Close to opening - Rochelle News-Leader", "snippet": "Sep 23, 2020 \u2014 ... from Home Depot. Executive director Jackee Ohlinger said during Monday's board meeting that the recreation center is 99 percent complete.", "url": "https://rochellenews-leader.com/article/close-to-opening", "type": "web"}, "80": {"title": "Machesney Park, IL | America's Best Contacts & Eyeglasses", "snippet": "We are on West Lane Road across the street from Home Depot and Target; near Buffalo Wild Wings and Jersey Mike's Subs. Machesney Park Glasses Offers. We\u00a0...", "url": "https://www.americasbest.com/store-list/machesney-park-il-61115", "type": "web"}, "81": {"title": "Home | First Student, Inc.", "snippet": "Home - With more than a century of experience in providing safe and reliable transportation to students across the U.S. and Canada, we at First Student\u00a0...", "url": "https://firststudentinc.com/", "type": "web"}, "82": {"title": "Office Depot Mexico | Compra en l\u00ednea Art\u00edculos de Oficina ...", "snippet": "RE-Home-Dsk-V1_1366_07.png. Home-27JUL20.png. Tecnologia.png. Mosaico-Limpieza-20JUL20.png. SHOWCASE 2. BBVA. SHOWCASE 4. SHOWCASE 7.", "url": "https://www.officedepot.com.mx/officedepot/en/", "type": "web"}, "83": {"title": "Contractor List - Plumbers & Pipe Fitters Local 23", "snippet": "Jun 30, 2020 \u2014 MO-ST Plumbing & Mechanical, 608 Depot Ave., Dixon, IL 61021, (815) 285-3333, joe@mostplumbing.com. Pearson Plumbing & Heating Co.", "url": "http://www.ualocal23.org/?zone=/unionactive/view_page.cfm&page=Contractor20List", "type": "web"}, "84": {"title": "Ultimate Car Wash & Express Lube - Belvidere, IL | Groupon", "snippet": "Michaels CouponsHulu Promo CodesHome Depot CouponsTurboTax Service CodesGrocery CouponsFood Delivery Coupons \u00b7 Bedding & Sheet\u00a0...", "url": "https://www.groupon.com/biz/belvidere-il/ultimate-car-wash-express-lube", "type": "web"}, "85": {"title": "All Wendy's Locations | fast food, burgers, chicken, chicken ...", "snippet": "Wendy's Website Home. FindFind a Wendy's. Wendy's Website Home. OrderOrderPickup OrderDelivery. Order Pickup \u00b7 Order Delivery \u00b7 View Our Menu \u00b7 What\u00a0...", "url": "https://locations.wendys.com/", "type": "web"}, "86": {"title": "ABF Freight Driver Development Program - City job in ... - Lensa", "snippet": "Sep 17, 2019 \u2014 Home Depot location Rockford, IL. Position Purpose:Associates in Deliveries/Driver positions are responsible for ensuring an outstanding\u00a0...", "url": "https://lensa.com/abf-freight-driver-development-program-city-jobs/rockford/jd/8365647f9856cae2e5326afe7bc975f2", "type": "web"}, "87": {"title": "Top 10 Best Fence Companies in Rockford IL | Angie's List", "snippet": "... it has joined Window Depot USA. Never before in our 30 years of business have we ever had a greater window to sell and install in our customers homes.", "url": "https://www.angieslist.com/companylist/us/il/rockford/fencing.htm", "type": "web"}, "88": {"title": "Shop: Appliances, Tools, Clothing, Mattresses & More", "snippet": "Extra 10% off* select Home Appliance purchases of $599\u2020 or more (must be made in a single transaction) with qualifying Shop Your Way or Sears credit card**.", "url": "https://www.sears.com/", "type": "web"}, "89": {"title": "Advia Credit Union: Real Advantages for Real People.", "snippet": "Advia Credit Union, serving your local area with the best personal and business banking options, home mortgages, loans, investments, and insurance.", "url": "https://www.adviacu.org/", "type": "web"}, "90": {"title": "Grainger Industrial Supply - MRO Products, Equipment and ...", "snippet": "Sign In. Sign In to access your account information. Sign In Register Forgot User ID? Forgot Password? Home \u00b7 Product Categories \u00b7 My Account \u00b7 Find A Branch\u00a0...", "url": "https://www.grainger.com/", "type": "web"}, "91": {"title": "R.P. Lumber Company", "snippet": "Checkout decking & railing offered at R.P. Lumber. Learn More. Kitchens & Bath. R.P. Lumber offers Free Design, Consultation, and in Home Measuring &\u00a0...", "url": "https://www.rplumber.com/", "type": "web"}, "92": {"title": "Paint at Nicholson Hardware", "snippet": "Tools \u00b7 Paint \u00b7 Plumbing \u00b7 Fasteners \u00b7 Builders' Hardware \u00b7 Electrical \u00b7 Lawn/Garden \u00b7 History \u00b7 Our Vendors \u00b7 Home. \u00a92010 / 1131 2nd Avenue / Rockford, Illinois\u00a0...", "url": "http://www.nicholsonhardware.com/NHlawngarden.html", "type": "web"}, "93": {"title": "Philanthropy - SupplyCore", "snippet": "Home \u00b7 About \u00b7 Culture \u00b7 Executive Team \u00b7 History \u00b7 Quality \u00b7 Philanthropy \u00b7 Solutions \u00b7 COVID-19 Readiness \u00b7 Base Operations Supply \u00b7 GSA \u00b7 Weapon Systems\u00a0...", "url": "https://www.supplycore.com/about/philanthropy/", "type": "web"}, "94": {"title": "Home Depot ...familyhandyman.com", "url": "https://www.familyhandyman.com/article/this-is-the-best-time-to-go-to-the-home-depot/", "thumbnail": "rgba(32,33,36,0)", "type": "image"}, "95": {"title": "The Home Depot - Wikipediaen.wikipedia.org", "url": "https://en.wikipedia.org/wiki/The_Home_Depot", "thumbnail": "rgba(26,115,232,.4)", "type": "image"}, "96": {"title": "Home Depot responds to calls for ...mprnews.org", "url": "https://www.mprnews.org/story/2019/07/10/npr-home-depot-responds-to-calls-for-boycott-over-co-founders-support-for-trump", "thumbnail": "rgba(0,0,0,.42)", "type": "image"}, "97": {"title": "Home Depot hiring 200 for McCalla ...al.com", "url": "https://www.al.com/business/2020/04/home-depot-hiring-200-for-mccalla-distribution-center.html", "thumbnail": "rgba(255,255,255,.90)", "type": "image"}, "98": {"title": "The Home Depot | LinkedInlinkedin.com", "url": "https://www.linkedin.com/company/the-home-depot", "thumbnail": "rgba(0,172,193,.7)", "type": "image"}, "99": {"title": "The Home Depot Jobs | Jobs At Home ...careers.homedepot.com", "url": "https://careers.homedepot.com/", "thumbnail": "rgba(100,100,100,.6)", "type": "image"}, "100": {"title": "Home Depot Reports Higher Revenue ...wsj.com", "url": "https://www.wsj.com/articles/home-depot-reports-higher-revenue-despite-coronavirus-impact-11589885527", "thumbnail": "rgba(150,191,242,.17)", "type": "image"}, "101": {"title": "Home Depot isn't selling as well as it ...cnn.com", "url": "https://www.cnn.com/2019/11/19/investing/home-depot-earnings/index.html", "thumbnail": "rgba(66,133,244,.04)", "type": "image"}, "102": {"title": "The Home Depot | Built From Scratchcorporate.homedepot.com", "url": "https://corporate.homedepot.com/", "thumbnail": "rgba(0,0,0,.41)", "type": "image"}, "103": {"title": "Home Depot after Its Recent Pullback ...marketrealist.com", "url": "https://marketrealist.com/2020/04/should-you-buy-home-depot-recent-pullback/", "thumbnail": "rgba(0,0,0,.20)", "type": "image"}, "104": {"title": "Home Depot announces temporary store ...eparisextra.com", "url": "https://eparisextra.com/regional-news/the-home-depot-announces-temporary-store-hours-effective-thursday-march-19-2/", "thumbnail": "rgba(32,33,36,.255)", "type": "image"}, "105": {"title": "Home Depot exec shares his thoughts on ...businessinsider.com", "url": "https://www.businessinsider.com/home-depot-exec-store-of-the-future-2019-1", "thumbnail": "rgba(204,204,204,.75)", "type": "image"}, "106": {"title": "Home Depot, Lowe's looking to hire ...dailynews.com", "url": "https://www.dailynews.com/2018/02/15/home-depot-lowes-looking-to-hire-thousands-of-southern-california-workers/", "thumbnail": "rgba(66,133,244,.26)", "type": "image"}, "107": {"title": "KUOW - Home Depot reverses mask policy ...kuow.org", "url": "https://www.kuow.org/stories/home-depot-reverses-mask-policy-will-now-have-enforcement-captains-in-stores", "thumbnail": "rgba(32,33,36,.10)", "type": "image"}, "108": {"title": "Inside The Home Depot ...homedepot.com", "url": "https://www.homedepot.com/c/ai/find-everything-you-need-inside-the-home-depot-store/9ba683603be9fa5395fab901c3a65572", "thumbnail": "rgba(51,51,51,.8)", "type": "image"}, "109": {"title": "The Home Depot | Leadershipcorporate.homedepot.com", "url": "https://corporate.homedepot.com/leadership", "thumbnail": "rgba(0,0,0,.098)", "type": "image"}, "110": {"title": "Home Depot Introduces New Slogan ...adweek.com", "url": "https://www.adweek.com/retail/home-depot-builds-new-slogan-targeted-to-doers/", "thumbnail": "rgba(255,255,255,.1)", "type": "image"}, "111": {"title": "First Quarter ...fool.com", "url": "https://www.fool.com/investing/2019/06/11/3-big-takeaways-from-home-depots-first-quarter.aspx", "thumbnail": "rgba(34,34,34,.87)", "type": "image"}, "112": {"title": "pinned products ...foxbusiness.com", "url": "https://www.foxbusiness.com/lifestyle/what-are-the-top-home-depot-products", "thumbnail": "rgba(131,131,131,.50)", "type": "image"}, "113": {"title": "19 Ways to Save at Home Depot Every ...retailmenot.com", "url": "https://www.retailmenot.com/blog/tips-to-save-at-home-depot.html", "thumbnail": "rgba(32,33,36,.1)", "type": "image"}, "114": {"title": "The Home Depot | About Uscorporate.homedepot.com", "url": "https://corporate.homedepot.com/about", "thumbnail": "https://encrypted-tbn0.gstatic.com/images?q=tbn%3AANd9GcRZCaH1ZMUhiPtRPBieQvaWDWvEFFktaJUaUg&usqp=CAU", "type": "image"}, "115": {"title": "The Home Depot Announces Strategic ...corporate.homedepot.com", "url": "https://corporate.homedepot.com/newsroom/home-depot-announces-strategic-priorities", "thumbnail": "https://encrypted-tbn0.gstatic.com/images?q=tbn%3AANd9GcQZK53gpIzx7Eur7yoVRENDK6MGpm9_eWQnAQ&usqp=CAU", "type": "image"}, "116": {"title": "The Home Depothomedepot.com", "url": "https://www.homedepot.com/", "thumbnail": "https://encrypted-tbn0.gstatic.com/images?q=tbn%3AANd9GcR2AH_9k7rXFDmtg4fSZYwkFEiZTfosl2vKNQ&usqp=CAU", "type": "image"}, "117": {"title": "The Home Depot | Historycorporate.homedepot.com", "url": "https://corporate.homedepot.com/about/history", "thumbnail": "https://encrypted-tbn0.gstatic.com/images?q=tbn%3AANd9GcR55Ms-vzkclPaQZc6w4dJoq6yRlwoGwA97SA&usqp=CAU", "type": "image"}, "118": {"title": "Galanz 7.6 cu.ft. Retro Mini ...homedepot.com", "url": "https://www.homedepot.com/p/Galanz-7-6-cu-ft-Retro-Mini-Refrigerator-with-Dual-Door-and-True-Freezer-in-Red-BCD-215V-62H/302754338", "thumbnail": "https://encrypted-tbn0.gstatic.com/images?q=tbn%3AANd9GcRm6J4OwWKtpUr2tEdsqzdskExD9K3AmqB8qg&usqp=CAU", "type": "image"}, "119": {"title": "Internships that Grow Home Depot Careerscorporate.homedepot.com", "url": "https://corporate.homedepot.com/newsroom/national-intern-day-the-home-depot", "thumbnail": "https://encrypted-tbn0.gstatic.com/images?q=tbn%3AANd9GcSdhs5ECpsllIEvF0Mq2t_JfzYjHjkhZsSLAA&usqp=CAU", "type": "image"}, "120": {"title": "Home Depot Background Check Disclosure ...classactionsreporter.com", "url": "https://classactionsreporter.com/home-depot-background-check-disclosure-fcra-class-action/", "thumbnail": "https://encrypted-tbn0.gstatic.com/images?q=tbn%3AANd9GcS7CE0z9Zl0aMCBnDQRvD691tf6x0jp5WmtmA&usqp=CAU", "type": "image"}, "121": {"title": "Home Depot has remained 'Amazon-proof ...digiday.com", "url": "https://digiday.com/marketing/home-depot-remained-amazon-proof/", "thumbnail": "https://encrypted-tbn0.gstatic.com/images?q=tbn%3AANd9GcQIOg9V1kStH0H3BRozrB6taU5tYET8lgJehg&usqp=CAU", "type": "image"}, "122": {"title": "pro customer delivery system in Dallasdallasnews.com", "url": "https://www.dallasnews.com/business/2020/01/28/home-depot-launches-a-new-pro-customer-delivery-system-in-dallas/", "thumbnail": "https://encrypted-tbn0.gstatic.com/images?q=tbn%3AANd9GcQJiwgAWMvBfuPq6s0ZLwsUVzqqhZR0yu20NA&usqp=CAU", "type": "image"}, "123": {"title": "People are buying less at Home Depot ...nbcnews.com", "url": "https://www.nbcnews.com/business/economy/people-are-buying-less-home-depot-another-sign-housing-market-n976351", "thumbnail": "https://encrypted-tbn0.gstatic.com/images?q=tbn%3AANd9GcQJuF-gKzw_0cNcuS9Dc4PFP2XPDcOMsWyYbw&usqp=CAU", "type": "image"}, "124": {"title": "The Home Depot | Built From Scratchcorporate.homedepot.com", "url": "https://corporate.homedepot.com/", "thumbnail": "https://encrypted-tbn0.gstatic.com/images?q=tbn%3AANd9GcTa0u3hif-W5gw5ERGHqgFqx_sMHU-U8C6Axw&usqp=CAU", "type": "image"}, "125": {"title": "How Home Depot turned itself into a ...fortune.com", "url": "https://fortune.com/2020/03/02/home-depot-holiday-merchandising/", "thumbnail": "https://encrypted-tbn0.gstatic.com/images?q=tbn%3AANd9GcTrpNCsVPne3kcEMtJET80RQbkA8PBsziDqUw&usqp=CAU", "type": "image"}, "126": {"title": "Home Depot to install in-store lockersusatoday.com", "url": "https://www.usatoday.com/story/money/2018/06/27/home-depot-install-store-lockers/732580002/", "thumbnail": "https://encrypted-tbn0.gstatic.com/images?q=tbn%3AANd9GcSgex7OxQwonhU1Vz7KqrWIgZMz7bhvolSjIA&usqp=CAU", "type": "image"}, "127": {"title": "The Home Depot | Built From Scratchcorporate.homedepot.com", "url": "https://corporate.homedepot.com/", "thumbnail": "https://encrypted-tbn0.gstatic.com/images?q=tbn%3AANd9GcQWMXknY2z3O1Y-N9zhO244P018VltW4SzAww&usqp=CAU", "type": "image"}, "128": {"title": "The Home Depot | Leadershipcorporate.homedepot.com", "url": "https://corporate.homedepot.com/leadership", "thumbnail": "https://encrypted-tbn0.gstatic.com/images?q=tbn%3AANd9GcQKX-8yTPzm9DjU1KdCNfonndgH7jeuZh79bg&usqp=CAU", "type": "image"}, "129": {"title": "The Home Depothomedepot.com", "url": "https://www.homedepot.com/", "thumbnail": "https://encrypted-tbn0.gstatic.com/images?q=tbn%3AANd9GcQK3kfBzKPwh8Pl6aJhPUjjdSUHQvrGOpxfHw&usqp=CAU", "type": "image"}, "130": {"title": "The Home Depot Announces Fourth Quarter ...corporate.homedepot.com", "url": "https://corporate.homedepot.com/newsroom/news-release-home-depot-announces-fourth-quarter-and-fiscal-2018-results", "thumbnail": "https://encrypted-tbn0.gstatic.com/images?q=tbn%3AANd9GcSRAaOr1OJggnFY4TnvVHyL8pbjYMkK0CHdrw&usqp=CAU", "type": "image"}, "131": {"title": "Home Depot's first stores: What they ...businessinsider.com", "url": "https://www.businessinsider.com/home-depot-first-stores-photos-2019-4", "thumbnail": "https://encrypted-tbn0.gstatic.com/images?q=tbn%3AANd9GcTe17LvkTU_OQbs8P4SxH3l4KV0W6pIISZOCA&usqp=CAU", "type": "image"}, "132": {"title": "Home Depot To Spend $1.2B On 170 ...inddist.com", "url": "https://www.inddist.com/supply-chain/news/13776157/home-depot-to-spend-12b-on-170-distribution-facilities-by-2023", "thumbnail": "https://encrypted-tbn0.gstatic.com/images?q=tbn%3AANd9GcRCjcAz3flvzNJPAwfBWlZoqLEyv_u5Ng4DOw&usqp=CAU", "type": "image"}, "133": {"title": "The Home Depot | Forrester Rates The ...corporate.homedepot.com", "url": "https://corporate.homedepot.com/newsroom/forrester-rates-home-depots-mobile-app-1-retail", "thumbnail": "https://encrypted-tbn0.gstatic.com/images?q=tbn%3AANd9GcQeFFWoWxQigz5JAZSjTsBFscoXPxS0lNAY3A&usqp=CAU", "type": "image"}, "134": {"title": "fiscal 2020 outlook ...marketwatch.com", "url": "https://www.marketwatch.com/story/home-depots-investment-plan-weighs-on-fiscal-2020-outlook-2019-12-11", "thumbnail": "https://encrypted-tbn0.gstatic.com/images?q=tbn%3AANd9GcRb6RU60xs7u0DxzMwYJ4toCNaKvFJcXtjglA&usqp=CAU", "type": "image"}, "135": {"title": "The Home Depot | Built From Scratchcorporate.homedepot.com", "url": "https://corporate.homedepot.com/", "thumbnail": "https://encrypted-tbn0.gstatic.com/images?q=tbn%3AANd9GcTWwWxQV3cbuSbnBDKjyJ2g6nrLHE_xnZ2dpw&usqp=CAU", "type": "image"}, "136": {"title": "The Home Depot | Image Gallerycorporate.homedepot.com", "url": "https://corporate.homedepot.com/image-gallery", "thumbnail": "https://encrypted-tbn0.gstatic.com/images?q=tbn%3AANd9GcQmePvDTayEciAk1a6KOVCW2NX6S5gFH_64qg&usqp=CAU", "type": "image"}, "137": {"title": "Costco, Home Depot limiting number of ...wset.com", "url": "http://wset.com/news/coronavirus/costco-home-depot-limiting-number-of-customers-in-store-04-01-2020", "thumbnail": "https://encrypted-tbn0.gstatic.com/images?q=tbn%3AANd9GcQsKg4wl2irKPbS-tUC9wTC1GkALdesABJoTw&usqp=CAU", "type": "image"}, "138": {"title": "Home Depot says suppliers are moving ...cnbc.com", "url": "https://www.cnbc.com/2019/08/20/home-depot-says-suppliers-are-moving-manufacturing-out-of-china.html", "thumbnail": "https://encrypted-tbn0.gstatic.com/images?q=tbn%3AANd9GcQtIdyVglIfMa8E_cIC62qrGKC3R8OhBujT2A&usqp=CAU", "type": "image"}, "139": {"title": "Masks mandated: Home Depot joins stores ...usatoday.com", "url": "https://www.usatoday.com/story/money/business/2020/07/17/masks-mandated-home-depot-joins-stores-requiring-face-coverings/5459663002/", "thumbnail": "https://encrypted-tbn0.gstatic.com/images?q=tbn%3AANd9GcRD4gFJE4daFJDptPrJAEPsVGBWRQMyYmb7GA&usqp=CAU", "type": "image"}, "140": {"title": "Paul Antony -SVP of Technologycorporate.homedepot.com", "url": "https://corporate.homedepot.com/leadership/leadership-paul-antony-svp-technology", "thumbnail": "https://encrypted-tbn0.gstatic.com/images?q=tbn%3AANd9GcTYdYnN9aXhGuuuNmTP9vHkLeiEXKkcTZcH6g&usqp=CAU", "type": "image"}, "141": {"title": "The Home Depot | Image Gallerycorporate.homedepot.com", "url": "https://corporate.homedepot.com/image-gallery", "thumbnail": "https://encrypted-tbn0.gstatic.com/images?q=tbn%3AANd9GcQImWPSbAdInYEvSv8pUIPnxgiVrwH99mKjJA&usqp=CAU", "type": "image"}, "142": {"title": "Best Home Depot Memorial Day sale deals ...t3.com", "url": "https://www.t3.com/us/news/best-home-depot-memorial-day-sales-2020-deals-may-25", "thumbnail": "https://encrypted-tbn0.gstatic.com/images?q=tbn%3AANd9GcT7TqNVkKByuLlS6sdu8rdoU4hs9uSYjaEwWg&usqp=CAU", "type": "image"}, "143": {"title": "Home Depot Gives Cautious Outlook for ...wsj.com", "url": "https://www.wsj.com/articles/home-depots-2020-guidance-disappoints-11576087316", "thumbnail": "https://encrypted-tbn0.gstatic.com/images?q=tbn%3AANd9GcS7d8xVjbzF913C2_rb5sl6_El5lLXuhnsTAw&usqp=CAU", "type": "image"}, "144": {"title": "The Home Depot Opening Three New ...corporate.homedepot.com", "url": "https://corporate.homedepot.com/newsroom/home-depot-opens-three-distribution-centers", "thumbnail": "https://encrypted-tbn0.gstatic.com/images?q=tbn%3AANd9GcSoPksYI4vl1hF7BmGJdUYr61fzXRnsEch4Sg&usqp=CAU", "type": "image"}, "145": {"title": "The Home Depot | Bill Lennie ...corporate.homedepot.com", "url": "https://corporate.homedepot.com/leadership/bill-lennie", "thumbnail": "https://encrypted-tbn0.gstatic.com/images?q=tbn%3AANd9GcTj52S3j59xjmPVgTjNCTRjoig6eYN43O6rHw&usqp=CAU", "type": "image"}, "146": {"title": "The Home Depot to Require Face Masks in ...corporate.homedepot.com", "url": "https://corporate.homedepot.com/newsroom/home-depot-requires-face-masks", "thumbnail": "https://encrypted-tbn0.gstatic.com/images?q=tbn%3AANd9GcRT_2BpwS20ZgMiVrkGGiZDKCCLlHE70GyrEQ&usqp=CAU", "type": "image"}, "147": {"title": "The Home Depot | Leadershipcorporate.homedepot.com", "url": "https://corporate.homedepot.com/leadership", "thumbnail": "https://encrypted-tbn0.gstatic.com/images?q=tbn%3AANd9GcT3IYZM-yMZrvTXEWhmOtzw5xUY-OnLuX6rUg&usqp=CAU", "type": "image"}, "148": {"title": "The Home Depot | Responsibility and ...corporate.homedepot.com", "url": "https://corporate.homedepot.com/responsibility/performance", "thumbnail": "https://encrypted-tbn0.gstatic.com/images?q=tbn%3AANd9GcRgWaYRRXBpvd6vH0ddz9ZQNjR9PrN6cK8SYA&usqp=CAU", "type": "image"}, "149": {"title": "Help and Customer Service Centerhomedepot.com", "url": "https://www.homedepot.com/c/customer_service", "thumbnail": "https://encrypted-tbn0.gstatic.com/images?q=tbn%3AANd9GcRSV6zBrh_hL-8W095UOCItagPfS9g557sigw&usqp=CAU", "type": "image"}, "150": {"title": "The Home Depothomedepot.com", "url": "https://www.homedepot.com/", "thumbnail": "https://encrypted-tbn0.gstatic.com/images?q=tbn%3AANd9GcT1jnZBXxYOGT43RL6JUQQvDFCrCOAyBRIvDw&usqp=CAU", "type": "image"}, "151": {"title": "Home Depot modifies rope sales after ...wtap.com", "url": "https://www.wtap.com/2020/07/03/home-depot-modifies-rope-sales-after-nooses-found-in-stores/", "thumbnail": "https://encrypted-tbn0.gstatic.com/images?q=tbn%3AANd9GcRdAWFzUxdyMrC46hQYN9cVndCUzNCoq7ziIg&usqp=CAU", "type": "image"}, "152": {"title": "Home Depot Foundation ...corporate.homedepot.com", "url": "https://corporate.homedepot.com/foundation", "thumbnail": "https://encrypted-tbn0.gstatic.com/images?q=tbn%3AANd9GcTvYtGMtXrt16tn3-_B3y_PlEpoPBU_R9yyGQ&usqp=CAU", "type": "image"}, "153": {"title": "The Home Depot | Newsroom - Built from ...corporate.homedepot.com", "url": "https://corporate.homedepot.com/newsroom", "thumbnail": "https://encrypted-tbn0.gstatic.com/images?q=tbn%3AANd9GcRlfyJWdnJlHlrETQqOYm2t-qVf8MChMFGyMw&usqp=CAU", "type": "image"}, "154": {"title": "Home Depot store associates share ...businessinsider.com", "url": "https://www.businessinsider.com/home-depot-store-associates-share-insider-knowledge-2018-5", "thumbnail": "https://encrypted-tbn0.gstatic.com/images?q=tbn%3AANd9GcRPrusX1_XzOTerNbW864ER6g1XboBBYVmPMA&usqp=CAU", "type": "image"}, "155": {"title": "Homebuilder Woes Are More Good News for ...bloomberg.com", "url": "https://www.bloomberg.com/news/articles/2018-06-05/homebuilder-woes-are-more-good-news-for-home-depot-and-lowe-s", "thumbnail": "https://encrypted-tbn0.gstatic.com/images?q=tbn%3AANd9GcTpR8CY19t5KksVoDGoKutE5NzbeVHm6dS7Mw&usqp=CAU", "type": "image"}, "156": {"title": "Home Depot Is Beating the S&P 500 So ...barrons.com", "url": "https://www.barrons.com/articles/home-depot-stock-downgrade-same-store-sales-covid-19-home-improvement-projects-51587587152", "thumbnail": "https://encrypted-tbn0.gstatic.com/images?q=tbn%3AANd9GcSveQT3ubYfz4IrZzr4-UM2Ka1NjANV2d3HTA&usqp=CAU", "type": "image"}, "157": {"title": "The Home Depot | About Uscorporate.homedepot.com", "url": "https://corporate.homedepot.com/about", "thumbnail": "https://encrypted-tbn0.gstatic.com/images?q=tbn%3AANd9GcSolBB6o85QMFWNQHEleZBRrrh8dFCsImi04g&usqp=CAU", "type": "image"}, "158": {"title": "worker benefitsajc.com", "url": "https://www.ajc.com/news/breaking-news/home-depot-makes-virus-linked-changes-stores-ups-worker-benefits/eyeYs5yaKRWxDcaXZkAglJ/", "thumbnail": "https://encrypted-tbn0.gstatic.com/images?q=tbn%3AANd9GcQxlzumTDIEA-uUIOdXOVXIL5FAl_2CfXVKuQ&usqp=CAU", "type": "image"}, "159": {"title": "Home Depot distribution hub plans ...bizjournals.com", "url": "https://www.bizjournals.com/tampabay/news/2019/06/11/plant-city-approves-home-depot-deal-for.html", "thumbnail": "https://encrypted-tbn0.gstatic.com/images?q=tbn%3AANd9GcSCOtfoS2GWdPLrdhRQR_sXkQorWJ-rSwEQoQ&usqp=CAU", "type": "image"}, "160": {"title": "The Home Depot Pro Institutional ...supplyworks.com", "url": "https://www.supplyworks.com/info/the-home-Depot-Pro", "thumbnail": "https://encrypted-tbn0.gstatic.com/images?q=tbn%3AANd9GcQ3hSGPu_VG5ZRwNWSWgUsml-PrYFmUXU4rqg&usqp=CAU", "type": "image"}, "161": {"title": "The Home Depot | Image Gallerycorporate.homedepot.com", "url": "https://corporate.homedepot.com/image-gallery", "thumbnail": "https://encrypted-tbn0.gstatic.com/images?q=tbn%3AANd9GcS8fN2mGfm68kcM-tlBd82bPLAYY5SH58QV2g&usqp=CAU", "type": "image"}, "162": {"title": "The Home Depot | Built From Scratchcorporate.homedepot.com", "url": "https://corporate.homedepot.com/", "thumbnail": "https://encrypted-tbn0.gstatic.com/images?q=tbn%3AANd9GcTRF7NVXXvmmBHq5T3Kg6thcVc2FiXerxWkVQ&usqp=CAU", "type": "image"}, "163": {"title": "Barstow police arrest woman who stole ...vvng.com", "url": "https://www.vvng.com/barstow-police-arrest-woman-who-stole-shopping-cart-full-of-merchandise-from-home-depot/", "thumbnail": "https://encrypted-tbn0.gstatic.com/images?q=tbn%3AANd9GcRSeWvK1PZbFO2soNlER7KCIIM_k6lnzRXLoA&usqp=CAU", "type": "image"}, "164": {"title": "Home Depot | Discovery Center at ...explorethedc.org", "url": "https://explorethedc.org/tinytown/home-depot/", "thumbnail": "https://encrypted-tbn0.gstatic.com/images?q=tbn%3AANd9GcQL4f_8vf8F75JBc2MzLGgYckAX_xQUkN9-Pw&usqp=CAU", "type": "image"}, "165": {"title": "The Home Depot | LinkedInlinkedin.com", "url": "https://www.linkedin.com/company/the-home-depot", "thumbnail": "https://encrypted-tbn0.gstatic.com/images?q=tbn%3AANd9GcQ2oeFACr-0q9BOaC1s3LoIy812EPyszvGr7Q&usqp=CAU", "type": "image"}, "166": {"title": "They serve food at the midtown Home ...thepitchkc.com", "url": "https://www.thepitchkc.com/they-serve-food-at-the-midtown-home-depot-now-you-will-want-to-read-the-menu-carefully/", "thumbnail": "https://encrypted-tbn0.gstatic.com/images?q=tbn%3AANd9GcRk5sJiw6OUHT0vz1bL2w-aZ2agNG4kf_uvWw&usqp=CAU", "type": "image"}, "167": {"title": "The Home Depot Foundation - Home | Facebookfacebook.com", "url": "https://www.facebook.com/homedepotfoundation/", "thumbnail": "https://encrypted-tbn0.gstatic.com/images?q=tbn%3AANd9GcTx0nuuFX85DWcJTrZdIPr7Qy0V4tFg5urLIA&usqp=CAU", "type": "image"}, "168": {"title": "The Home Depot - Apps on Google Playplay.google.com", "url": "https://play.google.com/store/apps/details?id=com.thehomedepot", "thumbnail": "https://encrypted-tbn0.gstatic.com/images?q=tbn%3AANd9GcTpOJbhQVu2kHjaM6T23zd0YroPvoVTF7AncQ&usqp=CAU", "type": "image"}, "169": {"title": "Home Depot sales spike as coronavirus ...foxbusiness.com", "url": "https://www.foxbusiness.com/markets/home-depot-earnings-q2-2020-coronavirus", "thumbnail": "https://encrypted-tbn0.gstatic.com/images?q=tbn%3AANd9GcRBbkg_PrsicL8LAnZQWHUURTpCZU8IXu596w&usqp=CAU", "type": "image"}, "170": {"title": "Home Depot sales explode as millions ...wgntv.com", "url": "https://wgntv.com/news/coronavirus/home-depot-sales-explode-as-millions-working-from-home-take-on-improvement-projects/", "thumbnail": "https://encrypted-tbn0.gstatic.com/images?q=tbn%3AANd9GcQU6FNE2MYCFmogTwgcFK9BhZOZYZRZShkojg&usqp=CAU", "type": "image"}, "171": {"title": "The Home Depot | Built From Scratchcorporate.homedepot.com", "url": "https://corporate.homedepot.com/", "thumbnail": "https://encrypted-tbn0.gstatic.com/images?q=tbn%3AANd9GcQpBWlnEKZ1T0U037weTKxWNOCTtJpiWN_lHQ&usqp=CAU", "type": "image"}, "172": {"title": "Home Depot to unveil new store in ...pasadenastarnews.com", "url": "https://www.pasadenastarnews.com/home-depot-to-unveil-new-store-in-monterey-park", "thumbnail": "https://encrypted-tbn0.gstatic.com/images?q=tbn%3AANd9GcQsfFixMc1pwJ34v7wVyp6ahJ5klbPyCAeLyg&usqp=CAU", "type": "image"}, "173": {"title": "Update Progress With Pro Customers ...tedmag.com", "url": "https://tedmag.com/home-depot-lowes-update-progress-with-pro-customers/", "thumbnail": "https://encrypted-tbn0.gstatic.com/images?q=tbn%3AANd9GcTBRaDCY1Zzopa_Bc6tYCCnsleoTFHQsiJmKg&usqp=CAU", "type": "image"}, "174": {"title": "2 Dallas deputies arrested, accused of ...dallasnews.com", "url": "https://www.dallasnews.com/news/2019/11/21/sheriffs-deputy-accused-of-stealing-from-home-depot-that-was-destroyed-in-october-tornadoes/", "thumbnail": "https://encrypted-tbn0.gstatic.com/images?q=tbn%3AANd9GcSocVrkft283u9GqEmsbCwTlTCXDrOMKtgrlA&usqp=CAU", "type": "image"}, "175": {"title": "Home Depot Stock Had a Bumpy 2019. Why ...barrons.com", "url": "https://www.barrons.com/articles/home-depot-stock-had-a-bumpy-2019-51577740072", "thumbnail": "https://encrypted-tbn0.gstatic.com/images?q=tbn%3AANd9GcTdLcYTxYUfFdvQ2kpzRAQjeTA0Y0wRkJ753w&usqp=CAU", "type": "image"}, "176": {"title": "They serve food at the midtown Home ...thepitchkc.com", "url": "https://www.thepitchkc.com/they-serve-food-at-the-midtown-home-depot-now-you-will-want-to-read-the-menu-carefully/", "thumbnail": "https://encrypted-tbn0.gstatic.com/images?q=tbn%3AANd9GcRnw7k3rJKP1EO9be2EpHZe-EMkd1Zjz604Nw&usqp=CAU", "type": "image"}, "177": {"title": "The Home Depot - Wikipediaen.wikipedia.org", "url": "https://en.wikipedia.org/wiki/The_Home_Depot", "thumbnail": "https://encrypted-tbn0.gstatic.com/images?q=tbn%3AANd9GcTgoH7ev7Bj4ZM-IGz2lyIk4Qj4TU0IwaZnfA&usqp=CAU", "type": "image"}, "178": {"title": "The Home Depot Names a New President ...retailleader.com", "url": "https://retailleader.com/home-depot-names-new-president", "thumbnail": "https://encrypted-tbn0.gstatic.com/images?q=tbn%3AANd9GcQhNeAolgYPecqyskUrrdvGJxXRxc5XAS-9hA&usqp=CAU", "type": "image"}, "179": {"title": "McHenry woman who claims to believe in ...nwherald.com", "url": "https://www.nwherald.com/2020/07/06/mchenry-woman-who-claims-to-believe-in-white-power-arrested-after-argument-over-face-masks-at-home-depot/a20lf9v/", "thumbnail": "https://encrypted-tbn0.gstatic.com/images?q=tbn%3AANd9GcTTUsbAGCdoQfbcuYhxLk4bm2SWAZuU-p6eUQ&usqp=CAU", "type": "image"}, "180": {"title": "Costco, Home Depot to limit number of ...thedenverchannel.com", "url": "https://www.thedenverchannel.com/news/national/costco-to-limit-how-many-people-can-enter-store-per-membership-card-during-covid-19-pandemic", "thumbnail": "https://encrypted-tbn0.gstatic.com/images?q=tbn%3AANd9GcQCahJIn6rooDscd_aF9B8Yl37nGdXj1bTV1g&usqp=CAU", "type": "image"}, "181": {"title": "Home Depot Beefs Up Same-Day Delivery ...pymnts.com", "url": "https://www.pymnts.com/news/retail/2018/home-depot-same-day-delivery/", "thumbnail": "https://encrypted-tbn0.gstatic.com/images?q=tbn%3AANd9GcTfZZcWowSBiKvjKJ6pMJ-qSPOHTX94ET8eiw&usqp=CAU", "type": "image"}, "182": {"title": "Home Depot Black Friday 2020 - Ad ...blackfriday.com", "url": "https://blackfriday.com/ads/black-friday/home-depot", "thumbnail": "https://encrypted-tbn0.gstatic.com/images?q=tbn%3AANd9GcQAtN3at5ukVuLB2IBrpYBOaW4gcI7Ej-p6qg&usqp=CAU", "type": "image"}, "183": {"title": "Customers Practice Social Distancing at ...kfyo.com", "url": "https://kfyo.com/customers-social-distancing-at-lubbocks-home-depot-near-the-mall/", "thumbnail": "https://encrypted-tbn0.gstatic.com/images?q=tbn%3AANd9GcS34MR0Hjf94cUCFuBqIR1420v7sJSSg5z9DA&usqp=CAU", "type": "image"}, "184": {"title": "Lowe's vs Home Depot Prices| Lumber ...reviews.cheapism.com", "url": "https://reviews.cheapism.com/lowes-home-depot-price-comparison/", "thumbnail": "https://encrypted-tbn0.gstatic.com/images?q=tbn%3AANd9GcQDiGfT9dQHuVhpJzuuT141oOxU_Z95_yOWQQ&usqp=CAU", "type": "image"}, "185": {"title": "Coronavirus: Home Depot asks employees ...cnbc.com", "url": "https://www.cnbc.com/2020/04/01/coronavirus-home-depot-asks-employees-to-take-their-temperatures.html", "thumbnail": "https://encrypted-tbn0.gstatic.com/images?q=tbn%3AANd9GcRZc_qLgVUjYb42iOZHwomESzseQROK6qLYzg&usqp=CAU", "type": "image"}, "186": {"title": "38 Home Depot Sale Hacks You'll Regret ...thekrazycouponlady.com", "url": "https://thekrazycouponlady.com/tips/store-hacks/36-home-depot-hacks-youll-regret-not-knowing", "thumbnail": "https://encrypted-tbn0.gstatic.com/images?q=tbn%3AANd9GcSRo0teLwyMGrXoPlCMvAxxHzg7D8DJwaA1dA&usqp=CAU", "type": "image"}, "187": {"title": "Home Depot to install in-store lockersusatoday.com", "url": "https://www.usatoday.com/story/money/2018/06/27/home-depot-install-store-lockers/732580002/", "thumbnail": "https://encrypted-tbn0.gstatic.com/images?q=tbn%3AANd9GcR9ciuAC8WAsZ8W56Sb6692ZKKHjh0bG7yhtw&usqp=CAU", "type": "image"}, "188": {"title": "truck through Home Depot doorsabcactionnews.com", "url": "https://www.abcactionnews.com/news/region-tampa/police-man-intentionallydrives-pick-up-truck-into-home-depot-doors", "thumbnail": "https://encrypted-tbn0.gstatic.com/images?q=tbn%3AANd9GcS6nSNiGcvTMg0YdWuMoH16YnRBpYoiY-Rn0A&usqp=CAU", "type": "image"}, "189": {"title": "Stamford Home Depot opens ...stamfordadvocate.com", "url": "https://www.stamfordadvocate.com/business/article/Stamford-Home-Depot-opens-12867533.php", "thumbnail": "https://encrypted-tbn0.gstatic.com/images?q=tbn%3AANd9GcTiuFWWByt4MDcFLdbhsR3q-zfwI4QG1DsE5g&usqp=CAU", "type": "image"}, "190": {"title": "Home Depot Now Has Waiting Line ...tapinto.net", "url": "https://www.tapinto.net/towns/barnegat-slash-waretown/sections/business-and-finance/articles/manahawkin-home-depot-now-has-waiting-line-50-people-in-store-at-one-time", "thumbnail": "https://encrypted-tbn0.gstatic.com/images?q=tbn%3AANd9GcThjdS-XeoieZSBEjbedngjXbGGrccwxFT7NQ&usqp=CAU", "type": "image"}, "191": {"title": "How Home Depot is driving people back ...digiday.com", "url": "https://digiday.com/retail/home-depot-driving-people-back-stores/", "thumbnail": "https://encrypted-tbn0.gstatic.com/images?q=tbn%3AANd9GcTXcNU_1K3ZLNFnUDWmm84s3VUnX8RX1igMOw&usqp=CAU", "type": "image"}, "192": {"title": "18-acre Home Depot property in Anaheim ...ocregister.com", "url": "https://www.ocregister.com/18-acre-home-depot-property-in-anaheim-selling-for-60-million", "thumbnail": "https://encrypted-tbn0.gstatic.com/images?q=tbn%3AANd9GcSA-jdWaxBeczmtiOoP1BhnCJvR91FcTzx_kg&usqp=CAU", "type": "image"}, "193": {"title": "The Home Depot | Built From Scratchcorporate.homedepot.com", "url": "https://corporate.homedepot.com/", "thumbnail": "https://encrypted-tbn0.gstatic.com/images?q=tbn%3AANd9GcRmymJMSYPSEDE-9fPWmdEc7Tm_GDYGiH4yoQ&usqp=CAU", "type": "image"}, "194": {"title": "Costume store Spirit Halloween spooked by Home Depot's skeleton: Trending", "snippet": "A quick look at the week's winners, losers and newsmakers. Winner. Make no \nbones about it, Home Depot's $300 giant skeleton is a hit.", "uploaded": "1 day ago", "url": "https://adage.com/article/cmo-strategy/costume-store-spirit-halloween-spooked-home-depots-skeleton-trending/2286986", "thumbnail": "data:image/jpeg;base64,/9j/4AAQSkZJRgABAQAAAQABAAD/2wCEAAkGBwgHBgkIBwgKCgkLDRYPDQwMDRsUFRAWIB0iIiAdHx8kKDQsJCYxJx8fLT0tMTU3Ojo6Iys/RD84QzQ5OjcBCgoKDQwNGg8PGjclHyU3Nzc3Nzc3Nzc3Nzc3Nzc3Nzc3Nzc3Nzc3Nzc3Nzc3Nzc3Nzc3Nzc3Nzc3Nzc3Nzc3N//AABEIAHAAcAMBIgACEQEDEQH/xAAbAAACAwEBAQAAAAAAAAAAAAAEBQIDBgEAB//EADsQAAIBAwMBBQUDCwUBAAAAAAECAwAEEQUSITETIkFRYQZxgZGxIzJCFBUzUmJyobLB0fAkJUOCkgf/xAAYAQADAQEAAAAAAAAAAAAAAAAAAQIDBP/EAB4RAQEBAAMAAwEBAAAAAAAAAAABEQISIQMxQSIT/9oADAMBAAIRAxEAPwDPSKhTcwyT41AwqMd3IrsEbxx8nIPhUXDDgE1aUJI1I6YoWVAV4IIosA7Tnk1TgM/TGaBpZNaxt+GqhZxg8KKbC1ZjUXgReMknxp4Vpd2e0YHSqiCKZSRYANDNGDRhaBb1qBQN0omaPGc0Kx29KQcKgda6m0N1qp39a4kwU4PXzq4KLkSGUAMPGl9xbdiT2bEir95ZvTNRlc/OlSxv4WDLjivSRAnHFcVBGMetTY5J2ngigw7RBRkkAeeaGl2I3d59RVki4PePNDueSMcUYFrTbkxjAxQ643Zo26sZLW3gnfmKeNXBHhuzx/A/I0vkZRyDzRCrsnNUsvGeKN0fsrjVLaKdd8TPhlx14NPvaexsV0C3vYrUW9wZ9ndAUSIQTnHy9eaLcuDNmsLcSF2IA9KGkiPlRdztLDYMUOzEHrxVAE6tnoaHIIbmmjjKHOBmgJEAJBPNIPRHNckbLD0rzttUcYNUPMB44o8N9Ikbb44qsvnkGhLubMxKniqhP5mpAsv5mqJmANRR3kO2OKSQ+SKT9KKg0nUbjkWMqg9GfCfU0HidvrEa2R0/UIjLa/hdDiSPkHjPBGR0oGewnMJntFa7tgMmSBSSvnuXquPlTMeyV7LGWmnhiOcBR3/njwojT/ZtrSTtE1qaJnG0tboEOB16k5/pStw8tZqwa4muFFpDJJKhDrhMgEcgnwrTa9cX2t6fZiaOOK4hLdvGCFAzjHj4AefjTqysYtvZSXt9eDvNm4lL4OOo49BQLR9pc2wCsyxkksRkHnzPWsefyWVrw+KWesTe6Ze20kay275kyU2d/dj93PmK9HoOrz4MWnzEftgJ/MRX02YyRtIIkRVEnQcDkeQ91R3uVBMgHqAKufKn/JhofYrVpwO0FtCT+tJux/5B+tFw/wDzdSQ1/rIHpFEF/mJ+lavehIEsrNn9ZiamlzaRHhc/9KLz1U+OE1t7DezEB+3N1dSeTOxHyUAU3ttB0K2GbTQYdw6O8S5HxOTVg1WJHZooiS2MnIFVSaxKP0caD945pbp9YSpodiGG+OeVvN3I+mKMhsrWE5jsoFPmyhj/ABFdspWmhuCzklMY8POh0DySHlmwucZzSt5HJxMRM6cAooHgoqSysQCZmKltpKtig+zUeZPliuGVFG3towWYrs3jOQM9OtR2qusMey7TcC+Y13AEnG7NArKIwsap938WfDqPrRUkiz6TFLbkOrDKmPnkZoKeVu1BVR3AAeOpHGaL4IKhvHimV0jViD0x1qMTRPNCmf8AUlsIgPJ6Y9PBvlUkhea7WOIhi+ScnAx4jI9BXIo7Wyvorq3VpezJDRPuUnlhypPdxn/PCTERozxXsUzETLhip/Zzn6/xq+4iCWkR/YBPyqvbJ+fTubmTJK+OMkEH5E+6rdQb/b7cc5ZASACT0rSfSaVMvaOxwcY4qhgwOCAQPUUREO4vckJw2BsOTgZ8aEIbtCkkM0ZwTl1AB6eufGpthpqvIwy5r0oZByT8KjAO+vvrt4eSoYZ8F8TV8SpfoyTB9XjlY/fwo8hzUPZOIHXL52XgowHu3j+1M4oik+qSMMEydfTmh/ZbAv784IwhPP7wreSZWNv0ZcMylsjOMlTwOOeK7o+m2lzNHdxyxG4tbq6MiPGPtMqRtJ9MqfcfM8RtuQrgjhPfjjyrGanez2msyLaTyx4ldjtJGSefoQPhXJMnKum7eMfTvaJ7SOxeezYdlOe7sI7u5uenxFI+xkKyM0ewPIWZc9M81BZB+Y4I2wGDIwj4BILjJx8asjkO11BbBIxnrgdM1fKSo42wdZptkmnH/BESOPE8D+tBRJlz45Wjrttllbdnj7V5O0weSAF2/U/Oh4dquzt0VC3A8hSkGuajcyrqUsqNhiq8+XdFMphmC0yJDgKO4hY9B5A0q1RoBN26PvidEYN7wPp0+FH2GvWAuoIjPhFCgttP3vIZFPlP5uCfbkqrb3e9xIF7LavdOTnAoPUgxmy0E8Yw3Mq4/Uq32lvmWFWht0lAXCsWIKkcg4A88e/FQutVTU7GJm3m4Yl37pVFHACjJNY9LsrTtPYAiX7RDQWuDDJk/i459RTBSA6H1qr2htTJAWRSxCk90Z8v7V0cWVF3sInifs8sSRjvEE0Dp8VzYvdTrEGMg2d8npkGtimkRlgIX3MfLmgdc0wRwwwxFsp+kBGNxz4eYrXv5jLPWVg1UI6rKjmYnasaKWZz6D/OlI0ij/Lby7cEu05EW4HMeQMtz48FefXGKJ1Uzadrs0kah5+13IHORtwTjn41zTLCXV9SWLdsZsmUoAcY9Bx6Vhk3Ws5fhtoK2rTlgisyA53njr6fP4VGXUmt7ns7gRqu7GRn4U1tfZSWExlLqTCkbggxnn1+VTuvZaMxs7dpM4xtM2CSQQcjA48c++le2jfA8l3HKEZZUCw9qZDngH7OuW+o20m8wzxl1GetW22jTta3SNCFZgCFxjwbP9KXv7PToNyKwbPPFVInajdGGCxmtkcbRM5jBPVGbevyDAfCvaJZJqN1cP2wVbfa5IwcnwB+RrmoaBdzW8BRSDF90Hx8OfcFHzploumtpulzRcdvM25sZOOOKL9HLdC3N8ZYV73YF22Bzzt44Iz6jFKbjUJLLTkCMs0o28nyxnkA/Cj7jQ5WRSJlL+W7ge7jqKzc/stqBBKlS46Hf94Zostg3Ka6RNqF92rySxwwxD77xlizeQGRxz1+vhy51O/3Ez3Ow/hCgAfDiqrC1v7WxS2ljIkUHd4jJJ8vTFVX2mX12QqrtKpjLtjn+3Wp6+K7frWxajdxjas79OgOMVal8xP2uW9G5FZpL9cdCCfHNFLqKsOQua0xGqfaGNrvU0uIgmBEAeOMgnmm3sZA+myS3LgBpF2gA9M4NLTLbs25kGaYwXyKAqGnOJa2KakrDDZ91S/KIZFwSR8azC3wA7zjFROqRq2AaVhtKeyI4Zh6ZqsxR4OGPPrSL84L13DFc/Oyryrj40sGnXZrng5z4VVeSxWUAknVmUnHdUUvj16IDG9d3pQ+raws9hLErcsMfE05PStV3epXX5Y0EVqVk4xAMFsdefHNMNNurHVG2CNklRcuD06gcH41mbjUTsO2JwwXuv2h4PnnrnrRun3qW9sI1IHQn5VVmFK0Eljahhktnww1US2MA/Fmlf5fuP3warm1COFQQ59w5qVP/9k=", "type": "news"}, "195": {"title": "Home Depot HR leaders helped combine two 'totally different' organizations in one brand - Atlanta Business Chronicle", "snippet": "When The Home Depot Inc. needed to combine two organizations it had \nacquired under a single brand, it found it had the right people in place ...", "uploaded": "2 days ago", "url": "https://www.bizjournals.com/atlanta/news/2020/10/09/100920-b-leading-transformational-change-hrx.html", "thumbnail": "data:image/jpeg;base64,/9j/4AAQSkZJRgABAQAAAQABAAD/2wCEAAkGBwgHBgkIBwgKCgkLDRYPDQwMDRsUFRAWIB0iIiAdHx8kKDQsJCYxJx8fLT0tMTU3Ojo6Iys/RD84QzQ5OjcBCgoKDQwNGg8PGjclHyU3Nzc3Nzc3Nzc3Nzc3Nzc3Nzc3Nzc3Nzc3Nzc3Nzc3Nzc3Nzc3Nzc3Nzc3Nzc3Nzc3N//AABEIAHAAcAMBIgACEQEDEQH/xAAbAAABBQEBAAAAAAAAAAAAAAAFAgMEBgcBAP/EADYQAAIBAwMCBAQDBwUBAAAAAAECAwAEEQUSITFBBhMiURQyYXFCgaEjM1KRscHwYoKSsuEV/8QAGQEAAwEBAQAAAAAAAAAAAAAAAgMEAAEF/8QAIREAAgICAwACAwAAAAAAAAAAAAECEQMhEjFBIlEEEzL/2gAMAwEAAhEDEQA/AKPGx6U+jMeCabRMUtjjpUT2yNoVM6QIZHOFFV7UNQlu5eu2MdF/zvTmr3TSyCIHCih2B37VVixpK2MgqOO5YY6Cp2iW3mzMMZJBFN2NhNfShI1J/tV80Lw4tqodwSxHNaclEqx45S2UW8tmR8BeaiNGy9QRWsNols3qMS5+tMzaFayLh4VNCsw1/jtmUsMU2avOreFYlV2tiVOOgFUy7tngfawxjrTIyUieeOUeydpmqPCRDMdyN0Y/hom5LGqrnNHtKuRNDtf506/btQzilsS16TkzilAEmuoRTwAHNIkwJHi/GKZnl2Rs/sK6TzQ/WJvLtyo6muxjbOpbA8kpeQn3NPWVvJezrDECST2qHWheANJUQm7kT1P8uewqicuMbKccOUqLJ4e0CGxtFyoMn4iaNJAo6DFSIBhcdqd8upnvZetEYW4xSHhAH/lT0jzxXHhoWFYCuYAcmqX4o0USRNLEBu7/AFrRLiNaDajbh0PQitFtMCa5IxeaJo5CrDkGnLKYwTq46dx7irH4j0RwWmtx6epFVgIeVIwRVcWpI8+cXEtkZBAI715yQ3FDtJuPOhEefUnB+1Ex05pM1TFyiqGt/NAtWmMjn2HSicjlYmY9ccUDuTkE03HH05FCbceZKqfxNzWz+GLbyNNhU8enNYzpjBb2Nm6bxW32qbo4oz+6CZb60vMXYF2S5dd0qyIE93Erfmal2uo294vmW0ySL7qaquseKtIsZGtVha5kHDJGgIH5niommazo/wAQZPgprQ5GZNuVyc4zg8Ut3XQ1SSezQEfIzUHVb5rWBnjQyOPlT3NStPdJYdynOe4oRrUpiLbRlvvQNhsDwre3O651u98iH8MMbbQPuacR9OkJFpdh2HZZd1Vy+0291N3luLWR7jeDGGkXYi9xjPU0ynhS4V4XZIbd45CweL5mz2z2AplKtsRbvosE8G5GVxknvWcapCbLU3GwEA8A981qBRxH+0HPSqv4n0sTzwzIMbiVJFbHOmbJDQIg0UWdrDdRSu0hQNIhGQQfb7ZpxZCTR94Ui0uPy/3aR7eOwwaAJGetd5X2T54pVRAvmwuKDz8qTRC/YhlFDpeYzVMVURSWxUS4uItvTg1uWm4ksl9yorGLApJaHK+sHg1r3hW4Fxp0LDn0gGp8z0XYFsgp4Oh3XTxzTx/FcSIhBBXrjn61Js/CFrDn0ylD8wkkJDfcDirYgXbwOaQzAdTgUCcvsZ+tfQnT7cQAJGAFUYGBgVA1iDLZopYTrcE+UOAcZpvUIwyPkcihq0GDbSGJk5QZ+oqS0CKvCAUJtriWCcrnKf0ootysi5FcCUbBt+Bg46UFv4vMhxjuCD7UbvCGqAYt1pKx/Cy8/c1odg5I6Al65XS52AwjrlaBg+iiPjLUEhs4rdG/aXBGMdlBBP8AYUH38YFMUXVnn/kv5JAO6ffKSKjN8p+1Lc5dvpTTHCmq/BaJOjSAXojI3CQ4wa07wSzWyz27H0KymM/Q9f1rI4pWhmSVOGQgir54X8QSNrdvYXEMce5CMq4bLEbhyOKRmi30V4JqL2aqJwU4NCry6Z28tTjP6UrDBTg0Mu5fgklmnVjg87RmpUy7QXspJ7eHFvtPPIbuK7cXt1MGXYFOPvQfSdUv9YQLpsSIhBIaQcnH0oodB1eWNzNdIMAHC/Wipm+PrICxmJvW53HrmleYUOU/4+9c1fQrLTU8y7u3kLD0DOCxwcj+lAdCt/N1aW4VJI4QoCRtJu5x1NbjqwOSukH5gWjVh0NR9Y8yPw9qnksFcRowbcFx61zyeBxnrRGZQsKgD/M0A8bSIPDV1CzhDcyRxBiMgYYOf+tbF/SF5n8WZnfSfEapMyiRV8zCLJJvZV7Atjnj2FWGK3HlgnrigSbZ9S3IMRjao+oVQM/pR+Nzj8qoyOlo8vIyqE+pvtTUpwAK6T6m+1NynkVQGhdrGJZlVjwc5/IE/wBqkNc+X8JcwKsVyjliVGAcEbeP5ikaU9tHf2z3sbyW6vmRUfaWHsDg4/lTusNameIWgbKxKsrM+4O/cjgYGMcUDDNo0DVIdX02G8hPzD1L/Ce4olc28c2GIHIwRWL+DNdn0fUlRctbznEiZ/UVsdheR3EQeNsq36VHkhwlouw5OSA0Omf/ABr/AOLspJYULZaPOUP884ogdVvGT1329cAcrjt9AKLGMMCCAQexqM+lWrc+UB/uNblfg+Kx+orV8j3bBI5ZJZMY9hj7VK0+1FqqxjBPUmjL20cETBFCj/SMUPchXrN6NKS6iOTtuYL2FZ94n8Wb7yewhhSe1j9Pqc4Z8HJx39vy+tWnxBdPb6TePGxEghY7h+HishjBdlUd+KPBBdsjzZGtILaPEFG7uelG06VDs4CqKPYVPRa7NnmzZTSfUT70yxyacY4pv8VVD0exXKWR6se9JNY6PWLbbyEnpvFaXpNxJCA0LEfTsay5GKMCOxzV+0C4E0CMp61PmQ/C6Ze7HWMYWcbfrRYX0e3JIwRkGqrF0FSVQYyBx96l5UWIK3OopyB0oS0hLlh+QrrqMcVwJhSTW5WdkDNdQy6NqKqPV8OxA96zrSrRmYSN07CtGu7sRbowqs7KRg9MUFfTYXB8k+U/bHyn8qpxuo0TZMGSa5RRDjUAU4ODSDFPEGMkZwnzEEHFe3buRQSizzJwlF7R/9k=", "type": "news"}, "196": {"title": "Is Home Depot a Safe Bet During the Pandemic?", "snippet": "This leading home improvement chain has benefited from a surge in DIY \nprojects, but its future depends on a different type of customer.", "uploaded": "2 days ago", "url": "https://www.fool.com/investing/2020/10/09/is-home-depot-a-safe-bet-during-the-pandemic/", "thumbnail": "data:image/jpeg;base64,/9j/4AAQSkZJRgABAQAAAQABAAD/2wCEAAkGBwgHBgkIBwgKCgkLDRYPDQwMDRsUFRAWIB0iIiAdHx8kKDQsJCYxJx8fLT0tMTU3Ojo6Iys/RD84QzQ5OjcBCgoKDQwNGg8PGjclHyU3Nzc3Nzc3Nzc3Nzc3Nzc3Nzc3Nzc3Nzc3Nzc3Nzc3Nzc3Nzc3Nzc3Nzc3Nzc3Nzc3N//AABEIAHAAcAMBIgACEQEDEQH/xAAbAAADAAMBAQAAAAAAAAAAAAAEBQYCAwcBAP/EADwQAAIBAwMCBAUBBQcDBQAAAAECAwQFEQASIQYxE0FRYRQiMnGBkQcVI0KhFjNSYoKxwZPh8CQlQ6LR/8QAGAEAAwEBAAAAAAAAAAAAAAAAAAECAwT/xAAiEQACAgICAgIDAAAAAAAAAAAAAQIRITEDEkFRMmETFCL/2gAMAwEAAhEDEQA/AOr1cyxRMXcIgBYsfIDnU4hMlO8ktS9JV3E5icLuaKMY2jB47cn3J0dd2asnioB9Mp8Sf2iB7f6jgfbOiiiOhR1VlIIwRwQdXfXBhL+mKxa/Gi8Vkpavc5dXlhClRjgdvM5yT669NsdPDRUkC5X+7mYbCM88k8Y8gOSdYX29SW6SKkoaZZqp13sX4SFO2T6+wHfjSikunUtRKFhpakHdj+LRKsZ/IbIHnkE+Xrw7KUUhp4EyMXeWuRs4HiRI+4EkY3bQcnAOvnpKWpMMc1Na6ppmkAElIVJ2n89sfn203ttWahQk/hw1aDMtOsqsU8vL7j9dD3ivpIoPCN2p6WaXcEcYeT5Rltig8sBk+2p7GlUc56l/svD4tJDY6aW5B9pWkqnWNW89zDHI549vLRXTnR1Q9NHLHdaulEgDCOmkdQo9Bzn8+etlNQ9CUGH31ddIpgw0pZQ/jHCPkBQVJzlucf01SxX2tkrzbLdboKBvgPiImqB4gyCy+GdhwCCFP1HI9NJtjo+l6cvNPxQdQVgPH99slH/2Gt1DS3WJBFfLtb5J8sQPATLKAT9PGMcZ5PbSa3m/dSLHKZ6mOmOZXWWRUSaN12hFeIkqyEFhwPq8jg6YnoimeuepmqnQNVJVBIlHDiPY67mzlHBO4Y59dFgYXSp6YFDG1fGGgnIUVcMTQxnIDKfEGAAwxgg4Oe+mlF0vYRCki2amRmQEiRA7DzwSc5OtsPTdvhtX7rjap+C27PBkmMg8P/AN+cL9ufQ6bg4OixiW5dLWOqpdktrpCI28QARAcj7d+541Inpuw3C4lmntq0SgolNH8jF/PfnnjH0/fPbXSsc5Hca5nfrV+7b5UrHLUQU7t8XGIncKVY4ZAM7c7t7ZxxnvoiRMsZ3orT+8a2uqg0ioZpfDQkpGqkqABnyBPvydB1HVtrpILfO0VQ0Fb4BSQgLsWb6WYE5C5ABOOMj3wJ1VTWaHqi1y1VuWouNYJPCmcbI1EaHducDc2VY/Lkjjt6gydS9P2ujgmtdgE2KBKmmLqozTeKEOG+YjaSDtOOD68aRSSQVTdU3esghMVqWGZ56iCpmSJ5hSshIi3Ko3MG9R/wA8MuoY73KY3o66CjgeikT5pPDZKo4Mb85yo5BUnz7HWy/NfpKS1T29IpNtWrV0NPLjxIOR8rNj2J7eehJunqyovctWiobbLQy0LUVZKzfK53bx9WMngqfJR9gACWe30ND/AGjt9Vc4ak1jK9XDSBhLFJIoRzgZI3tlh6Z/OlvxNgo4affFWVD0N3jpHndY4XjqNmwNIVA3AqcZ57D00/tnQ1HRRWSRqqVq62QrC9RH8vxMY58Nx/hBAIHlgaYSdKWaaouE9RSmU3CSOWqWR2KOU+j5ewx9tAxDZmtngXGntvTixXC1q9EUn+dAqjeoMhydhJyB/QaXQ3zqO62Cmq7LJFDJNQo8FNBTkBahGAkU5UrtbPALDA58idWVXeen7MGSouNBS7m3MhlXcxPc4B3E+/fRVBcYLlRR1dFI0lPLzHIUKhx6gEDjQI2S1cdJR/EV8sUCIgaV2bCL68+mdKrP1dYL3VNS2y5RzTrn+GUdC2O+3cBu/GdQnXFzhu/WsVgu9YlBZaICaoklfYJmKhuD2PfA99x7gaZdQ1Njtd4tf7hs9NXXyRFFGsDFVRCCAx28HILcnyySeNBVHQ86EuNzorZB49wqoqePOAznufTUn0519DWUtwkvscVA9BKscsiyb42JJUYPrkH1451YU08c8ayRSJLGwyGVsgjvpCEEnXFvZcW6hudc3kqUrRA/9Tb/ALaVV9ZfL1U0ss9opqGmgbeC9WHmPIbB+XAGVU457DVZUUUcikwYic8kL2P30g6hSqo7NWthc+GUXaOCzfKB+p1hOXKnSWDSKhVtlVW22krpqWoqYt8lK5kp23EbGIxnjHl/vrRD+56EtFSpRRH+aOBF3HknlVGe5J7eegZbRhjKJZal8MCtVIZAScAcnIGOTjH6a1GhSk4pKaekeWURj4bag2jGXYcpyfQZx9uOhIxNdd190/bqr4WolqlkBwT8K6gflgM/jOmcF4huNOZLNNSVRA5UTf8AA7fnGpW/dR22lqJbddDS3hkGDGkJ3Rt6MfpB8++e3HrI0XT092nFdb6WOzhCdqxTtIy/nIxxjTwM6I9xvM7zJVBqLY4CmNBgg5H1HPtyDqWERudcZKmoqqyLe6rFPUM6NgY+nO3urDgaprGbtZ6JTeK0XBqqoSGnjkwuxOS7bsEthQWwfTGeRp5FTWiq8J4YqViwLIYgATg4JGOe5P5zp2gJqCOhgt8tIlDTfBTxkMixKFwe4IA7f1HOkFV1dcbM4Si8SvjxtjpZIgxOONqsoDD8qT7HVrc7XaFL08k70rvGZmO44CJjcSTwByM6X1vS1U4E1DWRtUAZSVlKluPPHfRgBBSdYdLdRVcVJ1TY1pq9MBRXUokUE84DEZAPuBnRl76La43R7v03eloWlh+HdY4wyqmNpCEH5eB9x6jSnqy0X17fTmtshq6iJt7zU21woz8wx9XI4PH/ABpVYes57VWrT19PWiI5b+NlJY1/1fUB6EfnR1xgLM4ujpWujW2rhqqXp+2K1TVVDrtasbHLLj2BA81XPm2lkN7utFYpLxbbl+57YlSY6C3riRpiTlyxOScA5JP2GABq+pP2hWurqfAcxtSugy0h2OM8cqwCkfkfbWqHofpmcy1/TsdOKzaWpy7tJFE/k2zPYHsOw441ndlGNP8AtIoaSSko75E8VV8Gs1Y8KEpDIRnZt5bOCDjyzjVha7jRXm3x1tvmWopZc4bHoeQQfMemuW13Sd7tluFppYGlqLrIZbpdgMqEBJ8P/F5bzx8x48+ENZfVqLDRrbYfg6SjZoKMw3ErUuxwTI6AfMDgZ7cnAOmB3Crr4LZb1qLnKiFIwWwfmY8AhR5knURfutK+SJY6WP8Ad8E68SuN0uCcZHYD+v341PVNabhdmqq4BpZnMrAsxVFA+VF/8Hn7aDgkPVN5qaf4mCgSJcwBzuB52gKMjnRpk2a6a1y1fUMdrosSorbnkGWUDuxJ9c+fmfTXUqea1WiOGKuraekTIRDNIE3n1/OhenbTRWd9tOSVZ+S3LE+Qz562X2wJWsssU7UjMrLJvkJVlPqpzuHP08DSuwKACGorYayjrqZxHA0Ua7t4UsQS3DcnhR+D66XPaayhWq+AVZnan8KmkkcZR3dmlcqQASWYMcHnaBxqM6moqbpuzUtuskMfxUu55Kh4lZhGBgvjgZyRge/tpb0NLerv1RDDT3KoFDTruqTTSPHHt5AGzJGWYfpu00BfS2+Rn+CFNNHTTPHRrlCwSkjXc2SOBvOV+xHpoy53OWCprDBKi09DS75cxb98jH5EXBHOFPH+ZdR996yvFuudTHbZUmpafEaCpi3vNKcdgpU7cnA7506oupamrp446630dRKyBpI0cgKxPCEMCA/Y7SfPHcHWs+KUEmyYzUtDyC41K1ElPUwwmWKmjlkET7QrsSAmWOOdrHOfL31kLzRsih0kbfUPTqEjMoZlUs2NucrwefUY76SC+WSWpE9TTVVLOJvFEpAYFwjLkFSey5B4wAR7aJt9TYaepppIbqE2QyLDHUsI8+I4Zn5AJYkd/v6nUZKPWtXT14qamOe0Uu2NkUShQjOzJuIwACCAQT9/vgB/2b2aKTxbfNV0co+kpLuC+h55z+dHrabjHR1bW+sgmqKqCRo53ORHOSxDJwcA5Ax5bV76wraSdaRBSmupfF2U7g43IpcFpC0ZJZgqsA3+bSA8o7Z1RbTiO9Ulypx2irYCj/8AUU/7qdbarpy03KSlqblakhqKaYTKYjgFsg5JGNwyB3GibzPPH8DRUk+2WonG92+pYUBZyTxjsFz/AJhr6C7wU7mJ3DReDLVCVZzLiNSOSSPPdx39NAHDLdQ3aqrDT0h3yA78v5HOOR5c/ftrodt6RTpowEfx6lo/GeZl/wDk7ED0Hfj31s6do0/ec9UFwzKBvx7Z/wCT+dPuqHeXp5q+Hf48ERcooySuORj2PP8Ap0SEge0M9VRb4pfBnjPzblBGfcd8fodaeqJIoLczVpCzxglKqjlKujHjtkk/YgjUTQdcz2545V2Shydy78g59Dz9tD9QdV/2gqoo6S2lqmR1EZ/mkbyBC9+fUnUqIwi2T3O6FYKmU3C6Vu2NfFA2x045y2MAd866l09aKLpy0/C0wVRkyTzHA3tjkn0HGB6AaX9F9NixUBmq1jNyqADMUA2xjvsX2Hr5nPtpndqM1jUgdWkpophJPCoB8QAHaCPMBtrY9h9tMD5aO03CpSshSnepi+aOVQCR6EfrrXcKBqh1lkijqHj+ZW27JM54wwII++fLtryeaWuuNLDTRSQPChmeWWP5o1YlQFU/zHDd+wB45GvnuxhrJKQq9YoligV12hvEYMWU9gdqgMe3B9dU5N7CvQm+CelSJY5mj2vuEFUcZwS20SKM43Pn6TnGMjSw0T0scfjuySM7eHIeYQXIXcPmKggKWPY+3OreoggqZZIlnUumN0RbgeYyNTd6jprU0O5amGWocQRGnQuNxz5Z7d9Yy5XHwVHjvyT9LLBSRweBsfdC8qGF9rVGSWVsg5UBTnaCTjbxpxR9QNHUvSrWVitFGG2unihsYJ2hwHOOfPsM62fB0MsoDJGlevIenYK5yCuSuMZwT3B05jsbVkEUVZDGYo1AHixgscDGe2BqP2G9Ir8K8sBqL54CQvXU1LUrUYVJFHhkq2OMNkdjnlh9texyWS4U7L409OKn/wBCFkkyHCMfkXdkeTDgjj8aoBZqVlCyl5B6M3H6dtL5ukrcJYp6ES0UsRYxmnwFUt3O0grk+uM++tISb+REkloVR3LpalZSeoKUlSW/vF54/rrOS/8ATMSCP+0KKWbxFAcHjPPGDkHzGoG6Wyxz3tLVYKVo6eNv41wlneQEg4KopJB5GMnP21fWHpO10hRhApc4+Zhux+T3+51q2kInaqi/Z5UTPO1dIskmdrRK4AHnjC49edMemqfpKAUtfYI6uZ4lMMExp5WDHkZ+ZQM54yNUtwtlDAAPAiCr2GwHvqXvtttFq/8AcJLbT1MXBmgZBkr5kY7HH69vcCkmBVUt9o6iZIpt9PLIxWMTLt8QjOdufseD6aa9hzqQuFP03SWZblR2e2T08kHiRsYgu/tx29Dn147al7D+0etepo6T4CCFZd2YjIxKYBIAz2zwB5cnVR43JNoTkls6hNBFMd0ituAIDo5RgPTKkHQT2pPiqOWnZYKWmSQrDEnJd8ZbPkcbh5k7jrZb7pTXCNTHlHKglGBBBPl25P20dg+msyiWknM1XG0UCrNvdLbSSKQVI4kqJB348s+vfL8MqWVoq6O1TStWKlKJJJJgCwbIC7sD+Ybj2/lOj56aGZg0kYLqMK4JDL64I5GgK2ijpqJ3oaGKoqUYyxq7YJkxgMWPPtnvjQMwFqtBkqY6SiomqOHlQqMknsWPJ59daDd7lR0u+roGp0STwwnjlvPAIKqRg8ckjHnjQieDRFJJqiWo2PJ8XEuUkqak7QGC92GAQFHGMenD22xTyWyKO5IrSsuZEb5sc5Cn1wMDPtpp14IfGnoRVHVk8EU7tSt/AnSCTMudrsUA7Dn617a9uHUVZQ01XPLTBRSFRPl+F3Yxg+fcH/vxoyToyyzT1EskdVuqGVpQKyYAkHI4DcYIH6a3npSyVdNIvgyPHLxIwncGQZ/mYHLfkn201NJZJcHeDkHTNUf39S0kaYWSVQE5Cr6cfrzrsdVdKa00stVUrIwDfKka7nkbyCj11y7pzF26vivHgYWE5YpnaZNpzn388f8A5rqFXbqK5QRmo8Rsj6Vdl2t6gAjn31nIsRW7q83+6fu02Ovo5xkn4gKMAeZGeP01u6mt11r7VNRUdqjlMkagMKlYyCRzkdx7Z786KtFittlqilMVFTOFjG36o4wdx9e/qdNJzU+LNI3xSoDPKVXcOFARFH35bGmhiXo6ivNB0pV0VzpWinhMgp13Bi6FA3kT/MWH41EWTpG8zXehqa+knpC0uZd0WRGF+Yefqqj866QaispdkT1TF9lNGZZFUBpWJ3kcf4R/XWU13mgSu2yLIYNzx5jOZECjHIIH17lz7a6OPncIuNbM5cfZp+hI9qSKoE0VZVO8k7yuscAVWLKV2kMRx85OPXn1yTbausoImiU19aiAqgqUAPHo45OR2znTmS5kUdRVrThqenMocs+D8gO7Ax23Aj+ui4laenVpoxFIy5ZQ2duR2B1lZTTAqG601Y5iy8M4OPCmUox+2fq/GjCvr30mvFLBA0cKozGTkg8knPGvqm4wWCgSW41gWEMEzOxPJ7KD3P5zrGEnKTjWjSSUUnY5EYJBxyOx8xrYBgYGgqS60dTEsizKFcZViQVPlww4/Gg+quoKfpy0tWzASTMdlNBnBmkPZR7eZPpq2mT2Ww2qnM9Ulup2Ilcb53XvFF2/BJ4H5PlpmAkUQVF2qowAPIemozoKSdbrc1qpmmmq4oa1mPkXUcD0A4AGrM6y+yrtH//Z", "type": "news"}, "197": {"title": "Home Depot launches new RIDGID tool sale from $79 this week", "snippet": "Home Depot has kicked off a new RIDGID tool sale today from $79. Free \nshipping is available for all shoppers. Our top pick is the 3-tool Combo ...", "uploaded": "3 days ago", "url": "https://9to5toys.com/2020/10/08/home-depot-ridgid-tool-deals/", "thumbnail": "data:image/jpeg;base64,/9j/4AAQSkZJRgABAQAAAQABAAD/2wCEAAkGBwgHBgkIBwgKCgkLDRYPDQwMDRsUFRAWIB0iIiAdHx8kKDQsJCYxJx8fLT0tMTU3Ojo6Iys/RD84QzQ5OjcBCgoKDQwNGg8PGjclHyU3Nzc3Nzc3Nzc3Nzc3Nzc3Nzc3Nzc3Nzc3Nzc3Nzc3Nzc3Nzc3Nzc3Nzc3Nzc3Nzc3N//AABEIAHAAcAMBEQACEQEDEQH/xAAcAAACAgMBAQAAAAAAAAAAAAAABQYHAwQIAgH/xAA+EAABAwMDAgIHBQYEBwAAAAABAgMEAAURBhIhEzFBUQciMmFxgaEUFpGxwSMkUoLR8EJi4fEzQ2OissLS/8QAGgEBAAMBAQEAAAAAAAAAAAAAAAIDBAEFBv/EADMRAAICAQICBwYGAwEAAAAAAAABAgMRBCESMQUiMkFhcaFRUoGRsdETFBXB4fAjQvFi/9oADAMBAAIRAxEAPwC8aAKAKAKAKAKAKAKAKAKAKAKAKAKAKAKAKAKAwyZLMVpb0h1DTSBkrWcAUAmf1np9lClG5tKwPZQCon4ACgNf772tcdMmLvfZVkbkpIII4IIPOfdQCyV6S7ZEeAeSjYeMBw7wfeMYx781Hi63Dgm4dXiz34GNo1za7o+Wmg4jAyXCAUD5iuTsjDtPAhVOzsLJJ21pcbStCgpKhkKHYipkD1QBQBQBQBQBQBQHw0BU3pbkEmSXUPJcjMpU2VOeokbxyAPFXb6eFAVKi8OOICiz6w8xnNAPtOXeUuJPabbRsON24dsgg/hgUA6cueGIBljDaSUuiOfW2gHbg/HH1rHZh39fljb5noUKa0/+HnnfbO2B5EgQ3mg+p2ZGU6B0usVdRYH+Xx+Y8/lYqKpLeJTLU3xeOMfDWEy3RY7CYMp9LYS2HBG9rw5O7j8KlOUoR4m1/fiQrjCyXCk/78DJD15Kdc2O23ppHdbp2fTmqZ62qEc5y/A0V9G32SxjC8SXWi6MXWOt6PuCUL2K3eeM/rWiqxWQUkZbqpUzcJc0MKsKgoAoAoAoAoBRqHTVp1GwGrtES9t9hYJStHwUOfl2oCJSfRDpvouFpU8O7TsIfHB8PCnkFzKqTbo1tU5En3BxlwryWOhtV/Nu58vAVkduoxtD1Nyp0metZ6f9Ny03LoXPahpCWooSG3W2weoPFKviDjP9KshNtZs2fsK7a4puNTyl3/39x8i7z2J70eQI8dReDrTbiSFA7eFbiOQee3HNXmVnideZsqaEPzWlEsrCA25kAkjPH61i10JOMWlye56fRk4RlKMnu1seYLq5DjTTdnhvPK/zjKjjv2Px/wB6mrpZ2h6FT00VHrTXzX7E40QhzT1uuBuKEtpW8XsJWChtO0DaD8vKtKzjcxySTwh398rOhwNvv9JROBnnJ+VcU03jvOuDS4u4bxLhGmD93dSojkp7H8K5GyMuyxOucO0iqUelbUznqtaSC1+anFNj6/1qt6mhc5ovWi1MuUGe5HpD1c1EXKlW+1QkjAS1uU6tSicAcHA58aqWtqlLEdy79NvSzLYaRtY6n6QL7FmJKcjl0Y+PfP0qhdJQ90ufRFi/2RmRrbUafbtFpfHgW7gtv82zVi6RqZW+i7kbjeupoR+302+VeUeaysf9xTVi11D7yt9H6hdxk+/8dlBduVnukJhHK3VIQ6EjzPTUo4+VWLU0yeFL6/YqlpL4rLj9CCemi2yJF5iXVmIpcJxhtIkoAUg4JPOO2ARyeDmrzMRWOoKSptoeuFpcQAfaHjiq57SUvNF0HxQcPJ/X7k21K7NOmbZe2YyZERDTbaylfrNlII5HlkVCyqU3lSa+ROq6FaxKCfzIJJub11S2qEz0XtxSVJWUnGOR388edQjVKDcpTbRY767IqEa0nklOn7ha9NrVDuMhp67rRuUk5VhJA9UHBGfnWlbmSWzHUmdAZWptWJLUlKS0VdlZJHPyqu+bhXKS5pFmnrVlsYPk3gStw4kh11yLbbWQlzaeufWB4OcBJ4rHVCy2Km7HuehfZVTOVSqTwSfS0+RCvNuYlNsOrkurjlxC+UJ6anPIA+wBj+mDqpqVecPOTHqLnbjMcYFBVXzR9gKdRkqgoH/Xa/8AMVfp+0/J/Qp1C6i819Ub8kqXDcS2VBXTO3HfOOKqj2kWTXVeCFaNmTxe0RZy5PrsK3IeJzkYwea9nXQqdHFBLn3Hz3R1ly1PBY3uu9v9yf4P8deLk+iINpe8XT7zP26XIcdYPWC23DnGASP0r2r6qlQpxWOR85VbdLVSrm33l82GMmdoaBFeG5L9uQhW7nOUYr0TyUc+y2lRXn2eUrYWpHvGDx+VAWtpqE9qPQs+1xnm2l/aCpKlpKkgKAUB9a4jsuZWUi1y9OXFdvlpAksOblY9lQwCCk+PFGsrATaeUSfSyUTGpsdlUZJTufjvvM71MK4SR8cEYNVxl+HFRm+XeXSh+JJyrWcvkKriqZGcwiPlEQdNhwnKcJ4Bquyym2Dg5cy2mrUUzVig9jwufaXHEoZcRLdcALmxpY9bx4zz2qqGmlFKKnsvA0WayDk5Sq3792WP6NtPux22Z0iEWUkFxsuEbySAM4xxxny4PjmrqIzWeIy6qVcnH8N+ZVLWs5H/ADIbSvelZH6VkfRkHykehHpqxdqC+ZjuWrI8iKEKivIKXEKO1QUOFA9+PKuQ6PcJZ4vaWS6XhNJOD5p/Jmz994mMCFJI95SP1qr9Ms95epY+mqvcYuY1C2/fUT48B5xbTKkKQFZJTnvwDwOa0x0TVLq4u/Jjn0lB6hXKHJY5j5Oobk4rDenpp4z7K/8A49xqn9LXvl/63/49f4IdZrw5H1E9ci0FrWXCUqJ43H9O1b50KdSq5YPMr1Uo3u5rd59TqPSyOlpm1I/hiNDP8oq8ylJekeF9i1jcOiAtl7DwKOcFXcfjQE69DchJhzmQoBWUEJPBUAkJzj5D8a4iUmKvTRE6VxhTcDDiNpPng/6iukSJ6Zdzcfs3ULSJS20LWO6QfVyPmBUJpNpNFkJNJ4eGI5L9xj3iRBfldQN7gVJyCfPxqP4FfLhRP81dnPEx/oyPFjXS3tvIKm1qySTwMnace/tzXYybm1nkcmkoReM5OhUJAAA7DtVhScmQbcy8nqzJqY7Y7qDJWR+VAZ1t6XSrZ1rnPUewb2MpP0J+tcyzpqoj224TG48Vp2EFoPTU671AtXgDkAjuOc/KunDDp68OWK4LkBrcsjaRwCO/AJB28kcjniuPONjseHO5IpOu5y+qpuOy1v3E87uVe0ew78Z8OKjifven8snxwXKPr/CNXQFjiXF52XPILDStnQHBWeD38BWbV6h0pYNeg0ivbcnsi1blMjyIzLDQdQhKdqf3olIA4wATwKwPWS2cfV5PTh0fHDU/RYIubYh0uCVOQynHqKSN2DnxAOTWqXSEMdUyR6KszmT2GFtssKMUvsS7k6AclTDXTB/mPNQ/NTnyePh9yf5KuHaj659EGs7gi56eEBx5x6Q06FMuOrypKcHcFHx8P7Fb6XPh62/keZqFBT6ix4EStQECVHefeQ5sUlRSAfA5x5d6sfPJUn1cLvHes7NYH2V3rSs7e8s/vEZxRJQPEj5gA9xTKbwccWlloj1llq3R21J/bNFSmlg+PfafMEgVBrhfGiyL4lwM6RtUhMq3RpCDlLjaVA/KrCo5deiuRojTnXUpL2RsUjBAwPMnzoDY0rGjSLetTrSVrS6UhSvLyqElvnOCcfBZPF4KG9SwtoQhKWx7OBj1hXY4xscll8xlE9EmrLqoyENwYzDiiptb0juknj2QqpETOz6GtWOPOtPCI3twG3ftALajnx43AYz4UB8uVnj6Yno09JdK3mmOs69jCVrXj2Bx6oxjz4PyrmnzSz5lkJLZSeEvYKI8p52b0PtD5jNuKQQhaiv3edVW0JwzCC4vI1afUtWJWTfD5m00/aHrg20gy32knetx15RBA8gT548Kzqq7hy8JvlsjVLUad2JLiaW+cv7+ROW9XIjRlsNzUtBeQU47fFKiKycGpqXDh/A28ejvanlZ8WKJ0yyy1oXNlpcUjgDekA/HFKZaitNRg9/A7qIaS6Sc5rbxMrVwsSGlyY1shuKSvC1rSpRCsZHHYcVJfmZNQa38c/crb0kU7FLblsl9jNNmCUj7KGIzQcbUEBpsJ4x7vfit+n03Bicu14HmarVuea4dnx5kEhuiPNQVHHTeSSD5ZrU90zCnh5OifR+6XNKw0qOSzuZJ89pI/SkeR2axNrxOe5kK4mIolLWGAVBtIyo9s/lXSOMbCuzypkaO7HisqWtbm4KAyB7sVx45skuLuPUy3TX98iepIUBjClDcR5YFd5kWsFg+i/Xky0LTaL31Fxc4QtQ9Zv8Avy8fj3AvRtSXG0rQQpKhkEeIoCL6y0HZ9Xlty4oealNIKG5DCgFBPkcjBGeeaAruZ6F7tBdWq0XZmS0oY2OgsrHlyMg/SgNO9aCumm9MG4yGYyxHUlUhMcqW5jIyrJA4HiPAc+FGdyQ+43KPOWwqOvaec+HPgeahXFx2bySnNTeywMG74uPHbjRYUdyTj/iI9f6Yzmsb0WZ5lJtHpfqfDBRhBJ+02LPozUd9U6YzSITTp6iyte0KPmByfE1pc60+Fc0vQw8NjjxPZN5+JLrhaHbUGVzd/wC7oAO1IxnGM5zXY3QlLh5M5Kmajx817SGrtUT7eZS3XGwteW8qyDzyBnvU5SS2bIQhJvKWSzNE6pg2u3N27pSnW05WHUIKvxqp31R7y5aS+X+om1dp56xzcpClxXVfsl/+p99WxTSSbyUSabylgr2THmwJS2ovUMNxW9PT52k9xUiO/IawkOuSUR4MGVcpuMpjsjCUjzV/D4+VcO8uRNrJ6NbrcFpkX9yPbk5yI8UBbif5uwP4104WvHaSww2yjJS2kJGe+AMUBkoAoD4oBQIIyDQESv8A6NtL3zcp22oivqOS9D/ZKz5nHB+YoBFbvQ/b4j7rjt4nuIcTt2oShtXxKsE5+GK4B9J07MjjMFwOBIwhO/Ya823RzzxQZ69Ovqwo2IQP2nUr29t6zKebV36kptQP4rrMtNqlLKXqbHqtC44b9BLMkXq0KQw/YXYzKAspdVGS40j/ABE7gSB8anZTqYxc5YePicq1GjnNVwys/BC+HqefPjPOJkrPTUUFppAGcDOOPjjHvrXVpJJv8V58DBfra+H/AAwxnve5d06DFuEZUaayh5lXdC+1bjzBEvQmnFq3GCsc9kyHAD8gqgHkG3w7ewGIMZqO0P8AA2nAoDZoAoAoAoAoAoAoD5gUAYFAeVoQpBSsApPBBHBpzHIrzWqHp98MCLHWlTMdQa2DG47Crj8vlQFjUAUAUAUAUAUAUAUAUAUAUAUAUB8xzmgPtAFAFAFAFAFAFAFAFAFAFAFAFAFAf//Z", "type": "news"}, "198": {"title": "Home Depot's giant skeleton is a metaphor for this year's outsized morbidity", "snippet": "With death all around us, when do Halloween celebrations become too macabre?", "uploaded": "1 day ago", "url": "https://www.salon.com/2020/10/10/halloween-home-depot-giant-skeleton-coronavirus-pandemic-morbid/", "thumbnail": "data:image/png;base64,iVBORw0KGgoAAAANSUhEUgAAABAAAAAQCAMAAAAoLQ9TAAAAaVBMVEX39/f29vb7/Pz8/f37/f38/v79///4+Pj////6+/uzmJhcAADRwsL08vJaAABTAABLAADJt7fv6+u1nJxtIiKtj49yLS2nhoZwKCjGsrJQAADXy8vAq6uvkpJsICDj29uRZWWZcHBpFxedZKn6AAAAuUlEQVQYlSVP1wKCMBC70T0sLZQhguL/f6Qt5umSG8kBIKBmGSML3Uro4LJMD7/WIjpDUNtzHvd9nFJWXRDb4Fi9NkXHkAlBl+QMiGMkMEcqGniZCIDc2Jp0LgLk6oS2pgvIbmWIPtD7lT9tBWz2EeIjyHBd164Rb4FXx1ZKqZujrLP6H20BERHs9xDdtppOEUxNsQ2KPFRia5lrC9ZHVU6nC8GdLTre31Gps/dzjfdzHZpVjIq7EfwAXOEJtaLfHCAAAAAASUVORK5CYII=", "type": "news"}, "199": {"title": "Fire Scare At Peru Home Depot | Classic Hits 103.9 WLPO", "snippet": "A dumpster fire at Home Depot in Peru had multiple fire departments showing \nup Friday morning.", "uploaded": "2 days ago", "url": "https://www.lcbcradio.com/wlpo/fire-scare-at-peru-home-depot/article_1d06db9e-0a4d-11eb-9741-afe6acd4f665.html", "thumbnail": "data:image/jpeg;base64,/9j/4AAQSkZJRgABAQAAAQABAAD/2wCEAAkGBwgHBgkIBwgKCgkLDRYPDQwMDRsUFRAWIB0iIiAdHx8kKDQsJCYxJx8fLT0tMTU3Ojo6Iys/RD84QzQ5OjcBCgoKDQwNGg8PGjclHyU3Nzc3Nzc3Nzc3Nzc3Nzc3Nzc3Nzc3Nzc3Nzc3Nzc3Nzc3Nzc3Nzc3Nzc3Nzc3Nzc3N//AABEIAHAAcAMBIgACEQEDEQH/xAAcAAACAgMBAQAAAAAAAAAAAAACAwEEAAUGCAf/xAA3EAACAQMCBAQCBwgDAAAAAAABAgMABBESIQUTMUEGUWFxIoEUIzJSkaHBBxVCYpKx0fE0c/D/xAAXAQEBAQEAAAAAAAAAAAAAAAAAAQIE/8QAIBEBAQEAAgICAwEAAAAAAAAAAAERAhITQSExA1FhBP/aAAwDAQACEQMRAD8A+2FRQFc02hrm7LhRShKinEUBFXsYSy5oCm1PIoGp2MJKUtlFOagK1rUwgigK09loCKdjCCtAVp5FA1XsYrld6ArT2FAVq9jHIcP/AGp3n7v5t/w+1aUS8vMUpUHbOcYOPfNdf4f8YWHGLaeSUrZvblRKsrjA1dCD36GvgmWMDAYAEi9/MMKtQPcrb8QSJ9lt+a3xkEaT2HQ9a3y/Fw6rNtx6It+KWF3q+jXtvLp3OiUHAqwzqq6mZQvXUTtXlx7+5h1GOVxnbOe2aaeK3kcBiM0pj04CMxxj2rN/z/qnd6TuOI2NvFzZ723jQ9GaUAGufu/H3huCTlpfG4cdVt42fHr0r4OZmng0ytlF+IDtmqeu4tpA0DFGI2aMYwD7VPBl+yfkj0JF468OS4B4hyie0sLr+lbCDj3B7kDk8Us2z25yivO/DuKX30+CCe4eSMuAynfI+dAvGb8Y+kR28mfvRL1+Qq+H+naPTCvHINUbq481YGhYY615pTjzwt/woUfvyiUP5Gr9v4zvoGAjfiUX/XfPgfI7VnxX1V7R6EIoWGOtfEov2i8Ug6397t9+OOT++KtQeNuL3znXxCQoRsBGIiP6aeLmbH19sAZOw9ao3HFOHwk8y9twR1AkBP4CvmRvpLnJnkeQ+bsW/vUiTbA6U8dTY+fK4bdW7980+GW5USmJ2XWhST4sEqeo65NN4gUWBdJUEMMgYBxSJJVZAUIOx75rolljN2UEgkIDHODj+KoaV2Xc522yc1izBodOv+HtVYajg57YzmtM6sidgFVu4IqGuCqspG5YE59M/wCabDKi8OaFyCSxZTiqs4dsaUJ9qiXDraRE4hDMxxuMjP50ExQlgDnD5zjbrtQKSLmIlThSN6m4Op5l0gguSD5jNUYRb/Ecvnt7VDk7gA7ZoOUcFgpxnbvV5bcLayyHOttgKKq6sgb962nDH+sx/L+tah4m2+E49K2PCt52A+7v+NSkdDBJtVlJK10TVYVqy05WZJbi0musqFUYb4t/kKTBDO1i9ysbGGNtLydlJxt+Y/GkM7CJgCQCOgrcWHCud4flvDNOqLHJJy1kGhmXOMrj0G9TjGOd+Wmt2+GieGTkGfR9X97Py/vQW7KImDJqY40tnGnfy71DTScgw6zy8500uohzsN6nWda4J2z3pbHYVnRh7VUOW4lDMeY2fc0S3cwVBzDue9WuBpZyXEv06SNE05AkIGTWsDZCbY9Ko2EXFJ4W1ryyUOQGXIpp4zMoYMkZGK1RPwt71jn7XtRW5Fy0kSuMDPasgnkSQlMdN81Wtpo/ooLB9Q2ByAo6dd/5qAv8bAg/pjFWNN5BcEnBYFfSriyjANcxbXK8wqMgEnHlV1bpcYJb5ZrLTUyakQo6lWGeo3o4rq5S35K3MyxHIMayMFIPXIzisvpkuHaZAQCnQ9jikBhqIUjGafTFlTAQOozQu2c4GPSpj2FA3eiMY9KknemwxNKH0j7KaifLcZ/KhuIZLeQpMhRxvpbrVCxWHY7U7loOWzvpUkAkb+5pht4Uu0ieZSCBq0uDgkb4+dMFTtUE9aN10krqBIJBAB2wcVixtI2FVt/JTRVrcKpd4FygH1iMcjPQAZB+dP1MtvqJYEKchWwfxptxwmcokbBwU+03LLAe2NzWyl8MTSQhzzjlQcfAMn+o9P8A2KThV2ObSQFgVOcAYz1JqzMcDJByeuTVn9w3SyMnKJ+NQrFhjHfp8q3lh4ZvgGaSK0eVWUxSNNsuPQDfO1WcLVvKOY4FxMWFydekRSYV2KBtHkRn3Ndre+Fr9ySTbgjoTEv+K4ngtvG1wszOPq3BIHUeoroJZp5MlpZGGcZL7t7+dJZ7OUvpSuvDrwsyvxCyVgcFVbcHyqg3C0U4N2XP8iH9a2ZBJyST70JWnwmVQjsYU1DMrhlwcuB+lPmijmkLtboWPUsWP61Y0n0rMU0xW5A0qOXGNPTC0Yi+IMNj6U/FSKauEtGXOXdmPqalYcdCw9jim4rMU0wauw6lj7uaaLjIw4c+nMNV6ymmQ/VB3Rx86INbHqXHuKrD1rO+1Qa3gaHTK5xpOB+H+62edP2Rt5VzsN3NBHoiYA5z0zXQg/jUUxQG8s1hQ0AAPU6fWjEmNmGoedS76WYgpUFfKm5HUEEVHqP9U0wk7dammEZoDH3Bq6lgdqjNEQV60NVGZzU5qKigLIrKGszQf//Z", "type": "news"}, "200": {"title": "Home Depot 1-day sale takes up to 45% off tools from RIDGID, RYOBI, and more", "snippet": "Today only, as part of its Special Buy of the Day, Home Depot is offering \nup to 45% off tools, accessories, and more. Free shipping is available ...", "uploaded": "2 days ago", "url": "https://9to5toys.com/2020/10/09/home-depot-ridgid-ryobi-sale/", "thumbnail": "https://encrypted-tbn0.gstatic.com/images?q=tbn:ANd9GcREs3uNUFvNP4l-cmgmP_WHvWetK3PW15K4aplEByFWFRbsLWpMhNRHMQE&usqp=CAI&s", "type": "news"}, "201": {"title": "Off-duty officer saves man from heart attack at Home Depot", "snippet": "MODESTO, Calif. (KOVR) - An off-duty officer in California says he was in \nthe right place at the right time when a stop at Home Depot turned ...", "uploaded": "12 hours ago", "url": "https://www.wmbfnews.com/2020/10/11/off-duty-officer-saves-man-heart-attack-home-depot/", "thumbnail": "https://encrypted-tbn0.gstatic.com/images?q=tbn:ANd9GcSbjZwUwukMLXnB3AEZqu8JeZa9TPztHyhyaFx9xqwDJzXp6-5r9JJo-tQ&usqp=CAI&s", "type": "news"}, "202": {"title": "16 stocks \u2014 from Adobe to Home Depot to Zillow \u2014 to help you tap into the housing boom", "snippet": "Fund managers are betting on a range of companies as the U.S. housing \nmarket gets even hotter.", "uploaded": "4 days ago", "url": "https://www.marketwatch.com/story/16-stocks-from-adobe-to-home-depot-to-zillow-to-help-you-tap-into-the-housing-boom-2020-10-06", "thumbnail": "https://encrypted-tbn0.gstatic.com/images?q=tbn:ANd9GcTbGvohJLJSKDc_kX64aDETBnX76piPisw_q2e5QGlhfvKN2bWhwP3XT3g&usqp=CAI&s", "type": "news"}, "203": {"title": "Home Depot's 12-foot skeleton is the most coveted item for Halloween 2020", "snippet": "Halloween fanatics are dying to get their hands on Home Depot's towering \n12-foot-tall skeleton with glowing eyes, the most sought-after spooky ...", "uploaded": "1 week ago", "url": "https://nypost.com/2020/10/02/home-depot-12-foot-skeleton-is-halloween-2020s-most-coveted-item/", "thumbnail": "https://encrypted-tbn0.gstatic.com/images?q=tbn:ANd9GcRSg7YI2WHZnXfuZ7d7iBgxHHxyytR4924KBTWVuC3M8bp_MeMNSKa3aN8&usqp=CAI&s", "type": "news"}, "204": {"title": "Off-duty officer saves man from heart attack at Home Depot", "snippet": "For Christina Ewell and her husband, Leonid Kasperovich, a casual Thursday \nmorning trip to Home Depot took a near deadly turn Oct. 1 when ...", "uploaded": "12 hours ago", "url": "https://www.kwqc.com/2020/10/11/off-duty-officer-saves-man-from-heart-attack-at-home-depot/", "thumbnail": "https://encrypted-tbn0.gstatic.com/images?q=tbn:ANd9GcTnFne8Qv-N7aCGxuRjZedvS_KZXltJJkyGhEZ1vU1TGT056tIrj3NV1rk&usqp=CAI&s", "type": "news"}, "205": {"title": "Two family-friendly Home Depot employees cited for theft: Highland Heights Police Blotter", "snippet": "HIGHLAND HEIGHTS, Ohio. Theft: Wilson Mills Road. An employee of Home Depot \nwas arrested Oct. 1 for the theft of $242 worth of ...", "uploaded": "1 day ago", "url": "https://www.cleveland.com/community/2020/10/two-family-friendly-home-depot-employees-cited-for-theft-highland-heights-police-blotter.html", "thumbnail": "https://encrypted-tbn0.gstatic.com/images?q=tbn:ANd9GcSf9RgD62Glowp4mwUnKCcoYIwE7PRz81g_45wUN7Uz1cjh8icfq7J1vN0&usqp=CAI&s", "type": "news"}, "206": {"title": "Many Retailers, From Belk To Home Depot, Retire The Annual Columbus Day Sale", "snippet": "But Home Depot and Lowe's have retired the Columbus Day Sale for 2020. \nHowever, \u201cRooms To Go\u201d has elected to hold a Columbus Day Sale ...", "uploaded": "1 day ago", "url": "https://www.forbes.com/sites/michaellisicky/2020/10/10/many-retailers-from-belk-to-home-depot-retire-the-annual-columbus-day-sale/", "thumbnail": "https://encrypted-tbn0.gstatic.com/images?q=tbn:ANd9GcRxxd7thEr2T0YTz-eHogynWPpN4VAcRKmEZ25l1bo7kzmGJyd_adO5Xb0&usqp=CAI&s", "type": "news"}, "207": {"title": "Home Depot hiring more than 700 new employees in metro Atlanta", "snippet": "GEORGIA \u2014 Home Depot announced this week that it is hiring more than 700 \nhourly associates to fill positions in its Atlanta stores. The retail ...", "uploaded": "1 day ago", "url": "https://www.wsbtv.com/news/local/home-depot-hiring-more-than-700-positions-metro-atlanta-stores/QK6BIX3GIZGBJPTUJIRTSAU4YA/", "thumbnail": "https://encrypted-tbn0.gstatic.com/images?q=tbn:ANd9GcR6xjpM6XBv_M6QFmS7zxVnZCV9NqJClVhc798VO2DZx557bOGyKlfGYaA&usqp=CAI&s", "type": "news"}, "208": {"title": "The Home Depot Announces 2020 Innovation Award Winners", "snippet": "This year, The Home Depot's overall Innovation Award winner and first \nrunner up define innovation in cooking platforms. From frying to \ngrilling ...", "uploaded": "3 days ago", "url": "https://www.prnewswire.com/news-releases/the-home-depot-announces-2020-innovation-award-winners-301147936.html", "thumbnail": "https://encrypted-tbn0.gstatic.com/images?q=tbn:ANd9GcTjb5SLkl0OMMqLMrNn5T8WoWgcjK-ojGmWlWXlxTpmuKuIUUsYtdZ01vs&usqp=CAI&s", "type": "news"}, "209": {"title": "Home Depot Destroyed in Dallas Tornado Reopens", "snippet": "\u201cIt's going to be back to business as usual,\u201d said Home Depot assistant \nmanager Jordan Jasper. Jasper is ready to welcome customers back ...", "uploaded": "3 days ago", "url": "https://www.nbcdfw.com/news/local/home-depot-destroyed-in-dallas-tornado-reopens/2456944/", "thumbnail": "https://encrypted-tbn0.gstatic.com/images?q=tbn:ANd9GcS5ATA2F_xHyPXHHy8CNN-MP2pBAj3iYp8dsP7qRQN26R495r1eC5HCx18N&usqp=CAI&s", "type": "news"}, "210": {"title": "Home Depot announces five senior leadership promotions", "snippet": "The president's title had previously been held by Craig Menear, Home \nDepot's chairman and CEO. The title of chief operating officer is new at ...", "uploaded": "1 week ago", "url": "https://www.bizjournals.com/atlanta/news/2020/10/02/home-depot-announces.html", "thumbnail": "https://encrypted-tbn0.gstatic.com/images?q=tbn:ANd9GcRoQuUK2AtXK9G4tulRadZhbniPWBer_A_Dvol0HntTu5v8OZtlfRTejBo&usqp=CAI&s", "type": "news"}, "211": {"title": "Tornado-damaged Home Depot is rebuilt and ready to open a ...", "snippet": "The new Home Depot opens Thursday at its original spot on Forest Lane just \neast of North Central Expressway. Ten tornadoes on Oct. 20, 2019, ...", "uploaded": "4 days ago", "url": "https://www.dallasnews.com/business/retail/2020/10/06/tornado-damaged-home-depot-is-rebuilt-and-ready-to-open-a-year-later/", "thumbnail": "https://encrypted-tbn0.gstatic.com/images?q=tbn:ANd9GcRj-DPa28tT8gtJwK118YWy5GEu0Zy7J1mLbZmCRcjQ6vdwT6JE-NqxKIk&usqp=CAI&s", "type": "news"}, "212": {"title": "The Best Home Depot Prime Day Deals That Are Better Than ...", "snippet": "For the Amazon-averse, there are tons of deals on kitchen appliances, \nliving room furniture and office decor at The Home Depot instead.", "uploaded": "2 days ago", "url": "https://www.huffpost.com/entry/home-depot-prime-day-deals-2020-amazon_l_5f749aa3c5b6374c5587cdab", "thumbnail": "https://encrypted-tbn0.gstatic.com/images?q=tbn:ANd9GcRzujPQAZ1u7OJOScxbTh6UQ5cSLn0QZJ_JCpcu19HM7HN9LFLbN-GS0V4&usqp=CAI&s", "type": "news"}, "213": {"title": "Pair facing charges after thefts at Trussville Home Depot", "snippet": "3, after responding to a complaint about a theft at Home Depot. The store \nmanager told police he was watching a man take items on surveillance ...", "uploaded": "4 days ago", "url": "https://www.trussvilletribune.com/2020/10/06/pair-facing-charges-after-thefts-at-trussville-home-depot/", "thumbnail": "https://encrypted-tbn0.gstatic.com/images?q=tbn:ANd9GcRU8lQS3pmlk1s8VCKwPggKE6DDroPvGtzkrVtgSkTAFRF1vPz2tH8_I_g&usqp=CAI&s", "type": "news"}, "214": {"title": "Home Depot Damaged in October 2019 Tornado Reopens", "snippet": "Nearly a year after a tornado ripped through Dallas, the Home Depot that \nwas destroyed is open again for the first ... Read More ...", "uploaded": "3 days ago", "url": "https://www.nbcdfw.com/weather/weather-connection/home-depot-damaged-in-october-2019-tornado-reopens/2456978/", "thumbnail": "https://encrypted-tbn0.gstatic.com/images?q=tbn:ANd9GcQZnVyQnwdL0WfGh2z1pupFxGVTi2dklCcjHypqQATgqvGYBx_uQQgm9OU&usqp=CAI&s", "type": "news"}, "215": {"title": "Home Depot Looks Overvalued After 80% Gains", "snippet": "After an 80% rise since the March lows of this year, at the current price \nof around $270 per share, we believe Home Depot's stock (NYSE: HD) ...", "uploaded": "2 weeks ago", "url": "https://www.forbes.com/sites/greatspeculations/2020/09/24/home-depot-looks-overvalued-after-80-gains/", "thumbnail": "https://encrypted-tbn0.gstatic.com/images?q=tbn:ANd9GcQIPR2SewxLbfgMzEztAGeozaP2Hb_nb8ywuod5t4OofanCGjpDYetxzN0&usqp=CAI&s", "type": "news"}, "216": {"title": "Pottstown Man Charged in Alleged Theft at Home Depot - The ...", "snippet": "A Home Depot loss prevention officer told police \u201cthat Metz entered the \nstore and filled a shopping cart with landscaping tools and other ...", "uploaded": "5 days ago", "url": "https://sanatogapost.com/2020/10/05/homwe-depot-alleged-theft/", "thumbnail": "https://encrypted-tbn0.gstatic.com/images?q=tbn:ANd9GcQ_8OH2vDmBXIZWkgmvuXs6W60NbQAGHLJqX4uI4w7Cj4b_7MBtjX3V25I&usqp=CAI&s", "type": "news"}, "217": {"title": "Home Depot names Ann-Marie Campbell executive vice ...", "snippet": "Home Depot names Ann-Marie Campbell executive vice president. David \nAllison, Editor - Atlanta Business Chronicle Oct 5, 2020, 9:29am EDT ...", "uploaded": "6 days ago", "url": "https://www.bizjournals.com/bizwomen/news/latest-news/2020/10/home-depot-names-ann-marie-campbell-executive-vice.html?page=all", "thumbnail": "https://encrypted-tbn0.gstatic.com/images?q=tbn:ANd9GcTqJfcP0cAOWuge4y2RJ6FJK8lIxsru-Yl369_UnAVuGtgoCWo5inWtd4o&usqp=CAI&s", "type": "news"}, "218": {"title": "Photo: Firefighters put out compactor fire at Home Depot in Peru", "snippet": "Photo: Firefighters put out compactor fire at Home Depot in Peru. Oct. 9, \n2020. Peru, La Salle, Oglesby, Spring Valley and Standard fire departments \nwere ...", "uploaded": "1 day ago", "url": "https://www.newstrib.com/2020/10/09/photo-firefighters-put-out-compactor-fire-at-home-depot-in-peru/a42qon8/", "thumbnail": "https://encrypted-tbn0.gstatic.com/images?q=tbn:ANd9GcTENRhPn403OTG4CfmlgfZ3XPXT1UhIINKuWSl4KVMmQ5L0nwk4U1APKsE&usqp=CAI&s", "type": "news"}, "219": {"title": "The Home Depot is selling a new Google Chromecast that hasn\u2019t been announced", "snippet": "The Verge has purchased one such device from The Home Depot and can confirm \nthe retailer is not stopping customers from checking out and ...", "uploaded": "2 weeks ago", "url": "https://www.theverge.com/2020/9/28/21459849/google-chromecast-new-remote-home-depot-early-sale-pre-release-leak", "thumbnail": "https://encrypted-tbn0.gstatic.com/images?q=tbn:ANd9GcTYGUi1-4t83pVxStiA1aIFx0G7BVodd20VzyxlJlM&usqp=CAI&s", "type": "news"}, "220": {"title": "College GameDay Built by The Home Depot Set to Originate ...", "snippet": "College GameDay Built by Home Depot is set for its fifth road show of the \nseason, originating from Memorial Stadium at Clemson University ...", "uploaded": "2 days ago", "url": "https://espnpressroom.com/us/press-releases/2020/10/college-gameday-built-by-the-home-depot-set-to-originate-from-clemson-ahead-of-abc-saturday-night-football-featuring-the-no-1-tigers-and-no-7-miami-hurricanes/", "thumbnail": "https://encrypted-tbn0.gstatic.com/images?q=tbn:ANd9GcTs7dHxt1hiPMngCCuJMse7U1ZD7TPQFApGKpq1uTTI9BWz86mp9ao94as&usqp=CAI&s", "type": "news"}, "221": {"title": "Can Lowe's Overtake Home Depot's Top Spot?", "snippet": "Lowe's is smaller than Home Depot in both store count and sales, and was \nstruggling before Marvin Ellison joined as CEO in 2018. He set a plan ...", "uploaded": "5 days ago", "url": "https://www.fool.com/investing/2020/10/05/can-lowes-overtake-home-depots-top-spot/", "thumbnail": "https://encrypted-tbn0.gstatic.com/images?q=tbn:ANd9GcQZ1IlP5aYpv_8iBZ8EbpkdAvsEsjkBu_XW3QAHe_9bqeGENDm9ooaDoaY&usqp=CAI&s", "type": "news"}, "222": {"title": "Home Depot's sold-out giant Halloween skeletons creep into ...", "snippet": "There's little doubt what this year's most popular Halloween decoration is: \nThe Home Depot's 12-foot-tall skeleton with \u201cLifeEyes\u201d being sold for ...", "uploaded": "3 days ago", "url": "https://adage.com/article/digital/home-depots-sold-out-giant-halloween-skeletons-creep-brands-social-feeds/2286356", "thumbnail": "https://encrypted-tbn0.gstatic.com/images?q=tbn:ANd9GcTPsuMdhX_ymLBtA4EHOaOKk5GZOcntjeJXdubM6yzCT3e3joLgJZE7K34&usqp=CAI&s", "type": "news"}, "223": {"title": "Home Depot's Debt Insights", "snippet": "Based on Home Depot's balance sheet as of August 25, 2020, long-term debt \nis at $32.37 billion and current debt is at $2.48 billion, amounting to ...", "uploaded": "4 days ago", "url": "https://www.benzinga.com/news/20/10/17815926/home-depots-debt-insights", "thumbnail": "data:image/png;base64,iVBORw0KGgoAAAANSUhEUgAAABAAAAAQCAMAAAAoLQ9TAAAAb1BMVEUUcrYScLQPbLETcbUQbrIVc7cRb7MXdbkOa7AWdbkaebwcfL8efsA4jMbe7PbU5/TF3e47j8glhMUriMaYxuRvr9qnzuhJmc+MwOLj8PhUotVhp9a92ezN5PK01+0wj80nicpGlcuBut93s9xEkcdZgN52AAAAr0lEQVQYlV2PWQ6DMAxE7SwEB7JA2Au00N7/jHXoD6olW5qRrJkHZSlUgRJAYqFEWQJrBCJjiADZAaGkNmTzkJZKgELNsqrrKjuooADrXOPa1DTOWZaoU/TBd30IPjQgQZo6DuM0L+PDr63hOKpjGLb9+er8YQkuI077dvRzX2Xj93LOp1+XMb+grgYfwvDmEz+AnENtci5vSjlW/BdjFG2u5tZc1S84fYNjfHHH/wKHrQpyCf092wAAAABJRU5ErkJggg==", "type": "news"}, "224": {"title": "Home Depot store destroyed by Dallas tornado reopening soon", "snippet": "A spokeswoman for Home Depot said the rebuilt store on Forest Lane will \nopen to the public on Thursday. It has been closed since Oct. 20, 2019 ...", "uploaded": "4 days ago", "url": "https://www.fox4news.com/news/home-depot-store-destroyed-by-dallas-tornado-reopening-soon", "thumbnail": "https://encrypted-tbn0.gstatic.com/images?q=tbn:ANd9GcQFy954ISGvszCDPGi-vJxniccQrRqkG2EbMS_AeEwYWKoGYDQJolVK8X8&usqp=CAI&s", "type": "news"}, "225": {"title": "Home Depot Fire Safety", "snippet": "With all of us spending more time at home, having everyone in the family \nprepared in a case of an emergency is more important than ever.", "uploaded": "6 days ago", "url": "http://abcnews4.com/lowcountry-live/home-depot-10-05-2020", "thumbnail": "https://encrypted-tbn0.gstatic.com/images?q=tbn:ANd9GcQciuzH_Us3_vMOaPEfdTCL0DOa4b2QrlbPB4CZnIBPwqV6G3h9JiFStXE&usqp=CAI&s", "type": "news"}, "226": {"title": "Why a Winning Value Fund Likes UPS, Walmart, and Home ...", "snippet": "Why a Winning $6B Value Fund Likes UPS, Walmart, and Home Depot Stock. \nSarah Max. Oct. 7, 2020 7 ...", "uploaded": "4 days ago", "url": "https://www.barrons.com/articles/why-a-winning-6b-value-fund-likes-ups-walmart-and-home-depot-stock-51602019720", "thumbnail": "https://encrypted-tbn0.gstatic.com/images?q=tbn:ANd9GcT4FrvWIvGB-B7M-Evfu2wxbYkIEl0jdsLaIHQ0fjIS9sGH3ptGMj6wlvE&usqp=CAI&s", "type": "news"}, "227": {"title": "Home Depot's loyalty update gets mobile-first treatment", "snippet": "Home Depot today updated its loyalty program for home-improvement \nprofessionals, giving members of the Pro Xtra program a more seamless ...", "uploaded": "1 week ago", "url": "https://www.mobilemarketer.com/news/home-depots-loyalty-update-gets-mobile-first-treatment/586193/", "thumbnail": "data:image/png;base64,iVBORw0KGgoAAAANSUhEUgAAABAAAAAQCAYAAAAf8/9hAAABs0lEQVR4AWL4//8/RRjO8Iucx+noO0MWUDo16FYABMGP6ZfUcRnWtm27jVPbtm3bttuH2t3eFPcY9pLz7NxiLjCyVd87pKnHyqXyxtCs8APd0rnyxiu4qSeA3QEDrAwBDrT1s1Rc/OrjLZwqVmOSu6+Lamcpp2KKMA9PH1BYXMe1mUP5qotvXTywsOEEYHXxrY+3cqk6TMkYpNr2FeoY3KIr0RPtn9wQ2unlA+GMkRw6+9TFw4YTwDUzx/JVvARj9KaedXRO8P5B1Du2S32smzqUrcKGEyA+uAgQjKX7zf0boWHGfn71jIKj2689gxp7OAGShNcBUmLMPVjZuiKcA2vuWHHDCQxMCz629kXAIU4ApY15QwggAFbfOP9DhgBJ+nWVJ1AZAfICAj1pAlY6hCADZnveQf7bQIwzVONGJonhLIlS9gr5mFg44Xd+4S3XHoGNPdJl1INIwKyEgHckEhgTe1bGiFY9GSFBYUwLh1IkiJUbY407E7syBSFxKTszEoiE/YdrgCEayDmtaJwCI9uu8TKMuZSVfSa4BpGgzvomBR/INhLGzrqDotp01ZR8pn/1L0JN9d9XNyx0AAAAAElFTkSuQmCC", "type": "news"}, "228": {"title": "Dia family, community thank Home Depot employees for support", "snippet": "TOLEDO, Ohio \u2014 Less than 24 hours after Toledo Police Officer Anthony Dia \nwas shot and killed in a Home Depot parking lot on July 4th, the ...", "uploaded": "6 days ago", "url": "https://nbc24.com/news/local/dia-family-community-thank-home-depot-employees-for-support", "thumbnail": "https://encrypted-tbn0.gstatic.com/images?q=tbn:ANd9GcRc89jpl9ZSn7NftHnhN6ybqAF6kcOg1H1RirrZzH4KfRIzicTPS-yqBeQ&usqp=CAI&s", "type": "news"}, "229": {"title": "3 ways Walmart and Home Depot execs think retail will change for good", "snippet": "Having a seamless flow between different channels, be it online or \nin-store, is not a new trend in retail\u2014but Home Depot and Walmart execs \nwere ...", "uploaded": "2 weeks ago", "url": "https://fortune.com/2020/09/29/retail-coronavirus-pandemic-home-depot-walmart-execs-covid-19/", "thumbnail": "https://encrypted-tbn0.gstatic.com/images?q=tbn:ANd9GcTgMV-xdvGidotnUDys2j7VWDfSp8zZC08y6usjrS8yVeno9mC128uEHpE&usqp=CAI&s", "type": "news"}, "230": {"title": "Will a Housing Market Crash Affect Home Depot Stock?", "snippet": "Home Depot's revenue fell from 2007 to 2009. In fiscal 2006, when things \nwere going well, the company generated $90.8 billion in full-year net ...", "uploaded": "2 weeks ago", "url": "https://www.fool.com/investing/2020/09/28/will-housing-market-crash-affect-home-depot-stock/", "thumbnail": "https://encrypted-tbn0.gstatic.com/images?q=tbn:ANd9GcRsI4o4a4WfmPrVl5OubXO-OWsmMKI1_jn2Og9KrooOSbZ8H4Kcljolm4s&usqp=CAI&s", "type": "news"}, "231": {"title": "Home Depot sends wrong custom garage door and refuses to take it back, customer says", "snippet": "Home Depot's corporate office said it was up to the store to decide about a \nreturn, DiPietro said. DiPietro's call log shows he called the store half \na ...", "uploaded": "2 weeks ago", "url": "https://www.lehighvalleylive.com/news/2020/09/home-depot-sends-wrong-custom-garage-door-and-refuses-to-take-it-back-customer-says.html", "thumbnail": "https://encrypted-tbn0.gstatic.com/images?q=tbn:ANd9GcRIDlpEvx_5QZjIiluZosN0I3AIVepNu6Pl7ndUEdSUpf73Eyzldvhw6ZQ&usqp=CAI&s", "type": "news"}, "232": {"title": "Forget Coca-Cola, Home Depot Is a Better Dividend Stock", "snippet": "Sure, Coca-Cola pays a higher yield today, at over 3% compared with Home \nDepot's 2%. But that gap is mainly due to investors' judgments about ...", "uploaded": "2 weeks ago", "url": "https://www.fool.com/investing/2020/09/27/forget-coca-cola-home-depot-better-dividend-stock/", "thumbnail": "https://encrypted-tbn0.gstatic.com/images?q=tbn:ANd9GcTlSSL9XAjB8YuoHBVLdXIL6Y2nK4DboUPyTlzSGlSS-4SRimrKYSPlUmc&usqp=CAI&s", "type": "news"}, "233": {"title": "Home Depot's 12-foot viral star skeleton sells out", "snippet": "The social media star of the hour is a 12-foot skeleton from Home Depot. \nAfter going viral on Twitter and TikTok, the $300 Halloween decoration ...", "uploaded": "2 weeks ago", "url": "https://www.prweek.com/article/1695841/home-depots-12-foot-viral-star-skeleton-sells", "thumbnail": "https://encrypted-tbn0.gstatic.com/images?q=tbn:ANd9GcSlDw0VkEo7CSxVdKFsuT7180kNFcv9rvpRCwGnDTGnY5eSvCQWKC49Vy0&usqp=CAI&s", "type": "news"}, "234": {"title": "Can Home Depot and Lowe's Stock Continue Rallying?", "snippet": "Analyst Brian Nagel cut his rating on Home Depot (ticker: HD) and Lowe's \n(LOW) to Perform from Outperform, and lowered his price targets to ...", "uploaded": "3 weeks ago", "url": "https://www.barrons.com/articles/can-home-depot-and-lowes-stock-continue-rallying-51600686000", "thumbnail": "https://encrypted-tbn0.gstatic.com/images?q=tbn:ANd9GcS70b1SHc7wALVuRZ6AKDmMvbi-oXHWDiIuiHORITI&usqp=CAI&s", "type": "news"}, "235": {"title": "Home Depot co-founder: 'I'm a capitalist' but business has to think about planet, not just profit", "snippet": "But the Home Depot co-founder added, \u201cif you don't care about people, \nprofit and the planet at the same time, profitability by itself isn't \nreally ...", "uploaded": "4 weeks ago", "url": "https://www.cnbc.com/2020/09/14/home-depot-co-founder-arthur-blank-on-corporate-profits-social-change.html", "thumbnail": "https://encrypted-tbn0.gstatic.com/images?q=tbn:ANd9GcQb8r5iMfrC-S10ipMj3690wXP45PoY75xqARKxHFnuGxiItZ9Bn4l497Q&usqp=CAI&s", "type": "news"}, "236": {"title": "Home Depot building first new Greater Washington store in more than a decade", "snippet": "Home Depot (NYSE: HD) has broken ground on a new store in western Prince \nWilliam County, part of a planned shopping center that has the ...", "uploaded": "1 month ago", "url": "https://www.bizjournals.com/washington/news/2020/09/11/home-depot-building-in-haymarket.html", "thumbnail": "https://encrypted-tbn0.gstatic.com/images?q=tbn:ANd9GcR0F17f0LqdbNoc02ypY-UrLA5lqxE3qgjfKB9FDze3mTqOObazQo6RJCo&usqp=CAI&s", "type": "news"}, "237": {"title": "Home Depot co-founder Arthur Blank: You can't 'confuse loyalty with capability'", "snippet": "He continued: \"There's value in loyalty, but not just because of loyalty. \nIn most cases, whether it be Home Depot or any of our existing \nbusinesses ...", "uploaded": "2 weeks ago", "url": "https://www.bizjournals.com/atlanta/news/2020/09/23/arthur-blank-falcons-home-depot-owner.html", "thumbnail": "https://encrypted-tbn0.gstatic.com/images?q=tbn:ANd9GcTR2M_2rsFHrg0dfKtlzhxOZd1p0YADWqQzEvAAWMw6ZWRcY7Hkuk6hPNg&usqp=CAI&s", "type": "news"}, "238": {"title": "Home Depot could become marquee tenant at I-49 Industrial Center", "snippet": "If selected by Home Depot (NYSE: HD), the new Kansas City facility would \nfurther the company's strategy for same-day and next-day deliveries, ...", "uploaded": "4 weeks ago", "url": "https://www.bizjournals.com/kansascity/news/2020/09/14/home-depot-project-rhino-i49-industrial-center.html", "thumbnail": "https://encrypted-tbn0.gstatic.com/images?q=tbn:ANd9GcQvh4Y1NpLrrVb2byh9q-JVLDWowyN4rVnSI4P2LY8s4C7bXfRL7i1i8xA&usqp=CAI&s", "type": "news"}, "239": {"title": "Oppenheimer downgrades Lowe's and Home Depot, says ...", "snippet": "Oppenheimer downgrades Lowe's and Home Depot, says 'post-pandemic reset' \ncoming for home improvement. Published Fri, Sep 18 20209:11 ...", "uploaded": "3 weeks ago", "url": "https://www.cnbc.com/2020/09/18/oppenheimer-downgrades-lowes-and-home-depot-says-post-pandemic-reset-coming-for-home-improvement.html", "thumbnail": "https://encrypted-tbn0.gstatic.com/images?q=tbn:ANd9GcSkq5aoaxY-_nb_SkzUv2rvC3i-bLDrsOA2Xk0ajcxYOhHaV4kzrwruzfs&usqp=CAI&s", "type": "news"}, "240": {"title": "Hilo couple arrested for theft Home Depot", "snippet": "... this week on suspicion of drug possession and for attempting to steal \nmore than $1,000 in products from the Home Depot. On Saturday, Sept.", "uploaded": "1 week ago", "url": "https://www.hawaiitribune-herald.com/2020/10/03/hawaii-news/hilo-couple-arrested-for-theft-home-depot/", "thumbnail": "https://encrypted-tbn0.gstatic.com/images?q=tbn:ANd9GcTouSqMSqiksX4ymJU5jpuHWe9x26VXa3lJZ8t2sXqUEXk1B417B0eeAVo&usqp=CAI&s", "type": "news"}, "241": {"title": "HD: Home Depot vs. Lowe's: Which Stock is a Better Buy?", "snippet": "HD \u2013 Both Home Depot (HD) and Lowe's Companies (LOW) have been two of the \nbiggest winners this year with the strength in the housing ...", "uploaded": "2 weeks ago", "url": "https://stocknews.com/news/hd-low-home-depot-vs-lowes-which-stock-is-a-better-buy/", "thumbnail": "https://encrypted-tbn0.gstatic.com/images?q=tbn:ANd9GcSQDo3aLNykGk3vlMP2QxRACTBPQX9O5XOmea0PLiGwy5aN3uL-aO8SBSo&usqp=CAI&s", "type": "news"}, "242": {"title": "Trammell Crow gets $3.8M tax break to build Home Depot distribution center", "snippet": "Developer Trammell Crow will receive a $3.8 million tax abatement to build \na new Home Depot distribution center in the city of Stonecrest, but ...", "uploaded": "1 month ago", "url": "https://www.bizjournals.com/atlanta/news/2020/09/11/trammell-crow-home-depot.html", "thumbnail": "https://encrypted-tbn0.gstatic.com/images?q=tbn:ANd9GcQzMq372xPgDLuaql_ZLn391NQV4_yqJ3H_MQSver97LMb8quGk5-Wi4Jk&usqp=CAI&s", "type": "news"}, "243": {"title": "Dow Jones Volatile on Elevated Unemployment Claims; Nike, Home Depot, and Goldman Sachs Talked Up by Analysts", "snippet": "Wells Fargo expects Home Depot's market share gains to accelerate, driven \nby a strong housing market and de-urbanization. Home Depot ...", "uploaded": "2 weeks ago", "url": "https://www.fool.com/investing/2020/09/24/dow-jones-volatile-on-elevated-unemployment-claims/", "thumbnail": "https://encrypted-tbn0.gstatic.com/images?q=tbn:ANd9GcTSA_XfFkZeCBZYwhyTZ6qMwow_N6-e_GyRiYrkmPKouLZhZsFtMOdkrDU&usqp=CAI&s", "type": "news"}, "244": {"title": "Inver Grove Heights Home Depot site sells for $17.2M", "snippet": "An affiliate of Minneapolis-based Fine Associates sold the 9-acre piece of \nland with a lease to Home Depot just off South Robert Street to an ...", "uploaded": "1 month ago", "url": "https://www.bizjournals.com/twincities/news/2020/09/11/fine-associates-sells-home-depot-store-172m.html", "thumbnail": "https://encrypted-tbn0.gstatic.com/images?q=tbn:ANd9GcR1SynAULUfARc_HYHLRf7u4yiLGB4iyB5Vb6r75kDktnGIK50DYDyS2Ek&usqp=CAI&s", "type": "news"}, "245": {"title": "Home Depot and Lowe's care about aging homes, not new houses - Business Insider", "snippet": "Both Lowe's CEO Marvin Ellison and Home Depot CEO Craig Menear said that \nnew construction has little bearing on their businesses. Instead, ...", "uploaded": "1 month ago", "url": "https://www.businessinsider.com/home-depot-lowes-home-stock-new-housing-starts-2020-9", "thumbnail": "https://encrypted-tbn0.gstatic.com/images?q=tbn:ANd9GcTClliLitnWfhZHDYkPYdT3rQXaJSswDCY4etdVMmPPbsW8hq2pGdvFWas&usqp=CAI&s", "type": "news"}, "246": {"title": "Home Depot eyes former Bed Bath & Beyond space on First Ave", "snippet": "It's unclear what tenant would take over Home Depot's old spot on Lexington \nAvenue, though sources tell TRD that Target had been eyeing the ...", "uploaded": "2 weeks ago", "url": "https://therealdeal.com/2020/09/24/home-depot-eyes-former-bed-bath-beyond-space-on-first-ave/", "thumbnail": "https://encrypted-tbn0.gstatic.com/images?q=tbn:ANd9GcSvnfuiGWam3JiTd04x5p_3XYve_tF6N2Ca_9shXBr1xQKQ0dUTyNDgd_g&usqp=CAI&s", "type": "news"}, "247": {"title": "Watch: Robbers grab Home Depot employee, take money from cash register", "snippet": "HOUSTON \u2014 Crime Stoppers and the Houston Police Department are looking for \nleads in the robbery of a Home Depot back in August.", "uploaded": "2 weeks ago", "url": "https://www.khou.com/article/news/crime/watch-robbers-grab-home-depot-employee-take-money-from-cash-register/285-c47b4b03-550b-4f47-a9ec-20b15b70d709", "thumbnail": "https://encrypted-tbn0.gstatic.com/images?q=tbn:ANd9GcRt3qORDRMhQXb1jcEBh5bs-wcZOOf5oQfQ4cPPBPvWcovo0wd_OK6n4Yg&usqp=CAI&s", "type": "news"}, "248": {"title": "Bronx men admit to federal crime involving phony Home ...", "snippet": "PORTLAND \u2014 Three Bronx men pleaded guilty in federal court Wednesday in a \nscheme aimed at defrauding Home Depot stores in Maine, ...", "uploaded": "1 week ago", "url": "https://www.sunjournal.com/2020/09/30/bronx-men-admit-to-federal-crime-involving-phony-home-depot-accounts/", "thumbnail": "https://encrypted-tbn0.gstatic.com/images?q=tbn:ANd9GcQD1IPxYe-fqv-kKl7bVjYMp4w3tEREgmX5WMu8NCRdAplsA6GIKb5WDU0&usqp=CAI&s", "type": "news"}, "249": {"title": "New Nanoleaf 'Shapes' Spotted at Home Depot \u2013 Homekit ...", "snippet": "Early this summer, the latest addition to the line of Nanoleaf products \ncame out, namely the Nanoleaf Hexagons. When they were initially ...", "uploaded": "1 week ago", "url": "https://homekitnews.com/2020/10/04/new-nanoleaf-shapes-spotted-at-home-depot/", "thumbnail": "https://encrypted-tbn0.gstatic.com/images?q=tbn:ANd9GcTJItaVQFIohX44Zk8OhPbT0lxZRvZum3KQpxZ-VasTv11zwvnGzEZTfeE&usqp=CAI&s", "type": "news"}, "250": {"title": "Female trio flim-flams Home Depot customer out of pile of cash", "snippet": "The first incident was reported on Sept. 27, with incident occurring the \nprior day at the Home Depot at the Fayette Pavilion, said Fayetteville \nPolice ...", "uploaded": "6 days ago", "url": "https://thecitizen.com/2020/10/04/female-trio-flim-flams-home-depot-customer-out-of-pile-of-cash/", "thumbnail": "https://encrypted-tbn0.gstatic.com/images?q=tbn:ANd9GcRnkvBobTshBmejRNU2D4CWE9gEf6udn5l0vlPpzme4jcb50ORDiHZDwMU&usqp=CAI&s", "type": "news"}, "251": {"title": "Home Depot ERISA Lawsuit Clears Dismissal Motions", "snippet": "Plaintiffs here suggest Home Depot has selected multiple poorly performing \nfunds for its 401(k) plan, allowed investment advisers to charge its ...", "uploaded": "3 weeks ago", "url": "https://www.planadviser.com/home-depot-erisa-lawsuit-clears-dismissal-motions/", "thumbnail": "data:image/png;base64,iVBORw0KGgoAAAANSUhEUgAAABAAAAAQCAYAAAAf8/9hAAABzUlEQVQ4je2SS2gTYRSFv/lnMpm2o2laEo3BaksLhYqbQmgUfBQ3RgS7MOrGKkRwUcEKQnUjWBS60IIEkYKPggimpd24CAoKUsEH3UhbH5tBW2liSCQ25j0TF4FgFurWhWd3OZfDuR8X/kv6dXi5mrEhSS6EnOxza4U6L56TqVgukDJ9GxszdQHbwi9uLayVbGj6bhS1FciTWhnlUuAmACORfjxdYYTchiSKrCVuk8sdmjrWu0cAVHSnm/UtQdKxM4wd3sTKUogN7WNcjgYIjnhp3z5LOhYhfMrL44leGtb5aPF0Sja7LAH0TL6bWfya+sD5nRdqncffjJPPeFHUZyi24wz7/DVv4FwH/Sc/Tu/f3CGqh0hgWct1dMqlz5hlJ0J2UCzE67yF56uY5TxANcCywN4wiH9AA6Dbb0fVgmj6K+LGPM3uvYSut9UCghePIuSmGsSee0sziz/MXVimQSEbRVYCKKrOXGQHrx+lGJqYRGvaRzZ9H2il0XEQC9f0gS1bqw2EgHRilOSXaxSyTszyXZ7c8fHwahLjbYUboRPEjNOUiioIg7kpH/PRI3yLJ6hCfD/Lladn//gxv5EC4NGVB98d2qflv23/k/oJbr+VycsRpDgAAAAASUVORK5CYII=", "type": "news"}, "252": {"title": "Is Home Depot (HD) Stock a Solid Choice Right Now?", "snippet": "Meanwhile, Home Depot is actually looking pretty good on its own too. The \nfirm has seen solid earnings estimate revision activity over the past ...", "uploaded": "1 week ago", "url": "https://finance.yahoo.com/news/home-depot-hd-stock-solid-124012852.html", "thumbnail": "https://encrypted-tbn0.gstatic.com/images?q=tbn:ANd9GcTXQYjFpBLZ85LWvkoebw2WXoA8ZzyMTeIBaSG37HspoheqRBOeusSnN-4&usqp=CAI&s", "type": "news"}, "253": {"title": "Gardening supplies are up to 50% off at The Home Depot\u2014but for today only", "snippet": "Gardening supplies are up to 50% off at The Home Depot\u2014but for today only. \nMelissa Lee, Reviewed.com Published 2:48 p.m. ET Sept. 29, 2020 | \nUpdated ...", "uploaded": "1 week ago", "url": "https://www.usatoday.com/story/tech/reviewedcom/2020/09/29/home-depot-sales-snag-gardening-supplies-up-50-off/3571756001/", "thumbnail": "https://encrypted-tbn0.gstatic.com/images?q=tbn:ANd9GcQb6LsERoTYz_smTXnoGb2qunbfkL9MVqZcQ9SLRpfMoaJMVVSvh1C9MoU&usqp=CAI&s", "type": "news"}, "254": {"title": "Home Depot co-founder on economic recovery: 'I wish that Congress could come together again now'", "snippet": "Atlanta Falcons owner and Home Depot co-founder Arthur Blank on the NFL's \nreturn and economic recovery amid the coronavirus pandemic.", "uploaded": "4 weeks ago", "url": "https://www.foxbusiness.com/economy/home-depot-co-founder-economic-recovery", "thumbnail": "https://encrypted-tbn0.gstatic.com/images?q=tbn:ANd9GcSTdpG4nCapTA-y7x0XDiPWB-l_1vzxGtKJ1djCD3Ejg4vSlQnLPD_I1aw6&usqp=CAI&s", "type": "news"}, "255": {"title": "Home Depot Puts $445 Million Media Assignment Into Review ...", "snippet": "Home improvement giant Home Depot has put its media agency account in \nreview. The company spent about $445 million on measured media ...", "uploaded": "1 month ago", "url": "https://www.mediapost.com/publications/article/355617/home-depot-puts-445-million-media-assignment-into.html", "thumbnail": "https://encrypted-tbn0.gstatic.com/images?q=tbn:ANd9GcTeN-x6376q7CWbppac_jqc3WAg4yLCaNdoKhx7eVhMNAS8LqG0s5PLb6U&usqp=CAI&s", "type": "news"}, "256": {"title": "Stocks making the biggest moves in the premarket: Oracle, Tesla, Home Depot, Beyond Meat & more", "snippet": "Home Depot (HD), Lowe's (LOW) \u2014 An analyst at Oppenheimer downgraded both \nof the home improvement companies to \u201cperform\u201d from ...", "uploaded": "3 weeks ago", "url": "https://www.cnbc.com/2020/09/18/stocks-making-the-biggest-moves-premarket-oracle-tesla-home-depot-beyond-meat-more.html", "thumbnail": "https://encrypted-tbn0.gstatic.com/images?q=tbn:ANd9GcSXLH7X8HASZS68kNSwCbUfCr6iEMkWbEKUAMh9YmiCOK0ZPmIsmCshQBI&usqp=CAI&s", "type": "news"}, "257": {"title": "Home Depot in Dearborn Heights fined for violating COVID-19 ...", "snippet": "The Michigan Occupational Safety and Health Administration (MIOSHA) \nannounced a $4,000 fine against the Dearborn Heights Home Depot, 25451 \nMichigan ...", "uploaded": "3 weeks ago", "url": "https://www.pressandguide.com/news/coronavirus/home-depot-in-dearborn-heights-fined-for-violating-covid-19-safety-guidelines/article_f9bd3202-f906-11ea-903f-bbefe6f339e0.html", "thumbnail": "https://encrypted-tbn0.gstatic.com/images?q=tbn:ANd9GcQSgDwCjfPnYF42jdC6hnW72JiVOvK27VefNlsEtDbrNo8RNhAVsQdSYB4&usqp=CAI&s", "type": "news"}, "258": {"title": "College GameDay Built by The Home Depot Heads to No. 12 ...", "snippet": "College GameDay Built by Home Depot is making its eighth visit to Miami, \noriginating from Hard Rock Stadium ahead of the No. 12 Miami Hurricanes' \nmatchup ...", "uploaded": "2 weeks ago", "url": "https://espnpressroom.com/us/press-releases/2020/09/college-gameday-built-by-the-home-depot-heads-to-no-12-miami-for-hurricanes-matchup-against-florida-state/", "thumbnail": "https://encrypted-tbn0.gstatic.com/images?q=tbn:ANd9GcTYX6B-B6yMz_9Qqi08GXerKhVRmtW7qjxCxFaYK9NwYjpqfyKyJJAf5XE&usqp=CAI&s", "type": "news"}, "259": {"title": "Home Depot reduces prices on RYOBI and RIDGID tools by up to 50% today only", "snippet": "Best of all, this kit is part of the RYOBI ONE+ System of over 175 Cordless \nTools that all work on the same battery platform. FTC: We use income ...", "uploaded": "6 days ago", "url": "https://9to5toys.com/2020/10/05/ryobi-ridgid-home-depot-sale/", "thumbnail": "https://encrypted-tbn0.gstatic.com/images?q=tbn:ANd9GcS-RqOvSEnqAGqR-1vTrIab1ELRcaMo-4MWQTvd5U_YcXciMOGUy9hNOYE&usqp=CAI&s", "type": "news"}, "260": {"title": "ERISA suit against Home Depot can proceed, judge rules", "snippet": "Signage is displayed on a Home Depot Inc. store in Jersey City, N.J.. A \nU.S. District Court judge in Atlanta has cleared the way for a ...", "uploaded": "2 weeks ago", "url": "https://www.pionline.com/courts/erisa-suit-against-home-depot-can-proceed-judge-rules", "thumbnail": "https://encrypted-tbn0.gstatic.com/images?q=tbn:ANd9GcTHCUpjteX6QNIam9k5QFW3YO-sQ8IiaHsV72Nlpeyxc3dIQX1aZZmCgQI&usqp=CAI&s", "type": "news"}, "261": {"title": "College GameDay Built by The Home Depot to Originate from ...", "snippet": "College GameDay Built by The Home Depot to Originate from Athens Ahead of \nSEC Rivalry Matchup between No. 4 Georgia and No. 7 Auburn.", "uploaded": "2 weeks ago", "url": "https://espnpressroom.com/us/press-releases/2020/10/college-gameday-built-by-the-home-depot-to-originate-from-athens-ahead-of-sec-rivalry-matchup-between-no-4-georgia-and-no-7-auburn/", "thumbnail": "https://encrypted-tbn0.gstatic.com/images?q=tbn:ANd9GcTSvqlyy7FhZnfXgWdtY74WhA9bHSWQ49w3xjwI6_17C50N0J3omvlZ-qQ&usqp=CAI&s", "type": "news"}, "262": {"title": "Home Depot 1-day sale: Up to 60% off ceiling fans, LED lights, more", "snippet": "Hit the jump for even more in today's sale. You can dive into the rest of \nHome Depot's sale here for more deals on ceiling fans and lighting. \nYou'll ...", "uploaded": "5 days ago", "url": "https://9to5toys.com/2020/10/06/home-depot-ceiling-fan-promotion/", "thumbnail": "https://encrypted-tbn0.gstatic.com/images?q=tbn:ANd9GcTx0QRvuPPSqtJUTI4Wh4Hw2bybvP1q9Zd_P5FRcyQoN5vBo7MIW2Qvmh0&usqp=CAI&s", "type": "news"}, "263": {"title": "I Used to Go Out. Now I Go to The Home Depot.", "snippet": "Now I Go to The Home Depot. How the coronavirus turned me into a Lawn Dad. \nBy Anne Helen Petersen. Ms. Petersen writes the ...", "uploaded": "1 month ago", "url": "https://www.nytimes.com/2020/09/10/opinion/sunday/coronavirus-home-improvement.html", "thumbnail": "https://encrypted-tbn0.gstatic.com/images?q=tbn:ANd9GcRk-YGKlT67_x96rQ-6hO4QMkve-htN1GQQHaog6PDOyKmGR8_Z8pnzmrA&usqp=CAI&s", "type": "news"}, "264": {"title": "Secretary Of State Brad Raffensperger Partners With GaVotingWorks, The Home Depot, Cox Enterprises, And Roadie To Protect Elections From COVID-19", "snippet": "\u201cGeorgia's great corporations, like Home Depot, Cox Enterprises, and \nRoadie, serve as critical components not only of our state's economy but ...", "uploaded": "1 week ago", "url": "https://tampa.cbslocal.com/2020/10/01/secretary-of-state-brad-raffensperger-partners-with-gavotingworks-the-home-depot-cox-enterprises-and-roadie-to-protect-elections-from-covid-19/", "thumbnail": "https://encrypted-tbn0.gstatic.com/images?q=tbn:ANd9GcQISL1l1Fk8_LF1ZrNdruO-1_5sHMFnfYIQJLt3YSM&usqp=CAI&s", "type": "news"}, "265": {"title": "Man wanted for suspected credit card fraud at Home Depot", "snippet": "HORRY COUNTY, S.C. (WPDE) \u2014 Police are looking for a man after a credit \ncard was fraudulently used at Home Depot, according to the Horry ...", "uploaded": "2 weeks ago", "url": "http://wpde.com/news/local/man-wanted-for-suspected-credit-card-fraud-at-home-depot", "thumbnail": "https://encrypted-tbn0.gstatic.com/images?q=tbn:ANd9GcR_rJ56olNKe5_zKXvEQwMxOsd5ZPACVK2IkYGoKug5skqIgIWSN1VAFKA&usqp=CAI&s", "type": "news"}, "266": {"title": "Home Depot's giant Halloween skeleton sells out online: 'I ...", "snippet": "Home Depot is selling the dramatic decoration for a cool $300, touting the \nholiday must-have as a \u201cspine-tingling centerpiece\u201d with \u201ccreepy\u201d ...", "uploaded": "2 weeks ago", "url": "https://www.foxnews.com/lifestyle/home-depot-halloween-skeleton-decoration", "thumbnail": "https://encrypted-tbn0.gstatic.com/images?q=tbn:ANd9GcSZGcz3eKtSv-ooxsCYkSd_n8d8An0IxIYTjT5v3uDcvbKmEkNSRU4R5sA&usqp=CAI&s", "type": "news"}, "267": {"title": "Dow flat in spite of gains in Dow Inc., Home Depot stocks", "snippet": "The Dow Jones Industrial Average is climbing Tuesday afternoon with shares \nof Dow Inc. and Home Depot delivering strong returns for the ...", "uploaded": "4 weeks ago", "url": "https://www.marketwatch.com/story/dow-flat-in-spite-of-gains-in-dow-inc-home-depot-stocks-2020-09-15", "thumbnail": "https://encrypted-tbn0.gstatic.com/images?q=tbn:ANd9GcRMGOiQWWSU41SiSDZZ3HVjce8lYg3R0KpNklL80shg0rsH9hVN6cira-g&usqp=CAI&s", "type": "news"}, "268": {"title": "Home Depot is offering up huge savings on furniture and d\u00e9cor for fall right now", "snippet": "Home Depot sales are abounding in the d\u00e9cor, furniture and kitchenware \ndepartments right now, so you can refresh your home for fall\u2014find out ...", "uploaded": "1 month ago", "url": "https://www.usatoday.com/story/tech/reviewedcom/2020/09/11/home-depot-sales-save-big-decor-furniture-kitchenware-and-more/3473273001/", "thumbnail": "https://encrypted-tbn0.gstatic.com/images?q=tbn:ANd9GcSUP5oWl_BcNbhWHC5bvADMi5L89-0iqpoXMsdFh5l6xpjZ72q3woquyl0&usqp=CAI&s", "type": "news"}, "269": {"title": "Houston Police Department searching for 3 teens accused of slamming female cashier on floor in Home Depot robbery", "snippet": "HOUSTON, Texas (KTRK) -- Police are searching for three men involved in a \nrobbery at a Home Depot store in which one of the suspects was ...", "uploaded": "2 weeks ago", "url": "https://abc13.com/video-shows-3-robbers-gang-up-on-female-home-depot-cashier/6627098/", "thumbnail": "https://encrypted-tbn0.gstatic.com/images?q=tbn:ANd9GcQRRxWTe7GtjzTdW4dOW39LVvxGmuZc-ppXR9aH9Z4A6dIR6GQA_L1SuR0&usqp=CAI&s", "type": "news"}, "270": {"title": "College GameDay Built By The Home Depot Set for Live ...", "snippet": "College GameDay Built by Home Depot is headed to Louisville for the third \ntime in show history. The three-hour traveling pregame show (9 a.m. \u2013 noon \nET) will ...", "uploaded": "3 weeks ago", "url": "https://espnpressroom.com/us/press-releases/2020/09/college-gameday-built-by-the-home-depot-set-for-live-show-from-louisville-this-weekend/", "thumbnail": "https://encrypted-tbn0.gstatic.com/images?q=tbn:ANd9GcQpCQ3eHegogLaCv4whYDjRzVhIpw4i6WHd4XWRhZQX-l6Ky9m0Mbm198Y&usqp=CAI&s", "type": "news"}, "271": {"title": "Portable generators sold at Sam\u2019s Club, Amazon, Home Depot, Lowe\u2019s recalled because of fire hazard", "snippet": "Portable generators sold at Sam's Club, Amazon, Home Depot, Lowe's recalled \nbecause of fire hazard. Updated Sep 17, 2020; Posted Sep 17, ...", "uploaded": "3 weeks ago", "url": "https://www.pennlive.com/life/2020/09/portable-generators-sold-at-sams-club-amazon-home-depot-lowes-recalled-because-of-fire-hazard.html", "thumbnail": "https://encrypted-tbn0.gstatic.com/images?q=tbn:ANd9GcTg4nIhd4_Aw6aF-OrD7EY7-m92nm9IU2Z5zc7cVzcg0ML6QMgHRh5YFac&usqp=CAI&s", "type": "news"}, "272": {"title": "CAUGHT IN THE ACT: Thieves use stolen credit card at Home ...", "snippet": "Investigators say two guys used a stolen credit card at the Home Depot on \nSchillinger Road and also at the Walmart. They were seen leaving in ...", "uploaded": "1 week ago", "url": "https://www.fox10tv.com/news/caught_in_the_act/caught-in-the-act-thieves-use-stolen-credit-card-at-home-depot/article_0d352952-045b-11eb-b0dc-8b1ec478415c.html", "thumbnail": "https://encrypted-tbn0.gstatic.com/images?q=tbn:ANd9GcQzdNw7IdwZTrQwE6PUrX3hXSlMgMN5RSKXtz0h6BsbpHn2VEK2IHMYUDg&usqp=CAI&s", "type": "news"}, "273": {"title": "Two arrested in separate felony thefts at Home Depot: Highland Heights Police Blotter", "snippet": "A Garfield Heights man, 25, was cited for felony theft at Home Depot Sept. \n6 after being suspected of stealing $1,077 worth of merchandise. Fraud ...", "uploaded": "1 month ago", "url": "https://www.cleveland.com/community/2020/09/two-arrested-in-separate-felony-thefts-at-home-depot-highland-heights-police-blotter.html", "thumbnail": "https://encrypted-tbn0.gstatic.com/images?q=tbn:ANd9GcQW5rKZwe6ogbmXCRd5HbzaM3ev6NmspuD_e-h9WnLdUkfiH7UgLNxhRtM&usqp=CAI&s", "type": "news"}, "274": {"title": "Community tips help police find suspect in Home Depot robbery", "snippet": "Spokane Valley Major Crimes Detectives said Fullen matched the description \ngiven by security at Home Depot, and they were able to match his ...", "uploaded": "4 weeks ago", "url": "https://www.kxly.com/community-tips-help-police-find-suspect-in-home-depot-robbery/", "thumbnail": "https://encrypted-tbn0.gstatic.com/images?q=tbn:ANd9GcTA5zKKIIbZHfx3OD1B7sFXbkQQtXim5DsFYaV3x6HdoScijFxm3QAMzsI&usqp=CAI&s", "type": "news"}, "275": {"title": "Home Depot's 12-Foot Skeleton Is A Halloween Must Have", "snippet": "the Home Depot giant skeleton is the only good thing to collectively ... i \nwill marry whomever lets me have the 12 foot tall home depot skeleton.", "uploaded": "2 weeks ago", "url": "https://www.buzzfeed.com/shelbyheinrich/12-foot-skeleton-home-depot", "thumbnail": "https://encrypted-tbn0.gstatic.com/images?q=tbn:ANd9GcRKdAg2wEA9pt99ungPlGMoAoRnkDhYuJUWWrLQ8-enADi4FCAz9IOYDow&usqp=CAI&s", "type": "news"}, "276": {"title": "Top Analyst Upgrades and Downgrades: Alexion, Amazon, Diageo, eBay, Etsy, Home Depot, MGIC, Netflix, Sirius XM, Vir Bio and More", "snippet": "Home Depot Inc. (NYSE: HD) was reiterated as Overweight and its price \ntarget was raised to $300 from $295 at Morgan Stanley. The shares ...", "uploaded": "4 days ago", "url": "https://247wallst.com/investing/2020/10/07/top-analyst-upgrades-and-downgrades-alexion-amazon-diageo-ebay-etsy-home-depot-mgic-netflix-sirius-xm-vir-bio-and-more/", "thumbnail": "https://encrypted-tbn0.gstatic.com/images?q=tbn:ANd9GcSuRJKAh9NXeV9XK2ohdOdjjVYeEfv7wRVwnBYJkFOfGIFQjjqgGJ1Ug-Y&usqp=CAI&s", "type": "news"}, "277": {"title": "Retail, shipping companies hiring thousands around Georgia ahead of the holiday season", "snippet": "Home Depot: careers.homedepot.com for a quick and easy application or text \nJOBS to 52270. JCPenney: jcpcareers.com. Related Articles.", "uploaded": "4 weeks ago", "url": "https://www.11alive.com/article/news/local/jobs/companies-hiring-thousands-holiday-season/85-74601452-d319-42c3-8b59-f1f72da4b93e", "thumbnail": "https://encrypted-tbn0.gstatic.com/images?q=tbn:ANd9GcSQsMucTSMtjKHreoTRh5BNLgXcbVSLTC3RWxYJ5HRw9DZveLo2ETxa2Kg&usqp=CAI&s", "type": "news"}, "278": {"title": "Wall Street's best performing analysts have a strong buy rating on these 6 dividend stocks", "snippet": "Craig Hubbs loads wood into his truck at a The Home Depot store in Kill \nDevil Hills in the Outer Banks of North Carolina on September 11, ...", "uploaded": "3 weeks ago", "url": "https://www.cnbc.com/2020/09/19/wall-streets-best-reportianalysts-have-a-strong-buy-consensus-on-these-5-dividend-stocks.html", "thumbnail": "https://encrypted-tbn0.gstatic.com/images?q=tbn:ANd9GcSnJ00ftsELCIZuyJsFpoQMJzWCuWvDdvNvlVG1BQEfs06em4AU5oTA3ag&usqp=CAI&s", "type": "news"}, "279": {"title": "20 Things You're Not Buying at Home Depot \u2014 But Should Be", "snippet": "Bolstered by its acquisition of The Company Store in 2018, Home Depot is \nincreasingly expanding its home furnishings and d\u00e9cor options.", "uploaded": "3 weeks ago", "url": "https://www.msn.com/en-us/lifestyle/home-and-garden/20-things-youre-not-buying-at-home-depot-%E2%80%94-but-should-be/ss-BB197mDu", "thumbnail": "https://encrypted-tbn0.gstatic.com/images?q=tbn:ANd9GcR0R3BEA0FH5P1At_x3_wS4MCDBzUN9LC1Whs1TjagOzFnUdjyyL5g4wiw&usqp=CAI&s", "type": "news"}, "280": {"title": "'Halftime Report' Traders Share Their Thoughts On Home Depot, XPO Logistics And More", "snippet": "Karen Firestone likes Home Depot Inc (NYSE: HD) at its current price level. \nShe thinks people are going to spend more money on their homes ...", "uploaded": "5 days ago", "url": "https://finance.yahoo.com/news/halftime-report-traders-share-thoughts-200750265.html", "thumbnail": "https://encrypted-tbn0.gstatic.com/images?q=tbn:ANd9GcRNS2sM3I9n86UKdfGRILyes9QreDwndkwFf8h30dW-9YJwc7nCGvDTeQc&usqp=CAI&s", "type": "news"}, "281": {"title": "Deep Dive: 16 stocks \u2014 from Adobe to Home Depot to Zillow ...", "snippet": "Deep Dive: 16 stocks \u2014 from Adobe to Home Depot to Zillow \u2014 to help you tap \ninto the housing boom. Posted by: Market Watch in Market ...", "uploaded": "4 days ago", "url": "https://forextv.com/market-news/deep-dive-16-stocks-from-adobe-to-home-depot-to-zillow-to-help-you-tap-into-the-housing-boom/", "thumbnail": "data:image/png;base64,iVBORw0KGgoAAAANSUhEUgAAABAAAAAQCAYAAAAf8/9hAAABDklEQVQ4jb2SMW7CQBBFH7nA0lGG3MA3iOlXIimocbRtCnwC4ARWJLcWULsByX18BHMDWnf2CZJix9FqsUkkpLxmtKuZ2T/7B+5kBKC0iYClc18BByABDm2R7ZU2CTAF3toia7rEB4mPQAhcgBI4t0VWAQ2QyAMroHKL3QY+pcRY4k6Kt36i3yAQJeOBxlf4DeK2yGYiv3sZYAMESpv1bw1+UNqsRE0s0vfARmkT/FXd/zDyLyaL9wT7mS4nYA5UdZ7GkvcJXPr+4Iy1McQuToldrDEQSXHnVnOlwFHyBZR1ns7kHGFdeQWesYv1NOhCD0eJc+BFxukdoZc6TxuslSF2tA+4sQcDnKTYVXQf391oUBVRNrTmAAAAAElFTkSuQmCC", "type": "news"}, "282": {"title": "Home Depot to open new distribution center in Locust Grove ...", "snippet": "On August 4, Governor Kemp announced Georgia-based Home Depot will be \nopening the first of three new metro Atlanta distribution facilities ...", "uploaded": "Aug 4, 2020", "url": "https://movinghenryforward.org/2020/08/04/home-depot-to-open-new-distribution-center-in-locust-grove-hiring-600-associates/", "thumbnail": "https://encrypted-tbn0.gstatic.com/images?q=tbn:ANd9GcTM5DtDcT6FuPTTYh6pdl_bD3XdBYpy4vAK18PWxyTsAknYkff2wgUejSs&usqp=CAI&s", "type": "news"}, "283": {"title": "Home Depot quarterly sales soar 23% as consumers take on more DIY projects in pandemic", "snippet": "Home Depot's profit surged 25% to $4.33 billion, or $4.02 per share, during \nthe fiscal second quarter. While the coronavirus pandemic is ...", "uploaded": "1 month ago", "url": "https://www.cnbc.com/2020/08/18/home-depot-hd-q2-2020-earnings.html", "thumbnail": "https://encrypted-tbn0.gstatic.com/images?q=tbn:ANd9GcQWJZ4cDbw5f0Mf5rZoMqy11YxOdJQjyhUvYCtFIiez7HqMyTnVN7j6HG0&usqp=CAI&s", "type": "news"}, "284": {"title": "Shop Labor Day deals at The Home Depot for patio, kitchen, storage and more", "snippet": "The Home Depot sale includes everything from patio furniture and power \ntools to grill accessories and garage storage solutions to kitchen and ...", "uploaded": "1 month ago", "url": "https://www.cnn.com/2020/09/04/cnn-underscored/home-depot-labor-day-sale/index.html", "thumbnail": "https://encrypted-tbn0.gstatic.com/images?q=tbn:ANd9GcSd2F7gbn9Fp864qCw5wm87A8B3DAKFz-1GBjvxkUBv1v66-XgyLh2iAJU&usqp=CAI&s", "type": "news"}, "285": {"title": "Man arrested for allegedly filming men in Home Depot ...", "snippet": "A 23-year-old Fort Belvoir man was arrested Wednesday after police say he \nsecretly filmed 19 men without their consent at two Home Depots ...", "uploaded": "Apr 10, 2020", "url": "https://coveringthecorridor.com/2020/04/man-arrested-for-allegedly-filming-men-in-home-depot-bathrooms/", "thumbnail": "https://encrypted-tbn0.gstatic.com/images?q=tbn:ANd9GcRqnkFFphIiNdhVrKDT8Q4GVyWrQP_Cv5wDCYIc1TTxPOiydSaOVveH4J8&usqp=CAI&s", "type": "news"}, "286": {"title": "Home Depot Braced for Covid Pain\u2014Then Americans Remodeled", "snippet": "Daily foot traffic to Home Depot stores since April has been running at \nleast 35% above last year's, according to Unacast Inc., which tracks ...", "uploaded": "Aug 16, 2020", "url": "https://www.wsj.com/articles/home-depot-covid-coronavirus-home-improvement-lockdowns-stimulus-check-remodel-11597426959", "thumbnail": "https://encrypted-tbn0.gstatic.com/images?q=tbn:ANd9GcTgUCROp1CdTkRoriALj3RaY9kmxJNTN11o9y6Ya6E&usqp=CAI&s", "type": "news"}, "287": {"title": "Home Depot to offer two months of Black Friday deals", "snippet": "New York (CNN) Black Friday as you know it is gone this year at Home Depot. \nBut don't fret. The home improvement retailer said it's just taking ...", "uploaded": "1 month ago", "url": "https://www.cnn.com/2020/09/09/business/home-depot-black-friday/index.html", "thumbnail": "https://encrypted-tbn0.gstatic.com/images?q=tbn:ANd9GcTtHFVYNlBHMdYwAcdtQI3qPumoM-IDOTo0vvQy3nL3ME9ewHf7jltzIbE&usqp=CAI&s", "type": "news"}, "288": {"title": "Home Depot joins roster of retailers requiring mask amid coronavirus resurgence", "snippet": "The home improvement retailer said Friday that customers must wear masks \ninside all U.S. stores beginning Wednesday, July 22. However, small ...", "uploaded": "Jul 17, 2020", "url": "https://www.usatoday.com/story/money/business/2020/07/17/masks-mandated-home-depot-joins-stores-requiring-face-coverings/5459663002/", "thumbnail": "https://encrypted-tbn0.gstatic.com/images?q=tbn:ANd9GcSgF_FEJpD86qccHI0yyX7u3vOYsjYJ938CayBRL_B5_BtUOVV1ASPN7r8&usqp=CAI&s", "type": "news"}, "289": {"title": "Home Depot wants to speed up deliveries with new distribution centers as pandemic fuels home projects", "snippet": "Home Depot will open three distribution centers in the Atlanta area over \nthe next 18 months to keep up with customers' demands for speed and ...", "uploaded": "Aug 4, 2020", "url": "https://www.cnbc.com/2020/08/04/home-depot-to-speed-up-deliveries-with-new-distribution-centers.html", "thumbnail": "https://encrypted-tbn0.gstatic.com/images?q=tbn:ANd9GcTb0bCZ6RJzQIDGxbsEsG4cmgqU-QcMjEmfuSzRtL5S4D2VDLnT186tiKM&usqp=CAI&s", "type": "news"}, "290": {"title": "Home Depot drops Ego power equipment brand, which lands deal with Lowe's", "snippet": "Lowe's, Home Depot's primary competitor in the DIY home retail space, said \nit will start selling the battery-powered equipment, owned by Chervon ...", "uploaded": "Jul 21, 2020", "url": "https://www.bizjournals.com/atlanta/news/2020/07/21/home-depot-drops-ego-equipment.html", "thumbnail": "https://encrypted-tbn0.gstatic.com/images?q=tbn:ANd9GcTh0LfIZPIOKkNFsIktLFc0wug-9_0QxqNCqVqLHd9sh2C73-tcTZcVQ6A&usqp=CAI&s", "type": "news"}, "291": {"title": "Home Depot's sales, profits soar on Covid-19 remodeling boom", "snippet": "The Home Depot Inc. on Tuesday reported blowout sales and profits as the \nCovid-19 pandemic spurred Americans to fix up their homes.", "uploaded": "1 month ago", "url": "https://www.bizjournals.com/atlanta/news/2020/08/18/home-depots-sales-profits-soar-on-covid-19-remod.html", "thumbnail": "https://encrypted-tbn0.gstatic.com/images?q=tbn:ANd9GcRrUjf6Vn8D0G-Dn9kmzYP__gPqL_sp85s9dXCjNzFkviPOCXopADnhKVs&usqp=CAI&s", "type": "news"}, "292": {"title": "Home Depot's expanded worker benefits took a huge bite out of its profit", "snippet": "New York (CNN Busines) Home Depot said sales growth was strong in the early \npart of the year before the Covid-19 pandemic ground the ...", "uploaded": "May 19, 2020", "url": "https://www.cnn.com/2020/05/19/investing/housing-market-home-depot-earnings/index.html", "thumbnail": "https://encrypted-tbn0.gstatic.com/images?q=tbn:ANd9GcQhhT4gV9Y0JylBy_5z-Bg-AHp1RiGBTLNtyYsdpiASewQPvzpjLovv6L4&usqp=CAI&s", "type": "news"}, "293": {"title": "Sales soar at Walmart and Home Depot during the pandemic", "snippet": "Meanwhile, Home Depot said its revenue rose 7 percent. On the other side of \nthe spectrum: Kohl's. The department store chain posted a 41 ...", "uploaded": "May 19, 2020", "url": "https://www.washingtonpost.com/business/2020/05/19/walmart-earnings-economy-coronavirus/", "thumbnail": "https://encrypted-tbn0.gstatic.com/images?q=tbn:ANd9GcRZUlaXHH8XTLmd5HRlk9FR68VUn3DN8UE4JIm2o753sb7YMEQ1F_QYgJs&usqp=CAI&s", "type": "news"}, "294": {"title": "Home Accents Holiday 12 ft. Giant-Sized Skeleton with LifeEyes", "snippet": "", "uploaded": "", "thumbnail": "data:image/jpeg;base64,/9j/4AAQSkZJRgABAQAAAQABAAD/2wCEAAkGBwgHBgkIBwgKCgkLDRYPDQwMDRsUFRAWIB0iIiAdHx8kKDQsJCYxJx8fLT0tMTU3Ojo6Iys/RD84QzQ5OjcBCgoKDQwNGg8PGjclHyU3Nzc3Nzc3Nzc3Nzc3Nzc3Nzc3Nzc3Nzc3Nzc3Nzc3Nzc3Nzc3Nzc3Nzc3Nzc3Nzc3N//AABEIAEEAQQMBIgACEQEDEQH/xAAbAAEAAwEBAQEAAAAAAAAAAAAABAUGAQMHAv/EADIQAAEDAgQEAwUJAAAAAAAAAAEAAgMEEQUSITETIkFRBoGRcqGxsuEUJUJSYWNxktH/xAAXAQEBAQEAAAAAAAAAAAAAAAAAAQID/8QAGhEBAQEAAwEAAAAAAAAAAAAAAAECESExA//aAAwDAQACEQMRAD8A+4oiICgYzWuoKIztLG8waXSAlrb9SAp6osexaGKGemNPLLJfK3YNzWDhqSNtCs7skWTmrHCK1uIUEdU0tcH35mA2NiRcX6aKYs9geLx5IqL7FNGWuyktyloJJ1OugJBWhTGpqdGpxRERaQREQEREBZbGqeWsibPTtMh40vKB1BA36aM3WirpXw0sj4gDJazL7ZjoPeVn/EFLJHDRUdG+pIjY4SRwNu5zSLF24F7/ABXP6eNZ9fnDKeSCGWuqYxE1rBIbe0H+ey1A1Fwsz4aY7jTw1LapjXwgiKoba4/F17m38K7w5skMbqaV2bguyxuO7mW0v+vTyT59Rd+piIi6MCIiAiIg854+LHlBtqDe19jdeG+K3/LB8XfRS1TwS5vFNXDn1jpI3ZT2c5wHyn1UqxNcPvWM/sO+ZqktY1r3PG7rXVXUyPj8R0bSeSWB7WgHtqbj+qtkhRERVBERAREQcJsCe3ZUTJadniyWYytbxKBjTmOWxbI4i9/aVvJUEOLI4ZZHDezbD1NgfK6pRhuKyYrJV1Bp8mTLHwpCHtue5b7+ylWJNbLA/G8MlbLG4MbM0kPFm3aP8VpHKyQnIS4dwDb12VNU4XUTTxSvggqeGS4NqZ3Gx0sRZttCBpZW0E2YiN8UkbwL8zdPUXHle6RHuiIqCIiAiIg4F1EQFzqiIOoiICIiD//Z", "url": "https://www.homedepot.com/p/Home-Accents-Holiday-12-ft-Giant-Sized-Skeleton-with-LifeEyes-5124738/312513260", "type": "video"}, "295": {"title": "Warner 9.5 ft. Pre-Lit Beetlejuice Sandworm Animated ...", "snippet": "", "uploaded": "", "thumbnail": "data:image/jpeg;base64,/9j/4AAQSkZJRgABAQAAAQABAAD/2wCEAAkGBwgHBgkIBwgKCgkLDRYPDQwMDRsUFRAWIB0iIiAdHx8kKDQsJCYxJx8fLT0tMTU3Ojo6Iys/RD84QzQ5OjcBCgoKDQwNGg8PGjclHyU3Nzc3Nzc3Nzc3Nzc3Nzc3Nzc3Nzc3Nzc3Nzc3Nzc3Nzc3Nzc3Nzc3Nzc3Nzc3Nzc3N//AABEIAEEAdAMBIgACEQEDEQH/xAAbAAACAgMBAAAAAAAAAAAAAAAFBgAEAQMHAv/EAD4QAAIBAwIDBQQHBwIHAAAAAAECAwAEEQUhEjFBBhNRYYEUInGRMjOhsbLB0SM0NUJzdPAHFVJicoKSovH/xAAZAQADAQEBAAAAAAAAAAAAAAABAgMABAX/xAAoEQADAAEDAgUEAwAAAAAAAAAAAQIRAyExBBITIjNBUTJxseEFgcH/2gAMAwEAAhEDEQA/AEo9nLJudkfRiPzr0nZuyB922mX4O360dVH/AOKr9nZvKR+0I9M0+EYDW/Zm0EfFKlwB0yx/OhZ7OE9q3IQGFuEwqPMYPyx9oo3a6/Bd6tfWSzB4bRAVbGOMgkOR4gbCjvZmzZppb+ce+xIXy8f0ptOJXmE1N0oXL/Btaw0yL2Sx1SWMzyOTBGuQT0x445b7Ud02xskTNvaJGQSpyozt51pbTIpdQjvhFE1wi8KO4OU+3f8A+770Tt5bS1jCPcwgjcl5ACSeZoLudtvg6HSmFKZ7MZDIqrniO/kMc/u+dY7vMMpIGVZgMEDl88evyr1HNaNdd77fbsvBwqhZPd8Tnn0G1ZjCRxXCtqNsWlkZoscClAeXX3j5mn3EzGOQLq+l6bqlofb7e3uoJCBGwhLEA9cjcfEYxWuy0yHTrSOztEWMRJ7sIfibA6+J+VXppLBbJILzVFlIIzIs/CzHO30DmtD3cF3Ij2tq88kRykjZQL8Dz9KKls1Xp8ZK5Yc6txQ2bLCXuwrn6xcZx1+7brvVW6mVpcvE8MrHdG5E+R/KqsbPLOAik45noKWpa5ETTC/sdhI3v3ikZwcpg/EUNlt9OM1xDa3oe5iKAx4xsRnPnzq7Jpz3Fs8cU3dysAFfGd/L0oPd9h5HMEnt0iTDPDI0Q4hg7HIO/LrQwwnl42RipFSiecACQDiA32rNHABCT2scy3yrN/PqCaRfPHK6cEDkFSQeXT0r1rHau2tblrHT41uLpc8bn6uLHMnxx4D51jsdd3esSahLeNx2/EiRqVGBseIbeXDSZWcDJCx2K0t5r2KdgQzbRjH2/wCeFdktIlgiSKMYVBgVzHSJ3trmWJfdntJjH/4nAPw2p8tNesJeASSGFmUE8YwAeoz5VbCUrBHp+69Sk1v/AIX9XuHSCOGNuHvm4WfOMDw9aGwaxpttcy25s7bu4Ey8hVefLGPHcUTvBFcW4U4eNuoO3pS/eWAVkkmiW5jjcMrY95Mb/Ktu1sdel4c0/FWV+Bgt9QtJIpHm0uzUpjYxjry6V7a5002+W0qzUsdvcB/KlW3tXutWlmmuzHZOe9PA+CcDGD6f5yqn2Tvb/tFe35k/ZWkDkjK4ZQSSqgeQ/Kpt2mkdj0el5f3/AEM8t/Fb2c7xW1tE4ICBU5560Ns+0V2LsJMO9jbbhRQCPMYqa1NpOkiL/cLmTMp91DuSOp26VZ0i502SKU6a8Dq2N0ILDfr1+dbLzhsLvp9OH2xnJduWuZVRLh1YRycSsBgsuPdyPHnVUO4YjJx4UsapqU09xIy7KemeQGwqhbTyiYrxvwqOJiGO/lTU8nm0802dFttRNkiyFlUL/M3Sia9qYrpIleRAV5k9a5zpN5NcXToZZOEMvNvM02gorZ4Rn4UAG1pBIEYj+WpWniqVjHNuzXZk3fZ6SXvRFcXmOFyvFwoGBx64z8qeNE02HSbCO0gJYLuznm7HmTS7/pzqKXWkGzLftrViMHqhOQfvFOKrWlLkZHO+2Mcmk9pVvYvq7teIjoWGAw+4+tXLWZbkKEbCucqT/Keoo32z0s6noj92uZ7Y99FgbnHMeoz64rn+m3rRrlW26Cl7uysPhkqmppakbUh0mmfTLju7C7Mo4QXxshbwxW+17TxhuG7UwN1J3U/pQm1P+4qktsV42IWRWON/GveraesM7W7SLI6AcTKNgfCtac7o9nQ1NHqoWfq9/kYx7PeL39lIisd/dOVatdvI1n36QwxxzyEMwOwY/H4UjQtdafdKbaVkyw4gDsR8KdbaQ357tV4nC8SkHen0rdrdcHPrdO+n3l7fAI7Y28V1p02r3KMbmREtra3dhiNsnLZB32yR/mNn+mOmRx+13d1bSRXSkRp3gOy43YZ8TtnyojcWsd0ht7+MMudiRjFELGBdO0u3s9OiDLx5maRwOIHqPPy8q3Y+/uI4i15Hv8FTthZWFnprXUMI9qdgkSI4QO25xvtyBPpSVFqHvCGa3mgmllUAFchtxsCOdXdSdrqSWxvDJNbrKSI5HJ4CMgfDatel2B0vULe6ikl7uBuPu2kyjDptQeWznL2nwXFlcymeN4mLKgDqQTlv0yacZG+j5kCqq9q9NnkS1vbdg74IBUOM/wCeVLkuqdo4b+UtpK3Ft3pMaxsqkLnbByftFF4XBhrLnNStcbF0VypQsASp5jyrFAxybQfbNN1CK7tDh1O4PJh1B8q63pOo2+qW/eQnhkH1kTc0P6edKr6MbCPMyFWPIEb1UhMsE4ngdo5F+iynBrn06tcj4wjoZTbauW9r9COj6g01uuLS4YsmOSN1X8x5fCm637WLGFTUUwessQ+8fp8quXkunaxYunexTwNzKsMr+hFVpq1j3A0c10vUnsrgPvwnZ18RTTLGJY0urMmRZCMoNySeope1PR/ZmL28qXFvkhZIyD6HFatF1aTS5+6uCTbO2/8AyHx/WtDx5K4Emr0b8TT5+PkZNX06S1EcdwVE7Jx8CnJTwBNeuzt+8MvADh1/9h4GsakJJZReo5mimxk5yQcYGPKtc+n3eny2888ZhMm4U/SIHUjmOfWnScWe3pa0dRorL5HO9YC3t3VVeN3ABbwwa0ywoImCFlGM4BqpZ3Jmjht3cEK3EmenPb7auv8AQfJ34TT0nL2PGuEqcv2EbWyRci5ZgqSopBA3xjB9cg1ZW/hCWXED+1BRSRyYeNY1K0Nzp4Ye88PvjHVTsw+eKDgiTS1R2GO9K/8AScAg+m3pU91QqwjJkkGuwrIDxBzjbzp9sILi6wY4y+43HIfGkaAvNfWk7Dfi4XPmM5/KulaFq1rY6cIx33tBLE45eWD0z486SnSXlLaUxTfcCtTurizujAsLkqPeHBnB+YqUN1OaO5v5p5lh4nbPvLGPLbiTOPU/GpTp5W5KtqaQzdtfpx/01pLk5ipUqaKMFX/0/Wle9/fR6VKlTXqC1wPcX8Isv7cfhpU1Ll61KlUsVDv2P/h2nf8AZ+KinbL+Kp/bD8TVKldV/Qv6D/G+s/uyro37wnwow31T/BvzqVKFcIv1PqMAWn7gf7aX8NKB/cZP7pvw1KlJfKOUJ2HIf16aLf8Al+FSpWGMaf8AQm/rP99SpUpTH//Z", "url": "https://www.homedepot.com/p/Warner-9-5-ft-Pre-Lit-Beetlejuice-Sandworm-Animated-Airblown-Inflatable-224336/308475547", "type": "video"}, "296": {"title": "Disney 10.5 ft. Oogie Boogie Halloween Inflatable-225894 ...", "snippet": "", "uploaded": "", "thumbnail": "data:image/jpeg;base64,/9j/4AAQSkZJRgABAQAAAQABAAD/2wCEAAkGBwgHBgkIBwgKCgkLDRYPDQwMDRsUFRAWIB0iIiAdHx8kKDQsJCYxJx8fLT0tMTU3Ojo6Iys/RD84QzQ5OjcBCgoKDQwNGg8PGjclHyU3Nzc3Nzc3Nzc3Nzc3Nzc3Nzc3Nzc3Nzc3Nzc3Nzc3Nzc3Nzc3Nzc3Nzc3Nzc3Nzc3N//AABEIAEEAdAMBIgACEQEDEQH/xAAbAAACAgMBAAAAAAAAAAAAAAAABQEEAgYHA//EADYQAAEDAwIEBAIIBwEAAAAAAAEAAgMEBRESIQYxQWETIlFxMpEUIzNCcoGh0RY1Q2KxweEH/8QAGQEAAgMBAAAAAAAAAAAAAAAAAAQBAgMF/8QAIBEAAgICAgMBAQAAAAAAAAAAAAECAxEhEjEEE0EyFP/aAAwDAQACEQMRAD8A4ahThQgAQhCABXaKHJ1lU24yM8uuFbkqwI9EDS3PMlRLPwrLPSG0TmMidI7cMb5sdk0stwttXI2HW+KQnDRJtn2S7hqk+mUU8bgXNe4gjqcgLxuHDFdTSNNLFLOxxwBo8w9x/sJVqDbjJ7MvWnpnSYLXHPSPgm+sjkaQ4aehXN+I+GKu03RtNE100Uw1QPA5j0PcbfMLoHBNTehBFTXS3Paxo0moe7zEdPLg5PLnhMuKovBfBVOY+aOGPOiMFxe7OAAB6peFsq58VsrFSrbOPXWzV1pMf02HQJG5a4OBB/6ly2njC4y1Q0VcYZUSPEmjrG0AgDtnPLnstWXSTeNjCzjYIQhSSCEIQBlt6qEKUAYoWSxQAIQpCANt4Zu1BbKGNlZ4ole7WMMy3TnGf0K3K38dWKBm85DtAdjwX7u9Ph9t1qU3DzrlZaGWmIZVMhaNLtg4c8H0SKew3ama6SWim0NBJcBqAA5k46JGVNFzbb2TGWOjvH8Z2BsEJdXgCQZDjFIBj1zpXnRcQW+tfmlq4KiJ/wB1rgce46LidTV3mqt8NunikFPTOJYDE5ugnmCf3TGw8G3GpJq6qJ8MDGPdryWnIacY651Y/VZfxRSy5YLWziyx/wCsW2jouIY6mhLGisi8WSNv3X5wT+f+crSFm975HapHOc49XHJWK6MI8YpGaWCEKUKxJCEIQBKlCkBAEYXrHTukxtgepUMaXODWjJPIBOqKgecmQAE9lDlGPZWU1FbKsFBCG+c5cdtx2XtbrWxkglqPMAfKzG35p7BbYgNhlZvo3ty2Mct8Jay/Olow93LSGtuqdcAGMFpwmUU+oaXbtOxBSSgJbCwdcZ+aa0TDJ8LmkjmOoXOnHZdS4jxvhTMYHsBzu7bme6Zg6oS1o77JRTMIcMhOYCwReY8gs4xwZ3WchHxBwLZ7wHSRxClqTv4sADdXuORXKOJuG67h2qEdY0Oif9lM34X/ALHsu3Cp1YId22VLiCgp75bjSVgLmZ1AtPmafUd09V5Di8Pozrtce+jgis02QQAGn1DsYPzXR4uFrbbyH+FHNjl4rdXzC1e83K0w1T209qh8eN2CWktYCOew57ptWqbxFDdV6b0jWpSHSOIAAzyCFEjzJI57gAXEk4GAhbFyMoysVKAGdsb4f1pAy7YeoCfUx1YWv0kgDGDsmcVUGjCXsWWK2pyZsdM5rQMr0qZxjy8zsksVVtnVsrEU3iO1HYdMpaawZ11tyL9OMu7JnTUkchB3DvUFLKZp2KdW9pLglJvA5wyz3ga6JwAkcR/cm0Qa+E6nZCSPk0uVyjly0oQvKvDIuFSaeFxi5tIKILgJGD1Pol1yeD4kZPxAhc7uV9uRL6USGnawlrmxnBPu7mmaqvYZ11uTaNv4t4lgpI301M5r6xwwdJ2j7nv2WnW7hq6XKBk1FTiSN/I6gOuN/TkUnK6LwlxfaLPw9DSzyVAq26y8BpI57AEcsg8+fNO8HXHEToePXWspmhXCint1ZLSVbNE0TtL255FCs8QVrLheaqriILZXahhunoOihbLaIksNpC5CEIILkHwNVlShZS7MZdmcP9D8acRoQl7S8R3bfhT2g+L8kIXOsGYlab4j7q1R9fZCFK6Fpi25/bO91za9/wA2qfxqELoeJ9Mqv0yihCE6MAhCEAf/2Q==", "url": "https://www.homedepot.com/p/Disney-10-5-ft-Oogie-Boogie-Halloween-Inflatable-225894/312506851", "type": "video"}, "297": {"title": "Home Depot (HD) Q2 2020 earnings top estimates - CNBC.com", "snippet": "", "uploaded": "", "thumbnail": "data:image/jpeg;base64,/9j/4AAQSkZJRgABAQAAAQABAAD/2wCEAAkGBwgHBgkIBwgKCgkLDRYPDQwMDRsUFRAWIB0iIiAdHx8kKDQsJCYxJx8fLT0tMTU3Ojo6Iys/RD84QzQ5OjcBCgoKDQwNGg8PGjclHyU3Nzc3Nzc3Nzc3Nzc3Nzc3Nzc3Nzc3Nzc3Nzc3Nzc3Nzc3Nzc3Nzc3Nzc3Nzc3Nzc3N//AABEIAEEAdAMBIgACEQEDEQH/xAAbAAABBQEBAAAAAAAAAAAAAAAAAQMEBQYCB//EAEIQAAIBAwMBBQMIBggHAAAAAAECAwAEEQUSITEGE0FRcSJhkQcUMkJSgaHRFTOT0vDxFiNTgpKxweEkJTRDVGJy/8QAGAEAAwEBAAAAAAAAAAAAAAAAAQIDAAT/xAApEQACAgEDAgQHAQAAAAAAAAAAAQIRAwQSIRMxIkFRYQUUMkJScYEj/9oADAMBAAIRAxEAPwD3ClqgHaa3/wDFuvgv71L/AEotfG1uv8K/nQtAsvqKof6T2p4+bXY/uL+dYy57TXVzM/8AxTGPOF2zSR5HgSFXFa0Mk2eoMwUEsQAOpNQpdX06I4e9gz9kSAn4CvNDfRSMGljhdvtPJIT+K04t/EP+3D+0f92hY2w30/aDTxCxhuozJ9UMGA/yrm016yECC6voWmx7exGA+4c1hf0hDn9XF+0f92j9Ixf2cX7Rv3a1sO1ehvzr+mY4u0+B/Ks1217bW1jbC00uZZryXjK8iP3nj+MVSjUYc/q4v2r/AJVmNZtURJpwyy3FxIQoDEgZPHgPAUs5tIWUeOCru7u5v0kuwHbcoTvnUDcRg4wPyp+FNU0VIL2K2ie0nHDSRZXOTlT588/yqZc6fFFa21jBtMjgklT1bOfwFaI3kJ0hdOcL3O0ZQzMcHx4IxSQTTZPpWq8y07FdqLDtCTZJC1pdRR7zHkbGGeSD6nyqv+UeTUGmh0+x7xLVkLTzLnAGGPJ6fV6e8UunaDpFjc6fqOmNcrcQvvZiAVdWGGXGfLPX+V5rs0GsaXNYYliSUrvKqOVyMjr4jIrsjNuNSZyPHUuEecWGnN8yhlVrS2imXfEkyKzFc7QSW652+lFQPlItr7WO1lzJaKyQQIkMagYwAobw/wDqlqTnBcUWWG1bZ6LNqfcxl5I4wB55/Oodt2gW6J7qAbRwGKnBq2NpAzOpSMkfTyi8fhVfJqeg27d22oWSsPBCpx8BXL/kd272OLnV+7tpJCqrtQsSgOR6Z8apYlAVfTxq8uZdOu9Iv5LC4tZ2S2kJ7ooSMKeoAzVFEy4y59kYHBAyT0H8eAPXpVIRi/oD1IxTlLhIdzzxR30URDT7tmQPZVmP0hn6I8t1NTXccQwskSnyCqf88mmYL6O4l7k7BKQWQp0bAyQR4HAJ4wOMdevVk0k4ws4sHxfBly7Emv2SVvLXjMdx0BLd23Hr/t/LhLyHczNu7oAdInzn0xn/AEroMirvfBGcAZxk/l/t50SThBwyD3bFwPiKTFpJ5FaZXV/FMOmmoyVv2RwL2FnOyOVlyvHdupUY5PIwefD4UCdZXwikYJJ3owOOMdf73v6U3Dcxz7xhVkjG4gdGUnGfdgkAj3jHkHDIiBchCzZ2hugHmf8AT0Plgp8vNZNnmWeuwvB1vtJdiQ15HuGRzx9xpiXa0jlR7JJxS2c4W7hzLGctjARB19Bmo8kyTKZoz0YBwT0JGR8cH4H76ZcEsfDObS67HqZXHjy5LnTtXKRLB3S4jG0HNW0F/E/DgK3rkGoGmC0XR4rm7e2hU5DSShVBwT4muk1PQ3famqafuP8A7IM1xyUGdbkvQnTW9pcOZJII5GP1vOinFskkUMojdT0YICDSVPavyE/hgLq8vbx49JuLjfaRoxRNoBAXaACep6+NOW+iwsOEWt9FaE6dJN2g0mwhkRPYNrDvkDHwCjIP3H4ViL572PUIZDZXGm27QlpHlkDQqR1PsNuA56Yz6irz0zb7gWRbd3Yi32kpaxPPGAjoMhh4Vxr+p6rqVnHaX11HJG0ikhYlU7gG5yBVXJd3FtGqXN/M5SQzSMgkfK9AuWbG3JHUfjWssdGutdsLPUo9a7pGJKwvEkgPHs5U8ZOSevTHHiE8OPwt9zPJFfUuTKw6QD9ZvjT9lA2m6hBd2spWZCdhYZGSCOh4PBNXv9FO036KEHzywS5Ev6xFYEpj7X2s+GMY99S4tA7QiOBJJLQGEABlfJPGPH1o9JxfDKY3jknuM12p1O/1C3g+f3G9YnyohRUJLbV8vOsw+oWitsPz3IIBO5Op+6vQ9Z7Ja9qUcMZuLd0RwWV2GGHl+FVJ+TnXG1ZL9ZrNQiBBGM4xt2+dV2X3JvbfBWdmby6tLmW80+Z42KmH+vVW64bpj3Crue5m1O873U447p1iKpwIwFySeg6/dUyw7H6/YJGtpLZxBs9/ltxc+zyOOPogY9fM0usaFrFtEL271KCKGCOTeA3LZXw45I8qVx4ofHkUPFxaKWy0lY9Wt5kyqidSFzwBnpTfZ6/1DTHlNjJGnfBWbfGGzgkeI99RrO9Z5o3Ot5tVYd9PhgIhkH7JOT4HFQLd77UdSlt9Lnhc+CxyjAXOAASR4mjixNq7Jykk91cGtktp9akF1flJZgNmQoUceQ8KG0CHHtRqRUmxjttNv1sBerdSd2HMjZG5/EL7WCBznPu+6Bquu9pILiUQ6NC0e7+rK+2GXwPAGDWeilN7kwSz7XTRZJFPBGsdvhVA5Gcc0tVNn2i1yeHd+jIWYHDBH27T5EYPPTxoofLyXFh6y9B/R/lOutHS8tO1bS3kkLKIp7dFy5IyVYjC56fj5Uan2m7QdoNGuILXss8Ud1EypI0ik7WGM8hcVbJ8megMzNO13IzHcTJOTuPnV3pvZnTtNI+bGbA85mIrrUjmcV3RgOzXZeWOFZdcjvGcYURTCMRcj6PssxYZ88elbKMsmpwWsUccG8g5jOMttA3YHGdox0q21Bkikgjhg3yE78scDaMAjPn7WR6VVyW897qcd/HHtj3RbNpIZNjEknPHP0cc8E9D0nLHGTtllkqO2jRBGAGXya6Ax402Hc9VArrJNGqJ2djxPUAVyG8wKAxxjwpKWKlbsLqlQrk49kDPvzVTqelRatD3OqxrNAH3qBIylDjHGCM/fmrXAPgPhSFF93rii1YDz3VOx8NlYzR6IZrd3fcxYd8MgcccY/Hqax3Zezl0y9v11Cyuw8i93FL81Yqw9rd1Xx45yDXuBt4i24rzUS70sXA2pIyZ8cDijwlwZJmDn7YaXptrssbbdIiHmVjuz48HJHpmqS21btReXVrKkEcdvcTIAcqNqkjk5PT+PKr3XfkuvL+7e6i1Ud4f7RAc/DGaIex3aezs4beG807MBXZL7YYAEHp0zxjPl8adZJA2Rs3v/Mk/UafYzK3JdrdTk/GkrNJcdqLZRFI+guw+s4IJ+BA/ClpbRqZr06CnBRRRML+dH1RRRWRjk9KBRRQCBrk0UVjC+dKOgoorGFNI/wBEUUUDAnQ0h8PWiigwoyus/wDXN6CloopQn//Z", "url": "https://www.cnbc.com/2020/08/18/home-depot-hd-q2-2020-earnings.html", "type": "video"}, "298": {"title": "Grills - The Home Depot", "snippet": "", "uploaded": "", "thumbnail": "data:image/jpeg;base64,/9j/4AAQSkZJRgABAQAAAQABAAD/2wCEAAkGBwgHBgkIBwgKCgkLDRYPDQwMDRsUFRAWIB0iIiAdHx8kKDQsJCYxJx8fLT0tMTU3Ojo6Iys/RD84QzQ5OjcBCgoKDQwNGg8PGjclHyU3Nzc3Nzc3Nzc3Nzc3Nzc3Nzc3Nzc3Nzc3Nzc3Nzc3Nzc3Nzc3Nzc3Nzc3Nzc3Nzc3N//AABEIAEEAdAMBIgACEQEDEQH/xAAbAAABBQEBAAAAAAAAAAAAAAAFAAIDBAcGAf/EAEcQAAIBAwICBQcIBQoHAAAAAAECAwAEERIhBTETIkFRYQYUMnGBkdEHFSMzQqGxwTRScvDxJGJkgpKTpLKztDVDU2NzhJT/xAAZAQADAQEBAAAAAAAAAAAAAAAAAQIEAwX/xAAnEQACAQMCBQQDAAAAAAAAAAAAAQIDETEhUQQSE0HwIjIzsRSRwf/aAAwDAQACEQMRAD8A0a2fOK5n5SruC04RK1w6p01s8aFnAye4DtO4o9bsMcqzj5bgWh4bvkRBsZGSNR33/qj3VLV0CyZ0QXlbOr61vs+FMjh0yKOvyT7H84Hvpgjm6JxrOrJG74xuKnW2nabZsgtz6Qcte3b3D8qCzxINYBw/JzunifGvGtRqGkNklPs96mpYLacFc4xlf+Yva58e6pLe2mZ4iwXmm3SL3N40BoU+gJUHS24U7r4GmvGy4BU+6iXmcvmratIwqH6xf+k3j31Vkifo5dJycZ9Ic9vjQBB0ZAOQds9niKkWGIhtec538R/GiVzYmMSKdGzSL6Q7Jox39xNMmspEnIGgg5Aw67/ygjv7hSAENGSB6x+dMSI6eR7OzwNEIbZsRZA6zJvqB+2wpttbMwizjGY84cH7D5/KncCbyWeO14z9IQOkQxjVsMkr21u9jri4ZFHJs6F1YZ5EO1YFBbmXikIGlVeVMbg4BFbnYztJwiCR2LM+tiT2kuTQskyJWk350qqNL1jSqiAvCTtvg1wnyzwZ4RbXGrk4TT7zmu5Q4Irg/lXjaWzZxyURD73qWUsmf3Cma1mkIwAMBe/DKM/d99OWEfOAXH284/8AbAord2Qh4NLIVPpAAgc8yDn/AAqtGmriCk9rY/xw+FJFFOyjXVbavtSQ/wC5kFW+F2iv5m+dm829+iUn8K9sUBNk3/dth77qX4UuG3LQW1pJ0W4jgbfO+hXH39J91MBwtwvCTJpyOigPvtiapRRkxnP6uOXgtWDc4tDAU6pRFznfqQmMe/YmnQvHHAZGPU6DXy32EfxoYII8QtdT3DEYw0+f76GmXUCpfsmNgTj/AO9R+dWeJXGjzxsdUPc/68FMvHEt5I4wAC4PgRfr8DSQwfHbKohRFIJaMYx/SHH4YptrZYSwYIcO9vn2pLRaFo+mg0xkDpImyR/Sjmn8Ft/PfNYssBEkEpIXVnDTr+5pDOe4bDJJxixhbAZJYEy3eUkO59dbCkZtOHRW7MGMTMpI5HDGs98ztTxtjaljHHPCBlCOqIZe/wBtdRJxeK1tILdo5W0oMMoBByPXTi9SZl15OsaVBm41ASfop/7I+NKqujnY7ZCC/OuX+UW3jfgE8+o62liXflgFvjRC34pCYo5hINMikjCk9pH5U+eGLjJ+bpFkcsdRRYjqGAd+eRjOazvi6F+Xm1Nn4XEW5uXQ4iR1uuDraGUR7qW0qGJOo4I35ZGPbQa0YG6jYBtXSxn0ew3efyzWmJYIk0NvBdXCy61jgVpnTpCowuM4xs23gaIWfBciIRNcsdCN+ldmGRcZ57BhjngYpxqJ6ol0ZRyZJwpx0vDUeOFVk6M9bVqJWeTGN/HPLtorZ8OFzwq3lURqGiwoLHOx7vVWnRWP0JYNcFXAAbznZho1bnH6gz27bUD4n5N3txcfOnCJnnFzhJEedWLuNgVJI3xzz2DO2N7U1fUmVN20+0Z5dcOmhgd5o9C5ADHtOfVUNzbxx2CvFKz4gOR0eMjRF457uztrubDycub3jEXzjKddqweK2WYAlyuoSahkEBeR5bneusPDpEkjt2ef6ZiArTqS7YyQNsH0s+OaHNPAKlJZ+0Y9c3cei6j59eUHI5ZePP3qKuKbdVuXMqpMFlJJAGD50G7+Wdq0uThUL29yXeVltwpmxcqVRcHTuB4nlSubBrLDSXF3BHlVDG4Aw2klcYH6ud/4VDmi1Td9P4ZraXUK6GlkjY6Eyy7g/wAq5+rNV+H3kCGFMI4HRqoL6dJ6ZwG8cZO3eK0OVIJVPScQkYt6Qa4yCP7PhioWtbMhgeITYIPO4O+cZyMduB7hU9WO5XQnsArGWDiHGGji0FHKuWVgc5R1/PNGmtY44UiUqEjUIupAxwBjnT2FnFIs/n5kkUltLuXGSdzvvn996rXF9A2QJV9gqo1YLLIlw9VvRELxJqPXX+6WvartPCT9b91Kr69Pcn8ersEfJERyQ2AeEzSFD0S4ypbpG5/gDuMkbGuyVoUjUyRvNNcldHQt1uqcdTIDK6k7g55b0C8m+J2Nhw8RSmGOVEY5Zx9MNZOhhnIPardn4vuOMwNA0kM0cl9Pq1a5k6i4xg42bYDfnsCeVeVFKCb3u8HrTl1Wli1lny3ncpeUNzNB5RcFuAEup0ui4t4MKXc6Mjuydjnx7OQJRcX4mbs+c8Fmlnt7WK4xHNGAejaQhsjqlTrxgb7Vz8PErewvLK5aWG4uIZzIUEoYkdXt3wTjnVuw8prCzvXuLPhSjWkMcmXVdQR3YsdIGWOoc/1d81ooVbQ9Whxr8O5S9C5ku5bTjN4nkvAs3DisMtn0Sz9Iu5ZSqvp5gaAwGaj4WOJ2K8PjHCJJFF1Jc6+mjUFTb6Spyeq2k6utjaht3xC1uuCQcNS3kDQYEckkisYlGdlIGcHI2JwMbVfuvKGCN1vY+HA3Wk9JL1CcdD0ePRyVyA2DntrpzJu7ZzdGSjZR38yOjPEYOOC7bhUy29rb+bFGmTXoSHBOc4zpYNsMb7VctLxUm4cLfhFzm3DXdsvnaYaIgAs7NyHVJ5jFCLvyzs/OJUntJNFx0pcLOoOHiSM4yP5pPtFV4PKbhcdxYy20PEEltLTzRWFzGcxjJyQVwx33B2qnKKeTlyya1Xn7Ck3HVtYbqyn4dOzTNItwJZEDp9HowNACnBJPLHt3qtx7j/zvYpbG2MZjnWRWLZ6ojK6feWPtrmL67gu72eWGOK1gklaRIUbZAewYrxAgXqkHO2dVZpVpu67GiFOmrPuErFx0ro0bZZCoOcDeqzbMwI2zt41AhCDJbx504MCd3UHvzXK72O90etUTGp8A7hhj116QnYwNGouZEULRaOuspOfsqPjSp5K96++lT12HdbkEn6SP2fzpj/Uz/smlSrdH3I8VdwBYf8RH/jb8KOWvoe2lSq+I+RHo8B8Ei5F6VW3+pk/ZNe0qrsRLJx3HP0uH9k/jTYPrKVKieTCsFgc6u2f1aesf5hSpVDJXuJ7j0/a341BH6R/rV5SqWU8k8voJ66m7K9pUuwRGClSpUDZ//9k=", "url": "https://www.homedepot.com/b/Outdoors-Outdoor-Cooking-Grills/N-5yc1vZbxaz", "type": "video"}, "299": {"title": "WM Bagster WM Bagster Dumpster in a Bag (Holds up to ...", "snippet": "", "uploaded": "", "thumbnail": "data:image/jpeg;base64,/9j/4AAQSkZJRgABAQAAAQABAAD/2wCEAAkGBwgHBgkIBwgKCgkLDRYPDQwMDRsUFRAWIB0iIiAdHx8kKDQsJCYxJx8fLT0tMTU3Ojo6Iys/RD84QzQ5OjcBCgoKDQwNGg8PGjclHyU3Nzc3Nzc3Nzc3Nzc3Nzc3Nzc3Nzc3Nzc3Nzc3Nzc3Nzc3Nzc3Nzc3Nzc3Nzc3Nzc3N//AABEIAEEAQQMBIgACEQEDEQH/xAAbAAEAAgMBAQAAAAAAAAAAAAAABQYDBAcCAf/EADYQAAEDAgUCBAMECwAAAAAAAAEAAgMEEQUGEiFBMWETIlGBB6HBFDKy0RYXIzRCQ2Jxc5Gx/8QAGgEBAAIDAQAAAAAAAAAAAAAAAAIEAQMGBf/EACMRAAICAQMDBQAAAAAAAAAAAAACAQMEETGhEhMhBRRCYXH/2gAMAwEAAhEDEQA/AO4oiIAiIgCIiAIiIAiIgInMNVWwYdI7C5aaOp1NEbqjdjjfdux56e6rMebsQjrDHVU/gzW1PpZN7D1Y7+ILL8T52RYfRQDTeWcksI2cA0jcc9VSsKxDQYMNxKQzUL3Fsb5yXvp3EHS4OvqsDbnYdFoeH3iStOfRVb2bNzpQzLHUUpNNpjqLjyS337DuvDs1xU9PPJVReZhAYxh63BPmPRo7/XZUh1PUxOe2lEdMzS188srwG6yPN5j6kGwHFrLSnqsOjpnUcYqa0SNAlnkPhteQRYhtie25G3Cirs2kwZbOx016vBIz45jOOVoqY6ySlpGn+SSNTeQ0en9RBJ4sNlaqCuxCagbC2r+0T6AYyWWIHBeRzb/dunVU2PEmBgb9nvp20nyD3tdSTc6OpoPCp8PjhLdtXikn8NvlZTVX+RFvU8ONm4kumHUlZBTvbJXyyykl+uRt2hx9B1t2W7h0UkQe6oqjNM8guvs1voAOAqFFnB1RSumMADo3WmDdyW8OueL7Edx0useH43V4nmmgimlc2Fk1msiNmc725v3U/wAIz6jRMxETv9HTrovNkUy4Uz4rQ6sv09QDYwVTXexa5v1C5PUVMroJDHpDwx2na+9tl2/OuEVWN4G6iovDErpWuvI6wsFzt3w0xzrejv6iU/kh4mfju98Oq6+Ck09diMX3Gt0aANm2de+56W3ue2y2oqirlLrPcwagSLNt909NvW2/c9Fax8O8xs2DaQt/z2+i+fq/zGB+7wE9pwsFZqLp2q4K7Q1FdJM0VDg5nh2Nw25d7LJVNqn6fsz4myXNw8XFuPmLe6n4sjZia4XoGf3NQy3/AFZv0GzJNc+BSQnp+0n/ACBWTV7fJZ+rt8eCFw7x43RuJDZdFpHh2kXtbjg+ilMoDxs20AL43uMrnks5s1xv8lmjyDmkPHnoG26OM7j8tKn8rZSxTDsehr6+Oja2NrgTTykgkgi+kgW6obqsS+bVll0iJgvqIiHRn1ERAEREAREQBERAEREAREQBERAEREAREQBERAf/2Q==", "url": "https://www.homedepot.com/p/WM-Bagster-WM-Bagster-Dumpster-in-a-Bag-Holds-up-to-3-300-lb-775-658/202228840", "type": "video"}, "300": {"title": "The Home Depot Large Moving Box (18 in. L x 18 in. W x 24 in ...", "snippet": "", "uploaded": "", "thumbnail": "data:image/jpeg;base64,/9j/4AAQSkZJRgABAQAAAQABAAD/2wCEAAkGBwgHBgkIBwgKCgkLDRYPDQwMDRsUFRAWIB0iIiAdHx8kKDQsJCYxJx8fLT0tMTU3Ojo6Iys/RD84QzQ5OjcBCgoKDQwNGg8PGjclHyU3Nzc3Nzc3Nzc3Nzc3Nzc3Nzc3Nzc3Nzc3Nzc3Nzc3Nzc3Nzc3Nzc3Nzc3Nzc3Nzc3N//AABEIAEEAQQMBIgACEQEDEQH/xAAbAAEAAwEBAQEAAAAAAAAAAAAABAYHBQMCAf/EADQQAAEDAgMFBgQGAwAAAAAAAAEAAgMEEQUSIQYTMUFRImGBkaGxMlJx0SRCYnLB0hUzNP/EABkBAAMBAQEAAAAAAAAAAAAAAAADBAIFAf/EACARAAIDAAEFAQEAAAAAAAAAAAABAgMRMgQSITFBEyL/2gAMAwEAAhEDEQA/ANxXxJLHELySNYOrjZfazHatlc3aSsMMzxGcuVoeBbsjqFicu1G4Q7nhoEmLUEd81VGbdDf1Uc7QUWazSXDqHs/ss/w+Su3zxVFxjyjKX5Drc34d1l1GvNuAt9Ep3D1QXBmM0zhcMm8GX9l9/wCXox8TpG/uid9lTmtj5xM8lCr5pY5jHE90bABYM7PLuR+x5+BfH47hbCGvrYmOP5XGx8iuiFkO9ZUzWje1xDgx9nXIdpoe9a6E2Eu4VOCifqIi2LCoO1rcmOyH5mNPpb+FflR9tm2xiJ3zQD0c5Jv4D+n5nGjljuRvG36X1UtnBcExsdUSOkPZB4KTT04iYe0Wl+lw62Xp4HqubG2W+jqypil7O0DoufiH/U76D2UiiJNLGS4vNviPNeNcPxDz3D2CfF6tJZLHhzcBwulw+WmpKOPLGZ2l13Fxc4uFySea2FZVggBxaiYeJqGH1C1VVUPVrJeoXbLEERE8nCpu3TPxdG/qxw8iPurkqttwy7aJ/Rzx52+yVdwY2l/2il7tgne+5uLcDa2i/S7KN5LdreTQLX4cvDh7qRKwuuN1dtu0S24PlqvN9PFOQCHi2gyOB9DquY65e4nXjdHUpE6gcHUkbgLAg6eKj4i5wmIYBmNuPLQKZTQ7mBsV75eaj1v+5/h7J9fhLSWxpyeH5s3HfHKPm7egk/Raes62Tgkkx2BzWEtju55twGUgepC0VWVeiK7kERE0UFzsZwwYnAxm8yOjdmBte+i6KLxpNYz1Np6il1GBV1OSREJGjnGb+nFQJIQexLGCRycOC0NeU9NDUC00THj9QSH06+D1e/pQ42CNoa0WA71FfTTVmICnp25pHkADkNOJ7lcqjZ+nfcwPfEenxBSMIwuPDw9+jp5D2325cgO5ZjTLfJp3LPB6YVh0WG0wijF3m2d9tXGymoiqJW9CIiACIiACIiACIiACIiACIiAP/9k=", "url": "https://www.homedepot.com/p/The-Home-Depot-Large-Moving-Box-18-in-L-x-18-in-W-x-24-in-D-1001006/202029359", "type": "video"}, "301": {"title": "The Home Depot - YouTube", "snippet": "", "uploaded": "", "thumbnail": "", "url": "https://www.youtube.com/user/homedepot", "type": "video"}, "302": {"title": "40 lb. Top soil-71140180 - The Home Depot", "snippet": "", "uploaded": "", "thumbnail": "https://encrypted-tbn2.gstatic.com/images?q=tbn:ANd9GcTxg-EsWCHE0y3OnVK_De2ib-0AvMhfcohlpeBUKKHJ-OXGR0Z-fSyWa4I", "url": "https://www.homedepot.com/p/40-lb-Top-soil-71140180/100355705", "type": "video"}, "303": {"title": "Gorilla 0.71 oz. Super Glue-78056 - The Home Depot", "snippet": "", "uploaded": "", "thumbnail": "https://encrypted-tbn2.gstatic.com/images?q=tbn:ANd9GcTpmPL-tGhSzalzhQT-2tDbzWhzJxiCFsn_x_72AjxlxzMAnYbaa5CXnhM", "url": "https://www.homedepot.com/p/Gorilla-0-71-oz-Super-Glue-78056/100661959", "type": "video"}, "304": {"title": "Home Depot (HD) earnings Q1 2020 dragged down by ...", "snippet": "", "uploaded": "", "thumbnail": "https://encrypted-tbn1.gstatic.com/images?q=tbn:ANd9GcQC_DEY86C1iPBjY8iL2_cFaPlA3mzYA16FwkR9OKYC7eyJydcHHiSBs4bLFM2B", "url": "https://www.cnbc.com/2020/05/19/home-depot-hd-earnings-q1-2020.html", "type": "video"}, "305": {"title": "Google Nest Learning Thermostat 3rd Gen in Stainless Steel ...", "snippet": "", "uploaded": "", "thumbnail": "https://encrypted-tbn0.gstatic.com/images?q=tbn:ANd9GcSVDtU2bliUU30nJlDmQoiaWf_u8W-tNajSIYO0q8FtFWrmbNDB8sqr5dBJ", "url": "https://www.homedepot.com/p/Google-Nest-Learning-Thermostat-3rd-Gen-in-Stainless-Steel-T3007ES/206391087", "type": "video"}, "306": {"title": "TRIMACO Easy Mask 12 IN. X 180 FT. Brown General ...", "snippet": "", "uploaded": "", "thumbnail": "https://encrypted-tbn0.gstatic.com/images?q=tbn:ANd9GcStrYY84VsesAyxJ3pu_fXDwYktJ4hb3IZ9TGjGBZlfIl9tVQyFrrcvS9HL", "url": "https://www.homedepot.com/p/Trimaco-Easy-Mask-12-IN-X-180-FT-Brown-General-Purpose-Masking-Paper-12912/202040755", "type": "video"}, "307": {"title": "Home Depot to speed up deliveries with new distribution centers", "snippet": "", "uploaded": "", "thumbnail": "https://encrypted-tbn1.gstatic.com/images?q=tbn:ANd9GcQrU0gBPZFqPPB9MG60cARWzWd5EcEpzOF64O8Eip-yj2lx0gFSEJ3yaRVEUCs", "url": "https://www.cnbc.com/2020/08/04/home-depot-to-speed-up-deliveries-with-new-distribution-centers.html", "type": "video"}, "308": {"title": "Working at The Home Depot | Glassdoor", "snippet": "", "uploaded": "", "thumbnail": "https://encrypted-tbn2.gstatic.com/images?q=tbn:ANd9GcQ_T3b_7h91wKTRkF0rTK_DQmzJYMXlPFdDYSy9b2vYi9iH072zmZ8gl7uZ", "url": "https://www.glassdoor.com/Overview/Working-at-The-Home-Depot-EI_IE655.11,25.htm", "type": "video"}, "309": {"title": "HDX 17 Gal. Tough Storage Bin in Black ... - The Home Depot", "snippet": "", "uploaded": "", "thumbnail": "https://encrypted-tbn2.gstatic.com/images?q=tbn:ANd9GcQBwleymfySZAIFq5_SHl-vmVpf5rO2Y2LDEjCSz1nPQTBRwaUPr2tXjBv8", "url": "https://www.homedepot.com/p/HDX-17-Gal-Tough-Storage-Bin-in-Black-SH17GTOUGHTLDBY/205808350", "type": "video"}, "310": {"title": "The Home Depot Heavy-Duty Large Moving Box with Handles ...", "snippet": "", "uploaded": "", "thumbnail": "https://encrypted-tbn0.gstatic.com/images?q=tbn:ANd9GcRVNOlPUZDJG-o3c4e_Zdc1BMyM-zyLOJDoTFjl_sFMFwANhsOj9dcD86U", "url": "https://www.homedepot.com/p/The-Home-Depot-Heavy-Duty-Large-Moving-Box-with-Handles-18-in-L-x-18-in-W-x-24-in-D-1001019/203457764", "type": "video"}, "311": {"title": "Vinyl Flooring & Resilient Flooring - The Home Depot", "snippet": "", "uploaded": "", "thumbnail": "https://encrypted-tbn1.gstatic.com/images?q=tbn:ANd9GcSjxXKicQ4Hkl503hHUdEYq5C0FvzpStHiVtPEfXIQQvzp8S_o8NCspOUc", "url": "https://www.homedepot.com/b/Flooring-Vinyl-Flooring/N-5yc1vZapwr", "type": "video"}, "312": {"title": "Glacier Bay 2-piece 1.1 GPF/1.6 GPF High Efficiency Dual ...", "snippet": "", "uploaded": "", "thumbnail": "https://encrypted-tbn1.gstatic.com/images?q=tbn:ANd9GcSdHiode2ZuwRptsc40GyBD5ezgdlWkb1K_AyqglHPMVU2NW0F-giE3Egw", "url": "https://www.homedepot.com/p/Glacier-Bay-2-piece-1-1-GPF-1-6-GPF-High-Efficiency-Dual-Flush-Complete-Elongated-Toilet-in-White-Seat-Included-N2316/100676582", "type": "video"}, "313": {"title": "Costa Farms Golden Pothos 6 in. Grower Pot-6GOLDPOTHOS ...", "snippet": "", "uploaded": "", "thumbnail": "https://encrypted-tbn0.gstatic.com/images?q=tbn:ANd9GcSMQsMr5mZBvi4gH-CT6Qydg3XEkG5_cAJ-GaDHD8BZivtOTT0O-qxgsB-D", "url": "https://www.homedepot.com/p/Costa-Farms-Golden-Pothos-6-in-Grower-Pot-6GOLDPOTHOS/202674500", "type": "video"}, "314": {"title": "Google Nest Thermostat E-T4000ES - The Home Depot", "snippet": "", "uploaded": "", "thumbnail": "https://encrypted-tbn3.gstatic.com/images?q=tbn:ANd9GcSnofjIH_nl6eIIChCpJ3MWIU8Bsh-SM-eyMzk--yoZCEddB2o7pXVtKncr", "url": "https://www.homedepot.com/p/Google-Nest-Thermostat-E-T4000ES/302714540", "type": "video"}, "315": {"title": "ecobee 4 Smart Thermostat with Room Sensor and Built-in ...", "snippet": "", "uploaded": "", "thumbnail": "https://encrypted-tbn2.gstatic.com/images?q=tbn:ANd9GcQWKTJDmIlSBR9FKHrnDPgZosDMp1jDaoQIU9n3wpqRsAQC_8MzSgzwNu8", "url": "https://www.homedepot.com/p/ecobee-4-Smart-Thermostat-with-Room-Sensor-and-Built-in-Amazon-Alexa-EB-STATE4-01/301500827", "type": "video"}, "316": {"title": "Coronavirus: Home Depot closing at 6 p.m. local time due to ...", "snippet": "", "uploaded": "", "thumbnail": "https://encrypted-tbn1.gstatic.com/images?q=tbn:ANd9GcRMCvPxrdw__BwBOve6FveXIKLcKPb97adfHiEup9lRDvHVl7fD2pDFMcyY", "url": "https://www.usatoday.com/story/money/2020/03/18/home-depot-store-hours-changing-coronavirus/2863182001/", "type": "video"}, "317": {"title": "An inside look at The Home Depot in-store experience | NRF ...", "snippet": "", "uploaded": "", "thumbnail": "https://encrypted-tbn2.gstatic.com/images?q=tbn:ANd9GcQNOYV_NWK3Nie_HFEjIxt8DV02m5pwAc2uXtbSHVFIrHPQS8JDztUZ3KFM", "url": "https://nrffoundation.org/blog/inside-look-home-depot-store-experience", "type": "video"}, "318": {"title": "Home Depot Commercial: Last Week Tonight with John Oliver ...", "snippet": "", "uploaded": "", "thumbnail": "https://i.ytimg.com/vi/boI4D1FlIVs/default.jpg?sqp=-oaymwEECHQQQQ&rs=AMzJL3m9bbCcmuqUsg9HPRm8qCm2Sri-vw", "url": "https://www.youtube.com/watch?v=boI4D1FlIVs", "type": "video"}, "319": {"title": "Home Depot Black Friday 2020: Sale to kick off in early ...", "snippet": "", "uploaded": "", "thumbnail": "https://encrypted-tbn2.gstatic.com/images?q=tbn:ANd9GcQniRj7iZDMsoyUm7oaLUOkFI-_5tF8TsXgTkv0jEquT1zUUO6CPv7nAtU3", "url": "https://www.usatoday.com/story/money/2020/09/09/black-friday-2020-home-depot-sale-holiday-shopping/5759077002/", "type": "video"}, "320": {"title": "How to Winterize a House - The Home Depot", "snippet": "", "uploaded": "", "thumbnail": "https://encrypted-tbn0.gstatic.com/images?q=tbn:ANd9GcTw4comwL8GH0N4oikBrzDrVDCMqICFtzG615R87SLTbZJGZXl8uk0c3dx3", "url": "https://www.homedepot.com/c/ah/how-to-winterize-a-house/9ba683603be9fa5395fab90eefdc135", "type": "video"}, "321": {"title": "Everbilt 1-1/2 in. x 12 in. White Plastic Flanged Strainer Sink ...", "snippet": "", "uploaded": "", "thumbnail": "https://encrypted-tbn3.gstatic.com/images?q=tbn:ANd9GcSJOX0XGMTgyh7ExBzXlnU00iRJY-9yqb0dwtmtDD3ckjCVyGFSpICO_L3-", "url": "https://www.homedepot.com/p/Everbilt-1-1-2-in-x-12-in-White-Plastic-Flanged-Strainer-Sink-Drain-Tailpiece-Extension-Tube-C9803/205153885", "type": "video"}, "322": {"title": "Hampton Bay Piedmont 30 in. Steel Fire Pit in Black with Poker", "snippet": "", "uploaded": "", "thumbnail": "https://encrypted-tbn0.gstatic.com/images?q=tbn:ANd9GcSOcghOi4aIAageg6vQRH-FEST5FzDSBkZpbnFP_5XDUokd00J6s3C7rzQ", "url": "https://www.homedepot.com/p/Hampton-Bay-Piedmont-30-in-Steel-Fire-Pit-in-Black-with-Poker-OFW992RA/302563838", "type": "video"}, "323": {"title": "Toro Ultra 260 MPH 340 CFM Electric 12 Amp Blower/Vacuum ...", "snippet": "", "uploaded": "", "thumbnail": "https://encrypted-tbn0.gstatic.com/images?q=tbn:ANd9GcSfvgd3EsFBkpLVSGYjzledLWpLiqmwJ2TfQu79zyqa1CipH8rvOGWKrsc6", "url": "https://www.homedepot.com/p/Toro-Ultra-260-MPH-340-CFM-Electric-12-Amp-Blower-Vacuum-Mulcher-51619/205746070", "type": "video"}, "324": {"title": "Masks mandated: Home Depot joins stores requiring face ...", "snippet": "", "uploaded": "", "thumbnail": "https://encrypted-tbn2.gstatic.com/images?q=tbn:ANd9GcRH8L-H-iBO9CUS830rPevPqwPBXny_Py9kobQ60kWKFRF7k_CmPKIU_VhQ0Ng", "url": "https://www.usatoday.com/story/money/business/2020/07/17/masks-mandated-home-depot-joins-stores-requiring-face-coverings/5459663002/", "type": "video"}, "325": {"title": "Marazzi Montagna Rustic Bay 6 in. x 24 in. Glazed Porcelain ...", "snippet": "", "uploaded": "", "thumbnail": "https://encrypted-tbn3.gstatic.com/images?q=tbn:ANd9GcTft8OiEyoBwxj8lxpdDSS3dL6VHjF34FLoRt9hR465Ia8JBq8Q9uWv85G-", "url": "https://www.homedepot.com/p/Marazzi-Montagna-Rustic-Bay-6-in-x-24-in-Glazed-Porcelain-Floor-and-Wall-Tile-14-53-sq-ft-case-ULM8/204485224", "type": "video"}, "326": {"title": "The Home Depot Heavy-Duty Large Adjustable TV and ...", "snippet": "", "uploaded": "", "thumbnail": "https://encrypted-tbn3.gstatic.com/images?q=tbn:ANd9GcTISwwOJJXw14hVbRntnMZmuh8xgBFa0tRaFIWLAqyvI9eSu5j4Wrj4t0tG", "url": "https://www.homedepot.com/p/The-Home-Depot-Heavy-Duty-Large-Adjustable-TV-and-Picture-Moving-Box-with-Handles-1001018/203339256", "type": "video"}, "327": {"title": "Team Depot - The Home Depot", "snippet": "", "uploaded": "", "thumbnail": "https://encrypted-tbn2.gstatic.com/images?q=tbn:ANd9GcRZ29PXj8k-arCVGYgRsVtbaTmxJpy-JhFleABCt8dx-kobNcvfhCDuVpuHPbA", "url": "https://corporate.homedepot.com/foundation/teamdepot", "type": "video"}, "328": {"title": "Graco Magnum X5 Airless Paint Sprayer-262800 - The Home ...", "snippet": "", "uploaded": "", "thumbnail": "https://encrypted-tbn3.gstatic.com/images?q=tbn:ANd9GcTqjhSEX5_fYZZyIlvGYuITtI2AsLdW-B9i9TFG0qHHHDA3s5w3zTcZ9E4", "url": "https://www.homedepot.com/p/Graco-Magnum-X5-Airless-Paint-Sprayer-262800/100634354", "type": "video"}, "329": {"title": "Glacier Bay 2-piece 1.1 GPF/1.6 GPF Dual Flush Round Toilet ...", "snippet": "", "uploaded": "", "thumbnail": "https://encrypted-tbn1.gstatic.com/images?q=tbn:ANd9GcSwkig4gsNcbTkrsaRGTcKErruI-eAl7VIGUzYyyXAlvtzcXDt8JvCRF5k", "url": "https://www.homedepot.com/p/Glacier-Bay-2-piece-1-1-GPF-1-6-GPF-Dual-Flush-Round-Toilet-in-White-N2428R-DF/202862164", "type": "video"}, "330": {"title": "Miracle-Gro 25 qt. Potting Soil Mix-72781430 - The Home Depot", "snippet": "", "uploaded": "", "thumbnail": "https://encrypted-tbn0.gstatic.com/images?q=tbn:ANd9GcSzm0ivE70PABRAjOJNFnZAbCNyuGAZBm_xGkaYNS6cMPTC9MPBlqfa5XHh", "url": "https://www.homedepot.com/p/Miracle-Gro-25-qt-Potting-Soil-Mix-72781430/206457033", "type": "video"}, "331": {"title": "Call2Recycle: The Home Depot Recycles ... - The Home Depot", "snippet": "", "uploaded": "", "thumbnail": "https://encrypted-tbn1.gstatic.com/images?q=tbn:ANd9GcRdkwZCqk9is4Jv8-zjw6knhwyK_-O5bMNlVrTMXRR0pEO_p2tOSeO9jpw", "url": "https://corporate.homedepot.com/newsroom/call2recycle-home-depot-recycles-ten-million-pounds-rechargeable-batteries", "type": "video"}, "332": {"title": "Disaster Relief - The Home Depot", "snippet": "", "uploaded": "", "thumbnail": "https://encrypted-tbn1.gstatic.com/images?q=tbn:ANd9GcSjuhrjCIM5GuTTYjHhJbdNczy0Dv7KV75sq0Onl990VAL705ypwDbymPlA", "url": "https://corporate.homedepot.com/foundation/disasterrelief", "type": "video"}, "333": {"title": "Honeywell Home Wi-Fi 7-Day Programmable Smart ...", "snippet": "", "uploaded": "", "thumbnail": "https://encrypted-tbn0.gstatic.com/images?q=tbn:ANd9GcTtaRICvFoDl9qDzRoIdv6DZh6CaXpwV9WkPU-lNbyc8Z_skAuZk1UbGpr6", "url": "https://www.homedepot.com/p/Honeywell-Home-Wi-Fi-7-Day-Programmable-Smart-Thermostat-with-Digital-Backlit-Display-RTH6580WF/203556922", "type": "video"}, "334": {"title": "The Home Depot Does UNTHINKABLE! Drops #1 RATED ...", "snippet": "", "uploaded": "", "thumbnail": "https://i.ytimg.com/vi/_pqA6sRtZ8I/default.jpg?sqp=-oaymwEECHQQQQ&rs=AMzJL3niLNRQm4OqX2rsnS02FMmGez3iUw", "url": "https://www.youtube.com/watch?v=_pqA6sRtZ8I", "type": "video"}, "335": {"title": "Leviton 15 Amp Single-Pole Toggle Light Switch, White-R52 ...", "snippet": "", "uploaded": "", "thumbnail": "https://encrypted-tbn3.gstatic.com/images?q=tbn:ANd9GcTa0CcUKcexy1C34VmWcSMMmbCA1ean18Db0sx7SXZ9EeenH30bjpVCJ2yW", "url": "https://www.homedepot.com/p/Leviton-15-Amp-Single-Pole-Toggle-Light-Switch-White-R52-01451-02W/100026991", "type": "video"}, "336": {"title": "DEWALT 20-Volt MAX Lithium-Ion Cordless Combo Kit (7-Tool)", "snippet": "", "uploaded": "", "thumbnail": "https://encrypted-tbn0.gstatic.com/images?q=tbn:ANd9GcQo1Nh4Z8ktt36XdtOkTswlMUiSd0M8z7sB8paYlsAY_U_ng3vnYsXytG77", "url": "https://www.homedepot.com/p/DEWALT-20-Volt-MAX-Lithium-Ion-Cordless-Combo-Kit-7-Tool-with-ToughSystem-DCKTS781D2M1/312585400", "type": "video"}, "337": {"title": "How Often You Should Change Your Air Filter - The Home ...", "snippet": "", "uploaded": "", "thumbnail": "https://encrypted-tbn0.gstatic.com/images?q=tbn:ANd9GcTNwZ4WG14pXxbK2nmPtgl0wIbjieJ6YX5gHN-ShpH9VYesqOCTOY5oIaid", "url": "https://www.homedepot.com/c/ab/how-often-you-should-change-your-air-filter/9ba683603be9fa5395fab90cf4eb97a", "type": "video"}, "338": {"title": "Home Depot adapts Black Friday, holiday shopping season to ...", "snippet": "", "uploaded": "", "thumbnail": "https://encrypted-tbn3.gstatic.com/images?q=tbn:ANd9GcRSL4kJS8x32a5qAnib5Pw_KNpXRO7pYQfIstyPJS2lydTsG-W9HD2fCnph7Rs", "url": "https://www.cnbc.com/2020/09/09/home-depot-adapts-black-friday-holiday-shopping-season-to-pandemic-era.html", "type": "video"}, "339": {"title": "Miracle-Gro Nature's Care 32 qt. Organic Potting Soil Mix ...", "snippet": "", "uploaded": "", "thumbnail": "https://encrypted-tbn3.gstatic.com/images?q=tbn:ANd9GcS3MkOSAz2zgdqzwB2GI5VkEuVVvL39XIlkSTAGfJLjpP6UB7BrNL9UqJR9", "url": "https://www.homedepot.com/p/Miracle-Gro-Nature-s-Care-32-qt-Organic-Potting-Soil-Mix-71683120/204698486", "type": "video"}, "340": {"title": "Supply Chain Unveils First Flatbed ... - The Home Depot", "snippet": "", "uploaded": "", "thumbnail": "https://encrypted-tbn0.gstatic.com/images?q=tbn:ANd9GcS6uss639DgJzSoE0HIZSfao4ixemiurpqIoauCJzLvkTXXIqEZKPKdu0E", "url": "https://corporate.homedepot.com/newsroom/supply-chain-unveils-first-flatbed-distribution-center-fdc", "type": "video"}, "341": {"title": "BEHIND THE SCENES: HOME DEPOT'S ... - The Home Depot", "snippet": "", "uploaded": "", "thumbnail": "https://encrypted-tbn2.gstatic.com/images?q=tbn:ANd9GcRHjG3wPX8Ip0AdIBrEOOsNp_dbphxLVx6x54jVPRs3bKB9kOpCcLiod60", "url": "https://corporate.homedepot.com/newsroom/home-depots-hurricane-headquarters", "type": "video"}, "342": {"title": "Serving Veterans - The Home Depot", "snippet": "", "uploaded": "", "thumbnail": "https://encrypted-tbn3.gstatic.com/images?q=tbn:ANd9GcRESEEQMjSU2K_qoOXe2j1uSaWwa6r4QZyfzgwaztwI4jBwbpnjfXKcbvNF", "url": "https://corporate.homedepot.com/foundation/servingveterans", "type": "video"}, "343": {"title": "Augmented Reality | The Home Depot Mobile App - YouTube", "snippet": "", "uploaded": "", "thumbnail": "https://i.ytimg.com/vi/yETvPdW9J4s/default.jpg?sqp=-oaymwEECHQQQQ&rs=AMzJL3miLFScmsJ4SU9nPgZ8UOSGl319Bw", "url": "https://www.youtube.com/watch?v=yETvPdW9J4s", "type": "video"}, "344": {"title": "Home Depot employees to get up to $1,000 bonus due to tax ...", "snippet": "", "uploaded": "", "thumbnail": "https://encrypted-tbn0.gstatic.com/images?q=tbn:ANd9GcTch-hR2vPB5wD_qCOYwaUJOMFC95IlTZk8GCqD2L2U7LSqdDSjDjkjX2oT", "url": "https://www.cnbc.com/2018/01/25/home-depot-to-award-hourly-employees-1000-bonus-due-to-tax-reform.html", "type": "video"}, "345": {"title": "Why Home Depot Failed In China - YouTube", "snippet": "", "uploaded": "", "thumbnail": "https://i.ytimg.com/vi/d7QxeBwWXvY/default.jpg?sqp=-oaymwEECHQQQQ&rs=AMzJL3m6bDrpmY57yyrEJNBpHs3tVhmpzA", "url": "https://www.youtube.com/watch?v=d7QxeBwWXvY", "type": "video"}, "346": {"title": "Supply Chain elevates The Home Depot into Gartner Top 25", "snippet": "", "uploaded": "", "thumbnail": "https://encrypted-tbn3.gstatic.com/images?q=tbn:ANd9GcQbwQd3_vS2P7phla0KKJ0uNF2baC7lv2_EJZgzcUzhdWKYhI6HwDoCnNSC", "url": "https://corporate.homedepot.com/newsroom/supply-chain-elevates-home-depot-gartner-top-25", "type": "video"}, "347": {"title": "Why Home Depot failed in China - CNBC.com", "snippet": "", "uploaded": "", "thumbnail": "https://encrypted-tbn0.gstatic.com/images?q=tbn:ANd9GcSih-t-dMd0619_FvesjLxqF94oPHe1KZHkM2zTHItkVM52CElHTHONPudCV-me", "url": "https://www.cnbc.com/2019/06/14/why-home-depot-failed-in-china.html", "type": "video"}, "348": {"title": "The Home Depot lifted online sales +20% with Adobe ...", "snippet": "", "uploaded": "", "thumbnail": "https://encrypted-tbn2.gstatic.com/images?q=tbn:ANd9GcTNNbFppMCVB2FHC8vaCnaSH8ToxRigJ4Po8M56w9q8qUW19A", "url": "https://www.adobe.com/customer-success-stories/the-home-depot-case-study.html", "type": "video"}, "349": {"title": "The Homer Fund - The Home Depot", "snippet": "", "uploaded": "", "thumbnail": "https://encrypted-tbn3.gstatic.com/images?q=tbn:ANd9GcSVR4OPUKBPcw6P54MNjItvbFjkXYfqUS-LKm_E6mwBmTij5rdLD9oLkFI", "url": "https://corporate.homedepot.com/responsibility/people/homer-fund", "type": "video"}, "350": {"title": "Home Depot earnings Q3 2019 - CNBC.com", "snippet": "", "uploaded": "", "thumbnail": "https://encrypted-tbn0.gstatic.com/images?q=tbn:ANd9GcR6ffCdmeaj-hfv_okU1kXvXzBaOPGkYBIMrwJeCoahAXxtbHYLcvTXPCSu-T6T", "url": "https://www.cnbc.com/2019/11/19/home-depot-earnings-q3-2019.html", "type": "video"}, "351": {"title": "Off-duty officer saves man from heart attack at Home Depot", "snippet": "", "uploaded": "", "thumbnail": "https://encrypted-tbn2.gstatic.com/images?q=tbn:ANd9GcRLCYyDiV2222qadLWbgCHPnqvIWirytyP9m1aKkVHcU2z_n7z-1EtVosQ", "url": "https://www.live5news.com/2020/10/11/off-duty-officer-saves-man-heart-attack-home-depot/", "type": "video"}, "352": {"title": "Creative spotlight: The Home Depot | Pinterest Business", "snippet": "", "uploaded": "", "thumbnail": "https://encrypted-tbn3.gstatic.com/images?q=tbn:ANd9GcSMpwG6KugxLTmeORzIHE5Se0tosF_b8-Xxr-pDBtOjljxOpIUpl3RxVXY", "url": "https://business.pinterest.com/en/blog/creative-spotlight-the-home-depot", "type": "video"}, "353": {"title": "Every Home Depot Ever - YouTube", "snippet": "", "uploaded": "", "thumbnail": "https://i.ytimg.com/vi/lYCiRpUoaHM/default.jpg?sqp=-oaymwEECHQQQQ&rs=AMzJL3mmhK6EzItdbeWqSukNc8McTCaJnQ", "url": "https://www.youtube.com/watch?v=lYCiRpUoaHM", "type": "video"}, "354": {"title": "The Home Depot Announces Renewable Energy Goal and ...", "snippet": "", "uploaded": "", "thumbnail": "https://encrypted-tbn2.gstatic.com/images?q=tbn:ANd9GcSNv78N3sjKbbU4EL4Sl32-U4ufCR-Pn8HngofmllOGHvxrinuC88T1weM", "url": "https://ir.homedepot.com/news-releases/2020/07-23-2020-113056950", "type": "video"}, "355": {"title": "Coronavirus: Home Depot asks employees to take their ...", "snippet": "", "uploaded": "", "thumbnail": "https://encrypted-tbn1.gstatic.com/images?q=tbn:ANd9GcThUh0MjgIwQ60e2y7YPWSLUfFp-oOWR3Esm4qPEdkk9tDjbf9OCH2VumQ", "url": "https://www.cnbc.com/2020/04/01/coronavirus-home-depot-asks-employees-to-take-their-temperatures.html", "type": "video"}, "356": {"title": "2020 Responsibility Report: A Year of ... - The Home Depot", "snippet": "", "uploaded": "", "thumbnail": "https://encrypted-tbn2.gstatic.com/images?q=tbn:ANd9GcSLzHi0yldvEbzTJ8irjWPY4HfFBKFiP8RFtXh9VH1DYSlQQsrAnfE6Dco", "url": "https://corporate.homedepot.com/newsroom/a-year-of-progress", "type": "video"}, "357": {"title": "Oatey 8 oz. Medium Black ABS Pipe Cement-308893 - The ...", "snippet": "", "uploaded": "", "thumbnail": "https://encrypted-tbn2.gstatic.com/images?q=tbn:ANd9GcQqhcZtkAYPJIurVhAYBHW5JynLznKbH44rP62e4XImqkc0n-VtuNpRo_Q", "url": "https://www.homedepot.com/p/Oatey-8-oz-Medium-Black-ABS-Pipe-Cement-308893/100345366", "type": "video"}, "358": {"title": "Home Depot co-founder Ken Langone on the early days of the ...", "snippet": "", "uploaded": "", "thumbnail": "https://encrypted-tbn2.gstatic.com/images?q=tbn:ANd9GcTo8VkxW7YL8MzhBtMdSNCeDZasJhyR7OaOjv5e6Bh18lIglb_z1PmxuJE", "url": "https://www.cnbc.com/2018/06/01/home-depot-co-founder-ken-langone-on-the-early-days-of-the-business.html", "type": "video"}, "359": {"title": "How Doers Get More Done - The Home Depot", "snippet": "", "uploaded": "", "thumbnail": "https://encrypted-tbn3.gstatic.com/images?q=tbn:ANd9GcSm6UNSndF33eq6LkINRX5Mx8sctABiB2c3ea8JPisNfSaR1UZMgQ2ddxNh", "url": "https://corporate.homedepot.com/newsroom/how-doers-get-more-done", "type": "video"}, "360": {"title": "Everbilt Form N Fit 1-1/2 in. White Plastic Sink Drain Flexible P ...", "snippet": "", "uploaded": "", "thumbnail": "https://encrypted-tbn3.gstatic.com/images?q=tbn:ANd9GcTHaKt7ezSudtQ7eBjLU7eJQc_SfC9Eol1ZWnmzviuursElX3m-TySqZJw", "url": "https://www.homedepot.com/p/Everbilt-Form-N-Fit-1-1-2-in-White-Plastic-Sink-Drain-Flexible-P-Trap-C3522605/205153746", "type": "video"}, "361": {"title": "Home Depot shares fall on fourth-quarter earnings miss", "snippet": "", "uploaded": "", "thumbnail": "https://encrypted-tbn3.gstatic.com/images?q=tbn:ANd9GcR3N-sUDuU9v-ZCaeSjbAX9Nqe5v5dggTq17tP1KbvQwfvDsjJvW4GpccimrhM", "url": "https://www.cnbc.com/2019/02/26/home-depot-reports-fourth-quarter-2018-earnings.html", "type": "video"}, "362": {"title": "The Home Depot Foundation Reaches ... - The Home Depot", "snippet": "", "uploaded": "", "thumbnail": "https://encrypted-tbn1.gstatic.com/images?q=tbn:ANd9GcSaMSQEaEQbqyd3HqvEFGrWttm-t_yh_bwH1I2dX-sTvXABraaLwfNaj-RH", "url": "https://corporate.homedepot.com/newsroom/home-depot-foundation-reaches-quarter-billion-dollar-commitment-veteran-related-causes", "type": "video"}, "363": {"title": "Home Depot co-founder Arthur Blank on corporate profits ...", "snippet": "", "uploaded": "", "thumbnail": "https://encrypted-tbn0.gstatic.com/images?q=tbn:ANd9GcQxe0yp6mwgsrCsQPYwdzB1B1tcuYcXldow8bW61I93p-b07y56BSyFCxXV", "url": "https://www.cnbc.com/2020/09/14/home-depot-co-founder-arthur-blank-on-corporate-profits-social-change.html", "type": "video"}, "364": {"title": "Home Depot could rally into earnings, and trader has a way to ...", "snippet": "", "uploaded": "", "thumbnail": "https://encrypted-tbn2.gstatic.com/images?q=tbn:ANd9GcTNUEGyoKWJIJwCcri6UtzW-QmIjim6UdaAFsXJVbdtir9rnjMSJ5oQOk7oAssW", "url": "https://www.cnbc.com/2020/05/13/home-depot-could-rally-into-earnings-and-trader-has-a-way-to-play-it.html", "type": "video"}, "365": {"title": "The Home Depot's 2019 Responsibility ... - The Home Depot", "snippet": "", "uploaded": "", "thumbnail": "https://encrypted-tbn3.gstatic.com/images?q=tbn:ANd9GcSk3M6HnAyakWVOB1AvknNsqFxF6yltBgYxBL_KqmAheWQoqb-0CTb9dStK-IjC", "url": "https://corporate.homedepot.com/newsroom/home-depot%E2%80%99s-2019-responsibility-report", "type": "video"}, "366": {"title": "Best Tool Deals (October 2020) THE HOME DEPOT - YouTube", "snippet": "", "uploaded": "", "thumbnail": "https://i.ytimg.com/vi/f6zQisE5FGw/default.jpg?sqp=-oaymwEECHQQQQ&rs=AMzJL3loB0QZjf-7Pm5emQwAVR2J7av-wg", "url": "https://www.youtube.com/watch?v=f6zQisE5FGw", "type": "video"}, "367": {"title": "TURNING THE CAMPUS ORANGE: HOME ... - The Home Depot", "snippet": "", "uploaded": "", "thumbnail": "https://encrypted-tbn1.gstatic.com/images?q=tbn:ANd9GcT9d0TDRMWk1FZWVuM27dKw56D_Iguzwt2Imb_cryfpvj0Mf9vQvfvgenQ", "url": "https://corporate.homedepot.com/newsroom/turning-campus-orange-home-depot-partners-georgia-tech", "type": "video"}, "368": {"title": "Off-duty officer saves man from heart attack at Home Depot", "snippet": "", "uploaded": "", "thumbnail": "https://encrypted-tbn2.gstatic.com/images?q=tbn:ANd9GcSsRC5nuM0-1ldUDQEiF914gDjJ6UxT_4QJZ4OuFqWo7HLzktYvgePBNRI-", "url": "https://www.hawaiinewsnow.com/2020/10/11/off-duty-officer-saves-man-heart-attack-home-depot/", "type": "video"}, "369": {"title": "Home Depot fiscal Q2 2019 earnings misses on sales", "snippet": "", "uploaded": "", "thumbnail": "https://encrypted-tbn2.gstatic.com/images?q=tbn:ANd9GcQI2XrTbre_ZJRcwM4_bOIxCtfov0X_KuHQYd9jXbDiR0bSAVUdYXEf2fwTm4WD", "url": "https://www.cnbc.com/2019/08/20/home-depot-fiscal-q2-2019-earnings.html", "type": "video"}, "370": {"title": "The Home Depot Foundation - Meals on Wheels America", "snippet": "", "uploaded": "", "thumbnail": "https://encrypted-tbn1.gstatic.com/images?q=tbn:ANd9GcQeIm1sLKqdd7Mh1uRkMbhgv9tCi9_0zsFxIvHJN5lg42UxUdYC1w2ERpI", "url": "https://www.mealsonwheelsamerica.org/take-action/donate/corporate-giving/our-partners/the-home-depot-foundation", "type": "video"}, "371": {"title": "Hercules Megaloc 8 oz. Pipe Thread Sealant-158062 - The ...", "snippet": "", "uploaded": "", "thumbnail": "https://encrypted-tbn3.gstatic.com/images?q=tbn:ANd9GcTn9q2a1AW3n7wopChQddT6VnD1AFiVhfkKWSry3HyrdzBeW8Z4Y7dX2zU", "url": "https://www.homedepot.com/p/Hercules-Megaloc-8-oz-Pipe-Thread-Sealant-158062/100153125", "type": "video"}, "372": {"title": "2019 Year In Review - The Home Depot", "snippet": "", "uploaded": "", "thumbnail": "https://encrypted-tbn1.gstatic.com/images?q=tbn:ANd9GcSeQ4MoipqsvBGRNN4vN2lt1tqiiwX_nLnBFOl0C7OuKYoJv7tzb3Euxls", "url": "https://corporate.homedepot.com/newsroom/2019-year-review", "type": "video"}, "373": {"title": "The Home Depot: Back-Up Care Across the US - Bright Horizons", "snippet": "", "uploaded": "", "thumbnail": "https://encrypted-tbn1.gstatic.com/images?q=tbn:ANd9GcRSi1MO9HF5mTzYLDQ7JVWvK5iBPIiTfgsq7vxI-zX-aR-BlFZ-m2NmRfU", "url": "https://www.brighthorizons.com/employer-resources/home-depot-back-up-care-video", "type": "video"}, "374": {"title": "Home Depot: N95 respirators won't be sold here anymore ...", "snippet": "", "uploaded": "", "thumbnail": "https://encrypted-tbn0.gstatic.com/images?q=tbn:ANd9GcSSL7AE4bA1zukc-IptcrC-Dw23f2SgDFaYRsepLUYa4D2LraZyYmzVMT5t", "url": "https://www.usatoday.com/story/money/2020/04/01/home-depot-n-95-respirators-masks-coronavirus-covid-19/5101861002/", "type": "video"}, "375": {"title": "Home Depot: Will The Impact Of The Data Breach Be ... - Forbes", "snippet": "", "uploaded": "", "thumbnail": "https://encrypted-tbn2.gstatic.com/images?q=tbn:ANd9GcR-_DMV0YI30RJhZZHJmfI52RPuzO01pxCWLZZjXkPuWxStLCK2RTxN6b2x", "url": "https://www.forbes.com/sites/greatspeculations/2015/03/30/home-depot-will-the-impact-of-the-data-breach-be-significant/", "type": "video"}, "376": {"title": "The Home Depot Reviews | Glassdoor", "snippet": "", "uploaded": "", "thumbnail": "https://encrypted-tbn3.gstatic.com/images?q=tbn:ANd9GcQXbhFoQ33LwSdMIv9Ve-WztA2lP92gwE3mZo61uXFcV2I2sk2zPPeD654", "url": "https://www.glassdoor.com/Reviews/The-Home-Depot-Reviews-E655.htm", "type": "video"}, "377": {"title": "Smart Homes Within Reach - The Home Depot", "snippet": "", "uploaded": "", "thumbnail": "https://encrypted-tbn0.gstatic.com/images?q=tbn:ANd9GcTpEVdwUXQ0zDr2_mmUOFhkWBCV7x8zu2qeqFGvyBwoLiNtL5T3pQyU9WXT", "url": "https://corporate.homedepot.com/newsroom/the-home-for-smart-homes", "type": "video"}, "378": {"title": "Home Depot says suppliers are moving manufacturing out of ...", "snippet": "", "uploaded": "", "thumbnail": "https://encrypted-tbn3.gstatic.com/images?q=tbn:ANd9GcR3N-sUDuU9v-ZCaeSjbAX9Nqe5v5dggTq17tP1KbvQwfvDsjJvW4GpccimrhM", "url": "https://www.cnbc.com/2019/08/20/home-depot-says-suppliers-are-moving-manufacturing-out-of-china.html", "type": "video"}, "379": {"title": "Off-duty officer saves man from heart attack at Home Depot", "snippet": "", "uploaded": "", "thumbnail": "https://encrypted-tbn1.gstatic.com/images?q=tbn:ANd9GcQ1AHD1JE-rtwAmJRFUmc8dydqModhc3Lp8DqQtzNLdOJV6KxzLtn2grSg", "url": "https://www.kwqc.com/2020/10/11/off-duty-officer-saves-man-from-heart-attack-at-home-depot/", "type": "video"}, "380": {"title": "Home Depot Kicks Off Contest for ... - The Home Depot", "snippet": "", "uploaded": "", "thumbnail": "https://encrypted-tbn3.gstatic.com/images?q=tbn:ANd9GcR4YuZBEyiM8VzV5w6ZoPf9wklyqzMUcm_laUYy8dRJDtocs1HFRAGhAS0", "url": "https://corporate.homedepot.com/newsroom/home-depot-supports-hbcus", "type": "video"}, "381": {"title": "Home Depot (HD) earnings Q4 2019 top estimates, shares rise", "snippet": "", "uploaded": "", "thumbnail": "https://encrypted-tbn0.gstatic.com/images?q=tbn:ANd9GcQqSVOVSuBAzGJ5xBnVB76WMX-ialQG1HC8hZxuosIZIBUDruHfb14XnssMaz4", "url": "https://www.cnbc.com/2020/02/25/home-depot-hd-earnings-q4-2019.html", "type": "video"}, "382": {"title": "Hurricane How-To: Safety Tips Video - The Home Depot", "snippet": "", "uploaded": "", "thumbnail": "https://encrypted-tbn3.gstatic.com/images?q=tbn:ANd9GcQfH2qfkSJEVIm_jOipfzaUc4c61otz5Cg7FMTdOt-Hz5ZaEUCJ00s3VbDH", "url": "https://corporate.homedepot.com/newsroom/Hurricane-Safety-Video", "type": "video"}, "383": {"title": "The Home Depot Year-in-Review 2018 - YouTube", "snippet": "", "uploaded": "", "thumbnail": "https://i.ytimg.com/vi/JDU4eQ0hPQ4/default.jpg?sqp=-oaymwEECHQQQQ&rs=AMzJL3lZbiiX72vxt2xa7FYaZKwt3YIY6Q", "url": "https://www.youtube.com/watch?v=JDU4eQ0hPQ4", "type": "video"}, "384": {"title": "The Home Depot Announces Renewable Energy Goal and ...", "snippet": "", "uploaded": "", "thumbnail": "https://encrypted-tbn2.gstatic.com/images?q=tbn:ANd9GcSNv78N3sjKbbU4EL4Sl32-U4ufCR-Pn8HngofmllOGHvxrinuC88T1weM", "url": "https://www.prnewswire.com/news-releases/the-home-depot-announces-renewable-energy-goal-and-pledges-to-eliminate-eps-foam-and-pvc-film-from-private-brands-by-2023-in-annual-responsibility-report-301098457.html", "type": "video"}, "385": {"title": "Lowe's says redesigned website will help it catch up, fend off ...", "snippet": "", "uploaded": "", "thumbnail": "https://encrypted-tbn1.gstatic.com/images?q=tbn:ANd9GcQnM9npPojmfboVe_Mo79Bo3gIJJojLQk1IAvV9AsAjfzTZ7iTF52eU8gkZv7U", "url": "https://www.cnbc.com/2020/02/26/lowes-says-redesigned-website-will-help-it-catch-up-fend-off-rivals-like-home-depot.html", "type": "video"}, "386": {"title": "Home Depot | Fortune", "snippet": "", "uploaded": "", "thumbnail": "https://encrypted-tbn1.gstatic.com/images?q=tbn:ANd9GcSq-EHuVSZfPGQa1JM8DIRZWcZ47tSGBaQ9pMEks8VUQx6zcA1ofLpQZLj8das", "url": "https://fortune.com/worlds-most-admired-companies/2020/home-depot/", "type": "video"}, "387": {"title": "With 56 Million Cards Compromised, Home Depot's Breach Is ...", "snippet": "", "uploaded": "", "thumbnail": "https://encrypted-tbn2.gstatic.com/images?q=tbn:ANd9GcSJ4MO67wHDsQDvrQaF3tpVBgjFFKDmHHcYc3ZYFCcXB1KG3W1-gqIplMjGoiI", "url": "https://www.forbes.com/sites/katevinton/2014/09/18/with-56-million-cards-compromised-home-depots-breach-is-bigger-than-targets/", "type": "video"}, "388": {"title": "Home Depot - YouTube", "snippet": "", "uploaded": "", "thumbnail": "https://i.ytimg.com/vi/oYzoBkhe8Rk/default.jpg?sqp=-oaymwEECHQQQQ&rs=AMzJL3k1glCxvi_BJUv79FDdXoS8HwWvGw", "url": "https://www.youtube.com/watch?v=oYzoBkhe8Rk", "type": "video"}, "389": {"title": "Home Depot 'Black Friday' sales are going to last for 2 months ...", "snippet": "", "uploaded": "", "thumbnail": "https://encrypted-tbn2.gstatic.com/images?q=tbn:ANd9GcTEdCgTmu5KnyTRx04UWThxKt_sVDEj1KJPQVP7QhGfO5femYVxr809CGAg8rw", "url": "https://www.businessinsider.com/home-depot-black-friday-sales-extended-2-months-2020-9", "type": "video"}, "390": {"title": "Making a Home In Mount Pleasant \u2013 The ... - The Home Depot", "snippet": "", "uploaded": "", "thumbnail": "https://encrypted-tbn1.gstatic.com/images?q=tbn:ANd9GcQaLCYFcOtuYlQlU5rdYk55RMwKcC5zI5afWyaGU5l-DSB8R0Pv331KmvtI", "url": "https://corporate.homedepot.com/newsroom/making-home-mount-pleasant-%E2%80%93-home-depot-celebrates-its-newest-south-carolina-store-0", "type": "video"}, "391": {"title": "The Home Depot Year-in-Review 2018 - The Home Depot", "snippet": "", "uploaded": "", "thumbnail": "https://encrypted-tbn3.gstatic.com/images?q=tbn:ANd9GcQDk6hkReCmm-V1mw0W0caDzHxBkDokeCLLUXF9j-ihWlrrCvaEJaoV-MOO", "url": "https://corporate.homedepot.com/newsroom/home-depot-year-review-2018", "type": "video"}, "392": {"title": "Oatey 2 in. Floor Drain Trap Seal-437412 - The Home Depot", "snippet": "", "uploaded": "", "thumbnail": "https://encrypted-tbn1.gstatic.com/images?q=tbn:ANd9GcTRtOu9JWtiMpUnp-KcfTl1TULpAdOFoqfyTNZ7ORkN483ItDtMExliYlSb", "url": "https://www.homedepot.com/p/Oatey-2-in-Floor-Drain-Trap-Seal-437412/309670229", "type": "video"}, "393": {"title": "Home Depot posts EPS miss, revenue beat - CNBC.com", "snippet": "", "uploaded": "", "thumbnail": "https://encrypted-tbn1.gstatic.com/images?q=tbn:ANd9GcQC_DEY86C1iPBjY8iL2_cFaPlA3mzYA16FwkR9OKYC7eyJydcHHiSBs4bLFM2B", "url": "https://www.cnbc.com/video/2020/05/19/home-depot-earnings-results-coronavirus-revenue-comp-sales.html", "type": "video"}}
