# Supplementary material for: An architecture for non-linear discovery of aggregated multimedia document web search results
Source: PeerJ Comput Sci. 2021 Apr 21;7:e449. doi: 10.7717/peerj-cs.449 (PMC8080422; doi:10.7717/peerj-cs.449)
Supplement: Supplemental Information 1 — We used each query cached file as the single experimental run. We calculated the mean from 5 iterations and again calculated the mean average of 5 iterations in the end. [file peerj-cs-07-449-s001.zip › QUERY_CACHE/snip_view18]

{"0": {"title": "How to Lose Weight Fast: 3 Simple Steps, Based on Science", "snippet": "Mar 5, 2020 \u2014 10 weight loss tips \u00b7 Eat a high protein breakfast. \u00b7 Avoid sugary drinks and fruit juice. \u00b7 Drink water before meals. \u00b7 Choose weight-loss-friendly foods\u00a0...", "url": "https://www.healthline.com/nutrition/how-to-lose-weight-as-fast-as-possible", "type": "web"}, "1": {"title": "26 Weight Loss Tips That Are Actually Evidence-Based", "snippet": "Aug 22, 2018 \u2014 26 Weight Loss Tips That Are Actually Evidence-Based \u00b7 The weight loss industry is full of myths. People are often advised to do all sorts of crazy\u00a0...", "url": "https://www.healthline.com/nutrition/26-evidence-based-weight-loss-tips", "type": "web"}, "2": {"title": "Losing Weight | Healthy Weight, Nutrition, and Physical ...", "snippet": "But people who lose weight gradually and steadily (about 1 to 2 pounds per week) are more successful at keeping weight off. Healthy weight loss isn't just about a\u00a0...", "url": "https://www.cdc.gov/healthyweight/losing_weight/index.html", "type": "web"}, "3": {"title": "12 Weight Loss Tips, Diet Plans & Weight Management ...", "snippet": "Whether your weight-loss goals involve trying to lose 5 pounds or more than 50, the same principles determine how much weight you lose and how fast your\u00a0...", "url": "https://www.medicinenet.com/weight_loss/article.htm", "type": "web"}, "4": {"title": "Weight Loss & Diet Plans - Find healthy diet plans and helpful ...", "snippet": "From healthy diet plans to helpful weight loss tools, here you'll find WebMD's latest diet news and information.", "url": "https://www.webmd.com/diet/default.htm", "type": "web"}, "5": {"title": "Weight loss Weight-loss basics - Mayo Clinic", "snippet": "Need to lose weight? Skip the fad diets. Focus on adopting healthy eating and exercise habits. It's the smart way to take off weight and keep it off.", "url": "https://www.mayoclinic.org/healthy-lifestyle/weight-loss/basics/weightloss-basics/hlv-20049483", "type": "web"}, "6": {"title": "How to Lose Weight \u2013 Top 18 Simple Weight Loss Tips \u2013 Diet ...", "snippet": "4 days ago \u2014 Top 18 weight-loss tips. Are you ready? Here we go. Start at the top of the list (most important) and go down as far as you need.", "url": "https://www.dietdoctor.com/how-to-lose-weight", "type": "web"}, "7": {"title": "Weight Loss Tips, Diet Guides, & More | Eat This, Not That!", "snippet": "Weight Loss. Melt body fat, boost your metabolism, and drop extra pounds fast with these expert weight loss diet and food tips from our nutrition experts.", "url": "https://www.eatthis.com/weight-loss/", "type": "web"}, "8": {"title": "Best Weight-Loss Diets, 2020 Best Diets | US News", "snippet": "Best Weight-Loss Diets. U.S. News has analyzed over 35 diets with input from a panel of health experts. Browse our diet profiles by narrowing down your results\u00a0...", "url": "https://health.usnews.com/best-diet/best-weight-loss-diets", "type": "web"}, "9": {"title": "Interested in Losing Weight? | Nutrition.gov", "snippet": "Interested in Losing Weight? \u00b7 A reasonable, realistic weight loss goal \u00b7 A reduced calorie, nutritionally-balanced eating plan \u00b7 Regular physical activity \u00b7 A behavior\u00a0...", "url": "https://www.nutrition.gov/topics/healthy-living-and-weight/strategies-success/interested-losing-weight", "type": "web"}, "10": {"title": "Weight loss - Wikipedia", "snippet": "Weight loss, in the context of medicine, health, or physical fitness, refers to a reduction of the total body mass, by a mean loss of fluid, body fat (adipose tissue),\u00a0...", "url": "https://en.wikipedia.org/wiki/Weight_loss", "type": "web"}, "11": {"title": "Weight Loss | ADA - American Diabetes Association", "snippet": "Lose weight for good. When you have diabetes, being overweight brings added risks. Find the best strategy to keep extra weight off and stay healthy. weightloss\u00a0...", "url": "https://www.diabetes.org/fitness/weight-loss", "type": "web"}, "12": {"title": "Weight Loss - Women's Health", "snippet": "Weight Loss. Oct 10, 2020. 'I Did Whole30 And Got Hooked On Plant-Based Eating\u2014And Now I've Lost 105 Pounds'. \"I have so much energy, I sleep great, and\u00a0...", "url": "https://www.womenshealthmag.com/weight-loss/", "type": "web"}, "13": {"title": "Diet & Weight Loss - Harvard Health", "snippet": "Diet & Weight Loss. A healthy weight is an important element of good health. ... For years, low-fat diets were thought to be the best way to lose weight. A growing\u00a0...", "url": "https://www.health.harvard.edu/topics/diet-and-weight-loss", "type": "web"}, "14": {"title": "Weight Loss: Healthy Weight Loss Tips and Diet Plans ...", "snippet": "Weight Loss. Regardless of why you want to lose weight, it's imperative to work with a medical professional on the best plan for your needs. Here's a collection\u00a0...", "url": "https://www.health.com/weight-loss", "type": "web"}, "15": {"title": "How to Lose Weight and Keep It Off - HelpGuide.org", "snippet": "Weight loss isn't a linear event over time. When you cut calories, you may drop weight for the first few weeks, for example, and then something changes. You eat\u00a0...", "url": "https://www.helpguide.org/articles/diets/how-to-lose-weight-and-keep-it-off.htm", "type": "web"}, "16": {"title": "13 Expert Weight-Loss Tips | Coach", "snippet": "13 Weight-Loss Tips. 1. Be Realistic. \u201cTime and again, patients say to me that they are disappointed that they have 'only' lost a pound\u00a0...", "url": "https://www.coachmag.co.uk/health/weight-loss", "type": "web"}, "17": {"title": "Best Way To Lose Weight", "snippet": "The amount of weight loss needed to improve your health may be much less than you wish to lose, when you consider how you evaluate your weight. Research\u00a0...", "url": "https://www.nhlbi.nih.gov/health/educational/lose_wt/behavior.htm", "type": "web"}, "18": {"title": "Weight Loss - Health and Wellness | SELF", "snippet": "Learn more about Weight Loss from SELF, a wellness site dedicated to giving you accurate and genuinely helpful information on topics related to your health.", "url": "https://www.self.com/topic/weight-loss", "type": "web"}, "19": {"title": "Weight Loss - Lose Weight Fast With Diet Tips & Plans", "snippet": "Boost your metabolism and start to lose weight with diet plans, workouts, and weight loss tips that will help you burn more calories than you're taking in.", "url": "https://www.prevention.com/weight-loss/", "type": "web"}, "20": {"title": "Lose It! - Weight Loss That Fits", "snippet": "Track Your Food. food. Learn about the foods you're eating and keep your calories within your daily budget. Lose Weight. ribbon.", "url": "https://www.loseit.com/", "type": "web"}, "21": {"title": "Weight Loss | Shape", "snippet": "Wondering how to lose weight? Our weight loss tips, diet plans, videos, and success stories are the tools and motivation you need to make it happen.", "url": "https://www.shape.com/weight-loss", "type": "web"}, "22": {"title": "Weight Loss Advice - Verywell Fit", "snippet": "Small steps will help you achieve your weight loss goal. Find tips, guides, workouts and more resources to help you lose weight and keep it off for good.", "url": "https://www.verywellfit.com/weight-loss-4157007", "type": "web"}, "23": {"title": "Weight Loss and Diet Tips to Lose Weight Safely - Men's Health", "snippet": "Your #1 destination for authoritative advice on weight loss, as well as expert-sourced information on how to drop pounds while maintaining energy, muscle, and\u00a0...", "url": "https://www.menshealth.com/weight-loss/", "type": "web"}, "24": {"title": "How to lose weight fast: 9 scientific ways to drop fat", "snippet": "Jul 3, 2018 \u2014 Science-backed ways to lose weight. Methods of weight loss that scientific research supports include the following: 1. Trying intermittent fasting.", "url": "https://www.medicalnewstoday.com/articles/322345", "type": "web"}, "25": {"title": "Weight Loss - Physicians Committee for Responsible Medicine", "snippet": "Weight Loss \u00b7 Whether you want to lose weight, maintain a healthy weight, or just eat better, a plant-based diet can help you achieve your goals. \u00b7 A Physicians\u00a0...", "url": "https://www.pcrm.org/health-topics/weight-loss", "type": "web"}, "26": {"title": "Losing Weight | American Heart Association", "snippet": "Why Lose Weight? The benefits of maintaining a healthy weight go far beyond improved energy and smaller clothing sizes. By losing weight or maintaining a\u00a0...", "url": "https://www.heart.org/en/healthy-living/healthy-eating/losing-weight", "type": "web"}, "27": {"title": "Nutrisystem Official Site | 50% Off Sale on Weight Loss Plans", "snippet": "Lose weight, improve your health and have more energy. Get delicious, fully prepared meals, plus FREE home delivery!", "url": "https://www.nutrisystem.com/jsps_hmr/home/index.jsp", "type": "web"}, "28": {"title": "Weight Loss - MSN.com", "snippet": "The new MSN, Your customizable collection of the best in news, sports, entertainment, money, weather, travel, health, and lifestyle, combined with Outlook,\u00a0...", "url": "https://www.msn.com/en-us/Health/weightloss", "type": "web"}, "29": {"title": "Weight Loss | POPSUGAR Fitness", "snippet": "The latest tips and news on Weight Loss are on POPSUGAR Fitness. On POPSUGAR Fitness you will find everything you need on fitness, health and Weight\u00a0...", "url": "https://www.popsugar.com/Weight-Loss", "type": "web"}, "30": {"title": "Weight Reduction | University Health Service", "snippet": "For safe weight loss, it is recommended that you lose no more than 1-2 pounds per week. To lose one pound of fat per week, you would need to burn and/or\u00a0...", "url": "https://uhs.umich.edu/weightreduction", "type": "web"}, "31": {"title": "Weight Loss | Cancer.Net", "snippet": "Weight loss is common among people with cancer. It may be the first visible sign of the disease. In fact, 40% of people say they had unexplained weight loss\u00a0...", "url": "https://www.cancer.net/coping-with-cancer/physical-emotional-and-social-effects-cancer/managing-physical-side-effects/weight-loss", "type": "web"}, "32": {"title": "Weight Loss: How to Lose Weight Fast | The Healthy", "snippet": "Millions struggle with weight loss. Learn everything you need to know about weight loss meal plans and weight loss tips with The Healthy.", "url": "https://www.thehealthy.com/weight-loss/", "type": "web"}, "33": {"title": "Unintentional weight loss - NHS", "snippet": "Sudden, noticeable weight loss can often happen after a stressful event like a divorce, redundancy or bereavement. In some cases it can also be a sign of a\u00a0...", "url": "https://www.nhs.uk/conditions/unintentional-weight-loss/", "type": "web"}, "34": {"title": "Weight Loss Supplements - Isagenix", "snippet": "Good eating habits and physical activity are key to reaching and maintaining your optimal weight, but it can be challenging to get the nutrition you need each day\u00a0...", "url": "https://www.isagenix.com/en-us/products/weight-loss", "type": "web"}, "35": {"title": "Weight Loss News and Photos of Diets, Tips and Workouts ...", "snippet": "Find the latest weight loss 2018 tips on how to lose weight plus updates on surgery, workouts and diet pills shown in celebrity before and after photos.", "url": "https://www.dailymail.co.uk/news/weight_loss/index.html", "type": "web"}, "36": {"title": "Jenny Craig - A Top Weight Loss Diet for 10 Years Straight", "snippet": "Jenny Craig is a scientifically proven & award-winning program with 1:1 support and delicious meals delivered to your door. Start losing weight today!", "url": "https://www.jennycraig.com/", "type": "web"}, "37": {"title": "My Weight-Loss Journey \u2013 stories of how real people lost the ...", "snippet": "News, videos and photos about My Weight Loss Journey on TODAY.com.", "url": "https://www.today.com/health/diet-fitness/my-weight-loss-journey", "type": "web"}, "38": {"title": "Weight loss - unintentional: MedlinePlus Medical Encyclopedia", "snippet": "Jan 19, 2019 \u2014 Unexplained weight loss is a decrease in body weight, when you did not try to lose the weight on your own.", "url": "https://medlineplus.gov/ency/article/003107.htm", "type": "web"}, "39": {"title": "SOTA Weight Loss - State of the Art Weightloss - Fast Weight ...", "snippet": "The SOTA Weightloss Method - A unique customized approach to a faster and more efficient weight loss experience. Our Method is designed to match the\u00a0...", "url": "https://www.sotaweightloss.com/", "type": "web"}, "40": {"title": "Rebel Wilson says she's almost at weight loss goal - CNN", "snippet": "6 days ago \u2014 Late-night hosts notice Trump signed blank sheet of paper. (CNN) Rebel Wilson is celebrating her weight loss journey. The actress, who has\u00a0...", "url": "https://www.cnn.com/2020/10/05/entertainment/rebel-wilson-weight-loss-trnd/index.html", "type": "web"}, "41": {"title": "Absolute Weight Loss, and Not Weight Loss Rate, Is ... - Hindawi", "snippet": "Objective. To determine if the rate of weight loss (WL) is associated with metabolic changes independent of the absolute WL. Methods. WL and health changes\u00a0...", "url": "https://www.hindawi.com/journals/jobe/2019/3609642/", "type": "web"}, "42": {"title": "Choose a Weight Loss Diet | Atkins", "snippet": "Atkins' weight loss plans use a powerful life-time approach for success. Sign up for our diet programs and take your first step towards a healthy future today!", "url": "https://www.atkins.com/choose-diet-plan", "type": "web"}, "43": {"title": "Red Mountain Weight Loss: AZ & TX Medical Weight Loss Clinic", "snippet": "Medical Weight Loss is a customizable weight loss program, utilizing prescription medications that are designed to fit your needs.", "url": "https://www.redmountainweightloss.com/", "type": "web"}, "44": {"title": "Quick Weight Loss Centers: Welcome Home", "snippet": "FREE Consultation With An Expert Weight Loss Coach.", "url": "https://quickweightloss.net/", "type": "web"}, "45": {"title": "10 Weight Loss Tips That Work If Diets Don't Help Anymore", "snippet": "10 Weight Loss Tips That Work If Diets Don't Help Anymore \u00b7 1. Do weight training. \u00b7 2. Change the caloric value during the week. \u00b7 3. Tell the difference between a\u00a0...", "url": "https://brightside.me/inspiration-health/10-weight-loss-tips-that-work-if-diets-dont-help-anymore-625910/", "type": "web"}, "46": {"title": "How to Set a Realistic Weight Loss Goal - Gaiam", "snippet": "We'd all like to lose 10 to 20 pounds in a week, but those kinds of fast weight loss goals are both unrealistic and unhealthy. Smaller, more realistic weight loss\u00a0...", "url": "https://www.gaiam.com/blogs/discover/how-to-set-a-realistic-weight-loss-goal", "type": "web"}, "47": {"title": "What You Should Know Before You Start A Weight-loss Plan", "snippet": "May 27, 2020 \u2014 If you're starting a weight loss journey, talk to your doctor about your health conditions and healthy methods to drop pounds.", "url": "https://familydoctor.org/what-you-should-know-before-you-start-a-weight-loss-plan/", "type": "web"}, "48": {"title": "23 Days To \"CRAZY\" Weight Loss (GUARANTEED!) - YouTube", "snippet": "Jul 18, 2019 \u2014 Today I am sharing with you my top tips on how to lose weight in just 23 days. These are my favourite, go-to tips that I share with friends and\u00a0...", "url": "https://www.youtube.com/watch?v=qirNGs99-90", "type": "web"}, "49": {"title": "1 Year 100 lb Weight Loss - Mind & Body Transformation ...", "snippet": "Nov 11, 2017 \u2014 1 Year 100 lb Weight Loss - Mind & Body Transformation. 21,879,383 views21M views. \u2022 Nov 11, 2017.", "url": "https://www.youtube.com/watch?v=e4xwZuIAZJM", "type": "web"}, "50": {"title": "Weight Management Omaha | Nebraska Medicine", "snippet": "From dietary weight-loss programs to gastric bypass, learn how the Bariatric Center at Nebraska Medicine can help you finally achieve your weight-loss goals.", "url": "https://www.nebraskamed.com/weight-loss", "type": "web"}, "51": {"title": "Jessica Simpson Climbs A Bookshelf Bare-Bellied Showing ...", "snippet": "2 days ago \u2014 Stuns After 100-Pound Weight Loss. Jessica Simpson poses by an RV in shorts and heels. JessicaSimpsonStyle/Instagram. Scroll for the\u00a0...", "url": "https://theblast.com/144789/jessica-simpson-climbs-a-bookshelf-bare-bellied-showing-100-poun", "type": "web"}, "52": {"title": "Weight-Loss Surgery and Medical Management", "snippet": "Find information about Fairview's weight loss clinic, offering weight management and bariatric surgery programs to help you achieve a healthy weight.", "url": "https://www.fairview.org/overarching-care/weight-loss-surgery-and-medical-weight-management", "type": "web"}, "53": {"title": "Medi-Weightloss: The Medical Weight Loss Provider", "snippet": "Medi-Weightloss is the premier Medical Weight Loss Provider with over 80 locations across the US and over 3 million pounds lost!", "url": "https://mediweightloss.com/", "type": "web"}, "54": {"title": "Spider-Man 3: Jacob Batalon's Weight Loss Indicates Fans ...", "snippet": "2 days ago \u2014 Ned Leeds actor Jacob Batalon debuts a new slimmed-down look ahead of Spider-Man 3's production.", "url": "https://thedirect.com/article/spider-man-3-jacob-batalons-weight-loss-indicates-fans-will-see-slimmer-ned-in-mcu", "type": "web"}, "55": {"title": "Jessica Simpson shows off abs after 100-lbs. weight loss | Fox ...", "snippet": "2 days ago \u2014 Jessica Simpson shows off abs after 100-lbs. weight loss. The designer who posed in a sports bra and leggings, does 14,000 steps a day and\u00a0...", "url": "https://www.foxnews.com/entertainment/jessica-simpson-abs-sports-bra", "type": "web"}, "56": {"title": "Rebel Wilson, Adele weight loss: Can we stop talking about it ...", "snippet": "5 days ago \u2014 Rebel Wilson and Adele keep trending because they've lost weight. Can we stop acting like this is news?", "url": "https://www.usatoday.com/story/entertainment/celebrities/2020/10/06/rebel-wilson-adele-weight-loss-can-we-stop-talking-now/3624266001/", "type": "web"}, "57": {"title": "Weight Loss: 15 Science-Backed Tips You May Follow To ...", "snippet": "Feb 19, 2020 \u2014 If you have been trying to lose weight, we have jot down some science-backed tips to cut the flab. Here are some weight loss tips by Dr. Debjani\u00a0...", "url": "https://food.ndtv.com/weight-loss/weight-loss-11-science-backed-tips-you-must-follow-to-lose-weight-1902885", "type": "web"}, "58": {"title": "WW (Weight Watchers): Weight Loss & Wellness Help | WW USA", "snippet": "*People following the WW plan can expect to lose 1-2 lbs/wk. Members lost weight on prior program and continued on myWW.", "url": "https://www.weightwatchers.com/us/", "type": "web"}, "59": {"title": "Diets & Weight Loss - Amazon.com", "snippet": "Results 1 - 12 of 70000+ \u2014 Online shopping for Books from a great selection of Other Diets, Weight Loss, Detoxes & Cleanses, Food Counters, Vegan, Ketogenic\u00a0...", "url": "https://www.amazon.com/Diets-Weight-Loss-Books/b?ie=UTF8&node=4613", "type": "web"}, "60": {"title": "Weight Loss Archives | Under Armour - MyFitnessPal Blog", "snippet": "At the beginning of a weight-loss journey, you're often high on motivation and ready to completely overhaul your diet and exercise routine to shed pounds.", "url": "https://blog.myfitnesspal.com/category/weight-loss/", "type": "web"}, "61": {"title": "Weight Loss & Fitness | FTC Consumer Information", "snippet": "Find out how to evaluate weight loss and fitness claims before you buy products or services that claim to make it fast or easy to slim down or shape up. Sort By:.", "url": "https://www.consumer.ftc.gov/topics/weight-loss-fitness", "type": "web"}, "62": {"title": "Surgical Weight Loss | Vanderbilt Health Nashville, TN", "snippet": "The Vanderbilt Surgical Weight Loss program offers advanced care to help you lose weight and improve your overall health. If you've been unable to reach a\u00a0...", "url": "https://www.vanderbilthealth.com/program/surgical-weight-loss", "type": "web"}, "63": {"title": "Memorial Weight Loss and Wellness Center", "snippet": "Memorial Weight Loss and Wellness Center, in Springfield, Illinois, offers comprehensive and customized treatment for weight loss and improved health.", "url": "https://www.memorialweightlossandwellnesscenter.com/", "type": "web"}, "64": {"title": "Weight-Loss Motivation - EatingWell", "snippet": "Get inspiration, motivation and real-life advice from these weight-loss success stories.", "url": "http://www.eatingwell.com/category/4240/weight-loss-motivation/", "type": "web"}, "65": {"title": "Weight Loss Diet Programs, Exercise, Pills & Surgery", "snippet": "To lose weight, you must consume fewer calories than your body uses. You must eat 3,500 calories less than you need, say 500 calories per day for one week, to\u00a0...", "url": "https://www.emedicinehealth.com/weight_loss_and_control/article_em.htm", "type": "web"}, "66": {"title": "St. Luke's Weightloss | St. Luke's Weight Management Center", "snippet": "Are you looking for a medically supervised nutrition, exercise and behavioral approach to losing weight? Or are you ready to explore weight-loss surgery?", "url": "https://www.slhn.org/weightloss", "type": "web"}, "67": {"title": "Effects of Time-Restricted Eating on Weight Loss and Other ...", "snippet": "Sep 28, 2020 \u2014 This randomized clinical trial examines the effect of 16:8-hour time-restricted eating on weight loss and metabolic risk markers.", "url": "https://jamanetwork.com/journals/jamainternalmedicine/fullarticle/2771095", "type": "web"}, "68": {"title": "Figure Weight Loss, Doctor Assisted Medical Diet, Cincinnati ...", "snippet": "Figure Weight Loss is a doctor assisted weight loss program with locations in Cincinnati & Louisville that leverages healthy eating assisted by prescribed diet pill\u00a0...", "url": "https://figureweightloss.com/", "type": "web"}, "69": {"title": "Weight Loss Surgery | BIDMC of Boston", "snippet": "BIDMC's Weight Loss Surgery Program offers procedures such as gastric sleeve, RNY gastric bypass and LAP band surgery. Register for our free info session.", "url": "https://www.bidmc.org/centers-and-departments/weight-loss-surgery", "type": "web"}, "70": {"title": "\u2013 LA Weight Loss", "snippet": "\"I've always struggled with my weight. I gave LA Weight Loss a shot, and lost 40 pounds.\"\u00a0...", "url": "https://www.laweightloss.com/", "type": "web"}, "71": {"title": "The Johns Hopkins Endoscopic Weight Loss Program", "snippet": "Our doctors help patient lose weight and maintain a healthy lifestyle with a combination of proven techniques.", "url": "https://www.hopkinsmedicine.org/endoscopic-weight-loss-program/", "type": "web"}, "72": {"title": "3 new studies show weight loss isn't all about diet and ...", "snippet": "5 days ago \u2014 Among the many things you'll learn as a weight loss patient at P\u00dcR LIFE Medical, is why eating breakfast is important. Roberts explains that\u00a0...", "url": "https://www.ksl.com/article/46782484/3-new-studies-show-weight-loss-isnt-all-about-diet-and-exercise", "type": "web"}, "73": {"title": "Weight loss: here's why those last few pounds can be hardest ...", "snippet": "Jun 9, 2020 \u2014 When dieting to lose weight, there are two basic reasons why weight loss typically slows down over time. The first reason is that calorie (energy)\u00a0...", "url": "https://theconversation.com/weight-loss-heres-why-those-last-few-pounds-can-be-hardest-to-lose-according-to-science-140150", "type": "web"}, "74": {"title": "Weight Loss Solutions | Kettering Health", "snippet": "Kettering Weight Loss Solutions is your choice for weight loss. Our team offers a comprehensive program with skilled bariatric surgeons performing the most\u00a0...", "url": "https://www.ketteringhealth.org/weightloss/", "type": "web"}, "75": {"title": "Weight-Loss and Weight-Management Devices | FDA", "snippet": "The FDA regulates medical devices that can help patients lose or manage their weight.", "url": "https://www.fda.gov/medical-devices/products-and-medical-procedures/weight-loss-and-weight-management-devices", "type": "web"}, "76": {"title": "Weight Loss Options | Summa Health Weight Management ...", "snippet": "TeleHealth visits include new patient appointments, before weight loss surgery visits and after surgery post-operative care visits. Our current TeleHealth visits\u00a0...", "url": "https://www.summahealth.org/weightloss", "type": "web"}, "77": {"title": "Weight loss story: \"I lost 9.5 kilos in just 2.5 months and my ...", "snippet": "3 days ago \u2014 When 32-year Nilofar, who is a nurse by profession, realised that she needed to lose weight to get healthy, she completely devoted herself to\u00a0...", "url": "https://timesofindia.indiatimes.com/life-style/health-fitness/weight-loss/weight-loss-story-i-lost-9-5-kilos-in-just-2-5-months-and-my-husband-was-my-biggest-supporter/articleshow/78557239.cms", "type": "web"}, "78": {"title": "Weight Loss Center | UC Health", "snippet": "Weight loss surgery, together with behavior and lifestyle changes, is a powerful tool for life changing weight loss. Bariatric surgery makes losing weight more\u00a0...", "url": "https://www.uchealth.com/weightloss/", "type": "web"}, "79": {"title": "Weight Loss (Weight Reduction) | How to Lose Weight | Patient", "snippet": "Dec 11, 2017 \u2014 Your weight depends on how much energy you take in (the calories in food and drink) and how much energy your body uses up (burns).", "url": "https://patient.info/healthy-living/weight-loss-weight-reduction", "type": "web"}, "80": {"title": "Inova Weight Loss Services | Inova", "snippet": "Inova Weight Loss Services has the expert physicians and staff you need for medical weight loss options and weight loss surgery help Come to a free\u00a0...", "url": "https://www.inova.org/our-services/inova-weight-loss-services", "type": "web"}, "81": {"title": "Center for Advanced Weight Loss - Hunterdon Healthcare", "snippet": "Explore Hunterdon Healthcare Center for Advanced Weight Loss services. Excess weight can put your health at risk. Obesity is a life-threatening disease\u00a0...", "url": "https://www.hunterdonhealthcare.org/service/weight-management/center-for-advanced-weight-loss/", "type": "web"}, "82": {"title": "3010 Weight loss for life", "snippet": "PROVEN PROGRAMS. Customized for you. Lose weight while learning how to keep it off.", "url": "https://3010weightlossforlife.com/", "type": "web"}, "83": {"title": "TLSSlim: TLS Weight Loss Solution", "snippet": "TLS\u00ae Tonalin\u00ae CLA (Conjugated Linoleic Acid). Ideal for those who have lost weight, or are losing weight, and want the extra support to keep it off. Targets\u00a0...", "url": "https://www.tlsslim.com/", "type": "web"}, "84": {"title": "Physicians Weight Loss Centers", "snippet": "Our clients have lost over 52 million pounds! What sets Physicians WEIGHT LOSS Centers apart is that we are with you every day, every pound of the way!", "url": "https://www.pwlc.com/", "type": "web"}, "85": {"title": "How to Lose Weight Without Dieting: 24 Fast Facts - OnHealth", "snippet": "May 3, 2016 \u2014 Get surprising weight loss tips to help you slim down without starving or following a complicated diet. Lose weight without dieting.", "url": "https://www.onhealth.com/content/1/weight_loss_no_diet", "type": "web"}, "86": {"title": "Noom: Health & Weight - Apps on Google Play", "snippet": "Any program can tell you to eat less and move more. Noom is different. Noom's proven psychology-based approach identifies your deep-rooted thoughts and\u00a0...", "url": "https://play.google.com/store/apps/details?id=com.wsl.noom&hl=en_US&gl=US", "type": "web"}, "87": {"title": "Weight Loss (Bariatric) Surgery | Crouse Health, Syracuse ...", "snippet": "At Crouse Hospital, we feel weight-loss surgery shouldn't be just about what you lose. It's also about what you find.", "url": "https://www.crouse.org/services/weight-loss/", "type": "web"}, "88": {"title": "Weight Loss - Lumen", "snippet": "Metabolic flexibility is critical to weight loss because you can lose weight, but still not train your body to use the food you eat properly. That's why over 90% of\u00a0...", "url": "https://www.lumen.me/weight-loss", "type": "web"}, "89": {"title": "ProMedica Weight Loss", "snippet": "If you're ready for a change, ProMedica Weight Loss offers the most comprehensive medical weight loss system and safest surgical weight loss options in the area,\u00a0...", "url": "https://www.promedica.org/pages/medical-services/weight-loss-surgery/default.aspx", "type": "web"}, "90": {"title": "Weight Loss Management | Mission Health", "snippet": "The Mission Weight Management Clinic offers the region's most comprehensive weight-loss team, personalized care and nationally recognized quality.", "url": "https://missionhealth.org/services-treatments/weight-management/", "type": "web"}, "91": {"title": "Weight Loss | Livestrong.com", "snippet": "Improve your health, lifestyle, diet & nutrition with weight loss news, facts, tips, & other information. Educate yourself about weight loss & help yourself and others\u00a0...", "url": "https://www.livestrong.com/scat/weight-loss/", "type": "web"}, "92": {"title": "Weight Management | SSM Health", "snippet": "Learn more about the SSM Health Weight Management Services from getting started on your weight loss journey to discovering the best option for you.", "url": "https://www.ssmhealth.com/weight-management", "type": "web"}, "93": {"title": "Bariatric Surgery Procedures | ASMBS", "snippet": "Most weight loss surgeries today are performed using minimally invasive techniques (laparoscopic surgery). The most common bariatric surgery procedures are\u00a0...", "url": "https://asmbs.org/patients/bariatric-surgery-procedures", "type": "web"}, "94": {"title": "Weight Loss Center: a Blue Distinction Center for bariatric ...", "snippet": "With medical and surgical weight loss solutions, the CAMC Weight Loss Center can help you achieve your goals.", "url": "https://www.camc.org/weightloss", "type": "web"}, "95": {"title": "Weight Loss and Nutrition: The Latest Research ...", "snippet": "The only dietary group found to be of ideal weight were those eating strictly plant-based (the \u201cvegans\u201d), whose BMI averaged 23.6. People who had once eaten\u00a0...", "url": "https://nutritionfacts.org/topics/weight-loss/", "type": "web"}, "96": {"title": "Cheyenne Weight Loss", "snippet": "Cheyenne Weight Loss provides is a weight loss program in Cheyenne, Wyoming, providing health coaching, education, support, sustainable weight loss and\u00a0...", "url": "https://www.cheyenneweightloss.com/", "type": "web"}, "97": {"title": "#weightloss hashtag on Instagram \u2022 Photos and Videos", "snippet": "69.3m Posts - See Instagram photos and videos from 'weightloss' hashtag.", "url": "https://www.instagram.com/explore/tags/weightloss/?hl=en", "type": "web"}, "98": {"title": "Transformations Weight Loss", "snippet": "Transformations International, Inc., established in 1987, is an advanced medical weight loss company. It provides medical weight loss services to patients\u00a0...", "url": "https://transformationsweightloss.com/", "type": "web"}, "99": {"title": "Fasting Diets May Promote Weight Loss ...food.ndtv.com", "url": "https://food.ndtv.com/news/fasting-diets-may-promote-weight-loss-experts-reveal-2265690", "thumbnail": "rgba(32,33,36,0)", "type": "image"}, "100": {"title": "How to Lose Weight and Keep It Off ...helpguide.org", "url": "https://www.helpguide.org/articles/diets/how-to-lose-weight-and-keep-it-off.htm", "thumbnail": "rgba(26,115,232,.4)", "type": "image"}, "101": {"title": "Brain receptor that regulates body heat ...medicalxpress.com", "url": "https://medicalxpress.com/news/2019-12-brain-receptor-body-weight-loss.html", "thumbnail": "rgba(0,0,0,.42)", "type": "image"}, "102": {"title": "Weight loss: Where do people lose ...timesofindia.indiatimes.com", "url": "https://timesofindia.indiatimes.com/life-style/health-fitness/weight-loss/weight-loss-where-do-people-lose-weight-first/photostory/71941327.cms", "thumbnail": "rgba(255,255,255,.90)", "type": "image"}, "103": {"title": "losing weight permanently ...marketwatch.com", "url": "https://www.marketwatch.com/story/this-17-product-could-be-a-key-to-losing-weight-permanently-2019-01-28", "thumbnail": "rgba(0,172,193,.7)", "type": "image"}, "104": {"title": "Weight-Loss Motivation - EatingWelleatingwell.com", "url": "http://www.eatingwell.com/category/4240/weight-loss-motivation/", "thumbnail": "rgba(100,100,100,.6)", "type": "image"}, "105": {"title": "How to lose weight safely and keep it ...insider.com", "url": "https://www.insider.com/how-to-lose-weight", "thumbnail": "rgba(150,191,242,.17)", "type": "image"}, "106": {"title": "5 popular weight loss tricks that ...timesofindia.indiatimes.com", "url": "https://timesofindia.indiatimes.com/life-style/health-fitness/weight-loss/5-popular-weight-loss-tricks-that-actually-dont-work/photostory/72954156.cms", "thumbnail": "rgba(66,133,244,.04)", "type": "image"}, "107": {"title": "Battle With Weight Loss \u2013 Health ...health.clevelandclinic.org", "url": "https://health.clevelandclinic.org/5-ways-to-win-your-battle-with-weight-loss-2/", "thumbnail": "rgba(0,0,0,.41)", "type": "image"}, "108": {"title": "Proven Ways to Lose Weight for Busy Peopleentrepreneur.com", "url": "https://www.entrepreneur.com/slideshow/322928", "thumbnail": "rgba(0,0,0,.20)", "type": "image"}, "109": {"title": "How to lose weight fast: 9 scientific ...medicalnewstoday.com", "url": "https://www.medicalnewstoday.com/articles/322345", "thumbnail": "rgba(32,33,36,.255)", "type": "image"}, "110": {"title": "New FDA-approved weight loss device ...health.harvard.edu", "url": "https://www.health.harvard.edu/blog/new-fda-approved-weight-loss-device-shows-promise-2019072917362", "thumbnail": "rgba(204,204,204,.75)", "type": "image"}, "111": {"title": "Document Her Weight Loss Journey ...health.com", "url": "https://www.health.com/weight-loss/tiktok-weight-loss", "thumbnail": "rgba(66,133,244,.26)", "type": "image"}, "112": {"title": "Weight Loss: 15 Science-Backed Tips You ...food.ndtv.com", "url": "https://food.ndtv.com/weight-loss/weight-loss-11-science-backed-tips-you-must-follow-to-lose-weight-1902885", "thumbnail": "rgba(32,33,36,.10)", "type": "image"}, "113": {"title": "Losing weight fast? Sudden weight loss ...hindustantimes.com", "url": "https://www.hindustantimes.com/fitness/losing-weight-too-fast-can-lead-to-heart-problems-gallstones/story-hTb3UlKEpGi7KqNxUhTX7K.html", "thumbnail": "rgba(51,51,51,.8)", "type": "image"}, "114": {"title": "117-Pound Beachbody Weight-Loss ...popsugar.com", "url": "https://www.popsugar.com/fitness/117-Pound-Beachbody-Weight-Loss-Transformation-46487825", "thumbnail": "rgba(0,0,0,.098)", "type": "image"}, "115": {"title": "Best weight-loss tips from people who ...insider.com", "url": "https://www.insider.com/best-weight-loss-tips-from-people-who-have-lost-weight-2019-1", "thumbnail": "rgba(255,255,255,.1)", "type": "image"}, "116": {"title": "5 healthy diet mistakes that hamper ...hindustantimes.com", "url": "https://www.hindustantimes.com/fitness/5-healthy-diet-mistakes-that-hamper-weight-loss/story-kMrDfd4wD6Xegq33RidQTM.html", "thumbnail": "rgba(34,34,34,.87)", "type": "image"}, "117": {"title": "40 Weight Loss Tips That Help You Drop ...eatthis.com", "url": "https://www.eatthis.com/tips-that-double-weight-loss/", "thumbnail": "rgba(131,131,131,.50)", "type": "image"}, "118": {"title": "15 Essential Fat Loss Tips - SIXsixworkout.com", "url": "https://sixworkout.com/15-essential-fat-loss-tips/", "thumbnail": "rgba(32,33,36,.1)", "type": "image"}, "119": {"title": "Tips to keep lost weight off in the New ...health.harvard.edu", "url": "https://www.health.harvard.edu/staying-healthy/tips-to-keep-lost-weight-off-in-the-new-year", "thumbnail": "https://encrypted-tbn0.gstatic.com/images?q=tbn%3AANd9GcTXQw12j2dtMG6scvwD4mDXTrmhNRXw1ngo5A&usqp=CAU", "type": "image"}, "120": {"title": "My Weight Loss Cured My Depression ...youtube.com", "url": "https://www.youtube.com/watch?v=82i2uZvi258", "thumbnail": "https://encrypted-tbn0.gstatic.com/images?q=tbn%3AANd9GcTOFuKauRLMJCbXySzwgJsNaTxaYk4r95CGLQ&usqp=CAU", "type": "image"}, "121": {"title": "Weight loss: here's why those last few ...theconversation.com", "url": "https://theconversation.com/weight-loss-heres-why-those-last-few-pounds-can-be-hardest-to-lose-according-to-science-140150", "thumbnail": "https://encrypted-tbn0.gstatic.com/images?q=tbn%3AANd9GcSE6MF0Wfg0Q1I5lUzdNDE_2X8g6NoeRO0yCQ&usqp=CAU", "type": "image"}, "122": {"title": "Weight Loss: Does Eating Salt-Free ...food.ndtv.com", "url": "https://food.ndtv.com/weight-loss/weight-loss-does-eating-salt-free-dinner-help-you-lose-weight-experts-reveal-1893476", "thumbnail": "https://encrypted-tbn0.gstatic.com/images?q=tbn%3AANd9GcR5hH_UCd5XoSCw11EiKXeys8eIDIuIk6EDHw&usqp=CAU", "type": "image"}, "123": {"title": "Food For Weight Loss | Weight loss Blog ...betterme.world", "url": "https://betterme.world/articles/weight-loss/food-weight-loss/", "thumbnail": "https://encrypted-tbn0.gstatic.com/images?q=tbn%3AANd9GcRLamo4HH_HcMC9R4O07UaqIh7zA1V1ZEUhUg&usqp=CAU", "type": "image"}, "124": {"title": "Weight loss - Wikipediaen.wikipedia.org", "url": "https://en.wikipedia.org/wiki/Weight_loss", "thumbnail": "https://encrypted-tbn0.gstatic.com/images?q=tbn%3AANd9GcQzVyZOfRwa4ps1sKV1YM7IQAd7ftaqHy7j_A&usqp=CAU", "type": "image"}, "125": {"title": "Fitness Tips For Weight Loss | POPSUGAR ...popsugar.com", "url": "https://www.popsugar.com/fitness/Fitness-Tips-Weight-Loss-45621028", "thumbnail": "https://encrypted-tbn0.gstatic.com/images?q=tbn%3AANd9GcToaTq5S000UTXgNxX2nrXA8AgHkdaovBEgzg&usqp=CAU", "type": "image"}, "126": {"title": "Want to lose weight, but don't want to ...hindustantimes.com", "url": "https://www.hindustantimes.com/fitness/want-to-lose-weight-but-don-t-want-to-exercise-here-s-your-fitness-plan/story-cNYuzs37TtbIxVTwB2dkxH.html", "thumbnail": "https://encrypted-tbn0.gstatic.com/images?q=tbn%3AANd9GcRqxIr7Immk6bh-JlIJXzIgRBs7s3fJ5ZR7EQ&usqp=CAU", "type": "image"}, "127": {"title": "What's the skinny on how to lose weight ...doctorrennie.wordpress.com", "url": "https://doctorrennie.wordpress.com/2018/04/16/whats-the-skinny-of-weight-loss/", "thumbnail": "https://encrypted-tbn0.gstatic.com/images?q=tbn%3AANd9GcSx7KrSl-wrOv6WOXTZVhlaufeG9uF7MHx3dg&usqp=CAU", "type": "image"}, "128": {"title": "a calorie deficit diet ...healthshots.com", "url": "https://www.healthshots.com/healthy-eating/nutrition/heres-how-to-eat-to-lose-weight-because-a-calorie-deficit-diet-is-harmful/", "thumbnail": "https://encrypted-tbn0.gstatic.com/images?q=tbn%3AANd9GcTv1lapdK9EzLxqXuDDoNGSePLmmc4PJZ5OBA&usqp=CAU", "type": "image"}, "129": {"title": "Want to lose weight? Try this Kate ...timesofindia.indiatimes.com", "url": "https://timesofindia.indiatimes.com/life-style/health-fitness/weight-loss/want-to-lose-weight-try-this-kate-middleton-approved-weight-loss-diet-plan/articleshow/69975320.cms", "thumbnail": "https://encrypted-tbn0.gstatic.com/images?q=tbn%3AANd9GcQ7K9Sgwcf2jXW6SEO09WielQYA49GQfQ4VUA&usqp=CAU", "type": "image"}, "130": {"title": "Portion Control Weight Loss Success ...womenshealthmag.com", "url": "https://www.womenshealthmag.com/weight-loss/a26567854/portion-control-weight-loss-success-story/", "thumbnail": "https://encrypted-tbn0.gstatic.com/images?q=tbn%3AANd9GcTY4qv-fJjE6gTSl3dYKSUGyRRFu5fOVFGV_w&usqp=CAU", "type": "image"}, "131": {"title": "The 21 Best Weight Loss Foods - YouTubem.youtube.com", "url": "https://m.youtube.com/watch?v=KjIwoeEbHzw", "thumbnail": "https://encrypted-tbn0.gstatic.com/images?q=tbn%3AANd9GcQmwUB9u-Hv7r94Q-ae45Wo5i1mdZb9J2kYAg&usqp=CAU", "type": "image"}, "132": {"title": "Six reasons weight-loss is so darn ...philmaffetone.com", "url": "https://philmaffetone.com/six-reasons-weight-loss-is-so-darn-difficult/", "thumbnail": "https://encrypted-tbn0.gstatic.com/images?q=tbn%3AANd9GcRddk8ASxIQY4fMZBIT8MOtspKGy28r0Q2udA&usqp=CAU", "type": "image"}, "133": {"title": "10 Weight Loss Tips That Work If Diets ...brightside.me", "url": "https://brightside.me/inspiration-health/10-weight-loss-tips-that-work-if-diets-dont-help-anymore-625910/", "thumbnail": "https://encrypted-tbn0.gstatic.com/images?q=tbn%3AANd9GcRE-fVsQHvW-jtwWbHGy-SzVox8e101oWnGOA&usqp=CAU", "type": "image"}, "134": {"title": "13 Ways to Maintain Your Weight Loss ...active.com", "url": "https://www.active.com/nutrition/articles/13-ways-to-maintain-your-weight-loss", "thumbnail": "https://encrypted-tbn0.gstatic.com/images?q=tbn%3AANd9GcSpTpuzF7kmkLEs5g_k6reVXYM8H-nWRJlvHA&usqp=CAU", "type": "image"}, "135": {"title": "Vinny Guadagnino Shows Off Weight Loss ...people.com", "url": "https://people.com/health/vinny-guadagnino-reflects-on-weight-loss-with-before-and-after-photo/", "thumbnail": "https://encrypted-tbn0.gstatic.com/images?q=tbn%3AANd9GcTXbo25IbbGJvLt9PMSHg0QcyyNgtHgYwC9MQ&usqp=CAU", "type": "image"}, "136": {"title": "Weight-Loss Programs | Aspirus Health Careaspirus.org", "url": "https://www.aspirus.org/weight-loss-programs", "thumbnail": "https://encrypted-tbn0.gstatic.com/images?q=tbn%3AANd9GcS1lcFKVNHeNYH5ESTJC5iHIHKQNUP2oxgcGg&usqp=CAU", "type": "image"}, "137": {"title": "Losing Inches But Not Losing Weight ...verywellfit.com", "url": "https://www.verywellfit.com/losing-inches-but-not-losing-weight-1231559", "thumbnail": "https://encrypted-tbn0.gstatic.com/images?q=tbn%3AANd9GcRaGW2CrER0CMqKk2Tr1Lh05tmcUXJfS4zqtQ&usqp=CAU", "type": "image"}, "138": {"title": "Weight loss shock transformation: High ...express.co.uk", "url": "https://www.express.co.uk/life-style/diets/1261505/weight-loss-diet-protein-f45-exercise-transformation-toned-abs", "thumbnail": "https://encrypted-tbn0.gstatic.com/images?q=tbn%3AANd9GcSKYY6G_IT9GFE9kw1phxYHMuc0Fs_jzcxaVg&usqp=CAU", "type": "image"}, "139": {"title": "Common Mistakes When Trying to Lose Weighthealthline.com", "url": "https://www.healthline.com/nutrition/weight-loss-mistakes", "thumbnail": "https://encrypted-tbn0.gstatic.com/images?q=tbn%3AANd9GcSRUisi7sWDkAlCQtr0VzrzSpW10-tOK8ajEQ&usqp=CAU", "type": "image"}, "140": {"title": "After Losing 170 Pounds ...shape.com", "url": "https://www.shape.com/weight-loss/success-stories/weight-loss-journey-not-over-after-losing-170-pounds", "thumbnail": "https://encrypted-tbn0.gstatic.com/images?q=tbn%3AANd9GcSxHxOLKGEA-xkUAViMEk3parCCxtW2HzI-8Q&usqp=CAU", "type": "image"}, "141": {"title": "How to Lose Weight \u2014 Answered in 5 ...eatthis.com", "url": "https://www.eatthis.com/weight-loss-questions/", "thumbnail": "https://encrypted-tbn0.gstatic.com/images?q=tbn%3AANd9GcQN2lE97bLJbz6HGzkvdH6qexe46s5XJ5pbTQ&usqp=CAU", "type": "image"}, "142": {"title": "weight loss | Daily Mail ...dailymail.co.uk", "url": "https://www.dailymail.co.uk/femail/article-8424345/Mother-four-32-showcases-incredible-61-kilo-natural-weight-loss.html", "thumbnail": "https://encrypted-tbn0.gstatic.com/images?q=tbn%3AANd9GcRn1NXH1F9XVuNw5KWes5MuD9TQuDG4SuiPCw&usqp=CAU", "type": "image"}, "143": {"title": "I Weighed Myself Every Day for a Month ...instantloss.com", "url": "https://instantloss.com/i-weighed-myself-every-day-for-a-month-weight-loss-update/", "thumbnail": "https://encrypted-tbn0.gstatic.com/images?q=tbn%3AANd9GcR2AKs5GWeIqOEOYTX2o4v8JEtDlNQB06OizQ&usqp=CAU", "type": "image"}, "144": {"title": "How to Lose Weight \u2013 Top 18 Simple ...dietdoctor.com", "url": "https://www.dietdoctor.com/how-to-lose-weight", "thumbnail": "https://encrypted-tbn0.gstatic.com/images?q=tbn%3AANd9GcRYFtI-oM2Hb7WL4gFnZGy5MHyF2_xa2Tn0LQ&usqp=CAU", "type": "image"}, "145": {"title": "10 Dramatic Celebrity Weight Loss ...talentrecap.com", "url": "https://talentrecap.com/10-dramatic-celebrity-weight-loss-transformations-how-they-did-it/", "thumbnail": "https://encrypted-tbn0.gstatic.com/images?q=tbn%3AANd9GcRZUvAIz2ftSo4xmH2QEFG0Pp5AJMpQcFyaGQ&usqp=CAU", "type": "image"}, "146": {"title": "What's the Best Weight-Loss Diet ...health.clevelandclinic.org", "url": "https://health.clevelandclinic.org/whats-the-best-weight-loss-diet/", "thumbnail": "https://encrypted-tbn0.gstatic.com/images?q=tbn%3AANd9GcSJU8_ZTUWB7eQIombZ5abqX2Ov7UgVBXKn4Q&usqp=CAU", "type": "image"}, "147": {"title": "How to lose weight: 11 things to know ...today.com", "url": "https://www.today.com/health/10-women-share-what-they-wish-they-knew-about-dieting-t116163", "thumbnail": "https://encrypted-tbn0.gstatic.com/images?q=tbn%3AANd9GcTrxFJjRGGNBhtD3cBQfYV4jhaxh_tfK4h8nw&usqp=CAU", "type": "image"}, "148": {"title": "Weight loss shock transformation: High ...express.co.uk", "url": "https://www.express.co.uk/life-style/diets/1261505/weight-loss-diet-protein-f45-exercise-transformation-toned-abs", "thumbnail": "https://encrypted-tbn0.gstatic.com/images?q=tbn%3AANd9GcSCx8Nxb5ZRnIo1ckVvAUEROSGz7_4a_tBNDQ&usqp=CAU", "type": "image"}, "149": {"title": "Why Medical Weight Loss Programs Work ...transitionsalem.com", "url": "https://transitionsalem.com/2020/02/12/proven-success-why-medical-weight-loss-programs-work/", "thumbnail": "https://encrypted-tbn0.gstatic.com/images?q=tbn%3AANd9GcRK_QIT1MAa79DutMySrZQsfSBDh9Zs3_iCDA&usqp=CAU", "type": "image"}, "150": {"title": "HCG for Weight Loss | Arapahoe ...arapahoechiropractic.com", "url": "https://arapahoechiropractic.com/hcg-for-weight-loss-centennial-co/", "thumbnail": "https://encrypted-tbn0.gstatic.com/images?q=tbn%3AANd9GcSvqbXwFdP16z0oD9IqtLanIDSYZnZYxJtzmQ&usqp=CAU", "type": "image"}, "151": {"title": "Man Lose Belly Fat ...medicaltransformationcenter.com", "url": "https://medicaltransformationcenter.com/weight-loss-for-men-how-does-a-man-lose-belly-fat/", "thumbnail": "https://encrypted-tbn0.gstatic.com/images?q=tbn%3AANd9GcSDZdYYE0BZASiNKqgtYGWWS8BPY_jy0sld2A&usqp=CAU", "type": "image"}, "152": {"title": "Weight Loss Tips From Women ...cosmopolitan.com", "url": "https://www.cosmopolitan.com/health-fitness/advice/a41863/tips-for-losing-weight/", "thumbnail": "https://encrypted-tbn0.gstatic.com/images?q=tbn%3AANd9GcRiKUSvu3WL-f-CrRf9IJ7WjxgTtSBoXU9z5g&usqp=CAU", "type": "image"}, "153": {"title": "The craziest celebrity weight loss ...pagesix.com", "url": "https://pagesix.com/article/the-craziest-celebrity-weight-loss-transformations-of-all-time/", "thumbnail": "https://encrypted-tbn0.gstatic.com/images?q=tbn%3AANd9GcTuAcmitisdoJez0vS6cx_WwMl-wU5sLdjinw&usqp=CAU", "type": "image"}, "154": {"title": "More Americans Trying to Lose Weight ...webmd.com", "url": "https://www.webmd.com/diet/obesity/news/20191113/more-americans-trying-to-lose-weight-but-few-succeeding", "thumbnail": "https://encrypted-tbn0.gstatic.com/images?q=tbn%3AANd9GcStrSoGezQXmaR9Lm7T6-klCLOywvZtyR2Fbw&usqp=CAU", "type": "image"}, "155": {"title": "30 Day Weight Loss Challenge to Peel ...betterme.world", "url": "https://betterme.world/articles/30-day-weight-loss-challenge/", "thumbnail": "https://encrypted-tbn0.gstatic.com/images?q=tbn%3AANd9GcTlw-34QvU3BOWOm7j1Nh4iCbxMlxPe2KXXHA&usqp=CAU", "type": "image"}, "156": {"title": "How this woman lost 75 pounds: Gradual ...nbcnews.com", "url": "https://www.nbcnews.com/better/lifestyle/how-woman-lost-75-pounds-gradual-lifestyle-changes-were-key-ncna1073421", "thumbnail": "https://encrypted-tbn0.gstatic.com/images?q=tbn%3AANd9GcSbiJaswNr_pGbqM9svZrPfyiQbLEUHDD2H8Q&usqp=CAU", "type": "image"}, "157": {"title": "lose weight but with the right diet ...thehealthsite.com", "url": "https://www.thehealthsite.com/fitness/weight-loss/want-to-lose-weight-fast-pick-the-diet-that-suits-you-best-743292/", "thumbnail": "https://encrypted-tbn0.gstatic.com/images?q=tbn%3AANd9GcTpVPh-ZZyKHwAolfWQ2cPxGTms7C4CAzuH3Q&usqp=CAU", "type": "image"}, "158": {"title": "Weight Loss Clinic and Nutritional Supportradiantreflectionsms.com", "url": "https://radiantreflectionsms.com/weightloss/", "thumbnail": "https://encrypted-tbn0.gstatic.com/images?q=tbn%3AANd9GcTEFiP1JCiggtiK9UJJW-4RJIw_684GpJ2HKw&usqp=CAU", "type": "image"}, "159": {"title": "7 Day Flat Belly Diet Plan - The ...timesofindia.indiatimes.com", "url": "https://timesofindia.indiatimes.com/life-style/health-fitness/diet/7-day-flat-belly-diet-plan/articleshow/11461004.cms", "thumbnail": "https://encrypted-tbn0.gstatic.com/images?q=tbn%3AANd9GcSxyz_TdDmn1YrBP0L12ddppk5V0aCfZJybWg&usqp=CAU", "type": "image"}, "160": {"title": "Pin on Herbalife Weight Loss Resultspinterest.com", "url": "https://www.pinterest.com/pin/538602436688271463/", "thumbnail": "https://encrypted-tbn0.gstatic.com/images?q=tbn%3AANd9GcRVYQzafknx614ndoXSJeEOn_6_3WTsmCAxdQ&usqp=CAU", "type": "image"}, "161": {"title": "Research: Hypnosis and Weight Loss ...districthypnosis.com", "url": "https://www.districthypnosis.com/what-kind-weight-loss-program-is-best/", "thumbnail": "https://encrypted-tbn0.gstatic.com/images?q=tbn%3AANd9GcRjav6T_W18ut_k5WCgnoDRgh1F33MRd7sywQ&usqp=CAU", "type": "image"}, "162": {"title": "Laparoscopic Weight Loss Surgery ...hospitalpuigcerda.com", "url": "https://www.hospitalpuigcerda.com/a-quick-guide-to-laparoscopic-weight-loss-surgery/", "thumbnail": "https://encrypted-tbn0.gstatic.com/images?q=tbn%3AANd9GcRe3JUzWGEY02v1MFF7FWYSjx2Y7Ke2yk7Yhw&usqp=CAU", "type": "image"}, "163": {"title": "Five supplements that claim to speed up ...theconversation.com", "url": "https://theconversation.com/five-supplements-that-claim-to-speed-up-weight-loss-and-what-the-science-says-89856", "thumbnail": "https://encrypted-tbn0.gstatic.com/images?q=tbn%3AANd9GcQKyIYC4eImsAF1g_acCoTszJRNeJ2EezFurw&usqp=CAU", "type": "image"}, "164": {"title": "Weight Loss Clinic in Virginia Beach ...mychirosolutions.com", "url": "https://mychirosolutions.com/weight-loss/", "thumbnail": "https://encrypted-tbn0.gstatic.com/images?q=tbn%3AANd9GcSQzeAWLLTDgHUprNuftppMoKahlee8i4_tzA&usqp=CAU", "type": "image"}, "165": {"title": "Best Health Magazinebesthealthmag.ca", "url": "https://www.besthealthmag.ca/best-you/weight-loss/food-addiction-councillor-secrets/", "thumbnail": "https://encrypted-tbn0.gstatic.com/images?q=tbn%3AANd9GcS9Z0bhQWwbMzgrUk02Ru99kzWweDbdXb0yEw&usqp=CAU", "type": "image"}, "166": {"title": "Jessica Simpson, Amy Schumer display ...yahoo.com", "url": "https://www.yahoo.com/lifestyle/jessica-simpson-amy-schumer-weight-loss-postpartum-whats-right-225934739.html", "thumbnail": "https://encrypted-tbn0.gstatic.com/images?q=tbn%3AANd9GcQwhUXKab-xLB_HkETlfVBKz6R1uzorE-ch7Q&usqp=CAU", "type": "image"}, "167": {"title": "How an obsession with weight loss ...yourhappyspoon.com", "url": "https://yourhappyspoon.com/obsession-weight-loss-prevents-weight-loss/", "thumbnail": "https://encrypted-tbn0.gstatic.com/images?q=tbn%3AANd9GcQg-i1lI__j6NN2Q89Cnl4s_9ECVH54KCtJzQ&usqp=CAU", "type": "image"}, "168": {"title": "Lipoic Acid Supplements Help Overweight ...scitechdaily.com", "url": "https://scitechdaily.com/lipoic-acid-supplements-help-overweight-people-lose-weight-in-clinical-trial/", "thumbnail": "https://encrypted-tbn0.gstatic.com/images?q=tbn%3AANd9GcS9R75ouA_m02dem5do-jEZoTOmvXzUfqjThw&usqp=CAU", "type": "image"}, "169": {"title": "Start Noticing Weight Loss ...blog.myfitnesspal.com", "url": "https://blog.myfitnesspal.com/on-a-diet-heres-when-youll-start-noticing-weight-loss/", "thumbnail": "https://encrypted-tbn0.gstatic.com/images?q=tbn%3AANd9GcQWnWy1oy0EmiLcZF6DQAvClD_4gukJuTalBw&usqp=CAU", "type": "image"}, "170": {"title": "Weight Loss | ADAdiabetes.org", "url": "https://www.diabetes.org/fitness/weight-loss", "thumbnail": "https://encrypted-tbn0.gstatic.com/images?q=tbn%3AANd9GcT4GmVI1ETzwHEckkjiTroPIADqsOz9msZ-5Q&usqp=CAU", "type": "image"}, "171": {"title": "weight loss: When it may indicate a ...thehealthsite.com", "url": "https://www.thehealthsite.com/diseases-conditions/diabetes/10-reasons-unexplained-weight-loss-needs-to-be-taken-seriously-100032/", "thumbnail": "https://encrypted-tbn0.gstatic.com/images?q=tbn%3AANd9GcQGnnFbzX7tumikRgUfLlN9pAlTygjhh6MlCg&usqp=CAU", "type": "image"}, "172": {"title": "Inspirational Weight-Loss ...thehealthy.com", "url": "https://www.thehealthy.com/weight-loss/inspirational-weight-loss-transformations/", "thumbnail": "https://encrypted-tbn0.gstatic.com/images?q=tbn%3AANd9GcR1CUBs9vcWlKNotaF_48edvQfUz7_H_9r7VA&usqp=CAU", "type": "image"}, "173": {"title": "60 Weight Loss Tips that Workskinnyms.com", "url": "https://skinnyms.com/60-weight-loss-tips/", "thumbnail": "https://encrypted-tbn0.gstatic.com/images?q=tbn%3AANd9GcTobvnntnVW-binkd1z5kRs_Kh0akiN3XiTgw&usqp=CAU", "type": "image"}, "174": {"title": "Weight Loss Mistakes to Avoid | The ...leaf.nutrisystem.com", "url": "https://leaf.nutrisystem.com/for_customers/common-weight-loss-mistakes-nutrisystem/", "thumbnail": "https://encrypted-tbn0.gstatic.com/images?q=tbn%3AANd9GcSPgJWCte9RCqIQhqhXOSkdjJNO6qqxZFL75Q&usqp=CAU", "type": "image"}, "175": {"title": "Sneaky Weight Loss Tricks That Work ...trainright.com", "url": "https://trainright.com/sneaky-weight-loss-tricks-that-work/", "thumbnail": "https://encrypted-tbn0.gstatic.com/images?q=tbn%3AANd9GcTdiXDDQM9OnsF7yFchV2JPH9gPRKu9zv8KvQ&usqp=CAU", "type": "image"}, "176": {"title": "20 Weight Loss Myths\u2014Busted! | Eat ...eatthis.com", "url": "https://www.eatthis.com/weight-loss-myths/", "thumbnail": "https://encrypted-tbn0.gstatic.com/images?q=tbn%3AANd9GcRjC-9zAXESlgzabhPksybcpm56yAtpLP6Hxg&usqp=CAU", "type": "image"}, "177": {"title": "Pin on Nutritionpinterest.com", "url": "https://www.pinterest.com/pin/41658365290520464/", "thumbnail": "https://encrypted-tbn0.gstatic.com/images?q=tbn%3AANd9GcSM3coFG7-s2OrDHJSP3KoF1AWeuRaKiqhNMA&usqp=CAU", "type": "image"}, "178": {"title": "The 10 Best Weight Loss Exercises ...shape.com", "url": "https://www.shape.com/fitness/workouts/best-weight-loss-exercises", "thumbnail": "https://encrypted-tbn0.gstatic.com/images?q=tbn%3AANd9GcSDiIeMEaPkuBZY85G0KUPBhP4n3-YlZubRCw&usqp=CAU", "type": "image"}, "179": {"title": "The Best Macros for Weight Losstrifectanutrition.com", "url": "https://www.trifectanutrition.com/blog/the-best-macros-for-weight-loss", "thumbnail": "https://encrypted-tbn0.gstatic.com/images?q=tbn%3AANd9GcQ_cCy--rm_Phn-3_FSxl16FYrKMppmYHy-zw&usqp=CAU", "type": "image"}, "180": {"title": "26 Weight Loss Tips That Are Actually ...healthline.com", "url": "https://www.healthline.com/nutrition/26-evidence-based-weight-loss-tips", "thumbnail": "https://encrypted-tbn0.gstatic.com/images?q=tbn%3AANd9GcSqzGm0VAwDr2aw2dfoWsEiaKc3ZYbj0-ku-Q&usqp=CAU", "type": "image"}, "181": {"title": "Weight Loss Success Stories: Inspiring ...people.com", "url": "https://people.com/health/incredible-weight-loss-transformation-photos/", "thumbnail": "https://encrypted-tbn0.gstatic.com/images?q=tbn%3AANd9GcRX0AncIxCe0PgCRRVh1RCZt2FraKsdU54kKg&usqp=CAU", "type": "image"}, "182": {"title": "Weight management no longer \u201cjust about ...nutritioninsight.com", "url": "https://www.nutritioninsight.com/news/weight-management-no-longer-just-about-weight-loss.html", "thumbnail": "https://encrypted-tbn0.gstatic.com/images?q=tbn%3AANd9GcTBcwAvrF95_zy407qbkgDZB_CH4MrozxgunA&usqp=CAU", "type": "image"}, "183": {"title": "Maintaining Weight Loss | Johns Hopkins ...hopkinsmedicine.org", "url": "https://www.hopkinsmedicine.org/health/wellness-and-prevention/maintaining-weight-loss", "thumbnail": "https://encrypted-tbn0.gstatic.com/images?q=tbn%3AANd9GcQo4-F3IflATzQXwOd8bHrusUNAA1rd14odVA&usqp=CAU", "type": "image"}, "184": {"title": "It's yoga versus cardio for weight loss ...healthshots.com", "url": "https://www.healthshots.com/fitness/weight-loss/its-yoga-versus-cardio-for-weight-loss-and-we-finally-know-whats-better/", "thumbnail": "https://encrypted-tbn0.gstatic.com/images?q=tbn%3AANd9GcTR35nY7rCswWzbzCKZHRFC99C7YRhTWGNWDw&usqp=CAU", "type": "image"}, "185": {"title": "Why \u201cEat Less, Move More\u201d Doesn't Work ...medium.com", "url": "https://medium.com/@mariacross/why-eat-less-move-more-doesnt-work-for-weight-loss-cf0ab90f48b3", "thumbnail": "https://encrypted-tbn0.gstatic.com/images?q=tbn%3AANd9GcSv-wZvfZskFAuNHbpwiRXVgZhIhCQQlJvvZA&usqp=CAU", "type": "image"}, "186": {"title": "Resurge reviews: Effective weight loss ...orlandoweekly.com", "url": "https://www.orlandoweekly.com/Blogs/archives/2020/06/20/resurge-reviews-effective-weight-loss-supplement-2020-update", "thumbnail": "https://encrypted-tbn0.gstatic.com/images?q=tbn%3AANd9GcTmPsc-LqeqX3WTLVmXKwSGwudBqB2ADYn2uw&usqp=CAU", "type": "image"}, "187": {"title": "Leptitox Reviews: Effective Fat Burner ...riverfronttimes.com", "url": "https://www.riverfronttimes.com/newsblog/2020/06/15/leptitox-reviews-effective-fat-burner-or-fad-2020-update", "thumbnail": "https://encrypted-tbn0.gstatic.com/images?q=tbn%3AANd9GcTqE-tLLFssyPYn6Ar-FD2G1V7vcJdR-TzLiw&usqp=CAU", "type": "image"}, "188": {"title": "CrossFit Weight Loss Success Story: How ...phillymag.com", "url": "https://www.phillymag.com/be-well-philly/2018/10/02/crossfit-weight-loss/", "thumbnail": "https://encrypted-tbn0.gstatic.com/images?q=tbn%3AANd9GcR-rGDTelzBJccbySjFMV8KkRf_G-TNUup3FQ&usqp=CAU", "type": "image"}, "189": {"title": "Weight Loss and Nutrition: The Latest ...nutritionfacts.org", "url": "https://nutritionfacts.org/topics/weight-loss/", "thumbnail": "https://encrypted-tbn0.gstatic.com/images?q=tbn%3AANd9GcS6hgNdKjZvtWG-t3JJj1SRf08Y4UEuWyAFaA&usqp=CAU", "type": "image"}, "190": {"title": "Weight Loss | Xyngularxyngular.com", "url": "https://www.xyngular.com/en/weight-loss/", "thumbnail": "https://encrypted-tbn0.gstatic.com/images?q=tbn%3AANd9GcQ8JE6sm7pJeKrsZA5hB8ODvOHBUI0mxrbrtw&usqp=CAU", "type": "image"}, "191": {"title": "hindering your weight loss plans ...indianexpress.com", "url": "https://indianexpress.com/article/lifestyle/health/common-mistakes-weight-loss-no-results-lovneet-batra-6236507/", "thumbnail": "https://encrypted-tbn0.gstatic.com/images?q=tbn%3AANd9GcTjJhkGfd3LhGJiggeXkvZyS-iamTTzPv1heQ&usqp=CAU", "type": "image"}, "192": {"title": "Instagram - bye-bye diet lollipops ...hellomagazine.com", "url": "https://www.hellomagazine.com/healthandbeauty/health-and-fitness/2019091977976/instagram-bans-weightloss-products/", "thumbnail": "https://encrypted-tbn0.gstatic.com/images?q=tbn%3AANd9GcTC6BQH3yZPziD0kFZ9N-F7nGazLR2F9xClOQ&usqp=CAU", "type": "image"}, "193": {"title": "Weight Loss Success Story - Healthy Mel ...simple-nourished-living.com", "url": "https://simple-nourished-living.com/weight-loss-success-story-healthy-mel/", "thumbnail": "https://encrypted-tbn0.gstatic.com/images?q=tbn%3AANd9GcR99EE0LFdsGLbnw9e18QrKqIUyjWXSx4iMwQ&usqp=CAU", "type": "image"}, "194": {"title": "Celebrities' Weight Loss and ...usmagazine.com", "url": "https://www.usmagazine.com/celebrity-body/pictures/celebs-shocking-weight-loss-2014304/37702-2/", "thumbnail": "https://encrypted-tbn0.gstatic.com/images?q=tbn%3AANd9GcRdZk8Crnmn6nLy5hpfyq4SrZGQWDxp_i1JAA&usqp=CAU", "type": "image"}, "195": {"title": "Weight Loss Psychology for Women ...amazon.com", "url": "https://www.amazon.com/Weight-Loss-Psychology-Women-Transforming-ebook/dp/B0842X4223", "thumbnail": "https://encrypted-tbn0.gstatic.com/images?q=tbn%3AANd9GcScae0CISV49P2WoaOjUB5NTxrHnAb2aZoaWw&usqp=CAU", "type": "image"}, "196": {"title": "Why Have I Lost Weight Without Trying?webmd.com", "url": "https://www.webmd.com/diabetes/ss/slideshow-unexplained-weight-loss", "thumbnail": "https://encrypted-tbn0.gstatic.com/images?q=tbn%3AANd9GcR-XLZauatujiMzog7O-N2oLSh8I5u5twYxKw&usqp=CAU", "type": "image"}, "197": {"title": "Most Weight Loss Benefits ...nytimes.com", "url": "https://www.nytimes.com/2019/07/31/well/move/morning-exercise-may-offer-the-most-weight-loss-benefits.html", "thumbnail": "https://encrypted-tbn0.gstatic.com/images?q=tbn%3AANd9GcQxBLDmobohkYpshDCkdMop82lxvcRavc2ZDQ&usqp=CAU", "type": "image"}, "198": {"title": "Intermittent fasting and weight loss ...latimes.com", "url": "https://www.latimes.com/lifestyle/story/2019-11-30/intermittent-fasting-weight-loss-what-you-need-to-know", "thumbnail": "https://encrypted-tbn0.gstatic.com/images?q=tbn%3AANd9GcSQKG3OGFS4KqEP2PshkZb3GNkMKUPE_Jh3Tw&usqp=CAU", "type": "image"}, "199": {"title": "Rebel Wilson says she's almost at weight loss goal", "snippet": "Rebel Wilson is celebrating her weight loss journey.", "uploaded": "5 days ago", "url": "https://www.cnn.com/2020/10/05/entertainment/rebel-wilson-weight-loss-trnd/index.html", "thumbnail": "data:image/jpeg;base64,/9j/4AAQSkZJRgABAQAAAQABAAD/2wCEAAkGBwgHBgkIBwgKCgkLDRYPDQwMDRsUFRAWIB0iIiAdHx8kKDQsJCYxJx8fLT0tMTU3Ojo6Iys/RD84QzQ5OjcBCgoKDQwNGg8PGjclHyU3Nzc3Nzc3Nzc3Nzc3Nzc3Nzc3Nzc3Nzc3Nzc3Nzc3Nzc3Nzc3Nzc3Nzc3Nzc3Nzc3N//AABEIAHAAcAMBIgACEQEDEQH/xAAbAAACAwEBAQAAAAAAAAAAAAAEBQIDBgcBAP/EAD8QAAIBAwIEAwQHBQYHAAAAAAECAwAEEQUhEjFBUQYTcSJhkcEUMkJygbHwBxUkUtEjNWKhouEWJTNDgrLx/8QAGgEAAwEBAQEAAAAAAAAAAAAAAgMEBQEABv/EACQRAAICAgEEAgMBAAAAAAAAAAABAhEDIRITMUFRBCIycbEF/9oADAMBAAIRAxEAPwDqenf3Zb+h/M0Nd/Ub0oiwONMt/Q/maHuNwQeoovAryXLyqmVG8xCucZ3xU4mygPcVch3pbGIlggVRcBipwKIJ3qEvFwkIN+ee1BJ6DQBaSP5/lsDw4zntRjyRxkguvxrOXtwZ9RitUYuGfDHt6VNQ0czZJK8sN8qneWhvTHckgZcqcil0lwI5Bkc+9UiRkOUfIPX+tezQLfqBGpLAjiUHFB1eX7OuFDNG80mQ9Bwr8/17qmDipW1n5VuqknPbtUWQg0/xsAg8jbDNDTTcJBPKiTCxA99B3Nu5B2NLkFQzsj/y239D+Zqifkass/7st/un8zQ0786tvRK1s+hlxGAehIoxW2oOywyOD/NRYFA2Gi+3Bkce7lVOrShQYI+Z2J7VLzhApP8AKN/xpcrGecsanyy1Q7FG3ZG3s44iGwM551VdKPNLDkedMuE8OBS27yuSalmtFa2ByMIstsVH5V7FKYLgTRc0OcdxQ08gKkc6rsJSSI23Yeyff2P50padnWtGua5EkYZeRGap8zJpTHceUAucrjHOrorkHNWqdokcaGivnPavVIc8NBLNtgCiI2AHrRWcPbE50m3x2P5mhJj7RonRzxaLAT1Un/UaEnPtGqbEInp7e1IvY5owsM0usWH0mQf4R86Mm+pkMB6mgbCQo1nVhDOtuPtEb1Vfa9HpEgiljhckZC+bhsd8YoTxPZsvm3AG6pkU41bQbS5MzRW6cc+DI3Ikj31Pq9lCTrRdYanHe2YuIl9g+8HHwrM6v4muIpijpHFH/hQyNitJp+mppmnzqoA498DpSx9IinjkAjU+aOFweozmltq99h6Ta0J7G8g1LL2l8tzg4ZGjMbrRdtLA1x5ayeXcJ9hubU2tNJtbQmYIgk4eHON8DpWJ8VoRr9jLAcHzCrEddqU1Fy0Gk+OzVXOXUoobPPHIil1nd3P7wNu8J4djnO2em1W2V5Ml2sMrB1G2fdWkQW6HzBGoLDGccqZj2ImqAYpJOIludGRzbb5qEkalsqNu1fJHxYApiQsN8OHi8P2Td0b/ANmoW89mRqt8JuP+GrEnoCfixqvU14JCapkSx/Eoa7tLSxE93KIsOVDZ3Y89gOdILu4l1vUIQqs1tCePAG3/ANoLVbw3LSI6ARoQYwd89688PTzG4GnwStGspHI+8Z+AzRtUiHrrNk4p6/psrqPz7AGUYZ1JIPbpUtLuzLp8DZyccJ9Rt8qs1JhDavvlm2A7VnvDt2VkntGPCzv5kPw3+RrPk/szdxL6mmvXmjhVBF5isDgg9etB23Ggy44c/ZzSzUDcwSvx6hMytuOJcYHqAflXmmvfMxeW4Lw74R03P416VFKx1Gw68l9kisJrEjy+J4Yg39nBCZHGObNsN/wrY308ccbO5wqjc1ndLsxPPdX82PMnIYqem2FH4CkKVbZ2XbR5FKxEMh+so59+1PxO3lZH1sZx76WMIYY1AHHyNEJmRPYOx60UGT5NjT6RxIGHIjar4LjBrN3+qW2jW38fOsak5Qc2PoBvVOh+KdM1W7+jRSOk2Mqki8PHjnj34p65d0idySdWavwdKG8PWiZH/SY/6j/WhfFGpxIXhRm8w7ZA2FZuw1Vz4fs7WI4AUrIy8z7R2pZqbiNDxNw8yAD8qtUdmFm+W5LpQALqYJJ5bOSo3AI+qT1FWaBfNb+IrKSRxwcRyOmSpGPiaSXl0xXgY4HMHkaC+lvDIjqSTGQVx8qbKNxYeCFNM7JcXxuGRC2Fbcn3VlPEVxJE4ms5GR4zlHXmDTy3iS4t1klfhVV9ojrn9ClF80M9wHKgKjcMUY6nuaxoupbPo12NJoHiFtQssTxYuYgBKFG2cc6uubySTaGM78ydqzngqJkuJpH/AO4MMPf0rXGBeE7Vxvk9DkqMX4lldoxDI5PERlVpjplpM1nLGSVZwCpA61Zq1g0ofIAyf8qr8O3k3A8U7ZCNhT2B5UuW1QUtIVXun3s87ww3Hk3S7qjjKyis+vinUtOkmtJLRFuYzwniOAD3xW/8URmbS5LiBuC6th5iMOoHOub+LbhLvU4rkIS81ojuF/m3FUYEn3RnfJm4RbQjuZ3nuZZrmVpblz/aSNzJodHmhmUw8SSRsGDj7JG+atkgOMysI878I9o1JbaNVJbjwM44iau0kZnOh9+8bn6LFFG5VUG2E+dL5pJXJYzkk8yar81hGvDkbbEGhpbiRt2bYe4VWlQqONXpFjGR3EbHIY4BqgNxEqdiDU7eK7uEmltYnkSBfMlI5IueZppYW6fvLjQNI2cpF5Z9k9zQTmkiqEDomil4bK1ik3IQBge+D/Sh7TS5JdRuruViUDGO3Q9/tN8qvj/hraPMo80gBc9Nv0fjTC3uESMGPdvqpnp13+OfU1hNu2bEVpELO0FlwoPrU9tjxjiPalca792PNj1plbAoteiqHeATWpobKxubu4JCQoWOOvpWW0G8hurq7hjwJlLAr6Hp7sj9ZqX7T9YWztLXTwpMtw/m56AIQRn/AMtx92gP2e6NLZhtWvQRI6EQITnbqx9adKMVj5SJp5ZPJwiaDxJdJpukXtxPl0WMrw/zE4AH671zKMvNmWc4lk34RjbbAx6AAVovHOuJcvDpwJIdvMlxzAH1R8d/wrKSz+0VWZeFeWV3pmCDUb9mX/o5HKagiRhSKUMWJGd+JcbUNcXC5Hs52717Jc/whMUqkg4Hf386WSzyzEtJgk9qqir2SYsbk7YaxIGQ23WrdMsbrVr+KysYjJcSE8I5ADqWPQCqYopp5o4LeN5JZGCoiDJZjyArt/hjwY3hjQxJKVfUZhxXZQ5wM5VVPu/zP4VVJ0rKoxtmK1TSLPQ7CPSLQNLcXhVrybO7CM5XA6DJzgUVYBraEqzpHGnMsdhSzxDrKW/im5kkQNwRhVbttnP45IrJ6nq09+R5rYjzsg5VLPHLJXodDIoW0bJNXgvtchghYugDDzDtxHHQdORrSaBFcG51BLkHCXOY/ulVIrj8N08E6TRsQ6MGBFdg8HakdUtpZiMEEK3wzU+bDwpop+PkcnsczS+QUUfWduEDv+hTWAAqOlLIIxcX/ERlYRt94/7fnQHjvxGvh3SG8hh9OuMrbL2PVvQfngUmEOT0VTnxRh/ElzHrv7QHgc5toD9HTB+twjLb/eJ+FPtd1ltPEqIvlxQw+yw5Dlw4/EYrldtM8UvGjHiG/ETvnPPPet3LdQeJNEkjaRY7sKjYJ5nnj48vWm58W4+kQ48u5e2Y26uvpk7Xc9uBJJu7IxAY7f7cqpM6LxM0A35ktuD+sV9FC9vJLDMH8weyVwR60SbdVUFVyN8423/RqnS0Z05LlsXTSo+OCLB5kk86hkkbCjXC78I9dztihZCePG2w7UaYcHqj/9k=", "type": "news"}, "200": {"title": "Jessica Simpson Climbs A Bookshelf Bare-Bellied Showing 100-Pound Weight Loss", "snippet": "Jessica Simpson Climbs A Bookshelf Bare-Bellied Showing 100-Pound Weight \nLoss.", "uploaded": "1 day ago", "url": "https://theblast.com/144789/jessica-simpson-climbs-a-bookshelf-bare-bellied-showing-100-poun", "thumbnail": "data:image/jpeg;base64,/9j/4AAQSkZJRgABAQAAAQABAAD/2wCEAAkGBwgHBgkIBwgKCgkLDRYPDQwMDRsUFRAWIB0iIiAdHx8kKDQsJCYxJx8fLT0tMTU3Ojo6Iys/RD84QzQ5OjcBCgoKDQwNGg8PGjclHyU3Nzc3Nzc3Nzc3Nzc3Nzc3Nzc3Nzc3Nzc3Nzc3Nzc3Nzc3Nzc3Nzc3Nzc3Nzc3Nzc3N//AABEIAHAAcAMBIgACEQEDEQH/xAAbAAACAwEBAQAAAAAAAAAAAAAEBQIDBgcBAP/EADoQAAIBAwIDBgQFAwEJAAAAAAECAwAEEQUhEjFBBhMiMlFxFGGBoSMzkbHBQlLxYgcVNUNyktHh8P/EABoBAAIDAQEAAAAAAAAAAAAAAAIDAQQFAAb/xAAmEQACAgICAgAGAwAAAAAAAAAAAQIRAyESMSJBMjNCUWHBBBMj/9oADAMBAAIRAxEAPwDSEcRHzqcow49sVOIZfJHWoy5Mn1rHZ6xPZbDswqrtTg6eQeRSrY/MKo7V/wDDD80NEvhYK+ajl2gWXZK/uo7OSbUY7mU8Ak2Cq36b10TsVp9zp1vfadctxm2u2QOOTDhU5HvkH61y7s5p0k+r2JAbe5Tl6Z3rsOu309jdJZaVHG17eMZWeQeGNNl4vfYY9qtympQPPOHLI0V67dPCRbWjgSkeIjBKD1q/SYjbxDvQZVfcPgE/WhbbRZovxC5nkd+KVi2GanVugt0646q3P7c6WpLsZLG0qLBZwnxIAhPVNv1HWh7m1yhjkC7jmRlW9xU5LjuRxICVPQV78assYKEYPLNE5IWos5B237MR2Vz8RaR93GzZaNeWflWOMX4Zcbhnrums28V4pglUFH2HyrlPaXS20ac2rHI3KH1BNRGZE41sQGLEEeRzquZfxCn9o3piY+L4dD/aDQtsRLLcyNy4sjHpToeQC0zvsW3LzHpVZyXyedSOVbi656da8JBk2qg+j00e7LYvMKH7WnFgB8qJi8wpf2xbFpGPUV30M6PzUZz/AGcWff38cuNolz9f/hWwlCy9o7q4B/LjSEfQEn7tSHsO6aV2Zk1CUcTSbRqOZx/7rJtq+oC7uDB3nfly0jcWAxJ6Drzo4rVIx4KpuTOuK4XGTXlzcQhPHKi+5pJo0tzednFubqJo52yAh5+9ZPUYNTt7hpViaRkwRxscnP8Ab0ot3QdKrNrJeRxDOQ6HqDmg5HCOZYHDRsBxJn7ilegLqd5GXu7Xu1OfEeZ96r1iGezPHZyBeI5KMMrn+PpS5XdE8Exs9wHRWU8S0j7f6aL/AEsXCD8aDxKR1Wh7C4uoXNwxhVGOWiD5OOpxj7c61N5ELzSOOMDwqQQOoroNpissNHGpyFaRh/y4tveg9KXLTgj0zRWqnunulO34nCfpQ2jbvP7Cr+FaKLO7DxeU7HpjlXwAAHr1rwgggjYVFWy2M5+dZzZ6lIJg/NpT23fhjiX/AE53pvajMopX2ntH1DU4bWPqPEfQVL+EGLSy2/szy2sw9hY2g/LhgVR8zgEn671fpelWcImaRFLCViSRz3NN7SzSMoo8sYG59B/is/p+pxNJfAttbzOH/XI/fH0qEmnsy4yUtDSTVrIdzAkwBA38J5+lM4DBLGCQBkb5FI7a8j7wuulXOXPmWHzfOim1JJiyiGaNwOckZUU66WyXD0i7U72KFSkYxtzFZa9eS7Xh9TzpheAyNljSvUblbXukjjMhZx4BzNJlKxqiooMWwPcpEUHFLwsMbYJ/xTq0g+DgeMboDj54FBafcG61mZ8juID3aDoWwMn708uIgWKjYSDI9xRJbK2WdqjiX+0KwFhfcUX5F1IXHyPUUj0X8yb/AKRXWe2PZ5tU0eaLh/Hi/EiPz61yjSI3iubiKRSrqAGB6HetDE/EoTWzuZyFwFx9aggPeYPSpuSM9QetRQ+KsyR6mPQbZD8UVR59emP9ir/NF2ABYk0tsLhW7RXMbHzDGKP0itO6m16Qwv7trXTpJFGZpgSB6Dp/FYLROPS9Rm+JcYuBkserZ3/cfrW8uYDPIDvsMAVi+2lv3VtBP3fGE4o5F6EEYOfcZqOVvZnwpLRrILSJwGe5mGeS8Zx+9V3vdwJwrIAB0rlI17WrMcMNyZrdRmMum/D6Z9aYQ6lc3kfE0rEnc0U4tIbDbNTfanDBGSXBOKCteKe+tXf+kL+rb/yB9KX2lsXcM4J96acJjj7yEbxnI99jSboa1oadmELwzrnx/EO31z/itNGyzxmN/C6jI+Y6Gs1o8qW17LJGcwTEuN+QJzn6HINaG58cXeRnDrvkbnPrTk0Upxdn0qF0y3mG3vXI+0enfCdo7uRE4VdFJ+e53/auoRagkvhYgOdiPnWP7aIJI5JeHDou5HXflT8OVXQjJjfZr2cYxtvQ42fBqcpJH3qnO9VJM9LBaGmn7k1kGuZY+2EAhBJeUZH+nrWvsNoGxuQvIUv7P9mr+PUZtTvoljZwRErHdQTufsPvRpN0Vp5IQjkt+qNFwhCrbEZ/ekmv2EFy0iS/ly+BgeWTyNOSxSIqxyY9s+u4pTqQLiZBuViH/d0rslejJj2Ym07NFNSjh71BEzlAXHlJGBmqrTRn03UJbCdMNCcg42ZTvkHrzxWu1azZoorpPNJGCRuMkcv3+1TjSe6unRy0kNyodVkPlYDBx6cs1Xnl4dlqDb2KPh1QDhGKpmBjikwuQ3PfGD609+BkSYQzIw2HATyb19q8axR1Ibb3olG9hqaM5pc7urRRkCbzCM7YPqPkds+h39aeaVqLO7QvkSISjKf1FDXejRljOkQZICWbBwWI6Kf5qVpcQajdrd28ZicgrLCeaMOXuOeDXN0xcknZbcWZk4njDAgZyhGR9PlSy8tbi6jMTIJSVIPCccXpsa0NxG0ThxkYPP3qxY8NxMPENwQK5vjsV3opkXC8uVUxxvNKscSlnY4AFT4pLiRIogWY7KBWl0fTl0+Pvpcd6RuaZ2zUzfyFgh+SzT7D/d1uJJvFIaLiLzxszHYbV4JRdNgfpU5iIPwl8uM0yKt8ovxMOc5Sdy7FU6/i8AG2+TQ7QAq7Y8w3z7YoyQgQED8yU4B9BVM2VQerAZqGkEmD36KbOJD5QwHzo2yt4rmWeTHCqECHbGwH/nNUvGZCmOSZYUbYB2dh6gc6Ry/1UaDb8OwXUCrgZXPFzzyB6ikslsnxChEPcf1ID4CfXHry+9atbJWaVG3BPEMUkuYxDKydBy9udFGM/q9hY5xekW6bpougzsMqBsOg+lCXGjQWN2Z4lwxyM56U10i4bPdJ/SSpx061LVLWWVMoDxLy/el8YcOUVbTOeSfOm9C26VZYmH96HFWQqrRIxxnG4qMK8S902xXln09KkE7rK4PCftT15KwGE6PaR2zbjjc+d/T5CmV66yJwZHv6VYYFiizsCeeOtL4kbvzxZAzlqibnjisclfIFy/tk5snbxNbrxHzHkflU2mWZHccxtVl3OvdELuSOXpS+2Vo4WBOQx2qaWNrHDoHclyl2TWM8cDHcYIqm+yR4RyxRLAoYk6jJ9qpnB8THl6fTFE9RCXZO1fu3LHykUZbzrx4A3oaKId2q88CroUjWUcwfelpzTi0dKnZc8zLcpgAcQ32pZfN8EJJZIHk41aIYIBBPXem9wY4uGTAyDQmuKs9s4j5kcQJ9RRZFwk5OW1+wcbtpULtEuRDcMGQpxJxhWbiIxtuep3FPLmZWjbAJyMisnaTBb22EhwpJRiPmP8VrA0BhUjB29M0eJyk5RtJBZ4pNMVKhncrgDI6Ch53kgfgmGV6Nj9x/NMEnhikGNt+gqV+0LqGbO3XFV8arG3y2iXLyWj//2Q==", "type": "news"}, "201": {"title": "The Best Breakfast for Weight Loss, According to Your Lifestyle", "snippet": "They say breakfast is the most important meal of the day, and if you're \ntrying to slim down, that's especially true. The question is, what foods ...", "uploaded": "3 days ago", "url": "https://www.yahoo.com/lifestyle/best-breakfast-weight-loss-according-141741082.html", "thumbnail": "data:image/jpeg;base64,/9j/4AAQSkZJRgABAQAAAQABAAD/2wCEAAkGBwgHBgkIBwgKCgkLDRYPDQwMDRsUFRAWIB0iIiAdHx8kKDQsJCYxJx8fLT0tMTU3Ojo6Iys/RD84QzQ5OjcBCgoKDQwNGg8PGjclHyU3Nzc3Nzc3Nzc3Nzc3Nzc3Nzc3Nzc3Nzc3Nzc3Nzc3Nzc3Nzc3Nzc3Nzc3Nzc3Nzc3N//AABEIAHAAcAMBIgACEQEDEQH/xAAbAAADAAMBAQAAAAAAAAAAAAAEBQYCAwcBAP/EAEEQAAIBAwIDBgIGBwUJAAAAAAECAwAEEQUhBhIxEyJBUWFxFIEHMpGSoeEWI0JUscHRFUSi8PEXNUNTVWJjgpP/xAAaAQACAwEBAAAAAAAAAAAAAAADBAABAgUG/8QAJBEAAgIBBAICAwEAAAAAAAAAAQIAAxEEEiExQVETUhQyYSL/2gAMAwEAAhEDEQA/AO4Ag17QYmIrP4j1q8SswmvqHFwPGs+2XzqYlzbX1aDcIPGvPiV8M1nIl4hFfUP8SmcZGfesTeRg45lz6sKm4SbTCq+oI38eAQ6b9O8N69N0w8B9tVuEm0wyvqXteSAZ5CR6Vp/tE1hrkXuaCExtXmRSdtRNDyajJ4UJtXWPMv4mmTXajxr4XanbNTHaT3F92HP2a4yzkZwPai5b1LAcluzMR1mbqfbyrb6gLKSlnPEdT38duB2hYsxwFRSSaGn1yOLd+WMbjvvkk+wqak1S4nkcdoyKBk94kAefqfTxpTeTxCZGdWkXxU/ifT7aUbVsTxGxp0XhjzKW7193BEE4Zj0ITAH86Vy6rdHLPcGWTbcE4X5eNINS1RbW4VGjKIz4ZvDoa8TULcBY1YY5sKObahly0KoQdRgb+8GWMsjb7cxOcfOvrfV9TjBPO3TYsc70N2pxuY98nCncDwoQalbs5XtcPnGw8vAmtZPiaKj1G8uvaiAVSdcDrkefjWiTiC9QoGve8PAEb7VOy6ksk/I1wh535QQv1AOpPn/pWqe/ECM1vN4ncdf9KIuYI7ZX2/F95bKrPMHJP+dqfWHFllfcsd0OwnO3N4E1yOPVEaTndwd8Y8aY6dqNnBN2nIZH5t42fmV9/wADWypIwYI48Tr5fI2PXyrQ5NeaFcf2tpyz21tIqJ3SOv2VteM5IIx71zTQ2ZC8wuuSy+IuuUERx82/mDUxf3xvLRXDgHJ3HTPr86q9Wg+Jjlh5O05o27mcZrnmpabd/FvaW0McKN3ublJYevWndTgPiTT2hV65h0mq23YxRNG3/kIGMt4+9LrjULFpGjjukXmPdRzufatkOgX9rCkYj5g5y2TuPlR8XBay4kcEt40g1latyZrljmKJZoLgcrtGVI5WUHYilcthCP1AnOC3NzdCPeq0cLQoMBmPzrCXQEyS+W96wutqHAMIKCYiislMWGviox4HO3rih5NPt43PM3N5MucVT2+mRQfsbeu9eTWCXBCKqLnb6uc1oazJwJs0HHJk5Jb2sEDSQlSEI2KYH2UBLawsJZr+IR8+68kYUk+ZxjarmbhaJ4BzXDZOCe6OtL5OHIruQTPciRCByhOhHpTqb4owWTGmXFvpwee0ii7dRyqWHeXP7Q9aKGrQXF7bvr2lQXnKoKXILRykjwZx9b5g1SxcMWDoU5A5Ixv1r5uBLm5hkW21AWicvKvaAsD1+zw3o6hswRxGWlfSLpdlbfDwaa9rEuSnKeYb77jbxzVPZavacQWHxUIKTRkK4IxnPQj0rkQ4S4o0y6KXFnNdRA5LxoHUj0x4V0bgaGaKzmSa2kgww2deX8KKpYnaZniHatBPckx25Ic7c2cBfUmhrfSfgYrgPcmflIcs65PsN+m1PZoytnPLG2JCcAE7Up0+/wC2juoJLftHbCYZTg9dgfeg38vtMLVVlS0Eg1SO7dhbAAKSGJI2Pl/Gj/jexhLNyjA8+tIbi2vFlUWVoYIOQE5UBA3j3thQjQsk/wCtkaWQD62e6noPOuQ+EsL55ji1BhxG9xdozAjYeXrWqWZAuW296XDMjZjfJzueuawucFCJBkCub8ILRsJgRksYn2AyPMVruLe2CFe27MgdQd60wXMrQr2Lns2XvZGMH0oeeTYpy94jYAbmunp6BWMkcxd9zGZm/VJOWGd3YHB73jRMN0SgE0ZZTkk4FSPwlw+pGZRIEJwfMewqkjFxZ4iuopYmIyC6Fcjzpxt2MgwGAO4yhxlZLfkZSejjBFM4biVWAaEhvNe79mf6VGanJJMR8LNHFKDtJyZK+1ZBrlmlhbk5ZV3IGC23jVrayiZNQM6PYXjog2nYDO5jz+NMleO7QlJEZvDz9q5PY3t9Z3AU3c7xK2CrSE438KtdKvblsGO5aRAe6rnmyKaq1JPYgLKtsatCJlMMmyFuYkHG350h1zXoLG6j0+3tXEankd84Xz5R5586N4k1aXT5Xa2gMyrs4Ugfx2/EVF2etQa4tzG5D3VtIXHMpGEyPPxGfXqKmoswrbe43paMgFuo2vdSMpBkcsw6DOFUeAAoGS9jQMXBBH1ts4oXUklKhSTyL0FIrycyP8PG/LH+2R+0fy/lXBqpFp3E8ztJQmMCUC6vp8EYIdMeeaz1WRFh51xjHn1NT13pcS6esySxFj+zzipvU7m6nhS3kuJDFGe6uemKebR7mBEwaVH6mX+nTO02Gfc9VGMEURq0fwwjuuR+0GygL4danOFWeXTWeWQl4mKq5OSRip/WeMrqHUZ4Ox7RIiUy7kH3pha2J2ic+whTLSz1xJjIJrZeuS+/MD/Sib295rXsxI3ZgbA9AK5/o2swSxBlYpMCeaI75Gfx60/Vw8iAt+raqZWVsGX8aWLuWbrFHuZWmkJEOe6OmfWmwuDagOiq4XwbypdayOxxIsSjooQk496NDQyDs+dQx269a3gHiQ1ACYgw3UjSR5SRjkg030TUZLCZVfDIp748eX0pFiSxlXnw0T/VINGQh+2S4jfAHTPQ+h9DQypWAZfcqdYiMVzPBMxTLB9z1H+d6QWllDaXjyW0IzMMMoO2MYO/lVvc6hpGo4+JaCTAwCT0oQaXoRP6oog/7ZT400+htB/z1B1a2sLgye1cI0D8oVgR0A2NTM2hWJZSYYudfJcAbeFdHueH9NukI+McZHTnzQU3CcLqoS9bAXGTvn3pSjQ3VZ47jH5lW0DM522kWnaK3LIVjJxySMPt86HuNNsiw7TKBjjOT3T7VfngqUScwv1YDoCn50Jc8E37oyrc23e8TGf60z8Nw8S/yq/BkLbXQ0iCe3th2qO/MCx3zgCk66Xb6hdS3FySZHbJAY7+wFdAk4B1IneS2PjnJFaYeAtShbnAi5xsOV9h+FEWpxziBa1Ce5KvpdraQmSOIQOcjnA6+lD20zQARjJVmJ3bJBqum4M12T66xEDoO08P5Vrh4F1JLuKVreBkVgSrSVDWxHIkW5QeDFB+JvJRGsgghYd8+JH86c2Vpb2seAzMCerbUxuuFtVeQyRxw5GygyYFLjwjxMZFmdrJpR0Bmwv8KGtVhHUOb6x5jZIbW4h7IheXzU7jFDRi1tbs2yT9qhwRjqp8j501Xg83tnCmoXtvbTIOYGJTIUbyycZFaZ+EJFu8Q3UEsIVf1zsyNzY37uDtn1qfBYexBPfUeAZyz9JNSjOJYFJ9iKzTi6cfXt8ezGrW40xwCJLFvXMdAS6RaNu9gn/zr020+GnlN48iIY+MG8pR7PRMfGMgG0lwPZvzo19D09vrWSD2XFaG4d0xutuw9mIqtjfyXvX+z1eNZR/eblfma2LxzMP79cfbQr8N6afqrKvs5rU3C1keksw/9vyqtj+hNCwezGg49nx/vCX51mOP7gdNRb5gUjbhS1PSef8ACtbcJQ+F5J81BrJRvQmhaPsZRD6QbodNR+0Cvv8AaFdf9QH3RUweEU8Ltj7r+dY/oiP3n/D+dVsb6iX8i/aU5+kS5/fx91a1t9Il0P78Puips8Jp43Devdrz9Eov+e33amxvQl/Iv2MoH+kS5/ff8IrQ30hXR6XjfJRSc8KQDpMx+VZfoxCP+K33arY/oSb19mf/2Q==", "type": "news"}, "202": {"title": "Focusing on This Can Help Increase Weight Loss, Study Finds", "snippet": "Weight loss, when done in a healthy way, takes time. Quick fixes can trim \nthe waistline in the short-term, but finding lifestyle changes produce ...", "uploaded": "2 days ago", "url": "https://www.yahoo.com/lifestyle/focusing-help-increase-weight-loss-114508681.html", "thumbnail": "data:image/jpeg;base64,/9j/4AAQSkZJRgABAQAAAQABAAD/2wCEAAkGBwgHBgkIBwgKCgkLDRYPDQwMDRsUFRAWIB0iIiAdHx8kKDQsJCYxJx8fLT0tMTU3Ojo6Iys/RD84QzQ5OjcBCgoKDQwNGg8PGjclHyU3Nzc3Nzc3Nzc3Nzc3Nzc3Nzc3Nzc3Nzc3Nzc3Nzc3Nzc3Nzc3Nzc3Nzc3Nzc3Nzc3N//AABEIAHAAcAMBIgACEQEDEQH/xAAbAAABBQEBAAAAAAAAAAAAAAAGAQIDBAUHAP/EAEIQAAIBAwIDBAYHBQUJAAAAAAECAwAEEQUSITFRBhNBYRQVInGRoSMyQlOBgpMzVJLB0TSx4fDxFiRDRFJicnOD/8QAGAEAAwEBAAAAAAAAAAAAAAAAAAEDBAL/xAAiEQACAgMAAgIDAQAAAAAAAAAAAQIRAxIhMTIEUSJBYRT/2gAMAwEAAhEDEQA/ADA1atolntZVKg4qv3ZPhWhp693byk8KhP1L4uTRzPtdZiG4DquM0/sjOqXRQnG4Vq9roxOj4+yaENPuDbXSSD7J4+6p43w15o2dLpDTbNxc2ySpxBFSmM9KuYKIqQ1JsPSkKHpQBHXqf3Z6UvdnpQA3cEhcnpwrn+v/ANpI60b3Wc7RyHOgbXCHvmUHlULuRvhHXGX+ysP+87j4Ci40M9mSBNgeNFBQ9KpHwZc3sEHc+VSOh9FZV5mpGFPChYGLePKuZPg8fJAfq1uFhlDcTg1z0x7ZGXz4V0PtLvVGZfq0Bkb7gdS1TxmzI+WdJ7P2ph0uFW6VoGL3U3Tl22UIPgtWCKqYWukHdDoKQwg9Klr3GgVEYhHlSNDjlUwpTyoHRiyW5WGSRufGufapbkXLufE11K7i+hK+BFA+tJEHKjiRzqN0zcvyiQ9loXe+XHLFHfccOVCPZaaO3vdpHB+Ro4C8KrFmbMulvcCcUy9nUBIweFURqUBUFJAQeXnVS81BFhaYMDg4FTlK/B3jxNdZndphJKjLHy6igeNNlwhfIw45++uhtLFdaW8odeXOud6y/o9u8pOcNwxRj+iuT1s6taSA2sRH/SKkMlc8su3KR2sadw5IHHlU3+3YPK3f5VfSRh3iHgelMgoEh7bPLKsaWrksfEVPqHayWzYbrZiCPAUasNkGZkxSd9XP27dkc7WQfhUll209LvYbYQMpkcLnhwpOLSGpJug41C5jitTvYAkdaBNRKSS7lrd19B3ZO5ixHAUPWEa3Tygt+zHteVZ7t2b0qVC2b9xPG/gDxo+t7pJoVZHBGKA44UI3GQEbsZrStpJdPkOZAqgbiD410pUTnjciG51XTgjy2txETuEUa5xjPjVLWL20tIorB51K7wXlDdTxoS1jUNPeRjZ27ouSSrkEVkSXgdtzQofwqqwE/wDX/A41LWoLRls7BytsngTnPnWJ2g1GK4hjggO4Mct5UNtKjEnux8ael4Yx7CKPwruOJR6cZPkuaaoO9J7NXF5p6XGmWougB7XHPGp20jWol2+qkT8tBVj2h1CxJNnM0JPPYSM/CrL9r9bcYe+lP5jXbizOmjfOkayJN+xYyPKplttUVgZZozjwYZoSftFqj/Wu5f4jVdtYvWPtTufeaKCzq+laisKhbuC1kA5jZzqtqF1pIuBcHTkt2Q7ldQBxrmHrW7+9b4006nck5LAnzGaWjGpJM6VqnaeymszLFJukxgDpQzb9oobW7SUncX9mUD7QoXkvppRh9p/KKjE7r9XA/CuFgSNEvlN/oOp+0GmpFMiqCspz7J5Vnan2g9Jh7uJXcrgIT0oX9KlHI/KpY7uU/WY0LCkcy+VJ+A47W9nJZ7pX0qzTaV9oIQOPuoKOl35Zttu52nB5V2u3lSO7VmBIHgKyr+ayjMm62mQ5PKPnSWRrhNwOT+rb793f5Unq29/d3o5nv7SMkmKb9I1UbWLQH+z3H6VdqbFqgR9XXv3DfKl9W3p/4DfKis6zafu8/wCnSeuLQD9hN+nRsw1QK+rL37g/Gveq737mik6rZuwJtpyRy+jpfXFtz9Hn/To2YtUCvqy8+5Pxr3qu9+5Pxop9cWuM+jz/AMFJ66tv3af+CntL6DVAt6rvfCE/Gl9VXv3XzopGs2x/5Wc/kqWPU7Zs5tpx+Slsx6oEjpN6AT3XAedWLfTLiLuZplVY3OVyeJxRT6wi+xaTN+TFVtTlkvFhC2zxhM8/GnswcDf0/V+CTToTC3KUAjb7x08xwrZJaTBXDqeRDZoensp4ZsqDLtTarjljzX+nA+IpkWpyaYNvdTlcZaNYWK5/7eh+XlWCMpLjNLo3WiOCSFAHEk44Cs2a4t4yjuVELNgOU5+Y8vM1lX/aB7nH0TAIwKo8TbSPPxJ+XlT7WVriQ7ZFQOQczMG2+5eZPmfhRKU3xIOGmpVnCvFGshb2VQB+8HywMePnyqrcXC9/3a2kabSRIWI+j/w6da1rFre1XESlnY+1I31m/Gqur28d2u4BVlC7TuHBx4q3Uf3UazS8hwj08Wl6dpVVkHEADgw6j+nhT5YrECP2WdXOAyJuA4448f8AIBNYl330H0axSbcYVI487OvEcyc4qO1luJpMyR3FurjawKscL5cPLA/nTvI1wXDRu2topDFBbrtQA75PZVsnkOmfxq5YQWtzAWRMMp2vGeanoazrq1ikfvbZPZLZaE5HHqD4eY5VCJprJ+9ZZDJyBihJGOhA4EdOnWhOafR8Nm4t47ZDJ6PhB9ZvZGPiaYZ0RSFiDyDiIse0flz8udYl1rEt1IO8huFGDs2xECM9cEcT/dUtiO/ZfSWKbRtZuO9h0HTw486JOb8Bw0JNRCPtjjVsk8SvAYGSAftH3V631SOYq1xCncHlIBgr7x08xyq08VrLamExLsxwxwx0IrJksZEkEoLSsFKpx4H3gf5ND3XhgG0NupUZXJrz2wbOUI/nVzvBjgBw86Y7sf8AWqUc2ZzWKEHIIPkSKibSYXQgo+CeH0jD55rRLNnGBj314OycKDooDSYwMKr7f/Y39aVNJhBIETr/APZ/61fR38RilaSYMCANvjQIqNpkRGDGx4eMh/nTPVcW39gc+bmrxmkzxWkaeUthVUGigsprpUXEmMKf/Mmn+roQCQnxY1Z3S49oHPWlxL4qONFBZROnW55oD508WaAbUUgePCrG10PsIozzJpw70KSSD+FIZTNqoOGRT8KelmcjKxlOgXiKsb5OlOBbHiD4mmB//9k=", "type": "news"}, "203": {"title": "Spider-Man Star Jacob Batalon Reveals Weight Loss On His Birthday", "snippet": "Actor Jacob Batalon has shown off a dramatic weight-loss to mark his \nbirthday. Batalon, who is best known for playing Ned Leeds in the Marvel ...", "uploaded": "5 hours ago", "url": "https://www.ladbible.com/entertainment/celebrity-spider-man-star-jacob-batalon-reveals-weight-loss-on-his-birthday-20201011", "thumbnail": "data:image/jpeg;base64,/9j/4AAQSkZJRgABAQAAAQABAAD/2wCEAAkGBwgHBgkIBwgKCgkLDRYPDQwMDRsUFRAWIB0iIiAdHx8kKDQsJCYxJx8fLT0tMTU3Ojo6Iys/RD84QzQ5OjcBCgoKDQwNGg8PGjclHyU3Nzc3Nzc3Nzc3Nzc3Nzc3Nzc3Nzc3Nzc3Nzc3Nzc3Nzc3Nzc3Nzc3Nzc3Nzc3Nzc3N//AABEIAHAAcAMBIgACEQEDEQH/xAAcAAABBQEBAQAAAAAAAAAAAAAGAgMEBQcBAAj/xAA7EAACAQMCBAQEAwUHBQAAAAABAgMABBEFIQYSMUETIlFhMnGBwRShsQcVI1LRM0JDcpGi4RYkJmLx/8QAGQEAAwEBAQAAAAAAAAAAAAAAAgMEAQAF/8QAIxEAAgICAgIDAQEBAAAAAAAAAAECEQMSBCExQRMiUWFxBf/aAAwDAQACEQMRAD8Az1LC7deZIXK/zAbU/wDh3gwHGD3zT03EtxPKXflTm6hPhP0qPPeCcc2c+2altlFL0TYeUDd9+2BWqfs54vPLHpOpuADtBIx/2n7Vi6XHK2QeUjpVhBqWME/EOjCijKjmk0fUgNccgA5rPv2ecdR6ikemalL/AN2BiKQ/4g9D70baldQ21uZZpFWMDJLdKcpJiXFplZqUEcr7HB9qo9RiggRUlAYTHwwrdGJ7dKaueKo5JWFla+KP55H5QfkMZqi4gvU1fT5LPUbR0jYhua3nwwIOQdwKmeTAnTfZYsHIcbUQT4g4aWFprzRUL2y7zWw3aH3X1X9KF5cFcjcEdq1FNStrfwr/AE0HxLQ58N+p7EN86i8TaFpXEllDrfDLxxTzD+PZ/CObODjsCDnI71skkrsT3dUZc+KZcijBOBtXkBJW1T/PcKK7/wBAaiBmS601F9Wuf+KDeJukgJOKSaNDwQyfHq+mD5SE/amn4VtE/tNcsR8gTW7o745AVE7uwUdTSwzDBOQDXbQfxEYeuPyqxtbuK0gZp7dJ43QoQw6Z7j3pjFJleJ8HBIpaXIH96ozyxs3w4rylGONsmuo6wh4f/E32q2dpZyPHLNMqrIo+D3+gya1fVtVi1dyEldtPtm8GIH/FdRuSe++frmsw4JkZdWt44cgszLn0yhBPzxmtIitrQaTHYRxt4cIwVJJLfX1qfNkUU4l3FxOb3/BIuLSxt1e7Vhzenm/Sodxd2n4UzmXlVlJjDnGfnShpPPIkgv5JYEOVtyPiPoT1qi1eLw9ZMTxRzERg+HnlU46j86hjCLZ6rySSsq9T1Q6dcRzxuHTP8RVOcr3FVk0ckVxcwwJLIiS5Qo/KMEAj9ai64jeOz/hTaxnYKTnNXPDtnNNwzLqJgLoZini8w7BRjFehFa4zx88tsrYNT3Cc5R0fmxk8zZqOXibfws0acM6fwzdzX0PEMY/E5j8EtdtCFHLuNgQfXeu8Z6Dpun2cFzp3gGKWMghLozNsBufKMdRt7U2kvBNcgRubKe2sLa+mtiltdc3gSEjD8pw2Pkagm4Tspp6TkKcjTMypsoJ/SkRwQMd2A/zHFHUQbZeaLaWcmjXU82fxKFfCOfXrUK4UGz5T0z969p8qrbsgOM42Hely72bkemaGXk6Pgq5kEcjKMnDYydsj5UqABplGQux600XeWQmVyxPUmrrhOyj1HUWs55HWJkLHk9RijfgFd9EnSDLaMksTckh84IG4rQdI1FnWOSR8uR5jjqaEtTg0jRYT4Uk9xMf7pfYfXFTdKuJF020upQI1l5icdhzHH5VDyEpRs9PhtxlQa3t7H4HipeQxS9OZwHwPTGRQPcXF1d6949w9tLHnlZ0blIGO3vmry7h8a28SIW7yAYxIN2+RFA3hva3ks72rAj4UjJIpWCKplueTVUhvi68VrgQxSF1UdCOp7VrN9olvw5+zs6bDIZzHzNJKwwWcsCTjt6fIUIfsuihW5vbu65Wv3ARIZYz5UG/MM7E5A6dMUdakv7wtJLW5ZvDkJLcvXc561VLpKKPLyXKbkzG57eSe8JWLnMhXGVJ2CjJ/Wm7ryWtyipynGDWmHhew5lbxbryDCgTEAD0HtUabhDSXV1kE7B8c3NMd8Ue6E/GzIuRihcIxUdWxsK9HC0jFR6Vrh4Z01dNbTlST8Mzc5XnOc/PrUWbhXTGBBSUDmD4EhG4GP0o/liD8UgD0/wDdv7sLSvKLzooBHLnNeQc1swzjy/apS3mnJp0mnWFiXuJeVmuWPTG+AO1SbG3/AAtsskoBlx5R1x71mSaMxRcnRU2GjrMVkkkkgixkvIo/TNLtvCsDK9u7M2CokO3MPl2qRetPOgCvjPX3qskHKORskj6ChU3LyOcFB9C0L3lxBGxyGYKfcZrUZdPjaxKKuYtxy+npWTpI0bh12KnI9q1vTroSWcE6nIdBn+tS8u1VFvBqW1gPdC5s7g25mcxjYb9qYY43bZfTNaHe6fa6nZzxvJDDcH+zZ13B9qEdQ4Z1CNOYwGaIHPNG2fy61mPJFrs9LCtItJkXSHK6qJgMyLHIyDHlVgh3xRDwrxvBfRpaaqfAuh5RJ/dk/oaoNEUjW4Y3UgkSKwPbyNQvqUTwahcRKpwj9u1UwWzaIP8AoLVpo3UOrjKsCD0Irj1kWha5qFmeWGZlwN1bdW+hrQdB4gg1iJ1A8O5iHnTt8xQNNOiK01ZbP1qO5FOO1MO1YcZhZWyR3LEzh+Zjsg6DPQ1a6gAJmVewIqk0wBbiWU5yWQdOozVtcEtJIfc1uW9jcCSjf6Q8bkVDvYSqiRenQ1NBOxI69aVIoZSuM57VidMOUbRQAdq0vg+QTaNbsxJAypHyNZzcxGGVlPY0ZcE3i/uySDo6OSR89/vXcpbY7QXClrlp+wjutNudR0mdIQOZ0KDzgEmhpbvibQAsdxFK9sDgBwGwPmPvRC0U1zaTiC6SGTlJjZgchvQH396qYTxXHMv4uze7UDqhUkZ+RpGLx6PQmxm1khuruG/iQyOGJJBxnIII/OqPiy2tRrIkikYc3maMjddqPprl9N0lpb+3MQAyqsOp9qy7Wbt7rVJLpm3cjt2xTsFuXRHyWlBJ9ilPKoc+lL0LW30i+ivCMxu5WRP5kPX7H6VHmOYORe+1R2USXSRqPLGN6pil3ZDP+G0GQMMqcqeh9aYkambGTnsLdxuDEu/0FclekDAKFgsOmS3AB52mP+gJ++a4JPOWHRhVzrMaWtr+GT+Zs+++fvVBAcHlPahtytjUtUkPE5JpBO9OsuBtTOMmsNIupRBoRIBuOpr3DNz4F86Z2kUfl/8AaluFYcrDIxjFVNkRa63AH6Byv0IpsftFoW/rkUjTbR1jtwZTge/cnYD/AFoGs+K9U02/lNvN4kAY/wAJ+mPb0otvWSGxMvMW8JGZMn4dqy6UlYsDqe9K4sE07H8ybi1RoOuasusWsU/jiSLl2A7UE6iFd8x77YqUqTJZtFbAnkAJX19aTFFzcrMjAHHMO9OjFQ7RPOTn5IkcXLp/it0STb3pUBQKcENnqala5yLB4MIRVUgbHqe9U0RyrAbEbinJbqxLesqDC01S/wDwEUVvccqwjlA5Adu29NTavqaHDXGfmg/pQ3Y38lo5YEsp6jNT5NRSVMqNj1ztigljaO3TCLVp3mTy/EjnmPrVc6+RXT64qbIw8diB5SelV90Taknqjdf/AFqeK9FMv0nIQ0agHp1pDADuKQqiW3Eg6bb+oNK8NSNx2rDU7GpG8+Ac4G9VWrqYZYbgdfuKtimB6ComrxiTTpN8lSCP9aZjdSQE19Qm1WX/AMamkx1jwPqcfegGNRNdxRnpnJowvpvE4OBJ3PIP9wNCWljxLmST0B/OiwLWMjeU9px/wmTM4mWSM4JP/FduJbhXIV+Vs7e1OR4fPqG2prVHDOqxg5IBLGti+6EyVKyqkyzeZi2/51zlKBs7U4wAkwO1IuCQoFUJ+hH9GlIyM1PhRHhfyhjths/DVbT8coVQuOlbJfh0Wf/Z", "type": "news"}, "204": {"title": "90 Day Fianc\u00e9: Angela Deem Before & After Weight Loss Transformation", "snippet": "90 Day Fianc\u00e9's Michael had famously insulted Angela by calling her 'fat' \nin Nigeria. Here's a look at Angela's weight loss journey from ...", "uploaded": "1 day ago", "url": "https://screenrant.com/90-day-fiance-angela-deem-weight-loss-transformation/", "thumbnail": "data:image/png;base64,iVBORw0KGgoAAAANSUhEUgAAABAAAAAQCAMAAAAoLQ9TAAAAY1BMVEVgAdJfANJeANH///9uGNZrEtVmC9SyhOl+Mdqvf+iaXuLu4/rq3vm9luyHP9307fzn2Pj69/6XWOGdY+OANtu7kuzZwvR6K9mja+Xj0vfSt/JzH9f17/yqd+fKq/CXWeHdyfUWnITyAAAAfklEQVQYlX2P2xLCIAxESUJTIaUI0lpF0f//Snsba31onjJnZ3d2lTo4ANgD1tVOZ3euef4QlULE1oc4eeBkLszWpI56vQDx6SpiGxrWUEe1IWdv97yA0SzNIz5N/sYXojIE3+JKMIbwSn3JsIG3hmprxZ2M+b+9deb/VQeTP4K4BOV8alGBAAAAAElFTkSuQmCC", "type": "news"}, "205": {"title": "22 Fall Soup Recipes for Weight Loss", "snippet": "Grab a bowl of these cozy fall soup recipes if you're looking to slim down. \nThese soups feature seasonal ingredients like spinach and butternut ...", "uploaded": "3 days ago", "url": "https://www.msn.com/en-us/foodanddrink/recipes/22-fall-soup-recipes-for-weight-loss/ss-BB19ODDb?li=BBnb7Kw", "thumbnail": "https://encrypted-tbn0.gstatic.com/images?q=tbn:ANd9GcRleUnpUWstxDjntHj9cm1f8nlDX_tZw9XGiSOXvo4&usqp=CAI&s", "type": "news"}, "206": {"title": "New Study On IF & Weight Loss Has Been Misreported: Here's What It Did Find", "snippet": "A recent study published in JAMA Internal Medicine has created uncertainty \naround the benefits of intermittent fasting. Here's a deeper look at ...", "uploaded": "1 day ago", "url": "https://www.mindbodygreen.com/articles/time-restricted-eating-study-explanation", "thumbnail": "https://encrypted-tbn0.gstatic.com/images?q=tbn:ANd9GcSuYIjWe5yHhELzm5F6MiG9DWE1wTD0lF9PtidURfm8BxA_KXRDW2DAlGU&usqp=CAI&s", "type": "news"}, "207": {"title": "71+ Best Healthy Egg Recipes for Weight Loss", "snippet": "Eggs are considered one of nature's most complete foods. They're filled \nwith protein while free of carbs and sugar. But when it comes to ...", "uploaded": "2 days ago", "url": "https://www.yahoo.com/lifestyle/71-best-healthy-egg-recipes-122023214.html", "thumbnail": "https://encrypted-tbn0.gstatic.com/images?q=tbn:ANd9GcQ5Bt2sdkILtHVJjii-kKRjE3O82IrM_sYdjsZYVJzo-xeNf8lYgryMi2M&usqp=CAI&s", "type": "news"}, "208": {"title": "Weight loss surgery on the rise as obesity contributes to coronavirus complications", "snippet": "We've seen a lot of new trends with coronavirus. Now 8News has learned \nthere's an increase in patients signing up for weight loss surgery.", "uploaded": "2 days ago", "url": "https://www.wric.com/health/weight-loss-surgery-on-the-rise-as-obesity-contributes-to-coronavirus-complications/", "thumbnail": "https://encrypted-tbn0.gstatic.com/images?q=tbn:ANd9GcTYPi7xVzcyd2HikMM03gPfjNPM3kjde7KSz_KOKjsvqirro9w6negTufg&usqp=CAI&s", "type": "news"}, "209": {"title": "One form of exercise proves to be most effective for long-term weight loss", "snippet": "Weight lifting, also known as resistance training, has been practiced for \ncenturies as a way of building muscular strength. Research shows that ...", "uploaded": "Apr 10, 2020", "url": "https://www.inverse.com/mind-body/resistance-training-heres-why-its-so-effective-for-weight-loss", "thumbnail": "https://encrypted-tbn0.gstatic.com/images?q=tbn:ANd9GcRpkYh3V5OQAJL_I5-77nssz2tXmQeRzbU3OJNcqCQ3Y1sQ2xAXCxnnUZ8&usqp=CAI&s", "type": "news"}, "210": {"title": "The Best Local Weight Loss Program 2020 Results | RTD The Best 2019 Winners - Health & Beauty", "snippet": "If you're struggling to maintain a healthy weight, the VCU Medical Weight \nLoss Program's combination of group classes and individual lifestyle ...", "uploaded": "12 hours ago", "url": "https://richmond.com/rtd-the-best/health-and-beauty/the-best-local-weight-loss-program-2020-results/article_47c00efc-0aff-11eb-b801-e758a60b1f38.html", "thumbnail": "https://encrypted-tbn0.gstatic.com/images?q=tbn:ANd9GcTM2y3BjXBFrrfb5cegdzUXnF3rvzets6yj-mWW9YWo7QDqHdKBfj2NDY8&usqp=CAI&s", "type": "news"}, "211": {"title": "Rebel Wilson\u2019s Weight Loss: Here\u2019s How the Hollywood Actor Lost Whopping 20 Kgs", "snippet": "Rebel Wilson's Weight Loss: Here's How the Hollywood Actor Lost Whopping 20 \nKgs. Rebel Wilson has been following a combination of ...", "uploaded": "4 hours ago", "url": "https://www.india.com/lifestyle/rebel-wilsons-weight-loss-heres-how-the-hollywood-actor-lost-whopping-20-kgs-4170026/", "thumbnail": "https://encrypted-tbn0.gstatic.com/images?q=tbn:ANd9GcRZEPvPUcRON7JO4h21nxB2oOZSaGRHLqH2zUr10dvu37n9QUUqVCSGv0E&usqp=CAI&s", "type": "news"}, "212": {"title": "Weight Loss in Obesity May Stall Neuropathy Progress", "snippet": "Among obese people with polyneuropathy, significant weight loss appears to \nhalt progression of the painful condition while improving some ...", "uploaded": "1 day ago", "url": "https://www.medscape.com/viewarticle/938912", "thumbnail": "https://encrypted-tbn0.gstatic.com/images?q=tbn:ANd9GcSl3GsKQU2uHtGRRJKzc5o7BHyF7nurUJZJGKIZzK0Piaekwa1MEj7vrYk&usqp=CAI&s", "type": "news"}, "213": {"title": "Weight loss story: 'I lost 9.5 kilos in just 2.5 months and my husband was my biggest supporter!'", "snippet": "Here is her inspiring weight loss journey. Name: Nilofar Keshvani Sutar. \nRecommended By Colombia. Occupation: Nurse Age: 32 years", "uploaded": "2 days ago", "url": "https://timesofindia.indiatimes.com/life-style/health-fitness/weight-loss/weight-loss-story-i-lost-9-5-kilos-in-just-2-5-months-and-my-husband-was-my-biggest-supporter/articleshow/78557239.cms", "thumbnail": "https://encrypted-tbn0.gstatic.com/images?q=tbn:ANd9GcQj4uVtPWnFobOq764JmWIfjnS4i6yThduEDF-Vl3CI7PY2O_V_WHxCCaQ&usqp=CAI&s", "type": "news"}, "214": {"title": "Care New England opens new weight loss center in SK", "snippet": "SOUTH KINGSTOWN, R.I. \u2014 The journey of weight loss is very different for \nevery person. \u201cWe know that obesity can be a difficult disease to live ...", "uploaded": "2 days ago", "url": "https://www.independentri.com/news/article_462e6552-08e3-11eb-bb18-23c5b3b27fef.html", "thumbnail": "https://encrypted-tbn0.gstatic.com/images?q=tbn:ANd9GcSaYkFrKl4sHSnOVCd3EAcaxoMfu-gssyeLdpUFiGyee2UFNL1KayXffD4&usqp=CAI&s", "type": "news"}, "215": {"title": "Weight-loss surgeon: Patients cite COVID-19 as push for change", "snippet": "Although he said the demand at the center for weight loss surgeries are \njust as high as pre-pandemic times, people who are obese or diabetic ...", "uploaded": "3 days ago", "url": "https://www.themonitor.com/2020/10/07/weight-loss-surgeon-patients-cite-covid-19-push-change/", "thumbnail": "https://encrypted-tbn0.gstatic.com/images?q=tbn:ANd9GcSwpQ4S0dgNZ4g8mJcQPIiPh_PMa1y3mA9qkkizkKJwEfmViPK2fP6nr94&usqp=CAI&s", "type": "news"}, "216": {"title": "Weight loss: Have this concoction every morning on an empty stomach to lose weight", "snippet": "Just like basil leaves, the tiny basil seeds are also rich in nutrients and \nmay even help people trying to lose weight. Recommended By Colombia.", "uploaded": "1 day ago", "url": "https://timesofindia.indiatimes.com/life-style/health-fitness/weight-loss/weight-loss-have-this-concoction-every-morning-on-an-empty-stomach-to-lose-weight/articleshow/78576899.cms", "thumbnail": "https://encrypted-tbn0.gstatic.com/images?q=tbn:ANd9GcRuC-TZTB1vAC2rhB7lzW2aXEjq39HQzGhFl28bE2nF3-Clkr1insOnM7E&usqp=CAI&s", "type": "news"}, "217": {"title": "Weight loss: Signs your workout is actually making you gain more weight", "snippet": "Exercise plays a crucial role in aiding weight loss. Choosing the right \nregime that actually helps you meet your goal and matches your ...", "uploaded": "15 hours ago", "url": "https://timesofindia.indiatimes.com/life-style/health-fitness/fitness/weight-loss-signs-your-workout-is-actually-making-you-gain-more-weight/photostory/78592079.cms", "thumbnail": "https://encrypted-tbn0.gstatic.com/images?q=tbn:ANd9GcQS3-GAGa65J9LtBoEbe258lr7Zt8uFcTlMf7yQFMCXgwS0VmGXPAzPKvY&usqp=CAI&s", "type": "news"}, "218": {"title": "Rebel Wilson flaunts her 20kg weight loss in swimsuit before hitting gym with boyfriend Jacob Busch", "snippet": "Rebel Wilson continues to flaunt her 20kg weight loss in a chic black \nswimsuit before hitting the gym with new boyfriend Jacob Busch \u00b7 Cover up \nin ...", "uploaded": "19 hours ago", "url": "https://www.dailymail.co.uk/tvshowbiz/article-8827039/Rebel-Wilson-flaunts-20kg-weight-loss-swimsuit-hitting-gym-boyfriend-Jacob-Busch.html", "thumbnail": "https://encrypted-tbn0.gstatic.com/images?q=tbn:ANd9GcQhOsLNs8yrAObt8DwksnOkB9mZwgo0uOYlFQnIdkFX2nbjadDEZ57jFRg&usqp=CAI&s", "type": "news"}, "219": {"title": "Breakfast foods to avoid if you\u2019re on weight loss journey", "snippet": "Many people who are trying to lose weight skip breakfast, but this can \nactually hinder your progress. If you don't eat the a.m. meal, you may \nget ...", "uploaded": "9 hours ago", "url": "https://www.thehealthsite.com/fitness/weight-loss/breakfast-foods-to-avoid-if-youre-on-weight-loss-journey-772553/", "thumbnail": "https://encrypted-tbn0.gstatic.com/images?q=tbn:ANd9GcTQE8vJG3RFyANj2fUSbxekpjWXmhR3bVOUscm8HorTYztudWrPo4SEm6o&usqp=CAI&s", "type": "news"}, "220": {"title": "Your Personal Trainer: Weight loss, simplified", "snippet": "Weight loss, fat loss, diets, diet books, meal plans, meal replacement \ndrinks, protein bars, exercise machines, and on and on. It's a \nbillion-dollar ...", "uploaded": "4 days ago", "url": "https://www.sandiegouniontribune.com/ramona-sentinel/our-columns/story/2020-10-07/your-personal-trainer-weight-loss-simplified", "thumbnail": "https://encrypted-tbn0.gstatic.com/images?q=tbn:ANd9GcSWGt-1fCfDLSi2b2QxMZTMeECjH2I_xPCBQTIL63x-lrxGvMwoTFNBOMY&usqp=CAI&s", "type": "news"}, "221": {"title": "Weight loss: 5 tricks which help you lose weight in 5 minutes or less", "snippet": "Here are five 5 minute wonders which can help get you closer to your weight \nloss goal. The best part? These steps are perfect for those who are ...", "uploaded": "2 days ago", "url": "https://timesofindia.indiatimes.com/life-style/health-fitness/weight-loss/weight-loss-5-tricks-which-help-you-lose-weight-in-5-minutes-or-less/photostory/78557220.cms", "thumbnail": "https://encrypted-tbn0.gstatic.com/images?q=tbn:ANd9GcTNH3TpIJn8JcIGkzEBxaZDzievfOQTJbF_E7aAdbgOw7bb0WD8cJY68y4&usqp=CAI&s", "type": "news"}, "222": {"title": "Gemma Collins looks radiant as she shows off weight-loss in a dazzling rainbow jumpsuit", "snippet": "And Gemma Collins continued to show off her weight loss on Saturday with a \nradiant new snap posted on her Instagram. The former TOWIE star, ...", "uploaded": "1 hour ago", "url": "https://www.dailymail.co.uk/tvshowbiz/article-8828397/Gemma-Collins-looks-radiant-shows-weight-loss-dazzling-rainbow-jumpsuit.html", "thumbnail": "https://encrypted-tbn0.gstatic.com/images?q=tbn:ANd9GcTMx4kWASoAiezMebxUDn8EEJbPL8iznOAM3JsNE1OXK8-IPCZ2XAQ4BiA&usqp=CAI&s", "type": "news"}, "223": {"title": "Understanding your weight loss options | Local News", "snippet": "During the seminars, Ryan Heider, M.D., medical director of the center, \nwill explain both surgical and nonsurgical weight loss procedures ...", "uploaded": "4 days ago", "url": "https://mooresvilletribune.com/news/local/understanding-your-weight-loss-options/article_62314f2e-07d7-11eb-8ba0-97b3c02f31bb.html", "thumbnail": "https://encrypted-tbn0.gstatic.com/images?q=tbn:ANd9GcT6kq2lKUCWqTItdSCywIKhVXEk5k5WqKtwxP_Mp1WDk_LH1E9EWay1_iY&usqp=CAI&s", "type": "news"}, "224": {"title": "Jessica Simpson Goes Bike Riding In \u20185 Inch Platforms\u2019 & Skinny Jeans After 100Lb. Weight Loss \u2014 See Pic", "snippet": "Jessica Simpson Goes BikeRiding In '5 Inch Platforms' &Skinny Jeans After \n100Lb.Weight Loss \u2014 See Pic. Jessica Simpson. Editorial use only ...", "uploaded": "19 hours ago", "url": "https://hollywoodlife.com/2020/10/10/jessica-simpson-bike-ride-skinny-jeans-after-weight-loss-photo/", "thumbnail": "https://encrypted-tbn0.gstatic.com/images?q=tbn:ANd9GcTiWzl72AY23H16cDCOrmRtJEN1MSpK_UdVNBpYd9xcNc7jpoDa-QVEVtg&usqp=CAI&s", "type": "news"}, "225": {"title": "Lose weight with Medical Weight Loss Clinic", "snippet": "If losing weight is part of your health improvement plan, the team at the \nMedical Weight Loss Clinic can help. Erika is here to explain the ...", "uploaded": "5 days ago", "url": "https://www.woodtv.com/eightwest/lose-weight-with-medical-weight-loss-clinic/", "thumbnail": "https://encrypted-tbn0.gstatic.com/images?q=tbn:ANd9GcSu5W8L83FSyTU_btx-Q1tG4ACjDbQRIekMWp9jmy9p1ZbG148MzEIf22s&usqp=CAI&s", "type": "news"}, "226": {"title": "Kevin Hart's Wife Eniko Shares 19-Pound Weight Loss 11 Days After Giving Birth", "snippet": "Kevin Hart's wife Eniko posted about her weight loss journey 11 days after \nthe birth of her second child. Scroll on to read her message.", "uploaded": "18 hours ago", "url": "https://www.eonline.com/news/1197005/kevin-harts-wife-eniko-shares-19-pound-weight-loss-11-days-after-giving-birth", "thumbnail": "https://encrypted-tbn0.gstatic.com/images?q=tbn:ANd9GcRY9Aw5DBfv7zSoMV8f522fUHoim4lnCSqFEt5KCLo&usqp=CAI&s", "type": "news"}, "227": {"title": "This Clever Technique Will Help You Lose Weight and Stay Fit", "snippet": "John thinks he knows the formula for losing weight: increase his exercise \nand quit the peanut M&M's. He has a strong incentive to get fit\u2014at 72 ...", "uploaded": "4 hours ago", "url": "https://slate.com/human-interest/2020/10/how-to-lose-weight-when-you-cant-get-motivated.html", "thumbnail": "https://encrypted-tbn0.gstatic.com/images?q=tbn:ANd9GcQnpOHWnrcIO06I1dJ5PYfHR7IWRYwi2AKdneZQpn4eXqTWkpAHnQiQ1AY&usqp=CAI&s", "type": "news"}, "228": {"title": "Weight Loss Surgeries Up 20% Over Last Year As Obesity Contributes To COVID-19 Complications", "snippet": "Dr. Frank Chae from the Denver Center for Bariatric Surgery says that's led \nto an increase in weight loss surgeries. He says he's seen a 20% ...", "uploaded": "4 days ago", "url": "https://denver.cbslocal.com/2020/10/06/coronavirus-obesity-weight-loss-surgery/", "thumbnail": "https://encrypted-tbn0.gstatic.com/images?q=tbn:ANd9GcRIzAZ34uvJSPFcYAhAVrJqWk6G6pYIIzGAUgaqt-g&usqp=CAI&s", "type": "news"}, "229": {"title": "Ro makes the weight loss product Plenity commercially available to everyone in the US", "snippet": "Developed by Gelesis, a biotech company that makes treatments for \ngastro-intestinal disorders, Plenity is a weight loss treatment that uses \ncitric ...", "uploaded": "1 week ago", "url": "https://techcrunch.com/2020/10/01/ro-makes-the-weight-loss-product-plenity-commercially-available-to-everyone-in-the-u-s/", "thumbnail": "https://encrypted-tbn0.gstatic.com/images?q=tbn:ANd9GcQ0WA61eL1YF4byK_2z9R2jknCTiBez-VppCgeCrpl5TOgeGZeA_bq8W6o&usqp=CAI&s", "type": "news"}, "230": {"title": "Weight loss, diabetes remission lead to cost savings over ...", "snippet": "Participants in the Diabetes Remission Clinical Trial's counter-weight plus \nintervention had a higher diabetes remission rate and were ...", "uploaded": "3 days ago", "url": "https://www.healio.com/news/endocrinology/20201008/weight-loss-diabetes-remission-lead-to-cost-savings-over-lifetime", "thumbnail": "https://encrypted-tbn0.gstatic.com/images?q=tbn:ANd9GcRUW-4zYyjdkvETqvt7PqyGyVXDKKjz15onvf52QN5Qpz8qP8dwWYQerck&usqp=CAI&s", "type": "news"}, "231": {"title": "Greenwich Hospital: Weight-Loss Surgery Facebook Live Event", "snippet": "Experts will discuss the various types of weight-loss surgery and what \ncandidates can expect before, during and after the procedure to reach ...", "uploaded": "1 day ago", "url": "https://www.greenwichsentinel.com/event/greenwich-hospital-weight-loss-surgery-facebook-live-event/", "thumbnail": "data:image/png;base64,iVBORw0KGgoAAAANSUhEUgAAABAAAAAQCAMAAAAoLQ9TAAABDlBMVEX///8AAF8AAFf8//8AAFX/9v8AADUAAEwAAGUAAEgAAEUAADwAAEIAAFkAAFAAAGL8/fn+9/z+/Oz7+Pr///Xe6eyhq8aKl7mFlbrZ3ev8//Hg5vtYXYhPUnjY4fD2//X6/ujG1Os6RHgwPW28zOTi7f6mu8qutMPs8/+Ajp0ADnTS3edjZZ0AFFDd8O5/iY5ycJMpJGTY6fAAAHJOTnvAydKmqr7d3vuXlrMhIGw1NHFBQ4N7g6xUWpI6OIViX66ZpaGTqLxiYoPK0PB3jKZmcaqQqrlpc59WZ403UoMiLHV5h7fT3tTJ0M7d8OO7x8fFu9+5wa2xvMJTYYDKx95nWIwAABWgpKxteJWapsnzI0vnAAAA+UlEQVQYlQ3O2UKCQABG4X8cZNgcRlkMLEsrpDTbRCvBRLTcyLLFev8Xyetz8R2UK7Bsx60euB4slIuAj9ohU2S5oB7Vj09sUNFgCiHNU6IQ7UxYEOeqqQW0FdIL/dJoA+iYV11c38i3zl3pvifQ5SSi/QHwABEQyUMgPYI+DeNk9NwHL42R6jEm2TidRi0tnZEVXnjcjUev88UyaU1mxgpBIVnn+XrztvFyupRShLwQ5Zvte5ZFH1uJebA7bP6Jr+/hzw5Nc8/aNa4vXGc/FPYIb1cgaENjpXiX/qqmEdB9EBh0VENWdZa0KS2jKHxB6251+uf5FJb1D8syIChymvIfAAAAAElFTkSuQmCC", "type": "news"}, "232": {"title": "Time-Restricted Eating Doesn't Work for Weight Loss", "snippet": "The study found no significant difference between the two groups in total \nweight loss or in other markers, such as fat mass, lean mass, fasting ...", "uploaded": "2 weeks ago", "url": "https://www.ucsf.edu/news/2020/09/418611/time-restricted-eating-doesnt-work-weight-loss", "thumbnail": "https://encrypted-tbn0.gstatic.com/images?q=tbn:ANd9GcQQ52WtzJh9q5VkDCVrPMulU3uninx-giluf5-JOpMddI2Idq6RuEXkvmE&usqp=CAI&s", "type": "news"}, "233": {"title": "UC San Francisco Study Finds Time-Restricted Eating Doesn't ...", "snippet": "The study found no significant difference between the two groups in total \nweight loss or in other markers, such as fat mass, lean mass, fasting ...", "uploaded": "1 day ago", "url": "https://goldrushcam.com/sierrasuntimes/index.php/news/local-news/25910-uc-san-francisco-study-finds-time-restricted-eating-doesn-t-work-for-weight-loss", "thumbnail": "data:image/jpeg;base64,/9j/4AAQSkZJRgABAQAAAQABAAD/2wCEAAkGBwgBBgkIBwgKCgkLDRYPDQwMDRsUFRAWIB0iIiAdHx8kKDQsJCYxJx8fLT0tMTU3Ojo6Iys/RD84QzQ5OjcBCgoKDQwNGg8FGjclHyU3Nzc3Nzc3Nzc3Nzc3Nzc3Nzc3Kzc3Nzc3Nzc3NzcrNzc3Nzc3NzcrNzc3Nzc3Nzc3N//AABEIABAAEAMBIgACEQEDEQH/xAAWAAEBAQAAAAAAAAAAAAAAAAAFBgP/xAApEAACAQMBBAsAAAAAAAAAAAABAgMEERIAByFBwQUGCBMUIjEyUXGR/8QAFAEBAAAAAAAAAAAAAAAAAAAABf/EABgRAAIDAAAAAAAAAAAAAAAAAABxASIy/9oADAMBAAIRAxEAPwBSuki7VFHWCgiPexOjlow9iu8XKWOPD27vkDU5IknU+oMUjDJWscWuP3W1JWT7InlMCkM5HnBZWWx4EEEaZPhdulNP0tV0UzyLLCkrK7DMlWzYfRA5+uhJuxHJ/9k=", "type": "news"}, "234": {"title": "'I Figured Out My Calorie Deficit To Lose Weight And Did YouTube Workouts To Lose 109 Pounds'", "snippet": "Before my weight loss journey, I struggled with overeating, food addiction, \nemotional eating, and yo-yo dieting. I was always too fatigued to ...", "uploaded": "4 days ago", "url": "https://www.womenshealthmag.com/weight-loss/a34275175/calorie-deficit-to-lose-weight-high-fitness-weight-loss-success-story/", "thumbnail": "https://encrypted-tbn0.gstatic.com/images?q=tbn:ANd9GcTfDQ-BGp7nDQd_DPjOTOgmnWRf3DYKh5a9MqLsusxkF_MYwWqmZJWfT9E&usqp=CAI&s", "type": "news"}, "235": {"title": "Weight-loss tips from a woman who lost 122 pounds in her 40s", "snippet": "Small changes add up: Simply watching what she ate was Georgia Carlton's \nfirst step to losing weight and getting fit enough to run a 5K.", "uploaded": "1 week ago", "url": "https://www.today.com/health/weight-loss-tips-woman-who-lost-122-pounds-her-40s-t192827", "thumbnail": "https://encrypted-tbn0.gstatic.com/images?q=tbn:ANd9GcTbIDuVPqxLeeOORc7-OKIVJxZEq19RojFfw7RT1n3S8oMcowCKuRhBXUnn&usqp=CAI&s", "type": "news"}, "236": {"title": "ProVen Reviews: Weight Loss Pills That Work?", "snippet": "When this happens, you may consider taking some kind of dietary supplement \nto help you lose weight, but you might be wary of supplements ...", "uploaded": "6 days ago", "url": "https://observer.com/2020/10/proven-reviews/", "thumbnail": "https://encrypted-tbn0.gstatic.com/images?q=tbn:ANd9GcR04qxwfRehKAcdu8wQwI8k9wqkxiC438_gT-tFG-0HINdEnnO0GMUiMRY&usqp=CAI&s", "type": "news"}, "237": {"title": "Weight loss diet plan: TV chef James Martin made change to shed five stone in two months", "snippet": "Weight loss diet plan: TV chef James Martin made change to shed five stone \nin two months. JAMES MARTIN, 48, will often make indulgent meals ...", "uploaded": "8 hours ago", "url": "https://www.express.co.uk/life-style/diets/1346361/weight-loss-james-martin-diet-plan-exercise-2020", "thumbnail": "https://encrypted-tbn0.gstatic.com/images?q=tbn:ANd9GcR5oy7dD-p87sLHRu6BYZz5nD4h6dkuHBVQbbQrWLtfsyQ92TR_VEJXiVo&usqp=CAI&s", "type": "news"}, "238": {"title": "The Underused Weight Loss Option: Bariatric Surgery", "snippet": "The underuse of weight-loss surgery has been largely attributed to \u201cthe \nreluctance of the medical community and patients to accept surgery as a ...", "uploaded": "2 weeks ago", "url": "https://www.nytimes.com/2020/09/28/well/live/the-underused-weight-loss-option-bariatric-surgery.html", "thumbnail": "https://encrypted-tbn0.gstatic.com/images?q=tbn:ANd9GcTVURoGiy6VjC_kB14x4vPAAm_59cpo3hG_Tttfdc9nJKY-PBXzjzkPDTk&usqp=CAI&s", "type": "news"}, "239": {"title": "Global Mobile Weight Loss Market Report 2020: Digital ...", "snippet": "It also discusses major trends that will transform the digital weight loss \nindustry in the medium-term. Given the current economic uncertainty, the ...", "uploaded": "2 days ago", "url": "https://www.businesswire.com/news/home/20201009005179/en/Global-Mobile-Weight-Loss-Market-Report-2020-Digital-Solutions-Transform-the-Weight-Loss-Industry-and-Chronic-Care---ResearchAndMarkets.com", "thumbnail": "data:image/png;base64,iVBORw0KGgoAAAANSUhEUgAAABAAAAAQCAMAAAAoLQ9TAAAAQlBMVEVHcEwAAFAAAlf///8KG18KG18LHF8LHF8LHF8LHF8BFVyjprjT1d3z8/Xl5utiZ4t9gJzCw88sNWtOVH61t8WIi6TTyzmSAAAACnRSTlMA////o9X/HpPapNihBAAAAIZJREFUGJVlj9sSgzAIRLkoITH36P//aonaOm13hgcOMLsAmJx6Ea8Obi1ya7n6VT5az3l4wNxxtEV8iAOdAEmCUSsFb6ClHUfCUDJ6EAO1pjgYqSaUE2AULm9gJ5m4T4BHshMNnbccj8yt8EYKTmg0sbZn3tFsLXigYMazrvC/0f+f+37/BUADBjZT/lY/AAAAAElFTkSuQmCC", "type": "news"}, "240": {"title": "Global Mobile Weight Loss Market Report 2020-2025 ...", "snippet": "It is the most comprehensive account of the digital transformation in the \nweight loss industry. The report also evaluates country market ...", "uploaded": "4 days ago", "url": "https://www.globenewswire.com/news-release/2020/10/07/2104757/0/en/Global-Mobile-Weight-Loss-Market-Report-2020-2025-Navigate-Through-the-Disruptive-Mobile-Weight-Loss-Industry-and-Open-New-Investment-Opportunities.html", "thumbnail": "data:image/png;base64,iVBORw0KGgoAAAANSUhEUgAAABAAAAAQCAYAAAAf8/9hAAABkElEQVQ4jc2SPWhTYRiFn/Pdm+xZOuhWDVKI6WgjdYkOUUQaRKyDTv6hLoKLujhUXJ1SaDsFnUU6WBeHVrSDICYFBx0bqlPXW3PvdxxEECzxb/HM5zy85/DC/6F7Dn8eIQCo/mzjnAIPbe72WrWl3wl3XjcvSuG+IzfTEDwOGpNYmFzpnXb0pd6Jyc3dgvOvmnstLUq0ACHGAzF9HO0uuJBCS0nSq69sXACYrc21Z2tzbYD59eZ5K/QlHTcUxl2RP9J3+sTy22q5lN6WdDACspard55+LpEx3VkbC4RTIEzsB/IHV6dWPwCk9ef9WwG1AbBlnMvKI8VWEm0I2NqyyIAUwkSk3O2sH0P2kyA0Axw2NAihijUYRq70W/VF8liJeVK50XixZA8vC28K7xc+JJhCzKSkpbPDL8M9oYgf+yfr2z+OFiAzFsD1xup74AxAZ226UpTTfTaf0ndHDwyAwW6rR3kHfn6Ra0debgNv+NZphCKZQaMsIwFB/wiI0Tskoxy/AFhkLvz3FzgoSzy6wlf+M6NcRQC3LwAAAABJRU5ErkJggg==", "type": "news"}, "241": {"title": "Weight Loss: 5 Eating Habits That Do More Harm Than Good", "snippet": "Weight loss: As we have mentioned several times before, you need to focus \non how you eat, over and above focusing on what you eat.", "uploaded": "2 days ago", "url": "https://doctor.ndtv.com/living-healthy/weight-loss-5-eating-habits-that-do-more-harm-than-good-2307699", "thumbnail": "https://encrypted-tbn0.gstatic.com/images?q=tbn:ANd9GcQiYdD3nGE6PhVzMYkVvfgfaxOj_vGuqzxSWdReO5RUky3ooUb-Nm4be1o&usqp=CAI&s", "type": "news"}, "242": {"title": "Dr. Roach: Unexplained weight loss must be investigated", "snippet": "I have lost about 12 pounds in the past year, with no explanation. I'm 5 \nfeet, 9 1/2 inches tall, and my morning weight has dropped from 166-168 ...", "uploaded": "3 weeks ago", "url": "https://www.detroitnews.com/story/life/advice/2020/09/22/keith-roach-unexplained-weight-loss-must-investigated/114108640/", "thumbnail": "https://encrypted-tbn0.gstatic.com/images?q=tbn:ANd9GcREmRkDUy7K2l8hZ9lsisbIo-c7a4AI0IgXddSm19eCTqpTld32mC4gU5I&usqp=CAI&s", "type": "news"}, "243": {"title": "Lockdown weight loss journey: \"I lost 21 kilos in just 4 months ...", "snippet": "While 26-year-old Jagadish Naren was well aware of the fact that he needed \nto lose weight and adopt a healthy lifestyle, it was during the ...", "uploaded": "4 days ago", "url": "https://timesofindia.indiatimes.com/life-style/health-fitness/weight-loss/lockdown-weight-loss-journey-i-lost-21-kilos-in-just-4-months-by-hiit/photostory/78516167.cms", "thumbnail": "https://encrypted-tbn0.gstatic.com/images?q=tbn:ANd9GcSvfHy0wzam3OeXwKrJhnfaH2SPKhbRG2AOtQbvuNpTv6uLiXPHRZhNE1c&usqp=CAI&s", "type": "news"}, "244": {"title": "The 16 Best Weight Loss Programs of 2020", "snippet": "Along with exercise, dieting is one of the most common methods used to \npromote weight loss. However, not all diets are created equal, which can ...", "uploaded": "1 week ago", "url": "https://www.healthline.com/nutrition/best-weight-loss-programs", "thumbnail": "https://encrypted-tbn0.gstatic.com/images?q=tbn:ANd9GcRtR5oUQ4DXhIDF4iJlBwppFSw6r-pueEiqQYHfKq2Gm3P5FGsmYpfa97A&usqp=CAI&s", "type": "news"}, "245": {"title": "Weight loss: These are the best foods to eat to help burn fat fast - full list of items", "snippet": "THE KETO diet will often come up when searching for a weight loss plan. How \ndoes it work? A fitness expert explained the plan and what foods ...", "uploaded": "1 day ago", "url": "https://www.express.co.uk/life-style/diets/1346171/weight-loss-best-diet-plan-keto-foods", "thumbnail": "https://encrypted-tbn0.gstatic.com/images?q=tbn:ANd9GcRsye7r_vzV5fQ0IUpe7IcQ5vLT4YtySb1AKuvp2SBWOnVvAR-EDkrXNaY&usqp=CAI&s", "type": "news"}, "246": {"title": "\u201890 Day Fianc\u00e9: Angela Deem tells of plans for weight loss surgery", "snippet": "According to US Weekly, she said that she really didn't want to bring the \nweight loss subject up in front of her husband. Of course, as she had ...", "uploaded": "2 days ago", "url": "https://us.blastingnews.com/showbiz-tv/2020/10/90-day-fiance-angela-deem-tells-of-plans-for-weight-loss-surgery-003213490.html", "thumbnail": "https://encrypted-tbn0.gstatic.com/images?q=tbn:ANd9GcRDi6qoeYhoCu9twe8X9JECC5eAVN1XLvzYI-k6hSamPfHZaaE9MBj5ZTU&usqp=CAI&s", "type": "news"}, "247": {"title": "Weight Loss: This Power Workout Will Make You Feel Energetic Like Never Before- Try It Now!", "snippet": "Weight loss: This power workout by Kelsey Wells can get your heart rate up, \nhelp you burn calories and tone your arms and chest. Watch the full ...", "uploaded": "2 days ago", "url": "https://doctor.ndtv.com/living-healthy/weight-loss-this-power-workout-will-get-your-heart-rate-up-like-never-before-try-it-now-2307645", "thumbnail": "https://encrypted-tbn0.gstatic.com/images?q=tbn:ANd9GcRWlFp70gEeac_zfC7pQRNWuBPEcrZKkPjeptNolSfNlPXoP3tGRlSPiGU&usqp=CAI&s", "type": "news"}, "248": {"title": "Weight Loss Dietary Supplements Market Size, Share ...", "snippet": "Weight Loss Dietary Supplements Market Size, Share & Trends Analysis Report \nby Application, by Region (North America, Europe, APAC, MEA), ...", "uploaded": "23 hours ago", "url": "https://reportedtimes.com/weight-loss-dietary-supplements-market-size-share-trends-analysis-report-by-application-by-region-north-america-europe-apac-mea-segment-forecasts-and-covid-19-impacts-2014-2027/", "thumbnail": "data:image/png;base64,iVBORw0KGgoAAAANSUhEUgAAACAAAAANCAMAAAD/lpwuAAAAMFBMVEVHcEwIQI4IQI4IQI4IQI4IQI4IQI4IQI4IQI4IQI4IQI4IQI4IQI4IQI4IQI4IQI4u/rZvAAAAD3RSTlMAOkiaDx9nd1iH0bYt6PaJBRAGAAAAjklEQVQYlbVPSRLDMAxCi9c44f+/jeSm+UCnHJiRBQgDv6OPUaFBjmoLy7qK5EKsqizASf0QYtFogFagnCzxMkJJ1qQWYcDkGR7HYu5RkmaYJCl0UKYiDcdbwniUZZziuxJ5bV1/BY2XopLZTHKMa/0Z80KoI02yHHrd6fJ08rkT/PgSNDAsbW6zPd/9O25RwgSiuR91fAAAAABJRU5ErkJggg==", "type": "news"}, "249": {"title": "Walking For Weight Loss Reduce Fat Health Risks Over 50's ...", "snippet": "A new guide has been launched to help people over 50 lose weight by \nwalking. The guide from Health Into Old Age explains walking can offer a ...", "uploaded": "15 hours ago", "url": "https://newswire.net/newsroom/pr/00124681-https-healthintooldage-co-uk-home-page.html", "thumbnail": "https://encrypted-tbn0.gstatic.com/images?q=tbn:ANd9GcSWYijeM2RjqtbGN92htYRD2yNqdOYhLUL_Sn6-B9wr3a1PSIdlaZOd5DE&usqp=CAI&s", "type": "news"}, "250": {"title": "SSM Health Medical Minute \u2013 What you need to know about weight loss surgery", "snippet": "LOUIS \u2013 Weight loss surgery has helped thousands improve their quality of \nlife and reduce co-morbidities, such as joint pain and sleep apnea.", "uploaded": "3 days ago", "url": "https://fox2now.com/news/medical-minute/ssm-health-medical-minute-what-you-need-to-know-about-weight-loss-surgery/", "thumbnail": "https://encrypted-tbn0.gstatic.com/images?q=tbn:ANd9GcR-oxGR4APFS7NnG5xF7-mrjzs0WHQ4zb2RBBvaD9GB30xQcs4EEKchGaA&usqp=CAI&s", "type": "news"}, "251": {"title": "Meticore Healthy Metabolism Support and Weight Loss ...", "snippet": "Meticore Healthy Metabolism Support and Weight Loss Formula Launches. Email \nPrint Friendly Share. October 03, 2020 22:25 ET ...", "uploaded": "1 week ago", "url": "https://www.globenewswire.com/news-release/2020/10/04/2103186/0/en/Meticore-Healthy-Metabolism-Support-and-Weight-Loss-Formula-Launches.html", "thumbnail": "https://encrypted-tbn0.gstatic.com/images?q=tbn:ANd9GcQGWdgewY2AqVUuO2IqZjXWxLbjzD1P7s7Bee_VSd6Xaj8l1ud3mr9j770&usqp=CAI&s", "type": "news"}, "252": {"title": "Wanna Drop a Few Pounds? Let's Lose Weight, Lansing", "snippet": "They say the best way to lose weight is changing your daily eating habits, \nand I am starting to agree. Rapid weight loss is not healthy, plus it ...", "uploaded": "2 days ago", "url": "https://witl.com/wanna-drop-a-few-pounds-lets-lose-weight-lansing/", "thumbnail": "https://encrypted-tbn0.gstatic.com/images?q=tbn:ANd9GcQiRNBp61uyPyXYS4PW0Zz3j8IAD62US5XhR4azmNyrbXQUe0XSkQpisks&usqp=CAI&s", "type": "news"}, "253": {"title": "Misleading ads for asthma, weight loss meds garner warning ...", "snippet": "This communication, together with one directed to the application holder of \na weight loss medication, made the third and fourth warning letters ...", "uploaded": "5 days ago", "url": "https://www.raps.org/news-and-articles/news-articles/2020/10/misleading-ads-for-asthma-weight-loss-meds-garner", "thumbnail": "https://encrypted-tbn0.gstatic.com/images?q=tbn:ANd9GcTPKaUIAUn3PSERJ-_4FGzJGOo50AgLM2UZMeZkIClm5DGApkA0Q8HEpSA&usqp=CAI&s", "type": "news"}, "254": {"title": "TikTok is cracking down on weight loss ads that promote \u2018harmful\u2019 body images", "snippet": "The new policy bans ads for fasting apps and weight loss supplements. It \nalso puts increased restrictions on other weight loss-related ads, like ...", "uploaded": "2 weeks ago", "url": "https://www.theverge.com/2020/9/23/21452439/tiktok-harmful-body-image-weight-loss-ads-ban", "thumbnail": "https://encrypted-tbn0.gstatic.com/images?q=tbn:ANd9GcQq8BbcH93kFHdNwwcySOF9N7_c44Vmn185r0Ag2Ds&usqp=CAI&s", "type": "news"}, "255": {"title": "8 Kitchen Products To Help You Eat Healthier On Your Weight Loss Journey", "snippet": "8 Kitchen Products To Help You Eat Healthier On Your Weight Loss ... \nproducts to help you if you're trying to lose weight by changing your diet.", "uploaded": "1 day ago", "url": "https://www.essence.com/lifestyle/home/best-kitchen-products-help-healthy-eating-lose-weight/", "thumbnail": "https://encrypted-tbn0.gstatic.com/images?q=tbn:ANd9GcT6YcntC1OmgoWIgPytuD1r0dnoCpGgCzDKhWxM0u6GPFolxFv0Xyd-GGE&usqp=CAI&s", "type": "news"}, "256": {"title": "H-Town Spotlight: Innovative Laser of Houston can help you lose weight fast!", "snippet": "In our October 12 segment, we will highlight Innovative Lasers of Houston \nfor an inside look at their latest technology designed to help you lose \nweight with no ...", "uploaded": "1 day ago", "url": "https://abc13.com/innovative-lasers-of-houston-weight-loss-surgery-how-to-lose-fast/6841000/", "thumbnail": "https://encrypted-tbn0.gstatic.com/images?q=tbn:ANd9GcQD6JckK5xWhyntsrGIPYH5023C9XsR6PA543Qag8xTZzmkcCtV_r-9M-k&usqp=CAI&s", "type": "news"}, "257": {"title": "To reach weight-loss targets, start with small goals", "snippet": "People have been formulating weight-loss plans for centuries. In 1087, \nWilliam the Conqueror replaced food with alcohol and slimmed down ...", "uploaded": "3 days ago", "url": "https://medicalxpress.com/news/2020-10-weight-loss-small-goals.html", "thumbnail": "https://encrypted-tbn0.gstatic.com/images?q=tbn:ANd9GcQ5Fsr71CIfizYMGbs8FvqOIcKBC1E10qlpIcg6pS3IDr_hlzlcHxawIwg&usqp=CAI&s", "type": "news"}, "258": {"title": "Dr. Roach: What is the best walking speed for weight loss?", "snippet": "Dear F.B.C.: For most people, longer and more intense workouts are \ngenerally more effective for weight loss. In your case, overly intense ...", "uploaded": "2 weeks ago", "url": "https://www.detroitnews.com/story/life/advice/2020/09/26/dr-roach-best-walking-speed-weight-loss/114138322/", "thumbnail": "https://encrypted-tbn0.gstatic.com/images?q=tbn:ANd9GcREmRkDUy7K2l8hZ9lsisbIo-c7a4AI0IgXddSm19eCTqpTld32mC4gU5I&usqp=CAI&s", "type": "news"}, "259": {"title": "Ariana Biermann's Weight Loss Explained: How She Slimmed ...", "snippet": "How did Ariana Biermann lose weight? Although she never called out her \nweight loss explicitly, one of Ariana's followers asked her how she was ...", "uploaded": "4 days ago", "url": "https://www.distractify.com/p/ariana-biermann-weight-loss", "thumbnail": "https://encrypted-tbn0.gstatic.com/images?q=tbn:ANd9GcTN4BXlwoQ8woHHlrMUv4wvJy-qYwiWmrGc2os0GkTRip8sl4nSpvp-cLc&usqp=CAI&s", "type": "news"}, "260": {"title": "Time-Restricted Eating Shows No Weight Loss Benefit in RCT", "snippet": "The popular new weight-loss approach of eating within a restricted window \nof time during the day, allowing for an extended period of fasting ...", "uploaded": "1 week ago", "url": "https://www.medscape.com/viewarticle/938433", "thumbnail": "data:image/png;base64,iVBORw0KGgoAAAANSUhEUgAAABAAAAAQCAMAAAAoLQ9TAAAADFBMVEX///8Kb6ft7e17rsqrf3iLAAAAR0lEQVQYlX3OSQ4AIAgDwEL//2crWuOS2AM2gweAO6Hkqsx6HhgSBhpoyBKNC4gFag/UrxOIDeYxBxB/QMAQY+nbtUhlSq8Ngo4BBE+pmDwAAAAASUVORK5CYII=", "type": "news"}, "261": {"title": "Weight Loss Transformation Yvette Donde \u2014 Run to Lose ...", "snippet": "In 2016, I lost 150 pounds through running and changing my eating habits \n... I still plan to lose more weight, but I am not as self-conscious \nabout ...", "uploaded": "5 days ago", "url": "https://www.runnersworld.com/runners-stories/a34249306/weight-loss-transformation-yvette-donde/", "thumbnail": "https://encrypted-tbn0.gstatic.com/images?q=tbn:ANd9GcSml8vQcAtOoAemZoiqx95koZyTcXjwQMKaSODLTsx7wMFjosEw7ukPYnA&usqp=CAI&s", "type": "news"}, "262": {"title": "90 Day Fianc\u00e9: What We Know About Angela's Weight Loss Surgery", "snippet": "Angela Deem' from 90 Day Fianc\u00e9: Happily Ever After? told Michael about her \nplan to have weight loss surgery. Find out about her surgical ...", "uploaded": "4 days ago", "url": "https://screenrant.com/90-day-fiance-angela-deem-weight-loss-surgery/", "thumbnail": "https://encrypted-tbn0.gstatic.com/images?q=tbn:ANd9GcSLF5iJcX4Owybt4-qn7_C78rt_gKApQgTrYatN033MG-7qz8CIEU84TrE&usqp=CAI&s", "type": "news"}, "263": {"title": "Casey Batchelor proudly shows off her 2.5st weight loss in pink lingerie", "snippet": "'I've got my mojo back!': Casey Batchelor proudly shows off her 2st 7lbs \nweight loss as she slips into pink lingerie for sizzling shoot. By \nConnie ...", "uploaded": "1 day ago", "url": "https://www.dailymail.co.uk/tvshowbiz/article-8826085/Casey-Batchelor-proudly-shows-2-5st-weight-loss-pink-lingerie.html", "thumbnail": "https://encrypted-tbn0.gstatic.com/images?q=tbn:ANd9GcSb12K_lygitpek05fioUOaR2yv1GBwLOGTHABrTFqE9HjY_GiojoBDlbc&usqp=CAI&s", "type": "news"}, "264": {"title": "Flintshire slimmer branches out to support new weight loss ...", "snippet": "Bonnie had tried to lose weight many times before by following numerous \ndiets but she admits they were never sustainable because she'd ...", "uploaded": "9 hours ago", "url": "https://www.chesterstandard.co.uk/news/18783063.flintshire-slimmer-branches-support-new-weight-loss-group-cheshire/", "thumbnail": "https://encrypted-tbn0.gstatic.com/images?q=tbn:ANd9GcR2IIqlfcaUgvGntFeAB6Up2RF5JcbKDtjRJFtWZqek-e3zSm1xFDQFNeA&usqp=CAI&s", "type": "news"}, "265": {"title": "How a 31-day interval walking plan can help with weight loss", "snippet": "Research also shows that interval training is best for fat loss, so if \nweight loss is your focus, this workout plan will help you work towards \nthat goal, ...", "uploaded": "1 week ago", "url": "https://www.today.com/health/how-31-day-interval-walking-plan-can-help-weight-loss-t192906", "thumbnail": "https://encrypted-tbn0.gstatic.com/images?q=tbn:ANd9GcQtiZ05bPz5pocnCFiIVJ8e4aMSm7XQw7He4YYoTVMhq365LKGb5rdHFTc&usqp=CAI&s", "type": "news"}, "266": {"title": "Chewing Gum for Weight Loss: Does It Work?", "snippet": "Many people believe that chewing gum is an effective weight loss tool. Some \nreport it helps keep them away from mindless eating, while others ...", "uploaded": "3 weeks ago", "url": "https://www.healthline.com/nutrition/chewing-gum-for-weight-loss", "thumbnail": "https://encrypted-tbn0.gstatic.com/images?q=tbn:ANd9GcQa2pvzGStX-vmfQJxUBwnDxE1yJoqrDyYtvGxOtysAu3b-F-DiLS3KeoI&usqp=CAI&s", "type": "news"}, "267": {"title": "What is the best walking speed for weight loss?", "snippet": "What is the best walking speed for weight loss? Read Article. DEAR DR. \nROACH: I'm quite overweight, with some physical mobility and fatigue ...", "uploaded": "2 weeks ago", "url": "https://www.sunjournal.com/2020/09/28/what-is-the-best-walking-speed-for-weight-loss/", "thumbnail": "https://encrypted-tbn0.gstatic.com/images?q=tbn:ANd9GcSfJCfnirRJrFjYrya6PddoK_XRO6zUAFhUPT8O25bHFXOkH-seXpEki28&usqp=CAI&s", "type": "news"}, "268": {"title": "Nigella Lawson weight loss: Chef, 60, has easy weight loss secret", "snippet": "The daughter of an MP has had a long TV career and lost some weight in \nrecent times. By Emily Hodgkin. 17:01, Fri, Oct 9, 2020 | UPDATED: 10:13, \nSun, Oct 11, ...", "uploaded": "2 days ago", "url": "https://www.express.co.uk/life-style/diets/1345096/Nigella-Lawson-weight-loss", "thumbnail": "https://encrypted-tbn0.gstatic.com/images?q=tbn:ANd9GcSnqSz2Rd3xLZdbtYmFgjioHU9N-dIDYV_Pq7wqxFWPLdl_rww-0qvU-JE&usqp=CAI&s", "type": "news"}, "269": {"title": "Losing 13 percent of your weight could lead to big improvements in your health", "snippet": "For instance, the odds of developing Type 2 diabetes were at least 42 \npercent lower among obese people who lost that much weight than for ...", "uploaded": "1 month ago", "url": "https://www.washingtonpost.com/health/weight-loss-better-health/2020/09/11/d55ca5fa-f37f-11ea-bc45-e5d48ab44b9f_story.html", "thumbnail": "https://encrypted-tbn0.gstatic.com/images?q=tbn:ANd9GcRvGvON7s0a5QlTjMm-QLcucoB_XGbtaWBVkaPMl4kL2vGriTVrFUHH5ag&usqp=CAI&s", "type": "news"}, "270": {"title": "Kevin James\u2019 Quarantine Weight Loss Plan Didn\u2019t Go As Expected", "snippet": "Kevin James talks about his quarantine weight loss plan going off the \nrails, shares how he's been saying things wrong like \"air on the side of ...", "uploaded": "1 day ago", "url": "https://www.yahoo.com/entertainment/kevin-james-quarantine-weight-loss-033500166.html", "thumbnail": "https://encrypted-tbn0.gstatic.com/images?q=tbn:ANd9GcRxyH1C0T5OhxAhszB1dDN3XAp1Fx-3qJhX0y59i2AhqGuNzCfSB0YOcTc&usqp=CAI&s", "type": "news"}, "271": {"title": "Jazmine Sullivan Hits Back At Critics Of Weight Loss", "snippet": "Jazmine Sullivan Hits Back At Critics Of Weight Loss. The R&B singer \nrevealed a slimmer body on the set of the video for her new single, \n\u201cLost ...", "uploaded": "6 days ago", "url": "https://www.bet.com/music/2020/10/03/jazmine-sullivan-weight-loss-trolls.html", "thumbnail": "https://encrypted-tbn0.gstatic.com/images?q=tbn:ANd9GcRUUvKIZ_LREXxsNn2nHDTtGEl-D0dnRELEQ3-dBZ4qHMVS4sGtCMvt9qs&usqp=CAI&s", "type": "news"}, "272": {"title": "Married At First Sight's Mishel Karen flaunts her incredible weight loss", "snippet": "Married At First Sight's Mishel Karen has lost a staggering 20kg ... After: \nThe 49-year-old flaunted her weight loss on a Brisbane beach last ...", "uploaded": "1 day ago", "url": "https://www.dailymail.co.uk/tvshowbiz/article-8825275/Married-Sights-Mishel-Karen-flaunts-incredible-weight-loss.html", "thumbnail": "https://encrypted-tbn0.gstatic.com/images?q=tbn:ANd9GcTNJta-m4BO4qM-jl1nQUlCKWe3U8-P-p9X4QqXqMeQD6pTCitpNpuMHiU&usqp=CAI&s", "type": "news"}, "273": {"title": "Weight-loss surgery in obesity, diabetes may expedite CV ...", "snippet": "Weight loss for risk reduction of major adverse CV events and all-cause \nmortality among patients who underwent metabolic surgery compared ...", "uploaded": "2 weeks ago", "url": "https://www.healio.com/news/cardiology/20200925/weightloss-surgery-in-obesity-diabetes-may-expedite-cv-event-reduction-vs-usual-care", "thumbnail": "https://encrypted-tbn0.gstatic.com/images?q=tbn:ANd9GcT2XLjSgk9xDua5V_b0NpYHycGWQA6-lVerC7CvmEShLoS2HV6E5N78zv0&usqp=CAI&s", "type": "news"}, "274": {"title": "Wellness Expert James Hill Says Healthy Is More Than Weight ...", "snippet": "For years, I did weight loss programs and people would lose weight and then \nregain it. It's like, \u201cWhat's going on? I gave you a good diet and a ...", "uploaded": "2 weeks ago", "url": "https://www.healthline.com/health-news/wellness-expert-james-hill-tells-healthline-that-being-healthy-is-more-than-just-losing-weight", "thumbnail": "https://encrypted-tbn0.gstatic.com/images?q=tbn:ANd9GcTheT07JRF-ZW0DHl6pbFJVudpWJ-0yK3460rP0hE4Fy0suURuJwClC5Ww&usqp=CAI&s", "type": "news"}, "275": {"title": "Weight Loss Market 2020 Global Trends, Market Share ...", "snippet": "New Study Reports \"Weight Loss Market 2020 Global Market Opportunities, \nChallenges, Strategies and Forecasts 2026\" has been Added on ...", "uploaded": "2 days ago", "url": "https://www.einnews.com/pr_news/528069735/weight-loss-market-2020-global-trends-market-share-industry-size-growth-opportunities-and-market-forecast-to-2026", "thumbnail": "data:image/png;base64,iVBORw0KGgoAAAANSUhEUgAAABAAAAAQCAMAAAAoLQ9TAAAAOVBMVEX////pCwuTBwf16uriwcH58vK4XV2yTk7BQkKuTEzJLCzWqKjILi7Ni4t/HR3U1dXOzs7L0dHd3dxdOGrHAAAAbElEQVQYlW1PWw7AIAgDH+Brm+7+h53g9EdLQqA0BQAU1mVnYcEThxKY/N9fMaEgxWvMI05E1VBaRCLxY+wZQTN3ZxcQjDGgERxALkOhRMkHxfRQQjxkS1egxE3HO7ZL91/2b59aW2u1vr3+AHcEAyrDHS+7AAAAAElFTkSuQmCC", "type": "news"}, "276": {"title": "Controversy over testosterone therapy for weight loss", "snippet": "... are deficient that they also have weight loss up to 20%, however when \nit comes to how much you lose it's durability and testosterone therapy ...", "uploaded": "4 days ago", "url": "https://www.local10.com/news/local/2020/10/06/controversy-over-testosterone-therapy-for-weight-loss/", "thumbnail": "https://encrypted-tbn0.gstatic.com/images?q=tbn:ANd9GcSrYZ0a0TvriKJEf3mxnlo5NhJVJDLBW2Kdmok5knCGlDQTnysQeuJHj_Q&usqp=CAI&s", "type": "news"}, "277": {"title": "Dawn French's yoyo weight loss journey as she brands herself a barrel after 7st gain", "snippet": "Doctors warned her she needed to lose the weight in order to have the \noperation with minimal recovery time. Taking on the advice, the actress ...", "uploaded": "1 day ago", "url": "https://www.mirror.co.uk/3am/celebrity-news/dawn-frenchs-yoyo-weight-loss-22814660", "thumbnail": "https://encrypted-tbn0.gstatic.com/images?q=tbn:ANd9GcQwMRKnBxD44jrhOx92qCbRZtJ3ZP_r7GFem1VY0X-uSQLyQaw1dRnZSpk&usqp=CAI&s", "type": "news"}, "278": {"title": "How At-Home Workouts Made Me Rethink Weight Loss and Happiness", "snippet": "It turns out those workouts completely changed how I view fitness and the \nideology behind weight loss. Without these workouts, I would have ...", "uploaded": "5 days ago", "url": "https://news.yahoo.com/home-workouts-made-rethink-weight-050000900.html", "thumbnail": "https://encrypted-tbn0.gstatic.com/images?q=tbn:ANd9GcSMEtOonKQr7cTCvpjMetYe7PXrUQa326E28PVSPKvpP4qeiFPTNwQzKRQ&usqp=CAI&s", "type": "news"}, "279": {"title": "Singer Olly Murs shares dramatic before-and-after weight loss photos", "snippet": "Singer Olly Murs has shared before-and-after footage revealing his \nstaggering weight loss in simply eight weeks. The \u201cPlease Don't Let Me \nGo\u201d ...", "uploaded": "7 hours ago", "url": "https://gruntstuff.com/singer-olly-murs-shares-dramatic-before-and-after-weight-loss-photos/98384/", "thumbnail": "https://encrypted-tbn0.gstatic.com/images?q=tbn:ANd9GcQ9VjsdP8ld8U4-l16AWWAddJ0uyNr6Incwo3t188dH-Y6b1kMV1GcowMg&usqp=CAI&s", "type": "news"}, "280": {"title": "The World's Greatest Weight Loss Secret May be Psilocybin", "snippet": "It makes you feel satisfied even if your stomach is not full. The result is \neating less and losing weight.\" Better Plant Sciences (CSE: PLNT) (OTCQB ...", "uploaded": "3 days ago", "url": "https://finance.yahoo.com/news/worlds-greatest-weight-loss-secret-120100794.html", "thumbnail": "https://encrypted-tbn0.gstatic.com/images?q=tbn:ANd9GcSPuwcvweypFUyLvQ87qx3xZj1cZ7MREI_DZYNVLsI&usqp=CAI&s", "type": "news"}, "281": {"title": "HealthWatch: Gastric Bypass vs Gastric Sleeve for Weight Loss", "snippet": "HealthWatch: Gastric Bypass vs Gastric Sleeve for Weight Loss. Health \nWatch. by: Connie Fellman. Posted: Oct 8, 2020 / 11:59 AM CDT ...", "uploaded": "2 days ago", "url": "https://www.wearegreenbay.com/healthwatch/healthwatch-gastric-bypass-vs-gastric-sleeve-for-weight-loss/", "thumbnail": "https://encrypted-tbn0.gstatic.com/images?q=tbn:ANd9GcR8q4nV3eoKjkbT0KI-fFJnkh1q5UY8uIZL5qS6ye0FCMEPEtBUMP0sl7c&usqp=CAI&s", "type": "news"}, "282": {"title": "Resistance training: here's why it's so effective for weight loss", "snippet": "More recently it's become popular among those looking to lose weight. While \nexercises such as running and cycling are indeed effective for ...", "uploaded": "2 weeks ago", "url": "https://medicalxpress.com/news/2020-09-resistance-effective-weight-loss.html", "thumbnail": "https://encrypted-tbn0.gstatic.com/images?q=tbn:ANd9GcRRuB_Qs01qx3p_GAjQDIF0_zVm9--GEMYq7wzjVKBHUDM-ysXAAKSpf7M&usqp=CAI&s", "type": "news"}, "283": {"title": "NoctaLean Reviews \u2013 Does NoctaLean Weight Loss Formula Really Work?", "snippet": "Moreover, the supplement is packed with many other health benefits, \nincluding inducing the weight loss naturally. It calms the mind down, \nhelps ...", "uploaded": "23 hours ago", "url": "https://www.imcgrupo.com/noctalean-reviews-does-noctalean-weight-loss-formula-really-work/", "thumbnail": "https://encrypted-tbn0.gstatic.com/images?q=tbn:ANd9GcRxZpJePLFmcdQ2Z4-lh15qty_vUMO6-Mr_cErbozQ5rTBotycYeW1b4aA&usqp=CAI&s", "type": "news"}, "284": {"title": "Why Weight Loss and Intuitive Eating Can Coexist", "snippet": "Did you notice an absence of weight loss and fad diet stories during the \nquarantine and early pandemic days? In part, that was because our ...", "uploaded": "6 days ago", "url": "https://health.usnews.com/health-news/blogs/eat-run/articles/why-weight-loss-and-intuitive-eating-can-coexist", "thumbnail": "https://encrypted-tbn0.gstatic.com/images?q=tbn:ANd9GcQ0iK8IUIh46w2w64M7Ku34lcALTV2MwTiyKbKs0uRhbIT7O3nHz6JKT2I&usqp=CAI&s", "type": "news"}, "285": {"title": "Testosterone as a possible alternative to weight loss surgery", "snippet": "The results show that long-term testosterone therapy may be comparable to \nweight loss surgery, with a lower risk of complications. Person with ...", "uploaded": "3 weeks ago", "url": "https://www.medicalnewstoday.com/articles/testosterone-as-a-possible-alternative-to-weight-loss-surgery", "thumbnail": "https://encrypted-tbn0.gstatic.com/images?q=tbn:ANd9GcRGrWkEQh-fLHC6-lH5vqTb-bcp-2-V7oK9dnNqYHbyvgTUVS6SLToYLP0&usqp=CAI&s", "type": "news"}, "286": {"title": "7 Protein Shakes for Weight Loss - Smoothies to Lose Weight", "snippet": "Follow that thought, which will likely lead you to wondering if there's not \na more cost-effective way to lose or maintain the weight you want. And ...", "uploaded": "2 weeks ago", "url": "https://www.menshealth.com/nutrition/a34205048/protein-shakes-weight-loss/", "thumbnail": "https://encrypted-tbn0.gstatic.com/images?q=tbn:ANd9GcRh_h5CQnuCO4kz_qeG7B13NtokN-P4hgW_atj5VKeKeF5hI6zvr5Rr3zo&usqp=CAI&s", "type": "news"}, "287": {"title": "Risk of severe coronavirus resulting in uptick of weight loss surgeries: report", "snippet": "Check out what's clicking on Foxnews.com. Top health experts have voiced an \nuptick in obese patients seeking weight loss surgery in a bid to ...", "uploaded": "2 weeks ago", "url": "https://www.foxnews.com/health/risk-severe-coronavirus-uptick-weight-loss-surgeries-report", "thumbnail": "https://encrypted-tbn0.gstatic.com/images?q=tbn:ANd9GcSMEiOnkYxYs3kHaXamz77_sGrUsXcLuZQVMsCMU0oRMyZEDC-Mu1dCZ18&usqp=CAI&s", "type": "news"}, "288": {"title": "Weight loss customized for the one-and-only YOU", "snippet": "Along with tailored plans, Youth & Vitality offers body contouring therapy \nto eliminate stubborn fat. Sponsored by Youth & Vitality Weight Loss.", "uploaded": "2 weeks ago", "url": "https://www.king5.com/article/news/health/weight-loss-plan-coaching-diet-therapy/281-6e39782c-fd3b-44c4-a3c1-4582ca2515ae", "thumbnail": "https://encrypted-tbn0.gstatic.com/images?q=tbn:ANd9GcRrld84-wsE3CoF9skkPI0B_WTh9A-ToaT8NTHrI74uhLjsVM9LvxT2BGI&usqp=CAI&s", "type": "news"}, "289": {"title": "VLCD: Low Carbohydrate Diets the Future for Weight Loss in ...", "snippet": "Past studies state that weight loss with a caloric restriction decreases \nthe resting metabolic rate and causes losses in lean tissue, leading to ...", "uploaded": "5 days ago", "url": "http://www.diabetesincontrol.com/low-carbohydrate-diets-the-future-for-weight-loss-in-obesity/", "thumbnail": "https://encrypted-tbn0.gstatic.com/images?q=tbn:ANd9GcTBs7a0C00FKXbYcSuxrIRnkwjnZVBgSxxg6Ec0iv-9PaTUiEgYwxIC2_g&usqp=CAI&s", "type": "news"}, "290": {"title": "Healthful recipes for weight loss: Breakfast, lunch, dinner, and ...", "snippet": "A personalized approach to the diet is best for supporting sustained weight \nloss, but people should avoid processed foods and added sugars.", "uploaded": "3 weeks ago", "url": "https://www.medicalnewstoday.com/articles/healthful-recipes-for-weight-loss", "thumbnail": "https://encrypted-tbn0.gstatic.com/images?q=tbn:ANd9GcRmdS62AITWcFR9tcqWF6puoAzALHUpgrl9K1Kl-DFFRyJX3BqUV78cNjw&usqp=CAI&s", "type": "news"}, "291": {"title": "World Porridge Day 2020: This Healthy Breakfast Oats Porridge Is Perfect For Weight Loss Diet", "snippet": "Weight Loss Diet: Every year, October 10 is observed as World Porridge Day, \nand we are celebrating the day with our favourite porridge recipe, which we \nare ...", "uploaded": "1 day ago", "url": "https://food.ndtv.com/news/world-porridge-day-2020-weight-loss-diet-healthy-breakfast-oats-porridge-recipe-2308044", "thumbnail": "https://encrypted-tbn0.gstatic.com/images?q=tbn:ANd9GcRiT32cEeVosoNjB0z5m3E9id7V-EBnOiy73pR9O00jPdEbhUqvpKl5RcE&usqp=CAI&s", "type": "news"}, "292": {"title": "Weight Loss: Burn Some Calories With This Advanced Cardio Workout That Can Pump You Up Instantly!", "snippet": "Weight loss: This advanced cardio workout can be great for boosting your \nmood and also for losing weight. It can be ideal for those who have ...", "uploaded": "5 days ago", "url": "https://www.ndtv.com/health/weight-loss-burn-some-calories-with-this-advanced-cardio-workout-that-can-pump-you-up-instantly-2305900", "thumbnail": "https://encrypted-tbn0.gstatic.com/images?q=tbn:ANd9GcQo56MsEzKzyk6k9K7Mm-W4JOToQKoS-8MF85a49CDoPIUtAQ6edO6BDjnM&usqp=CAI&s", "type": "news"}, "293": {"title": "71+ Best Healthy Egg Recipes for Weight Loss", "snippet": "71+ Best Healthy Egg Recipes for Weight Loss. October 9, 2020. 27 Min Read. \nEat This, Not That! Avatar. Lorena Steele \u00b7 Add Comment. Share This! \nFacebook ...", "uploaded": "2 days ago", "url": "https://kyrnews.com/71-best-healthy-egg-recipes-for-weight-loss/", "thumbnail": "https://encrypted-tbn0.gstatic.com/images?q=tbn:ANd9GcStXEPsIIN8pAsnWRpTNndCMV34IKJgZRVuTNumRPjYI1YXe-erZubc5r0&usqp=CAI&s", "type": "news"}, "294": {"title": "Weight loss journey: \u201cI lost 23 kilos in just 5 months without stepping into the gym!\u201d", "snippet": "Here is her immensely inspiring weight loss journey. Read on. Name: Suparna \nSuthesh. Occupation: Doctor. Age: 24 years. Height: 5 feet 2 ...", "uploaded": "1 week ago", "url": "https://timesofindia.indiatimes.com/life-style/health-fitness/weight-loss/weight-loss-journey-i-lost-23-kilos-in-just-5-months-without-stepping-into-the-gym/photostory/78405407.cms", "thumbnail": "https://encrypted-tbn0.gstatic.com/images?q=tbn:ANd9GcRhbHgPt-PMf29WlDbwgFM-63ubLGDYdeGUbXjIv6xiJZbDoMuO1F1vroA&usqp=CAI&s", "type": "news"}, "295": {"title": "Why Rebel Wilson\u2019s weight loss is sad for so many women like me", "snippet": "I never imagined weight loss would become a spectator sport, but here we \nare. After singer Adele supposedly dropped seven stone and wowed ...", "uploaded": "4 days ago", "url": "https://www.telegraph.co.uk/women/life/rebel-wilsons-weight-loss-sad-many-women-like/", "thumbnail": "https://encrypted-tbn0.gstatic.com/images?q=tbn:ANd9GcRti1q_ubbH-OHHCD0DZdyFenzwFI468S-BVkaFy4r1_2Z9emjIOjA7zUY&usqp=CAI&s", "type": "news"}, "296": {"title": "Jazmine Sullivan responds to being \u2018dragged\u2019 over her weight loss on social media", "snippet": "Jazmine Sullivan responds to being 'dragged' over her weight loss on ... \nwas taken on the set of the music video for her new single, \u201cLost One.", "uploaded": "5 days ago", "url": "https://thegrio.com/2020/10/05/jazmine-sullivan-responds-to-being-dragged-over-her-weight/", "thumbnail": "https://encrypted-tbn0.gstatic.com/images?q=tbn:ANd9GcQPsCjjgHt-wH-eZo3JyhMskXCH7Dh_P95UWWLD82oQUQDJsLSQsb0z_N4&usqp=CAI&s", "type": "news"}, "297": {"title": "Best weight loss program: Experts evaluate Weight Watchers, Noom, Jenny Craig and more", "snippet": "Just because you have to eat fewer calories to lose weight doesn't mean you \nhave to eat fewer types of food to lose weight, Gillespie says. \"Diets ...", "uploaded": "3 weeks ago", "url": "https://www.cnet.com/health/best-weight-loss-program-experts-evaluate-weight-watchers-noom-jenny-craig/", "thumbnail": "https://encrypted-tbn0.gstatic.com/images?q=tbn:ANd9GcTWllitJihrVIkiuANoNi7NBstFhs5DkLbtB179haH-dSx_KI-GJfxvkaM&usqp=CAI&s", "type": "news"}, "298": {"title": "Kelly Osbourne Looks Unrecognizable as She Debuts New Hairstyle after Dramatic Weight Loss", "snippet": "Since Kelly Osbourne debuted her dramatic weight loss in the middle of the \n... and revealed in the comments that she lost a whopping 38.5 kg.", "uploaded": "2 days ago", "url": "https://news.amomama.com/232149-kelly-osbourne-looks-unrecognizable-she.html", "thumbnail": "https://encrypted-tbn0.gstatic.com/images?q=tbn:ANd9GcSL-Oxxt6q7V19lMH5_qEicecAtuaj1SD5INMoQ8V3mPJ4NkNGcFeLHauU&usqp=CAI&s", "type": "news"}, "299": {"title": "16 Ways to Lose Weight Fast | Health.com - Health Magazine", "snippet": "", "uploaded": "", "thumbnail": "data:image/jpeg;base64,/9j/4AAQSkZJRgABAQAAAQABAAD/2wCEAAkGBwgHBgkIBwgKCgkLDRYPDQwMDRsUFRAWIB0iIiAdHx8kKDQsJCYxJx8fLT0tMTU3Ojo6Iys/RD84QzQ5OjcBCgoKDQwNGg8PGjclHyU3Nzc3Nzc3Nzc3Nzc3Nzc3Nzc3Nzc3Nzc3Nzc3Nzc3Nzc3Nzc3Nzc3Nzc3Nzc3Nzc3N//AABEIAEEAdAMBIgACEQEDEQH/xAAbAAABBQEBAAAAAAAAAAAAAAAAAwQFBgcCAf/EADgQAAEDAgMFBQQJBQAAAAAAAAEAAgMEEQUhMRITMlFxBiJBYYEUM3KRI0JSU2KCobHBFTRz0dL/xAAYAQEBAQEBAAAAAAAAAAAAAAAAAQMCBP/EAB8RAQADAAEEAwAAAAAAAAAAAAABAhFBAyExURITMv/aAAwDAQACEQMRAD8AtMPD6rsEG9vBINOyb/ou4iLm+pKym/odVg3tFJGLl2wbBVKXhHVW+9s+SrdfDuaqRoFm3uOhWbXp8kouJWzDu5h8TR4i5VRgtfI381bqPKki8mBU6hn2iBOGut4OB/VU2T3iu+L2kw6drbHuXVII2p2gZ3OiTnC0/KyYREbt2hkLHVTCjsJb3C7kLBSCji/kE2aTyCQJublLPIDTfxCQW3zjHDmQ7IuEkZCRbJdykbNvFJLmb9gISTpCCRYIWYetNxe1l6i6FZnQoJLDS/qovG4s45wLB3dPXwUikMQZvqOUPPC3aHUKOqzkoClVshJFPEPwAEKn0b9qQgaK3QuDomkcgjXq1yIcVztmhqDa/wBGVTG2bUAk6aK61AD6eVh0cwgqkTtc4hzbckc0nhbMIN4LjTVO3SagBN8HYG0MZ2S0losDmlTqeqsTkubx30Ek6m6Tc8gkbJK7ScklsmqOCRJOq4kcQLAeq7SL33yGiDhCEIHK6jc7MMzPJSuDxYSyR5xWYNf9SN9wCOfmrFBiuBQNDYKqiiHJtmrStfaTOQpgE182Ot8JXFXnTysc1+bSMmlXl2MYK897EKS/+QJhiGIUjiW0tXh4bbjMzS4H4Tb913NYxK27+GcYXRVDpiTE8NvaxaVY4KadsQvBLYZX2DZSO+m2tpmP03wBkAPz205/qD9jZdi8bjb7cf8A2pFM8tb9SbR3QNe2aKhnkEMhDWEk7JAA5kqn0NZFUbTYXDaabHO+R0K0PEJRVUj4X4mxwcLWO6I+W0qa/szBAJpMMqW+1Pta7442Zc+8T48gpNNlzS3Kdo8Qghw2CeqeWhjgxxazIX8clMzx4bUU7Zoq6Njy3b23tLWvb9o/7VCjwftHvmET0G7BztWtseoUtQYBiTWFtTi2DtG83jTvHOLDfQDTxzT6rNptSeUhUO3TtgyxPadHxuDmu6FNzI3mPRSEWDUUNDMJcTp6io2y+NsTNkAHVupv5aJkaKxyid8lxNZhhsT4NnzeDv2SZkFstU89iP3RSctFzjdflZTJDI5m6E49jP3bl6mSJztNTNdVML2fU7ttPNV58ERNgLfypHt52omwwMhpqaSUvNi6PLZWQ4jWTVVRJKYpoy8k2sT4r0JG8tHkhA4W6eSQe11rXLeizEzTgkAzDpcI9qnGj5x6lFaUWE5GQ+qN3+NZw2qqiL7+cfnKDVVQIG/nz/GUGkxtseK904ZGAc7H0WYb6tOklQR5PK526s6mpP5nH+UGtxRt4cuqeRNYc+7l0WME1RHDUEeqdQNnsAKedxOpDSg23DIWvr6UtAP0jdB5hXc0EV8omrNOwHbLEJJhRVVDLHA0Wa97728ANFqsMolY1w0IuiRGGbsOjJuImj1KSkwxhyETet9FKoRUN/S2/YHzXimdkckIMr7ae9b1VSl1CEIGj+M9U3l4yhCDlC9QgcQ8K7QhAtFweqXZwnqhCCyYF76P4x+60+l/t2+iEIFmaob7xCECqEIQf//Z", "url": "https://www.health.com/weight-loss/16-ways-to-lose-weight-fast", "type": "video"}, "300": {"title": "6 simple ways to lose a little weight - YouTube", "snippet": "", "uploaded": "", "thumbnail": "data:image/jpeg;base64,/9j/4AAQSkZJRgABAQAAAQABAAD/2wCEAAkGBwgHBgkIBwgKCgkLDRYPDQwMDRsUFRAWIB0iIiAdHx8kKDQsJCYxJx8fLT0tMTU3Ojo6Iys/RD84QzQ5OjcBCgoKDQwNGg8PGjclHyU3Nzc3Nzc3Nzc3Nzc3Nzc3Nzc3Nzc3Nzc3Nzc3Nzc3Nzc3Nzc3Nzc3Nzc3Nzc3Nzc3N//AABEIAEEAdAMBIgACEQEDEQH/xAAbAAABBQEBAAAAAAAAAAAAAAAFAAIDBAYBB//EAD4QAAEDAgQDBAYHBgcAAAAAAAEAAgMEEQUSITFBUdETIlSTBhRhcYGRMlKhscHh8BUjc5Kj8RYzNEJEcqL/xAAZAQACAwEAAAAAAAAAAAAAAAABBAACAwX/xAAiEQADAAICAgIDAQAAAAAAAAAAAQIDEQQxEiEiQTJRUhT/2gAMAwEAAhEDEQA/ANF6lQ+Cp/Kb0XTR0Xgqbym9E/MEi4c1AjW0lH4Km8lvROFFQ+BpvKb0XWuCeXNa25Nh7UUiHBRUHgabym9E8UdAf+DTeS3oqdRidPTj6WY8LIe/FpagPLO6BuOJVclKJ8mbRgqgvNHh0Q0oqVxvawib0TIpqCRrwcPpQWjT9y3ogsNRI0OeZMuUF1rjX3KxDiFIc7TG/ITZuXc/rkkv9vwf0/obnir9bCVPLh5eGTYfTWOmcQt6IxHh1AdfUKW38FvRAI4w0scGEtBuGOIDvii8eKdm5kdRHkLtlTjcip2srM82D+C4MMoPA0vkt6JzcMoPA0vkt6KdpuNNRzUjSul6EiBuGUHgaTyG9FI3DKDwNJ5DeinapWqEK/7Mw/wFJ5DeiStpIkMT3+S4Wn6pRMboiKKn1tI4HldIzyar6H74sx2zOAuHA/JBa2eaoxCWDI8tYBk7uh039+q3L6eBr2AOe5rsxzDkBopRSUx2e/ax1432V1yK/QYxRD3s87bTvOroy2McbG/w6qtIaqR4ZStkggju5zi36XstxXozIYTK8ucWR2AaS7cn9H5KZ1LC25DnHQ7utr8kLz1ctaGPKTzSGOpqIG1TqOWOJjr5HgB2nHmEPpHBlZMIpntbmJGZxNhpcfat/jRczCa83Ic2mlN+I7pWRwqgYKGGUuLnEZs51IFkha8l6RtNLH732XYK1kbe8SMpuQ1tgreF4kKyslikyGAgBrXA/OywGJy4pQYm+WOVz3sNru1aRyy7WRT0fx6atxLtKmnjhMbAGhmzitMc/Znljfs3WFekg9enw6rc3tYHlum1uB+S08ZDwC0g3WKjw2kfXPxSEFk04b2ovpccQj9BORUMBJsdNU5jya9COWJp7kOtClaFCw/FTNPsTQmx9kkkkSGV9bpwQe1bp71a/brRc9qwk3udeKz9zcdx38quvE4IvSxm3DTc80muMp6Y5XLddyEYcYjhsGys014+3quDHoafO50zA1xub3306IYGSixNNDlDri7hp+SgqaZ7ILvpqdwbY589+H6+3ki8GumBchN/iEX+lGGy5YDUwB4IygZr6fD3/NTf4ooyQz1mEkXAGp3WHr3RU7c3qdO/MQACNt0oJY3ubJ6pC0NFi0DdYVLT7N1ctdGk9IcXoJ8ProxUxNlqKaVrGi+ri0jT4lAsOqaiTD4uziGbKAWkgXIHBMqJIqio79HBkGu23uQI1kj6kyQtDGh5fGBu3XpZLZmpns3hea1or41X1b8YMElOYHPtfMLi3Mc0QMFHTmGopnXz917TuDzVfH5pJ6WCeQF8zH6aakcVHSiKSAuz2I4X1Cym/SpL0NeHlj0zaYPVA9w2LTwKKVTjHSvdESDs0jcErLej8oLsl9eC2eHwdo8MkbcDXXmnsb20c6vj7YTwyKQUjPWiHSq82Jh/2qKJttPYrDQuiIXXlTYuxj+qkpAkhooedFx+t/TCaWey5/6N6KdzCN4n/D+6jLRyI94KGixFlsdh/wCR+Cdl1vp/Pb7k6zeDj8iPwTZpGwQPlLiQ1t7X+xToiBWIvE1Q1g2j31J1XYW9024lRUjXPBc7VztSrcbC2wCRrdUOytIE49NLHRGKHuyPOrgdh+aB09VMHBjmNLhuDoVrKqm7a4eLgjkhYwHMbuebtPcdbW3tUrFFL5Iaw5pS9lW8tQ4GV2UDZreCt0tE2R4Zlu48d7KSOnfA8MqGXB0EjR960+BYcG/vXsv+K2x45U6RtfImZ2ZljZMPrTFJ3XsK3GCVwmDHOdqOSC+mlD2b4KxrbZ+4/wB42+y/yTfR+azQNQl6Tx2JbWSdnojTcDopWqjhkpliAO49iINB5LoTXktnPqfF6HC6ScAfqlJWKngTE9uwSSQARz8VQqP8l3wSSQLoZCpm7hJJZLs0Z12xXXcPckkiygyX6HxRSl+gEkkUXfRBjv8ApGfxB9xVCg3SSQv8iT0aGi2PuV1i6krz0Z12PSSSVyh//9k=", "url": "https://www.youtube.com/watch?v=mDHGaU_jGrQ", "type": "video"}, "301": {"title": "The Best Weight Loss Tips, According to a Nutritionist | Health ...", "snippet": "", "uploaded": "", "thumbnail": "data:image/jpeg;base64,/9j/4AAQSkZJRgABAQAAAQABAAD/2wCEAAkGBwgHBgkIBwgKCgkLDRYPDQwMDRsUFRAWIB0iIiAdHx8kKDQsJCYxJx8fLT0tMTU3Ojo6Iys/RD84QzQ5OjcBCgoKDQwNGg8PGjclHyU3Nzc3Nzc3Nzc3Nzc3Nzc3Nzc3Nzc3Nzc3Nzc3Nzc3Nzc3Nzc3Nzc3Nzc3Nzc3Nzc3N//AABEIAEEAdAMBIgACEQEDEQH/xAAaAAABBQEAAAAAAAAAAAAAAAAAAQMEBQYC/8QARBAAAQMCAwYBBgkJCQAAAAAAAQACAwQRBRIhExQxQVFhBiIjcYGRsSQzNUJSc6HB0RUyNHJ0gqKy8BZDU1RiY5KTwv/EABgBAAMBAQAAAAAAAAAAAAAAAAABAgME/8QAHBEBAAMBAQADAAAAAAAAAAAAAAECETEhAxIy/9oADAMBAAIRAxEAPwCoYxzzZjXOPGzRdI5j21MTCxwfnLS0jUGx0srDBmVhr2x4eC6eVj4w0OLbhzSDrccBqO4Cs5qrGardnsw+DO2eOoYQ3ynlpDgLl1+BGnRwHzhcRXqjIIOUgg8LHilyPtfK61r3ty6rVtqcaIEu6UjXNkGXSznEnOLWP+myjU8+MUlNDS7vFsg4lm1tra7zqTw0J9SGzJxxv3912Ovlc+1j+bZmvo7qTlIGYg2620WgjxPEoGkvwuNk8Um0mfcBoaW5AC0a8raHQ306Puhxennc2Wige8hhu55s3I0xg3zDkTr3BCCiWYaC4gNBJPIaqNlc2SR0jXMLnaBwsbDQe6/rWsqJcXdFDKylpInwytezL5PlNboCAdQQeA+znxEcVip44fyfHmYXNMkri8u82NON81gdb8+WqRX5jMJVJrqOWlmyywiHPdzYw8OyjMRa9+ViNeiYylNi5QushS5CgOELrIUuQoBtKu8hQgLWGOaB+eCWSJ9rZo3Fpt6QnNtXXB3yquP953o6q53Psk3O3JNGq2gkrnU+XfKq8bsrvPO4gaE68ctk9VS1baW8k8hEAc9rifKGh+dx4aezoFY4fSZa50dvJmjzDs5tveCP+Kk4rQ5aF4y/GFrLdcxAP2EqXXWdprKQ77tYWSVdS7aWbLmlcdplabZtdbd1Z/DdfhdTqbnzrtdb9euqmR0Xw6kBbxkcP4H/AIKyq6UU9NJMWZi0aN+keQ9ZsESXxe11lJpKw1JY2rqQ2MeVaV2riB36W9vZKZa83vW1Zubnz7tdLdemiuI8OLGAP8p51c63EniV3uXZU57X2WdmimncHTySSEXsXuLiLm549ySuNzP9BaTcuyXceyE6zW6HojdD0Wk3LsjcuyBrObp2V34QwWlxHF9hXxGSHZOdlDi3UEW1CkbjbkrvwlTbLFs1v7pw9yDrPqy/sT4f/wAk7/vk/FC0SEm2QweyA5JiuJho5pI9HhpyG17OOg+1S7qFipO55fpSMH8QPuCbnjpjw/Tk43TWLnEZy4ucSbZSOfchXvimiZNgk2cgBjmPtbiQ4WHrOiXwnSNbSyVrheSZxY0n5rGm1vW4E+zopXieN78Iexjbl0sen74P3JT13VjKMv4boKd+OQnZtaY4nyMLRbytG8uznK88V04OCyAtBYZY8wI4jOPvsonhylmZjLXPjLWiCQ3uOrAtLiNGK3D56fMAZWFoPQ8j6jZE9Kn5YnA2COWaAaR5Q9jBwB1DrdPmq4EQ6KkwyS1fTvILTKxzC08rjN/5V/dVLjv5JvZBGyCcRdJGm9kEbIXTt0IBrZBWeBRhlRnA8qxF/YoKssGIM5bzsTb2Kbca/F+vV6hCE2zCqFip0p29Zbn0BrvxCmEkFV2IuvUwN5ZHk+m7bfenDnr1Y+G8cjjhdRzk5oJI4gLfTLWtN+HJzj6SrOrxSDEqGY0xfaKoEZu0gEtkDSQeHFYPEqAyu3mnLmzttq1xBNuhXHh3eJassiIBa0uLze5GYG1+YzWdbij6uqL+Y1+G4nHRYhWOqpLMyZIwSAS6/wCaL8SbcE7i3ianbge907y0yU7ZGA8bvDw0AdQ8Nv2UOu8PS1MQqG11O18p80GtLi0nuSOHG/KyyDoLYQLtJeLcb6AHkOQRmlFsjGiw0Q1FFT1wkcHskaZCeANwHfYStE6KN0RfE4m3VZTA2um8M1Mcdy8ueBbjewWpopA6h2xBAkbnAPcJyw+SHbIo2xCSUnXom52NY4ZCSCL6pyKR7I2BzM7HDSw4JKiNokaIwAXckmeeGQlRI0xuyutdc5kJdJ+jqTSzbRrQ42tYlRrpQUHErb8tyf4LfakVVdCF/eyGVW136W36v70ITjpU6bUXw98ps/a3fylCFUtoaeX5Lx39mP8AKVQ4n8fVfrO9yRCmqpO+Dfk2T64+4K+b8lUv1bPcEIRLO/E6H4pnoCZm/TGfuoQkzlxW/HD9VRyhCEz11zSoQgoKhCEKf//Z", "url": "https://www.health.com/weight-loss/best-weight-loss-tips", "type": "video"}, "302": {"title": "1 Year 100 lb Weight Loss - Mind & Body Transformation ...", "snippet": "", "uploaded": "", "thumbnail": "data:image/jpeg;base64,/9j/4AAQSkZJRgABAQAAAQABAAD/2wCEAAkGBwgHBgkIBwgKCgkLDRYPDQwMDRsUFRAWIB0iIiAdHx8kKDQsJCYxJx8fLT0tMTU3Ojo6Iys/RD84QzQ5OjcBCgoKDQwNGg8PGjclHyU3Nzc3Nzc3Nzc3Nzc3Nzc3Nzc3Nzc3Nzc3Nzc3Nzc3Nzc3Nzc3Nzc3Nzc3Nzc3Nzc3N//AABEIAEEAdAMBIgACEQEDEQH/xAAbAAACAgMBAAAAAAAAAAAAAAAFBgAEAgMHAf/EAD0QAAIBAwMBBQQFCQkAAAAAAAECAwAEEQUSITEGEyJBUWFxkaEUMjWBwQcVIzNCc7HR4SQmNFJygtLw8f/EABgBAAMBAQAAAAAAAAAAAAAAAAIDBAAB/8QAHxEAAgIDAAMBAQAAAAAAAAAAAAECEQMhMRIiQQRR/9oADAMBAAIRAxEAPwBoDGudapCkmuXYHDCQkkjrXQlNKOqXVydTuYPochQSAb1hPIwOQcVMm0NpNgdWW0tHkuA7YcqqLyWPGABVvQu08mkORcWDJbzMN3iO5McZxUmglMkZeJ1EM5YnaQrDHFE9SlnuLKSCeKIDYQwHXBAxj160Lm06KI4fKNjm5x0bOaI2ljbJpUuo3itKoB2opxxQSCctDGGADBBuHocUf0sXi2KKq2s9rcttEcjHg+nT2UyOyaSJcaNZR6jY+F2gusoE3cqcZz8qzbQLET9+itLaNCcYf6jL/P8ACvJG1GW6hvWbTSkbmOBGmIXdyDg468H7qw019UdL5baOzMJlZdjSEbG/a24ByDn+NFoE8sdO06TRY74W0jZGWUy4OM9a5f2mttPk1+5udPnKQEj9G4OSehrp+lS3MuiQIINMa1VggM0xGXB8+MZzSH2w7PXF/wBobm4uJVtXYKDFGMqMeYNDJ60FHoptL9EmkkjTfMTFsXPBbnr8KJ6Re6lHrFob+2jEJkK7ohwuR61hf6SLENc96G2hQcLjz6/MVlBJm5t4opmOGDcnIHs6eykuTuitY4uLY+FiRnca1SNx61pt5C8f45r1j4ffRbJ6NTsQ3WpWEpw9StsxbVsVs3H4ffVV5FjI3OoyMjLYzQ+61gLcJHbo0rFgOPM1m6ChByeidsL46fp4MtrK4mbaHVgAhHPn7j0pNXtHbiRJjbvgMC2GHi58+afFtJdXtvzdrs8J3HvDFEMZGeM+hFA9Y7HaNZYlWKVYv3p4ricfo9xmvWL0HdLuVubaG4XgSxq4yemRmmHTtUitLG5gcTEy5ClCMDilTS2jg2W8eNgQBBnkACihbCYFMUieca0wtBrNjDpCWFxFeFQSZO72YfOSVyecfA1jBr1np8ltHBbziOOSSSVdqEtuyF5POQMDy49aBT7mASMZZmwAPM1q1aOa0uF+kwyxBl+syeHknHNccmBSGK37R2tlaSRWUFyjNcGYbthHJyV93/c0I1u/t72+kurcSoJcZWVsnPsxnihm9R5/Gqzzg3cQGCFyeD50MpOg8cLlRlqFlJfQ7BwCckeuKVtQ7OahcTb7fZ3aLtHeSng5p1tr6K5aWM+GSNtjA+R9aqveopmXbkAjkUpSadlngmvEXOz+hXVhqKXmoyRRRIpIw+dzH204wXcNwMwyKykAhs9RSjJqF3JfvNZuqwqNqxEdT5nNUZbi7W6V+4ljc9NinAb1GKP2ewHGFUh7lI39alVo5WmggkmTZI8asyHqpIzivaKyehM14/3ktJpHYj6N4Vz0IY/8vlVhdVS0Kzs2NpwPafZQXt7IRqltsyoEJwc+3ml2IyXN3DEzs+5wPEfLNNljvZ3Hm8FR03TtSZJ1mkkzKxyx9PZV69vp9YH0IeCFx45DVHTtMPDbPDRHu1t1LMRx5Cp2WfCnPCLLUrd0nIGdrq3wFMKS7ox86SddvCZo3TO3eDknypmsJGnEaRKzu/1UUZZvcPOmxWiTN023FyRcCNeCoD7geRz/AErVqf8AaDEszu6IMqhc4B3Nzivb4GGfu5U2TBtjBhgjpwfv/jU1G1vLfunu7SeAOvHexlc8scc+dbdCrRRkiiI5QH31Qe5Fnd7VQbSmT7OaLpZXk1u1xDZ3EkC9ZI4mZR94FLWqSEXCZGQ6EYPkaGS0Nwv2C1hLHdwSOQDmQkqD4gc/+VcnhLRs20jcvPlS5oepWtrM0dxcIjvghWO3Px60bmv4u6y84Kjp4h0oHB/wrUlXQTahULKy58R61finMTeEkffQjTbiG+nn7l1buzzjzouLc9abVEcntl0XrYHjqVS7lqlagRA19Gjuk7yVnOzzJOOeetDbZmSdHU4YEEH0ph7cbEvLUBcExtnA9tA0t5Y2QyRuoPOSMVRHaSYp9seNJ7XmKJY9QiOBwWTkH20UfWtKuYiYrsBsZKvwfhXOtxHIPNYOQRyoPvo5/lg9oZH9MkqYxalOl3JKI33oi8sPI10z8k15cG7jiiUmJotsrbegHTnyrkWkAPFMg4BNdN/Jzdx2puu8vZLSNIQcowBbB6YIOaR4+Lo05+cbLWizyL+WS7stUDiNriaaz7zgFtoxj1GAxHtFNeoPPN2a7SfnbdiK9lFsZBjCjHd7flSRqQ0DUpLbXr7X7iS6ivYVSaWYRui9/tMZRQMbUJbdTXcNp+rhbfUNakkWOXav6dSpPiODgf5AvPqaZPglB6EzR6joMViW/N5tXL7R4T4RjPzrj3bhIE1W9NoF7qO5Yrt9D1+ea6HaPa29jZWsWs3EMMyIZIVnU/WXLDOMqAa5trkMcdzcwxOJIkkZVYNuDD3+dKktDMbqViHqHivZN+MDAHuxxVNkjxyq/CjOsrG8EUsa4ZSFJx16/wBPjQWfOcjpVUJJw2bNGpsOdjp+61gqeFkjI49ldB39BnI9a5l2fk7vVoD6kr8q6Gkg2DmkZV7HIs3NJg+VStBcE1KUFYH7S/aFv7vxrRrf+Db/AEivKlOj1CxYHUVi37XuqVKpYCDWgfqW99MNl0X31KlSy6M+CTqv2tc+9/wpu7N/ZUPuP8alSjn8BXQmPqNVO6+pUqUphxFDUv1X+/8AnQqX6v317Up0OGydN+kfalv+8/CukxfUHuqVKDJ05EhqVKlLOn//2Q==", "url": "https://www.youtube.com/watch?v=e4xwZuIAZJM", "type": "video"}, "303": {"title": "The Johns Hopkins Endoscopic Weight Loss Program", "snippet": "", "uploaded": "", "thumbnail": "data:image/jpeg;base64,/9j/4AAQSkZJRgABAQAAAQABAAD/2wCEAAkGBwgHBgkIBwgKCgkLDRYPDQwMDRsUFRAWIB0iIiAdHx8kKDQsJCYxJx8fLT0tMTU3Ojo6Iys/RD84QzQ5OjcBCgoKDQwNGg8PGjclHyU3Nzc3Nzc3Nzc3Nzc3Nzc3Nzc3Nzc3Nzc3Nzc3Nzc3Nzc3Nzc3Nzc3Nzc3Nzc3Nzc3N//AABEIAEEAdAMBIgACEQEDEQH/xAAcAAABBAMBAAAAAAAAAAAAAAAABAUGBwECAwj/xABGEAABAwMBAwYICQoHAAAAAAABAgMEAAURIQYSMQcTIkFhsRQyM1FxgaHSFSM1UoKRk7LBFzZCU1Vyc3SiwhYkNEVidZL/xAAZAQADAQEBAAAAAAAAAAAAAAABAgMABAX/xAAhEQACAgICAQUAAAAAAAAAAAAAAQIREiEDMVEEExQ0Qf/aAAwDAQACEQMRAD8Ao2ir2c5GdnEx2nEz7rvLJBBcb0/opqm8ldkYdCUTLgR2uI9ylzRinqKvyFyJ7OPMNOvz7slK0g5S43genocKVr5CdmkrQlNwvCs5Jw617lHJGPPFFXlM5HNn2LgxHROue44rBKnG8j+itvyNbP8AhDjfh9z3UupQPjG84I/cpfciYouir6d5FLAle63Nuqujk/GN+5XN/kUsrbYV4VdNTjV1s/2UnyIXQ2DKJoq7ZHJPsmxIfSq8TebZwFASGirJBPzaW2bkU2enRluPzrqhaVlO6lxv3KopJiWULRV2bS8lOyez0dcmZc7pze6A2jnW95a/N4nCm3ZHkkYvgVKlvTI0E+SwU84vt1ToPVWyRrKlor0GeQ3Zof7hd/tGvcrX8h+zX7Qu32jfuUcka0efqK9AfkP2b/aF2+0b9yitaNaJxPO5b4xSdTk1Gbg4VuAk65pw+EFPxChePiV7o9GKYZjx5059hrnZiyLHzZisnPSLQBGewUsVhqSgJBKSk9EHh6KZ7OhLsVjJI6I1Bx1CnMlTcpAWSvAODjXFMpaANFz3TeoxIyN7hWE6zXiBp4SjH1Vi4a3uOUjPS4eqtm8mW71DwlPdU2FDvCwXXM/MT3mmja1ld3QLIw4Y+8gPvSf1aAcAAA6qUcjzYBPVilplt28LfkpWG1DAUkZ4HhgemoHyh3+5Qn2p1lkvR2ZTKApXMJOSknCTvD/kfbQ45ropVsgl52RMWY6HJK3sdaE4z6taWbFbXSNjLoIUl1T9pkq6SV6qZVwCk9nDI83t57SyL1NcjMSC4SphLrjKOjlR84SNaYJ8BTkT4xooU2oEjhp6+FPGbvZWfGq0izLrG/xPe7TLuLK0I3t5LS9AU7xxp24BqzGkoaaShACUgYAFVxs9Nk3GNYZc1RW+pBBWoaqAcWAT6gKsTORTo5JKnQKVWhVWFGtCaYB03qK5b1FYxXa3iiHNVng6O4U0vvqXg74TnrNLp6HGrbJKxgOOBST2YFNDSy5gHIxwxUEVaJ9abu6w0wVPNFoAJICTkacfZT3GnrfkI3ZMdWEEb6cneOn1VC2CRbEHecIyR43ZXWFNfhWxx5h5aSlfzjjBPCmUgND1MfeTfI4L7eq+O6dBjq01Nd2VuOSnFIeGfCE5TnTxRnXGeo00MyQ/c4Trji0pKckhfZinOM5iS6ecUrMoaKPZQbASe1FxyOS8QSFEDFRjlHny7SxGlMIbWw4S04pY8mrik/e+qpDbt4wN4OLQd/8ARwe+m/a4W+fbVWiVLSp191DYSkgrCicA4HDXz0IxTj0VjLGVlI3a6TZFwdnbzfMpwEvMpJTgaAZ4dlFjHwvfIcWYrnWZDyELGSnKSdRkajSttrUybXLctclxsGO4UkBjdKusHOdc5z664bEWyRd78yppJEaM4l150jQYOQn0nu1plDZWU20W1cGGIl4t8WK2GmGG0NtoTwSkZAFSoK6NVPN22YY2tkRLyrc8Ff3USG0HBRgKG8Bk5GcZHHHVVj265w7nFEi3SmpLXAqbVnB8x8x9NUqjiYrWrWue9WqlGtSTRAb5ornmsVglePKUvZ2YVKJ/zu6M9QwNKbIyQSMmlcmQlOy8tOcEXA5+pNN0Ne8UnNcyLsk8cpTYULUcJ5xwZ+iaZYklLeydxcUvO6+gDJ6q1k3Zt2wGG0vC25KwsY1wRg1ogwINhV8FvLfBW246h9rRCxxTg+MNKKQGxWbg2YsNpLqEOuQwUKcVhOc9ZraZe3YAU8spPNuowEnIVntptlrN0fjOFhsSFoPk0YABPUOAFNu2r3g6Y0TPS3udX2cAnuVTxjbFbHO57Z3R9kxm5SmWP0ks9HPr4+2ttgHHpO01rClENtuLkOJwT0UoPV1nJFQ5KspOtWLyOMNvXmZKUQeYjbidetStfR4orpxSWid+TnyqG43ACdNtrMeEn4uOSMvZ1PTPaMkDqwfSVHJeZhtG7IgNMx1nfZcZGCoH5w7eo/WKXcr0kvCDCSSEJC3lgHifFT/dS/kuCV7IRhjVC1p+pRAoNHZyKvTxlRS+2zZG191B/XjP/hP40ltVxmWx4SIEl1hzGN5tRGR5j56X7Yuh7aq8ujUeFugegKI/CmIr3UgdlE5S0NkeUC4S7gzbriouLeJDbycA5AJwRjB4VPPhF/qcR9JrPcRXnBqSth9t9pRS40oLSpJwQQauRab1EAUy8iU0RkBxOuPSKnO70akSv4TkDg3GV276k+zdPfRUPO0Ulvov2tzfHHccBHdRS2wUhpuf5r3P/sPwTSa0eSTRRUin6J1+Sd/jqreH8mv/AL4rNFEw92b/AFMT+EKi3KL8ufQb76xRVOLsRjU35NNWjyJ+NefS13GiirsUOVL5Ub/lR95VPPJP+ajf8ZffWaK0uj0ef6sCktovlq7fzb33zTQ54tFFA4EcPN6K9CW75Jh/y7f3RRRSsDEcryvqooopAH//2Q==", "url": "https://www.hopkinsmedicine.org/endoscopic-weight-loss-program/", "type": "video"}, "304": {"title": "Medical Weight Loss Eastchester - Medi-Weightloss", "snippet": "", "uploaded": "", "thumbnail": "data:image/jpeg;base64,/9j/4AAQSkZJRgABAQAAAQABAAD/2wCEAAkGBwgHBgkIBwgKCgkLDRYPDQwMDRsUFRAWIB0iIiAdHx8kKDQsJCYxJx8fLT0tMTU3Ojo6Iys/RD84QzQ5OjcBCgoKDQwNGg8PGjclHyU3Nzc3Nzc3Nzc3Nzc3Nzc3Nzc3Nzc3Nzc3Nzc3Nzc3Nzc3Nzc3Nzc3Nzc3Nzc3Nzc3N//AABEIAEEAdAMBIgACEQEDEQH/xAAbAAABBQEBAAAAAAAAAAAAAAADAAECBAUHBv/EADoQAAIBAwICBgYIBgMAAAAAAAECAwAEEQUSITEGEyJBUYEUYXGRocEHFSMyM0JSsVRicpLR4TRTgv/EABgBAQEBAQEAAAAAAAAAAAAAAAABAgME/8QAHBEBAQACAwEBAAAAAAAAAAAAAAECEQMSMSFB/9oADAMBAAIRAxEAPwD3O8dYqc2Izj1UFrlxK8aW7uV5kVOztXF6rTHtvGWx4eqi+ixG7m6yYx8sYbGaxptDrWWBpXiZcDO086D6cwAaS2kVD+bnWnPCjWkhRtw2njnNVw8KWyZdSQuMDiaAUk6LA0y9pAu7h31h9IOk+n6JYRXF2WMsy5it04u/+vXWsYGi0yQP2RtZsHuFcP1mSbV9b6ydzlmKKP0IuMD3EeZNPiyW+Ne4+kfVHv2aGG39HB4RMpPD1nNe56OdI7fXbEyQ5jmThLCTkqfEeIPjXgD0Yt2i3QqwkxwO7hUNDaTR9UilwyqrFJ1PPb3+7n7qkuOfjWXHlh67Rp6obdXBw7HGaa+RA0Tbj1i7tozzyONZcEU6lDFKzIDkBTzzRru+dL2ytiOMxZmJ7to7qyy0U4LjwpGkn3c0jQQahPRWoT1RUd23sM99KnI7b+2lQenGM7tgztznFMUjZd5hVmz4VIbsDjRF3ccmqh1jXGwRqEK8RioGGMKrJCgJ/lo6hsYzUn3dxGKowukcqW2k3skmVQQN2vAnh864XJZi41O8WGRV6qUx5Izkjn8T8K7j0zgluOjl+iMN3Vbhn+U5+VcB0S5Dz3AZ/tDKXJP5s99Zy8+OvFreq9fpumibTL2DrQhiCkEjgPGodJtN+rdG029ST7Td1EmQBnIJBHmDz8fUKfQknnuiioNzthty5jZPXgZzj103T+9hWGw0NArMUMk4JyYwMbces9ryrnx9pk780nV7XSZPqfo7bvfO0ht4FMjKMnlx91Vrm8tb/VNOvLWdJINrhSO447/Xwoen30ep6fH6NcBRsAZOBxwrwV1aXK6jcaZYwyNELjcCo4+R99df14ruOzIcxqfEZpGsK10q622k1prF5EkaKDBIilSB3EYznzrdNRoNqG9EahvUFfHab2/KnpwdrNlScmlVG91zjuWn9IkHctD3eqm3eyiCm6l4HIGKZr+TvC+6gNxoE3ZOBxb4CivJ/SZ0ing06Wxh7Ikj+1cd+SAFHlkk+wd9ci0Oya6u5JArdUg4uPyknhXs/pSvLxNS9GMh6l7dSEXkDuOT+3w8Kj9HGmC807U7UIeveMSRHHBtrZ4H2jHmK1q9a3jZ2i70XSa3nZZJyVwe7B99Q6W9E9QvX+vNMXrinYkiB44AHEePM+6jrBcxEbEcHxCmuidF7drTQ4IZu0zAu2f5iT864cW+269HPqYuf9Ao2+rruNoypjcKCx4g44jGcj3VqaVczWtzLHGqkhg5LYH6h869W2mWLTCUWkIl3cJAu1gPaONDbo/Z3MzSxmRHKn82RnkDXe+vL8PYyPNapLL95+JopoqQbEVAcBRihuu04rKBtQmorUJ6gEedKkaagtbJv4p/h/im2zfxTe4f4qwWf9I/u/1TZf8ASP7v9VQFRKh3m4ZgvHBA4/CkjkoW4ksN3nRmBaF1ONx7hVZG2w/0nBrUiORX1jrnSbXop9Ts7iO1nuTBGwj4RoGxw9nieZz7K6zoemrpWY41jWFQI4tqnKqPE95zRLaTtumwnq3PHj7fCrituyCpGfEHjVtGFqWnPFqIXH2U8nYx6+fu416dQEwB+mqskHpEltMzHMBbI8cjgaZZp3mcNEAA2FO/mPHl5YqFy8GQZx/VRY2EQHrNDthIZCCoAzxpz+OM8lxVEb+ORJusWRgjfl4cD31VYk8TzrSuAXtm4ZK9rFZZdv8Aq+NZqrVh6I0pS9U7SMhwSMYqlclGlYxIUTPZUnJx66Mt5LGmwRHHtFAuLl5WDNEeWOYqIAaVRMhz+E1PRWieVR7qVKgcfit/5/Y1Ul+5N5U9KtxErT/lzf1fKryfdp6VKHj+63s+dMv3vKlSqCxbfeby/ahP/wAh/L9qVKqLS/hv7KyG5mnpVnIDaoNypUqgEedKlSoP/9k=", "url": "https://www.mediweightloss.com/locations/eastchester/", "type": "video"}, "305": {"title": "Weight Loss and Nutrition | HealthPoint Nutritional Services ...", "snippet": "", "uploaded": "", "thumbnail": "data:image/jpeg;base64,/9j/4AAQSkZJRgABAQAAAQABAAD/2wCEAAkGBwgHBgkIBwgKCgkLDRYPDQwMDRsUFRAWIB0iIiAdHx8kKDQsJCYxJx8fLT0tMTU3Ojo6Iys/RD84QzQ5OjcBCgoKDQwNGg8PGjclHyU3Nzc3Nzc3Nzc3Nzc3Nzc3Nzc3Nzc3Nzc3Nzc3Nzc3Nzc3Nzc3Nzc3Nzc3Nzc3Nzc3N//AABEIAEEAdAMBIgACEQEDEQH/xAAcAAACAwEBAQEAAAAAAAAAAAAEBQADBgIBBwj/xAA3EAABAwIEAgYIBgMBAAAAAAABAgMEABEFEiExQVEGEyJhgcEUIzI0caGx8EJScnOCkTVi0ST/xAAZAQADAQEBAAAAAAAAAAAAAAABAgMEAAX/xAAjEQACAQUAAQQDAAAAAAAAAAAAAQIDERIhMTITIkFCBIHB/9oADAMBAAIRAxEAPwBMFaCux7V67wqOiXNDDxUEkE9k63ovFYTMJpjqVKVmUq6lHuFY3VWWJtS1cVvm7R/UPoaDw45WXu4iiXD2SP8AYVzg8GRMElthI5ZlGwBr0Ke4Iyz8giPLKCLGgsW6QlxCosbtqV2VK/5UxuLJwZsGQpk57hORZJv/AFXPRvDohiNSnlK610nIpKrdXY2001NTaaZSCcnYoLOMMMmS/HeDYF+sVwHfrTCBK9KYz6XBsbVZ0jxd6NBda7Pr+y2c1yRbW450u6OpPoqyAbZrfKnpSeR1aKjpDQqtSycv1ppgo0onK/8AQofCqzeiKOSewaIhH1avjQSj6s0TDPqT8aSPTmXrUBqTYVS4sBJUToK6c7QsdRVLlgjKNrWppPQEVLfjE9p9QNtgLVK5McrOZITbvUBXlZc2VxNHgJDU1K7kIQCVqJ2FqPnr9IbS02haQ24TdXfw+dZ9ucIsgCwNiNCNzfT+t6fQ5zb6urIBG9+J+7H5VFQi3k+l0/gCTCddIyagqsrmnvp611cZsMtJCUjgK8KUtt9lScxTc34E0NKcKGypIOYDsjmeFbKM1bEnKFncA6SQ3MUiR+qILqDmBPEbUCiG/BgBlOVWXVIUNjWniwHGm2mpZUleidbbnyFcyIZDSVoHZUCcpUCbX303FNKCls6Lx2j5ZIkPyni5IVnXffl3WrY9DG5S2H0toBauCCSRY7HalszBXX5TqYzKlLAuEoG/2KtiwcTgtNBbElsKzewhQy2/MajK8WLHfTUvYOp1WckpURqAdKSTOjk9b92+qIPNdqoanvuPCOiU/wBYbjtLIAo7CZWSU4EuvydQFKzXCVBIJFidtDQU38lIwjJ2F+J4BNw9HrC04nittRIT8bgULEFmeG52rX4hKEyEtK0ONJcQUkLsDtvWLYebQ1lzEWJ3Gu9UhK7Er0lDgQo60O+bJv310X2/zfKqHnUKtY8aeTWLIpbOSalVkg71KylS3FnEpkFxJGhF7d1dRcUQgthpZKj2dq8gSIL+KNNzgExlXSVHa5GhPIXp270Yw+GtRWpxYPshR2p6iV7jU4yfCRn3n5zaXUvJBsSVJI0H386OnPvJntNJuEtWUFEbqOt/vnVEV4srSCoqRe1jR0/q31NLP4k5d7bbUKcWnstO2Ohoie71aetIUFAAuW0uNdLbWvVy5DamXCIY6zIopCdAQBfU/GlTbryE6JsSNV5iL1kukciW7iJCHAEISAN9SdTvWmTsiFzbYA06GkvvAXULlVxqTTVySy2LuOtoHNSwKU4OiLj3R5cMqIDjeVShuhXA+BFYuLgeIRMbaYnR09U04FOLNshSDz77W8ak05MeXt4bTFVZ5ILjaCzlKAopudd9eR0+zSCJBXDaayrPYWtJJvsVG3lT3GyluO2yHAVuXKL65iBv370bgS4j0MJfaSpYVqpSL32t9D/VUwv7ULF2dzOzIsiSyWI4JBUBmN8o4nwHnRasGwudIVE9HILSAnr2jbKq3zNhc3500xCYZEoRoSbpGhUBZLafxfy5ChFu+iS2mWABmudBxvc/IGgoKOgzlm7mHxTDXcNlqjSACRqlQ2WnmKBNkqHC9fQ+k+Hpn4TnQM0lg5kW1J/MPPwr564gLTapTjYnY6FSuWSCkh1YSQbag617UsWEAIo+PjUtmKYxVnSBZtSt0fDuoC9RpJceShIuVGwrQ1cmpOPBrCxZDUFMdzNmQokKtcEE3573vWjhSkTsJUtDiczZuLkjbfv51l8YSyltkNIUHW0hLtyDw0F+7UUX0axFiFGdDyhdThIGl7WHOjLRWi92YydxaKygqU62VD8Lbmck+XjST01Ux51x32lagDgLbUskqaEp70cFLOc5AeAvWo6LdDcTxcIlrKYUTg44m6lj/VOmneSPGg3dCK7ZOh02TGxZDTJ7LxPWZzZIABJOnIA1uY8uJigbmQ3LuFBByki6fIjyrzCui+G4chxbLS3l5FILjy/auLHQaWIJ4UofdmRZSmUQ246U3RcEHsniNBw7uNTVTF74aacb6YwxaBFk9VJce6p9m4Qc47R5W4nTah8MbdQ84dUsqFxlsVJJ425b0LPw2a8sSosnriAfVnkQNqIw2JiTrCiYDyFpRkStAuLfTw86dVt+05UV9jTy8DYhQVvxZDqgBey0g/e9Y/FCtEhl1IcTkVYHKeOnnTv0WfhyUNyitYUnsXcJSB3d/gKCAelkmOnMnLlKjoCfv40HVsth9FNdPISpHVCQytC0FV1He/MAg0g6YRGW3G5LTaWirsFKEZQdze3Pw5U9w7C5kRt1HWNDOsquMx0tbbbxrzEMATPZCJMp4lJulQtp8qEqsWrE/TZjYWHpktFa3chCrWKalN5eHKiPFpTgvYHMB7Xfrt8KlLoOBiBVsb3pj9xP1qVKsumUb9IPesS/Wj61nvxDxqVKNToSyJ7yz+4n6iv0RC9yqVKj9kVpcZdE9yR98qyeL/5F79XlUqVKt4/v+Gmj5F+G7r/RWzg/41j9NSpTfjdOqcLH/df40hxT3j+AqVKtX8RIdAOBqpfGvKlZBxHjXvSP2x9TUqVKouHH/9k=", "url": "https://www.sehealth.org/wellness/weight-loss", "type": "video"}, "306": {"title": "Choose a Weight Loss Diet | Atkins", "snippet": "", "uploaded": "", "thumbnail": "https://encrypted-tbn2.gstatic.com/images?q=tbn:ANd9GcRDmFEQMAlddeYCPhM5-mG9KvXKOZ5hXajhNV_lNL5-T12oAmsGJn4ntn2d", "url": "https://www.atkins.com/choose-diet-plan", "type": "video"}, "307": {"title": "Weight Loss Solutions - AMITA Health", "snippet": "", "uploaded": "", "thumbnail": "https://encrypted-tbn1.gstatic.com/images?q=tbn:ANd9GcRJAnKDnt9nZUCd4S7NtWPVpCyyV1DLSrs4C0buRgYvMnN3pHFzanuwf7ix", "url": "https://www.amitahealth.org/medical-group/specialty-care/weight-loss-solutions", "type": "video"}, "308": {"title": "The Truth Behind Weight Loss Ads | FTC Consumer Information", "snippet": "", "uploaded": "", "thumbnail": "https://encrypted-tbn0.gstatic.com/images?q=tbn:ANd9GcShYKfplnm2DpYQGSwqDlR65XMwyfWLVLEfLlYC4AbyDy2pHzf7yfdYxa_qP_g", "url": "https://www.consumer.ftc.gov/articles/truth-behind-weight-loss-ads", "type": "video"}, "309": {"title": "Scientific Weight Loss Tips - YouTube", "snippet": "", "uploaded": "", "thumbnail": "https://i.ytimg.com/vi/HA00ZctGz50/default.jpg?sqp=-oaymwEECHQQQQ&rs=AMzJL3lNzf0WUtK0xElXYg1CQjdrvy1aPg", "url": "https://www.youtube.com/watch?v=HA00ZctGz50", "type": "video"}, "310": {"title": "How To Lose Weight: The Real Math Behind Weight Loss ...", "snippet": "", "uploaded": "", "thumbnail": "https://i.ytimg.com/vi/GGP3NbP7O2w/default.jpg?sqp=-oaymwEECHQQQQ&rs=AMzJL3m-9iGUV_t7tpjHTA9waWIo_lRQKQ", "url": "https://www.youtube.com/watch?v=GGP3NbP7O2w", "type": "video"}, "311": {"title": "Diet Pills, Prescription Weight Loss Drugs, Appetite ... - WebMD", "snippet": "", "uploaded": "", "thumbnail": "https://encrypted-tbn0.gstatic.com/images?q=tbn:ANd9GcSNEkhFUQl6M5wyVVf5_cqsgXICQvwK147ULGlqlhLZ45ac9R-uVmFsOrIYeBJL", "url": "https://www.webmd.com/diet/obesity/weight-loss-prescription-weight-loss-medicine", "type": "video"}, "312": {"title": "The science is in: Exercise isn't the best way to lose weight ...", "snippet": "", "uploaded": "", "thumbnail": "https://i.ytimg.com/vi/eXTiiz99p9o/default.jpg?sqp=-oaymwEECHQQQQ&rs=AMzJL3nHhBfXxCy5HfI69bV4N-6952N03w", "url": "https://www.youtube.com/watch?v=eXTiiz99p9o", "type": "video"}, "313": {"title": "7 Weight Loss Hacks Backed By SCIENCE | How to Lose ...", "snippet": "", "uploaded": "", "thumbnail": "https://i.ytimg.com/vi/o8LsUN9OHRE/default.jpg?sqp=-oaymwEECHQQQQ&rs=AMzJL3njil7qojt_hOSa2KlQffycdnsRUw", "url": "https://www.youtube.com/watch?v=o8LsUN9OHRE", "type": "video"}, "314": {"title": "My Weight Loss Cured My Depression | BRAND ... - YouTube", "snippet": "", "uploaded": "", "thumbnail": "https://i.ytimg.com/vi/82i2uZvi258/default.jpg?sqp=-oaymwEECHQQQQ&rs=AMzJL3k6AvMAs6svV_Tms1GZRQRJV-ouyg", "url": "https://www.youtube.com/watch?v=82i2uZvi258", "type": "video"}, "315": {"title": "Evidence-Based Weight Loss: Live Presentation - YouTube", "snippet": "", "uploaded": "", "thumbnail": "https://i.ytimg.com/vi/EpRrD58Ah3Q/default.jpg?sqp=-oaymwEECHQQQQ&rs=AMzJL3nz6lqnTQqxR0CzR7EiEzNEp2PEvw", "url": "https://www.youtube.com/watch?v=EpRrD58Ah3Q", "type": "video"}, "316": {"title": "Virtua Weight Loss & Wellness Center: Nutrition, Classes", "snippet": "", "uploaded": "", "thumbnail": "https://encrypted-tbn2.gstatic.com/images?q=tbn:ANd9GcRFXSg6plosFTFqrZIy5T2kSwLhwdoX5w7Yn9jmFC0n20Hi1__Q5PHKOiA", "url": "https://www.virtua.org/services/weight-loss", "type": "video"}, "317": {"title": "Inova Weight Loss Services | Inova", "snippet": "", "uploaded": "", "thumbnail": "https://encrypted-tbn0.gstatic.com/images?q=tbn:ANd9GcQ4UFrn-TWz_tkrA4I8psVhgYHlsswS6cztUwU2aLUPYA-aNAQwPnWQdYSc", "url": "https://www.inova.org/our-services/inova-weight-loss-services", "type": "video"}, "318": {"title": "Weight Loss | Mercy Gilbert Medical Center | Dignity Health", "snippet": "", "uploaded": "", "thumbnail": "https://encrypted-tbn2.gstatic.com/images?q=tbn:ANd9GcR7rQNrFfIaItAgY1uL8OMZXCizS2aVemE9DThl-ysguId8tqSrauIDlro", "url": "https://www.dignityhealth.org/arizona/locations/mercygilbert/services/weight-loss", "type": "video"}, "319": {"title": "Weight Loss for Life | PeaceHealth", "snippet": "", "uploaded": "", "thumbnail": "https://encrypted-tbn3.gstatic.com/images?q=tbn:ANd9GcRWEPddwypr13qfjnQPYqOmfhh_xjGksIj_dstVNVBe2cXW9uBHOuW_Z0BVCtA", "url": "https://www.peacehealth.org/southwest/services/weight-management/wlfl", "type": "video"}, "320": {"title": "Medical & Surgical Weight Loss | hartfordhealthcare.org ...", "snippet": "", "uploaded": "", "thumbnail": "https://encrypted-tbn2.gstatic.com/images?q=tbn:ANd9GcT1xd0i2FCS9lKLI2zB0zh-NWJo7Kms7CSOxvXVXp7g4_IxlqjktGl9KzA8IrJG", "url": "https://hartfordhealthcare.org/services/medical-surgical-weight-loss", "type": "video"}, "321": {"title": "Weight Loss | Lifeworks Integrative Health", "snippet": "", "uploaded": "", "thumbnail": "https://encrypted-tbn2.gstatic.com/images?q=tbn:ANd9GcRvYtv7AfeGTSkP6tHtPdqz12VrFK0Ya-pJ-uSAYrfmSXyxs9nA8qnDjdQ", "url": "https://www.lifeworkskc.com/weight-loss/", "type": "video"}, "322": {"title": "Weight Loss Management | Mission Health", "snippet": "", "uploaded": "", "thumbnail": "https://encrypted-tbn2.gstatic.com/images?q=tbn:ANd9GcTaZHatzhuf843eGA_OX83hZLu_2tpD4LPBTnMsm-v3KmSW1wHOsRh3Hsel", "url": "https://missionhealth.org/services-treatments/weight-management/", "type": "video"}, "323": {"title": "Weight Loss Surgery | New Lenox, IL | Silver Cross Hospital ...", "snippet": "", "uploaded": "", "thumbnail": "https://encrypted-tbn3.gstatic.com/images?q=tbn:ANd9GcSbZYtilyA-hufXD2vdzMPb5JxOG7QX0SNLQucaO1rX74eTvl4U6mGrY8z6DmE", "url": "http://www.silvercross.org/care-treatment/weight-loss-surgery/", "type": "video"}, "324": {"title": "Why Weight Loss Is All In Your Head | Drew Manning on ...", "snippet": "", "uploaded": "", "thumbnail": "https://i.ytimg.com/vi/cqwQosiUhTk/default.jpg?sqp=-oaymwEECHQQQQ&rs=AMzJL3kk3mVaVz-gRyR7g2TkCNY3SuIc4w", "url": "https://www.youtube.com/watch?v=cqwQosiUhTk", "type": "video"}, "325": {"title": "Unexplained, Sudden Weight Loss in Cats - Pet WebMD", "snippet": "", "uploaded": "", "thumbnail": "https://encrypted-tbn1.gstatic.com/images?q=tbn:ANd9GcRZO6RvSAcPdohUrJMXls01oqqwQ130qHORmRfHTxq8KyDS-HNDTl79h5E", "url": "https://pets.webmd.com/cats/weight-loss-in-cats", "type": "video"}, "326": {"title": "Weight Loss Support Group | Tupelo | North Mississippi Health ...", "snippet": "", "uploaded": "", "thumbnail": "https://encrypted-tbn0.gstatic.com/images?q=tbn:ANd9GcSr4RWc9ZRck3wyIMh8QRGg24U3Zk1TLawD7cCe3BcIg-ag-i2l9OjcLl-S", "url": "https://www.nmhs.net/medical-services/weight-loss-surgery/support-group/", "type": "video"}, "327": {"title": "Weight Loss Surgery in Fall River, MA l Saint Anne's Hospital", "snippet": "", "uploaded": "", "thumbnail": "https://encrypted-tbn0.gstatic.com/images?q=tbn:ANd9GcTPYd5r_TXm2w7GcTs4jPRe_bqgNcBROf4Xcs67E3Y3qqSPrvGbFpHAI2U", "url": "https://www.saintanneshospital.org/bariatric-surgery", "type": "video"}, "328": {"title": "Weight Loss Surgery in Sharon, PA | Sharon Regional ...", "snippet": "", "uploaded": "", "thumbnail": "https://encrypted-tbn2.gstatic.com/images?q=tbn:ANd9GcQY5wavKxt9r4BAxhxj7sNgv-lxw9Wzb-noWKyy0gzd9YVAJ6IozQrQXMVj", "url": "https://www.sharonregionalmedical.org/services-directory/weight-loss-center", "type": "video"}, "329": {"title": "Weight Loss Surgery - Wood County Hospital", "snippet": "", "uploaded": "", "thumbnail": "https://encrypted-tbn1.gstatic.com/images?q=tbn:ANd9GcTcxqqe4tvBQkzfF1RwTJeYi-yVImhKlo-df4Ke8tLvMwFmMqpHodoSomuD", "url": "https://www.woodcountyhospital.org/medical-services/weight-loss/", "type": "video"}, "330": {"title": "Weight Loss Surgery | Southern Maine Health Care ...", "snippet": "", "uploaded": "", "thumbnail": "https://encrypted-tbn2.gstatic.com/images?q=tbn:ANd9GcSHWmamuvYGhbR59DYtSwplLAISwJakF3uEk_zJ9jaWxQnjiVEfGHG4nEk", "url": "https://www.mainehealth.org/Southern-Maine-Health-Care/Services/Weight-Loss-Surgery", "type": "video"}, "331": {"title": "Weight Loss Services | Overlake Medical Center & Clinics", "snippet": "", "uploaded": "", "thumbnail": "https://encrypted-tbn3.gstatic.com/images?q=tbn:ANd9GcSf2408YQhwKNbS9Cy9xvyuLjmzlgFpBigQInBwM96hUqj8c8wU2Y4-uyE", "url": "https://www.overlakehospital.org/services/weight-loss", "type": "video"}, "332": {"title": "Surgical Weight Loss \u2013 Med Center Health", "snippet": "", "uploaded": "", "thumbnail": "https://encrypted-tbn0.gstatic.com/images?q=tbn:ANd9GcTYKsN5Cgjo-XTJgWN9JmiqQFzG4fwwhbPRrNbWvWuVFobaNwS56HMtTYo", "url": "https://medcenterhealth.org/service/surgical-weight-loss/", "type": "video"}, "333": {"title": "Tainted Weight Loss Products | FDA", "snippet": "", "uploaded": "", "thumbnail": "https://encrypted-tbn0.gstatic.com/images?q=tbn:ANd9GcR3Ixh8w8ibQH9gAko1yaqfxvu4eDVMXyR7K2rACY2e1wQwSVTpk9NO-H8", "url": "https://www.fda.gov/drugs/medication-health-fraud/tainted-weight-loss-products", "type": "video"}, "334": {"title": "LifeTracks Weight Loss Program, Bryan LifePointe - Lincoln, NE", "snippet": "", "uploaded": "", "thumbnail": "https://encrypted-tbn3.gstatic.com/images?q=tbn:ANd9GcSR6oSbcdGZX_qQXCu28m3x_b9dxPHmzH1RMLlGLWyEYNr0jTqEhUgAssM", "url": "https://www.bryanlifepointe.com/lp/nutrition-weight-loss/lifetracks-weight-loss-program/", "type": "video"}, "335": {"title": "Weight Loss Clinic: The Journey Program | Austin Heart", "snippet": "", "uploaded": "", "thumbnail": "https://encrypted-tbn3.gstatic.com/images?q=tbn:ANd9GcSFCRWK6cfZV-MbwNs6JucdvgsGjaMppOe6t2ZgRhmXPkueSxeRq2zkZ6c", "url": "https://austinheart.com/service/weight-loss-clinic-the-journey-program", "type": "video"}, "336": {"title": "Endoscopic Weight Loss Program: The Johns Hopkins ...", "snippet": "", "uploaded": "", "thumbnail": "https://encrypted-tbn1.gstatic.com/images?q=tbn:ANd9GcSj12_p6im6E7v3kNIf2uw22lneRvVJCwvGJNrYZ0NM_QMtRvG7R_4YNsA", "url": "https://www.hopkinsmedicine.org/endoscopic-weight-loss-program/services/", "type": "video"}, "337": {"title": "Weight Loss | Weight Loss Services & Surgery Options ...", "snippet": "", "uploaded": "", "thumbnail": "https://encrypted-tbn2.gstatic.com/images?q=tbn:ANd9GcQOC7dq-P0_MS449z-vJbpAjXf0VkK0rbot-KzDdiMbEOAU5s7wyWUpI9nj", "url": "https://www.wakemed.org/weight-loss", "type": "video"}, "338": {"title": "Weight Loss Surgery - Valley Medical Center", "snippet": "", "uploaded": "", "thumbnail": "https://encrypted-tbn0.gstatic.com/images?q=tbn:ANd9GcSVHfMDgNlAJKZQO1CbnKZ1GHdiS5RMFtgdbms--Rakn6CKsbacZ_cjioQ1", "url": "http://www.valleymed.org/newyou/", "type": "video"}, "339": {"title": "Weight Loss & Surgery | Oswego Health | Oswego, New York", "snippet": "", "uploaded": "", "thumbnail": "https://encrypted-tbn3.gstatic.com/images?q=tbn:ANd9GcQOdZAtnzcGDo7S4nabA5-cF1QX-p0DrOYrdEIHldZ6Q_JLJ3LtUwPOGU1RKgU", "url": "https://www.oswegohealth.org/services/weight-loss-surgery/", "type": "video"}, "340": {"title": "Weight Loss | San Antonio, TX | Westover Hills", "snippet": "", "uploaded": "", "thumbnail": "https://encrypted-tbn0.gstatic.com/images?q=tbn:ANd9GcTJV0kASu-dowROm23VrCJbVR8iwWlArw_rIytM7XTnAcT98tbB5-1NCvKpr74", "url": "http://www.christushealth.org/santa-rosa/westover-hills/services-treatments/weight-loss", "type": "video"}, "341": {"title": "Bariatric Surgery Process - Weight Loss | UnityPoint Health", "snippet": "", "uploaded": "", "thumbnail": "https://encrypted-tbn1.gstatic.com/images?q=tbn:ANd9GcRzGWP3nsCYZzDBw5LprEvtVSrxQ7rGHKhTCjVwkgvMTbd7SEtKSW3VoWo", "url": "https://www.unitypoint.org/desmoines/services-weight-loss-about-the-weight-loss-process.aspx", "type": "video"}, "342": {"title": "Weight Loss Doctors Near Me in MA & RI | Southcoast Health", "snippet": "", "uploaded": "", "thumbnail": "https://encrypted-tbn0.gstatic.com/images?q=tbn:ANd9GcQNPZugROkqrk8ixiiKziLDdFLNbZM_TuPOh5X3axn1eCvWhkL-QbbApE8", "url": "https://www.southcoast.org/services/weight-loss/", "type": "video"}, "343": {"title": "Obesity and Weight Loss Surgery - Bon Secours Surgical ...", "snippet": "", "uploaded": "", "thumbnail": "https://encrypted-tbn3.gstatic.com/images?q=tbn:ANd9GcRlaxWh2C_mWFqo3VeFcDQuipeayY9AYi7w8xxcvyGIAxalY6BmOZ8-HBT7RU0", "url": "https://www.bonsecourssurgicalweightloss.com/our-programs/obesity-and-weight-loss-surgery/", "type": "video"}, "344": {"title": "Weight Loss Surgery | Bariatric Surgery | THOP | El Paso, TX", "snippet": "", "uploaded": "", "thumbnail": "https://encrypted-tbn1.gstatic.com/images?q=tbn:ANd9GcSy9N7yN82zs5ebhFq_4YpzNgvq_AcEFDC5bw1MdlL_lmQie8DbYN3Mxfwu", "url": "https://www.thehospitalsofprovidence.com/services/bariatric-surgery", "type": "video"}, "345": {"title": "Comprehensive Weight Loss | Ochsner Health", "snippet": "", "uploaded": "", "thumbnail": "https://encrypted-tbn2.gstatic.com/images?q=tbn:ANd9GcQ_bCO106qUtC74IvDBVTIlq-uxJgTyiRFraW3pUi2HPfn3bKF8iNOLPNi25YU", "url": "https://www.ochsner.org/services/comprehensive-weight-loss", "type": "video"}, "346": {"title": "Weight Loss Surgery | Woman's Hospital | Baton Rouge, LA", "snippet": "", "uploaded": "", "thumbnail": "https://encrypted-tbn0.gstatic.com/images?q=tbn:ANd9GcSYO-io2QTGtGCNG505CyyF-eyYKCHvLysmRPEx2AJ7RMshlwtE33t5L7By", "url": "http://www.womans.org/our-services/surgery/weight-loss-surgery", "type": "video"}, "347": {"title": "Weight Loss Surgery | French Hospital Medical Center ...", "snippet": "", "uploaded": "", "thumbnail": "https://encrypted-tbn2.gstatic.com/images?q=tbn:ANd9GcRVrqA4Vb5xdcnhjsAgYflDgu41MuqJSycS4Qo0kzwBQivu4XLZ32CTDoKSwWw", "url": "https://www.dignityhealth.org/central-coast/locations/frenchhospital/services/weight-loss-surgery", "type": "video"}, "348": {"title": "Medical weight loss | Edward-Elmhurst Health", "snippet": "", "uploaded": "", "thumbnail": "https://encrypted-tbn2.gstatic.com/images?q=tbn:ANd9GcSwjei4IgOE8d9mL05Ch3ZQlMoKzuRbZU5rBFRIQ7mtUTLE8todbbakB4bi", "url": "https://www.eehealth.org/services/endeavor-health-weight-management/medical-weight-loss/", "type": "video"}, "349": {"title": "Weight Management and Weight Loss Surgery | Providence ...", "snippet": "", "uploaded": "", "thumbnail": "https://encrypted-tbn0.gstatic.com/images?q=tbn:ANd9GcRmw48Hi9_H9waatly8nYgGaPSK3l-rtlSCFQv5bmDgHE04nr1FcJYFjZd4-aY", "url": "https://oregon.providence.org/our-services/p/providence-center-for-weight-management/", "type": "video"}, "350": {"title": "Weight Loss Programs - Lexington, Kentucky | Saint Joseph ...", "snippet": "", "uploaded": "", "thumbnail": "https://encrypted-tbn0.gstatic.com/images?q=tbn:ANd9GcR9bM__v3BAWDx4tkpkSA3ys4CnmX_u_R5erMgO3dQLAxeFqBMer3k0HYCS", "url": "https://www.chisaintjosephhealth.org/east-weight-loss-surgery-programs", "type": "video"}, "351": {"title": "Weight Loss (Non-surgical) | Essentia Health | MN, ND, WI", "snippet": "", "uploaded": "", "thumbnail": "https://encrypted-tbn0.gstatic.com/images?q=tbn:ANd9GcSfOQnb3mFNkuC0oiV_OgMGz86pHpH6MVWagQbsFdsR4eH4GZWoMtPTVNwuiLgJ", "url": "https://www.essentiahealth.org/services/weight-loss-nonsurgical/", "type": "video"}, "352": {"title": "Weight Loss Surgery Program | Beth Israel Deaconess ...", "snippet": "", "uploaded": "", "thumbnail": "https://encrypted-tbn1.gstatic.com/images?q=tbn:ANd9GcQajKRbVExkTaljvJWS48ZYpPzcA-TGTOl-pZg69IBJiwV5AMidMJLGfPM", "url": "https://www.bidmilton.org/weightloss/", "type": "video"}, "353": {"title": "Rebel Wilson shows off major weight loss - CNN - CNN.com", "snippet": "", "uploaded": "", "thumbnail": "https://encrypted-tbn1.gstatic.com/images?q=tbn:ANd9GcSXpLFAYkyMkTELDY5QezU45-3dYAW1Xd8oyPsj6gopxDWYKP6wG4dYm7A", "url": "https://www.cnn.com/2020/08/17/entertainment/rebel-wilson-weight-loss/index.html", "type": "video"}, "354": {"title": "Bariatric Surgery in Salt Lake City | St. Mark's Hospital", "snippet": "", "uploaded": "", "thumbnail": "https://encrypted-tbn1.gstatic.com/images?q=tbn:ANd9GcTad9-HJl71ykJmPa6i4Afeu868EH606n3KPAr3KsGbDLHvu67MkyKG-rWp", "url": "https://stmarkshospital.com/service/weight-loss-and-surgery", "type": "video"}, "355": {"title": "Weight Loss Results | Saxenda\u00ae (liraglutide) injection 3 mg", "snippet": "", "uploaded": "", "thumbnail": "https://encrypted-tbn2.gstatic.com/images?q=tbn:ANd9GcQSVzrpw_rJqtvaLebDpdaSti1Urd-B8INAw9XAu3YJtwOExJvWnuAC8WUkiDu4", "url": "https://www.saxendapro.com/efficacy/significant-weight-loss.html", "type": "video"}, "356": {"title": "Mercy Weight Management | Canton, Ohio Weight Loss ...", "snippet": "", "uploaded": "", "thumbnail": "https://encrypted-tbn3.gstatic.com/images?q=tbn:ANd9GcSwe-XfbaIg3M2FJaw0dWdJVzMQ2fUjBM18zr0m-OxVun6nsAAvkR7LqqI2kWYd", "url": "https://www.cantonmercy.org/weightloss/", "type": "video"}, "357": {"title": "Bariatric Surgery and Comprehensive Obesity Management ...", "snippet": "", "uploaded": "", "thumbnail": "https://encrypted-tbn2.gstatic.com/images?q=tbn:ANd9GcTFCK7R-9homkoLvdRk4vUyptGL_F1cGTD0B2YBtU2D29JUb0U5sGhHcE8", "url": "https://www.gbmc.org/weightloss", "type": "video"}, "358": {"title": "Penn Bariatric and Weight Loss Surgery \u2013 Penn Medicine", "snippet": "", "uploaded": "", "thumbnail": "https://encrypted-tbn1.gstatic.com/images?q=tbn:ANd9GcQMwCsXQN4-naadAhJUVveJQT8iDEbr-UdQS-rf3rfO87JEhCFvQR_nVzc", "url": "https://www.pennmedicine.org/for-patients-and-visitors/find-a-program-or-service/bariatric-surgery", "type": "video"}, "359": {"title": "Inova Medical Weight Loss Program | Inova", "snippet": "", "uploaded": "", "thumbnail": "https://encrypted-tbn2.gstatic.com/images?q=tbn:ANd9GcRLNhOQKAJEAij79uLzj8iL7OgYWNjXDBO1GjKaWjpf-lu71g5ECebV6nPANjhy", "url": "https://www.inova.org/our-services/inova-medical-weight-loss-program", "type": "video"}, "360": {"title": "Weight Loss | Aurora BayCare Medical Center", "snippet": "", "uploaded": "", "thumbnail": "https://encrypted-tbn1.gstatic.com/images?q=tbn:ANd9GcQh8AbFaiqQJuaF3SJhdbNEKjrxgWlXUe8uByB741ggy2Rlnm-jlVbG2ilo", "url": "https://www.aurorabaycare.com/medical-services/weight-loss/weight-loss", "type": "video"}, "361": {"title": "Weight Loss Center | Guthrie", "snippet": "", "uploaded": "", "thumbnail": "https://encrypted-tbn2.gstatic.com/images?q=tbn:ANd9GcTEIy7lMluUnz_mnkgm-avzJ8yGrAqY5uAYwHbuMCtt_df2e3YbKcQuGxOs", "url": "https://www.guthrie.org/services-treatments/weight-loss-center", "type": "video"}, "362": {"title": "Weight Management \u2013 UNC Lenoir Health Care \u2013 Kinston, NC", "snippet": "", "uploaded": "", "thumbnail": "https://encrypted-tbn3.gstatic.com/images?q=tbn:ANd9GcQdk10saRhgSxNzfTnnnYNnGqJBRszo4ZcJIWQDEPxLcuZr_Kj2ZGCoS1U", "url": "https://www.unclenoir.org/care-treatment/weight-management/", "type": "video"}, "363": {"title": "Non-Surgical Weight Loss | TriHealth", "snippet": "", "uploaded": "", "thumbnail": "https://encrypted-tbn3.gstatic.com/images?q=tbn:ANd9GcTTkEA80kZWWQWUdRk1UQ9ON7Qn_5I9w_JePRYvo1oeH5sO31XuqY6NKI8", "url": "https://www.trihealth.com/hospitals-and-practices/trihealth-weight-management/non-surgical-weight-loss", "type": "video"}, "364": {"title": "Weight Loss Surgery (Bariatric Surgery) | Boston Medical Center", "snippet": "", "uploaded": "", "thumbnail": "https://encrypted-tbn2.gstatic.com/images?q=tbn:ANd9GcS-EaO92t5XEX4yZNKYB-SWdvKdP-JOKNI9n3gDB6f54ZUQWLfL4Bf7u8o", "url": "https://www.bmc.org/weight-loss-surgery", "type": "video"}, "365": {"title": "Weight Loss Surgery Center in Taunton MA | Morton Hospital", "snippet": "", "uploaded": "", "thumbnail": "https://encrypted-tbn3.gstatic.com/images?q=tbn:ANd9GcTPsQWApJBwLEoCN0F58I9gcwVwvdmsO4W0RtpxizZOllEBUBj_DWeOH7vT", "url": "https://www.mortonhospital.org/weightlosssurgery", "type": "video"}, "366": {"title": "Weight Loss Surgery & Non-Surgical Options | Lincoln, NE ...", "snippet": "", "uploaded": "", "thumbnail": "https://encrypted-tbn0.gstatic.com/images?q=tbn:ANd9GcS4WLgL06PnaFnsDrtLeB9oyfgGl9sR_9oubFWE3wCC5UMRjf3L_LOaF7gs", "url": "https://www.bryanhealth.com/services/weight-loss-surgery/", "type": "video"}, "367": {"title": "Weight Loss and Bariatric Surgery | RWJUH Hamilton", "snippet": "", "uploaded": "", "thumbnail": "https://encrypted-tbn3.gstatic.com/images?q=tbn:ANd9GcRv-WjoIS9JDu15m2F5BNDezpJsDscFAGYRa5iNM1n8W0-YZkjO8-B18nv06ck", "url": "https://www.rwjbh.org/rwj-university-hospital-hamilton/treatment-care/weight-loss-and-bariatric-surgery/", "type": "video"}, "368": {"title": "Weight Loss Services | Mary Washington Healthcare", "snippet": "", "uploaded": "", "thumbnail": "https://encrypted-tbn2.gstatic.com/images?q=tbn:ANd9GcR5IU1zSGYhfHUVxOxxcLMmidpe7wDtZ5orrf3eoGisVEdcVXllyL0R_MI", "url": "https://www.marywashingtonhealthcare.com/Our-Services/Surgical-Weight-Loss-and-Bariatric-Services.aspx", "type": "video"}, "369": {"title": "Weight Loss | FTC Consumer Information", "snippet": "", "uploaded": "", "thumbnail": "https://encrypted-tbn0.gstatic.com/images?q=tbn:ANd9GcShYKfplnm2DpYQGSwqDlR65XMwyfWLVLEfLlYC4AbyDy2pHzf7yfdYxa_qP_g", "url": "https://www.consumer.ftc.gov/features/weight-loss", "type": "video"}, "370": {"title": "Weight Loss Surgery Center \u2013 Pikeville Medical Center", "snippet": "", "uploaded": "", "thumbnail": "https://encrypted-tbn1.gstatic.com/images?q=tbn:ANd9GcRSlv4V3407HG5zUISys-eozwfRFW7Xozg-uNh93RQV2qiAHmVaOx4buN5k", "url": "https://www.pikevillehospital.org/services/weight-loss-surgery/", "type": "video"}, "371": {"title": "Weight Loss & Nutrition | TriHealth", "snippet": "", "uploaded": "", "thumbnail": "https://encrypted-tbn1.gstatic.com/images?q=tbn:ANd9GcRkXSGGholoNuTrbcMeIZRvadyApajnpkTWP_bdFnEkLAVQAEzpVmod4A8", "url": "https://www.trihealth.com/hospitals-and-practices/trihealth-fitness-and-health-pavilion/healthy-living-programs-and-classes/weight-loss-and-nutrition", "type": "video"}, "372": {"title": "Weight Loss Clinic Jonesboro, Arkansas I Bariatric Surgery ...", "snippet": "", "uploaded": "", "thumbnail": "https://encrypted-tbn3.gstatic.com/images?q=tbn:ANd9GcSmR3rvOTb35m7gaa7-opTNUdKhyvFHNjAcWDHz9jORCgMy_c10vctEjP0YYOw", "url": "https://www.stbernards.info/services/weight-loss", "type": "video"}, "373": {"title": "Weight Loss Surgery and Weight Management Center | The ...", "snippet": "", "uploaded": "", "thumbnail": "https://encrypted-tbn1.gstatic.com/images?q=tbn:ANd9GcQUJGdouofMuXmsmPI7Zf_k3ttSNNUOVD2VAqwH-getZ2XVBt3Thxa6p0dh", "url": "https://www.metrohealth.org/weight-management", "type": "video"}, "374": {"title": "23 Days To \"CRAZY\" Weight Loss (GUARANTEED!) - YouTube", "snippet": "", "uploaded": "", "thumbnail": "https://i.ytimg.com/vi/qirNGs99-90/default.jpg?sqp=-oaymwEECHQQQQ&rs=AMzJL3npHPUXdK3q3WuS1VgCLVVl3ZNDWg", "url": "https://www.youtube.com/watch?v=qirNGs99-90", "type": "video"}, "375": {"title": "Weight Loss: 5 Behavioral Strategies for Success - YouTube", "snippet": "", "uploaded": "", "thumbnail": "https://i.ytimg.com/vi/8NIN0Uw90Rc/default.jpg?sqp=-oaymwEECHQQQQ&rs=AMzJL3nznKgMPpcqyk2Zd7stWvRVwHV-Ow", "url": "https://www.youtube.com/watch?v=8NIN0Uw90Rc", "type": "video"}, "376": {"title": "Kevin James' Quarantine Weight Loss Plan Didn't Go As ...", "snippet": "", "uploaded": "", "thumbnail": "https://i.ytimg.com/vi/lOXpSJtrSMQ/default.jpg?sqp=-oaymwEECHQQQQ&rs=AMzJL3nJUAa5V5JMVP4K0NagxFcZQGC3wQ", "url": "https://www.youtube.com/watch?v=lOXpSJtrSMQ", "type": "video"}, "377": {"title": "About the Body Weight Planner | NIDDK", "snippet": "", "uploaded": "", "thumbnail": "https://encrypted-tbn0.gstatic.com/images?q=tbn:ANd9GcRJpMEAn1euAVUVxD2VQISfqzs1r-X36PvN_KfDZP0GqzIWnOCovPn1Wvc", "url": "https://www.niddk.nih.gov/health-information/weight-management/body-weight-planner", "type": "video"}, "378": {"title": "Surgical Weight Loss | Frye Regional Medical Center", "snippet": "", "uploaded": "", "thumbnail": "https://encrypted-tbn3.gstatic.com/images?q=tbn:ANd9GcTvuUUf9c2rPtwadYpwX55DS-rQ-lifoHKArgcc2E25B2Jx2mjzOdnRBxS_", "url": "https://www.fryemedctr.com/our-services/surgical-weight-loss", "type": "video"}, "379": {"title": "Meet Our Weight Loss Team | St. Mark's Hospital", "snippet": "", "uploaded": "", "thumbnail": "https://encrypted-tbn0.gstatic.com/images?q=tbn:ANd9GcS9KdkVWc9bNgwXBlMn6GtPhFShQJHjX3EOJ75S37CQLLcbgZY6Ga-hnzSW", "url": "https://stmarkshospital.com/service/meet-our-weight-loss-team", "type": "video"}, "380": {"title": "Surgical Weight Loss | Hartford HealthCare", "snippet": "", "uploaded": "", "thumbnail": "https://encrypted-tbn3.gstatic.com/images?q=tbn:ANd9GcRZpKamTQR71XqlH-_bfW07HuAbfxBEpSBuC6Ohqn05m-HOrmsUrq2vjCnksdxz", "url": "https://hartfordhealthcare.org/services/medical-surgical-weight-loss/surgical-weight-loss", "type": "video"}, "381": {"title": "When somebody loses weight, where does the fat go? | The BMJ", "snippet": "", "uploaded": "", "thumbnail": "https://encrypted-tbn3.gstatic.com/images?q=tbn:ANd9GcRi31RjmRxp4VEjhOF-MOOWLKyRV6kXP0PLLu7gS-MS4rqRJerf0MlPUxC7YF-3", "url": "https://www.bmj.com/content/349/bmj.g7257", "type": "video"}, "382": {"title": "Non-Surgical Weight Loss | Lincoln, NE | Bryan Health", "snippet": "", "uploaded": "", "thumbnail": "https://encrypted-tbn1.gstatic.com/images?q=tbn:ANd9GcRyvDQJdlYDGeRGUheclwz4Ar_kPQqG-CYns0YTKbJYMHoirYSi6cbLAon9", "url": "https://www.bryanhealth.com/services/weight-loss-surgery/non-surgical-weight-loss/", "type": "video"}, "383": {"title": "Portsmouth Bariatric Surgery | Portsmouth Hospital", "snippet": "", "uploaded": "", "thumbnail": "https://encrypted-tbn0.gstatic.com/images?q=tbn:ANd9GcQ9BCRE6Ovc3L5A5xHEMruVGv28vjSSo2Pd8xJGdaAptZAcD0rL9RFfcJY", "url": "https://portsmouthhospital.com/specialties/bariatric-surgery/", "type": "video"}, "384": {"title": "Center for Weight Loss and Bariatric Surgery // Lowell General ...", "snippet": "", "uploaded": "", "thumbnail": "https://encrypted-tbn1.gstatic.com/images?q=tbn:ANd9GcRnRAopvVSIJfrNvSldKNABta9-6b64B6t-rwwJ3WyyhXX85lKactJ8BoL0HFU", "url": "https://www.lowellgeneral.org/care-and-services/weight-management-and-bariatric-surgery", "type": "video"}, "385": {"title": "Weight Loss Surgery | BSA Health System in Amarillo, TX", "snippet": "", "uploaded": "", "thumbnail": "https://encrypted-tbn2.gstatic.com/images?q=tbn:ANd9GcSHhZfW3U6VVU7wT7i9ABShb5qdA5lfcne4ad-lwWG2OFFGXM9QZ1g5uIA", "url": "https://bsahs.org/services/weight-loss-surgery", "type": "video"}, "386": {"title": "Surgical Weight Loss l Catholic Medical Center | Catholic ...", "snippet": "", "uploaded": "", "thumbnail": "https://encrypted-tbn3.gstatic.com/images?q=tbn:ANd9GcQBaL3j-3CaHPUAn8C2glC5TzPZ5BbaQx7YRrjmWpexRSDWzuexX3J82qi10iQ", "url": "https://www.catholicmedicalcenter.org/care-and-treatment/weight-loss/surgical-weight-loss", "type": "video"}, "387": {"title": "Bariatrics & Managed Weight Reduction - Goshen Health", "snippet": "", "uploaded": "", "thumbnail": "https://encrypted-tbn3.gstatic.com/images?q=tbn:ANd9GcRrcpTcVVxJippcn6NJPXpYfoflkLug4fcW5kDqI4ALjotAfi-rq-uVQDWh", "url": "https://goshenhealth.com/bariatrics-medically-managed-weight-loss", "type": "video"}, "388": {"title": "MyNewSelf Bariatrics | St. Luke's Des Peres Hospital | St. Louis", "snippet": "", "uploaded": "", "thumbnail": "https://encrypted-tbn1.gstatic.com/images?q=tbn:ANd9GcTZ5jVYvc9vcDJW6IO3r-95ONB28Gb9b0P7RPlcK4BKKgosPrSrVRg4T1kq", "url": "https://www.stlukes-stl.com/desperes/bariatrics/", "type": "video"}, "389": {"title": "Surgical Weight Loss - Losing Weight | UnityPoint Health", "snippet": "", "uploaded": "", "thumbnail": "https://encrypted-tbn0.gstatic.com/images?q=tbn:ANd9GcRBO9kcNQ2xBIm8-UVxbeaPn8IXDp7xkWNQi7kACP8x3gDFkgTJasrr7Yj-", "url": "https://www.unitypoint.org/desmoines/services-weight-loss-surgical.aspx", "type": "video"}, "390": {"title": "Surgical Weight Loss | Arroyo Grande Hospital | Dignity Health", "snippet": "", "uploaded": "", "thumbnail": "https://encrypted-tbn2.gstatic.com/images?q=tbn:ANd9GcRVrqA4Vb5xdcnhjsAgYflDgu41MuqJSycS4Qo0kzwBQivu4XLZ32CTDoKSwWw", "url": "https://www.dignityhealth.org/central-coast/locations/arroyo-grande/services/surgical-weight-loss", "type": "video"}, "391": {"title": "The Best Ways to Lose Half Your Body Weight - YouTube", "snippet": "", "uploaded": "", "thumbnail": "https://i.ytimg.com/vi/Ya52p9NXbeY/default.jpg?sqp=-oaymwEECHQQQQ&rs=AMzJL3n6mqY0HBJzdNEN-Luzxmwu0MqpLg", "url": "https://www.youtube.com/watch?v=Ya52p9NXbeY", "type": "video"}, "392": {"title": "Weight Loss Center | Wellness Center | Tufts Medical Center", "snippet": "", "uploaded": "", "thumbnail": "https://encrypted-tbn0.gstatic.com/images?q=tbn:ANd9GcTUc4RCEqKIgZOm_mkEGxq0_64sSCE5G_ZIfNcxq0swEXeVeBad5xD7dNo", "url": "https://www.tuftsmedicalcenter.org/patient-care-services/departments-and-services/weight-and-wellness-center/overview", "type": "video"}, "393": {"title": "Weight Loss Services at Kingwood Wellness Center", "snippet": "", "uploaded": "", "thumbnail": "https://encrypted-tbn2.gstatic.com/images?q=tbn:ANd9GcRQuIxYBDFMZwg87-_RI2YCM15-MCsgI_FEkIA4PnVws7ShF5UN3UN2zMHC", "url": "https://kingwoodwellness.com/service/weight-loss/", "type": "video"}, "394": {"title": "Bariatric Surgery | Weight Loss Surgery at Renown | Renown ...", "snippet": "", "uploaded": "", "thumbnail": "https://encrypted-tbn0.gstatic.com/images?q=tbn:ANd9GcTlokGy8jQliL_0klZaWCtCaEB47ql7mg04R3vx78bSt2dZE_TqB60u2bw", "url": "https://www.renown.org/explore/bariatric-surgery/", "type": "video"}, "395": {"title": "Bariatric Surgery Program | New Brunswick Weight Loss ...", "snippet": "", "uploaded": "", "thumbnail": "https://encrypted-tbn3.gstatic.com/images?q=tbn:ANd9GcSREfeh0-ZHOAvU3VYUYj1mgU7SLmUDI5_YiUJ7TDzT8rrf1wndDhrhTe44", "url": "https://www.rwjbh.org/rwj-university-hospital-new-brunswick/treatment-care/weight-loss-and-bariatric-surgery/", "type": "video"}, "396": {"title": "Weight-Loss Surgery | Ruby Memorial Hospital - WVU Medicine", "snippet": "", "uploaded": "", "thumbnail": "https://encrypted-tbn1.gstatic.com/images?q=tbn:ANd9GcTeTEVc4Kgu7VxQaJCaxwqYrMM0WkdGy3yJPEl81uiEnfVCnf3MhzxeFlM", "url": "https://wvumedicine.org/ruby-memorial-hospital/services/wvu-specialty-clinics/bariatrics-weight-loss-surgery/", "type": "video"}, "397": {"title": "Effect of Wearable Technology Combined With a Lifestyle ...", "snippet": "", "uploaded": "", "thumbnail": "https://encrypted-tbn2.gstatic.com/images?q=tbn:ANd9GcQS6Ax16Fwo4lM9nylKkEhAqL_5efXZ2pQbJVrhZX00PqYfAfQhZjWMTfc", "url": "https://jamanetwork.com/journals/jama/fullarticle/2553448", "type": "video"}, "398": {"title": "Weight loss and bariatric surgery | HonorHealth", "snippet": "", "uploaded": "", "thumbnail": "https://encrypted-tbn3.gstatic.com/images?q=tbn:ANd9GcSchKX2YSJneMI-c-_CX_z1FyR0Sz6wSq_FesQZMRKm4bFK4vSDodEiup0n", "url": "https://www.honorhealth.com/medical-services/bariatric-weight-loss-surgery", "type": "video"}}
