# Supplementary material for: An architecture for non-linear discovery of aggregated multimedia document web search results
Source: PeerJ Comput Sci. 2021 Apr 21;7:e449. doi: 10.7717/peerj-cs.449 (PMC8080422; doi:10.7717/peerj-cs.449)
Supplement: Supplemental Information 1 — We used each query cached file as the single experimental run. We calculated the mean from 5 iterations and again calculated the mean average of 5 iterations in the end. [file peerj-cs-07-449-s001.zip › QUERY_CACHE/snip_view19]

{"0": {"title": "North Carolina - Wikipedia", "snippet": "North Carolina is a state in the southeastern region of the United States. North Carolina is the 28th largest and 9th-most populous of the 50 United States.", "url": "https://en.wikipedia.org/wiki/North_Carolina", "type": "web"}, "1": {"title": "NC.gov", "snippet": "NC.gov is the official website of North Carolina. Find state agencies and contacts, learn about North Carolina and about NC state government. Get basic info\u00a0...", "url": "https://www.nc.gov/", "type": "web"}, "2": {"title": "The University of North Carolina at Chapel Hill", "snippet": "The University of North Carolina at Chapel Hill, the nation's first public university, is a global higher education leader known for innovative teaching, research\u00a0...", "url": "https://www.unc.edu/", "type": "web"}, "3": {"title": "Visit North Carolina - Official Travel Website | VisitNC.com", "snippet": "Welcome to North Carolina's official travel-planning destination. Explore things to do, browse maps, photos and places to stay, and discover ideas for your next\u00a0...", "url": "https://www.visitnc.com/", "type": "web"}, "4": {"title": "NC State University", "snippet": "Discover NC State, a leading public research university located in Raleigh, North Carolina. We produce career-ready graduates, groundbreaking research and\u00a0...", "url": "https://www.ncsu.edu/", "type": "web"}, "5": {"title": "North Carolina Rankings and Facts | US News Best States", "snippet": "North Carolina ranks 18th among the U.S. states. It ranks 4th for fiscal stability and has one of the highest 4-year college graduation rates in the nation.", "url": "https://www.usnews.com/news/best-states/north-carolina", "type": "web"}, "6": {"title": "N.C. Department of Transportation", "snippet": "N.C. Department of Transportation. 1501 Mail Service Center Raleigh, NC 27699-1501. Send Message. Locate contact information for NCDOT employees, local\u00a0...", "url": "https://www.ncdot.gov/", "type": "web"}, "7": {"title": "North Carolina | Capital, Map, History, & Facts | Britannica", "snippet": "Sep 25, 2020 \u2014 North Carolina, constituent state of the U.S. One of the 13 original states, it lies on the Atlantic coast midway between New York and Florida.", "url": "https://www.britannica.com/place/North-Carolina-state", "type": "web"}, "8": {"title": "University of North Carolina Athletics - Official Athletics Website", "snippet": "The official athletics website for the University of North Carolina Heels.", "url": "https://goheels.com/", "type": "web"}, "9": {"title": "North Carolina Central University: Home", "snippet": "For more than a century, NC Central has prepared students to transform communities. We made the commitment as the nation's first public liberal arts institution\u00a0...", "url": "https://www.nccu.edu/", "type": "web"}, "10": {"title": "NCDHHS", "snippet": "The NC Department of Health and Human Services manages the delivery of health and human-related services for all North Carolinians, especially our most\u00a0...", "url": "https://www.ncdhhs.gov/", "type": "web"}, "11": {"title": "RaleighNC.gov | Raleighnc.gov", "snippet": "6:00PM \u2022 Monday. Capital Boulevard North Virtual Engagement. Oct. 13. 9:00AM \u2022 Tuesday. VIRTUAL - Planning Commission. Raleigh Municipal Building. Oct.", "url": "https://raleighnc.gov/", "type": "web"}, "12": {"title": "North Carolina State Parks", "snippet": "The North Carolina Division of Parks and Recreation exists to inspire all its citizens and visitors through conservation, recreation and education. Conservation: To\u00a0...", "url": "https://www.ncparks.gov/", "type": "web"}, "13": {"title": "University of North Carolina Wilmington", "snippet": "The University of North Carolina Wilmington, the state's coastal university, is dedicated to the integration of teaching and mentoring with research and service.", "url": "https://uncw.edu/", "type": "web"}, "14": {"title": "NCSBE: Home Page", "snippet": "Voting Underway in North Carolina. 2,123,277 Registered Voters Oct. 9, ... North Carolina State Board of Elections (NCSBE) PO Box 27255. Raleigh NC 27611-\u00a0...", "url": "https://www.ncsbe.gov/", "type": "web"}, "15": {"title": "How to Register | NCSBE", "snippet": "Registering to Vote \u00b7 Filling out the North Carolina Voter Registration Application (Spanish version) and submitting by mail \u00b7 Using N.C. Division of Motor Vehicles (\u00a0...", "url": "https://www.ncsbe.gov/registering/how-register", "type": "web"}, "16": {"title": "NCDOR", "snippet": "The NCDOR is committed to helping taxpayers comply with tax laws in order to fund public services benefiting the people of North Carolina.", "url": "https://www.ncdor.gov/", "type": "web"}, "17": {"title": "Home | North Carolina A&T State University", "snippet": "N.C. A&T State University is an academic community focused on students - providing them with interdisciplinary learning opportunities, teaching them with\u00a0...", "url": "https://www.ncat.edu/", "type": "web"}, "18": {"title": "NC coronavirus updates: COVID-19 count tops 229,000 ...", "snippet": "3 hours ago \u2014 Coronavirus live updates: Here's what to know in North Carolina on Oct. 11 ... DHHS Secretary Mandy Cohen discusses North Carolina's\u00a0...", "url": "https://www.newsobserver.com/news/coronavirus/article246375685.html", "type": "web"}, "19": {"title": "| The University of North Carolina at Pembroke", "snippet": "The University of North Carolina at Pembroke is committed to academic excellence in a balanced program of teaching, research and service, offers bachelor's\u00a0...", "url": "https://www.uncp.edu/", "type": "web"}, "20": {"title": "UNC Greensboro", "snippet": "Recognized for challenging academic programs, a supportive environment and an engaged community. US News & World Report. No. 1 in NC & Top 25\u00a0...", "url": "https://www.uncg.edu/", "type": "web"}, "21": {"title": "Durham, NC | Official Website", "snippet": "Contact Us. City of Durham 101 City Hall Plaza Durham, NC 27701. Phone: 919-560-1200 \u00b7 Staff Directory \u00b7 Facebook \u00b7 Twitter \u00b7 Instagram \u00b7 YouTube \u00b7 Facebook\u00a0...", "url": "https://durhamnc.gov/", "type": "web"}, "22": {"title": "Blue Cross NC: North Carolina Health Insurance Plans", "snippet": "Shop for health insurance plans for North Carolina. Blue Cross NC offers individual and family, Medicare, vision, and dental insurance plan options.", "url": "https://www.bluecrossnc.com/", "type": "web"}, "23": {"title": "NC Department of Commerce", "snippet": "North Carolina is a state of minds. Our diverse talent is what connects businesses with their ongoing success here. Bolster your business.", "url": "https://www.nccommerce.com/", "type": "web"}, "24": {"title": "City of Charlotte", "snippet": "Official website for the city of Charlotte, North Carolina.", "url": "https://charlottenc.gov/", "type": "web"}, "25": {"title": "Greensboro, NC | Home", "snippet": "City of Greensboro | 300 West Washington Street, Greensboro, NC 27401. 336-373-CITY (2489) Calls may be recorded. Employee Portal Sitemap Policies\u00a0...", "url": "https://www.greensboro-nc.gov/", "type": "web"}, "26": {"title": "North Carolina Museum of Natural Sciences", "snippet": "North Carolina Museum of Natural Sciences in downtown Raleigh: visit natural history exhibits, go to fun events, take a class, go on a trip or learn about scientific\u00a0...", "url": "https://naturalsciences.org/", "type": "web"}, "27": {"title": "Town of Cary | Home", "snippet": "Canceled: Carolina Brain Aneurysm Awareness Race (In Honor of Ellie Helton) \u00b7 +1 More. Sun. Tomorrow. Oct 11. Canceled: NC Walk4Hearing \u00b7 Canceled:\u00a0...", "url": "https://www.townofcary.org/", "type": "web"}, "28": {"title": "City of Wilmington, NC | Home", "snippet": "City of Wilmington, NC. Home Menu. Jobs Bids & RFPs City Council Maps Contact Us \u00b7 Home; Expand/closeServices. Expand/closeBusiness \u00b7 Business Loans\u00a0...", "url": "https://www.wilmingtonnc.gov/", "type": "web"}, "29": {"title": "North Carolina Museum of Art", "snippet": "Today's Hours \u00b7 Galleries: 10 AM\u20135 PM \u00b7 Park: Dawn to Dusk\u00a0...", "url": "https://ncartmuseum.org/", "type": "web"}, "30": {"title": "Delta: North Carolina seeing rain, wind, risk of severe storms", "snippet": "2 hours ago \u2014 North Carolina's Forecast. NHS said 1 to 3 inches of total rain can be expected in the Triad, with the potential for places in the southern\u00a0...", "url": "https://www.wxii12.com/article/delta-north-carolina-rain-severe-storms-forecast/34333509", "type": "web"}, "31": {"title": "Visit North Carolina | North Carolina Holidays - Visit The USA", "snippet": "North Carolina \u00b7 A festive location for craft beer at Birdsong Brewing in Charlotte \u00b7 Blooming rhododendron flowers on a scenic overlook near Burnsville \u00b7 The\u00a0...", "url": "https://www.visittheusa.com/state/north-carolina", "type": "web"}, "32": {"title": "North Carolina President: general election Polls | FiveThirtyEight", "snippet": "Who's ahead in North Carolina? An updating average of 2020 presidential general election polls, accounting for each poll's quality, sample size and recency.", "url": "https://projects.fivethirtyeight.com/polls/president-general/north-carolina/", "type": "web"}, "33": {"title": "Welcome to the North Carolina State Fairgrounds", "snippet": "We may not be able to celebrate at the N.C. State Fair together this year, but we're bringing you your fair food fix for11 straight days from 22 local North Carolina\u00a0...", "url": "https://www.ncstatefair.org/", "type": "web"}, "34": {"title": "Duke University", "snippet": "Durham Accolades \u00b7 Duke University Logo. Facebook \u00b7 Twitter \u00b7 Instagram \u00b7 YouTube. Duke University. 2080 Duke University Road, Durham, NC 27708.", "url": "https://duke.edu/", "type": "web"}, "35": {"title": "North Carolina General Assembly", "snippet": "News & Information. North Carolina COVID-19 Information and Resources \u00b7 Unofficial Listing Primary Election Results for 2021 House of Representatives.", "url": "https://www.ncleg.gov/", "type": "web"}, "36": {"title": "North Carolina Tar Heels College Football - ESPN.com", "snippet": "Get the latest North Carolina Tar Heels news, scores, stats, standings, rumors, and more from ESPN.", "url": "https://www.espn.com/college-football/team/_/id/153/north-carolina-tar-heels", "type": "web"}, "37": {"title": "Duke Energy: Savings and Information - For Your Home", "snippet": "Please select your state. Knowing where your account is located will help us serve you better. Florida. Indiana. Kentucky. North Carolina. Ohio. South Carolina.", "url": "https://www.duke-energy.com/home", "type": "web"}, "38": {"title": "UNC Charlotte: The University of North Carolina at Charlotte", "snippet": "UNC Charlotte, North Carolina's urban research university, fuels American innovation in everything from resilient and sustainable architecture and\u00a0...", "url": "https://www.uncc.edu/", "type": "web"}, "39": {"title": "Asheville, NC", "snippet": "Find things to do, events, hotels, trip ideas and outdoor activities in Asheville, North Carolina. Find great package deals and local restaurants too.", "url": "https://www.exploreasheville.com/", "type": "web"}, "40": {"title": "Home \u22c6 Battleship NC", "snippet": "Update for visitors Under Phase 2.5 of Governor Cooper's plan to ease COVID-19 restrictions, the Battleship is now welcoming visitors to the full public.", "url": "http://www.battleshipnc.com/", "type": "web"}, "41": {"title": "North Carolina FC", "snippet": "New York Red Bulls II. North Carolina FC. OKC Energy FC. Orange County SC. Philadelphia Union II. Phoenix Rising FC. Pittsburgh Riverhounds SC. Portland\u00a0...", "url": "https://www.northcarolinafc.com/", "type": "web"}, "42": {"title": "NC Biotech - Life Science Economic Development", "snippet": "The North Carolina Biotechnology Center is a life science economic development organization that helps bring ideas to market, grows North Carolina's cluster of\u00a0...", "url": "https://www.ncbiotech.org/", "type": "web"}, "43": {"title": "Greenville, NC | Home", "snippet": "Information about the State's COVID-19 Safer at Home Order, including interim guidance for Halloween activities, and the Order's impact to City programs and\u00a0...", "url": "https://www.greenvillenc.gov/", "type": "web"}, "44": {"title": "North Carolina Justice Center \u2013 Opportunity and prosperity for ...", "snippet": "Our mission is to eliminate poverty in North Carolina by ensuring that every household in the state has access to the resources, services, and fair treatment it\u00a0...", "url": "https://www.ncjustice.org/", "type": "web"}, "45": {"title": "NC DPS", "snippet": "DPS employees supervise offenders in prison, in juvenile detention centers and in community supervision. State troopers enforce North Carolina highway laws,\u00a0...", "url": "https://www.ncdps.gov/", "type": "web"}, "46": {"title": "Economic Development Partnership of North Carolina", "snippet": "EDPNC helps businesses launch, grow and locate in North Carolina. We help with site selection, incentives, export assistance, small businesses & tourism.", "url": "https://edpnc.com/", "type": "web"}, "47": {"title": "UNC Health | Changing Lives for the Better", "snippet": "UNC Health is a not-for-profit integrated health care system owned by the state of North Carolina, comprised of many locations across the state.", "url": "https://www.unchealthcare.org/", "type": "web"}, "48": {"title": "NC DOJ - Home - Attorney General Josh Stein", "snippet": "Attorney General Josh Stein. Find North Carolina's Department of Justice information today.", "url": "https://ncdoj.gov/", "type": "web"}, "49": {"title": "NC DOI", "snippet": "State Government Agency, Understand your insurance policy, File a complaint or appeal with your insurance company, Identify enrollment opportunities for\u00a0...", "url": "https://www.ncdoi.gov/", "type": "web"}, "50": {"title": "Biltmore in Asheville North Carolina", "snippet": "Visit Biltmore, America's Largest Home, built by George Vanderbilt. Explore the 8000-acre estate in the Blue Ridge Mountains of Asheville, NC.", "url": "https://www.biltmore.com/", "type": "web"}, "51": {"title": "North Carolina Covid Map and Case Count - The New York ...", "snippet": "At least 18 new coronavirus deaths and 2,203 new cases were reported in North Carolina on Oct. 10. Over the past week, there have been an average of 1,844\u00a0...", "url": "https://www.nytimes.com/interactive/2020/us/north-carolina-coronavirus-cases.html", "type": "web"}, "52": {"title": "North Carolina | Fox News", "snippet": "North Carolina. NC Democrat candidate's sex scandal raises questions about win, taking Senate majority \u00b7 2020 Senate Races1 hour ago\u00a0...", "url": "https://www.foxnews.com/category/us/us-regions/southeast/north-carolina", "type": "web"}, "53": {"title": "No. 8 Tar Heels rush past No. 19 Hokies in Chapel Hill ...", "snippet": "21 hours ago \u2014 CHAPEL HILL, N.C. \u2013 Michael Carter rushed for a career-high 214 yards, Javonte Williams added another ... 8 North Carolina rolled to a 56-45.", "url": "https://hokiesports.com/news/2020/10/10/football-no-8-tar-heels-rush-past-no-19-hokies-in-chapel-hill.aspx", "type": "web"}, "54": {"title": "North Carolina School of Science and Math", "snippet": "", "url": "https://www.ncssm.edu/", "type": "web"}, "55": {"title": "North Carolina Health News - News. Policy. Trends. North ...", "snippet": "Four agencies in eastern and western NC received federal grants to study and enhance drug treatment options in some of the state's rural opioid hotspots.", "url": "https://www.northcarolinahealthnews.org/", "type": "web"}, "56": {"title": "The North Carolina Judicial Branch", "snippet": "Providing access to court services and information. Simpler \u2014 today and tomorrow.", "url": "https://www.nccourts.gov/", "type": "web"}, "57": {"title": "North Carolina (U.S. National Park Service)", "snippet": "Blue Ridge Mountains of Virginia and North Carolina, NC,VA. A Blue Ridge Parkway experience is unlike any other: a slow-paced and relaxing drive revealing\u00a0...", "url": "https://www.nps.gov/state/nc/index.htm", "type": "web"}, "58": {"title": "City of Concord Home Page", "snippet": "The North Carolina General Assembly named Concord as the county seat in 1796, and from the mid 1800s to 1920, Concord became a booming textile and\u00a0...", "url": "https://www.concordnc.gov/", "type": "web"}, "59": {"title": "North Carolina Presidential Polls 2020 - CNN.com", "snippet": "View the latest 2020 presidential polls and head-to-head match-up between Joe Biden and Donald Trump in North Carolina. For more information, visit\u00a0...", "url": "https://edition.cnn.com/election/2020/presidential-polls/north-carolina", "type": "web"}, "60": {"title": "NC Community Colleges | Creating Success", "snippet": "The number of people served by North Carolina's apprenticeship program has nearly doubled in the past three years, according to a new report from the NC\u00a0...", "url": "https://www.nccommunitycolleges.edu/", "type": "web"}, "61": {"title": "Scandal Upends Final Weeks of Pivotal North Carolina ...", "snippet": "2 days ago \u2014 A text-message scandal has reshaped the Senate contest in North Carolina, as Republicans ramp up criticism of Democrat Cal Cunningham\u00a0...", "url": "https://www.wsj.com/articles/scandal-upends-final-weeks-of-pivotal-north-carolina-senate-race-11602258252", "type": "web"}, "62": {"title": "North Carolina voters face upended Senate race - CBS News", "snippet": "2 days ago \u2014 The North Carolina Senate race, already one of the most closely watched battleground contests in the 2020 cycle, has been upended this week\u00a0...", "url": "https://www.cbsnews.com/news/north-carolina-voters-face-upended-senate-race/", "type": "web"}, "63": {"title": "Home - NC Ports", "snippet": "Welcome to the North Carolina Ports of Wilmington and Morehead City. Learn more about port capabilities, terminal information and the latest news.", "url": "https://ncports.com/", "type": "web"}, "64": {"title": "U.S. Census Bureau QuickFacts: North Carolina", "snippet": "North Carolina. QuickFacts provides statistics for all states and counties, and for cities and towns with a population of 5,000 or more. -- Select a fact --, Population\u00a0...", "url": "https://www.census.gov/quickfacts/NC", "type": "web"}, "65": {"title": "United Way of North Carolina |", "snippet": "United Way's NC 211 system helps connect North Carolinians with human service programs in their communities. Click on the 2-1-1 Counts logo to the right to be\u00a0...", "url": "https://www.unitedwaync.org/", "type": "web"}, "66": {"title": "North Carolina Coastal Federation | Working Together for a ...", "snippet": "We provide people and groups with the assistance needed to take an active role in the stewardship of North Carolina's coastal water quality & natural resources.", "url": "https://www.nccoast.org/", "type": "web"}, "67": {"title": "North Carolina - The Nature Conservancy", "snippet": "See the Places We Protect in Your Community. Visit our North Carolina preserves to hike, bird, paddle, picnic, and more. Explore.", "url": "https://www.nature.org/en-us/about-us/where-we-work/united-states/north-carolina/", "type": "web"}, "68": {"title": "Autism Society of North Carolina | Find Help", "snippet": "The Autism Society of North Carolina improves the lives of individuals with autism, supports their families, and educates communities.", "url": "https://www.autismsociety-nc.org/", "type": "web"}, "69": {"title": "North Carolina college campus on lockdown over threats ...", "snippet": "2 days ago \u2014 A North Carolina college campus has been placed on lockdown after several offices received threats involving a Black Lives Matter mural.", "url": "https://abcnews.go.com/US/wireStory/north-carolina-college-campus-lockdown-threats-73525270", "type": "web"}, "70": {"title": "North Carolina Secretary of State Home Page", "snippet": "The NC Secretary of State's Office has received a report of individuals misrepresenting themselves as the North Carolina Department of the Secretary of State to\u00a0...", "url": "https://sosnc.gov/", "type": "web"}, "71": {"title": "Hunting in North Carolina", "snippet": "Maps have been compiled by the N.C. Wildlife Resources Commission as an aid to hunters, trappers and fishermen who use the two million acres of North\u00a0...", "url": "https://www.ncwildlife.org/hunting/hunting-in-north-carolina", "type": "web"}, "72": {"title": "North Carolina Board of Nursing: Home", "snippet": "The Board of Nursing's electronic database serves as the primary source of licensure information for nurses in North Carolina. Renew License. Renew your\u00a0...", "url": "https://www.ncbon.com/", "type": "web"}, "73": {"title": "College Foundation of North Carolina (CFNC)", "snippet": "The College Foundation of North Carolina promotes access to higher education across North Carolina by helping students plan, apply, and pay for college.", "url": "https://www.cfnc.org/", "type": "web"}, "74": {"title": "Understanding HB2: North Carolina's newest law solidifies ...", "snippet": "Mar 26, 2016 \u2014 Q&A helps explain the law passed by the North Carolina legislature that reverses a Charlotte ordinance that had extended some rights to\u00a0...", "url": "https://www.charlotteobserver.com/news/politics-government/article68401147.html", "type": "web"}, "75": {"title": "North Carolina - Wikitravel", "snippet": "Cities[edit] \u00b7 Raleigh - North Carolina's capital city and the location of many of the state's cultural institutions and the largest university in the Carolinas. \u00b7 Asheville -\u00a0...", "url": "https://wikitravel.org/en/North_Carolina", "type": "web"}, "76": {"title": "North Carolina Solar | SEIA", "snippet": "North Carolina's solar industry grew quickly thanks in part to the state's Renewable Energy and Energy Efficiency Portfolio Standard (REPS) and strong state\u00a0...", "url": "https://www.seia.org/state-solar-policy/north-carolina-solar", "type": "web"}, "77": {"title": "Equality NC", "snippet": "Equality North Carolina is the oldest statewide organization in the country dedicated to securing rights and protections for the LGBTQ community. We're invested\u00a0...", "url": "https://equalitync.org/", "type": "web"}, "78": {"title": "North Carolina 2020: Best of North Carolina Tourism ...", "snippet": "North Carolina Tourism: Tripadvisor has 2720142 reviews of North Carolina Hotels, Attractions, and Restaurants making it your best North Carolina resource.", "url": "https://www.tripadvisor.com/Tourism-g28954-North_Carolina-Vacations.html", "type": "web"}, "79": {"title": "UNC-TV | Home", "snippet": "UNC-TV Public Media North Carolina.", "url": "https://www.unctv.org/", "type": "web"}, "80": {"title": "UNC System: Homepage", "snippet": "The University of North Carolina System is a multi-institution university dedicated to serving the state of North Carolina and its people through world-class\u00a0...", "url": "https://www.northcarolina.edu/", "type": "web"}, "81": {"title": "University of North Carolina School of the Arts - UNCSA", "snippet": "The University of North Carolina School of the Arts is a top-ranked creative and performing arts conservatory in Winston-Salem, N.C..", "url": "https://www.uncsa.edu/", "type": "web"}, "82": {"title": "UNC Asheville: Home", "snippet": "UNC Asheville's seventh African Americans in Western North Carolina and Southern Appalachia Conference will take place online this year, from 10 a.m.-3 p.m.\u00a0...", "url": "https://www.unca.edu/", "type": "web"}, "83": {"title": "North Carolina Medical Board", "snippet": "The North Carolina Medical Board was established in order to properly regulate the practice of medicine and surgery for the benefit and protection of the people\u00a0...", "url": "https://www.ncmedboard.org/", "type": "web"}, "84": {"title": "North Carolina | State Facts & History - Infoplease", "snippet": "Information on North Carolina's economy, government, culture, state map and flag, major cities, points of interest, famous residents, state motto, symbols,\u00a0...", "url": "https://www.infoplease.com/us/states/north-carolina", "type": "web"}, "85": {"title": "North Carolina Wesleyan College", "snippet": "North Carolina Wesleyan College is a dynamic, student centered, 4-year private college that BELIEVE's in the value of a liberal arts education.", "url": "https://ncwc.edu/", "type": "web"}, "86": {"title": "Apex, NC - Official Website | Official Website", "snippet": "Contact Us. Apex Town Hall 73 Hunter Street P.O. Box 250. Apex, NC 27502. Phone: 919-249-3400. Hours Monday through Friday 8 am to 5 pm\u00a0...", "url": "https://www.apexnc.org/", "type": "web"}, "87": {"title": "The North Carolina Arboretum: Homepage", "snippet": "Nestled in the Southern Appalachian Mountains just south of Asheville, The North Carolina Arboretum offers acres of cultivated gardens and groomed trails\u00a0...", "url": "https://www.ncarboretum.org/", "type": "web"}, "88": {"title": "City of Gastonia - Home", "snippet": "Gastonia, N.C., just minutes west of Charlotte, is one of the area's best places to live and work with an ideal combination of location, size and livability. Gastonia\u00a0...", "url": "https://www.cityofgastonia.com/", "type": "web"}, "89": {"title": "City of Winston-Salem, NC | Official Website", "snippet": "The Carolina Classic Fair's COVID-19-driven alternative, the Drive Thru, drew more than 10,000 visitors during its four-day run and provided a welcome boost to\u00a0...", "url": "https://www.cityofws.org/", "type": "web"}, "90": {"title": "North Carolina Medical Society | Leadership in Medicine", "snippet": "January 29, 2021 - January 31, 2021. 2021 NC Dermatology Association VIRTUAL Annual Meeting (Jan. 29-31, 2021). View All Events\u00a0...", "url": "https://www.ncmedsoc.org/", "type": "web"}, "91": {"title": "Burlington, NC - Official Website | Official Website", "snippet": "Contact Us. Burlington Municipal Building 425 S Lexington Avenue P.O. Box 1358. Burlington, NC 27216. Phone: 336.222.5000 \u00b7 Directory\u00a0...", "url": "https://www.burlingtonnc.gov/", "type": "web"}, "92": {"title": "North Carolina Bar Association \u2013 Seeking Liberty + Justice", "snippet": "Pro Bono Practice in North Carolina. Included with your NCBA membership. Add to your CLE account to view anytime in the next 90 days. Access Now\u00a0...", "url": "https://www.ncbar.org/", "type": "web"}, "93": {"title": "North Carolina Pictures and Facts - National Geographic Kids", "snippet": "Nickname: The Tar Heel State \u00b7 Statehood: 1789; 12th state \u00b7 Population (as of July 2015): 10,042,802 \u00b7 Capital: Raleigh \u00b7 Biggest City: Charlotte \u00b7 Abbreviation: NC.", "url": "https://kids.nationalgeographic.com/explore/states/north-carolina/", "type": "web"}, "94": {"title": "NAMI North Carolina", "snippet": "... increases in the need for mental health services,\u201d says Yang Cheng, assistant professor of communication at North Carolina State University and first author of\u00a0...", "url": "https://naminc.org/", "type": "web"}, "95": {"title": "NC Department of Natural and Cultural Resources", "snippet": "Home to North Carolina's state parks, historic sites, museums, aquariums, zoo and other cultural attractions and programs.", "url": "https://www.ncdcr.gov/", "type": "web"}, "96": {"title": "North Carolina Zoo", "snippet": "The North Carolina Zoo - Asheboro, NC \u00b7 See Y'all this Fall \u00b7 Visit Our Elephants \u00b7 Virtual Visit & Schools.", "url": "https://www.nczoo.org/", "type": "web"}, "97": {"title": "270+ additional COVID-19 cases in North ...wbtv.com", "url": "https://www.wbtv.com/2020/04/20/additional-covid-cases-north-carolina-new-deaths-reported/", "thumbnail": "rgba(32,33,36,0)", "type": "image"}, "98": {"title": "North Carolina - Wikipediaen.wikipedia.org", "url": "https://en.wikipedia.org/wiki/North_Carolina", "thumbnail": "rgba(26,115,232,.4)", "type": "image"}, "99": {"title": "Asheville, North Carolina - Wikipediaen.wikipedia.org", "url": "https://en.wikipedia.org/wiki/Asheville,_North_Carolina", "thumbnail": "rgba(0,0,0,.42)", "type": "image"}, "100": {"title": "Amazon.com : North Carolina County Map ...amazon.com", "url": "https://www.amazon.com/North-Carolina-County-Map-18-2/dp/1635975085", "thumbnail": "rgba(255,255,255,.90)", "type": "image"}, "101": {"title": "Charlotte | Location & History | Britannicabritannica.com", "url": "https://www.britannica.com/place/Charlotte-North-Carolina", "thumbnail": "rgba(0,172,193,.7)", "type": "image"}, "102": {"title": "North Carolina Politics ...today.duke.edu", "url": "https://today.duke.edu/2020/02/voters-one-stop-online-resource-north-carolina-politics", "thumbnail": "rgba(100,100,100,.6)", "type": "image"}, "103": {"title": "Our State | Celebrating North Carolinaourstate.com", "url": "https://www.ourstate.com/", "thumbnail": "rgba(150,191,242,.17)", "type": "image"}, "104": {"title": "Best car insurance in North Carolina ...bankrate.com", "url": "https://www.bankrate.com/insurance/car/north-carolina/", "thumbnail": "rgba(66,133,244,.04)", "type": "image"}, "105": {"title": "Congress remap nearing completion in ...wect.com", "url": "https://www.wect.com/2019/11/15/congress-remap-nearing-completion-north-carolina/", "thumbnail": "rgba(0,0,0,.41)", "type": "image"}, "106": {"title": "Vacation Rentals in North Carolina ...tripadvisor.com", "url": "https://www.tripadvisor.com/VacationRentals-g28954-Reviews-North_Carolina-Vacation_Rentals.html", "thumbnail": "rgba(0,0,0,.20)", "type": "image"}, "107": {"title": "North Carolina Fuquay Varina NC South Lakessouthlakesliving.com", "url": "https://www.southlakesliving.com/events/moving-to-north-carolina/", "thumbnail": "rgba(32,33,36,.255)", "type": "image"}, "108": {"title": "North Carolina Statewide Forecast Mapsweather.gov", "url": "https://www.weather.gov/rah/nc", "thumbnail": "rgba(204,204,204,.75)", "type": "image"}, "109": {"title": "Map of the State of North Carolina, USA ...nationsonline.org", "url": "https://www.nationsonline.org/oneworld/map/USA/north_carolina_map.htm", "thumbnail": "rgba(66,133,244,.26)", "type": "image"}, "110": {"title": "Landmark Healthlandmarkhealth.org", "url": "https://www.landmarkhealth.org/service-area/north-carolina/", "thumbnail": "rgba(32,33,36,.10)", "type": "image"}, "111": {"title": "Great Cities in North Carolina | Moving ...moving.com", "url": "https://www.moving.com/tips/10-great-cities-to-call-home-in-north-carolina/", "thumbnail": "rgba(51,51,51,.8)", "type": "image"}, "112": {"title": "Asheville, North Carolina, Approves ...nytimes.com", "url": "https://www.nytimes.com/2020/07/16/us/reparations-asheville-nc.html", "thumbnail": "rgba(0,0,0,.098)", "type": "image"}, "113": {"title": "Visit North Carolina | North Carolina ...visittheusa.com", "url": "https://www.visittheusa.com/state/north-carolina", "thumbnail": "rgba(255,255,255,.1)", "type": "image"}, "114": {"title": "9 Coolest Cities in North Carolina in ...tripstodiscover.com", "url": "https://www.tripstodiscover.com/coolest-cities-in-north-carolina/", "thumbnail": "rgba(34,34,34,.87)", "type": "image"}, "115": {"title": "NC State Universityncsu.edu", "url": "https://www.ncsu.edu/", "thumbnail": "rgba(131,131,131,.50)", "type": "image"}, "116": {"title": "Best Places to Retire in North Carolina ...money.usnews.com", "url": "https://money.usnews.com/money/retirement/baby-boomers/articles/best-places-to-retire-in-north-carolina", "thumbnail": "rgba(32,33,36,.1)", "type": "image"}, "117": {"title": "climate crisis numbers ...ncpolicywatch.com", "url": "http://www.ncpolicywatch.com/2020/06/05/experts-see-a-dire-warning-for-north-carolina-in-new-climate-crisis-numbers/", "thumbnail": "https://encrypted-tbn0.gstatic.com/images?q=tbn%3AANd9GcRNXo7Ir13tRd2zNfIZJfkpyWEyGEPwEYDvgw&usqp=CAU", "type": "image"}, "118": {"title": "Five ways Charlotte, North Carolina ...urban.org", "url": "https://www.urban.org/urban-wire/five-ways-charlotte-north-carolina-deepened-its-understanding-its-eviction-crisis", "thumbnail": "https://encrypted-tbn0.gstatic.com/images?q=tbn%3AANd9GcTbK3KfrwPjvUVAI4cuNjuYQTuqBZu1HULdzg&usqp=CAU", "type": "image"}, "119": {"title": "North Carolina - HISTORYhistory.com", "url": "https://www.history.com/topics/us-states/north-carolina", "thumbnail": "https://encrypted-tbn0.gstatic.com/images?q=tbn%3AANd9GcSY9sOYGhL8VbcmRwmzQjoTXOGIuZRAlEoPtw&usqp=CAU", "type": "image"}, "120": {"title": "North Carolina | Capital, Map, History ...britannica.com", "url": "https://www.britannica.com/place/North-Carolina-state", "thumbnail": "https://encrypted-tbn0.gstatic.com/images?q=tbn%3AANd9GcQHO1FXyoWkaHPoBV0N3iji_MhC5vVf3twrbw&usqp=CAU", "type": "image"}, "121": {"title": "North Carolina Climate Science Report ...ncics.org", "url": "https://ncics.org/programs/nccsr/", "thumbnail": "https://encrypted-tbn0.gstatic.com/images?q=tbn%3AANd9GcTg8IbpVlu_K7w547Blw5GciHYyc8GZBw7DJQ&usqp=CAU", "type": "image"}, "122": {"title": "Before Moving to North Carolina ...lifestorage.com", "url": "https://www.lifestorage.com/blog/moving/moving-to-north-carolina/", "thumbnail": "https://encrypted-tbn0.gstatic.com/images?q=tbn%3AANd9GcSogM3JqwJCIjxY9pL-ldcfx3vPQrGCa9-AaQ&usqp=CAU", "type": "image"}, "123": {"title": "The 11 Best Beaches in North Carolina ...cntraveler.com", "url": "https://www.cntraveler.com/galleries/2016-06-30/the-best-beaches-in-north-carolina", "thumbnail": "https://encrypted-tbn0.gstatic.com/images?q=tbn%3AANd9GcS5YEZEtM4Sjw1wxDDydlHLRtV5G2J-0LMi6Q&usqp=CAU", "type": "image"}, "124": {"title": "North Carolinanature.org", "url": "https://www.nature.org/en-us/about-us/where-we-work/united-states/north-carolina/", "thumbnail": "https://encrypted-tbn0.gstatic.com/images?q=tbn%3AANd9GcQrVVx5c7sV9ejc5AmK41dC-1duibev9HHJwg&usqp=CAU", "type": "image"}, "125": {"title": "North Carolina Postsecondary Leaders ...ednc.org", "url": "https://www.ednc.org/perspective-announcing-the-north-carolina-postsecondary-leaders-program/", "thumbnail": "https://encrypted-tbn0.gstatic.com/images?q=tbn%3AANd9GcSNmM83V5OymGTtb5cr875GN2Q4c_wWnu0kQg&usqp=CAU", "type": "image"}, "126": {"title": "TodayIs: National North Carolina Day ...avltoday.6amcity.com", "url": "https://avltoday.6amcity.com/north-carolina-day/", "thumbnail": "https://encrypted-tbn0.gstatic.com/images?q=tbn%3AANd9GcSSOTlf-BE6R4SS4OopE01er2DjnsxFTt_JKA&usqp=CAU", "type": "image"}, "127": {"title": "Raeford, North Carolina - Wikipediaen.wikipedia.org", "url": "https://en.wikipedia.org/wiki/Raeford,_North_Carolina", "thumbnail": "https://encrypted-tbn0.gstatic.com/images?q=tbn%3AANd9GcTjEKqUROevSY3dQJqMImKtLuC5oU3sa_TidA&usqp=CAU", "type": "image"}, "128": {"title": "North Carolina ranks among top states ...wsoctv.com", "url": "https://www.wsoctv.com/news/local/where-north-carolina-ranks-among-top-states-working-home/RBHSH7QQOBEKBMGBJZ2KORXY54/", "thumbnail": "https://encrypted-tbn0.gstatic.com/images?q=tbn%3AANd9GcTuRRqZtg8sBjsInkyO-jQ1NlDCTWpJDllWcw&usqp=CAU", "type": "image"}, "129": {"title": "Delta: North Carolina seeing rain, wind ...wxii12.com", "url": "https://www.wxii12.com/article/delta-north-carolina-rain-severe-storms-forecast/34333509", "thumbnail": "https://encrypted-tbn0.gstatic.com/images?q=tbn%3AANd9GcQq5aU2Rd2XeHzkscRt9LaDdVFGHvntN5qWfg&usqp=CAU", "type": "image"}, "130": {"title": "Find a Park | NC State Parksncparks.gov", "url": "https://www.ncparks.gov/find-a-park", "thumbnail": "https://encrypted-tbn0.gstatic.com/images?q=tbn%3AANd9GcTLjHPNjtUVhjSfXfTVTlqlDNXQYbIZxdLx4A&usqp=CAU", "type": "image"}, "131": {"title": "state for a summer road trip ...wcnc.com", "url": "https://www.wcnc.com/article/news/north-carolina-ranked-the-best-state-for-a-summer-road-trip/275-bb53bd5a-41f0-4ef6-ad3c-596f44c46746", "thumbnail": "https://encrypted-tbn0.gstatic.com/images?q=tbn%3AANd9GcRf-f2_azJPXTs9MZ9PbVti6vHSmChopwerTQ&usqp=CAU", "type": "image"}, "132": {"title": "Here's What Your Money Can Buy in North ...moving.com", "url": "https://www.moving.com/tips/heres-what-your-money-can-buy-in-north-carolina-right-now/", "thumbnail": "https://encrypted-tbn0.gstatic.com/images?q=tbn%3AANd9GcSnFIwXvhvxgB3hBWiEoF5vQbRUeOAUZcqR-w&usqp=CAU", "type": "image"}, "133": {"title": "Two North Carolina beaches named top 10 ...wwaytv3.com", "url": "https://www.wwaytv3.com/2020/05/22/two-north-carolina-beaches-named-top-10-best-in-the-country/", "thumbnail": "https://encrypted-tbn0.gstatic.com/images?q=tbn%3AANd9GcQQja69LHYKcc9dDMBtEdDSimBPwvIJd_9m6Q&usqp=CAU", "type": "image"}, "134": {"title": "U-Haul names Raleigh-Durham area the ...newsobserver.com", "url": "https://www.newsobserver.com/news/state/north-carolina/article239234578.html", "thumbnail": "https://encrypted-tbn0.gstatic.com/images?q=tbn%3AANd9GcRRZZaCdCNL9jgqv4N9eFmWiMexnerTEOPjGA&usqp=CAU", "type": "image"}, "135": {"title": "North Carolina Delayed During Map Fight ...chapelboro.com", "url": "https://chapelboro.com/news/state-government/filing-for-ncs-2020-congressional-races-delayed-over-district-maps", "thumbnail": "https://encrypted-tbn0.gstatic.com/images?q=tbn%3AANd9GcTdhrIX1cRe62dqPrYXK4p4C7wSGDNqzpAnPQ&usqp=CAU", "type": "image"}, "136": {"title": "Keep North Carolina Beautiful - Homekeepncbeautiful.org", "url": "http://keepncbeautiful.org/", "thumbnail": "https://encrypted-tbn0.gstatic.com/images?q=tbn%3AANd9GcQjDBceHB71aq23OHEx-2dxbEoTqfYoBA03Pg&usqp=CAU", "type": "image"}, "137": {"title": "North Carolina: Images of the Tar Heel ...theatlantic.com", "url": "https://www.theatlantic.com/photo/2020/08/north-carolina-photos/615520/", "thumbnail": "https://encrypted-tbn0.gstatic.com/images?q=tbn%3AANd9GcSDSuCUaiDo0q4INFqRF444KO5ETDs2NzzZNQ&usqp=CAU", "type": "image"}, "138": {"title": "Transport Refrigeration Unit Repair ...refrigeratedtransporter.com", "url": "https://www.refrigeratedtransporter.com/resources/reefer-repair-directory/article/21720616/north-carolina-transport-refrigeration-unit-repair-facilities", "thumbnail": "https://encrypted-tbn0.gstatic.com/images?q=tbn%3AANd9GcQZ2xaCdPlOj8WUA49RxfnBi6r6F7oykafCpQ&usqp=CAU", "type": "image"}, "139": {"title": "Vacation in Blue Ridge Mountains, North ...bluegreenvacations.com", "url": "https://www.bluegreenvacations.com/destinations/north-carolina/blue-ridge-mountains", "thumbnail": "https://encrypted-tbn0.gstatic.com/images?q=tbn%3AANd9GcR-f2Dik12aZt_rBf-U832hc4VGuJBr7BQiog&usqp=CAU", "type": "image"}, "140": {"title": "Outdoor Advertising in North Carolinaoutfrontmedia.com", "url": "https://www.outfrontmedia.com/find-your-market/north-carolina", "thumbnail": "https://encrypted-tbn0.gstatic.com/images?q=tbn%3AANd9GcT1QJIQqxs4sR6w4bpoOs6liduTdnBG9Q2Rxw&usqp=CAU", "type": "image"}, "141": {"title": "NC earthquake: USGS confirms 5.1 ...citizen-times.com", "url": "https://www.citizen-times.com/story/news/2020/08/09/nc-earthquake-usgs-confirms-5-1-magnitude-sparta-north-carolina/3329890001/", "thumbnail": "https://encrypted-tbn0.gstatic.com/images?q=tbn%3AANd9GcS7Lg17ZNz5Byp4HJYpIVyEw6PRG3XivDEuFQ&usqp=CAU", "type": "image"}, "142": {"title": "Evictions surge in North Carolina ...wcnc.com", "url": "https://www.wcnc.com/article/money/evictions-in-nc-surge-as-pandemic-protections-expire/275-6ec5b7d7-abd0-41ce-93bc-76b1844fffa3", "thumbnail": "https://encrypted-tbn0.gstatic.com/images?q=tbn%3AANd9GcSyGZ8F9993Rnaxq-vNzko-T_0vGbdAzb7TZw&usqp=CAU", "type": "image"}, "143": {"title": "North Carolina Executive Mansion ...visitraleigh.com", "url": "https://www.visitraleigh.com/listing/north-carolina-executive-mansion/58146/", "thumbnail": "https://encrypted-tbn0.gstatic.com/images?q=tbn%3AANd9GcRXHYREwSK8ljoi5GNuRM44_Q_a0jVQI0kzvg&usqp=CAU", "type": "image"}, "144": {"title": "Travel Channeltravelchannel.com", "url": "https://www.travelchannel.com/destinations/us/nc/photos/north-carolinas-most-overlooked-beaches", "thumbnail": "https://encrypted-tbn0.gstatic.com/images?q=tbn%3AANd9GcTHRL7xigaEEM2UhVNt_4pMcs5pL1DFQBLewg&usqp=CAU", "type": "image"}, "145": {"title": "North Carolina | Bulk Transload ...bulktransporter.com", "url": "https://www.bulktransporter.com/resources/transload-directory/article/21655904/north-carolina-bulk-transload-facilities-directory", "thumbnail": "https://encrypted-tbn0.gstatic.com/images?q=tbn%3AANd9GcR7un0sIX9ha0XvB5bTw2wUD4JmfE877GREdg&usqp=CAU", "type": "image"}, "146": {"title": "The Best States For Business 2018 ...forbes.com", "url": "https://www.forbes.com/sites/kurtbadenhausen/2018/11/28/the-best-states-for-business-2018-north-carolina-leads-the-way/", "thumbnail": "https://encrypted-tbn0.gstatic.com/images?q=tbn%3AANd9GcQAb11jR8ZItTxJl7AtT455BcsoRm-TwHhdgA&usqp=CAU", "type": "image"}, "147": {"title": "bustling food scene ...amny.com", "url": "https://www.amny.com/things-to-do/charlotte-food-scene-1-30817516/", "thumbnail": "https://encrypted-tbn0.gstatic.com/images?q=tbn%3AANd9GcSZtSx8EHuqO1sUfs160TqWj3nA03AHMqqEOA&usqp=CAU", "type": "image"}, "148": {"title": "NCDHHS: 125,219 COVID-19 cases in North ...wjhl.com", "url": "https://www.wjhl.com/local-coronavirus-coverage/ncdhhs-125219-covid-19-cases-in-north-carolina/", "thumbnail": "https://encrypted-tbn0.gstatic.com/images?q=tbn%3AANd9GcR6USylRzJGqOe-5ru42ZIBKwwKseMXUvnSYQ&usqp=CAU", "type": "image"}, "149": {"title": "2019 North Carolina Manufacturing Facts ...nam.org", "url": "https://www.nam.org/state-manufacturing-data/2019-north-carolina-manufacturing-facts/", "thumbnail": "https://encrypted-tbn0.gstatic.com/images?q=tbn%3AANd9GcQEEnu2SY7ZR7PM9sSWQx0nSFUReFmwBSqKRA&usqp=CAU", "type": "image"}, "150": {"title": "North Carolina Rankings and Facts | US ...usnews.com", "url": "https://www.usnews.com/news/best-states/north-carolina", "thumbnail": "https://encrypted-tbn0.gstatic.com/images?q=tbn%3AANd9GcSwpx1O-a3Qv67u7AcPMAfOPhaAA0Yi_ke9Pg&usqp=CAU", "type": "image"}, "151": {"title": "Best Places To Live In North Carolina ...m.youtube.com", "url": "https://m.youtube.com/watch?v=eCRsb2vCWdo", "thumbnail": "https://encrypted-tbn0.gstatic.com/images?q=tbn%3AANd9GcTpFtC8736N-h1mXLtFTWUo787nH8lvxCcCsQ&usqp=CAU", "type": "image"}, "152": {"title": "Top 40 Coolest NC Mountain Townsromanticasheville.com", "url": "https://www.romanticasheville.com/small_towns.htm", "thumbnail": "https://encrypted-tbn0.gstatic.com/images?q=tbn%3AANd9GcSirg-WWzTZC3UzRAuhUSOL3d3Tt-76Pv_6LA&usqp=CAU", "type": "image"}, "153": {"title": "Best Places to Live in North Carolina ...thecrazytourist.com", "url": "https://www.thecrazytourist.com/15-best-places-live-north-carolina/", "thumbnail": "https://encrypted-tbn0.gstatic.com/images?q=tbn%3AANd9GcTCuS1f69mRjbvvlklwTFmFvXnvMiCjR-ZpHA&usqp=CAU", "type": "image"}, "154": {"title": "Medicaid In North Carolina ...wfae.org", "url": "https://www.wfae.org/post/whats-next-medicaid-north-carolina", "thumbnail": "https://encrypted-tbn0.gstatic.com/images?q=tbn%3AANd9GcT0oAE8IeCXUmeh7byGK3AUfyUvqaq7HmOpOw&usqp=CAU", "type": "image"}, "155": {"title": "North Carolina Museum of Art | Raleigh ...visitraleigh.com", "url": "https://www.visitraleigh.com/listing/north-carolina-museum-of-art/58220/", "thumbnail": "https://encrypted-tbn0.gstatic.com/images?q=tbn%3AANd9GcS4gLw49GU5cXtR-bk-hoLH9dBX6VUI4gDSsA&usqp=CAU", "type": "image"}, "156": {"title": "COVID-19 cases reported in NCwmbfnews.com", "url": "https://www.wmbfnews.com/2020/04/20/additional-covid-cases-north-carolina-new-deaths-reported/", "thumbnail": "https://encrypted-tbn0.gstatic.com/images?q=tbn%3AANd9GcSLgGvCd8PsH6lOzEcUERt2UMUB7zuql0-fkg&usqp=CAU", "type": "image"}, "157": {"title": "July 4th beach forecast for NC: it's ...newsobserver.com", "url": "https://www.newsobserver.com/news/weather-news/article243984407.html", "thumbnail": "https://encrypted-tbn0.gstatic.com/images?q=tbn%3AANd9GcRouNiF2EzS5b1cokXkZ197wxt0UNDbk7Jdjg&usqp=CAU", "type": "image"}, "158": {"title": "Before Moving to North Carolina ...lifestorage.com", "url": "https://www.lifestorage.com/blog/moving/moving-to-north-carolina/", "thumbnail": "https://encrypted-tbn0.gstatic.com/images?q=tbn%3AANd9GcSYb3-Ezm9S56eNhe3wZz5JAN7HREgIIHdeXw&usqp=CAU", "type": "image"}, "159": {"title": "Where Are the North Carolina Mountains ...orchardinn.com", "url": "https://orchardinn.com/blog/north-carolina-mountains-best-views/", "thumbnail": "https://encrypted-tbn0.gstatic.com/images?q=tbn%3AANd9GcRUGJKh5XU8D6FUsXwLvfNTZFwVSyY1djJiAw&usqp=CAU", "type": "image"}, "160": {"title": "North Carolina: Alignment Healthcarealignmenthealthcare.com", "url": "https://www.alignmenthealthcare.com/Locations/North-Carolina", "thumbnail": "https://encrypted-tbn0.gstatic.com/images?q=tbn%3AANd9GcSE9m6aURFBKrS45t7vb6yo0f3fTEEL-mbfaA&usqp=CAU", "type": "image"}, "161": {"title": "25 Brilliant Facts About North Carolina ...mentalfloss.com", "url": "https://www.mentalfloss.com/article/73159/25-brilliant-facts-about-north-carolina", "thumbnail": "https://encrypted-tbn0.gstatic.com/images?q=tbn%3AANd9GcTOGixl0l9tYfFCzLlFo_rcXyn4pHblI0Fckg&usqp=CAU", "type": "image"}, "162": {"title": "NC coronavirus update: Some North ...abc11.com", "url": "https://abc11.com/nc-coronavirus-cases-north-carolina-beaches-are-open/6110959/", "thumbnail": "https://encrypted-tbn0.gstatic.com/images?q=tbn%3AANd9GcT6oMVEwpyo9YQ4auop6NCAy4zw_bdi6DErcw&usqp=CAU", "type": "image"}, "163": {"title": "Things to Do in North Carolina - NC ...visitnc.com", "url": "https://www.visitnc.com/things-to-do", "thumbnail": "https://encrypted-tbn0.gstatic.com/images?q=tbn%3AANd9GcSmqeD1E1akM0vASuxbNqpU81jO1cKk-YGcuw&usqp=CAU", "type": "image"}, "164": {"title": "Would-be Medicaid managed care groups ...northcarolinahealthnews.org", "url": "https://www.northcarolinahealthnews.org/2019/05/28/would-be-medicaid-managed-care-groups-ask-judge-for-second-look/", "thumbnail": "https://encrypted-tbn0.gstatic.com/images?q=tbn%3AANd9GcTAnsMHyKB-zO0g1dnUd7s3Fvvc2fuy6jdmLQ&usqp=CAU", "type": "image"}, "165": {"title": "North Carolina college student ...jacksonprogress-argus.com", "url": "https://www.jacksonprogress-argus.com/news/world_nation/north-carolina-college-student-seemingly-otherwise-healthy-dies-of-covid-19-complications/article_8bbfce2e-b303-5084-af20-560999a150a4.html", "thumbnail": "https://encrypted-tbn0.gstatic.com/images?q=tbn%3AANd9GcT4UFnqZlLLuuwd2Yxe6LDdOSAQX8OV0BVu9w&usqp=CAU", "type": "image"}, "166": {"title": "NC Department of Natural and Cultural ...ncdcr.gov", "url": "https://www.ncdcr.gov/", "thumbnail": "https://encrypted-tbn0.gstatic.com/images?q=tbn%3AANd9GcRuq7WRm0N4iOhFFpmiE_Kbs6OSJKkUs1l5Zw&usqp=CAU", "type": "image"}, "167": {"title": "15 Best Small Towns in North Carolina ...countryliving.com", "url": "https://www.countryliving.com/life/travel/g4845/best-small-towns-in-north-carolina/", "thumbnail": "https://encrypted-tbn0.gstatic.com/images?q=tbn%3AANd9GcRwyDUI7Ilj2IrQXHOLDcoMZWjnTgOm__vLyQ&usqp=CAU", "type": "image"}, "168": {"title": "NCDHHS: Over 11K COVID-19 cases in ...wjhl.com", "url": "https://www.wjhl.com/local-coronavirus-coverage/ncdhhs-over-11k-covid-19-cases-in-north-carolina-420-deaths/", "thumbnail": "https://encrypted-tbn0.gstatic.com/images?q=tbn%3AANd9GcSdkJJHaRegddDPt_SGR08siwrVTe5Y7dRo_Q&usqp=CAU", "type": "image"}, "169": {"title": "North Carolina by Train & Thruway Bus ...amtrak.com", "url": "https://www.amtrak.com/vacations-in-north-carolina-by-train-and-thruway-bus", "thumbnail": "https://encrypted-tbn0.gstatic.com/images?q=tbn%3AANd9GcTn3yAMFAqj_g8CZ_oVZ5DiMCqTrzclgABz2g&usqp=CAU", "type": "image"}, "170": {"title": "Raleigh, NCforbes.com", "url": "https://www.forbes.com/places/nc/raleigh/", "thumbnail": "https://encrypted-tbn0.gstatic.com/images?q=tbn%3AANd9GcRi8xBWsciJKfPpDn9uXi7UNE6wE8BAWMDjmQ&usqp=CAU", "type": "image"}, "171": {"title": "North Carolina Mountain State Fair ...wwaytv3.com", "url": "https://www.wwaytv3.com/2020/07/07/north-carolina-mountain-state-fair-canceled-due-to-covid-19/", "thumbnail": "https://encrypted-tbn0.gstatic.com/images?q=tbn%3AANd9GcSrhAJcilDTanUXRjCPBHlQQGScujkS5_vbYA&usqp=CAU", "type": "image"}, "172": {"title": "Earthquake in North Carolina Is ...nytimes.com", "url": "https://www.nytimes.com/2020/08/09/us/nc-earthquake.html", "thumbnail": "https://encrypted-tbn0.gstatic.com/images?q=tbn%3AANd9GcTfNokFbJsXxAxEye7BM0JibcAdUa062jTg4g&usqp=CAU", "type": "image"}, "173": {"title": "Environment North Carolina - Home ...facebook.com", "url": "https://www.facebook.com/EnvironmentNorthCarolina/", "thumbnail": "https://encrypted-tbn0.gstatic.com/images?q=tbn%3AANd9GcQrFbBoR2Dua43jGflXmeGJZOOYaaKqWzUQsA&usqp=CAU", "type": "image"}, "174": {"title": "Best Places to Live in North Carolina ...niche.com", "url": "https://www.niche.com/places-to-live/search/best-places-to-live/s/north-carolina/", "thumbnail": "https://encrypted-tbn0.gstatic.com/images?q=tbn%3AANd9GcTQt0ShnDI3mP8cNPES_uXrrqCbv27gicHhbA&usqp=CAU", "type": "image"}, "175": {"title": "North Carolina Tourism Generates Record ...edpnc.com", "url": "https://edpnc.com/north-carolina-tourism-generates-record-employment-visitor-spending-2016/", "thumbnail": "https://encrypted-tbn0.gstatic.com/images?q=tbn%3AANd9GcRei6G6PeJlXNc_G1nVWxj9oq9W5l0k7MscUw&usqp=CAU", "type": "image"}, "176": {"title": "Home | North Carolina Central Universitynccu.edu", "url": "https://www.nccu.edu/", "thumbnail": "https://encrypted-tbn0.gstatic.com/images?q=tbn%3AANd9GcRju3LrNZceNCbBqU2w0ZLnjH7i_esnDHpPaQ&usqp=CAU", "type": "image"}, "177": {"title": "North Carolina Estates - The Standard ...ncestates.com", "url": "https://ncestates.com/", "thumbnail": "https://encrypted-tbn0.gstatic.com/images?q=tbn%3AANd9GcTBbuySGjsqk014ecZkKoFsD97S-0TOoQHefA&usqp=CAU", "type": "image"}, "178": {"title": "NC.govnc.gov", "url": "https://www.nc.gov/", "thumbnail": "https://encrypted-tbn0.gstatic.com/images?q=tbn%3AANd9GcTUJ8lkMSPV0tsuV5Q7IOXJeoOtg-wZ6joGIQ&usqp=CAU", "type": "image"}, "179": {"title": "Town of Taylorsville - Taylorsville, NCtaylorsvillenc.com", "url": "https://www.taylorsvillenc.com/", "thumbnail": "https://encrypted-tbn0.gstatic.com/images?q=tbn%3AANd9GcRNz8weRSmNJwi-5-K9AvaKzd4C6YRkvJhgCw&usqp=CAU", "type": "image"}, "180": {"title": "5.1 magnitude earthquake reported in ...wect.com", "url": "https://www.wect.com/2020/08/09/did-you-feel-it-magnitude-earthquake-reported-near-sparta/", "thumbnail": "https://encrypted-tbn0.gstatic.com/images?q=tbn%3AANd9GcSPyAlMYALScJyIjCr0neP5-V7LWiPVi_Wzzw&usqp=CAU", "type": "image"}, "181": {"title": "An Island Of Your Own In North Carolina ...wfae.org", "url": "https://www.wfae.org/post/15m-you-can-have-island-your-own-north-carolina", "thumbnail": "https://encrypted-tbn0.gstatic.com/images?q=tbn%3AANd9GcSF4t5ub-1yWyUrR5w-syLRj_aTibqMEvvMtg&usqp=CAU", "type": "image"}, "182": {"title": "10 Most Affordable Places to Live in ...onqfinancial.com", "url": "https://onqfinancial.com/10-affordable-places-north-carolina/", "thumbnail": "https://encrypted-tbn0.gstatic.com/images?q=tbn%3AANd9GcSAap41hVoKZ6JIhRbgreKaek1mCKcnHZkvng&usqp=CAU", "type": "image"}, "183": {"title": "North Carolina - Wikipediaen.wikipedia.org", "url": "https://en.wikipedia.org/wiki/North_Carolina", "thumbnail": "https://encrypted-tbn0.gstatic.com/images?q=tbn%3AANd9GcTrrzaF5hq-mDRjwzl-Yw-F4VKGNc3lH_RoLA&usqp=CAU", "type": "image"}, "184": {"title": "NC Highway 12 is North Carolina's Line ...ourstate.com", "url": "https://www.ourstate.com/highway-12-is-north-carolinas-line-in-the-sand/", "thumbnail": "https://encrypted-tbn0.gstatic.com/images?q=tbn%3AANd9GcRi9yH6PLAVqfq6ugtaIVBbiBTv0681gDWQ9g&usqp=CAU", "type": "image"}, "185": {"title": "Western North Carolina Church Of Godwnccog.org", "url": "https://www.wnccog.org/", "thumbnail": "https://encrypted-tbn0.gstatic.com/images?q=tbn%3AANd9GcRLTScW8WcgJCkwLLgnfPKmo3cVKdhsWOlgqA&usqp=CAU", "type": "image"}, "186": {"title": "Tech Jobs Boom, Experts Saygovtech.com", "url": "https://www.govtech.com/workforce/North-Carolina-Is-Experiencing-a-Tech-Jobs-Boom-Experts-Say.html", "thumbnail": "https://encrypted-tbn0.gstatic.com/images?q=tbn%3AANd9GcR24Gxfg_cN38iF9YCjVeX8anLV6CMGw97bQA&usqp=CAU", "type": "image"}, "187": {"title": "coronavirus cases in North Carolina ...dailytarheel.com", "url": "https://www.dailytarheel.com/article/2020/03/covid-cases-map", "thumbnail": "https://encrypted-tbn0.gstatic.com/images?q=tbn%3AANd9GcQZZXXuM52RjvtWO3wUiStIqwLDlGPDEOL3Hg&usqp=CAU", "type": "image"}, "188": {"title": "Visit North Carolina - Official Travel ...visitnc.com", "url": "https://www.visitnc.com/", "thumbnail": "https://encrypted-tbn0.gstatic.com/images?q=tbn%3AANd9GcT914gfQMpIKZhO36IIqe2LYdh_EkEECmLcug&usqp=CAU", "type": "image"}, "189": {"title": "North Carolina rocked by 5.1 magnitude ...wpxi.com", "url": "https://www.wpxi.com/news/trending/north-carolina-rocked-by-51-magnitude-earthquake/CWXRDTRSM5B6RA5WF7C5GMG3QM/", "thumbnail": "https://encrypted-tbn0.gstatic.com/images?q=tbn%3AANd9GcRRo6q31CTeVuOSqiRbO3vT35o7H_xWJy6IEQ&usqp=CAU", "type": "image"}, "190": {"title": "North Carolina State Fair canceled for ...wsoctv.com", "url": "https://www.wsoctv.com/news/local/pandemic-forces-cancellation-2020-north-carolina-state-fair/TYVUTXLBUFFUBMKBA2Q5Q4OWW4/", "thumbnail": "https://encrypted-tbn0.gstatic.com/images?q=tbn%3AANd9GcRRSiZX2xEX652IipU57bZMEZep9w20n4Dt_A&usqp=CAU", "type": "image"}, "191": {"title": "Tropical Storm Arthur hits North ...woodtv.com", "url": "https://www.woodtv.com/weather/tropical-storm-arthur-crawls-closer-to-north-carolina-coast/", "thumbnail": "https://encrypted-tbn0.gstatic.com/images?q=tbn%3AANd9GcRo6eYfYvIL6SSbEUTAE7S0eJLpf1bJEQ8L4A&usqp=CAU", "type": "image"}, "192": {"title": "Most Expensive Home For Sale ...patch.com", "url": "https://patch.com/north-carolina/charlotte/12m-mansion-north-carolina-s-most-expensive-home-sale", "thumbnail": "https://encrypted-tbn0.gstatic.com/images?q=tbn%3AANd9GcR9ewZ0ZSOmDr7XXYSfNPDu_0PL_6F8_0soIg&usqp=CAU", "type": "image"}, "193": {"title": "What beaches in North Carolina are open ...abc11.com", "url": "https://abc11.com/community-events/beaches-in-north-carolina-reopening-with-phase-1/6162872/", "thumbnail": "https://encrypted-tbn0.gstatic.com/images?q=tbn%3AANd9GcQNoUd-um9hcsOEzUvxAl7hLAiN0FxFoxxwFg&usqp=CAU", "type": "image"}, "194": {"title": "4393 | FEMA.govfema.gov", "url": "https://www.fema.gov/disaster/4393", "thumbnail": "https://encrypted-tbn0.gstatic.com/images?q=tbn%3AANd9GcTLRkRmaXsnm0nbOniWi_ta91sSiu1GHxm_6g&usqp=CAU", "type": "image"}, "195": {"title": "North Carolina to get wind, rain as ...charlotteobserver.com", "url": "https://www.charlotteobserver.com/news/weather-news/article245260905.html", "thumbnail": "https://encrypted-tbn0.gstatic.com/images?q=tbn%3AANd9GcS779hF1lw01wDSBaU520WD7NNZLhwEt-B-XQ&usqp=CAU", "type": "image"}, "196": {"title": "5.1 Magnitude Earthquake Rattles North ...weather.com", "url": "https://weather.com/news/news/2020-08-09-earthquake-north-carolina-south-carolina-tennessee", "thumbnail": "https://encrypted-tbn0.gstatic.com/images?q=tbn%3AANd9GcQ96rXD_eqzg0ck3nfkWGh5vSpuMrRTQLDIfQ&usqp=CAU", "type": "image"}, "197": {"title": "North Carolina is sending parents $335, but some need to check their paperwork", "snippet": "By Travis Fain, WRAL statehouse reporter. Raleigh, N.C. \u2014 The state plans \nto send more than 1 million parents $335, but some people need to ...", "uploaded": "1 day ago", "url": "https://www.wral.com/coronavirus/north-carolina-is-sending-parents-335-but-some-need-to-check-their-paperwork/19328372/", "thumbnail": "data:image/png;base64,iVBORw0KGgoAAAANSUhEUgAAABAAAAAQCAYAAAAf8/9hAAACd0lEQVQ4jcWTS0iUYRSGn++b/3ecqRlBTCmzqKyEwlISQqzMoqBaBMHQtIgKKQihC0UE0aJ9N6pdKykwMFcR5sLKjC6ElahUZDd1NM2yNJ2Z//++00JcGLVq0YGzOZz3gfc9HCUiin8o/S9iAOf3wbXz4XNFS90qrcno6PBf7D72c1fDxdDplWVuTUCJ7huw42t2jBcZK+PTAJvK3HknDgRO7dyWWa0DCuVqul6mmx7UZl7dujm4x3WVRis+9vhtU+JpFk5Wq5qqdcFq7VlIG/Asr14ZXVHu7nON1aQFhZDo9Zv/mMH7T4RlzEfSBvEs/X3ej4mUaU8N+1bSFjyLTaaovfkXAFbakclF5UFvr2lPpgNvggHRyvf5MTqD+53b7dxle4+WlJQcVEqFpwGKFshGJgQ8AWv4/tU0xzawFk8Y+JbHnZ6ztHYt14lEIjY8PHwZaFRKZWqAUFA52TMpl5QBz4BvuHablmhYqiTp0doTJ9E/SHHxMqLRKCMjI8Tj8YrCwsKdGqB0cWDJwmw7B9+AJwwM2bF7z03H7Igt/TkqRPJWkUwmKSgoIBKJcLe5GWMMsVhsngbYv01VOFrAn7TQ95m2LeVOUe5MGw058LS1kVm5eVy6fIXiFSs5dPgIlZXredvdPaZERD28pOtWL5QYAsqBpg73TCgTf80i74xYuPEkwvHr+QQdjef7RLOyMMYMvnvdVaoBZuWochUA5U52wyPdkhWVKtQkMF45xtbSL41AW05uXm/+/AW3w6FwZTo5kXAAnr3VFzozHEBIiaKuKf24rDij/v2gcwtAu+ju/u/1714PfcjJna2fP2qxU9dT//0bfwF5PR3Lf/ZQfwAAAABJRU5ErkJggg==", "type": "news"}, "198": {"title": "Heavy rain, isolated tornadoes possible Sunday in North Carolina from Delta remnants", "snippet": "Delta made landfall in Louisiana on Friday, and its remnants are impacting \nNorth Carolina with possible heavy rain, severe thunderstorms and ...", "uploaded": "13 mins ago", "url": "https://www.newsobserver.com/news/weather-news/article246376820.html", "thumbnail": "data:image/jpeg;base64,/9j/4AAQSkZJRgABAQAAAQABAAD/2wCEAAkGBwgHBgkIBwgKCgkLDRYPDQwMDRsUFRAWIB0iIiAdHx8kKDQsJCYxJx8fLT0tMTU3Ojo6Iys/RD84QzQ5OjcBCgoKDQwNGg8PGjclHyU3Nzc3Nzc3Nzc3Nzc3Nzc3Nzc3Nzc3Nzc3Nzc3Nzc3Nzc3Nzc3Nzc3Nzc3Nzc3Nzc3N//AABEIAHAAcAMBIgACEQEDEQH/xAAbAAEAAgMBAQAAAAAAAAAAAAAABAUBAgMGB//EADUQAAEDAwMCBAQEBQUAAAAAAAECAxEABCESMUEFURMiYXEGFIGRMqGx8BVCwdHxIzM1cuH/xAAZAQEAAwEBAAAAAAAAAAAAAAAAAQMEBQL/xAAjEQACAgEEAgIDAAAAAAAAAAAAAQIRAxITITEEQUJRUnGR/9oADAMBAAIRAxEAPwD6YmwWsOz0hTOlwJTquCrWIyoALHOMweawbRRCVI6Ksg8KulA+h3xzXn2OuutXyEp6R1RTrIBhV82UkCdxzOqp4+OrlT5ZT8O3KlicfMNxjeppkakW9nYJdeWi56Su3bAVpc+aKgYiMA8yftXl+hXTl50e0unlDxHGgpZHerB749W2oNr6I94ijpCE3CCZ7Yqj6Kxd2nTra1ummipppACNRgHbOMnmo/ZN/RMn5xRC3CGx+FCJAc9Se3YVXXZDdwptDfhQmFJCtQV96mv9QbYSENku3CTqIG0ncE8YJ/KoVytF0tD1zlRRhLKhKRvknv2rRh1J3XBmzKLVXycmC2XkFwkNpMqESfb04rt1F+0uFq+WYJvCpKUrUkAbicz2kTvUVIIJJUT2BOw4/fNbRiCMHitUsWp6rMkcuhaVygDMHvQ0NDVxQDQ7UpQGawNqUG1AXXgqaun7rUFDRtOdh6elaXLV4blbiXGmkBISFgalDuNu5/T64cvEqU60G3YVgrDZxsPr39PyruXEuEBfnRpB0JRz2V61ydTOzoRm2s0soSkJQpQzrUnM8mod11JKF6Q2tToSIAECTPNadWQ5b2JdZUrWVDWElR8s7DeO0+tQMnKtzv8Av7Vbhx7jtlObLtql2atk6fOIMnEzFbCBtQUroUcxu2MZpTmlSBQ05oaAUoaHagFBtSKwNU4I09ozQFm/ZXLl83dJfSG0ESnOACRETBB3P+ImJaIc8xQVR5VaJ9+cVBHVApJSppSEH+bf7gf+1vfvm5stTQHh6hrIVken7/rXKWJp8rs7U/JU0uekcOqvpfYVbN6cmFqAwRyBUMAwM0G1BXRx41jVI5OXI8jtilKd6sKxSlKAc0NOaGgFKUoBQUoNqAV3t3kIQ808pKG3URqVwR+z9QK5PNuNGHG1JJEgHmsJ0KUNQWnsoAEg+3P3qudSiW47hI5+IQoAhIEb6tq3FCwogrb/ANVMaStuce6eP3mtEEp8p8wGxTnFeoyT6PMotdm9KClejwKUpQChpQ0ApxSnFAZrA2pQbUB1vHFOXbxcABCtIGqcDFconkirS2VaPyhDDSCMedKZI7jf9iq+4bQ3cOoaJ0JUQJP3/Oaowz+FVRpz4/nd2c0EoOpClJVESDn71lsgOhbqdaYyNRk/WawNqfWrXFPsojJp8GzhSpwltvw0ngr1R7Yrn5hMpwKzImNWe1ZHofeiVLghu2BBE96Vq2IED8OY+9bV6IB3pTmh2oBFIpSgEUG1KDagGxB0pMZAMxP0rqvS++S2QjVJKXCZ1enfv3rkZpv714cLepdnuM6Wl9G7DK7hSUtfzGJKfw4mTVq9YoDHhMIRKhErJMnf+hqJ0dUXkd2+Pcb1cRqTCkgiseeclLTfRu8eEXHVXZHXYW6wB4aUQc6RE+9RnOkNaVw+4hSsJJIIB9qnEaYgwCrYbVlSvNpKFHnaqdya9l7xwfaPPrt3mCoOJVCTGsjB9d8TvFaZq+WiUOpcaCkxqjk71EPTUnwtJUEqTlRUCQccRnnmtOPyVVSMmTxW3cCszNMSnWFKQFDWlJglPMGR+v8Aauj7S2XSheY/CobEVzM1pklkg1fZk5hLntDGpegKSgqJQlZlQTxJk/r9tqZpmhmphHRFRu6/pEnbsZoJin2oNq9EHpR0CxQA2LfrZAkJV4aTIA3yP1pcfDPT32XEqa62AlSR5EJBVk7Y2xn3FetuOlsvrUsOOtKUrUotK0ycD+laDo7ISpIuLrKNAPinA9PXG9cveyfZ1tnH9Hnun9DtOm2wDNt1RaHFKJKwFOgzzjbJjNSTZ2+sNrtupBKyEhQQMSOcY7e9XS+lMquPG8V8HWF6UuFKZAjj0qC708fPN2zbd0i28MkuNvaUg9o/t396rbvllsY+kVLPQrK1U6Et9YWokfzlYSATESPT1nGTUkWDCypwWvUpTGFoSMEHbGTjb1FSjbvJcLZtLxUvLIdD6TAJifSQMAbTuJrVy3dQuDa36vPALdzAInegKz+DWbV0m5Tb9d8RSlLAJlPmkkEceg4kVK/hlolCFiz6iZJkFI1CI/v3Gx9Ksbhbz/huOWNwnwF6gAsSvE4A+3HPeofyjiSUps+paNJTpRcpAzHE4Ik7die0ieCsuvhzp/U32VOsdbaUYQCAEJSAVb+mP04NS7z4SsrdhbqXbtwpE6AUyc/9amvWjqJU3bX7vhrUI+ZEqGMjPMD863u0O3VzavO9NutTKjoAcRA1YJP07d/pXrcmlUWVvFjm7kiiuPhOxftGnVp6rPlVpZWkbmOwONziu1p8K2RtF/8AINlpOEuKSSrEiDpzV507pqFsJLqbthST/tqfmOePepN/0m3v7i1fuFO67ZSlNhCykSpJSZ74Jqd3Il2Fgxe0eRR8PWl3YIWu36sjxllJQkgKQByfKCJj/Fb2XwrZNuFoNdXShTkFbhBg99tscbV6pPSGQQfHuTGwLxMZnmuln01u0XrQ9cLOnTDrpUOMx3xRZcntkPDj/E//2Q==", "type": "news"}, "199": {"title": "NC homeowner worried after Trump signs stolen, then her property is damaged", "snippet": "WILMINGTON, N.C. (CBS Newspath/WWAY) \u2014 Early voting starts in less than 10 \ndays in North Carolina and campaigns continue to heat up.", "uploaded": "19 hours ago", "url": "https://www.cbs17.com/news/north-carolina-news/nc-homeowner-worried-after-trump-signs-stolen-then-her-property-is-damaged/", "thumbnail": "data:image/jpeg;base64,/9j/4AAQSkZJRgABAQAAAQABAAD/2wCEAAkGBwgHBgkIBwgKCgkLDRYPDQwMDRsUFRAWIB0iIiAdHx8kKDQsJCYxJx8fLT0tMTU3Ojo6Iys/RD84QzQ5OjcBCgoKDQwNGg8PGjclHyU3Nzc3Nzc3Nzc3Nzc3Nzc3Nzc3Nzc3Nzc3Nzc3Nzc3Nzc3Nzc3Nzc3Nzc3Nzc3Nzc3N//AABEIAHAAcAMBIgACEQEDEQH/xAAbAAACAwEBAQAAAAAAAAAAAAAEBQECAwYAB//EADQQAAIBAwMCAwUHBAMAAAAAAAECAwAEEQUSIRMxIkFRFDJhcYEVIzNCkaGxBlJigiRj0f/EABcBAQEBAQAAAAAAAAAAAAAAAAEAAgP/xAAcEQEBAAMBAQEBAAAAAAAAAAAAAQIREiExE1H/2gAMAwEAAhEDEQA/APk9l4pELDGT2rtLGzRoEwWBI8mxXFQSKkiljgA+ldNa6tYrCgOpPGwHu9InFGRNEtercLbffqM5YluKVazGV1OVWkeQ5xuPwo611axEqsuq4b/KBv8Aylmo30L30/8AyFc7zztIz9KzGrfCvVl2245/NilVNr8i5iCRSITnd38qXezOPzxn/atssqnNSyFWwSD8jmvKhIJ8hSECroAaiMqG8YJX4VJZc+AEeuTQVtgqdtQrVbNKeC1O2ozVhQgof4GpjYb6Y209kbVRPHmRARjb71aQ6bGy2iEbZpZirjPIXAIo2mVif+RGcgeIDJrXUbNo7+6IPLMShIwGU+f1p1Nodjbp2dyc+81c7f3bNdMN5ZV8KknOFHYUS+leGFuo+5lC7No+FCzFEkwj5H5sCqPJvHJP61mVwK0yscdxV4ZjHjCqRnsRWefDivKCc49KiYDUIsShrKAl1wp5Gw5ByP459alCvspkaFMs2B4fKl+PUUesk8tikTECOIkjw/tkDvUvFOogP4aH6YrTUI7VLjFlcrcR4HjCFOcc8H45H0oUqfQ0TeXd3dCMXbMdgwuUC4/QUoOAOK1ZYVJG+TI7gpiqRkq6nHYiurvIYrm4tpIdJa4VgDM8aMcjtjjzoyujJtxiQXAGQCDmiikpt4+X6wcnduOcUccDvU1z6ZAE3je9PL8i5NYSW8hOfeNNggqdgzR0iWJTHKpkiLAd19aqxwAMHin3RB860h0yW4/CgZ/kOKezJb8c2CKJ06EXN2kJdYwwPibtwM10D6BOq7ntsD6UNJovRkDMpRj2IPFX6RrjL+E8i/dAAc57VeO5niQqrDYe4z6Uyn0h04k3Dz4waw+y4/7mp7jNln1jHdSllfaDtO4HHnW1/rE18qicq2w8ALtq32YvlK4qPstc8uauomUTy3AlkWPKRjc2Pyius0X+q7bR1VH3OmB4Y8ZrnY7NIlIHn3PrXjZRHnb+9FylUun0LQU0QgpBp8Us0b45iBI+ZP1rL+pP6VtJr5Xs2Fm0hKt9392WAzn4celcToWuz6frguOr1VnbEpfjdk19J/qNjq9hHJYynanjGw878Y/TFGe9+O2PNnr5XdSpbTPE8isynHgORRmmJb3S5aQg/Hijr6w9k0/2mRRLPKxV4pIthX9aX2zW1vbRh2ImGQ4A4HpiizwTGS+m66dbFQVZifj2pxZTLFH0iefIeQrl49X2ArHEzY8zQM9/fzFtkcgz6LRzt07xx+OsvtR6RKKcn1oC71FpFQhFO318650zaiDhopD9K2ja8OSYG48jVzF+pxFfNJJmSL5UPdbBKel2PcelYrJdbARCQc4qLUSLcu15BK6t26bDw/tVpjKzKJJPpzU4YHDKR8ximMVvG7DoxSbf+zGaZeypOg+9d8eRPahzmG3N9zirYpw1q2emiFvpWJgUHDDDelQuJb0weCoNbRFo08BKj0U1r01BxkfrXiADtBxRtpmzNISXdmbzJPeoCI3vKDWj4YqEjJx8at02TlgR86thmkIzgVo0RAxnn1qw79s/TNVkdSwOSB6dqkzEbh8FhzV9hNSu08g1dVGeJB8qhpkAwc54Hka86sBxya1JjYcHOKhcE8YqOlA8me+K2SWVOUPzqNuTVl4qS5vJjxnHrUCeYDaknHxqpUHtVSlC9dRJp8ON8cClfV1HH1qZNNSUDEMW1hksvcGmEKOSzGLpgjvu7/ShGuEtXJnkfaewVS38CtO2i640uTYXwuQOCAKyaz60eEYsQufwyM0ffW8k0YlhaZRs7pgfzS62uJbdmjlleUOCMM44/SgKW1vcrKpK9jjBIo9reBGZpmVd3c44oaGwunkzaI4PkX4xU6hZaog33YjZFGMjypAT7Phe6ZUZHUnjacCi5dPgMbCJIyy8cNxn60ujs5IHMkc8Y9DntTjSYZLhGeVomce7g/zUIVNFc2rACBefhmpaNpxveHpnsCOBTO5nn9pWKRoosdmPNabb+6h6OyCRM8SDsMULRPHpskj7WZR58c1aXTJ4ecZT+4CugtNPngCdYRK6HBZSSSKLv5reOLMmTjninR5jjREceFlLema0FncOhZYzx8RRN82nzM5BUHuMDBzUIkpgZ4HIZfMHORRoeOogaaWI9dFQ+gOa8iSBvuyuzzBGSTVZsmMiNiD5EUIttdFy/tJJ8hmtNjZD7RHJDJa5AHAJ70DbXEUcpi+z3ix+fp9/rVgJrdC7oG/27fOri+LRbmZQo9GqAhWjcsoUqWPJzzmgpdDhkl3PcSBMglWO7P70TbzxyAsBnPrVY5mjl2GMbG5BHNBD+waaZXUW6ADt3GflRFpo9sCzC0MbHgHqE0XBKhbPPbnI7VW6vrm3TNtbCbH+WKRqKPoFm8TIYmVyPxFPehk0m3hfp/aU4APubgMmhJdf1a3mWSe2KKeyDsava311fu8txEI0HZ3GAKF4Yy2FwTtjvnBI7bQQKQ6jcahp8nTkXqDORJtyDR8t3bwT9WS5Ut/i3ej4tVtHi3GZG+Z5pVjizdrPc5mtlLE8geHNdLaezpb7oYxGncimjCynPijjkz23KM1jdaZp9xGqvGFK+6EODQpjp//Z", "type": "news"}, "200": {"title": "Gusty winds, isolated tornado possible for parts of central North Carolina Sunday", "snippet": "Parts of central North Carolina will be under a Level 1 risk for severe \nweather Sunday. This means gusty winds and an isolated tornado are possible.", "uploaded": "5 hours ago", "url": "https://abc11.com/weather/parts-of-central-nc-under-marginal-risk-for-severe-weather/6938845/", "thumbnail": "https://encrypted-tbn0.gstatic.com/images?q=tbn:ANd9GcRPzXqt-AKrGyVqUViTAzSYQTnqQRjtWOmL8_R9CmeEZuXHlxZYUu_TCRQ&usqp=CAI&s", "type": "news"}, "201": {"title": "2 dead, suspect hospitalized after NC shooting on party bus", "snippet": "GREENSBORO, N.C. (WGHP) \u2014 Two people are dead after a shooting on a party \nbus in Greensboro Friday night, according to a news release.", "uploaded": "1 day ago", "url": "https://www.cbs17.com/news/north-carolina-news/2-dead-suspect-hospitalized-after-shooting-on-party-bus-in-greensboro/", "thumbnail": "https://encrypted-tbn0.gstatic.com/images?q=tbn:ANd9GcQOG7ATb8GzvtVlWFegi-L3pbg0Y7_hCFnpZOlKM27u087f6RnyzrDaV3U&usqp=CAI&s", "type": "news"}, "202": {"title": "Threats over Black Lives Matter mural prompt lockdown at campus in North Carolina", "snippet": "Threatening emails over a Black Lives Matter mural at the University of \nNorth Carolina Asheville prompted a campuswide lockdown on Friday, ...", "uploaded": "19 hours ago", "url": "https://www.nbcnews.com/news/us-news/threats-over-black-lives-matter-mural-prompts-lockdown-campus-north-n1242830", "thumbnail": "https://encrypted-tbn0.gstatic.com/images?q=tbn:ANd9GcT4btKNqXgPgDCoJwTaHSIbk8iJ4PWQciAFrg0KsRlxG4C-2Q-EQpDOzVg&usqp=CAI&s", "type": "news"}, "203": {"title": "Media Reaction to North Carolina's victory over Virginia Tech", "snippet": "The North Carolina Tar Heels came into Saturday's game looking to get a \npivotal win in a crucial matchup against Virginia Tech. The Tar Heels ...", "uploaded": "20 hours ago", "url": "https://247sports.com/LongFormArticle/UNC-Tar-Heels-defeat-Virginia-Tech-Sam-Howell-Mack-Brown-152734215/", "thumbnail": "https://encrypted-tbn0.gstatic.com/images?q=tbn:ANd9GcSIFDML0Vfq0lOySqZ-2I4oVOEo-1iUBs2MAhslEbFtH_0stXNdT9y0Shk&usqp=CAI&s", "type": "news"}, "204": {"title": "Remnants of Delta bring severe weather threat to NC", "snippet": "There's a potential for heavy rain, damaging winds and flooding on Sunday \nas the remnants of Delta will pass over North Carolina. A severe ...", "uploaded": "1 day ago", "url": "https://www.wral.com/rain-from-deltas-remnants-falls-across-nc-severe-weather-risk-ahead/19329336/", "thumbnail": "https://encrypted-tbn0.gstatic.com/images?q=tbn:ANd9GcQHdvyj_ohKC95J_IsHIqXQSquNYK2z6RJj89gnR6qW26Mi9BnWfobu84Y&usqp=CAI&s", "type": "news"}, "205": {"title": "North Carolina Rolls Over Virginia Tech 56-45", "snippet": "North Carolina's Javonte Williams (25) breaks away from Virginia Tech's \nRayshard Ashby (23) on a 19-yard run for a touchdown to give the Tar ...", "uploaded": "18 hours ago", "url": "https://virginiatech.sportswar.com/article/2020/10/10/north-carolina-rolls-virginia-tech-56-45/", "thumbnail": "https://encrypted-tbn0.gstatic.com/images?q=tbn:ANd9GcQW1xluH9TaJP6-sICYKqqnumzZ_qjgzutBkcepx9Oy2xvH_NHYY69hIDY&usqp=CAI&s", "type": "news"}, "206": {"title": "North Carolina seeing rain, wind, risk of severe storms & isolated tornadoes from Delta remnants", "snippet": "Delta made landfall in Louisiana Friday evening as a Category 2 hurricane \nand is expected to move northeast toward Tennessee and North ...", "uploaded": "18 hours ago", "url": "https://www.wxii12.com/article/delta-north-carolina-rain-severe-storms-forecast/34333509", "thumbnail": "https://encrypted-tbn0.gstatic.com/images?q=tbn:ANd9GcR-oM65qahVdgKoWdHng_5Ynasnm6JirSRW7GGI7hcDEgG4AZD7CKEVwdM&usqp=CAI&s", "type": "news"}, "207": {"title": "Search continues for 4 people behind shooting in NC Walmart", "snippet": "ROCKY MOUNT, N.C. (WNCN) \u2014 Rocky Mount Police are searching for four \nsuspects in connection with a shooting inside the Walmart on ...", "uploaded": "1 day ago", "url": "https://myfox8.com/news/search-continues-for-4-people-behind-shooting-in-nc-walmart/", "thumbnail": "https://encrypted-tbn0.gstatic.com/images?q=tbn:ANd9GcQmSYnMyIBXD91Dd0MV_zKurX9eTFdY33VZWB8_aqHnhu3WqNSrpGP_ku0&usqp=CAI&s", "type": "news"}, "208": {"title": "Sexts and coronavirus: Must-win Senate race upended down the stretch", "snippet": "It was a crazy 24 hours in North Carolina's Senate race: Just a few hours \nafter Republican Sen. Thom Tillis reported a positive coronavirus ...", "uploaded": "1 week ago", "url": "https://www.politico.com/news/2020/10/03/cal-cunningham-texts-north-carolina-425810", "thumbnail": "https://encrypted-tbn0.gstatic.com/images?q=tbn:ANd9GcSCfSw81GFmlEi-dQmj1a3KUYtXgmDgn5RwHPOryTkwE4X8MpJLvTb4-_4&usqp=CAI&s", "type": "news"}, "209": {"title": "Sports North Carolina", "snippet": "The North Carolina High School Athletic Association released Wednesday its \nplan for the upcoming school year, shortening all sports seasons ...", "uploaded": "4 hours ago", "url": "http://southsidemessenger.com/sports-north-carolina/", "thumbnail": "data:image/png;base64,iVBORw0KGgoAAAANSUhEUgAAABAAAAAQCAYAAAAf8/9hAAADcklEQVQ4jWWPWWhcZQCFz///d3Ln3jv7mGUmy3ScTJsmmTRtaWNSFDSmSanGuhTB5UlFtD74JEWwigrSp9IXBaWgDyIUiwiiYFG0dnlIKtE0tE3aLDbbTGYyk5k7d7//9aUUl/P8nY9ziNj/DP4XzkNyW/YUr1TCupp/E4QsM0ECpT7YlgpCyD2UCS3d/+p6jgMx0f56bNfwcUkPdNtm6T7b1qZBiEpA/Zw79j8F5L8LPNeR448enWuBkAxUdKxtebDNUs00Krcs2wrVq/NHCCHXAMDzPNB7JkJBCIUjxsb1UCaZljh2dxpQJAHBcCbY2Nyze+f9bRm/FB4HoSBUAIC7As+D59ohT2p5/8Ae9ukLqXNQvAIUJYJUE0e1VgI35tAa0yD7pZRjGeCuDQAQ4HkAo53B3tGvc7GNXede+RCFJREFuQPv/XwMS0UFYoOFcj2G81er0FSecBzF79jcZqLr3r1Agg6VI11Ni4gqOk6cHYRtl/DR2GfwCQI0N4mxfTfw9pOXMJzDYy+NbPx+4vDsb21BZ5QJiR5w01iHUWtbC/QPHcldwcHMMo59MYDhPddxuHcC+ZKN10a+Qdq/gLdGL5PxgduNCcFtv5OP2ow1ZiGnssdb+h55R49ncWOK4OWxX5BhJi5/mcZAxyqeGrmEZFxDrQIwoQGuJcLUQvjkQuJzweMeqKQkHbNu+FHxX7z+IF79eAWnXvwWWTgo/RhHw00Zm1kXPzQ8gbNn/ippNDbTv3d/+0z14hnmS/bC2dpccwl/3MfkSMBmWCh0IN08hUSujOA2HcXZIITpAOrGDjy/dVW4A7Cfbqkn9Zp6hbGm7RAbW0+H+4YOKDUR1HRhOxSDnRMorFAsuxJyD6/DDHP4Fm/DJWDP7s9Hbm45k9OrgV8puBf0b9u+V7EUsKoBwIZWz+P096NYLTOYFY6J2RiqSRuJp0toHy3jTyeG2c1EDyUuBDm9491IS3eGzm3AclSo6gpEXxQVqw/7er/CUNcyUAMK81FMTCbxweQgitJDcCXnqKxceEOQs7nnmO4BLsdWZd71BGZE4kmlWqb4bqof1bKF+cUoYFHIZYqFqoSw7IMcCEKTmw8xKK2e2LXzAUHjpp+G9LpbVH2pFPfr3Fxad83+5DVzMF0xs42aWc1LxoyaMjQhbbpWWS8W/jj5NyZjgBi5rxi3AAAAAElFTkSuQmCC", "type": "news"}, "210": {"title": "COVID-19 cases at Elon University, Alamance County and ...", "snippet": "On Wednesday, Alamance County reported 32 new coronavirus cases and North \nCarolina reported 1,711 new cases. By Elon News Network | 10 ...", "uploaded": "13 hours ago", "url": "https://www.elonnewsnetwork.com/article/2020/10/coronavirus-case-tracker-elon-north-carolina-10-10", "thumbnail": "https://encrypted-tbn0.gstatic.com/images?q=tbn:ANd9GcToYNEVnZKcbCAtI_3djXBycCxwkG2dUz8UiImaJtAphB4JxLmXw5Ups98&usqp=CAI&s", "type": "news"}, "211": {"title": "What is North Carolina's PCR threshold for COVID-19 testing?", "snippet": "ASHEVILLE, N.C. (WLOS) \u2014 News 13's investigative team is working ... \"What \nis the PCR cycle threshold used by North Carolina testing labs?", "uploaded": "22 hours ago", "url": "http://wlos.com/news/news-13-investigates/what-is-north-carolinas-pcr-threshold-for-covid-19-testing", "thumbnail": "https://encrypted-tbn0.gstatic.com/images?q=tbn:ANd9GcSKLuwk7_SJCPf_z8kXo51auQP0Np4wAu9ap9wToK4bWvtv8kiQs2Ir8Fs&usqp=CAI&s", "type": "news"}, "212": {"title": "Where\u2019s the best place for millennials? NC city named among most desirable to renters", "snippet": "NC city named among most desirable to renters ... North Carolina is home to \na top U.S. city for younger adults who hope to rent, a new report ...", "uploaded": "2 days ago", "url": "https://www.charlotteobserver.com/news/state/north-carolina/article246311080.html", "thumbnail": "https://encrypted-tbn0.gstatic.com/images?q=tbn:ANd9GcS-e6y-vbGwb-OMJ3JtdFKtTo2BJ2EIsPUpDndzMtmQloSPbOufow6BtI4&usqp=CAI&s", "type": "news"}, "213": {"title": "NC COVID-19 Update: Over 7500 new cases in North Carolina this week", "snippet": "WLOS \u2014 As of Friday, Oct. 9, 2020, North Carolina health officials say \nthere have been a total of 227,431 COVID-19 cases in the state, ...", "uploaded": "1 day ago", "url": "https://wlos.com/news/local/nc-covid-19-update-over-7500-new-cases-in-north-carolina-this-week", "thumbnail": "https://encrypted-tbn0.gstatic.com/images?q=tbn:ANd9GcRN0kP5Nkcb0fskcp8VzAxP3sBR0pxCcRWE58ggcePCUvzUSQxJt4c9TFo&usqp=CAI&s", "type": "news"}, "214": {"title": "'You just helped kill my mom': North Carolina woman who lost mom to COVID 19 implores everybody to wear masks", "snippet": "RALEIGH, N.C. (WTVD) -- COVID-19 continues to take lives, and a North \nCarolina corrections officer who lost her mother to the virus has a ...", "uploaded": "1 day ago", "url": "https://abc11.com/covid-19-death-mask-north-carolina-coronavirus/6893292/", "thumbnail": "https://encrypted-tbn0.gstatic.com/images?q=tbn:ANd9GcT4W3h_HImzalxjs3TqunM1kC2AJ1uT_638_gVyOaWrMeMnArpGQEn_WY0&usqp=CAI&s", "type": "news"}, "215": {"title": "Plenty of good ACC candidates \u2014 like North Carolina \u2014 for the SDCCU Holiday Bowl", "snippet": "North Carolina's Michael Carter breaks away from the Virginia Tech defense \nfor a 62-yard touchdown run. (ASSOCIATED PRESS). Local bowl ...", "uploaded": "15 hours ago", "url": "https://www.sandiegouniontribune.com/sports/college/story/2020-10-10/college-football-week-6-acc-north-carolina-virginia-tech-sdccu-holiday-bowl-mack-brown", "thumbnail": "https://encrypted-tbn0.gstatic.com/images?q=tbn:ANd9GcQeZK5C6pY--aLrVp-SbpwVlgd6fyAR89LSiDH4V6hKs898iU7sbyIxblA&usqp=CAI&s", "type": "news"}, "216": {"title": "North Carolina hosts Donald Trump Jr. campaign events", "snippet": "FAYETTEVILLE, N.C. \u2014. Donald Trump Jr. campaigned in North Carolina \nSaturday with events in Rowland and Fayetteville. Both events were a ...", "uploaded": "57 mins ago", "url": "https://www.wxii12.com/article/north-carolina-donald-trump-jr-campaign-events/34336324", "thumbnail": "https://encrypted-tbn0.gstatic.com/images?q=tbn:ANd9GcRFOBQEjLT7fs_prYxsoJB0zl7OLxl3WR4HN-tS49QhE8K3LYmheZjnAE4&usqp=CAI&s", "type": "news"}, "217": {"title": "Guest Opinion: Growing North Carolina's clean energy future - The Coastland Times", "snippet": "By Bob Steinburg. Clean energy in the form of wind and solar power is a \nvital component of North Carolina's economy \u2014 and is critical to our ...", "uploaded": "20 hours ago", "url": "https://www.thecoastlandtimes.com/2020/10/10/guest-opinion-growing-north-carolinas-clean-energy-future/", "thumbnail": "https://encrypted-tbn0.gstatic.com/images?q=tbn:ANd9GcRcKEvFbBUYU11SvJTFMXU66MdXg0ljzy2Ox5N5rOA4SK96HWo1eB_j0Pk&usqp=CAI&s", "type": "news"}, "218": {"title": "NC coronavirus update October 7: Health officials asking those who attended Charlotte brewery celebration to get tested for COVID-19", "snippet": "RALEIGH, N.C. -- Here are the latest updates about COVID-19, the disease \ncaused by the novel coronavirus, in North Carolina.", "uploaded": "4 days ago", "url": "https://abc11.com/health/latest-nc-reports-more-than-1000-hospitalizations/6807774/", "thumbnail": "https://encrypted-tbn0.gstatic.com/images?q=tbn:ANd9GcQepvpEQujCI0Xykpvw1r-_7UnbXg1Y40e9hq4pwgBH2erY12TA_Wy_qZ8&usqp=CAI&s", "type": "news"}, "219": {"title": "Battleground 2020: North Carolina's Suburbs", "snippet": "Voters like Murphy are potentially key this election year in North \nCarolina. She is a suburban voter, living in Union County. Suburbs \nnationwide ...", "uploaded": "1 day ago", "url": "https://spectrumlocalnews.com/nc/charlotte/news/2020/10/10/battleground-2020--north-carolina-s-suburbs", "thumbnail": "https://encrypted-tbn0.gstatic.com/images?q=tbn:ANd9GcSiK2fi1xBT_PZ3wgLXBl1rgsfu6tA1KHWuertqMYi6TyCxCLsFl0cHNq0&usqp=CAI&s", "type": "news"}, "220": {"title": "North Carolina man killed in shooting after argument erupts at ...", "snippet": "An argument at a card game in North Carolina escalated into a shooting that \nleft one man dead early Saturday, investigators said. Deputies responded \naround 3 ...", "uploaded": "11 mins ago", "url": "https://www.foxnews.com/us/north-carolina-man-killed-shooting-card-game-argument", "thumbnail": "https://encrypted-tbn0.gstatic.com/images?q=tbn:ANd9GcRGzmT8tJLx0LcXjsnHsl1mjrrjtT5xbw42LZw08ck7j2cwTWVT3awkyL0&usqp=CAI&s", "type": "news"}, "221": {"title": "Fall Weather Means Outdoor Dining in NC During Coronavirus", "snippet": "BOONE, N.C. \u2014 At the Lost Province Brewing Co. in downtown Boone, ... and \nstreets across North Carolina when they were allowed to reopen ...", "uploaded": "1 day ago", "url": "https://spectrumlocalnews.com/nc/charlotte/news/2020/10/09/cities-take-advantage-of-fall-weather-with-outdoor-dining-in-north-carolina", "thumbnail": "https://encrypted-tbn0.gstatic.com/images?q=tbn:ANd9GcRBIL7XDOrCtBWHmzioQPxBTl1FU-ZYETtD68QQzKq9b053Cy2MhB6t4c4&usqp=CAI&s", "type": "news"}, "222": {"title": "Hurricane Delta: What Storm Remnants Will Mean For North Carolina", "snippet": "NORTH CAROLINA \u2014 The remnants of gulf storm Hurricane Delta could dump up \nto 4 inches of rain on the Charlotte metro region this weekend, according \nto ...", "uploaded": "2 days ago", "url": "https://patch.com/north-carolina/charlotte/hurricane-delta-what-storm-remnants-will-mean-north-carolina", "thumbnail": "https://encrypted-tbn0.gstatic.com/images?q=tbn:ANd9GcRNBDd-5y6Z-8InPXSW0Zh0mV6ewDMCXQdCcqEytHCRUXYhWBsXOvLfc58&usqp=CAI&s", "type": "news"}, "223": {"title": "Scandal and coronavirus rattle pivotal North Carolina Senate race between Thom Tillis and Cal Cunningham", "snippet": "Republican Sen. Thom Tillis and Democrat Cal Cunningham face off in a North \nCarolina Senate race that will help to decide the chamber's ...", "uploaded": "2 days ago", "url": "https://www.cnbc.com/2020/10/08/north-carolina-senate-cal-cunningham-scandal-shapes-race-with-thom-tillis.html", "thumbnail": "https://encrypted-tbn0.gstatic.com/images?q=tbn:ANd9GcTxV2ghAB971ljV9nUM2es8hJxu6HM_s7uyOREgx2mAXDWPCL-DIJEuYF8&usqp=CAI&s", "type": "news"}, "224": {"title": "\u2018Hangover\u2019 actor and North Carolina native Zach Galifianakis has message about voting", "snippet": "\u201cVoting in North Carolina is easy,\u201d he begins by saying. To register \nonline, Galifianakis tells voters to visit the DMV website with their \ndriver's ...", "uploaded": "3 days ago", "url": "https://www.charlotteobserver.com/news/state/north-carolina/article246283975.html", "thumbnail": "https://encrypted-tbn0.gstatic.com/images?q=tbn:ANd9GcQY3-9XFxy1nRPfzOavdRKfef7cyAOW6xQlig6OFIXyHR5hCu4soHPtCzc&usqp=CAI&s", "type": "news"}, "225": {"title": "'My kids are starving': Food banks and pantries see explosive demand in North Carolina as pandemic continues", "snippet": "I have to do something,\" she recalls telling an employee with NC Works, \nNorth Carolina's central system providing employment help and career ...", "uploaded": "3 days ago", "url": "https://www.cnbc.com/2020/10/07/food-banks-and-pantries-see-explosive-demand-amid-ongoing-pandemic-in-north-carolina.html", "thumbnail": "https://encrypted-tbn0.gstatic.com/images?q=tbn:ANd9GcTQujcgktllOVSOBZxTraluBlDUnIM6237HNwJPsZafcp4LPTmb7Td0m1E&usqp=CAI&s", "type": "news"}, "226": {"title": "North Carolina mail-in voting: What you need to know", "snippet": "WINSTON-SALEM, N.C. \u2014. The coronavirus pandemic may be changing how people \nvote in North Carolina, with requests for mail-in absentee ...", "uploaded": "20 hours ago", "url": "https://www.wxii12.com/article/election-north-carolina-mail-in-absentee-ballott/34336043", "thumbnail": "https://encrypted-tbn0.gstatic.com/images?q=tbn:ANd9GcTA8zkkkucRQudSQuhAQkwj__OoIeWNPk0JvqYb3yw3jhz5Fr1UGzIuni4&usqp=CAI&s", "type": "news"}, "227": {"title": "Hurricane Delta: NC mountains brace for deluge, Charlotte to skirt full brunt, NWS says", "snippet": "The North Carolina mountains were bracing for a deluge from the remnants of \nHurricane Delta on Saturday, while Charlotte was expected to ...", "uploaded": "1 day ago", "url": "https://www.charlotteobserver.com/news/weather-news/article246361640.html", "thumbnail": "https://encrypted-tbn0.gstatic.com/images?q=tbn:ANd9GcRtw7bYDTL9vkIalw5acWofekRQtXDTV4SsaNsIEo-buFtbOnN1hlhe2nw&usqp=CAI&s", "type": "news"}, "228": {"title": "Despite aid programs, thousands went bankrupt in North Carolina as COVID-19 raged", "snippet": "Bouncing Back: NC's economy journey to recovery. This report is brought to \nyou by The North Carolina News Collaborative, a coalition of 22 ...", "uploaded": "2 days ago", "url": "https://www.charlotteobserver.com/news/coronavirus/article246281625.html", "thumbnail": "https://encrypted-tbn0.gstatic.com/images?q=tbn:ANd9GcTM2d54G1x4-AqMXBXNPvQ3hYyU9tLqnowoksrAEgW08IDHYMlfPOQ72us&usqp=CAI&s", "type": "news"}, "229": {"title": "COVID-19 moratorium on utility disconnections has expired in ...", "snippet": "In North Carolina, a moratorium put in place expired Sept. 1. The authority \nof state public utilities commissions varies by state, the group said in ...", "uploaded": "19 hours ago", "url": "https://www.thecentersquare.com/north_carolina/covid-19-moratorium-on-utility-disconnections-has-expired-in-north-carolina/article_813b2732-08bd-11eb-a37c-278189f7961a.html", "thumbnail": "data:image/png;base64,iVBORw0KGgoAAAANSUhEUgAAABAAAAAQCAYAAAAf8/9hAAAAjUlEQVQ4jcVSsRGAIAwMHnW0ZAc2YWA2YQA7SnUBbYiHEYKc3vkdT/Ihzytnwg7Psflox5zQ+WWjGUskCdyUOWovHRpTm9CccCbMADBV6tGZsIoCqbm4L4nkh94VNh+t8tEqSKa/9uB/ATIROxN5EeAJJJdLyVw4oTiR/hmT01VQ3fdJZBMkoCgAchpPHDOpItFuYY5JAAAAAElFTkSuQmCC", "type": "news"}, "230": {"title": "Nearly 47,000 sign up to work polls in North Carolina", "snippet": "Raleigh, N.C. \u2014 State election officials worried that, with the ... \nlawsuits that will eventually finalize North Carolina's absentee ballot \nrules for this ...", "uploaded": "2 days ago", "url": "https://www.wral.com/nearly-47-000-sign-up-to-work-polls-in-north-carolina/19327077/", "thumbnail": "https://encrypted-tbn0.gstatic.com/images?q=tbn:ANd9GcS_-FY7BfEcys0ciTv_lmapxnFZHXwLy93Oiaj3Mb-s6uCgs6-0orGW3vY&usqp=CAI&s", "type": "news"}, "231": {"title": "State auditor candidates want to track how NC tax dollars are being spent", "snippet": "A candidate for North Carolina state auditor thinks \u201c2020\u201d will become a \ncurse word. When Anthony Street won the Republican primary for ...", "uploaded": "3 hours ago", "url": "https://www.newsobserver.com/news/politics-government/election/article246246000.html", "thumbnail": "https://encrypted-tbn0.gstatic.com/images?q=tbn:ANd9GcTkULEgoQpwSvnE896Ud5_oTBhqLy8_BwTxuFIPbwgiCJBrzpmsEakP24U&usqp=CAI&s", "type": "news"}, "232": {"title": "Employer-based insurance premiums up", "snippet": "Used with permission. Stay in the Know. Get NC Health News headlines to \nyour inbox!", "uploaded": "11 hours ago", "url": "https://www.northcarolinahealthnews.org/2020/10/11/employer-based-insurance-premium-costs-increase/", "thumbnail": "https://encrypted-tbn0.gstatic.com/images?q=tbn:ANd9GcSbFChF_nP0tHLeeBZHPUCQt8uDZoEji6Xrvr418wTtwCnVF1OJQoK7wCg&usqp=CAI&s", "type": "news"}, "233": {"title": "North Carolina's film industry is gaining momentum, again", "snippet": "Why N.C.?: North Carolina's diverse terrain, from the ocean to the \nmountains, and generally mild weather create options for production ...", "uploaded": "2 days ago", "url": "https://www.charlotteagenda.com/234610/north-carolinas-film-industry-is-gaining-momentum-again/", "thumbnail": "https://encrypted-tbn0.gstatic.com/images?q=tbn:ANd9GcT-VvLsKy2AfDAqU_VtMjk3KlALXXRPV2ricNnLndyx3EweUKhyvseaSQU&usqp=CAI&s", "type": "news"}, "234": {"title": "Blue Devils Drop Home Opener to North Carolina, 4-0 - Duke ...", "snippet": "DURHAM, N.C. \u2013 Duke field hockey fell to North Carolina, 4-0, in the home \nopener on Williams Field at Jack Katz Stadium Sunday afternoon.", "uploaded": "6 days ago", "url": "https://goduke.com/news/2020/10/4/field-hockey-blue-devils-drop-home-opener-to-north-carolina-4-0.aspx", "thumbnail": "https://encrypted-tbn0.gstatic.com/images?q=tbn:ANd9GcQ6Ovn0k4GxORxkoo7hptD2hC76fhiZY611FonASNJBSQZqShKr4jqhHtc&usqp=CAI&s", "type": "news"}, "235": {"title": "North Carolina family pleas for help after 19-year-old daughter goes missing in San Francisco", "snippet": "CHAPEL HILL, N.C. \u2014 A North Carolina family is looking for answers after \ntheir 19-year-old daughter went missing in San Francisco.", "uploaded": "1 day ago", "url": "https://myfox8.com/news/north-carolina-family-pleas-for-help-after-19-year-old-daughter-goes-missing-in-san-francisco/", "thumbnail": "https://encrypted-tbn0.gstatic.com/images?q=tbn:ANd9GcQsCHPqGNfU02zSeNGPM57FboWHRBl50hXANAMMHq1iKM7fMF94rkc3w4c&usqp=CAI&s", "type": "news"}, "236": {"title": "Mail-in ballots are being rejected in North Carolina. It won\u2019t be the only state to face this.", "snippet": "A major factor is North Carolina's requirement that absentee ballots be \nwitnessed and signed by a third party, a requirement found in many other ...", "uploaded": "3 days ago", "url": "https://www.washingtonpost.com/opinions/mail-in-ballots-are-being-rejected-in-north-carolina-it-wont-be-the-only-state-to-face-this/2020/10/07/d792445e-0812-11eb-a166-dc429b380d10_story.html", "thumbnail": "https://encrypted-tbn0.gstatic.com/images?q=tbn:ANd9GcSlddVUUsf-SZ6j75nwqdeougqviGxzxatKWPLzd7md5_HoNNUPkH9Q0Ho&usqp=CAI&s", "type": "news"}, "237": {"title": "North Carolina State at Virginia: 3 keys for the Cavaliers", "snippet": "2Establish the run: North Carolina State has struggled defensively this \nyear, and much of its issues start with being unable to stop opposing \nrun ...", "uploaded": "1 day ago", "url": "https://richmond.com/sports/college/uva/north-carolina-state-at-virginia-3-keys-for-the-cavaliers/article_e4f9ee1e-ef74-56e9-ac81-3e2081eb2d03.html", "thumbnail": "https://encrypted-tbn0.gstatic.com/images?q=tbn:ANd9GcQd8xlO9jhb3QNmgiSVUon8d5avXlMxSCwSWJ26SkI&usqp=CAI&s", "type": "news"}, "238": {"title": "Hundreds infected by coronavirus in North Carolina prisons", "snippet": "CHARLOTTE, N.C. \u2014 Much like the coronavirus's impact once inside ... An \nanalysis of numbers from the North Carolina Department of Public ...", "uploaded": "1 day ago", "url": "https://www.wcnc.com/article/news/investigations/hundreds-coronavirus-test-positive-north-carolina-prison-inmates-guards-health/275-befa8a87-4334-4218-82fd-e17c0ff58512", "thumbnail": "https://encrypted-tbn0.gstatic.com/images?q=tbn:ANd9GcTti3R4iJwTNHzBtqnJHSPix7srBeGBd6WFeMmDzRoSO5zYXSVyhCTfZ6E&usqp=CAI&s", "type": "news"}, "239": {"title": "North Carolina unemployment benefits are taxable income", "snippet": "WILMINGTON, N.C. (WECT) - According to the North Carolina Department of \nCommerce Employment Security since March 15, more than 1.3 ...", "uploaded": "2 days ago", "url": "https://www.wect.com/2020/10/08/north-carolina-unemployment-benefits-are-taxable-income/", "thumbnail": "https://encrypted-tbn0.gstatic.com/images?q=tbn:ANd9GcT_-qjd89h4n5L5V6vwMP6irtmRumt8ei8bSSW_xLqi-42olXXEqmLDTlk&usqp=CAI&s", "type": "news"}, "240": {"title": "North Carolina woman missing since Monday; family and ...", "snippet": "North Carolina woman missing since Monday; family and police seek public's \nhelp. Kristin Glass, 43, last made contact with her family on Oct. 5.", "uploaded": "5 days ago", "url": "https://www.foxnews.com/us/north-carolina-woman-missing-police-publics-help", "thumbnail": "https://encrypted-tbn0.gstatic.com/images?q=tbn:ANd9GcSvaGHdce2w103vkCswbosZlpZeYpcY3V3EzuvnB43CME0e0jhnG_vXXgE&usqp=CAI&s", "type": "news"}, "241": {"title": "North Carolina Freedom Park: Groundbreaking ceremony Wednesday kicks off creation of area designed to honor Black heritage in NC", "snippet": "RALEIGH, N.C. (WTVD) -- A groundbreaking service was held for North \nCarolina Freedom Park in Raleigh on Wednesday. The park is a tribute ...", "uploaded": "3 days ago", "url": "https://abc11.com/freedom-park-raleigh-north-carolina-wilmington-street/6834680/", "thumbnail": "https://encrypted-tbn0.gstatic.com/images?q=tbn:ANd9GcQd63o2wDb48lKfiKoTLkIUGYNnHLQBk2xAG5ZI9piC92RnpXbNB1-lcvQ&usqp=CAI&s", "type": "news"}, "242": {"title": "Value in manure: Harvesting methane good for the environment, NC economy", "snippet": "North Carolina ranks among the highest in America in terms of methane \u2014 or \nbiomethane \u2014 potential. While Mr. Biden, as the American ...", "uploaded": "5 hours ago", "url": "https://www.fayobserver.com/story/opinion/columns/guest/2020/10/11/value-manure-harvesting-methane-good-environment-nc-economy/5927848002/", "thumbnail": "https://encrypted-tbn0.gstatic.com/images?q=tbn:ANd9GcShJfckmLdCFsp9SXQuePeOos3azp-Q_JQCZ0LaLgeM2bIsZo20Qsp0l70&usqp=CAI&s", "type": "news"}, "243": {"title": "Thousands of players luck out again with cash prizes in North Carolina lottery drawing", "snippet": "The odds of winning the $500 top prize in the Carolina Pick 3 game are 1 in \n1,000, according to the N.C. Education Lottery website. On Oct. 2, ...", "uploaded": "23 hours ago", "url": "https://www.charlotteobserver.com/news/local/article246362130.html", "thumbnail": "https://encrypted-tbn0.gstatic.com/images?q=tbn:ANd9GcTP2UHj0IKUeu3ntiy5gcD_BweFLAjhseVhnGdKX3p0f0ZzAOTwPUrmjZI&usqp=CAI&s", "type": "news"}, "244": {"title": "North Carolina reports 1,803 additional COVID-19 cases from Thursday; Hertford Co. sees only local death in 24 hours", "snippet": "North Carolina reports 1,803 additional COVID-19 cases from Thursday; \nHertford Co. sees only local death in 24 hours. items.[0].image.alt.", "uploaded": "1 day ago", "url": "https://www.wtkr.com/news/coronavirus/north-carolina-reports-1-803-additional-covid-19-cases-from-thursday-hertford-co-sees-only-local-death-in-24-hours", "thumbnail": "https://encrypted-tbn0.gstatic.com/images?q=tbn:ANd9GcTTOMNwwmCmmoNdHGihKfbrezP3OD5LunAL8yOGqFkCTXjD-j1BVndPLws&usqp=CAI&s", "type": "news"}, "245": {"title": "Florida State Seminoles vs. North Carolina Tar Heels kickoff time announced", "snippet": "Florida State holds the edge in the series, holding a 15-3 lead, though \nNorth Carolina currently holds a two-game win streak. The two schools ...", "uploaded": "7 hours ago", "url": "https://www.tomahawknation.com/2020/10/5/21502511/fsu-cfb-kickoff-watch-unc-tar-heels-north-carolina-kickoff-time-announced-espn-2020", "thumbnail": "https://encrypted-tbn0.gstatic.com/images?q=tbn:ANd9GcSXA1M0fRslxM3FeIqTZJK4cGFV807LlSCaZxHXK-w&usqp=CAI&s", "type": "news"}, "246": {"title": "North Carolina moves into Phase 3 of reopening", "snippet": "CHARLOTTE, N.C. (WBTV) - North Carolina has moved to Phase 3 of reopening. \nNorth Carolina Gov. Roy Cooper said this next phase of the ...", "uploaded": "1 week ago", "url": "https://www.wbtv.com/2020/10/02/north-carolina-moves-into-phase-reopening/", "thumbnail": "https://encrypted-tbn0.gstatic.com/images?q=tbn:ANd9GcTTzFTA7b1_wBAcokyQ1d0JF4-hl7gYT-Lp6rzk1yvgiY2bN1lPC_b_e8M&usqp=CAI&s", "type": "news"}, "247": {"title": "Former Lincoln star Don Chapman finds home at North Carolina", "snippet": "North Carolina defensive back Don Chapman covers his ground against Temple \nduring the first half of the Military Bowl on Dec. 27, 2019, in ...", "uploaded": "1 day ago", "url": "https://www.sandiegouniontribune.com/sports/college/story/2020-10-09/don-chapman-north-carolina-football-lincoln-high", "thumbnail": "https://encrypted-tbn0.gstatic.com/images?q=tbn:ANd9GcSJKPSkTz7Vy5Phck4PlFoVz2JGvKujk-Oyu6uqTO0rI2WgLUjDwCEWVog&usqp=CAI&s", "type": "news"}, "248": {"title": "Political signs in North Carolina vandalized, stolen", "snippet": "BREVARD, N.C. (WLOS) \u2014 The Transylvania County Sheriff's Office is warning \nagainst damage and theft of political campaign signs after ...", "uploaded": "20 hours ago", "url": "http://wpde.com/news/local/political-signs-in-north-carolina-vandalized-stolen", "thumbnail": "https://encrypted-tbn0.gstatic.com/images?q=tbn:ANd9GcQM81PhymFHMYQph-G-8rpwdUnzbB4dp6E96CIl-CSFwqNcWezXCcV3a_o&usqp=CAI&s", "type": "news"}, "249": {"title": "2 of 3 North Carolina offenders who walked away back in custody, prison officials say", "snippet": "RALEIGH, N.C. (WTVD) -- Two offenders participating in Extending the Limits \nof Confinement (ELC) and who walked away from their ...", "uploaded": "2 days ago", "url": "https://abc11.com/north-carolina-escaped-inmates-thomas-watson-delbert-furman-michael-coburn/6825816/", "thumbnail": "https://encrypted-tbn0.gstatic.com/images?q=tbn:ANd9GcRnysk9gVEU_ELtVkflKqgjVLkfWhDCGPFmtT9rDYJ0cUxJ1bnzPnmQS_E&usqp=CAI&s", "type": "news"}, "250": {"title": "UNC expert: pivot on COVID messages", "snippet": "North Carolina is one of only two states where the law prevents facility \nstaff from assisting with voting in any way. Here, it's illegal even for a \nstaff ...", "uploaded": "2 days ago", "url": "https://www.northcarolinahealthnews.org/2020/10/09/unc-infectious-disease-expert-white-house-should-pivot-on-its-covid-messaging/", "thumbnail": "https://encrypted-tbn0.gstatic.com/images?q=tbn:ANd9GcRA17eYONg_HCMDqSUtqt1ZcdEJsjx2UGKQ4BZhatwpga8ZFZ1prBCDm0I&usqp=CAI&s", "type": "news"}, "251": {"title": "Duke Falls to North Carolina, 2-0 - Duke University", "snippet": "DURHAM, N.C.\u2014North Carolina scored a goal in each half to earn a 2-0 \nvictory over Duke in ACC men's soccer action Friday evening at ...", "uploaded": "1 week ago", "url": "https://goduke.com/news/2020/10/2/mens-soccer-duke-falls-to-north-carolina-2-0.aspx", "thumbnail": "https://encrypted-tbn0.gstatic.com/images?q=tbn:ANd9GcSvJV3wsCU-JeILGdJwgHyRXL9g2ox3MbOgjJ83RCB-1tgM6pKFSMyCm1M&usqp=CAI&s", "type": "news"}, "252": {"title": "Army Reservist's Personal Scandal Roils North Carolina Senate Race", "snippet": "RALEIGH, N.C. \u2014 A race in North Carolina critical to control of the U.S. \nSenate has been thrown into turmoil over allegations of personal ...", "uploaded": "4 days ago", "url": "https://www.military.com/daily-news/2020/10/07/army-reservists-personal-scandal-roils-north-carolina-senate-race.html", "thumbnail": "https://encrypted-tbn0.gstatic.com/images?q=tbn:ANd9GcQyUhd0muCIfN-XG3cdI-HNj-bezHOrvq5HzihD-tJOcUgPZZvjydchijw&usqp=CAI&s", "type": "news"}, "253": {"title": "You\u2019ll laugh, you\u2019ll cry. New National Geographic TV show goes inside the NC Zoo.", "snippet": "New National Geographic TV show goes inside the NC Zoo. ... The North \nCarolina Zoo in Asheboro is considered to be the largest natural ...", "uploaded": "2 days ago", "url": "https://www.newsobserver.com/entertainment/tv/warm-tv-blog/article246283580.html", "thumbnail": "https://encrypted-tbn0.gstatic.com/images?q=tbn:ANd9GcSF5wgi4CQfD6ao77Gd8XSRn9KMBOfGHjIpCq0PaDPL8jq7HHBTbC5XQpg&usqp=CAI&s", "type": "news"}, "254": {"title": "North Carolina moving to Phase 3 of reopening today", "snippet": "CHARLOTTE, N.C. (WBTV) - North Carolina will move to Phase 3 of reopening \nFriday, Gov. Roy Cooper announced on Wednesday.", "uploaded": "1 week ago", "url": "https://www.wbtv.com/2020/09/30/north-carolina-move-phase-reopening-friday/", "thumbnail": "https://encrypted-tbn0.gstatic.com/images?q=tbn:ANd9GcTTzFTA7b1_wBAcokyQ1d0JF4-hl7gYT-Lp6rzk1yvgiY2bN1lPC_b_e8M&usqp=CAI&s", "type": "news"}, "255": {"title": "Muslim \u2018invaders\u2019 and transgender \u2018delusion\u2019: Lt. gov. candidate\u2019s posts draw criticism", "snippet": "The N.C. Republican Party, which continues to run ads featuring ... North \nCarolina's lieutenant governor presides over Senate sessions and ...", "uploaded": "1 day ago", "url": "https://www.newsobserver.com/news/politics-government/election/article246284085.html", "thumbnail": "https://encrypted-tbn0.gstatic.com/images?q=tbn:ANd9GcSD0npvRxzkfr81o6XEaU28uU7a7MQp6wzdMeJpyGIOkSk79NkryS2bZ6c&usqp=CAI&s", "type": "news"}, "256": {"title": "Radical vandals attack home, offices of North Carolina GOP ...", "snippet": "HENDERSON COUNTY, N.C. \u2014 Radical activists are accused of vandalizing the \nhome of Republican congressional candidate Madison ...", "uploaded": "17 hours ago", "url": "https://www.lawofficer.com/radical-vandals-attack-home-offices-of-north-carolina-gop-candidate/", "thumbnail": "https://encrypted-tbn0.gstatic.com/images?q=tbn:ANd9GcR6yFNnfmW8djNKXhGt8U-DMk3bq5lggo5h7MdSH6r88Ggzq_bXUeClqK8&usqp=CAI&s", "type": "news"}, "257": {"title": "North Carolina can reopen its bars now. But here\u2019s why many are still closed.", "snippet": "North Carolina is still under an 11 p.m. alcohol curfew, but up and down \nGlenwood on Friday night, restaurants had lines of customers waiting to ...", "uploaded": "1 week ago", "url": "https://www.newsobserver.com/living/article246182635.html", "thumbnail": "https://encrypted-tbn0.gstatic.com/images?q=tbn:ANd9GcSqrZHuD04FuneSNq6Yel6WGkqT4yrBMcwGIXrox3InTWJzzzqAlw5Dqb0&usqp=CAI&s", "type": "news"}, "258": {"title": "No. 8 North Carolina 56, No. 19 Virginia Tech 45", "snippet": "VT_Mitchell 26 pass from Hooker (Hooker run), 5:20. A_3,535. ___. VT, NC. \nFirst downs, 25, 31. Rushes- ...", "uploaded": "19 hours ago", "url": "https://www.sfchronicle.com/sports/article/No-8-North-Carolina-56-No-19-Virginia-Tech-45-15636535.php", "thumbnail": "https://encrypted-tbn0.gstatic.com/images?q=tbn:ANd9GcRplsAf3XkPRt9vmhw3jbE0X0udiitpVYD_NP5YxQqFVa2sTSDKZmXklA&usqp=CAI&s", "type": "news"}, "259": {"title": "North Carolina Courage Defeat Washington Spirit 4-3 in High ...", "snippet": "Cary, NC (October 10, 2020) - The North Carolina Courage defeated the \nWashington Spirit 4-3 in a closed-door scrimmage at WakeMed ...", "uploaded": "21 hours ago", "url": "https://www.nccourage.com/news_article/show/1127168?referrer_id=3553539", "thumbnail": "https://encrypted-tbn0.gstatic.com/images?q=tbn:ANd9GcRGNP0voFc7S3P9Bqh8Kx5J0eA1DimrvxiyRVZIM4lJ9VFSywnfI5D9eck&usqp=CAI&s", "type": "news"}, "260": {"title": "'The Hangover' star Zach Galifianakis reminds North Carolina to register to vote in time for 2020 election", "snippet": "RALEIGH, N.C. (WTVD) -- North Carolina's first son of comedy has described \nhimself as a \"one-man wolfpack\" before. But when it comes to ...", "uploaded": "3 days ago", "url": "https://abc11.com/politics/zach-galifianakis-reminds-nc-citizens-to-register-to-vote/6865293/", "thumbnail": "https://encrypted-tbn0.gstatic.com/images?q=tbn:ANd9GcSLA_eBCNDLieUxaYz1O31Nz2xuWBYHkVRf9fHB2ArVKIIYjkCQPce83Z8&usqp=CAI&s", "type": "news"}, "261": {"title": "North Carolina earns 'C' grade on national fiscal health ranking", "snippet": "North Carolina ranked 15th among the 50 states on fiscal health, according \nto the analysis by Truth in Accounting (TIA), which is a Chicago-based ...", "uploaded": "23 hours ago", "url": "https://www.thecentersquare.com/north_carolina/north-carolina-earns-c-grade-on-national-fiscal-health-ranking/article_05ee09b4-0386-11eb-bded-dbdb5206873e.html", "thumbnail": "data:image/png;base64,iVBORw0KGgoAAAANSUhEUgAAABAAAAAQCAYAAAAf8/9hAAAAjUlEQVQ4jcVSsRGAIAwMHnW0ZAc2YWA2YQA7SnUBbYiHEYKc3vkdT/Ihzytnwg7Psflox5zQ+WWjGUskCdyUOWovHRpTm9CccCbMADBV6tGZsIoCqbm4L4nkh94VNh+t8tEqSKa/9uB/ATIROxN5EeAJJJdLyVw4oTiR/hmT01VQ3fdJZBMkoCgAchpPHDOpItFuYY5JAAAAAElFTkSuQmCC", "type": "news"}, "262": {"title": "Hertford, NC stable considering possible poisoning in mystery disease that killed 4 horses, sickened dozen others", "snippet": "HERTFORD, N.C. (WAVY) \u2014 Officials at a stable in Hertford, North Carolina, \nsay they are now looking into whether malicious poisoning might ...", "uploaded": "21 hours ago", "url": "https://www.wavy.com/news/north-carolina/hertford-nc-stable-considering-possible-poisoning-in-mystery-disease-that-killed-4-horses-sickened-dozen-others/", "thumbnail": "https://encrypted-tbn0.gstatic.com/images?q=tbn:ANd9GcQAU7wQ2VqdB2oH9oXA3pAuAmC74Mobv93ON4zuOh-ucgSLuDQGsjTzNoc&usqp=CAI&s", "type": "news"}, "263": {"title": "Coronavirus, Scandal Roil Senate Race in North Carolina", "snippet": "And to North Carolina now, where, in any other year, two major events in \nthat state's Senate race would have gotten way more coverage. On ...", "uploaded": "5 days ago", "url": "https://www.npr.org/2020/10/05/920454549/coronavirus-scandal-roil-senate-race-in-north-carolina", "thumbnail": "data:image/png;base64,iVBORw0KGgoAAAANSUhEUgAAABAAAAAQCAYAAAAf8/9hAAAAc0lEQVQ4jWNgGAUUA8aPMUr/0QX5l3zFUOjXshZDbFONDSMLAwMDA9/iu3DBT7HKDAwMDAz//79A2MIowcDAwMCwsdoaLubfepSBgYGBgQVZI7JBMI3IBiFrhAEmDHchAXTN2AALsrNhNLrTcdk+CgYLAACNcR8mzIL0LQAAAABJRU5ErkJggg==", "type": "news"}, "264": {"title": "Second prison COVID wave delays visits", "snippet": "NC Health News verified that all are current inmates at the facility. They \nalleged a range of inadequate safety measures at Greene, echoing what ...", "uploaded": "3 days ago", "url": "https://www.northcarolinahealthnews.org/2020/10/08/just-as-prison-family-visits-were-to-resume-covid-strikes-facility-again/", "thumbnail": "https://encrypted-tbn0.gstatic.com/images?q=tbn:ANd9GcTIB9XlmjtVvSBnYMA7WQZmJ0Rjz0F2-ZxLQ_NZj4XkN0XxK6ILAwQkDQg&usqp=CAI&s", "type": "news"}, "265": {"title": "Eric Trump making two stops in North Carolina", "snippet": "Monroe, N.C. \u2014 Eric Trump, President Donald Trump's son, will make two \nstops in North Carolina on Thursday. The younger Trump will hold ...", "uploaded": "3 days ago", "url": "https://www.wral.com/eric-trump-making-two-stops-in-north-carolina/19325960/", "thumbnail": "https://encrypted-tbn0.gstatic.com/images?q=tbn:ANd9GcTvzykDlRj9Vpz-TUSFigHqZingVUhhYv3iwPFZrmm3-bFSq0WdbjRUaU8&usqp=CAI&s", "type": "news"}, "266": {"title": "Virginia Tech starting Braxton Burmeister at quarterback against North Carolina", "snippet": "CHAPEL HILL \u2014 Virginia Tech will start Braxton Burmeister at quarterback \nagainst North Carolina. Tech coach Justin Fuente declined to name a starter \nwhen he ...", "uploaded": "1 day ago", "url": "https://roanoke.com/sports/college/va_tech/virginia-tech-starting-braxton-burmeister-at-quarterback-against-north-carolina/article_8f075fae-0b04-11eb-bed7-e73df65b3c71.html", "thumbnail": "https://encrypted-tbn0.gstatic.com/images?q=tbn:ANd9GcRTLOFcBRNuW-11OplqdkpT2I1BOJcf7MUgv90I-JU&usqp=CAI&s", "type": "news"}, "267": {"title": "11,000 North Carolina residents get incorrect voter registration forms after printing error", "snippet": "11,000 North Carolina residents get incorrect voter registration forms \nafter printing error. Some residents received pre-filled voter \nregistration ...", "uploaded": "4 days ago", "url": "https://www.foxnews.com/politics/north-carolina-voter-registration-application-incorrect", "thumbnail": "https://encrypted-tbn0.gstatic.com/images?q=tbn:ANd9GcSeJE2B6r0slz_tBNUDM7T620VNXWj_lxpGJ1vdfEE-qGUwjD8mkztPRzI&usqp=CAI&s", "type": "news"}, "268": {"title": "North Carolina, Virginia Earn Women's Soccer Weekly Honors", "snippet": "GREENSBORO, N.C. - North Carolina sophomore forward Izzy Brown has been \nnamed ACC Women's Soccer Offensive Player of the Week, ...", "uploaded": "2 weeks ago", "url": "https://theacc.com/news/2020/9/29/athlete-awards-north-carolina-virginia-earn-womens-soccer-weekly-honors.aspx", "thumbnail": "https://encrypted-tbn0.gstatic.com/images?q=tbn:ANd9GcQX5GvFaiU9uQ6WdIoTTtUkS0OmHddMvN2do64m1Cn2oXY4l4l9HGPoubg&usqp=CAI&s", "type": "news"}, "269": {"title": "Femininity and the abstract truth: Paintings by North Carolina women on view in extended show at GreenHill", "snippet": "The center's exhibition \u201cNorth Carolina Women Abstract Painters\u201d opened in \nFebruary and was about midway through its originally scheduled ...", "uploaded": "19 hours ago", "url": "https://journalnow.com/entertainment/arts/femininity-and-the-abstract-truth-paintings-by-north-carolina-women-on-view-in-extended-show/article_07c88d0a-08df-11eb-8238-1fde79b40b47.html", "thumbnail": "https://encrypted-tbn0.gstatic.com/images?q=tbn:ANd9GcRv3wJBbeGfSAgjU8w95KSJ-gsdHy9kqM-5Zz7Kou8&usqp=CAI&s", "type": "news"}, "270": {"title": "Jill Biden to visit two North Carolina cities on Tuesday", "snippet": "Jill Biden will make her first visit of the general election to North \nCarolina on Tuesday when she visits Greenville and Fayetteville to \ncampaign ...", "uploaded": "5 days ago", "url": "https://www.newsobserver.com/news/politics-government/election/article246232515.html", "thumbnail": "https://encrypted-tbn0.gstatic.com/images?q=tbn:ANd9GcR8BBw9oWfjzUr5ynAAgLrUVPQO0X91_NHejo1Xp62i33gmDCETGs3xytE&usqp=CAI&s", "type": "news"}, "271": {"title": "French-Style Castle Outside Charlotte, North Carolina, Breaks Price Record", "snippet": "French-Style Castle Outside Charlotte, North Carolina, Breaks Price Record. \nAnd it looks like the new residents are Carolina Panthers running ...", "uploaded": "3 days ago", "url": "https://www.mansionglobal.com/articles/french-style-castle-outside-charlotte-north-carolina-breaks-price-record-220131", "thumbnail": "https://encrypted-tbn0.gstatic.com/images?q=tbn:ANd9GcRpnYnfXnCgqq4XafhkK6j2mWBtlhlTMT_ADHMcuIA&usqp=CAI&s", "type": "news"}, "272": {"title": "Former Navy Captain Opens Restaurant Following Tragedy | North Carolina News", "snippet": "ASHEVILLE, N.C. (AP) \u2014 Some who switch careers midstream and get ... \nDunbar, a Western North Carolina native who also went to A-B Tech, ...", "uploaded": "12 hours ago", "url": "https://www.usnews.com/news/best-states/north-carolina/articles/2020-10-11/former-navy-captain-opens-restaurant-following-tragedy", "thumbnail": "data:image/png;base64,iVBORw0KGgoAAAANSUhEUgAAABAAAAAQCAYAAAAf8/9hAAAB2klEQVQ4jaWQSWgTcRSHv/nPTDppmk2nNLEGUWkZu4ikCF70UkxAWwviRRCKFxly6EGoICgUPfTkSQriVQRBoehBFLyYggiCUqWNUTy4dImpmnXSLGY8uNNaSPxd3/s+fu9Jm0avHwGuAEEayxJgiiZhfjBXRZPwz3TI7vCxiYvHw7g1lVypwtmjuymUqugejTMjfUT3dLL4pUTA52TscA8Lny16Q35OHewmPreMIssCM2Kgqa95k8pjRgxSmRKnh/vIWVVkITE0EOL8jaeYEQPbhnRuFTNicOHmLGK9Xp2bXbidKlP3E0xOP0dVBEF/KwBDAyEk6ffuuoK36QKZYoVY1GAmscyO2C3erxQBCOkuwtv1jQVWucbJqRl8Lgf3zkXpDfl+zWpf6wz2BzcWAMTnUwxPPkCRJa6NHUCRv/d+/CqN5pD/ENj2Gjjgc3JpdC8ORXD5boJt7W10BT0A3H7y7q9dpVyr8ylfZv+uDtxOFYCsVWV8pJ92j4YqC+p1m0yxAsCj5EdW8qvobg0AefDQiYlctkB4p0530Muz+QWmHybxtwj2GQG2+DTuxJNkshbGVi8vXi7Spgq8rSqzcx+Q0l09a29oIP98YiOCpf/gUwKIAalmYMD8BmMzkG4ofgfoAAAAAElFTkSuQmCC", "type": "news"}, "273": {"title": "'Feel my wrath': Racist letter threatens North Carolina family who flew Mexican flag outside their home", "snippet": "WILMINGTON, N.C. -- One North Carolina family said they received a \nhate-filled letter threatening their lives. It happened in New Hanover \nCounty in August.", "uploaded": "2 days ago", "url": "https://abc7.com/mexican-flag-racist-letter-american-family-threatened/6888518/", "thumbnail": "https://encrypted-tbn0.gstatic.com/images?q=tbn:ANd9GcS892naqfoDlButCJ-IiXruEMyAYuVxUd4Cr9Z7NZ1zOVDACHf0LHboaGk&usqp=CAI&s", "type": "news"}, "274": {"title": "North Carolina Zoo to be featured on Nat Geo WILD series", "snippet": "North Carolina is home to the world's largest zoo, with 2,600 acres, large \nnatural habitats and more than 1,800 animals in its care. The show ...", "uploaded": "5 days ago", "url": "http://wlos.com/news/local/north-carolina-zoo-to-be-featured-on-nat-geo-wild-series", "thumbnail": "https://encrypted-tbn0.gstatic.com/images?q=tbn:ANd9GcRYghepKXTGpIMnNGvCrWdgTsykUeeEy4a9KQ8fT-J9YiBukRjujX3dY90&usqp=CAI&s", "type": "news"}, "275": {"title": "North Carolina now in Phase 3", "snippet": "Click the video player above for more information about North Carolina's \nreopening. Dr. Mandy Cohen, the secretary for the North Carolina ...", "uploaded": "1 week ago", "url": "https://www.wxii12.com/article/coronavirus-north-carolina-phase-3-reopening/34183328", "thumbnail": "https://encrypted-tbn0.gstatic.com/images?q=tbn:ANd9GcRIurGZ9k1Uwfqo4QvocjXmlNsa4RQyzDQmCqOrzJQQCBZ4igx_TYOEsnA&usqp=CAI&s", "type": "news"}, "276": {"title": "Ethics at play in North Carolina's reopening process", "snippet": "As North Carolina moves into the next phase of reopening public schools, \nthe degree of success will hinge on a cascade of individual ...", "uploaded": "2 days ago", "url": "https://www.ednc.org/perspective-heart-tugging-decisions-as-schools-move-to-reopen/", "thumbnail": "https://encrypted-tbn0.gstatic.com/images?q=tbn:ANd9GcSZ9-yQwNa_UBmEKF_2YeFLLtiC2VS0F04zhmLOhJUrLLqPlpD5Gylp7vY&usqp=CAI&s", "type": "news"}, "277": {"title": "Aggies In The Community", "snippet": "North Carolina A&T Athletics and Blue Cross Blue Shield of North ... and \nmarketing activation at BCBS of NC said meeting some of the needs in ...", "uploaded": "1 day ago", "url": "https://ncataggies.com/news/2020/10/9/athletics-aggies-in-the-community.aspx", "thumbnail": "data:image/png;base64,iVBORw0KGgoAAAANSUhEUgAAABAAAAAQCAMAAAAoLQ9TAAAAvVBMVEVHcEwAM4oAPYcBRYYAN4cARIcAPIgBQYgAO48CQYYJSI0GSIYANIgAPoYcX54AOoUANIeEpcEAPYsSS4cQTIcSS4esjFb+uxgAQIP/vw9CWXy7lUyJjJIAOYh4e4FKW3fKsISbk4hVYHP/1nq5q5NmaHF1cGyehl7kxIv1ty+DeGjPoUeokGj/zmD83ZS+nWQAJ4YkS379znLDq4H/wB//xz4yUXq0j0rWuorit2X/zErpvGbEtJndvYGRhnXpPL6KAAAAFnRSTlMAR0qKhY3GZB5UJRl32Aqy8w2ddUKhi59mlAAAAK5JREFUGJVFj9cCgjAQBAFBBCzYUkjoWOgo9vb/nyWaaPbpZh5u7yTpk/GgizWV/tF3vu+MBEtGVJV1X6AxSZ4Q2gvO4x2lCU3aEHGhePfieshJ6ptMaFnzaHF9IGudiSVC8Yts9tjp/UrpbR9fKghmXNjbKCTnEqYu44kTNwEGqyNesVNQCE4BBF4BNqy4pw5HnegPVVXjS+buFueuIV7RIm+dOboQpiLLsmJ95zePow/U1f4/PQAAAABJRU5ErkJggg==", "type": "news"}, "278": {"title": "North Carolina elementary school teacher dies days after testing positive for Covid-19", "snippet": "Julie Davis, a school teacher in North Carolina, died days after testing \npositive for Covid-19, the school district confirmed. (CNN) A \nthird-grade ...", "uploaded": "4 days ago", "url": "https://www.cnn.com/2020/10/05/us/school-teacher-covid-death-trnd/index.html", "thumbnail": "https://encrypted-tbn0.gstatic.com/images?q=tbn:ANd9GcR4FXPMyBwZLYWvsVaqNITI8-700dQD0bRU2s-qjItVlfd_wXhWhM2SgYA&usqp=CAI&s", "type": "news"}, "279": {"title": "Shark pings off coast of Kill Devil Hills, North Carolina", "snippet": "KILL DEVIL HILLS, N.C. \u2014 OCEARCH logged a ping Friday morning from a female \nshark that's currently swimming in the waters near the North ...", "uploaded": "2 days ago", "url": "https://www.13newsnow.com/article/news/local/north-carolina/shark-pings-off-coast-of-kill-devil-hills-north-carolina/291-cdb0c943-bc98-40c0-aa3c-8c19f7f171bd", "thumbnail": "https://encrypted-tbn0.gstatic.com/images?q=tbn:ANd9GcSTBA58hS8TNC0t-RVBPFXP39G2bj0gohUIcViWwr5d4jJz8_bmQEKzgyA&usqp=CAI&s", "type": "news"}, "280": {"title": "North Carolina man charged with murder in infant's death", "snippet": "HAYWOOD COUNTY, N.C. (WLOS) \u2014 A Haywood County man now faces murder charges \nin the death of his girlfriend's 10-month old daughter ...", "uploaded": "19 hours ago", "url": "https://abcnews4.com/news/local/florida-man-charged-with-murder-in-infants-death", "thumbnail": "https://encrypted-tbn0.gstatic.com/images?q=tbn:ANd9GcQWM3QGbFqcnvySsM4BhCcaAAu2AWpsKH49_HO-pKOTLRCTShURyzSBfFE&usqp=CAI&s", "type": "news"}, "281": {"title": "North Carolina Senate 27: Get to know Democratic candidate Michael Garrett", "snippet": "As a member of the minority party of the North Carolina Senate, Garrett may \nnot have much power, but he said his voice is heard in another ...", "uploaded": "1 day ago", "url": "https://www.wxii12.com/article/north-carolina-senate-district-27-democratic-candidate-michael-garrett/34332212", "thumbnail": "https://encrypted-tbn0.gstatic.com/images?q=tbn:ANd9GcT0qTHHKPAXzj5b4UMvaWDWszMBIS2l4jn6upvchirBRoYA64-dZS2hu_g&usqp=CAI&s", "type": "news"}, "282": {"title": "Another link in the chain", "snippet": "The Chancellor's Medallion, given to the University of North Carolina at \nChapel Hill in 1993 by John Sanders, was updated in 2013 by Pittsboro ...", "uploaded": "2 days ago", "url": "https://www.unc.edu/posts/2020/10/09/another-link-in-the-chain/", "thumbnail": "https://encrypted-tbn0.gstatic.com/images?q=tbn:ANd9GcTIstKjUB6YqSeFq9CuFP9X3G9kqtNXKtSThPLbmOOZvdarqsbGy8u6akQ&usqp=CAI&s", "type": "news"}, "283": {"title": "Pandemic overwhelms Trump's message in battleground state of North Carolina", "snippet": "WINSTON-SALEM, N.C. (AP) \u2014 President Donald Trump is fighting to fill a ... \nTrump's challenge is acute here in North Carolina, a state that his ...", "uploaded": "2 weeks ago", "url": "http://wlos.com/news/local/pandemic-overwhelms-trumps-message-in-battleground-state-of-north-carolina", "thumbnail": "https://encrypted-tbn0.gstatic.com/images?q=tbn:ANd9GcTH0cTK547WINaExHaxqik0ZodmuNfLovHihjuTW20ITEOkWQEa91R-RVI&usqp=CAI&s", "type": "news"}, "284": {"title": "3 Belmont, North Carolina, businesses close for day after Ivanka Trump visit - Insider", "snippet": "Three businesses in Belmont, North Carolina, closed to deep-clean on \nFriday, a day after Ivanka Trump visited them, the Charlotte Business ...", "uploaded": "1 week ago", "url": "https://www.insider.com/belmont-north-carolina-businesses-close-after-ivanka-trump-visit-2020-10", "thumbnail": "https://encrypted-tbn0.gstatic.com/images?q=tbn:ANd9GcR3rLeclo1aTe_ww2eDB9FMsttrOZKGaYELTf-sFQ5HCHP6PTXO-bL-O1M&usqp=CAI&s", "type": "news"}, "285": {"title": "Deputies: Couple found dead in North Carolina, son charged", "snippet": "Deputies discovered the bodies of Brenda McFatter Boggs, 71, and Michael \nBoggs Sr., 72, in their Selma, North Carolina home Sunday after ...", "uploaded": "4 days ago", "url": "https://www.wspa.com/news/state-news/deputies-couple-found-dead-in-north-carolina-son-charged/", "thumbnail": "https://encrypted-tbn0.gstatic.com/images?q=tbn:ANd9GcQhuHX0cg7MWNkik8mtnwb8vrpRu-xEvj0ZhMl0XRcgC4wMf0li5ApPAjI&usqp=CAI&s", "type": "news"}, "286": {"title": "North Carolina Actuary Charged with Insider Trading", "snippet": "CHARLOTTE, N.C. (AP) \u2014 A North Carolina actuary accused of insider trading \nahead of a merger between two energy companies has been ...", "uploaded": "2 weeks ago", "url": "https://spectrumlocalnews.com/nc/charlotte/news/2020/09/29/north-carolina-actuary-charged-with-insider-trading", "thumbnail": "https://encrypted-tbn0.gstatic.com/images?q=tbn:ANd9GcSwynrhOEbRxaI5PGIRkXrUqoo67Tc_kjblwjwHD3cPzCdaDCEJeQximLY&usqp=CAI&s", "type": "news"}, "287": {"title": "The White House, Senate and Supreme Court Could All Hinge on North Carolina", "snippet": "Senator Thom Tillis, Republican of North Carolina, waiting for President \nTrump in Wilmington, N.C., on Sept ...", "uploaded": "3 weeks ago", "url": "https://www.nytimes.com/2020/09/22/us/politics/north-carolina-trump-supreme-court-senate.html", "thumbnail": "https://encrypted-tbn0.gstatic.com/images?q=tbn:ANd9GcS2-SovRZ7f4beTY1xi0OyDtUqQ0fiDTSsIM8pMFmlejOhgboWaBEJP0yE&usqp=CAI&s", "type": "news"}, "288": {"title": "Fall Foliage 2020: Here's What to Expect in North Carolina", "snippet": "The warm, rainy summer in North Carolina has set the stage for what ... \nyear for fall foliage, according to a forestry expert at NC State \nUniversity.", "uploaded": "2 weeks ago", "url": "https://news.ncsu.edu/2020/09/fall-foliage-2020-heres-what-to-expect-in-north-carolina/", "thumbnail": "data:image/png;base64,iVBORw0KGgoAAAANSUhEUgAAABAAAAAQCAYAAAAf8/9hAAADrElEQVQ4jVWTXWxTZQCG3+/7zjltd7q2tN3qxpK5jW6jZbrgD25BnLCsOBAl6hw6xYwEDRoTxCAE5oVeKSFZTAgwM6YsS0TZDWmyDROYIf6sRGVihhuUrl3HflK3rt3Wnp6fzysU36sn73P9EDyw/oGBL/suD71VVFFxD0ruPyEAlIhkejLi2b/rhc7tDQ0f3VfkPvQEg6e6e3oOnICEwkQCq6IIssYBzTBAlpZgM4CYw44OquH4oUOfNdXVHQEAwjnf8ePISGtHZ2fbaY1h3W+jxmqeiXOTGdKdMBMteYbisnNFB7Exzm/6/OxYHsWJYx1f+LzeC+zppqaP+0OhtvpIHI3XfjEmS4tg2r8vyyjIxI7n1GCJR69sfVVltbVGeGBIqo7d0+PlZfSmbNqwVpYVys1C0rbGvupkFAojRCpeayhjYwyRGCtZTrOvPS7j+3icWaNRWu12G8zQSEG+FTabNaka+qJgYiZOAOQoARVFIKeicCVLPq9/XFsZnyDDlnwhPTvL/vCu0/sCW9UGwvjgVMTcOD3nKH5qs5MuLacs6UxGYpoBnkrDyOWAxgatkomI+9fnVjc9pttFgec9Wqtez67oh9N/m9v27r3a3tJy1OFyBYW6at9CdHYudRma87VHajQ59KsYsdlIk0j586FRMWaWsLStQS248K3piqLidFUZfr5927K7ufk7QsgsAQDOufzpuXP91rG/Au/fuKXOp5Yo9a/X7JIZRFWwrCpYuDUummNTtLjKp+4rtIlPtr4SfzOwvYtqirInMj7+QXWhK9PHc3hmk183vf6SaknM04RI+LzJDNFi4UUv7lIynoeQjU6yeqcbaUnMm5qbk4VILNb8zaVLbaHhYXRU+bPj+U7Yo9P0fEUZb78yJCGZxDtHjuY+cXqoLZUCscpQuQGZsFVZljPCRCKxkHG7VvbY3fLOM19JO7fUa6h7wnj4TpgeLPfm8nMa2Xw3ColIPCnL4DmVSAAUCmhajgtM1x2p5bS8kFmBYreS8N2w6K7bmN1YXGxssW8ACDWQnCfJG6Mko6owc24scM6UxUWHqqhO1tvVLUuqaj51fcS7tdyLyvgM10O/C2ZCuBYLU30qSvX4HMG1n0xFVpvxZ42fnjGy5MDLLb01Pt/Ff2M6PzjY3XX2bPtJUUZBOo10KgVKGcA5DALYHA5MCQKOUxUH33v35O5nt334vxoB4GIw2N37w9U3SkpLZ6CrDypwSuhsbMbzdiDQGWhsPHz//wdKdaIQLrrdXQAAAABJRU5ErkJggg==", "type": "news"}, "289": {"title": "Thousands of workers in North Carolina stuck waiting more than 70 days to receive unemployment benefits", "snippet": "RALEIGH, N.C. (WTVD) -- More than seven months into the COVID-19 pandemic \n... WATCH: North Carolina paid millions in unemployment.", "uploaded": "6 days ago", "url": "https://abc11.com/unemployed-benefits-money-unemployment/6718102/", "thumbnail": "https://encrypted-tbn0.gstatic.com/images?q=tbn:ANd9GcS82J2gmsjnPt-4CIo9QNvW4hxSpF7uyn0difFopAc51RhjhXMSEpEHRDg&usqp=CAI&s", "type": "news"}, "290": {"title": "Judge halts new North Carolina absentee witness info rule", "snippet": "RALEIGH, N.C. (AP) \u2014 A federal judge has halted new North Carolina absentee \nvoting rules that gave voters more leeway to fix witness ...", "uploaded": "1 week ago", "url": "https://apnews.com/article/election-2020-north-carolina-voting-rights-elections-voting-2020-c7425efc23eebbf7024cd6d1098665c4", "thumbnail": "https://encrypted-tbn0.gstatic.com/images?q=tbn:ANd9GcRg6yXQGj2O9TqyU95-uM4ScCmCcTl_QsWlpQ-HiEvokBjSpgdmkmE2fhw&usqp=CAI&s", "type": "news"}, "291": {"title": "Vandals strike lighthouse on North Carolina\u2019s Outer Banks", "snippet": "OCRACOKE, N.C. - Park rangers with the Cape Hatteras National Seashore say \nthey are investigating vandalism to the oldest operating ...", "uploaded": "3 days ago", "url": "https://www.nbc12.com/2020/10/07/vandals-strike-lighthouse-north-carolinas-outer-banks/", "thumbnail": "https://encrypted-tbn0.gstatic.com/images?q=tbn:ANd9GcRnyzQz9hsbhrbVeLnJksEPNw8ewy5bswdQixFprt_l-RC9xnMr4OUj8Ec&usqp=CAI&s", "type": "news"}, "292": {"title": "Hurricane Delta makes landfall in Louisiana, will bring rain to NC this weekend", "snippet": "Raleigh, N.C. \u2014 While the Gulf Coast felt the impact from a potentially \ndamaging hurricane, North Carolina will see mainly rain from the storm.", "uploaded": "6 days ago", "url": "https://www.wral.com/hurricane-delta-regains-cat-3-strength-landfall-expected-in-louisiana/19320424/", "thumbnail": "https://encrypted-tbn0.gstatic.com/images?q=tbn:ANd9GcTG8u32Y0Na9GphV9gt6RLu9675GN581KqIal544UxeHaF3-shKQgv7HhU&usqp=CAI&s", "type": "news"}, "293": {"title": "NC coronavirus updates: COVID-19 count tops 229,000 ...", "snippet": "", "uploaded": "", "thumbnail": "data:image/jpeg;base64,/9j/4AAQSkZJRgABAQAAAQABAAD/2wCEAAkGBwgHBgkIBwgKCgkLDRYPDQwMDRsUFRAWIB0iIiAdHx8kKDQsJCYxJx8fLT0tMTU3Ojo6Iys/RD84QzQ5OjcBCgoKDQwNGg8PGjclHyU3Nzc3Nzc3Nzc3Nzc3Nzc3Nzc3Nzc3Nzc3Nzc3Nzc3Nzc3Nzc3Nzc3Nzc3Nzc3Nzc3N//AABEIAEEAdAMBIgACEQEDEQH/xAAbAAACAwEBAQAAAAAAAAAAAAAFBgADBwQBAv/EAD8QAAEDAgMFBQUEBwkAAAAAAAECAwQAEQUSIQYxQVFhByIycYETFCORoTZCcsEVNXSxsuHwMzRSVGJzg5LR/8QAGgEAAgMBAQAAAAAAAAAAAAAAAwQBAgUABv/EACgRAAICAQQBAgYDAAAAAAAAAAABAgMRBBIxQQUTISJCcYGhwRQyM//aAAwDAQACEQMRAD8ATmY6o8t5LgsoKIselabAkJnbES3l/wCXUFq4mwtaljbjDRh+PvLTufQF368a6dlJltmsSwtZ7y2lFA86Sre2eD1Otj6+kjOP1MwwtpTyilHqeVMEeOhgWSNeJr6OHCAmKUpslxGvnVgq19spPb0X8Voqq4K3mT/BW44lltxa9AKX35ZfJducgNkAcau2klKbUllGttSKYX9h5kDA28RfcS46UZiwBbISL2qalGKUn2IeU1E7rHVDiPIom/HUnU614U6XNfS1Bo9/uq3+Vc5fuehPypowz4Wu5sTbXQ11xl3IJ3g2ND3ddRXRCXdXU1x0eRtwxWZkjkaLM+AUEwhWpHMXo1H3EVdHSR7OJEUjmQPrTRFORLZ/w2pWnH4CBzcT++mhs90W3WqQXYw3uAeYryqoqwqOg9KlVJB/aFF96jGYBf3dwI9DSXhkj3edHUfApWRQ53rUZkMz8CxBq11OJUU+fCsgcCszQ3FKr+RrPtWJZPYeLl6unlU+v2NE6EJeFPFCe8w4Sm3KldNP2zLrcuMsEDveIUnYxEOHYk8wRYJVdPkam1ZSkW8ZZtlOmXTAghokY1ALgBHvKSondlCgTfpYVsUWZExSKtCcpAGtlBSbW0II0IrK8JxGPh2ORZcxgusNlQKU77EEEimNnGNmsOhTjhEjK7IGVIcaUixJuSSRbSrKm2dakk2jM1llUNTJZ5FnbzZVxiQuXAu6g3UpKf630hkkHX1rTXsOnJiJew9aJoXfNcZ/KxSfP6Ur4rs5KQgyZDYYcWMykG/zotc9qxIzrqtzzFC2T1q2IbPDrVCgEEjMk261awbqCk7waMxVcjRhS8riPlTCybLtzpWgL1Ch0IplaVqlVSmXmiybqhlPN0UzRVZmUnlpSxJ1djJ5uUfgL7qk+tXAPkNxHghrKedeVxZiONSoOH2CkJu3pZKbGsi2vg/ovHJKUjuOKzo5WNang8pMyA3JbN/bpSaX+0/CEv4ZHmtiymFWV1SaStW6OTf8Zc6dTsl37CtsVKCJLrBVqdRRDbyCFsR8Qb3pORf5UpYU6qJira0q0Gh6itIlsoxDAJbSrf2ZUCeFRH4q8DOpf8bXKa4ZkUpk205WB6AUJlv5AEAX40xxgZb3u8Ye2dP3G9T51zbVbKYrhsZGIKikskfECDmLXVQHDrw401oNV6ea5divm9HGWLYPIuJkhJuLpVzGle+/voJKXXEr4K9ob10YZOxTDyoxIyEqWm2d5gEgEbwVbt/DkK4zFWizr+ovdVuPOnJ6hPKZhxpfs0bCxhTWCYdiUAOO4lIfYRZb6s67nRQA1yp1G/60Pe2Tw5vBpgkxW0ykNIHtUpCVJX/RHnTo83kdKxYBdlaDfbdf50p7Tyy2y7ZSviOG9zvsKyN7bNjZFIzWArujhfhypljLzMJNK8cFtVjvCjf50w4eu7JHI03Ez5cHc6c0mL+L8qNQlWdtzFAQq8qMOVzRdleVaT1oos+QyDpUqrNUqCAn2W4kXsNcivKGdlWZA/0mnCXGTiMd9h4XbUgptWQ7FTv0djzCibId+Grlru+taniuKN4Pgk7EXimzSCUBRtnV91PqbCkq3mJu+RpdeozHv3+5iWLKXhkp1nNZ9Cym9t1jvoc5PmyGyh+ZIW0dShTpKT6bqrmTncRmvSpTgU+8srXw15Acq+ENqkSGYrd876wgW4XNQo4H7bd/xy6NR7MoHumBLnqQPaTF5hca5Ron/wB9abEJccWC6myTpVPtYOB4VHTKfZjMtNpSPaKA4cOdK+KdpWGsAow+M7LWDotXw0fM6/SgtOTEUpS9ztxnZZzEH1JATY+FSqTdodnI+HXQ+4hLQGq3Tlueg41RifaBj04kMutw2+TCe9/2Nz8rUrPOPSnS7IdcdcVvW4oqUfU0SMGuy3pZ5Nr2cmpxbA4sxtQXYezUeqdCfp9aS9uHCyFrX4Ug7upP8qOdlgvsxMRc3EpVundQaH9pEcfoh5YT3vFu5a1CxvBTWItGVpfczZlakm9gaYcGlNrOTPZRHhJ1pZbGnU1cgltaVpNlJNweRpzOBJV5Q5tG89sckk0WQbigcNwOTGnOCmr/ADou2rrRRNrkMsrzNpPSpXHHds3a/GpXYKAGH/emvxp/fT32pfY2J+1o/gVXtSs+rhnrvJf61GOO/e8qKbK/aXC/x/lUqUV8CE+GHe077Tf8IpSV+VSpVIcDC/qjweGvtG6pUqzJRqfZT+oJ37Wf4EVV2jfqV/8ACalShfOK3csxtrcK+zUqU2xWHAy4X42P9gUXb3mpUoy4M+XLO1jwetSpUqQR/9k=", "url": "https://www.newsobserver.com/news/coronavirus/article246375685.html", "type": "video"}, "294": {"title": "North Carolina voters face upended Senate race - CBS News", "snippet": "", "uploaded": "", "thumbnail": "data:image/jpeg;base64,/9j/4AAQSkZJRgABAQAAAQABAAD/2wCEAAkGBwgHBgkIBwgKCgkLDRYPDQwMDRsUFRAWIB0iIiAdHx8kKDQsJCYxJx8fLT0tMTU3Ojo6Iys/RD84QzQ5OjcBCgoKDQwNGg8PGjclHyU3Nzc3Nzc3Nzc3Nzc3Nzc3Nzc3Nzc3Nzc3Nzc3Nzc3Nzc3Nzc3Nzc3Nzc3Nzc3Nzc3N//AABEIAEEAdAMBIgACEQEDEQH/xAAcAAACAgMBAQAAAAAAAAAAAAAFBgAEAQMHAgj/xAA9EAABAwMCBAMFBAcJAQAAAAABAgMEAAUREiEGEzFBIlFhFDJxgZEjM6HBBxU0coKx8CQ2QkNTc3TR4Rb/xAAZAQADAQEBAAAAAAAAAAAAAAABAgMEAAX/xAAiEQACAgICAgIDAAAAAAAAAAAAAQIRAyESMTJBBBOBofD/2gAMAwEAAhEDEQA/AOZR+JL3AZchxrjJYjqJ1Mg7b+hoc7JWteonJwMnAGfpTKxw7crlanZphEhhBXlfgLiQO3rS1MaS1IUhGdIAxn1GaYDTRtguqVNjJ23dT/MV3yM/IZkoS24GQCUu8tw4UCNtgMgV8+RlaJLSsZ0qBx8K65wVxKzdfa3pcRLTzBTp0KKspIP0qWVN7JyxyySSQw/2RUpLM9BLoSeQ6BjWruD27da9RL41b5baiwA2slK0pTsMdz3yM5znvW25z2HY72ptsOhpWMnZeBn60uqn29+cxIfbDLiANaY5Ck6QOu/f1zQxd9kM+F4ZLY4R3ba25eALk0mWZ2pK+uTyWz6nH9ZoDHmuXNhhh9ftExxx3MhQyEkKWEpGDuDt/wC1t4fvVh5F4nym2mSqaSg84kpw2gJO53BwTSZB4wXb5ykWtlshC3QXFnPM1OFQJHoDtWnk3pCyTaClxYUxK5DalF5tv7UHpn/Fj5b4pdu5kGGgqWS0uQ2D49iR029KY1PuXMp5DaAtxZbKUEePxdN/gPxoNeFp/U6GVtpS+uUz9or+Lp6b79a56TsGLzRVC7Z+rgH1oRL5p3UsjwYHl86tSYsT2IOMIBBaSoKSsnJx160lyYM5LiiQhzKsZSrr9aM8OLkiBJYf2QCFN/POfxpINNUbMkZJ2LtyecLykqyACdqohSu9Gr1AecfDiUjxIT4R1Gw60FWy4j3kkUurpFN9sdbBxU7Ggcp5x3WFdUulORgYyB6bfKpQmz29t+ElznKBKjkDtUq3KRkkoWde4+Mm1cPS50KSFNhCWi3sCNZCM+oGrt3x61yJ6MZN4fSlsLCEoKh5bCifEvGEniR2PGbQuPCbIK2yvJdXturttgY+tYm2i6QY670phtMNTjai6HUkkEhPTr3pXSWi9uUtmi22B+4S1RrbEL0hRChqTpSgZ6qUdgP63NdNcsCbJbENRGmkyFKC3gwjSlavQen479Ola+DBHasmuI6hbrvjfIOCDkjSe4wCN/nW238RM3ieu1qSlTyR4Xo7mtCx8exH/dH61NUx4yeN2jTNu9mTajbXpCAqTlHNUNRbCh722MbUg3OJEad1R5upCxstPRVOvFdh9utrbzERK7hDCgG86StsE5HqR7wHx86rx/0cyfZ46PClbiFcxTA14Gc75wAdwO/ShkXF2SjjlknbYpWKHbpdzWxNcQGwFKQVpOFYHTbp3q5EjWqJc5aXktqBWEBnSVhJwOiiMnfNWjwLxBGkBC7a84EFQDreO2QDscjNeonBd7alMvuQ1tONrQ6sqdRnTkZz4sg9dseVKnTtGmeKPGuWhkatkFpbEmKFlGgLLGMYJ69PiarXphNyWkPx18tsgtowRpx8MVcSQbvMIIwdeD/GK3lpxxt1xBAS0MrJBO35dK86Mskpd2zT9OKC1EWBw/EccL6pymX0oUUMuYG4Gy/UD86Uri+Ey0ELUWGyE5bGkqwncj50+wmW570mc0ULL7JiRFuZwDuVlI21dQDg7Y60u3a2PWsly6pCWFKCUqYcSceYUDsencVuUZJU1VE1G7ldlB57U2CpBS2psEalAnp0yOv4VRdiRmrZlThLq1q1IyMISAkg+efF+FEorbdzW97FDkrjsN6lojgr0DoCSQPXb+derRwtd+JG2VICY8BaPHMcTnV5aRtq2CRnp13pIxfJmr5UccYRcH2DbLxLCtEQxVWn2zxlXNU/o642xpPlWK98TcIy7HPRFaWJaFNBwOBGjGSRjGT5VK18UeO8ab6BDTRYnJS5lIC8HPanq5QJP6jdjuFZ1RipvCjpXtkEeY2oHfGJKLokzrWYroTlaEI8JOTukjbGwxXYOG7E7KsTbNxbCWgj7JJOSPX0qWRX4lMSq3ITeBHIirQJYlKWthr7ZHJxlJ7A53xgb+fxp0jtQo0JpcQ4bacIUVgBRHhHX5mgzXBI4fgSY9rYedW+2U5U8CB6dBRqLEmtwShUdRWXQQnY7akn8jQWR8tjyjouItzslnmx3mAVqK07nG/y9a33SS5a47GHQkqVpJSTvtQCcm9xZSxBZWpl1ROEozy/gSe9GeFoSnbY6m7sFbpdVj2jdQGkDz+NNKTlECSjLe0am+ItQUFrcSEAlSuvTtsK2LdSsOkLK9ePn086IP26GhpcZuKdDiCCW+h+OTuaFzG5GsFTCytKfdaOR9fkKRXpDtxd0gIbOqPMdcdlxkIGUnJOoE7gYx5etDbxLjxo8yEw4++4phXM5aBt5Y679dt+1dGjOofaytpTax7wWD18+lCeJzNXbXhaGUmQrZSsaVY8x61JYljdrsp9rk6Zya8ypU9Noet1tnx49ujJaYBZUVawd1dO+E71VESTIc9rvUt1a2XdSYq0kEkYwo57bdhTSYHEjyVJfjS3dWxK1A5HxzQCPwPdYV1duC4jqmdJPiI1JJ+e9aJfJeSKi1VFMUFGSV6b2OkB238OWR1u8PFuTLHMXFYGFNJI2Bx0JHme9Ky/0gz/AGpBZiRWobOUiOAQNPYE9selAOKFTUtrc9rQk+8pop8Z9cmvETgTiCZa2JDXs5aeTzUoU8QvB3GdsfjUVfbdGzLP42OVKPJ/r8f1jJeuMLNc32ZDcktYaCVNqQSUnJ7jY9azSVI4Q4hYcLarVIUR3RhQ+oNYrSpRPIdt9HWv/oQ0hrnjl8z3Nfh1fDzpktVyblxWZMdzW2sZSoHalC4xZNxVHZNv+7cK2+acYyCD0ztudqO2mIu3Q0x3FtZByEtJ0pR6Cs0eMZUi03KUbY1c0uN74x1rAebH+an60HjXeMFKZdV6HarjDVucHMaaQdQwT51XZAvc1GM8xG3rU9oQkZLqAPjVdMaIE6QjbOetYVFiEKy2AD13oBLCpSQM85GDt1Fefakf6yPqKrciCU4AbIznOc4NRMGGpKgG0kK671xxYckpQApTqAD0zitRmsnfnt9fOtbkCMtCELbBSj3QT0rz+r4ePuEUDqNzb6Xs6FhWOuKypvm5bKk+IHZRxmvLLLUdKuWkJBOTQ+er2iRCUz4uW6VKHpgiuOOPXSwzrheJTSGHNCHxqWo5UhonoAO+K60gtNR08vAbSkY+AFLt1MeFHmLkLdiTX5OWHAdOsdME9x1rbf5q7RZHlvjSpDW3kduxqU7k0i8aSsQOKeNrqi9yG4MlaGUHTpSRgGpSK44pxxS3FZWokk57mpWnRntn0hZ/2WP/AMYVF9alSoPyK+imfvaLwvu/nUqVQkXk9KwvofhUqUQlWP8As6v3quxfuhWKlIcbHKgqVKHsdHhz7tfwoaP2lP7hqVKK7AKP6Tfdtf8AvVf/AEl/3XR/B+VYqUX2d6OQ1KlSuEP/2Q==", "url": "https://www.cbsnews.com/news/north-carolina-voters-face-upended-senate-race/", "type": "video"}, "295": {"title": "NC coronavirus updates: COVID-19 count tops 229,000 ...", "snippet": "", "uploaded": "", "thumbnail": "data:image/jpeg;base64,/9j/4AAQSkZJRgABAQAAAQABAAD/2wCEAAkGBwgHBgkIBwgKCgkLDRYPDQwMDRsUFRAWIB0iIiAdHx8kKDQsJCYxJx8fLT0tMTU3Ojo6Iys/RD84QzQ5OjcBCgoKDQwNGg8PGjclHyU3Nzc3Nzc3Nzc3Nzc3Nzc3Nzc3Nzc3Nzc3Nzc3Nzc3Nzc3Nzc3Nzc3Nzc3Nzc3Nzc3N//AABEIAEEAdAMBIgACEQEDEQH/xAAbAAABBQEBAAAAAAAAAAAAAAAAAQIDBAUGB//EADwQAAEDAgQBBwgIBwAAAAAAAAEAAgMEEQUSITFRBiJBcYGRkhMUFTJSYcHRM0JDcoKhseEWNDVik8Lx/8QAGAEAAwEBAAAAAAAAAAAAAAAAAAEDBAL/xAAgEQACAgEFAQEBAAAAAAAAAAAAAQIRAxITISIxBHEU/9oADAMBAAIRAxEAPwDHbV1A2mk8RSmuqgNJnbhQBDhp2hY0jUWm4hVD7W/4Qnekqn2x4QqdkJ0Bc9J1HtDwoGKVI9jwqkhOgLfpapuRaPwpwxao4R9x+azx6x60qQGgMWqOEfcfml9K1HCPwrOShOgH4nj1dTCIwmIZib3ZdV4OUeKSyMjDocziALx8VTxkaQ9Z+CzTU+aua8EiRpzNtvcLXihDbtozzb10j0LlBUnDsLjnpKxstRdokDspHvsAOPvXKv5TYoNpY/8AGFNyjxQjCKZ7WQuZVAZfJuHqt3PEWOljtdc2yZsou3tCn8yUod1yV+jrLr4djhuL11TSNlllGck3s0DpQqOC/wBPZ1u/VCy5ElNjirSZZEbvab4f3S+TcRa7e5SAJ1l2h2RFjuITSx/9vep7JCEwsrtD3AGw7/2Ti19tmeI/JPYLNCfZAWclCKyuYatoz5RYttsemyt4LV1MlS+mqAbluZuc6i3/AFaFBC2ka5he9pEhcQ14a03Pv+albTMNbFNG4ksjILi7NcG2l+xdWGiuSTI8OAs3X3n5J2R/BniPyUhHPHUfgnLkLKs+D4lihaKCmExj1eBK1tr7esRwVT+CeUs9Tc4XlZe2Y1MNgOPrrVIvuEWHAKm49Gk409rKdfyBxqLJ5rReXFrOHnEQse1wWdHyL5Stle1uFOu0jMPOYekafXW9lHAJGtbkbzRsuVOuRtWV6WgrcNhFLXQCGdty5hkDrX1Grbj80Kza2yFKXZ2dLhUPAS2TwE4NVBEeVGVS5UZUAQNbzQnCMnYEqRrbMBOwF1misllkyB5y324LT83z7zduiWXLoRWmrY5J80LGyNZo4OHTfgrVC6SR5ztAL9raAcAqscDInyGOK5cdgbF2t9yeN1YjzNaAJHne93bG+o+HYqQ+S8uh+Cl9FYyxG+Oazonte3UXB6lIWrOpWNoppXRCzJLFzegdXDpWqWqObA8T5OseRTIrJQE+yLKBQaAkaOY3qUgCRo5jeoJNAR2Sp5CFzQFwUkvsfmE7zaTpy+ILAuTfnHX3pNBtffiVn/okX2onQeQI3cwfjCURDpki8YXOk21ue9NJsNztxT35C24nVgcmhSCPEOUEVNO5lnx6c0rPnp+R1PDLJBypa6bJzAGg69VtVxmNQtzNkF8ztCs6dv0Wn2Y/UrRiz5IrrKr/AAlPFF+o7TBZsJhr3em69kdLI8mB7sxErbyAFumjLi9972W4/wDgl7gRyiDAOhjNP0XmlVVvqoqOORthSweRbbhne7/ZQAM4O8QVd3Ip6oyJqEXHS0dVVRUdTiZOH1sk9HEx0lRMxjnGCMFoLiAODjb7pXU0tTyMfTRGTlC+OTIMzHMN2m2oPNXlViJHWFmuYWEXvcFPhYBBMbC92gHgucuSUkrfI4QSbo9UqGcnpaVz8Ixd1VMCOaW2FunWwVEQnoLPEFytBpRxC5GnH3qzcg6Od3rLuyXBdQR0Ygff6viCRtPIWizb6cQueEjwfXdbrRE52XUm9z0pb7Hto6Hzab2PzSLCzv8Aad3oXO+x7USTimnbtSoUEUEf6oTXbdiELoChin0betZ8uzPuD4oQtEPCcvSEes5Rs/mJepvxQhVRMkPrM6/gVJD9DL94IQkxr01aX+Xj6lON0IWV+lUHSiPbtKVCT8GKkQhTYH//2Q==", "url": "https://www.newsobserver.com/news/coronavirus/article246352575.html", "type": "video"}, "296": {"title": "NC coronavirus updates: COVID-19 count tops 225,000 ...", "snippet": "", "uploaded": "", "thumbnail": "data:image/jpeg;base64,/9j/4AAQSkZJRgABAQAAAQABAAD/2wCEAAkGBwgHBgkIBwgKCgkLDRYPDQwMDRsUFRAWIB0iIiAdHx8kKDQsJCYxJx8fLT0tMTU3Ojo6Iys/RD84QzQ5OjcBCgoKDQwNGg8PGjclHyU3Nzc3Nzc3Nzc3Nzc3Nzc3Nzc3Nzc3Nzc3Nzc3Nzc3Nzc3Nzc3Nzc3Nzc3Nzc3Nzc3N//AABEIAEEAdAMBIgACEQEDEQH/xAAbAAABBQEBAAAAAAAAAAAAAAAFAAIDBAYHAf/EAD4QAAEDAgQBCgMFBQkAAAAAAAECAxEABAUSITEGExQyQVFhcYGhsSKR0RU0QnLBByNS4fFic4Kio8LS4vD/xAAaAQACAwEBAAAAAAAAAAAAAAABAwACBAYF/8QAIREAAwACAgIDAQEAAAAAAAAAAAECAxEhMQQSE0FRMgX/2gAMAwEAAhEDEQA/AKnFSbeys7WwDh5RAHJtkEnKNJJ26qH8MX3MsctHiYSV5VeB0PuflQjEcRuMSvW7i6Vmc1SIGw1Meteo+Ahc6gzQxz8WP1p8s1x4+TPtwuDu/Kyx5p9xTVrjUUHwi/51hTTpMqUhObxBg+tXlOE6CoYxr6lKMlQ06gIEUKxO+Zsm89y8hCCdEhOqj86IulQ3SR4isRjrX2pxE5auLKUstoyDtnU+4oPSDK29BBHEFk4rIoqbg9N1Hwj5H3oglWTowQRBB2IoE/wy0UBbz4yJG2TXwmas8PqWqwU0qSm3dU0hXakRHvHlQmky143PZfeUpwicoAEAAaATNVL19xhpJbIELnbYx/KrZE1SxFMtAEfiqwog57cPuFa8kqM9GBoP5V4q4UE5lOIzZ4yxqTVK7deaLbVnbG4uHJIQCQEpG6j3aj50FaucQusORiLS0hYWZtsm6s4SADM7Ge2at6t9F5S+zRqfWmNQIEaip3wpttkmAvMELGWSFkzG+xSQZ7jQPBsWbxVLqC3kcbiU5yZnr9KIcs6XW0l1wplIylZiBtUa1wUJHkqK5KyNOoRSqR1JKhA6qVABgTCeTPYsVaBqk4f3Yj+IH1q0k0mmdfjlTwjccF3xOHrYUrVtQ07j/T1rYMr/AHzZH8Q965fwzdchflBMJcEef/orfu37FmyH7h5ppA1lxYSJ7KYuUc55eP48zRM8sZCQ6txUdIlUD50FuLdkXwdeByugpUQYPbVDEeN8NQgt2zTjpAgFMhJ81a+lS8PrvOK7O+ubRoB+ycQUW6TJUggz4qoVD9RWJ6oVy3YJQi2Knm2cxUNTHcezyq1h7LdtatoStSE/E5qqNzND+auXLdxeN2ammbdC1OPLR8IUAdB2n2qPC+J7HEEpL602j2WMjhgA9ytooRD7GeRSfCDS1Z9JKUmSTtpVS8KeTSEOZhm2mYq2cxSFpyEkbTofOq1xbuPp+JSUEHQJ+tXMxh8aVi3OcVfLa2bZq3KW3AoAKAIIAG5nXsrPWuMXNlZt8k4pDrbwdT2dEg10fEsGdvrJ225xyWePi1V17RQB3gAqTH2n/of9qfNTrkKoF8PXN4/j/Puauli8LhU+ofh7yNjIFa0HNdM67LFRYNw85hNkbUXhfTnKknJlyg9W565PnVwYaUuoc5YkpUDEHX1pbeyre2TPgrXOZQAEaUqc5oRO8V7VQHPSDkg6aj3qcGKI8X2Ys8ceDYht7K6keJ19QfnQoqA3pLOtx37yqRPbull1CwdRV7jJ55+6t31wGchQ2mdUkGFSOozp5UMt1DnTRO2dO/jRTi9tv7KsHW0BtQeUCkKnQ6z8xV8T50eb/pRLar70Z4mum/sQuEsXOPZ1FKU2rbkjcBJXJ9a5jII0rYfs2uza3uMpGvK4PcADtIykfrWl9HkGlw/EQn9lXEC37l15XLLaQ26qS2Xco0PX0iqe3NXLAYO1Fn8Uc+xF2SZSi6eafUPyJWI/zA/4aCZ4JJ26qvS9aegIOYFjr+G3LLOcqtnHEpU2rUJkxI7K6E4pKFpSo6kwB21xxol26ZAVlCn0pnukCuuYq0ltbTiCUpCxHfJ/pWfI9MZONUTGmk16aaaAgaajNPJphqEIXekPCva8d6Q8KVQg7jHC+f4XzlpMv2srH9pH4h+vlXNX1wD4Cuy2y87KD2pFc14o4eumMTfTYWrrrDgCm+TTOWd0+XtFJo9zws/DxsFYe42rFLJhZHxuiZ27vWm8YvOtOWlo6qOSBUEneCR9DUF1w/jvOEPW+HXCiAD0NiKcvhriHE7l65v7J9KwgrBUAMxA+FI849aZDhaezJ5d1eRoqMu0XwG8XaYgHGz0mXmz4KbUP1qsxw1jSUyvDnh4x9auM4BjDb7axYPRInb609ZI/TJ6V+FG7WVLAB0AA9KpPuhtsxqaOL4dxlSlEYe73SpP1qlccKcQOylGGuQe1xA/3VKyw3vZFFfgCQtZabUdADMdutdMssRvLo4Q4sp5BawiSQS4cijGnZBPl5VjE8FcSBBSMLUT2h1v/lR3g3hXiGyxdp2/tXGbVlK1hKnEqBURl0AJg6+lKq4f2HVJdG1W4ZgU0LUKkXbPIBKmyANTqKgNBNPoS012STm1FNUYqRi4U0nKAk6zrTXHlZgsRIINEBUeUrNoOqlXlw4pakySITGhpUSB6x+7t/kFDMT+/q/IKVKsub+TZj7KC9zVS43rylWVD0UnN6gO1KlVwsjPXTB0hXtKiUPU9VSp2pUqASRj79bf3qPcVqKVKtGDpmbyO0eJ3py+iaVKtBmKbnSr2lSokP/Z", "url": "https://www.newsobserver.com/news/coronavirus/article246296455.html", "type": "video"}, "297": {"title": "NC coronavirus updates: COVID-19 count tops 227,000 ...", "snippet": "", "uploaded": "", "thumbnail": "data:image/jpeg;base64,/9j/4AAQSkZJRgABAQAAAQABAAD/2wCEAAkGBwgHBgkIBwgKCgkLDRYPDQwMDRsUFRAWIB0iIiAdHx8kKDQsJCYxJx8fLT0tMTU3Ojo6Iys/RD84QzQ5OjcBCgoKDQwNGg8PGjclHyU3Nzc3Nzc3Nzc3Nzc3Nzc3Nzc3Nzc3Nzc3Nzc3Nzc3Nzc3Nzc3Nzc3Nzc3Nzc3Nzc3N//AABEIAEEAdAMBIgACEQEDEQH/xAAbAAABBQEBAAAAAAAAAAAAAAAGAAMEBQcBAv/EAD0QAAEDAwIDAwgHBwUAAAAAAAECAwQABRESIQYxUQdBYRMUIiMycYGRFTZCcqGx4TVic3SywdEzNFSDkv/EABoBAAIDAQEAAAAAAAAAAAAAAAMEAQIFBgD/xAAmEQACAgEEAgIBBQAAAAAAAAAAAQIDEQQSMUEFIRMyIhQzcYGh/9oADAMBAAIRAxEAPwAOZjqjynkr2UFEYPga02BITO4Jlvr/AOOoLV1wMYoY44tot9/eWnk+gLz499SeFJmOGrlbFn0ltKKB76Sre2eDqdbH59JGyP8AJmFraU8opT8T0ogjx0MDA3Pea9fRwt6IpSnCXGxn304nnVr7ZSe3ov4rRV1wVvMn/g244llta1HAFD78svkuknQD6AHfT3EkpSFJZRvjcjrRC/wPMgWNu4vuJcdKApTIGNBIzipqUYpSfYh5TUTtsdMOI8gicjnuTz3rhG2a9LUGT6eyue1Ry/vn7JPypowzwteTgnG+xqXFXqwTzBwar3d+VSIS8qx1rx6PIW2w6mSOhq2Z9gGqS0L5jqKuo/Iiro9JHZxIjED7RA/GimIdAb/dxQrOPqUeLifzoob9lPuqWC7CDOQD1FKmormqOg+FKqk5K/tCi+dRzMAz5u4E/A0F2yR5vOjqOyFq0KHXNajMh+f2K4NYypxKin391ZC4FamgRgpVnHQis+1Ylk7Dxcvl00qn0E86EJdqeKE+kwslOOlC6aPuGXW5cZYIHpe0KDbzDNvuTzBGwVlPiDXrVnEi3jLNsp0y6ZSiIiReYBdAx5ykqJ5aQoE58Nq2KLNiXSK4gaSAN8KChjuII5isrtNyj26+xZcxkusNqUFJHPBBBI60Rs3jhq3QpxtEgpdkDSkONKRgk5JJxjarqmycFJJtGbrLKoamSzyDPHfCrjElcuAC6k+kpKaA9W/51pr9umoiJet60TQvOrI1+7BB9/4UMXbhyUhBkyGww6saiiiVywsSM26rc8xQNE07EOHh40wpPk1FJUNqdZOSFJ7jRxVchRal6XEfKiFk4XjrQtAXuFDwIolaVuk9amLLzQ5N3Qynq6KJYqtTKT02oZkn1sZPVwVfwF+ipPTergOy7iPBDWk9a5ULUetKqkB7BSE5a7kpwayLi+D9F3yQlI9W4rWjpg/rWp2eUmZb25KDny6Umh/tOs4ftjE1GymFYV4pNJ2rdHJ0HjLnTqdsu/QLcFygiU4wVbncVP48gBbEe4o5pOhf9qFLU6qJdW1pVsNj41o8tlFwsEtpWP8ATKgT3VEfyrwM6l/p9cp9MyKUycbdMA+AFVMp/QAjGe80RxgZbvm8ceWdP2EbmovFXCl1tkVFxVFywR60IOoteJA7vGmtBqvjzXLsV85o4yxdB5B1MkJOoZQrqNq75++gnS64lZ5HWc5qRbJ10t5UYkZCStONbzAJAx3FXL4eFRPNVoIcfORqBPjTk9QnlMwo0v00bBHtLVkt1ygBxy4vvMIwt861ZOxAA9lO451XvcJ25uzSxJitplIaQPKpThSV4/UUZutlLmsYAXhWw5gcs/OhTieWW2HcKV6xw5JPPArI3Ns2dkVEzWArYd2e7oaJYy9TCDQvHBbVg8ws5+dENvVlkjoaciZ8uCc6dUmL97NXUJeHcdaoUqzKjDpmrdlelaT40QWfJcg7Uqa1Uqggs+y25F63ORHlDWyrUkfumjCZGTcY77Lwy2pBTish4JnfR1+YUT6Dvq1dN+X41qd1ujdnsk64vFOGkEoCjjWruT8TgUlW8xN3yNLr1GY9+/7MSuyl2yU6znD6FlOccsHnVc5PmyG1IkTJDjR3LanSUn4cqbmTnbjNelylhT7yytfdv0A6V4bbVJkMxW8lbywgY7snnUKOPQ/bbv8Azl0ah2ZQPNLEuepA8pMXqGRvpGyf8/Gi1CVuLBdThJ2pnysGx2mOmU+zGZabSkFxQT3d3Whe6dpVtYBRb4zstY5LV6tHzO/4UFpyYik5eybeeFnLg+pICcHdKlc6DuIeHI9uyh9xAaA3W6QnJ8B31HufaBfZ2Qy83Db6MI9L/wBHJ+WKFnnHpTpdkOLdcVzW4oqUfiaJGDXZb4s8m18OTU3axxZjag5geTUeW6difwoL44WpkLUvkkHYeJP6VedlgzwzLRk5EpXw9FFV/aRHH0Q8sJ39r5b1C+4KaxFoysPr1albknOAaIbNLbcOjVhRHsnnQygbeJp1slC0rScKScg9DTmcCSryg0aOZ7Y6JNWyDkCqOG4HJjS+5TWfnVu2vxoqE2vbLlleppJ8KVQ47uG8Z76VSUKGF/umf4ifzo77UvqdF/m0f0qpUqzquGdd5L92sxx7mqrXhb6y2z7/APalSor4EJ8Mvu076z/9QoRNKlVIcDEfqjg9ivaOVKlVmSjU+yn9gTv5s/0JpntH/Ykj7ivyrtKhL7i1vLMab5CnBXaVNsUhwEls9tj+AKt2+dKlRlwZ8uWTWPY+NKlSqQR//9k=", "url": "https://www.newsobserver.com/news/coronavirus/article246325160.html", "type": "video"}, "298": {"title": "North Carolina city named among best for young adult renters ...", "snippet": "", "uploaded": "", "thumbnail": "data:image/jpeg;base64,/9j/4AAQSkZJRgABAQAAAQABAAD/2wCEAAkGBwgHBgkIBwgKCgkLDRYPDQwMDRsUFRAWIB0iIiAdHx8kKDQsJCYxJx8fLT0tMTU3Ojo6Iys/RD84QzQ5OjcBCgoKDQwNGg8PGjclHyU3Nzc3Nzc3Nzc3Nzc3Nzc3Nzc3Nzc3Nzc3Nzc3Nzc3Nzc3Nzc3Nzc3Nzc3Nzc3Nzc3N//AABEIAEEAdAMBIgACEQEDEQH/xAAcAAACAgMBAQAAAAAAAAAAAAADBAACAQUGBwj/xAA3EAACAQMDAQUECQMFAAAAAAABAgMABBESITFBBRMiUWEGMnGBBzNCUpGxwdHwFHKhFTVDgrL/xAAXAQEBAQEAAAAAAAAAAAAAAAAAAQID/8QAHBEBAQEAAgMBAAAAAAAAAAAAAAERAhIhMUFh/9oADAMBAAIRAxEAPwDpVaiKRmtPe9qx2XdKyl3kJCjOOPWmbW8S5hEi5HTHka6dvLGX22YNXFJLKKzPcrBbSy9UQt+ArWjYA1mN1dmVTkqcMPKtF2D2m8tpK90+e78RbyG/7UfsO7DyTkkETSGRTqB8NZvJcb1RVwKQPa1kilmuEABwfPNMR39s1r/UiUdz987dcU7mGl1Z2oyjzrmJ+23lW7QaAI51WNl5YZP7Ct3N2rbW97HbzNp1Jq1k4A5/asW6uNnGgIpiOJQeKBHMhAIYEGjpKnnU1cMoi9aYjC+VKLMg60ZLiPzqaHRxUpcXKY5qU0fONx7SW920L3R7sIWIZd85xgVmH2uayk7iBI5IQ2rLZycnf4bVyc11bMw020Q6eEscfiTVDNbEbKuM4yRvU2m/HdD21Jk9xIx1DLkfnRLz2vikhaHvI0BUhyMnUCOONq89li1DVG+QPeGrP4VVoZD40B7o8MavYdpbdsQQSF4rnUSjKVKnggj9absu3Bb6hHO26FFK7Fc9a4eMQBAHY6+pU1gyLFgg6h1z0rPYdncdsQkaBPqwN3+8aJL7TBLCO2j1S6CTo43864QXgDHSqgHzGao12S4JxtwBxV2jvLb2iUusjwEAPq1BskN0+Wa2dx7SWl1KhlkwyoE3GM464+debJfuCCG4/wA0x/XmQePxA7EGs7y0elL7XPAFjhvlRFUfZB6b8ijP9JUENwzgSyxqmlUXChj97Pqa8sknBUqrkD1OaWMxAwTkj8K15HpXan0m9oXCQ/6cotQVPegMHbV0wSOOOlC7K+kjta3nRr+c3MK57yPQqk/AgV5x3xJzq56U3FKoGSOefWlg9RP0o3bMxjs4Qmo6dRYnHruKzXnAkhwPDUrG0am4tiJdKPGQRqLHbBqsdo6jxyBSfnmopXTspxnOvV/ird5LjAB0g55rXkXubdoG1xuWQYJOdwf1obT96cHIzwc80dZSyd3PgKykqTwD6UhDHNM2I1JpP0FUswOW046GriNG21PnzUCqSwzIQ0kb6cDcjYUHWVAIbcenFUZuI+7AZGLIdtxgigAmm45s5VwrBhxS7INRHGNqsBIota+J9JPG2aIy5YIoJPoc0FNTNhAWPkozWTKTtQHYSRgF1wD61jXvgErtk5WqRtqDJn3h1PWiXbRYiWJizBACTsDQUcoPdP49awHY9dhVfCy6c4b7xrPdkYzgL94daoOkzafOpQxJGAANQx5GpWRlNYjbJUYPU0a3jkJD6MrjYjGAaCI4NJXUSM+9xt8Kv3whi0Rs+xyrZ49KUOQwwyIY9bZ3GkbrqxxUidIQraySuBpKcegodpcEiXUVUkHB43/Kq98xkZ9QQkZ046461zy+lbNVElsQVKBwTgjpvn9aSigs54tLRkDGzAgEetCWXMARNQflm5P8xS+tUfAc85B+VOPCxbTARbYANBv99hvt5eVNI9vKQcKpwRsBnGdwfOkBNKyhGmDIwHg8vLmmIRHOxDIRK2MMDsNscVbEFnlW2lyrHQ+40+6T1z67UK6jivYnZI9E43BGPF6H12pebPdLJFqwGO2QcCrrcSKwdSNRxvTPoVntpbXSzgMjcMOM+XxoMmEPhOSRvtW1u2DWE7MhGSuN8hTn+fjWmcHPOa3xuwqBsmruzEDPTiqqmRzvVpFbOdtvKtIwcZ3zUqufWpQMH6v5VX7PzNSpUFk+qf41E95vnUqVBeL6xv50qRfZ/t/WpUpBn/gPxpm1+sP9g/MVKlSg6e/dfF/1rWp9SPgfzFSpSLT1x/t1z/1/9LWp8qlSrxKu3K1Q8CpUqorWKlSqP//Z", "url": "https://www.charlotteobserver.com/news/state/north-carolina/article246311080.html", "type": "video"}, "299": {"title": "Voting and Coronavirus | NCSBE", "snippet": "", "uploaded": "", "thumbnail": "data:image/jpeg;base64,/9j/4AAQSkZJRgABAQAAAQABAAD/2wCEAAkGBwgHBgkIBwgKCgkLDRYPDQwMDRsUFRAWIB0iIiAdHx8kKDQsJCYxJx8fLT0tMTU3Ojo6Iys/RD84QzQ5OjcBCgoKDQwNGg8PGjclHyU3Nzc3Nzc3Nzc3Nzc3Nzc3Nzc3Nzc3Nzc3Nzc3Nzc3Nzc3Nzc3Nzc3Nzc3Nzc3Nzc3N//AABEIAEEAdAMBIgACEQEDEQH/xAAbAAEAAgMBAQAAAAAAAAAAAAAABQYCAwQBB//EAD8QAAIBAwICBgcEBwkBAAAAAAECAwAEEQUhEjEGExQiQVEyYXGRk6HRQlSBsRUjMzWCkvAlQ1Vic8HS4eIH/8QAGgEAAwEAAwAAAAAAAAAAAAAAAAIDAQQFBv/EACARAAMAAQUBAQEBAAAAAAAAAAABAhEDEiExUUETYQT/2gAMAwEAAhEDEQA/AKZgeVMDypSu+OkGB5UwPKlKAGB5UwPKlKAGB5UwPKlKAGB5VugjtzgzyhRn0QpJrVXREtmYwZZZQ+OQiyPfxj8qGai1aHo3R6+szJMQZFPeAmIwPYKhOyWH6QuIhE7QIMBkJJU52Pr8vxPiK40a1jz1c0y8SkHEePYPT3FZwTW0Dfqri4QH0isXu+3UlL55H3Ljg6+yWI4gLcth5jsHyI+HMefXxY5bVslstOBlEUW4jYpxLJz63u/h1fP61ydsQ8Ja9uiRv+zzg/z+s07ahUZvbrOMfsv/AHRtYZRFgDHKleilVJn1FNF0w89PtPgL9Kz/AEHpmP3dZ/AX6VIIgrcFFeX3X6ztmp8IoaDphH7utPgL9KyGg6Z/h1p8BfpU3HGnCSxAAGSfKqmbnUNXbr7S9ls4ccSRxqnLw4sgkn5VlalSuWwjT3vhHt5o+no4C2NsoweUK/Soex0+0bW7uFraFkCoyqUBA7hzgfw1YLSaS5E0VyQ80CbuBjjBIGcDxqOsoynSuVTnBtEIJ8TiYfSnirfOWK4UvDRBPaQ287tcQRk7hYgg5Z5+VbtasZ4NI0+602ws2uWMkhilhGHCyDuncfPwyKnhZIszSgAsSTxMOXsqP1icWrR8RZjnh3PLIzsPCqzqVL5Y0Qm+ioh9fupYEfo9p9vEJgzyRpjIwRgku22+cAcwKu2udH2ZLafTdPTPBGGSK3Uhttzy51Fx3Mc04ZsIEKgtxbsuckerfHtxiu86iltbXM93K8awwNJwRPvkA4BPu8KZ3T6ZdRK7RC9N9X0jTNWvLTT7C0aSOTB/VgImw2AHjVb07Wy8yvf2gFnnvTW1qpCDPPcEV39CrSwhsV1/XLKXUZLi4YRrjiVDxbkjGCSc86vXSjW7U2U+lx2kplltHYKVAVRwn50tXeeGzkxoabjLSCdF9MkhWWO9dkZQykWkByP5ajpdNtbTV5bMpDPELaKZWe3RWBZpARsP8gqM6FatrEnRy2W3uLIRx5jAntWdtvWHH5VKxi7lvpby/mgkkeJIlEEJjVVUseRY7980lalr6RUR4bOw2P3O3+Ev0pW4NSo/rfrG2R4WWQlbpUfiUlc8P9fhWc5VYuYB881pkuFk1WNs7dWDUdrDzPeF7c5aId3GNhtn86tKOBTwSUBlubGeNSWZlZVz4+VVa0a5skj/AFwVFHVsrLjveurCmpSQRBUXv+Z8KoKzXEczR3Rd2SRuJs5Oc8/WDWa2m0k2W/z1y0WrRzPHLPLxicyRAEk45nI/KsZYLv8ASTXyPGknVhFAGeRJ/wBzUbol4yI++FZ8RqfED/vNS5nJ3NUnSahNk9S07eDie0vpvTuXA8lfA+QB+dV/Uo5kuxau+UjYEZJJyQDzJJ8TVvWXb518t6aa5eWXSq9ihMZROrwHGf7tfXRsXg+m+S22qR8XFwrnzxXB0xWI6BcSCNOsUKqsR6ILAH5Zqo2nSnV5ZkhgS3eRzhRwH61J9KLi4GkdnuZ45HkcE9XGVGBv5msS24TObGjepNXK4XZaP/n+tF9NazUr1kPCSgUZClAQQPfUn0m1qWLQr65fq1ZoTEnd9JiOEY3PiapHRKz78N5ayHrBCYp8HBV1YgY/g4PnWPTiW5mijaeRmWIEAMftNt+WfdTpT2Uzqfl0TXQiRR0fiC4yHbPvqd6yvmvRue7LNb29y8CSL6SgHB8DvW651PpHYz9S95E5wWB4V5D2ipOcvAladzC1GuGfResFKirC4meyge4KmVo1LleROKVx32KQ3bbsnJupyeWetb616L27ByLufPn1rfWufIpkeder2z4ecyyQtb7iL9vvdRAx3DA/Fv6wxG3sNdaW0M69fENbmiIPfWNCQR5947bHy5VwR6iqRJH2CxYpw99oiWbB8d8HPjtWTap3OFLKyQYPoo3j7W/rApKnPwZPH0ynuLRIR2G61ISggYlCquParE1zdsuvvU+P9Q10NqiNn+zdPGTnaJv+VcLuGdm4VXJzwryHspkv4Yzd2y6+9T/ENYm5nJJM8pJOTlzvWrIpkVu2fDMszMsh5yN76kLLSO2R8d5bXkisA0JiRG4hnf0iPVy9dRmRXvGeXEceWaxwn0h51KXGWTcWk21srC3g1lJATxCGCMg+P2W22I8+dePpNvMCJrXWWLniBe2QhhgeBbnknbfw9dckesSRqg7LZtwgDLRZLY8TvzrXPqPXRyL2eBGcg8cYIK8uW9T2Pwf9H6xfaatg4e2tbuGAgDjng6s8Xltt4VwyxRzMGmRZGAwC4yfnWZcsMMxI8MnNeZFUUL6hHqXjGXgzWSRFCo7Ko5AMQBSsMivKNk+C7q9NFKUpBhSlKAFKUoAUpSgBSlKAFKUoAUpSgBSlKAP/2Q==", "url": "https://www.ncsbe.gov/voting/voting-and-coronavirus", "type": "video"}, "300": {"title": "NC Senate election: Army Reserve investigating Cunningham ...", "snippet": "", "uploaded": "", "thumbnail": "https://encrypted-tbn3.gstatic.com/images?q=tbn:ANd9GcRn00Q0F9dOyhAKvMHqLa_bR6KYWmPWw-ijRKcoF9Ng3_75tuq3vZNaxXY", "url": "https://www.newsobserver.com/news/politics-government/election/article246280130.html", "type": "video"}, "301": {"title": "Duke Energy: Savings and Information - For Your Home", "snippet": "", "uploaded": "", "thumbnail": "https://encrypted-tbn1.gstatic.com/images?q=tbn:ANd9GcT5Eku12ZLy4puqLq8VEPaRAeMmMk8ZaqDqM4JrTX3T6pEl_ArNRO61BInR", "url": "https://www.duke-energy.com/home", "type": "video"}, "302": {"title": "Coronavirus NC: Third day of 2,000-plus daily case increases ...", "snippet": "", "uploaded": "", "thumbnail": "https://encrypted-tbn1.gstatic.com/images?q=tbn:ANd9GcTDjTRL7UKBgLcJ9GiWjvvVkc9sx6WPWGuDKm5rrZQaf6SB72FH0og3718A", "url": "https://www.newsobserver.com/news/coronavirus/article246363215.html", "type": "video"}, "303": {"title": "Coronavirus in NC: Protesters call for reopening the state ...", "snippet": "", "uploaded": "", "thumbnail": "https://encrypted-tbn0.gstatic.com/images?q=tbn:ANd9GcSOE3e6RPzQlpmhiX_KHfoawurx-8kQKTR4cflQbqFrHF_d3WBi-CdyUHY", "url": "https://www.newsobserver.com/news/politics-government/article241999131.html", "type": "video"}, "304": {"title": "Delta: North Carolina seeing rain, wind, risk of severe storms", "snippet": "", "uploaded": "", "thumbnail": "https://encrypted-tbn2.gstatic.com/images?q=tbn:ANd9GcRK8ktTJKhRIuK5mnw4usSNQSa2aL0tCUq5wxlsUpLiyfjCle_n6ZBwM78", "url": "https://www.wxii12.com/article/delta-north-carolina-rain-severe-storms-forecast/34333509", "type": "video"}, "305": {"title": "COVID-19 prompts NC school system switch to remote learning", "snippet": "", "uploaded": "", "thumbnail": "https://encrypted-tbn2.gstatic.com/images?q=tbn:ANd9GcT0t7PRz2udofmDDDLP6tPO9jXbe0X_xudSApErZwnyIn2BfNIA6LY5yPj7", "url": "https://www.charlotteobserver.com/news/local/article246365665.html", "type": "video"}, "306": {"title": "Coronavirus Updates - NC DOJ", "snippet": "", "uploaded": "", "thumbnail": "https://encrypted-tbn0.gstatic.com/images?q=tbn:ANd9GcSOxDjNvpvUr_rPHz8GM7doOGx7_gdJAyHEDxUIBrBhto238cYtZ77xsnf1", "url": "https://ncdoj.gov/covid19/", "type": "video"}, "307": {"title": "Actor and NC native Zach Galifianakis has message about ...", "snippet": "", "uploaded": "", "thumbnail": "https://encrypted-tbn1.gstatic.com/images?q=tbn:ANd9GcSYsx8WJGSqa_slv608Pzs2J9IURA29yx0Tnegn_gOZq-EyaKjyPp_E2Uuu", "url": "https://www.charlotteobserver.com/news/state/north-carolina/article246283975.html", "type": "video"}, "308": {"title": "North Carolina State vs. Virginia Condensed Game | 2020 ...", "snippet": "", "uploaded": "", "thumbnail": "https://i.ytimg.com/vi/yM8FkZUfbnc/default.jpg?sqp=-oaymwEECHQQQQ&rs=AMzJL3lpwjYpcAiiwFnWiDs9L19VzvOGHg", "url": "https://www.youtube.com/watch?v=yM8FkZUfbnc", "type": "video"}, "309": {"title": "Opinion | Mail-in ballots are being rejected in North Carolina. It ...", "snippet": "", "uploaded": "", "thumbnail": "https://encrypted-tbn1.gstatic.com/images?q=tbn:ANd9GcQtCVyexQSN20633dBpNyTL_MHV5cJ0fRO9iywr7eSIFJx7Ag0fPqikDlEc4kI", "url": "https://www.washingtonpost.com/opinions/mail-in-ballots-are-being-rejected-in-north-carolina-it-wont-be-the-only-state-to-face-this/2020/10/07/d792445e-0812-11eb-a166-dc429b380d10_story.html", "type": "video"}, "310": {"title": "NC General Assembly passes COVID-19 relief package - EdNC", "snippet": "", "uploaded": "", "thumbnail": "https://encrypted-tbn2.gstatic.com/images?q=tbn:ANd9GcT2p3T5n_VIWH8D8hFOE2DdoHS2U0_ZruzoEu8bkWpfob3MTocCopX8khZb", "url": "https://www.ednc.org/nc-senate-passes-second-round-of-covid-19-relief-child-care-education-funding/", "type": "video"}, "311": {"title": "Hurricane Delta could dump heavy rain on NC over weekend ...", "snippet": "", "uploaded": "", "thumbnail": "https://encrypted-tbn0.gstatic.com/images?q=tbn:ANd9GcQVpNvWXEMjFi27bjTYh4QET6j0ObYYhV6ItrPAheBkdzqlpmK-5mWcuIiL", "url": "https://www.charlotteobserver.com/news/weather-news/article246339185.html", "type": "video"}, "312": {"title": "NCDOT: Rail Division - NC Department of Transportation", "snippet": "", "uploaded": "", "thumbnail": "https://encrypted-tbn3.gstatic.com/images?q=tbn:ANd9GcQQnsdrX_2E7jj-USjRiKz2mFWJqc7oU7U0A7w59yLMS7ORItR_7iliJwE", "url": "https://www.ncdot.gov/divisions/rail/Pages/default.aspx", "type": "video"}, "313": {"title": "COVID-19: What's happening in NC? - North Carolina Health ...", "snippet": "", "uploaded": "", "thumbnail": "https://encrypted-tbn2.gstatic.com/images?q=tbn:ANd9GcTU_VFqgS8Vw9mV4_SvBS4Ib7Slo0hTGks1JxryMwXkta1BsouEtbG3Pjik", "url": "https://www.northcarolinahealthnews.org/covid-19-coverage/", "type": "video"}, "314": {"title": "Black Bear - North Carolina Wildlife Resources Commission", "snippet": "", "uploaded": "", "thumbnail": "https://encrypted-tbn3.gstatic.com/images?q=tbn:ANd9GcRz-xQ1CRjgy0plXyTPD5QNSDtxrg04OR96kqdR0T6q7iyII3fb1Y_CZRJADHE", "url": "https://www.ncwildlife.org/Learning/Species/Mammals/Black-Bear", "type": "video"}, "315": {"title": "Easterseals UCP North Carolina & Virginia | Home", "snippet": "", "uploaded": "", "thumbnail": "https://encrypted-tbn3.gstatic.com/images?q=tbn:ANd9GcQexzJNtOPx9POF4HonGUiZu6Of_fKqX1QWoDMbqRZFsHl5ynDdlSsRHo8h", "url": "https://www.easterseals.com/NCVA/", "type": "video"}, "316": {"title": "North Carolina - Upstream USA", "snippet": "", "uploaded": "", "thumbnail": "https://encrypted-tbn2.gstatic.com/images?q=tbn:ANd9GcQxw7EE02WFwxL9KfIu_QSE2i5Fd_hnUm1oGOgvRx_obo4OlG_CMmCpLmHr", "url": "https://upstream.org/partnerships/north-carolina/", "type": "video"}, "317": {"title": "About NC State | NC State University", "snippet": "", "uploaded": "", "thumbnail": "https://encrypted-tbn2.gstatic.com/images?q=tbn:ANd9GcRJVg0CTiNVn2Yk634UJeupqlNetMkqts6sDTdJdv0v2fw1aobCPrgJBpWs", "url": "https://www.ncsu.edu/about/", "type": "video"}, "318": {"title": "Virginia Tech vs. UNC football: Tar Heels get past Hokies ...", "snippet": "", "uploaded": "", "thumbnail": "https://encrypted-tbn2.gstatic.com/images?q=tbn:ANd9GcQsVkwEdKeK0Pl2smG9iotLUedNg_l794uXPpAHcEJraN7w5RvnsPIF_g", "url": "https://www.newsobserver.com/sports/college/acc/unc/article246347490.html", "type": "video"}, "319": {"title": "Hunting Seasons and Limits - North Carolina Wildlife ...", "snippet": "", "uploaded": "", "thumbnail": "https://encrypted-tbn1.gstatic.com/images?q=tbn:ANd9GcSKApGyzJZBUP5rf3_66udsWmggaQ6hiBd2YEoUk9ObmXPcIbrm3E7OZ35BvSSQ", "url": "https://www.ncwildlife.org/hunting/seasons-limits", "type": "video"}, "320": {"title": "North Carolina Justice Academy - Home - NC Justice Academy", "snippet": "", "uploaded": "", "thumbnail": "https://encrypted-tbn1.gstatic.com/images?q=tbn:ANd9GcSzZsIQIHANppgv1zFYuRVRowlYy4J-Fo6Q7W1PbUUtiQmKQsRVpvWhkC4", "url": "https://ncdoj.gov/ncja/", "type": "video"}, "321": {"title": "Virginia Tech vs. North Carolina Football Highlights (2020 ...", "snippet": "", "uploaded": "", "thumbnail": "https://i.ytimg.com/vi/mXZauQQEitY/default.jpg?sqp=-oaymwEECHQQQQ&rs=AMzJL3mgW1Wx1ASwe60E4_dYbSzl6KFV8g", "url": "https://www.youtube.com/watch?v=mXZauQQEitY", "type": "video"}, "322": {"title": "ALERTS: COVID-19 | Raleighnc.gov", "snippet": "", "uploaded": "", "thumbnail": "https://encrypted-tbn0.gstatic.com/images?q=tbn:ANd9GcRxrVrinFA6mD8gL4s8fhfQiPqMth5AuAZ1G0aiiOu7AHXhb04FN7KhUoc", "url": "https://raleighnc.gov/COVID-19", "type": "video"}, "323": {"title": "State of North Carolina Internship Program - NC DOA", "snippet": "", "uploaded": "", "thumbnail": "https://encrypted-tbn3.gstatic.com/images?q=tbn:ANd9GcTMvGwJQuMrfi7Qcxwku_3XNnAJ-jgiW5VgrPqu2OrmmE9yAijBkIC_TcRYRQ", "url": "https://ncadmin.nc.gov/advocacy/youth-advocacy-involvement-office/state_of_north_carolina_internship_program", "type": "video"}, "324": {"title": "UNC Tar Heels Sports News & Videos | Raleigh News ...", "snippet": "", "uploaded": "", "thumbnail": "https://encrypted-tbn3.gstatic.com/images?q=tbn:ANd9GcSbwLNAfuwfXYve89000aa3D-IXRUyilcT3BIHy7-GnyJdzDEQN1OFGudwNIYY", "url": "https://www.newsobserver.com/sports/college/acc/unc/", "type": "video"}, "325": {"title": "Alumni and Donors - Foundation - NC State Veterinary Medicine", "snippet": "", "uploaded": "", "thumbnail": "https://encrypted-tbn2.gstatic.com/images?q=tbn:ANd9GcSYvoXHWXgxUdElIiS5zxIklfGrmZK5Ik0_PGbsa1WLl7n1S3Jb1dAM8r0", "url": "https://cvm.ncsu.edu/alumni-and-donors/foundation/", "type": "video"}, "326": {"title": "Map of Shooting Ranges in North Carolina", "snippet": "", "uploaded": "", "thumbnail": "https://encrypted-tbn1.gstatic.com/images?q=tbn:ANd9GcSzYIHBYOxvLWF47KZNkTaBvIXypIS9VFJFTRDHfcew3hMuDgMgTnN7Mv72bN2m", "url": "https://www.ncwildlife.org/Outdoor-Activities/Shooting-Ranges", "type": "video"}, "327": {"title": "Wildlife in North Carolina Magazine", "snippet": "", "uploaded": "", "thumbnail": "https://encrypted-tbn1.gstatic.com/images?q=tbn:ANd9GcQ4Sap6lt9iXbnTCv0HpQD1dLp1khTRAblIj89dk-lUFAhTyYzSqf6UFqez", "url": "https://www.ncwildlife.org/learning/multimedia-center/wildlife-in-north-carolina", "type": "video"}, "328": {"title": "Where to Hunt and Shoot - North Carolina Wildlife Resources ...", "snippet": "", "uploaded": "", "thumbnail": "https://encrypted-tbn1.gstatic.com/images?q=tbn:ANd9GcSKApGyzJZBUP5rf3_66udsWmggaQ6hiBd2YEoUk9ObmXPcIbrm3E7OZ35BvSSQ", "url": "https://www.ncwildlife.org/hunting/where-to-hunt", "type": "video"}, "329": {"title": "eFile for Businesses - NCDOR", "snippet": "", "uploaded": "", "thumbnail": "https://encrypted-tbn0.gstatic.com/images?q=tbn:ANd9GcSwEP2ZvGiG4iAnj5dXO-hydxFYb4e02XihyimhjOAl79xIFyrufJDzpZnhRrZq", "url": "https://www.ncdor.gov/file-pay/efile-businesses", "type": "video"}, "330": {"title": "News Releases & Advisories for the North Carolina ... - NC DOJ", "snippet": "", "uploaded": "", "thumbnail": "https://encrypted-tbn3.gstatic.com/images?q=tbn:ANd9GcQz1Oo-kR7CjUfjK74wjOAHMI1swEp4CPIRk4Rv3EHbAcaTPVVDyAyzSCHsWCw", "url": "https://ncdoj.gov/newsroom/", "type": "video"}, "331": {"title": "Installment Payment Agreements - NCDOR", "snippet": "", "uploaded": "", "thumbnail": "https://encrypted-tbn0.gstatic.com/images?q=tbn:ANd9GcQywfp56p0XvScZe7up9PQ9fWm5Zda1bFZrSL8guPoxYkeaelrs74X8TOtu", "url": "https://www.ncdor.gov/paymentagreements", "type": "video"}, "332": {"title": "Unmanned Aircraft Systems Integration Pilot Program - NC ...", "snippet": "", "uploaded": "", "thumbnail": "https://encrypted-tbn1.gstatic.com/images?q=tbn:ANd9GcSXgA7lfN8PriAiKptDdqH1TA-pbj6ZQocjrbtxa6zvn6hdfR6MQeFD_qzD", "url": "https://www.ncdot.gov/divisions/aviation/uas-integration-pilot/Pages/default.aspx", "type": "video"}, "333": {"title": "North Carolina moves into Phase 3 of reopening - WBTV", "snippet": "", "uploaded": "", "thumbnail": "https://encrypted-tbn0.gstatic.com/images?q=tbn:ANd9GcTbqdLnHS0sbLVlw-J9_BessKPLmo8NrFiiusitELg0_H2tnR2fES0q1H0", "url": "https://www.wbtv.com/2020/10/02/north-carolina-moves-into-phase-reopening/", "type": "video"}, "334": {"title": "Breast Surgery | North Carolina Surgery | UNC REX ...", "snippet": "", "uploaded": "", "thumbnail": "https://encrypted-tbn0.gstatic.com/images?q=tbn:ANd9GcSvYWPuSIrjldAYvbrNMl9Lc8h6XsXQwFJHE4Mte7SpAgd5Yf2p_wNcUQY", "url": "https://www.northcarolinasurgery.com/rh/nc-surgery/surgical-services/breast-surgery/", "type": "video"}, "335": {"title": "Another NC high school closed by confirmed COVID-19 cases ...", "snippet": "", "uploaded": "", "thumbnail": "https://encrypted-tbn2.gstatic.com/images?q=tbn:ANd9GcT0t7PRz2udofmDDDLP6tPO9jXbe0X_xudSApErZwnyIn2BfNIA6LY5yPj7", "url": "https://www.charlotteobserver.com/news/local/article246306665.html", "type": "video"}, "336": {"title": "Hernia Surgery | North Carolina Surgery | UNC REX ...", "snippet": "", "uploaded": "", "thumbnail": "https://encrypted-tbn3.gstatic.com/images?q=tbn:ANd9GcRVSSLUVnAMDuphNKD0iCywRAJhP4Kwh_aLW2mZ6CgmgGIJUJiKnNy7hKluLM8", "url": "https://www.northcarolinasurgery.com/rh/nc-surgery/surgical-services/hernia-surgery/", "type": "video"}, "337": {"title": "NCCU COVID-19 Updates | North Carolina Central University", "snippet": "", "uploaded": "", "thumbnail": "https://encrypted-tbn2.gstatic.com/images?q=tbn:ANd9GcQ2AYqWJeXdqdqP7Ml-swMvKjLCHolS92pfd4PioDi9J9WrvlIVX4nU-sOi", "url": "https://www.nccu.edu/coronavirus", "type": "video"}, "338": {"title": "NC360 - NC.gov", "snippet": "", "uploaded": "", "thumbnail": "https://encrypted-tbn2.gstatic.com/images?q=tbn:ANd9GcQP1zXxQJkZeaF8dQtI1f9R49jOWpY4TBu2Ku6FRB3kt_y81eemwDxHMRg", "url": "https://www.nc.gov/about-nc/nc360", "type": "video"}, "339": {"title": "NC State vs Virginia football: Wolfpack tops Cavaliers ...", "snippet": "", "uploaded": "", "thumbnail": "https://encrypted-tbn2.gstatic.com/images?q=tbn:ANd9GcTgTyxEjG5qd5SrsXapgHiJZaRmov8SubaanKNVNBceQknSKB_sHkPbh5M", "url": "https://www.newsobserver.com/sports/college/acc/nc-state/article246309100.html", "type": "video"}, "340": {"title": "North Carolina National Guard - NC DPS", "snippet": "", "uploaded": "", "thumbnail": "https://encrypted-tbn0.gstatic.com/images?q=tbn:ANd9GcSx3NIOejEfxrehe7WYiqdJT3R4tCjk6SiZXD_P7Mp5ayXU6yi-8qthFpAx", "url": "https://www.ncdps.gov/our-organization/north-carolina-national-guard", "type": "video"}, "341": {"title": "Undergraduate Admissions | NC State University", "snippet": "", "uploaded": "", "thumbnail": "https://encrypted-tbn0.gstatic.com/images?q=tbn:ANd9GcS5DpeHZa_Uf8PIPLRdp_2f6JcE3loEPnwKOKGnlDGRgWvfQ7bx8bCXiRJ0G6I", "url": "https://www.ncsu.edu/admissions/undergraduate-admissions/", "type": "video"}, "342": {"title": "Juvenile Justice - NC DPS", "snippet": "", "uploaded": "", "thumbnail": "https://encrypted-tbn3.gstatic.com/images?q=tbn:ANd9GcSwayQoRPPa9R5cf-pX1kcYRXW5AThK17yx5EXKJwvJnUqKCUAQsenQDaUy", "url": "https://www.ncdps.gov/juvenile-justice", "type": "video"}, "343": {"title": "Library | The University of North Carolina at Pembroke - UNC ...", "snippet": "", "uploaded": "", "thumbnail": "https://encrypted-tbn0.gstatic.com/images?q=tbn:ANd9GcRidKCJKM3mF5sSEEu20E9_LERIrbyq0E4D6jtNoIWP6VXSG33I_dv2zQ8", "url": "https://www.uncp.edu/academics/library", "type": "video"}, "344": {"title": "Zip codes with large percentage of historically marginalized ...", "snippet": "", "uploaded": "", "thumbnail": "https://encrypted-tbn0.gstatic.com/images?q=tbn:ANd9GcR5ulmBl-Yacw7AEz14sRyQ06h6h8zwSpI8kgImCn-LVvoiIXIhfcADrg4", "url": "https://abc11.com/covid-test-testing-by-zip-code-free-19/6899735/", "type": "video"}, "345": {"title": "CDC eviction moratorium | Legal Aid of North Carolina", "snippet": "", "uploaded": "", "thumbnail": "https://encrypted-tbn3.gstatic.com/images?q=tbn:ANd9GcQbrSKhGO-mjncy22Mx2Ibd_7yhiGltAL1pH8cq6G5U7Cti3pyHl4XJAm7J", "url": "https://www.legalaidnc.org/get-help/self-help-library/housing/cdc-eviction-moratorium", "type": "video"}, "346": {"title": "Homeland Security - NC DPS", "snippet": "", "uploaded": "", "thumbnail": "https://encrypted-tbn0.gstatic.com/images?q=tbn:ANd9GcQyRpqFzbBDtYePvaaFLlR_8GohpBHSs3aVTKxP3-AVdJz_RemEpELtWU6Fe8_N", "url": "https://www.ncdps.gov/our-organization/homeland-security", "type": "video"}, "347": {"title": "NCDOT: The State of Aviation - NC Department of ...", "snippet": "", "uploaded": "", "thumbnail": "https://encrypted-tbn0.gstatic.com/images?q=tbn:ANd9GcQxHerCMjrNY9ko7gpcMK9BK563eiLg_AbNGxqPzduno7S5lyDCXSZ7QTj-", "url": "https://www.ncdot.gov/divisions/aviation/Pages/state-of-aviation.aspx", "type": "video"}, "348": {"title": "Tax Administration | Durham County", "snippet": "", "uploaded": "", "thumbnail": "https://encrypted-tbn3.gstatic.com/images?q=tbn:ANd9GcQir3D_yfFjSrfIIxg01RB6VkLgjtW6wKwjjy4OMLnMAxhKqtZUMawvDlg", "url": "https://www.dconc.gov/government/departments-f-z/tax-administration", "type": "video"}, "349": {"title": "Wound Care | North Carolina Surgery | UNC REX Healthcare ...", "snippet": "", "uploaded": "", "thumbnail": "https://encrypted-tbn3.gstatic.com/images?q=tbn:ANd9GcQYcKkC9rcGSgQstK8VcuYi2LZzvoiAt0O1XXwXyAcRX5hLXNc_A4HIzyh_N8Q", "url": "https://www.northcarolinasurgery.com/rh/nc-surgery/surgical-services/wound-care/", "type": "video"}, "350": {"title": "COVID-19 Response in Dare County | Dare County, NC", "snippet": "", "uploaded": "", "thumbnail": "https://encrypted-tbn1.gstatic.com/images?q=tbn:ANd9GcRXbnA2pCMpByG9Z8JElQ01iF5KqmOQYUgZQMVYhO0JW0T0rxoOfWnt0_rV9xA_", "url": "https://www.darenc.com/departments/health-human-services/coronavirus", "type": "video"}, "351": {"title": "North Carolina Veterans Park | Parks and Recreation", "snippet": "", "uploaded": "", "thumbnail": "https://encrypted-tbn3.gstatic.com/images?q=tbn:ANd9GcQtYm45f0Z5jOoR8CkDJ4u24gSweW_kBPTc88wjRqGsFw7fU7iu6pEGsnA", "url": "https://www.fcpr.us/parks-trails/parks/north-carolina-veterans-park", "type": "video"}, "352": {"title": "Virginia Tech vs. North Carolina Condensed Game | 2020 ...", "snippet": "", "uploaded": "", "thumbnail": "https://i.ytimg.com/vi/aJ3ggXxrZJI/default.jpg?sqp=-oaymwEECHQQQQ&rs=AMzJL3mR40CkS82MI1FWKUxxY9B4hWhQLw", "url": "https://www.youtube.com/watch?v=aJ3ggXxrZJI", "type": "video"}, "353": {"title": "North Carolina Rare Disease Network - UNC School of Medicine", "snippet": "", "uploaded": "", "thumbnail": "https://encrypted-tbn2.gstatic.com/images?q=tbn:ANd9GcRSBMGEQQi1ydM9b141TqEoW0zRGxQewp7r-zcSeAEr7THLeBqOq8Jh-r2sbqM", "url": "https://www.med.unc.edu/ncrarediseasenetwork/", "type": "video"}, "354": {"title": "UNC shuts down athletic activities for at least 24 hours ...", "snippet": "", "uploaded": "", "thumbnail": "https://encrypted-tbn1.gstatic.com/images?q=tbn:ANd9GcTU8RsQtX1eb8TPGd3uAiclRVnnOsnPWbetnlzE0wGUynNxb_acKuWFpRMk", "url": "https://www.newsobserver.com/sports/college/acc/unc/article245091290.html", "type": "video"}, "355": {"title": "Vital Directions for Health and Health Care: The North ...", "snippet": "", "uploaded": "", "thumbnail": "https://i.ytimg.com/vi/videoseries/default.jpg", "url": "https://nam.edu/event/vital-directions-for-health-and-health-care-the-north-carolina-experience/", "type": "video"}, "356": {"title": "Coronavirus live updates: NC hits new record highs | Raleigh ...", "snippet": "", "uploaded": "", "thumbnail": "https://encrypted-tbn2.gstatic.com/images?q=tbn:ANd9GcSGRgGoApEHK8kJj3rMcCupehFSL5JX1RXYYSmS8ozfB3vrFT8MBczSZk7U", "url": "https://www.newsobserver.com/news/local/article243990617.html", "type": "video"}, "357": {"title": "Over 130 Amazon workers in NC positive for COVID-19 ...", "snippet": "", "uploaded": "", "thumbnail": "https://encrypted-tbn1.gstatic.com/images?q=tbn:ANd9GcQCw5mNBtYSobOMgnq9ZqKE4TqoL2KNaZnNDcnSCt8ibRrEXpaNpce0ObU", "url": "https://www.charlotteobserver.com/news/business/biz-columns-blogs/whats-in-store/article246235105.html", "type": "video"}, "358": {"title": "SlowCOVIDNC - NC DHHS COVID-19", "snippet": "", "uploaded": "", "thumbnail": "https://encrypted-tbn2.gstatic.com/images?q=tbn:ANd9GcTr4hjDzCS6JJgznZSVwnfH4ccrZwXQcXJA-2sIGc8YC24TaP71jyvwLhY", "url": "https://covid19.ncdhhs.gov/slowcovidnc", "type": "video"}, "359": {"title": "WGU North Carolina Online University with Degrees and ...", "snippet": "", "uploaded": "", "thumbnail": "https://encrypted-tbn1.gstatic.com/images?q=tbn:ANd9GcSSTQyD38NwlF8_LFjMGaTNv0uLyTZoRe_DDCqNM_teiTIgZld-RYyyxnI", "url": "https://www.wgu.edu/north-carolina.html", "type": "video"}, "360": {"title": "Career and Technical Education - NC DPI", "snippet": "", "uploaded": "", "thumbnail": "https://encrypted-tbn1.gstatic.com/images?q=tbn:ANd9GcStTIKVjQSOCyJYwesUG7ui7Y9mfxCQKSfdbMHwMiJV-Nx2zcyIhf9kU5M", "url": "https://www.dpi.nc.gov/districts-schools/classroom-resources/career-and-technical-education", "type": "video"}, "361": {"title": "Understanding HB2: North Carolina's newest law solidifies ...", "snippet": "", "uploaded": "", "thumbnail": "https://encrypted-tbn1.gstatic.com/images?q=tbn:ANd9GcQEIHPtDb5ktaW3ctCrZzcZOzc3F_2w2qE-HKQDCB2ks0mAxOLqvssuvj4", "url": "https://www.charlotteobserver.com/news/politics-government/article68401147.html", "type": "video"}, "362": {"title": "Online Business Registration - NCDOR", "snippet": "", "uploaded": "", "thumbnail": "https://encrypted-tbn3.gstatic.com/images?q=tbn:ANd9GcQ2g6ZKFrLReoSPz8njX3y3ozvQkNB1hU1j_TT7wIzhXagXgCKxVtTiKeQSNwU", "url": "https://www.ncdor.gov/taxes-forms/business-registration/online-business-registration", "type": "video"}, "363": {"title": "Online Education | NC State University", "snippet": "", "uploaded": "", "thumbnail": "https://encrypted-tbn0.gstatic.com/images?q=tbn:ANd9GcRIGPJNrS6kcpIXVQ8M3RhwedMqzYBHa2lILUlCSBQUQHlfwo7UN_d7undx", "url": "https://www.ncsu.edu/academics/online-education/", "type": "video"}, "364": {"title": "Travel Advisory | VisitNC.com - Visit North Carolina", "snippet": "", "uploaded": "", "thumbnail": "https://encrypted-tbn0.gstatic.com/images?q=tbn:ANd9GcRXZtX60tk1IhEYcjJlPwfc1pZMFL93XNRmWgqVFV-pilslNI7JElv5IoYW", "url": "https://www.visitnc.com/advisory/snRb/coronavirus-travel-advisory", "type": "video"}, "365": {"title": "Testing - NC DHHS COVID-19", "snippet": "", "uploaded": "", "thumbnail": "https://encrypted-tbn1.gstatic.com/images?q=tbn:ANd9GcTzoZ4jpoqDydQe2_C65K49bbTvtC0Gq_n3360bXqTjBgIJ75pEz9UFK8g", "url": "https://covid19.ncdhhs.gov/about-covid-19/testing", "type": "video"}, "366": {"title": "Great Smoky Mountains National Park (U.S. National Park ...", "snippet": "", "uploaded": "", "thumbnail": "https://encrypted-tbn3.gstatic.com/images?q=tbn:ANd9GcT-orAQGptUH4jgs1GJk_0xib8RNmgOFlphvfmgX8WEIBBhIT6VrfdKnbRF", "url": "https://www.nps.gov/grsm/index.htm", "type": "video"}, "367": {"title": "NC reports 2,000 COVID-19 cases; hospitalizations increase ...", "snippet": "", "uploaded": "", "thumbnail": "https://encrypted-tbn0.gstatic.com/images?q=tbn:ANd9GcQ_EN8lGD7WNLhmHC0vduA6oss4G6hHEOfincIbC7DkDMQtsNIh6SSTlfbR", "url": "https://www.newsobserver.com/news/coronavirus/article246338000.html", "type": "video"}, "368": {"title": "Healthy Places NC - Kate B. Reynolds Charitable Trust", "snippet": "", "uploaded": "", "thumbnail": "https://encrypted-tbn1.gstatic.com/images?q=tbn:ANd9GcTixhz9oXt8zCWAqf-hyYT-132tcjEPXACJjZv0azuXvSdA6h1FlrqDA1Y", "url": "https://kbr.org/healthy-places-nc/", "type": "video"}, "369": {"title": "UNC System Laboratory Schools - UNC System", "snippet": "", "uploaded": "", "thumbnail": "https://encrypted-tbn0.gstatic.com/images?q=tbn:ANd9GcTg2tqUI0AsP860zHPpg4k5L0q1ESSxB-KkX_VuGB_tYoVOU18YtAG7LO4zd15i", "url": "https://www.northcarolina.edu/unc-lab-schools", "type": "video"}, "370": {"title": "Open Education North Carolina | NC LIVE", "snippet": "", "uploaded": "", "thumbnail": "https://encrypted-tbn3.gstatic.com/images?q=tbn:ANd9GcSgd5ooH8kzf5t7d-MxceJBeElfLYvmcvJIn6cuG6SScWasEtRH597vniMF", "url": "https://www.nclive.org/oenc", "type": "video"}, "371": {"title": "Delta remnants could produce flash flooding in NC mountains ...", "snippet": "", "uploaded": "", "thumbnail": "https://encrypted-tbn0.gstatic.com/images?q=tbn:ANd9GcQpS8pABH7fUQmtm-qtAGN3khr6XdBViHSEFPcEqvYUEx43hKPIUl82uaw", "url": "https://www.charlotteobserver.com/news/weather-news/article246361640.html", "type": "video"}, "372": {"title": "North Carolina - NRF", "snippet": "", "uploaded": "", "thumbnail": "https://encrypted-tbn1.gstatic.com/images?q=tbn:ANd9GcTv0QKQFen7M2AGOD73_2fSuNBjzMcOV6A0yRpQDFPpyI_aOppsM6FLdxvb", "url": "https://nrf.com/retails-impact/north-carolina", "type": "video"}, "373": {"title": "Bring Your Life Science Business to North Carolina | NC Biotech", "snippet": "", "uploaded": "", "thumbnail": "https://encrypted-tbn2.gstatic.com/images?q=tbn:ANd9GcTX9Idy_BKlLRk5CaOhHDKNCTbWUHko9RXTllJ3oUQ-THwzATQhQprAU3I", "url": "https://www.ncbiotech.org/transforming-life-science/why-nc", "type": "video"}, "374": {"title": "Plan Your Visit - NCMA - North Carolina Museum of Art", "snippet": "", "uploaded": "", "thumbnail": "https://encrypted-tbn2.gstatic.com/images?q=tbn:ANd9GcT8HfLEZyueOOVhR82Pmf5n2yvKk_ER_aTYqoaQH0onKnEcIl36UlKEh3o", "url": "https://ncartmuseum.org/visit/plan_your_visit/", "type": "video"}, "375": {"title": "NC legislature passes $1 billion COVID-19 relief bill | Raleigh ...", "snippet": "", "uploaded": "", "thumbnail": "https://encrypted-tbn2.gstatic.com/images?q=tbn:ANd9GcTW-WF1iPdqx_pxsSPrr6LZgtl1LjHvxJdkvKItGWwDComHzs7ScF8JyZ_g", "url": "https://www.newsobserver.com/news/coronavirus/article245461775.html", "type": "video"}, "376": {"title": "Inside the politics of reopening North Carolina - CNN Video", "snippet": "", "uploaded": "", "thumbnail": "https://encrypted-tbn1.gstatic.com/images?q=tbn:ANd9GcQ3omgnkKrzYE1SZ97jBNZfD9rJ6MQ8JEv6xtfSdaXoWQIxG0sdkmEFywrB", "url": "https://www.cnn.com/videos/politics/2020/05/21/north-carolina-reopening-trump-politics-zeleny-pkg-newday-vpx.cnn", "type": "video"}, "377": {"title": "Mothers' Milk Bank | Raleigh, North Carolina (NC) - WakeMed ...", "snippet": "", "uploaded": "", "thumbnail": "https://encrypted-tbn0.gstatic.com/images?q=tbn:ANd9GcQy9mNmTUAfeeeiXoAjI1GN8zOTcisEXLexzkRz-wF7LcQ739bR6chYg30", "url": "https://www.wakemed.org/milkbank", "type": "video"}, "378": {"title": "About Us | NC Community Colleges", "snippet": "", "uploaded": "", "thumbnail": "https://encrypted-tbn2.gstatic.com/images?q=tbn:ANd9GcRG7ylp9oCftDkH68LOpHcY0cA-FUfKLa227z6cQZg03BKmKYFgDliCvbc", "url": "https://www.nccommunitycolleges.edu/about-us", "type": "video"}, "379": {"title": "Reopen NC or stay at home? Tension builds as economy ...", "snippet": "", "uploaded": "", "thumbnail": "https://encrypted-tbn0.gstatic.com/images?q=tbn:ANd9GcSOE3e6RPzQlpmhiX_KHfoawurx-8kQKTR4cflQbqFrHF_d3WBi-CdyUHY", "url": "https://www.charlotteobserver.com/news/local/article242082596.html", "type": "video"}, "380": {"title": "Filing Your Unemployment Application - NC DES - NC.gov", "snippet": "", "uploaded": "", "thumbnail": "https://encrypted-tbn2.gstatic.com/images?q=tbn:ANd9GcQUAvj38zVFgpmS1aFXIT4EbxTqWc3YTR0InCaVXVyPMZuAodDPlsINrhmU", "url": "https://des.nc.gov/apply-unemployment/filing-your-unemployment-application", "type": "video"}, "381": {"title": "Secrets of the Zoo: North Carolina TV series on Nat Geo WILD ...", "snippet": "", "uploaded": "", "thumbnail": "https://encrypted-tbn2.gstatic.com/images?q=tbn:ANd9GcSkZUJM7mhRrKhC9G-zoaWytBSkJ30eWgH1AKKAAjqF8kFhhnHm24jvqPw", "url": "https://www.newsobserver.com/entertainment/tv/warm-tv-blog/article246283580.html", "type": "video"}, "382": {"title": "Office of Financial Aid | The University of North Carolina at ...", "snippet": "", "uploaded": "", "thumbnail": "https://encrypted-tbn3.gstatic.com/images?q=tbn:ANd9GcQRAbOVVEbMsfsy6ZRyFQNIBW2e7fEtOrJdK-8zPTyFLg", "url": "https://www.uncp.edu/admissions/costs-and-financial-aid/office-financial-aid", "type": "video"}, "383": {"title": "Physician Assistant Studies - UNC School of Medicine", "snippet": "", "uploaded": "", "thumbnail": "https://encrypted-tbn3.gstatic.com/images?q=tbn:ANd9GcTNP3-jmUIwzFX9KWUlc-YxyYPKRHtzUt2nCZXUiNGdTjkajBQs7bTTu5aK4qNk", "url": "https://www.med.unc.edu/ahs/unc-pa/", "type": "video"}, "384": {"title": "North Carolina college issues shelter in place after BLM mural ...", "snippet": "", "uploaded": "", "thumbnail": "https://encrypted-tbn1.gstatic.com/images?q=tbn:ANd9GcRF9q0GgWjdjBLuIUdffRIPfLZVKdstaNHp9fFP-256GlPVRMYKmelJ--sL1-Zs", "url": "https://nypost.com/2020/10/09/north-carolina-college-issues-shelter-in-place-after-blm-mural-threat/", "type": "video"}, "385": {"title": "Governor Cooper says North Carolina will stay in Phase Two ...", "snippet": "", "uploaded": "", "thumbnail": "https://encrypted-tbn3.gstatic.com/images?q=tbn:ANd9GcSxhQV1sIq7ruIEbpa6rS-JJJCBswIk1wHd2HhRwY8IOUHYcMQfnseLmFU", "url": "https://www.newsobserver.com/news/coronavirus/article244212852.html", "type": "video"}, "386": {"title": "North Carolina Retirement: Communities & Senior Living", "snippet": "", "uploaded": "", "thumbnail": "https://encrypted-tbn0.gstatic.com/images?q=tbn:ANd9GcSwEmktgx8XmCpK2WTkiBT7Jg3q3bZWNhbbSQuaNonssqlxUY6-vALGgQY", "url": "https://www.actsretirement.org/communities/north-carolina/", "type": "video"}, "387": {"title": "Sexual Assault Resources at the North Carolina Department ...", "snippet": "", "uploaded": "", "thumbnail": "https://encrypted-tbn2.gstatic.com/images?q=tbn:ANd9GcQ2lLDi-erlxlSIKF7Dd_2XRT4WFIN0Uv0H8fwqggukewCElYlNyfnBTtc", "url": "https://ncdoj.gov/public-protection/sexual-assault/", "type": "video"}, "388": {"title": "Public Charge Rule \u2013 North Carolina Justice Center", "snippet": "", "uploaded": "", "thumbnail": "https://encrypted-tbn2.gstatic.com/images?q=tbn:ANd9GcSnksULThygGdAR0xt4JNQ0pUBp8zADr3XkuGFmcqSjC4zIXUtnYNIfbez2Cz2j", "url": "https://www.ncjustice.org/projects/immigrant-refugee-rights/project-resources/public-charge-rule/", "type": "video"}, "389": {"title": "Virginia Tech vs. North Carolina: 2020 Game Preview - YouTube", "snippet": "", "uploaded": "", "thumbnail": "https://i.ytimg.com/vi/ntXcVv2DFHk/default.jpg?sqp=-oaymwEECHQQQQ&rs=AMzJL3lUH3qwnp-a5BlBLW94kovD9E9sIw", "url": "https://www.youtube.com/watch?v=ntXcVv2DFHk", "type": "video"}, "390": {"title": "Alternative Fuels Data Center: North Carolina Transportation ...", "snippet": "", "uploaded": "", "thumbnail": "https://encrypted-tbn3.gstatic.com/images?q=tbn:ANd9GcQ6QPGdPxglJMN2iAba-08vPbDYF7BRAt7OoajkQrY2-yfyxON5qNLhWDFE7Ms", "url": "https://afdc.energy.gov/states/nc", "type": "video"}, "391": {"title": "Social Services | Durham County", "snippet": "", "uploaded": "", "thumbnail": "https://encrypted-tbn1.gstatic.com/images?q=tbn:ANd9GcRaGCSicQvL0MJjM8FRNrXtHeXpay2Q1cgpVpX5s_HYvneseJvmBm1lGlLN", "url": "https://www.dconc.gov/government/departments-f-z/social-services", "type": "video"}, "392": {"title": "College of Engineering - North Carolina A&T", "snippet": "", "uploaded": "", "thumbnail": "https://encrypted-tbn2.gstatic.com/images?q=tbn:ANd9GcQusQnNjlQ-KJP3avodM_ZKigvMmEWu0aMWpuog_mWoZJvVRd3lxxJpFVU", "url": "https://www.ncat.edu/coe/", "type": "video"}}
