# Supplementary material for: An architecture for non-linear discovery of aggregated multimedia document web search results
Source: PeerJ Comput Sci. 2021 Apr 21;7:e449. doi: 10.7717/peerj-cs.449 (PMC8080422; doi:10.7717/peerj-cs.449)
Supplement: Supplemental Information 1 — We used each query cached file as the single experimental run. We calculated the mean from 5 iterations and again calculated the mean average of 5 iterations in the end. [file peerj-cs-07-449-s001.zip › QUERY_CACHE/snip_view2]

{"0": {"title": "Benefits | SSA - Social Security", "snippet": "The Supplemental Security Income (SSI) program provides support to disabled adults and children who have limited income and resources, as well as people age 65 and older who are not disabled but have limited income and resources.", "url": "https://www.ssa.gov/benefits/", "type": "web"}, "1": {"title": "Retirement Benefits | SSA - Social Security", "snippet": "Visit Social Security's retirement benefits section of the website to help better understand the program, the application process, and the online tools and\u00a0...", "url": "https://www.ssa.gov/benefits/retirement/", "type": "web"}, "2": {"title": "Explore The Benefits You May Be Due - Social Security", "snippet": "If you are at least age 65, you may be eligible for cash benefits on your own record. If you are full retirement age or older, you can work and receive your monthly Social Security benefits, no matter how much you earn.", "url": "https://www.ssa.gov/potentialentitlement/", "type": "web"}, "3": {"title": "Benefit Calculators | SSA - Social Security", "snippet": "Provides a listing of the calculators you can use to figure your retirement, disability and survivors benefits.", "url": "https://www.ssa.gov/benefits/calculators/", "type": "web"}, "4": {"title": "Learn About Retirement Benefits | SSA - Social Security", "snippet": "Social Security replaces a percentage of a worker's pre-retirement income based on their lifetime earnings. The portion of your pre-retirement wages that Social\u00a0...", "url": "https://www.ssa.gov/benefits/retirement/learn.html", "type": "web"}, "5": {"title": "Retirement Benefits (July 2020) - Social Security", "snippet": "You can get Social Security retirement benefits as early as age 62. However, we'll reduce your benefit if you retire before your full retirement age. For example, if\u00a0...", "url": "https://www.ssa.gov/pubs/EN-05-10035.pdf", "type": "web"}, "6": {"title": "Online Benefits Calculator - Social Security", "snippet": "Use the Online Benefits Calculator to estimate your monthly Social Security benefits by entering the annual earnings shown on your Social Security Statement.", "url": "https://www.ssa.gov/benefits/retirement/planner/AnypiaApplet.html", "type": "web"}, "7": {"title": "Apply for Social Security Benefits | SSA", "snippet": "Ways to Apply. You can complete an application for Retirement, Spouse's, Medicare or Disability Benefits online. If you do not wish to use the online application,\u00a0...", "url": "https://www.ssa.gov/benefits/forms/", "type": "web"}, "8": {"title": "Apply for Benefits, Social Security", "snippet": "Benefits Application Terms of Service. I understand that I am entering a U.S. Government System to file a benefit application with the Social Security Administration.", "url": "https://www.ssa.gov/retireonline/", "type": "web"}, "9": {"title": "SSA - my Social Security", "snippet": "With your free, personal my Social Security account, you can receive personalized estimates of future benefits based on your real earnings, see your latest\u00a0...", "url": "https://www.ssa.gov/myaccount/", "type": "web"}, "10": {"title": "Benefits for People with Disabilities - Social Security", "snippet": "The Social Security and Supplemental Security Income disability programs are the largest of several Federal programs that provide assistance to people with\u00a0...", "url": "https://www.ssa.gov/disability/", "type": "web"}, "11": {"title": "Survivors Benefits | SSA - Social Security", "snippet": "Social Security survivors benefits are paid to widows, widowers, and dependents of eligible workers. This benefit is particularly important for young families with\u00a0...", "url": "https://www.ssa.gov/benefits/survivors/", "type": "web"}, "12": {"title": "Disability Benefits | SSA - Social Security", "snippet": "The Social Security Disability Insurance (SSDI) program pays benefits to you and certain family members if you are \u201cinsured,\u201d meaning that you worked long\u00a0...", "url": "https://www.ssa.gov/benefits/disability/", "type": "web"}, "13": {"title": "The United States Social Security Administration", "snippet": "Official website of the U.S. Social Security Administration. ... Calculate your benefits based on your actual Social Security earnings record. FAQs. Get answers to\u00a0...", "url": "https://www.ssa.gov/", "type": "web"}, "14": {"title": "Benefit Calculators - Estimate Your Benefit - Social Security", "snippet": "Provides accurate estimates of your retirement benefit at different ages by accessing your earnings record through a secure interface. You can not use this\u00a0...", "url": "https://www.ssa.gov/oact/anypia/index.html", "type": "web"}, "15": {"title": "Quick Calculator - Social Security", "snippet": "Benefit estimates depend on your date of birth and on your earnings history. For security, the \"Quick Calculator\" does not access your earnings record; instead,\u00a0...", "url": "https://www.ssa.gov/OACT/quickcalc/", "type": "web"}, "16": {"title": "Retirement Estimator | SSA - Social Security", "snippet": "We can't give you your actual benefit amount until you apply for benefits. The estimated and actual amounts may differ due to: Future increases or decreases in\u00a0...", "url": "https://www.ssa.gov/benefits/retirement/estimator.html", "type": "web"}, "17": {"title": "Online Services | SSA - Social Security", "snippet": "Today, you can apply for retirement, disability, and Medicare benefits online, check the status of an application or appeal, request a replacement Social Security\u00a0...", "url": "https://www.ssa.gov/onlineservices/", "type": "web"}, "18": {"title": "Your Retirement Benefit: How It's figured - Social Security", "snippet": "We base Social. Security benefits on your lifetime earnings. We adjust or \u201cindex\u201d your actual earnings to account for changes in average wages since the year the\u00a0...", "url": "https://www.ssa.gov/pubs/EN-05-10070.pdf", "type": "web"}, "19": {"title": "Benefits Planner: Retirement - Social Security", "snippet": "You can start receiving your Social Security retirement benefits as early as age 62. However, you are entitled to full benefits when you reach your full retirement\u00a0...", "url": "https://www.ssa.gov/benefits/retirement/planner/agereduction.html", "type": "web"}, "20": {"title": "Supplemental Security Income (SSI) Benefits | SSA - Social ...", "snippet": "Supplemental Security Income (SSI) Benefits. The Supplemental Security Income (SSI) program pays benefits to disabled adults and children who have limited\u00a0...", "url": "https://www.ssa.gov/benefits/ssi/", "type": "web"}, "21": {"title": "Benefits for Spouses - Social Security", "snippet": "A spousal benefit is reduced 25/36 of one percent for each month before normal retirement age, up to 36 months. If the number of months exceeds 36, then the\u00a0...", "url": "https://www.ssa.gov/oact/quickcalc/spouse.html", "type": "web"}, "22": {"title": "Coronavirus Disease (COVID-19) | SSA - Social Security", "snippet": "The Inspector General of Social Security, Gail S. Ennis, is warning the public about fraudulent letters threatening suspension of Social Security benefits due to\u00a0...", "url": "https://www.ssa.gov/coronavirus/", "type": "web"}, "23": {"title": "Fact Sheet: Social Security", "snippet": "In 2020, about 65 million Americans will receive over one trillion dollars in Social Security benefits. Snapshot of a Month: June 2020 Beneficiary Data \u03bf Retired\u00a0...", "url": "http://www.ssa.gov/pressoffice/basicfact.htm", "type": "web"}, "24": {"title": "Medicare Benefits | SSA - Social Security", "snippet": "Parts of Medicare. Social Security enrolls you in Original Medicare (Part A and Part B). Medicare Part A (hospital insurance) helps pay for inpatient\u00a0...", "url": "https://www.ssa.gov/benefits/medicare/", "type": "web"}, "25": {"title": "What happens if I work and get Social Security retirement ...", "snippet": "Sep 11, 2020 \u2014 We use the following earnings limits to reduce your benefits: If you are under full retirement age for the entire year, we deduct $1 from your benefit\u00a0...", "url": "https://faq.ssa.gov/en-US/Topic/article/KA-01921", "type": "web"}, "26": {"title": "Understanding SSI - Social Security Entitlement", "snippet": "You can receive Social Security benefits based on your earnings record if you are age 62 or older, or disabled or blind and have enough work credits. Family\u00a0...", "url": "https://www.ssa.gov/ssi/text-entitle-ussi.htm", "type": "web"}, "27": {"title": "Policy Basics: Top Ten Facts about Social Security | Center on ...", "snippet": "Aug 13, 2020 \u2014 Fact #2: Social Security provides a guaranteed, progressive benefit that keeps up with increases in the cost of living. Social Security benefits are\u00a0...", "url": "https://www.cbpp.org/research/social-security/policy-basics-top-ten-facts-about-social-security", "type": "web"}, "28": {"title": "Top Questions About Social Security | USAGov", "snippet": "Jump to Social Security Benefits for People with Disabilities \u2014 Social Security Retirement Benefits Planner. How much Social Security income you'll receive\u00a0...", "url": "https://www.usa.gov/about-social-security", "type": "web"}, "29": {"title": "Social Security Benefits Definition - Investopedia", "snippet": "Mar 28, 2020 \u2014 Key Takeaways \u00b7 Social Security benefits provide partial replacement income for qualified retirees and disabled individuals, as well as for their\u00a0...", "url": "https://www.investopedia.com/terms/s/social-security-benefits.asp", "type": "web"}, "30": {"title": "Social Security Calculator: Estimate Your Benefits - AARP", "snippet": "Your retirement benefit is based on how much you've earned over your lifetime at jobs for which you paid Social Security taxes. Your monthly retirement benefit is\u00a0...", "url": "https://www.aarp.org/retirement/social-security/benefits-calculator.html", "type": "web"}, "31": {"title": "Everything You Need to Know About Social Security ...", "snippet": "Jump to How are Social Security benefits calculated? \u2014 DID YOU KNOW? You need at least 10 years of work to qualify for Social Security retirement benefits.", "url": "https://www.simplywise.com/blog/social-security-retirement-benefits/", "type": "web"}, "32": {"title": "How to understand Social Security retirement benefits ...", "snippet": "How will my retirement benefits be taxed? Approximately one-third of people who collect Social Security benefits are required to pay income taxes on these\u00a0...", "url": "https://www.blackrock.com/us/individual/education/retirement/social-security", "type": "web"}, "33": {"title": "Social Security (United States) - Wikipedia", "snippet": "Jump to Primary Insurance Amount and benefit calculations \u2014 Retirement benefits depend upon the \"adjusted\" ... are available at Social Security's \"Benefit\u00a0...", "url": "https://en.wikipedia.org/wiki/Social_Security_(United_States)", "type": "web"}, "34": {"title": "Welcome to SSA BEST | SSABEST - Benefits.gov", "snippet": "SSABest helps you find the benefits you may be eligible for through the Social Security Administration.", "url": "https://ssabest.benefits.gov/", "type": "web"}, "35": {"title": "Social Security And Retirement | Benefits.gov", "snippet": "Social Security and Retirement. Filter by State. All States\u00a0...", "url": "https://www.benefits.gov/categories/Social%20Security%20and%20Retirement", "type": "web"}, "36": {"title": "COVID-19 may be why your Social Security benefits drop ...", "snippet": "Aug 1, 2020 \u2014 Americans who become eligible for Social Security in 2022 will \u201clikely\u201d receive less in benefits over their lifetimes, according to a new analysis\u00a0...", "url": "https://www.marketwatch.com/story/covid-19-may-be-why-your-social-security-benefits-drop-2020-07-30", "type": "web"}, "37": {"title": "Frequently Asked Social Security Benefit Questions | Social ...", "snippet": "Jan 21, 2020 \u2014 Here are the answers to your most pressing Social Security questions. \u00b7 What Is the Social Security Retirement Age? \u00b7 When Can I Apply for Social\u00a0...", "url": "https://money.usnews.com/money/retirement/social-security/articles/frequently-asked-social-security-benefit-questions", "type": "web"}, "38": {"title": "Understanding Social Security Benefits | The Motley Fool", "snippet": "5 days ago \u2014 Social Security retirement benefits are for workers 62 and older who have earned at least 40 credits. The size of your benefit checks depends on\u00a0...", "url": "https://www.fool.com/retirement/social-security/", "type": "web"}, "39": {"title": "3 great reasons to take Social Security benefits at 62 | Fox ...", "snippet": "6 days ago \u2014 Age 62 is the earliest you can begin claiming Social Security benefits, and it's also the most popular age to file. In fact, nearly half of Americans\u00a0...", "url": "https://www.foxbusiness.com/money/3-great-reasons-to-take-social-security-benefits-at-62", "type": "web"}, "40": {"title": "What is the Social Security Retirement Age? | National ...", "snippet": "Early retirement benefits will continue to be available at age 62, but they will be reduced more. When the full-benefit age reaches 67, benefits taken at age 62 will\u00a0...", "url": "https://www.nasi.org/learn/socialsecurity/retirement-age", "type": "web"}, "41": {"title": "Social Security Administration (SSA) Change of Address ...", "snippet": "Sep 14, 2020 \u2014 Social Security provides retirement, disability, and survivor benefits to workers and their dependents. If you get benefits now but you've moved,\u00a0...", "url": "https://www.disasterassistance.gov/get-assistance/forms-of-assistance/4510", "type": "web"}, "42": {"title": "Social Security Income | Internal Revenue Service", "snippet": "Social security benefits include monthly retirement, survivor and disability benefits. They don't include supplemental security income (SSI) payments, which\u00a0...", "url": "https://www.irs.gov/faqs/social-security-income", "type": "web"}, "43": {"title": "Services for people currently receiving benefits - Social Security", "snippet": "Create a my Social Security account with us and sign in to: Request a replacement Social Security card online if you meet certain requirements;; Check\u00a0...", "url": "https://www.socialsecurity.gov/pgm/getservices-change.htm", "type": "web"}, "44": {"title": "Social Security | U.S. Department of Labor", "snippet": "The U.S. Department of Labor (DOL) does not administer the Social Security Administration's (SSA) retirement, survivors and disability benefits programs.", "url": "https://www.dol.gov/general/topic/disability/socialsecurity", "type": "web"}, "45": {"title": "Social Security Benefits for Workers Turning 60 in 2020 Will ...", "snippet": "Jul 30, 2020 \u2014 As a result of the COVID-19 pandemic, about 3 million retired workers who turn 60 years old in 2020 will very likely have much lower lifetime\u00a0...", "url": "https://www.americanprogress.org/issues/economy/news/2020/07/30/488358/social-security-benefits-workers-turning-60-2020-will-likely-drop-due-coronavirus-pandemic/", "type": "web"}, "46": {"title": "When Should You Take Social Security? | Charles Schwab", "snippet": "Jump to How should I decide when to take benefits? \u2014 Your life expectancy and break-even age: Taking Social Security early reduces your benefits, but you'll\u00a0...", "url": "https://www.schwab.com/resource-center/insights/content/when-should-you-take-social-security", "type": "web"}, "47": {"title": "Social Security | Investor.gov", "snippet": "If you already receive Social Security benefits, you can get a benefit verification letter, change your address and phone number, start or change direct deposit\u00a0...", "url": "https://www.investor.gov/additional-resources/retirement-toolkit/social-security", "type": "web"}, "48": {"title": "Social Security Calculator | Benefits Estimator - Bankrate", "snippet": "If you start collecting your benefits at age 65 you could receive approximately $33,773 per year or $2,814 per month. This is 44.7% of your final year's income of\u00a0...", "url": "https://www.bankrate.com/retirement/calculators/social-security-benefits-calculator/", "type": "web"}, "49": {"title": "Estimate your Social Security benefit | Retirement Planning ...", "snippet": "Our Social Security benefits calculator can help you see how much you may receive both monthly and over your lifetime. Keep in mind that several factors can\u00a0...", "url": "https://www.fidelity.com/retirement-planning/estimate-social-security-benefits", "type": "web"}, "50": {"title": "States That Tax Social Security Benefits | Tax Foundation", "snippet": "Apr 8, 2020 \u2014 The question, \u201cDoes my state tax Social Security benefits?\u201d may be simple enough, but the answer includes a lot of nuance. Many states have\u00a0...", "url": "https://taxfoundation.org/states-that-tax-social-security-benefits/", "type": "web"}, "51": {"title": "Social Security Benefits - HealthCare.gov Glossary ...", "snippet": "Social Security Benefits. The amount you get from Social Security Disability, Retirement (including Railroad retirement), or Survivor's Benefits each month.", "url": "https://www.healthcare.gov/glossary/social-security-benefits/", "type": "web"}, "52": {"title": "Social Security Benefit Rate Change (BRI) Notice | Medicare", "snippet": "Learn about the \"Social Security Benefit Rate Change (BRI) Notice,\" which tells you about benefit payment changes for the coming year due to cost of living\u00a0...", "url": "https://www.medicare.gov/forms-help-resources/mail-you-get-about-medicare/social-security-benefit-rate-change-bri-notice", "type": "web"}, "53": {"title": "Understanding Your Social Security Options | Edward Jones", "snippet": "Your Social Security retirement benefit is based on your highest 35 years of ... Since benefits change based on what age you begin taking Social Security, this\u00a0...", "url": "https://www.edwardjones.com/preparing-for-your-future/financial-education-resources/social-security-retirement.html", "type": "web"}, "54": {"title": "Your Retirement Benefit: How It Is Figured", "snippet": "you may ask, \u201cHow much will I get from Social Security?\u201d To find out, you can use the Retirement Estimator at www.socialsecurity.gov/estimator. Workers age 18\u00a0...", "url": "https://www.mcera.org/-/media/files/sites/retirement/socialsecurity/ssacalculation.pdf?la=en", "type": "web"}, "55": {"title": "Social Security Calculator (2020 Update) - Estimate Your ...", "snippet": "Understanding your Social Security benefit is an important part of retirement planning. Use this guide to determine your benefits and understand other issues\u00a0...", "url": "https://smartasset.com/retirement/social-security-calculator", "type": "web"}, "56": {"title": "Apply for Federal Disability Benefits | The State of New York", "snippet": "Social Security Disability Insurance (SSDI) is a Federal disability income program for adults who have worked and now find themselves unable to work due to a\u00a0...", "url": "https://www.ny.gov/services/apply-federal-disability-benefits", "type": "web"}, "57": {"title": "Social Security benefits: How much your check will be when ...", "snippet": "Oct 1, 2020 \u2014 Americans will receive more than $1 trillion in Social Security benefits in 2020. The checks account for a third of the total income of the elderly,\u00a0...", "url": "https://www.cnbc.com/2020/09/29/social-security-benefits-how-much-your-check-will-be-when-you-retire.html", "type": "web"}, "58": {"title": "Maximizing your Social Security benefits | Vanguard", "snippet": "Having your Social Security estimates in hand is a great first step in deciding when to start collecting your benefits. But don't count on those payments just yet,\u00a0...", "url": "https://investor.vanguard.com/retirement/social-security/", "type": "web"}, "59": {"title": "Social Security Retirement Benefits | 211LA - 211 LA County", "snippet": "This benefit is available to people who have worked and paid taxes into Social Security; their family members may also be eligible to receive a benefit. In order to\u00a0...", "url": "https://211la.org/resources/service/social-security-retirement-benefits-15", "type": "web"}, "60": {"title": "How are my Social Security retirement benefits calculated ...", "snippet": "Social Security benefits are based on earnings averaged over most of a worker's lifetime. Your actual earnings are first adjusted or \"indexed\" to account for\u00a0...", "url": "https://www.opm.gov/faqs/QA.aspx?fid=735eda40-61a8-45df-b6ad-47185f4c91a5&pid=42b695e4-4eba-4ba1-9a86-10b2ec82ef6c", "type": "web"}, "61": {"title": "Social Security Benefits: Retirement, Disability, Dependents ...", "snippet": "Four basic categories of Social Security benefits are paid based upon the record of your earnings: retirement, disability, dependents, and survivors benefits.", "url": "https://www.nolo.com/legal-encyclopedia/social-security-benefits-retirement-disability-29989.html", "type": "web"}, "62": {"title": "Social Security \u2014 It's Been Almost A Year. Pay This Lady Her ...", "snippet": "21 hours ago \u2014 She has not received any Social Security benefits, either her spousal benefit or her retirement benefit, since November 2019. Then, on June 14\u00a0...", "url": "https://www.forbes.com/sites/kotlikoff/2020/10/10/social-security---its-been-almost-a-year-pay-this-lady-her-benefits/", "type": "web"}, "63": {"title": "Inspector general warns about new Social Security benefit ...", "snippet": "Apr 14, 2020 \u2014 Ennis, is warning the public about fraudulent letters threatening suspension of Social Security benefits due to COVID-19 or coronavirus-related\u00a0...", "url": "https://fortworthtexas.gov/news/2020/04/COVID-19-Social-Security-Suspension-Scam/", "type": "web"}, "64": {"title": "Social Security \u2013 Types, Payouts & the Program's Future", "snippet": "Types of Social Security Benefits. There are four basic types of benefits based on the person receiving them. The types are retirement, disability, survivors and\u00a0...", "url": "https://www.debt.org/retirement/social-security/", "type": "web"}, "65": {"title": "Planning your Social Security claiming age | Consumer ...", "snippet": "The calculator bases your benefit estimate on current formulas from the Social Security Administration. Your answers are anonymous. Because we do not\u00a0...", "url": "https://www.consumerfinance.gov/consumer-tools/retirement/before-you-claim/", "type": "web"}, "66": {"title": "Social Security retirement benefits - Equitable", "snippet": "Retiring early will reduce your benefit. You can begin receiving Social Security benefits before your full retirement age, as early as age 62. However, if you retire\u00a0...", "url": "https://equitable.com/retirement/articles/social-security-retirement-benefits", "type": "web"}, "67": {"title": "Social Security Recipients Will Automatically Receive ...", "snippet": "Apr 1, 2020 \u2014 \u201cSocial Security recipients who are not typically required to file a tax ... or by paper check, just as they would normally receive their benefits.", "url": "https://home.treasury.gov/news/press-releases/sm967", "type": "web"}, "68": {"title": "Understanding Social Security Benefits", "snippet": "This publication,. Understanding The Benefits, explains the basics of the. Social Security retirement, disability and survivors insurance programs. The current\u00a0...", "url": "https://www.somervillema.gov/sites/default/files/understanding-social-security-benefits.pdf", "type": "web"}, "69": {"title": "NCHS Data Linkage - Social Security Benefit History Data - CDC", "snippet": "... Survivors and Disability Insurance (OASDI) and Supplemental Security Income (SSI) benefit records collected from the Social Security Administration (SSA).", "url": "https://www.cdc.gov/nchs/data-linkage/ssa.htm", "type": "web"}, "70": {"title": "Social Security | Retirement Planning Guide | Benefits ...", "snippet": "During your years of employment with NSHE we report $0.00 of income on your behalf to the Social Security Administration; this may impact your benefit upon\u00a0...", "url": "https://www.unr.edu/bcn-nshe/benefits/retirement/guide/social", "type": "web"}, "71": {"title": "Taking Social Security in the Pandemic: What to Know - The ...", "snippet": "Apr 21, 2020 \u2014 Social Security uses an actuarial formula tied to your full retirement age \u2014 the point at which you can claim 100 percent of the benefit you've\u00a0...", "url": "https://www.nytimes.com/2020/04/17/business/retiring-social-security-jobs-coronavirus-pandemic.html", "type": "web"}, "72": {"title": "Social Security | T. Rowe Price", "snippet": "Benefits in retirement. Here are three retirement benefits Social Security provides: A guaranteed lifetime income stream, which can help meet the challenge of\u00a0...", "url": "https://www.troweprice.com/personal-investing/resources/planning/retirement-planning/social-security.html", "type": "web"}, "73": {"title": "If These 3 Things Apply to You, Claim Social Security at 70 ...", "snippet": "42 mins ago \u2014 You want the largest monthly benefit. Retirees can start benefits as soon as they turn 62, but those benefits will be much smaller\u00a0...", "url": "https://starherald.com/business/investment/personal-finance/if-these-3-things-apply-to-you-claim-social-security-at-70/article_8a0857e3-d72c-562a-840b-9d97e0ab1d2a.html", "type": "web"}, "74": {"title": "How Social Security Benefits Are Computed: In Brief", "snippet": "May 13, 2020 \u2014 benefit computation rules. The Social Security benefits that are paid to worker beneficiaries and to workers' dependents and survivors are\u00a0...", "url": "https://fas.org/sgp/crs/misc/R43542.pdf", "type": "web"}, "75": {"title": "Social Security Administration Potential Private Pension ...", "snippet": "Your participation in the pension plan does NOT necessarily mean that you are owed a benefit. You may have already received some or all of any earned benefits.", "url": "https://www.pbgc.gov/about/faq/pg/Social-Security-Administration-Potential-Private-Pension-Benefit-Information-Notice-FAQs", "type": "web"}, "76": {"title": "Taxation of Social Security Benefits - MN House Research", "snippet": "How are Social Security benefits taxed? Up to 85 percent of Social Security benefits are subject to federal and state income tax, depending on the taxpayer's\u00a0...", "url": "https://www.house.leg.state.mn.us/hrd/issinfo/sstaxes.aspx", "type": "web"}, "77": {"title": "What Is the Difference Between Social Security Disability ...", "snippet": "Both SSI and SSDI disability programs offer cash benefits for disabled individuals, but the financial eligibility requirements and approval rates are very different.", "url": "https://www.disabilitysecrets.com/page5-13.html", "type": "web"}, "78": {"title": "Will Social Security have you covered? | Principal", "snippet": "Let's say you start your Social Security benefits before your full retirement age. If you also work during that time, your benefit could be reduced if your wage is over\u00a0...", "url": "https://www.principal.com/individuals/explore-life-money/will-social-security-have-you-covered", "type": "web"}, "79": {"title": "Expand Social Security | Bernie Sanders Official Website", "snippet": "First, we will make sure that Social Security will pay every benefit owed to every eligible American for the next 52 years. \u00b7 Second, we will expand benefits across-\u00a0...", "url": "https://berniesanders.com/issues/expand-social-security/", "type": "web"}, "80": {"title": "Social Security Retirement Benefit Basics - Health + Wealth Hub", "snippet": "Social Security benefits are a major source of retirement income for most people. Your Social Security retirement benefit is based on the number of years you've\u00a0...", "url": "https://hwhub.sentinelgroup.com/home/social-security-retirement-benefit-basics", "type": "web"}, "81": {"title": "The Best Date to Start Taking Social Security Benefits ...", "snippet": "Apr 9, 2020 \u2014 Social Security does not make partial-month payments. Individuals first become eligible to receive a benefit during the month after the month of\u00a0...", "url": "https://www.govexec.com/pay-benefits/2020/04/best-date-start-taking-social-security-benefits/164494/", "type": "web"}, "82": {"title": "Social Security Benefit Calculator - Texas Community Bank", "snippet": "Including a spouse increases your Social Security benefits by 1.5 times your individual estimated benefit. Please note that this calculator assumes that only one of\u00a0...", "url": "https://www.tx-communitybank.com/calculator/social-security", "type": "web"}, "83": {"title": "Social Security and retirement planning | Protective Life", "snippet": "Your Social Security benefit is a percentage of your average lifetime earnings and is calculated based on the 35 years in which you have earned the most.", "url": "https://www.protective.com/learn/what-you-should-know-about-social-security-and-retirement-planning", "type": "web"}, "84": {"title": "Social Security Spousal Benefits: What You Need to Know", "snippet": "When someone dies, their Social Security benefits may become available to their current or former spouse, depending on certain circumstances. But even if\u00a0...", "url": "https://www.thebalance.com/how-the-the-social-security-spouse-benefit-works-2388924", "type": "web"}, "85": {"title": "Social Security Coverage - NASRA", "snippet": "Thus, public pension benefits for non-Social Security-eligible employees usually are higher than those of other public employees, to compensate for the\u00a0...", "url": "https://www.nasra.org/socialsecurity", "type": "web"}, "86": {"title": "Social Security Divorced Spouse Benefits FAQ - MFS", "snippet": "If you are divorced you may qualify for Social Security benefits based on the earnings record of your ex-spouse, even if they have remarried or passed away.", "url": "https://www.mfs.com/content/dam/mfs-enterprise/mfscom/sales-tools/sales-ideas/mfsp_ssdiv_fly.pdf", "type": "web"}, "87": {"title": "Social Security Retirement Benefit Basics - MFP Strategies", "snippet": "Social Security benefits are a major source of retirement income for most people. Your Social Security retirement benefit is based on the number of years you've\u00a0...", "url": "https://www.broadridgeadvisor.com/webresourcesview/ContentView.aspx?iplf=ff&iptc=257561&wcKey=2F51647B436AFFEABF2584223B34A946A77E056E615E054FB8A6B463AEDEABB2E2B5C8486B116137F09B100914DF2954", "type": "web"}, "88": {"title": "Social Security and Medicare | Constituent Services | U.S. ...", "snippet": "To apply for benefits, please contact the SSA at 1-800-772-1213 or visit onlineservices and click on the \u201cApply for Social Security benefits\u201d tab. To obtain a Social\u00a0...", "url": "https://www.vanhollen.senate.gov/social-security-and-medicare", "type": "web"}, "89": {"title": "Social Security | Congressional Budget Office", "snippet": "Social Security is the largest federal program, paying benefits to retired workers and their dependents and survivors through the Old-Age and Survivors\u00a0...", "url": "https://www.cbo.gov/topics/social-security", "type": "web"}, "90": {"title": "Social Security Act (1935) - Our Documents", "snippet": "On August 14, 1935, the Social Security Act established a system of old-age benefits for workers, benefits for victims of industrial accidents, unemployment\u00a0...", "url": "https://www.ourdocuments.gov/doc.php?doc=68", "type": "web"}, "91": {"title": "Social Security - Ballotpedia", "snippet": "Jump to Benefits statistics \u2014 In addition to retirement benefits, Social Security also provides a benefit called Supplemental Security Income, or SSI. SSI\u00a0...", "url": "https://ballotpedia.org/Social_Security", "type": "web"}, "92": {"title": "Get more Social Security benefits with Social Security Solutions.", "snippet": "Social Security Solutions software uses all the complicated Social Security rules to your advantage and gets you the most Social Security benefits possible.", "url": "https://www.socialsecuritysolutions.com/", "type": "web"}, "93": {"title": "Social Security: Taxation of Benefits - EveryCRSReport.com", "snippet": "system, respectively, based on the source of the benefit taxed. OBRA 1993 increased the taxable share of Social Security and Railroad Retirement Tier I benefits\u00a0...", "url": "https://www.everycrsreport.com/reports/RL32552.html", "type": "web"}, "94": {"title": "Social Security Disability | Alzheimer's Association", "snippet": "Administered by the SSA, SSDI makes monthly payments to eligible disabled individuals and is a significant benefit for individuals with early-onset (younger-onset)\u00a0...", "url": "https://www.alz.org/help-support/caregiving/financial-legal-planning/social-security-disability", "type": "web"}, "95": {"title": "Social Security Benefits | RRB.Gov", "snippet": "Aug 12, 2019 \u2014 Do not expect the Social Security Administration (SSA) to tell the RRB that you are being paid SS benefits. Any delay could cause your annuity to\u00a0...", "url": "https://rrb.gov/RB-9/Social_Security_Benefits", "type": "web"}, "96": {"title": "3 Moves to Keep the IRS From Prying Away Your Social ...", "snippet": "3 hours ago \u2014 You may be able to avoid Social Security benefit taxes altogether if you just wait to start benefits until you're fully retired and your income is lower.", "url": "https://www.kenoshanews.com/business/investment/personal-finance/3-moves-to-keep-the-irs-from-prying-away-your-social-security-benefits/article_87a1bf56-473a-56bf-b431-0e853fba6dd0.html", "type": "web"}, "97": {"title": "SSDI & SSI Benefits - NJ.gov", "snippet": "There are two programs, Social Security Disability Insurance (Title II) and Supplemental Security Income (Title XVI), that pay benefits to individuals who are\u00a0...", "url": "https://www.state.nj.us/labor/dds/claimant/Benefits.html", "type": "web"}, "98": {"title": "How are Social Security benefits earned ...americasavesweek.org", "url": "https://americasavesweek.org/social-security-benefits-earned-infographic/", "thumbnail": "rgba(26,115,232,.15)", "type": "image"}, "99": {"title": "10 Social Security Secrets You Should ...smartasset.com", "url": "https://smartasset.com/retirement/social-security-secrets", "thumbnail": "rgba(141,141,141,.5)", "type": "image"}, "100": {"title": "Will Social Security have you covered ...principal.com", "url": "https://www.principal.com/individuals/explore-life-money/will-social-security-have-you-covered", "thumbnail": "rgba(255,255,255,.87)", "type": "image"}, "101": {"title": "the Maximum Social Security Benefit ...smartasset.com", "url": "https://smartasset.com/retirement/how-to-improve-your-social-security-benefits", "thumbnail": "rgba(153,153,153,.1)", "type": "image"}, "102": {"title": "2020 Social Security Benefits ...mcdonaldcpas.com", "url": "https://www.mcdonaldcpas.com/2020-social-security-benefits/", "thumbnail": "rgba(255,255,255,.8)", "type": "image"}, "103": {"title": "Start Social Security Benefits ...cbsnews.com", "url": "https://www.cbsnews.com/news/when-should-you-start-social-security-benefits-do-the-math/", "thumbnail": "rgba(55,168,54,0)", "type": "image"}, "104": {"title": "Social Security Options ...edwardjones.com", "url": "https://www.edwardjones.com/preparing-for-your-future/financial-education-resources/social-security-retirement.html", "thumbnail": "rgba(32,33,36,0)", "type": "image"}, "105": {"title": "Benefit Verification Letter | SSAssa.gov", "url": "https://www.ssa.gov/myaccount/proof-of-benefits.html", "thumbnail": "rgba(26,115,232,.4)", "type": "image"}, "106": {"title": "12 Top Things to Know About Social ...strongerseniors.com", "url": "https://strongerseniors.com/blogs/news/12-top-things-to-know-about-social-security", "thumbnail": "rgba(0,0,0,.42)", "type": "image"}, "107": {"title": "Social Security Retirement Benefitselderneedslaw.com", "url": "https://www.elderneedslaw.com/blog/when-to-take-social-security-retirement-benefits", "thumbnail": "rgba(255,255,255,.90)", "type": "image"}, "108": {"title": "stealing Social Security benefits ...allongeorgia.com", "url": "https://allongeorgia.com/georgia-public-safety/georgia-woman-sentenced-for-stealing-social-security-benefits/", "thumbnail": "rgba(0,172,193,.7)", "type": "image"}, "109": {"title": "Social Security Benefits For Spouses ...military.com", "url": "https://www.military.com/paycheck-chronicles/2017/12/05/social-security-benefits-spouses.html", "thumbnail": "rgba(100,100,100,.6)", "type": "image"}, "110": {"title": "Parents Depend on Social Security ...ncpssm.org", "url": "https://www.ncpssm.org/eleanors-hope/issue-briefs/parents-depend-on-social-security-benefits-for-their-children/", "thumbnail": "rgba(150,191,242,.17)", "type": "image"}, "111": {"title": "Social Security Disability Benefits ...hillandponton.com", "url": "https://www.hillandponton.com/social-security-disability-benefits-guide/", "thumbnail": "rgba(66,133,244,.04)", "type": "image"}, "112": {"title": "Learn About Social Security Income Limitsthebalance.com", "url": "https://www.thebalance.com/how-does-the-social-security-earnings-limit-work-2388828", "thumbnail": "rgba(0,0,0,.41)", "type": "image"}, "113": {"title": "3 Examples of How Social Security Robs ...heritage.org", "url": "https://www.heritage.org/social-security/commentary/3-examples-how-social-security-robs-americans-greater-income-during", "thumbnail": "rgba(0,0,0,.20)", "type": "image"}, "114": {"title": "Social Security and Divorce: How to Get ...socialsecurityintelligence.com", "url": "https://socialsecurityintelligence.com/social-security-and-divorce/", "thumbnail": "rgba(32,33,36,.255)", "type": "image"}, "115": {"title": "Social Security Spousal Benefits: What ...thebalance.com", "url": "https://www.thebalance.com/how-the-the-social-security-spouse-benefit-works-2388924", "thumbnail": "rgba(204,204,204,.75)", "type": "image"}, "116": {"title": "Social Security in Deficit: Why and ...taxfoundation.org", "url": "https://taxfoundation.org/social-security-deficit/", "thumbnail": "rgba(66,133,244,.26)", "type": "image"}, "117": {"title": "Social Security Benefit Calculated ...greenbushfinancial.com", "url": "https://www.greenbushfinancial.com/726-2/", "thumbnail": "rgba(32,33,36,.10)", "type": "image"}, "118": {"title": "Optimize Your Social Security Benefitsinvestorjunkie.com", "url": "https://investorjunkie.com/retirement/free-tools-optimize-social-security-benefits/", "thumbnail": "https://encrypted-tbn0.gstatic.com/images?q=tbn%3AANd9GcS1aUf26A_Pn1QCvmS0C2aHSk6fCymLtWz4Yw&usqp=CAU", "type": "image"}, "119": {"title": "Social Security Benefit Formulassa.gov", "url": "https://www.ssa.gov/policy/docs/policybriefs/pb2010-02.html", "thumbnail": "https://encrypted-tbn0.gstatic.com/images?q=tbn%3AANd9GcRMdlOAnRUZbfbsY20u2bSr-2eEBUgAsTmLmw&usqp=CAU", "type": "image"}, "120": {"title": "Social Security Benefit ...youtube.com", "url": "https://www.youtube.com/watch?v=Z-jUTPSNthE", "thumbnail": "https://encrypted-tbn0.gstatic.com/images?q=tbn%3AANd9GcTgXsM7p3i3dLmKv0n1MkzrwuNu28Nutkj3aQ&usqp=CAU", "type": "image"}, "121": {"title": "Social Security benefits ...equitable.com", "url": "https://equitable.com/en/retirement/articles/a-quick-guide-to-social-security-benefits", "thumbnail": "https://encrypted-tbn0.gstatic.com/images?q=tbn%3AANd9GcTSV-YBcjRIatqj27baYGgh6T5YXdECCtXJWA&usqp=CAU", "type": "image"}, "122": {"title": "Social Security Benefits ...ibtimes.com", "url": "https://www.ibtimes.com/heres-how-much-social-security-benefits-are-age-income-level-2762988", "thumbnail": "https://encrypted-tbn0.gstatic.com/images?q=tbn%3AANd9GcTa4N8ldsbG1RmONZC6uKnzggccjoWHE-JgpQ&usqp=CAU", "type": "image"}, "123": {"title": "2020 Social Security changes announced ...myedmondsnews.com", "url": "https://myedmondsnews.com/2019/11/sponsor-spotlight-2020-social-security-changes-announced/", "thumbnail": "https://encrypted-tbn0.gstatic.com/images?q=tbn%3AANd9GcS17pYuVgjUjDhNWjYH29cRv-4CpkhyvVM7tg&usqp=CAU", "type": "image"}, "124": {"title": "Projected Social Security Benefitskitces.com", "url": "https://www.kitces.com/blog/calculating-how-much-projected-social-security-benefits-statement-reduced-for-early-retirement/", "thumbnail": "https://encrypted-tbn0.gstatic.com/images?q=tbn%3AANd9GcShiU_hDphXaMrTdzHb5_WrVtl2PvDSbkd2Vg&usqp=CAU", "type": "image"}, "125": {"title": "applying for Social Security benefitsusatoday.com", "url": "https://www.usatoday.com/story/money/personalfinance/retirement/2017/05/10/ins-and-outs-applying-social-security-benefits/101054756/", "thumbnail": "https://encrypted-tbn0.gstatic.com/images?q=tbn%3AANd9GcT6ghZEWxUeIxIegP0SIUJSaklqxtI_JTMHSA&usqp=CAU", "type": "image"}, "126": {"title": "Social Security Survivor Benefits for a ...thebalance.com", "url": "https://www.thebalance.com/social-security-survivor-benefits-for-a-spouse-2388918", "thumbnail": "https://encrypted-tbn0.gstatic.com/images?q=tbn%3AANd9GcTytPeYtuV_RZ4hspY96uj_1_fg7rFzUDJ-Xg&usqp=CAU", "type": "image"}, "127": {"title": "Social Security \u2013 Napkin Financenapkinfinance.com", "url": "https://napkinfinance.com/napkin/social-security/", "thumbnail": "https://encrypted-tbn0.gstatic.com/images?q=tbn%3AANd9GcRNY-J7WkLi7z_jSaDlTtoB7EB_usppMmqN8w&usqp=CAU", "type": "image"}, "128": {"title": "Social Security Retirement Benefits ...ssa.gov", "url": "https://www.ssa.gov/policy/docs/research-summaries/womens-eligibility.html", "thumbnail": "https://encrypted-tbn0.gstatic.com/images?q=tbn%3AANd9GcTTDhJkLFFZfXngF5PhQ1HTylxFTuAAfZUJKQ&usqp=CAU", "type": "image"}, "129": {"title": "Calculating Social Security benefits A ...researchgate.net", "url": "https://www.researchgate.net/figure/Calculating-Social-Security-benefits-A-hypothetical-example-of-a-higher-income-earner-and_tbl3_240613375", "thumbnail": "https://encrypted-tbn0.gstatic.com/images?q=tbn%3AANd9GcT2HC0iVgPrw7DQzb8KDiBkArcKiJdgd7m-6A&usqp=CAU", "type": "image"}, "130": {"title": "Boost Social Security Benefits | Kiplingerkiplinger.com", "url": "https://www.kiplinger.com/article/retirement/t051-c000-s002-strategies-to-boost-social-security-benefits.html", "thumbnail": "https://encrypted-tbn0.gstatic.com/images?q=tbn%3AANd9GcTOuT9sdZI7XoD2534GJQT2iUmG5tP1kF0j2w&usqp=CAU", "type": "image"}, "131": {"title": "lose Social Security benefits ...marketwatch.com", "url": "https://www.marketwatch.com/story/times-up-millions-of-americans-are-about-to-lose-social-security-benefits-2016-04-11", "thumbnail": "https://encrypted-tbn0.gstatic.com/images?q=tbn%3AANd9GcRmpxlVDAzdBlqSimis1lDzDNNcnEYP6MX9Qw&usqp=CAU", "type": "image"}, "132": {"title": "Social Security Benefits - Part ...mmbb.org", "url": "https://www.mmbb.org/news-and-updates/news/understanding-your-social-security-benefitspart-2/", "thumbnail": "https://encrypted-tbn0.gstatic.com/images?q=tbn%3AANd9GcQhYyLNK-IJ-NYfKFNri5ZPC7dqiOhNZkGqzA&usqp=CAU", "type": "image"}, "133": {"title": "Social Security: Minimum Benefits ...everycrsreport.com", "url": "https://www.everycrsreport.com/reports/R43615.html", "thumbnail": "https://encrypted-tbn0.gstatic.com/images?q=tbn%3AANd9GcRgc2jR__9pYMJ9WwAXVYdSUgXoaU3cFu_x_w&usqp=CAU", "type": "image"}, "134": {"title": "A Progressivity Index for Social Securityssa.gov", "url": "https://www.ssa.gov/policy/docs/issuepapers/ip2009-01.html", "thumbnail": "https://encrypted-tbn0.gstatic.com/images?q=tbn%3AANd9GcTMD6Bb13lLYtiDZKOtGHQzftBOIpmLv7Dxzg&usqp=CAU", "type": "image"}, "135": {"title": "Social Security Benefit Formulassa.gov", "url": "https://www.ssa.gov/policy/docs/policybriefs/pb2010-02.html", "thumbnail": "https://encrypted-tbn0.gstatic.com/images?q=tbn%3AANd9GcR6SEAXF6xZj10TA1ZqD5VfmfxqrijXncf_cg&usqp=CAU", "type": "image"}, "136": {"title": "Social Security ...ssa.gov", "url": "https://www.ssa.gov/policy/docs/chartbooks/fast_facts/2013/fast_facts13.html", "thumbnail": "https://encrypted-tbn0.gstatic.com/images?q=tbn%3AANd9GcSOTUyyvfCG_oXAiYLihxvGVXfhGwvUBSJi2g&usqp=CAU", "type": "image"}, "137": {"title": "Social Security Advice ...money.com", "url": "https://money.com/are-you-claiming-social-security-heres-where-to-find-the-best-advice/", "thumbnail": "https://encrypted-tbn0.gstatic.com/images?q=tbn%3AANd9GcSaGtLBrxyDkU5Q0rz0K1AzDJh5mde0XIPW0Q&usqp=CAU", "type": "image"}, "138": {"title": "Benefit Hugely from Social Security ...cbpp.org", "url": "https://www.cbpp.org/blog/americans-especially-women-benefit-hugely-from-social-security", "thumbnail": "https://encrypted-tbn0.gstatic.com/images?q=tbn%3AANd9GcRF-iklS8xLSQs_NQlgDVnPLecvdhQzmrA1wA&usqp=CAU", "type": "image"}, "139": {"title": "Social Security Benefit Questions ...money.usnews.com", "url": "https://money.usnews.com/money/retirement/social-security/articles/frequently-asked-social-security-benefit-questions", "thumbnail": "https://encrypted-tbn0.gstatic.com/images?q=tbn%3AANd9GcQPGv0wsPEWAC3FDoOUbkuj4rhgflPvAHuS6Q&usqp=CAU", "type": "image"}, "140": {"title": "Social Security New York Elder Law ...seniorlaw.com", "url": "https://www.seniorlaw.com/social-security-attorneys/", "thumbnail": "https://encrypted-tbn0.gstatic.com/images?q=tbn%3AANd9GcQY1nfmF2onVc4-caYQH3J8QTo3icyf37APmA&usqp=CAU", "type": "image"}, "141": {"title": "When Should You Claim Social Security ...jrbcj.org", "url": "http://www.jrbcj.org/when_should_you_claim_social_security", "thumbnail": "https://encrypted-tbn0.gstatic.com/images?q=tbn%3AANd9GcQlg_8gHCVu4yNppM1q76-TahkilXQI1yeIAQ&usqp=CAU", "type": "image"}, "142": {"title": "The Best Age to Begin Collecting Social ...balentine.com", "url": "https://balentine.com/insights/blog/collecting-social-security-retirement-benefits/", "thumbnail": "https://encrypted-tbn0.gstatic.com/images?q=tbn%3AANd9GcSPmdivIIxWz08VgapPWPsQgGzW0fQdiR5vJg&usqp=CAU", "type": "image"}, "143": {"title": "Valuing Social Security As A Retirement ...kitces.com", "url": "https://www.kitces.com/blog/valuing-social-security-benefits-as-an-asset-on-the-household-balance-sheet/", "thumbnail": "https://encrypted-tbn0.gstatic.com/images?q=tbn%3AANd9GcSyC4f7IKP0wTzcb9mileegK3NP9RsCFow3-w&usqp=CAU", "type": "image"}, "144": {"title": "Social Security claiming strategies for ...financial-planning.com", "url": "https://www.financial-planning.com/news/kitces-how-divorce-affects-social-security-benefits", "thumbnail": "https://encrypted-tbn0.gstatic.com/images?q=tbn%3AANd9GcQiX8jqCu_5I95_8BxH5FeJX9hh_e7_0JwUSg&usqp=CAU", "type": "image"}, "145": {"title": "The Average Social Security Benefit Is ...financialsamurai.com", "url": "https://www.financialsamurai.com/the-average-social-security-benefit-is-not-enough-for-retirement/", "thumbnail": "https://encrypted-tbn0.gstatic.com/images?q=tbn%3AANd9GcQOv-97sH2LLZ6se3H82m_8OBEBY4c7I6n5Zw&usqp=CAU", "type": "image"}, "146": {"title": "Social Security survivor benefits can ...money.cnn.com", "url": "https://money.cnn.com/2000/02/02/social_security/q_retire_survivors/", "thumbnail": "https://encrypted-tbn0.gstatic.com/images?q=tbn%3AANd9GcThNe-dnVZ8X_svUuZq_fMjDIok_Dl9KTSA-w&usqp=CAU", "type": "image"}, "147": {"title": "Social Security Benefits ...mtstandard.com", "url": "https://mtstandard.com/business/investment/personal-finance/heres-what-it-takes-to-collect-3-790-per-month-in-social-security-benefits/article_7212629a-9857-5043-bd8f-8ecd7cc495cc.html", "thumbnail": "https://encrypted-tbn0.gstatic.com/images?q=tbn%3AANd9GcTaYphGqmVZJKeKCr9G8otxQTca6KdU6RRMag&usqp=CAU", "type": "image"}, "148": {"title": "Social Security Benefits Payoutmybanktracker.com", "url": "https://www.mybanktracker.com/money-tips/money/increase-social-security-300405", "thumbnail": "https://encrypted-tbn0.gstatic.com/images?q=tbn%3AANd9GcQeg1o-OkBV0f_RfXjLUUEGST9HhrRH66VADA&usqp=CAU", "type": "image"}, "149": {"title": "Social Security Benefits For Spouses ...military.com", "url": "https://www.military.com/paycheck-chronicles/2017/12/05/social-security-benefits-spouses.html", "thumbnail": "https://encrypted-tbn0.gstatic.com/images?q=tbn%3AANd9GcQG1n5KCrNlUG9xGnzzYrTpwIUcW0cX57pgBQ&usqp=CAU", "type": "image"}, "150": {"title": "Social Security at 62 | Fidelityfidelity.com", "url": "https://www.fidelity.com/viewpoints/retirement/social-security-at-62", "thumbnail": "https://encrypted-tbn0.gstatic.com/images?q=tbn%3AANd9GcS2C-BRJWp7-WcPv8u6gfSYm0eXPe7Gp20TNg&usqp=CAU", "type": "image"}, "151": {"title": "ex-spousal benefits | PBS NewsHourpbs.org", "url": "https://www.pbs.org/newshour/economy/making-sense/what-you-need-to-know-about-social-securitys-ex-spousal-benefits", "thumbnail": "https://encrypted-tbn0.gstatic.com/images?q=tbn%3AANd9GcT1s7VWMlI-Zocb_xSEt0wmfYvfNiG-j1i2eQ&usqp=CAU", "type": "image"}, "152": {"title": "Average Social Security Benefit Does ...howmuch.net", "url": "https://howmuch.net/articles/cost-of-living-social-security", "thumbnail": "https://encrypted-tbn0.gstatic.com/images?q=tbn%3AANd9GcSqY3s8_8foD6ViPqGRQ1t7_GgkPtSX8AGAvw&usqp=CAU", "type": "image"}, "153": {"title": "How a pension could affect Social ...consumerscu.org", "url": "https://www.consumerscu.org/blog/how-a-pension-could-affect-social-security-benefits", "thumbnail": "https://encrypted-tbn0.gstatic.com/images?q=tbn%3AANd9GcS0cVI5D5uY86EV3xJrUvvHZSYhLMfm3SJZYg&usqp=CAU", "type": "image"}, "154": {"title": "Social Security May Reduce Your Benefitsretire.massmutual.com", "url": "https://retire.massmutual.com/participant/public/ss_reduce_benefits.aspx", "thumbnail": "https://encrypted-tbn0.gstatic.com/images?q=tbn%3AANd9GcRcI0XZ62qNmhRR6PGF8zg0jntKRaSWlMc2YA&usqp=CAU", "type": "image"}, "155": {"title": "Survivor Benefits From Social Security ...fool.com", "url": "https://www.fool.com/retirement/general/2015/01/31/average-american-social-security-survivor-benefits.aspx", "thumbnail": "https://encrypted-tbn0.gstatic.com/images?q=tbn%3AANd9GcSmqisxQSXQKc-UIgDKSKht5iC2Z3gUarYP8g&usqp=CAU", "type": "image"}, "156": {"title": "That Tax Social Security Benefits ...taxfoundation.org", "url": "https://taxfoundation.org/states-that-tax-social-security-benefits/", "thumbnail": "https://encrypted-tbn0.gstatic.com/images?q=tbn%3AANd9GcTlgDGp9vRtiwaDip2RFebjY4ip_nmiJKZeZg&usqp=CAU", "type": "image"}, "157": {"title": "COVID-19 FAQ - Social Security (SSA ...empirejustice.org", "url": "https://empirejustice.org/resources_post/covid-19-faq-social-security-ssa/", "thumbnail": "https://encrypted-tbn0.gstatic.com/images?q=tbn%3AANd9GcQi93p3ujTL3E-ko5OrGbvPBvf4vtBSJhGLOQ&usqp=CAU", "type": "image"}, "158": {"title": "Ameriprise Financialameriprise.com", "url": "https://www.ameriprise.com/research-market-insights/financial-articles/retirement/social-security-tips-to-help-you-get-the-most/", "thumbnail": "https://encrypted-tbn0.gstatic.com/images?q=tbn%3AANd9GcRiyMEYb20-3a_W9Ab7_wPHDgoAX_lDUlQzhw&usqp=CAU", "type": "image"}, "159": {"title": "Calculating Taxable Social Security ...moneytree.com", "url": "https://www.moneytree.com/resources/calculating-taxable-social-security-benefits-not-as-easy-as-0-50-85/", "thumbnail": "https://encrypted-tbn0.gstatic.com/images?q=tbn%3AANd9GcSpd7FplNd4I0lElad9agfQ8aE2f8GEdCyP3A&usqp=CAU", "type": "image"}, "160": {"title": "Lose All Of Your Social Security Benefitsforbes.com", "url": "https://www.forbes.com/sites/stevevernon/2020/04/22/no-you-wont-lose-all-of-your-social-security-benefits/", "thumbnail": "https://encrypted-tbn0.gstatic.com/images?q=tbn%3AANd9GcTAGvN0-gwQQcmR9yCeGNNjfXZsPMSyTTpCgQ&usqp=CAU", "type": "image"}, "161": {"title": "Social Security Options ...edwardjones.com", "url": "https://www.edwardjones.com/preparing-for-your-future/financial-education-resources/social-security-retirement.html", "thumbnail": "https://encrypted-tbn0.gstatic.com/images?q=tbn%3AANd9GcRP9Ecyyh59pfAdYeITCNTUPz4s5ijQfHTvTg&usqp=CAU", "type": "image"}, "162": {"title": "Social Security Disability Benefits ...plaxenadler.com", "url": "https://www.plaxenadler.com/2019/05/23/social-security-disability-benefits/", "thumbnail": "https://encrypted-tbn0.gstatic.com/images?q=tbn%3AANd9GcQm90-JS9u-zMhPAQ2yfDKGHJpnDyOPxrw-HQ&usqp=CAU", "type": "image"}, "163": {"title": "Game Theory and Social Security Benefitstheretirementcafe.com", "url": "http://www.theretirementcafe.com/2014/12/game-theory-and-social-security-benefits.html", "thumbnail": "https://encrypted-tbn0.gstatic.com/images?q=tbn%3AANd9GcTZG0TE8YBcGhLMFZ3PEywdys5CObSnh0Gbzw&usqp=CAU", "type": "image"}, "164": {"title": "Social Security Disability Benefits ...hillandponton.com", "url": "https://www.hillandponton.com/social-security-disability-benefits-guide/", "thumbnail": "https://encrypted-tbn0.gstatic.com/images?q=tbn%3AANd9GcTKrKepchhDRi2S8b5B0Wwy2XqxR0-v32VBqQ&usqp=CAU", "type": "image"}, "165": {"title": "2020 COLA could be higher than expected ...financial-planning.com", "url": "https://www.financial-planning.com/news/the-strange-reason-social-securitys-2020-cola-could-be-higher-than-expected", "thumbnail": "https://encrypted-tbn0.gstatic.com/images?q=tbn%3AANd9GcQo1-UD4ggjXSkAe67Wuc6PsGVUnoqEmyG8-A&usqp=CAU", "type": "image"}, "166": {"title": "Social Security Survivors Benefits ...triagecancer.org", "url": "https://triagecancer.org/social-security-survivors-benefits", "thumbnail": "https://encrypted-tbn0.gstatic.com/images?q=tbn%3AANd9GcQsI2RSQHKUTPJl7ZQHplAwcqtamhMnZcI9eg&usqp=CAU", "type": "image"}, "167": {"title": "Social Security FAQs | Charles Schwabschwab.com", "url": "https://www.schwab.com/resource-center/insights/content/7-questions-about-social-security", "thumbnail": "https://encrypted-tbn0.gstatic.com/images?q=tbn%3AANd9GcRBbj4C7qV99wY4-jCiB-3JFPZj-YQktl8Z6Q&usqp=CAU", "type": "image"}, "168": {"title": "Social Security Benefits -- FederalSoup.comfederalsoup.com", "url": "https://federalsoup.com/microsites/almanac/chapter-3/section-9.aspx", "thumbnail": "https://encrypted-tbn0.gstatic.com/images?q=tbn%3AANd9GcQKCAVgHFjnJj98sJcWscFRcQyXMaEYD4rCEw&usqp=CAU", "type": "image"}, "169": {"title": "Understanding Social Security Benefits ...daveramsey.com", "url": "https://www.daveramsey.com/blog/social-security-benefits", "thumbnail": "https://encrypted-tbn0.gstatic.com/images?q=tbn%3AANd9GcRPsWV0-uFeD54rzr-A-YrxUhGk_ru89e2J8w&usqp=CAU", "type": "image"}, "170": {"title": "Price Indexing Social Security Benefitsssa.gov", "url": "https://www.ssa.gov/policy/docs/policybriefs/pb2010-03.html", "thumbnail": "https://encrypted-tbn0.gstatic.com/images?q=tbn%3AANd9GcR7EkmgnQ9KhWjlMKj1VUVHXmpZK9lqgq6RBg&usqp=CAU", "type": "image"}, "171": {"title": "How COVID-19 May Impact Your Benefitsforbes.com", "url": "https://www.forbes.com/sites/kristinmckenna/2020/05/01/social-security-and-recessions-study-shows-how-covid-19-may-impact-your-benefits/", "thumbnail": "https://encrypted-tbn0.gstatic.com/images?q=tbn%3AANd9GcTlCvU7uF6SRS1iPQHIq7Y0PGDNtrvzPwn8Eg&usqp=CAU", "type": "image"}, "172": {"title": "Social Security Survivor Benefits: The ...socialsecurityintelligence.com", "url": "https://socialsecurityintelligence.com/social-security-survivor-benefits-and-death/", "thumbnail": "https://encrypted-tbn0.gstatic.com/images?q=tbn%3AANd9GcSFSjAT330hG_iEPhEIock_LKmDyl5hEMujog&usqp=CAU", "type": "image"}, "173": {"title": "Rules And Strategies For Divorcee Benefitskitces.com", "url": "https://www.kitces.com/blog/divorcee-social-security-spousal-benefits-rules-and-strategies/", "thumbnail": "https://encrypted-tbn0.gstatic.com/images?q=tbn%3AANd9GcS08mMhLMbmbMAhFUkCTWIb_QnEFL8hH_IYEQ&usqp=CAU", "type": "image"}, "174": {"title": "Social Security | SERSohsers.org", "url": "https://www.ohsers.org/retirees/while-youre-receiving/social-security/", "thumbnail": "https://encrypted-tbn0.gstatic.com/images?q=tbn%3AANd9GcR4Umfip3Gv2nHNcf1FI3TKHW6N7tHX0ASDuQ&usqp=CAU", "type": "image"}, "175": {"title": "Pure Financial Advisors, Inc ...purefinancial.com", "url": "https://purefinancial.com/learning-center/blog/how-social-security-works/", "thumbnail": "https://encrypted-tbn0.gstatic.com/images?q=tbn%3AANd9GcQTtcD1ej9s_NVniUUxN_Tn4X7H0mdmwE5AUA&usqp=CAU", "type": "image"}, "176": {"title": "Social Security (SSI/SSDI) - Moms In Motionmomsinmotion.net", "url": "https://momsinmotion.net/resources/social-security/", "thumbnail": "https://encrypted-tbn0.gstatic.com/images?q=tbn%3AANd9GcQWESIYEeE8-KnyeMsOVjqkdZZSOhxD7SrnKA&usqp=CAU", "type": "image"}, "177": {"title": "Claim Social Security Benefitsssa.gov", "url": "https://www.ssa.gov/policy/docs/rsnotes/rsn2016-03.html", "thumbnail": "https://encrypted-tbn0.gstatic.com/images?q=tbn%3AANd9GcTFYnBs8fiuRLbmLOs9T7ac7DX5FlgOHxbvow&usqp=CAU", "type": "image"}, "178": {"title": "Your Social Security Statement is now ...blog.ssa.gov", "url": "https://blog.ssa.gov/your-social-security-statement-is-now-at-your-fingertips/", "thumbnail": "https://encrypted-tbn0.gstatic.com/images?q=tbn%3AANd9GcQ7GoltZuIfVpHGzeEh8AbQjNVpvPKLSut8jQ&usqp=CAU", "type": "image"}, "179": {"title": "Early Social Security: When Does it ...investopedia.com", "url": "https://www.investopedia.com/4-reasons-not-to-delay-social-security-payments-4687576", "thumbnail": "https://encrypted-tbn0.gstatic.com/images?q=tbn%3AANd9GcTbDR1yWj9MbzWwTS6QT0OBfDZihqpBsy0vxA&usqp=CAU", "type": "image"}, "180": {"title": "Social Security Retirement Benefits ...cashmoneylife.com", "url": "https://cashmoneylife.com/social-security-retirement-benefits/", "thumbnail": "https://encrypted-tbn0.gstatic.com/images?q=tbn%3AANd9GcSP_XYrCfz1jHMoPLo16ivpf7R9LHSAJUhylQ&usqp=CAU", "type": "image"}, "181": {"title": "People Aged 65 and Older Who Rely on ...aarp.org", "url": "https://www.aarp.org/ppi/info-2015/people-aged-65-and-older-who-rely-on-social-security-for-90-percent-of-family-income-and-average-monthly-benefit-by-state.html", "thumbnail": "https://encrypted-tbn0.gstatic.com/images?q=tbn%3AANd9GcQro8zxBwOZtHJXhO41z77gJi3P_wZTCTTMNg&usqp=CAU", "type": "image"}, "182": {"title": "Income Taxes on Social Security Benefitsssa.gov", "url": "https://www.ssa.gov/policy/docs/research-summaries/income-taxes-on-benefits.html", "thumbnail": "https://encrypted-tbn0.gstatic.com/images?q=tbn%3AANd9GcSwxzewNag4Aawf0sv35T3yn5WM_DfVVsMKEQ&usqp=CAU", "type": "image"}, "183": {"title": "Social Security Benefits ...doughroller.net", "url": "https://www.doughroller.net/retirement-planning/definitive-guide-social-security-benefits/", "thumbnail": "https://encrypted-tbn0.gstatic.com/images?q=tbn%3AANd9GcRrMoerefSyG91NlSWMv0Uqv-XuQleC_cKYlw&usqp=CAU", "type": "image"}, "184": {"title": "When Should You Take Social Security ...schwab.com", "url": "https://www.schwab.com/resource-center/insights/content/when-should-you-take-social-security", "thumbnail": "https://encrypted-tbn0.gstatic.com/images?q=tbn%3AANd9GcQ4erlVGA9hb859kvmEux0FJZI238BwUB8L2w&usqp=CAU", "type": "image"}, "185": {"title": "Social Security Disability Benefits ...nextgov.com", "url": "https://www.nextgov.com/cio-briefing/2020/08/110000-americans-died-waiting-social-security-disability-benefits-last-decade/168062/", "thumbnail": "https://encrypted-tbn0.gstatic.com/images?q=tbn%3AANd9GcRpnn5KqwNwmk7zsFD1V9bjmkbhfXNIf-9FBQ&usqp=CAU", "type": "image"}, "186": {"title": "4 traps to avoid when filing for benefitsusatoday.com", "url": "https://www.usatoday.com/story/money/columnist/2020/02/19/social-security-4-traps-to-avoid-when-filing-for-benefits/4796562002/", "thumbnail": "https://encrypted-tbn0.gstatic.com/images?q=tbn%3AANd9GcSBATuis0AGZ9thBxq-vkRaWG04KrUNH5p14Q&usqp=CAU", "type": "image"}, "187": {"title": "Social Security may be giving you bad ...nj.com", "url": "https://www.nj.com/news/2019/06/the-statements-you-get-from-social-security-could-be-wrong-economist-says.html", "thumbnail": "https://encrypted-tbn0.gstatic.com/images?q=tbn%3AANd9GcTfefe_l4_rJ58MS8qVmefWbIiYYlS58uQ81Q&usqp=CAU", "type": "image"}, "188": {"title": "Social Security ...ballastplan.com", "url": "https://ballastplan.com/should-business-owners-raise-their-salary-to-earn-more-social-security/", "thumbnail": "https://encrypted-tbn0.gstatic.com/images?q=tbn%3AANd9GcT76lrx99J7hG_MSfoyrvTRGRwXl5xwpX40jQ&usqp=CAU", "type": "image"}, "189": {"title": "Social Security & Early Retirement 2020 ...physicianonfire.com", "url": "https://www.physicianonfire.com/ssa2017/", "thumbnail": "https://encrypted-tbn0.gstatic.com/images?q=tbn%3AANd9GcTftF8PcUGPfIgybSPZ9fClvZJ-b3DWHZQSRw&usqp=CAU", "type": "image"}, "190": {"title": "Social Security (@SocialSecurity) | Twittertwitter.com", "url": "https://twitter.com/socialsecurity", "thumbnail": "https://encrypted-tbn0.gstatic.com/images?q=tbn%3AANd9GcR5BemJwHccyXWaeWc0tAw7F6c2z5YSfoy1Ww&usqp=CAU", "type": "image"}, "191": {"title": "Claim Social Security Benefitsssa.gov", "url": "https://www.ssa.gov/policy/docs/rsnotes/rsn2016-03.html", "thumbnail": "https://encrypted-tbn0.gstatic.com/images?q=tbn%3AANd9GcQI2iYRNxDCoM6v1bPAhfuQeudIbnoSfp1NNA&usqp=CAU", "type": "image"}, "192": {"title": "Social Security at 62 ...myucretirement.com", "url": "https://www.myucretirement.com/Resource/190", "thumbnail": "https://encrypted-tbn0.gstatic.com/images?q=tbn%3AANd9GcQYSIaUtE9-mg0uY_gnvjziGkbeBS2JIAdbHg&usqp=CAU", "type": "image"}, "193": {"title": "Claiming Social Security Benefits ...clark.com", "url": "https://clark.com/personal-finance-credit/investing-retirement/social-security-claim-age-report/", "thumbnail": "https://encrypted-tbn0.gstatic.com/images?q=tbn%3AANd9GcSVHewmQYV8Z7Oa-YNaG0mw8RN_GkNHtAvdZQ&usqp=CAU", "type": "image"}, "194": {"title": "Social Security Benefits to Increase in ...kiplinger.com", "url": "https://www.kiplinger.com/article/retirement/t051-c001-s001-social-security-benefits-to-increase-in-2019.html", "thumbnail": "https://encrypted-tbn0.gstatic.com/images?q=tbn%3AANd9GcRBUCdYjy9sY4pcSKlPajEfJYP_WhoLkefEKg&usqp=CAU", "type": "image"}, "195": {"title": "Top Ten Facts about Social Security ...cbpp.org", "url": "https://www.cbpp.org/research/social-security/policy-basics-top-ten-facts-about-social-security", "thumbnail": "https://encrypted-tbn0.gstatic.com/images?q=tbn%3AANd9GcSjsyJfCuiajMdqx1S-DG5v8UMd4vIeG5hi1Q&usqp=CAU", "type": "image"}, "196": {"title": "Are My Social Security Benefits Taxable?gudorftaxgroup.com", "url": "https://www.gudorftaxgroup.com/taxable-income/2019/04/02/are-social-security-benefits-taxable/", "thumbnail": "https://encrypted-tbn0.gstatic.com/images?q=tbn%3AANd9GcQ2gmUT_JbiCOOj3bAfFnfrczzddKUBNNtJuQ&usqp=CAU", "type": "image"}, "197": {"title": "How Do Dividends Affect Social Security ...simplysafedividends.com", "url": "https://www.simplysafedividends.com/intelligent-income/posts/2193-how-do-dividends-affect-social-security-benefits", "thumbnail": "https://encrypted-tbn0.gstatic.com/images?q=tbn%3AANd9GcR8IMvDsmOpeg03oFnaZU0iyhPurXbUNle9UA&usqp=CAU", "type": "image"}, "198": {"title": "You can still claim Social Security spousal benefits \u2014 even if your spouse is gone", "snippet": "If you're married, you'll often do better with a joint claiming strategy \nfor Social Security benefits. As I wrote last time, that usually works best \nif the ...", "uploaded": "2 days ago", "url": "https://www.marketwatch.com/story/you-can-still-claim-social-security-spousal-benefits-even-if-your-spouse-is-gone-2020-10-08", "thumbnail": "data:image/jpeg;base64,/9j/4AAQSkZJRgABAQAAAQABAAD/2wCEAAkGBwgHBgkIBwgKCgkLDRYPDQwMDRsUFRAWIB0iIiAdHx8kKDQsJCYxJx8fLT0tMTU3Ojo6Iys/RD84QzQ5OjcBCgoKDQwNGg8PGjclHyU3Nzc3Nzc3Nzc3Nzc3Nzc3Nzc3Nzc3Nzc3Nzc3Nzc3Nzc3Nzc3Nzc3Nzc3Nzc3Nzc3N//AABEIAHAAcAMBIgACEQEDEQH/xAAbAAABBQEBAAAAAAAAAAAAAAAFAAIDBAYBB//EAC0QAAEDAgUEAQMEAwAAAAAAAAEAAgMEEQUGEiExEyJBUWEycYEUQpGhByNS/8QAGQEAAwEBAQAAAAAAAAAAAAAAAgMEAAEF/8QAJBEAAwACAgECBwAAAAAAAAAAAAECAxESMSEEQRMUIjJRcZH/2gAMAwEAAhEDEQA/APObJtrFThqa4bKTZUC611jpVRS1L9cziOFEnIS+x7Gl3lceC15aRYjwnQyGKRrxy3hdBbqJN7FdMRpJ0jQNvA8qeWIPjiczZoZZx+blY2isugXFxwrH6a7jpeNOnY/K6HtgBjc1r78lY2itpPpdtYKd9Q06bM/ZpcT79qsTusYSS4kscNKBsopu1jj6CnAUNQ28bgPSkT8lBnybuJ+VxIixI+UlWT+4l0fKVlaZRyOpjNpOn2uNpBKW+hpcBGBpF7fypKUOkEkLRezb2+yT4SCw8/T/AGiOBUcs2NOp2MOpzTYfhDVJLYahtgQk+CRukTflWsUo3UdY+J4IN+CFWewhrXeCuqk0mA009DEikkiBOJJLqxjThNeNvakTXKIpM/XwGGZxH0HcKBFsSYHQOvyhYvsq5e0IpaY0LbR9Coy8I4QNTW3NgsdHGXGzT3AbBG8HM8dV+leCNZ0m6VnW0mvYdgenofHSA01M/Tw5oN/gq1S4xDguahXRxmRkZAAH9hahmXHswRs0zduoXXt4usdjUJZUGOOK5JsCp8eRZG0x9y5W0MzVi8eO1n6inpDF7A3QuoLDTRs6TmPAFyURo45IWTTSu6bYXtYTpDu43sLXv4PhGy6lro2xVMMYlA7Xs4cE538PS14FKOfuY+Kjklp3zNFw3lVvxsvSsFy90eo8DVG79p8hZ7NWXhQPdPAP9Tty30uR6qavicv09TOzLJLvqwVqmojM0OvcFUtpdk6Tb0g/4THJ44TXBRlBSrAXREIjS5alqqFksAGobhUZ/ocPhabJ2LAQ9F/PC7lupjaDxTNV5GYPliaSqZNURwhzHA3LefwtczLdPJiNIBGwSOeHHSLH8q3Do2fbndFMoB2IYrJUyDtZdrfwoHkrI+yqpmJbD2JUUElNFRtY3S0Wsstj2UILx1McJc+MhzWtNgStJPVhtU8lwsHWCJscKiCztwQly9NiFVQlvo8UOWKZ1e+aqpa7udfpMYN9/wDq/v4WhwHIoe6WapjdGHP1MF9gF6G1sUTx1GtNuCVJPVRNiNtN7I3lprTZufncyZyqw2GjhbGwAWFljc2xxSUErQBey1ON4i1xNr7LzzH68yRy2vayDEm6TKPKjyeedIulcwA8rZ5ZwuKqp3MiBLmnU4HwqGXMLdWT6WxOlmkdZjWhelUOH0uA4dUSho/UuFnAft+Sr/U519qEYMan6mebBNdwnAJrkSEFabhdy/UdKuLSbC6U47VRpndOsum65Q0aXqket0Mpng7eQ3Zdyzniiwxr4KiMsma4tcELwetbDhz337tBt91i4MHxCrqZ5YoJXgOuXAe1Bjxzt8notyVtLxvZ6ec0YZX1DtM4jJJNitVg2IF1JG7lp4PtYDAv8dPnigqq6XpNdYlltyvS20VPDRshiDQI26W6fSTalfawbta4sVRO0jVYbBAq6q50nbwrVUS0H0glZKA4sslh44SBWL1LrOHxysnWsIiJdvdaKv7zZZzGpOnGqMK86Nl6DGRqimo9c7qoRnjbldzDmQ1EUlHSNDYXHukvu9YuggBb1fJJ8q8bDgW+yfWKee2T/FfHSGeE1ycCmlNQkrzfSh5IZUNcSiE30obUC4NuU+OgX+Qi/Eq1oDKcho+ETwiqzBCXy0lWAfLS4C/4QGigkrIdMf1NPHlE6LCccItBDKR7S8ilL2KcNfk1sWYM44UwS1cIngNiRdrh/SLYZ/kKnqJBHVQvp3nYg3sstQ4NmF7g0wuYwC13DYI9T4XJBHaqOtxG/bsVDk4dNfwp1L6NNLXtqLFnc3wVRqe4k/CFtnfRtLWk29elFPigbGXF3jhJmWwuhVkrY7uO6xeLVJnlIB7d1bxTE3TPcGk2Q2CMyvJPlW4Y4/UyXJfLwNw2UOj6fBaTsrZQuON8VQ4i/KJRB8jbgJtpb5CEmcB2TXJAhVqiqaxpA3K6ls4KpeGMJcQg0tQXk24XKid0rtzt6UKqmdITVbL2GVz6KpbIDwRce16NhGZKaeFrdemRo44XlaljmkYbscbpOb085P2Nw53jPfKDMMXTs9zbDhUMWx6laHHUwn0F4/FidUAB1XbfKkFTNKbPed/lSfJNPyyn5lPpGrxLH2yk6D/CBzVsk37jZVmN9qSwHCfOKZAdOhNFzueUSw6O4OyHs3IRei7RsgzVpHY8slpMPjqKhzS3daTDsvxNbcgIVhRArPutjRvGjdeflyVvsriVo//Z", "type": "news"}, "199": {"title": "3 Moves to Keep the IRS From Prying Away Your Social Security Benefits", "snippet": "The government can take back some of your benefits if your income is too \nhigh. Here's how to avoid it.", "uploaded": "2 hours ago", "url": "https://www.fool.com/retirement/2020/10/11/3-moves-keep-irs-prying-away-your-social-security/", "thumbnail": "data:image/jpeg;base64,/9j/4AAQSkZJRgABAQAAAQABAAD/2wCEAAkGBwgHBgkIBwgKCgkLDRYPDQwMDRsUFRAWIB0iIiAdHx8kKDQsJCYxJx8fLT0tMTU3Ojo6Iys/RD84QzQ5OjcBCgoKDQwNGg8PGjclHyU3Nzc3Nzc3Nzc3Nzc3Nzc3Nzc3Nzc3Nzc3Nzc3Nzc3Nzc3Nzc3Nzc3Nzc3Nzc3Nzc3N//AABEIAHAAcAMBIgACEQEDEQH/xAAbAAEAAgMBAQAAAAAAAAAAAAAABAYCAwUBB//EADMQAAICAgEDAQYEBAcAAAAAAAECAAMEESEFEjFRBhMiQWGBcZGhsRQyQtE0UmKissHw/8QAGQEBAAMBAQAAAAAAAAAAAAAAAAECBAMF/8QAIBEBAQACAgEFAQAAAAAAAAAAAAECEQMhEgQTMUFRFP/aAAwDAQACEQMRAD8A+4xEQEREBERAREQEREBERARPIED2IiAiIgIiICIiAiIgInhgn7agexIT9RoViAS2vmo3Mqs/HtbtD9rejcSvnj8bX8MvnTO7Moo4ssAPp5mdN1dyd1ViuvqDK+FWwEdpc87aRkvNVzNW7U2DjY8GcJz99xp/llnV7W0GJyMXq42Fy1VD8m7gN/Y8zzK9o8Khynxs/Gh2Eb345bQP2naZzW2a8dl07EbAlaPtBl5Ni14WA7Kw33nZ49eBr/cJkp6pcFN72Ix8009g0PUsd/pIvJDwWE2oBvuEgZHW8DH2Hya9jyA2/wBpXx0t817a863JRCxVWfTFvz3+0j5mPidMQ1jAazRbTX2EK2iPCqOfkdASl5L9LTCOjf7aYYYrjJba3A/l7f8AkQf0kQe03V8i4LR0u1KjvdrA6HHy4G/zkLIGUW+HDFS9p/w6GoHY4JJOuOPXwflNBFuQPdjIFi16HuzkF9AD0XQ8jx/ePJ0nHHTfqPU7eXtfyvwVKFIU+d9xPI/L6+mjDzcpKrUyrmayu0o5Oh3DWxvXnzM8CjBx0U1sldrAe87Bok+hmxVPcN8ney04559NXHwze62X9QrpqsZtfAuzv5TY9tLDfvABNlVFbLo6IP0mz+Do3yikempy0624xqyM6qlGHeFAG/Mjd1d29t3g+dSsZd79VzVrwfd3e4Ymzv8A5WPI7R9Z2sHtS2uq/ENTd4B7eVHOuDLJkmMdBq68R6bKxrvs7VVdb+IEen1k4LTihfevVW/AVn+NtAceeZr6RUnuGZwWursdC7nZ4PqfEjdU6auRmfxC5Sp3a2rOVII8AfT6fWacZddvP5LMruOzQA4Wz372LwQwPB8j7+T/AOE9qsYe8+bAkDZ1sfKQ+nCvHxiBaraJd3I7RsnZM5fUuuYvvStBubtAIdF+F/UefSRkrIl5uTYtOrrcVSwJZQx2NH5fb9Z2i3cqsPmN8yo5uX/EuqU9Pvt2nzHBBHkf9SS/tNdUy479MYXAAdhcgn8PhlEuh1/Dty8BkruWp+dljwB9fyld6dhZYzEstsx6AAx1Ud9xJ48DWgdzq19Vwywd8e8ZFgIFVjDnQB0OeeD+swS/My01XglEJ7gjjZHPjnQ+4JEtInrbPIw6tteHvp5Hc6Nrf25mi+lloWyjJd1RlFpZQfhJIJB+0lJ0zrd9ikZCUVdumT3atz6jjU09Qx1S842dkZ1jcMFR1VCPw344lbhJ3fh1x5s7dSq17Qda6j0i+2nEC5WTW4UUBDyPIJPy4nU6L1/IzKA2bhWYlw/ocg7+oM3ZwS7NOUauw9gQ9x2Tr5/lOfY+ZaGTBxe9v6rLG7V/vON19NuM3Jaiew/SbcXFGVWwdbeWXfO/Blktez4iyMCORoeJ7i9NHScdaX70deT/AJSTzxM2W65GFILWn+XS7jKXavlLOq2/xNePdlJawVHt96oLKNrpS3n8T+0125tNIIqx7siws3w07402udDX18Sy42BUlVfvK1NoQAt9pJWlF8KPvNvhdPLuc2pObh5vUm92uNkJX3eAAAdDhviIJ540R9RPKPZTLsoVHFdRCn4jYXIbfBAAA/X8peQo9BMo9v8AUe5+K/0noFmBUUOba5ffd2jtBJ+eudH67k1uj49j91/dZ6hnOj9t6nTiT7eKvnUXGwcbG4opSsf6VA/aSAir4AEyiWkkRt4RxON1jpLZt6ZFRAsVe0q3gidqeGRljMpqpwzuF3FOsxxi2hMqqtbNbHG+JrvucgKijn0Gpcbseq/Xvq0fXI7hueV41NRBrprUj5hQJnvp++q1z1mp3O2xkVhplB/EQFVRoAD8BMompiIiICIiAiIgIiICIiAiIgIiICIiAiIgIiICIiAiIgIiIH//2Q==", "type": "news"}, "200": {"title": "I\u2019m 63, my husband is 70, we\u2019ll have $90,000 a year in retirement \u2014 how can we claim our Social Security benefits?", "snippet": "Have a question about retirement, including where to retire? Email \nHelpMeRetire@marketwatch.com.", "uploaded": "1 day ago", "url": "https://www.marketwatch.com/story/im-63-my-husband-is-70-well-have-90000-a-year-in-retirement-how-can-we-claim-our-social-security-benefits-2020-10-09", "thumbnail": "data:image/png;base64,iVBORw0KGgoAAAANSUhEUgAAABAAAAAQCAYAAAAf8/9hAAACMElEQVQ4ja2TT0hUYRTFz/ne9+afWiOhpRAKgZFJBINUFs2ToDYZQTDrVi7CokUFLWIegS2CaiEtgnZBmyGwJCiJerWISCUopZXgQkZrMEmbmTdv3vtuC+kP2U7P8v44h3svHIoINiK1IfffAQSZK+QsAMgVchZd/mGuq1goWADAAiwC/M1EBAQpWH/LWohAXJh1DKAAon+Z9492phvZcFkEvSIyzZX6XXFlFgB48+VuNDReAFQXxLxHzBqWwUyFAJnPQ01lMomlsPLU3mI7xjdQccLUUEzpT8fGp+eTaCo9h060oO4D8SSwuvwMcfsMimM+RQR9o903Uu2Jq7VSgCiQCAKjU8oOqzLzbv6+LcnGLlRW6lDKQiyh0NwGfJnLy9CB6xx43LN9KTSvoPFIjKQJDgEETGiMblITC3cQBTEDBQURA8EIaJWB8HQ7fhzVn0Ps20penDw1PQ4Ah0e7F1TcGhYfkHpkEEZrL4vFAb9yRc4fvAUAHJl6W6zt2kvvSceh7BI+OJ2dYWvptXwtZ+2gqTRr2aa1Xk/K5OJtRCpNhNUF1Fb3oOO7j5kWyol+e2zxZEZldf0hdgS9nuOF51pA76znU/FjbJvWKqFtxJM20q0axIRcOl6+t/xCieuE4XLbkYHU5ANdDSWb9JsXAcDzYPodsk/1XAu+hTNRYHaKX1GoFecgKJAg8m3RIADNhjfVoJzlJnSB/HdIl8rxHE2QBEjX03T/1xtyMzbYmH4CYXH0m/DhoucAAAAASUVORK5CYII=", "type": "news"}, "201": {"title": "Here's Exactly When to Apply for Social Security if You Want Benefits for Your 62nd Birthday", "snippet": "Even if you apply as early as possible, don't expect your first payment to \narrive the day you turn 62.", "uploaded": "1 day ago", "url": "https://www.fool.com/retirement/2020/10/10/heres-exactly-when-to-apply-for-social-security-if/", "thumbnail": "data:image/jpeg;base64,/9j/4AAQSkZJRgABAQAAAQABAAD/2wCEAAkGBwgHBgkIBwgKCgkLDRYPDQwMDRsUFRAWIB0iIiAdHx8kKDQsJCYxJx8fLT0tMTU3Ojo6Iys/RD84QzQ5OjcBCgoKDQwNGg8PGjclHyU3Nzc3Nzc3Nzc3Nzc3Nzc3Nzc3Nzc3Nzc3Nzc3Nzc3Nzc3Nzc3Nzc3Nzc3Nzc3Nzc3N//AABEIAHAAcAMBEQACEQEDEQH/xAAcAAABBQEBAQAAAAAAAAAAAAAFAgMEBgcBCAD/xAA8EAACAQQAAwQGCAQGAwAAAAABAgMABAUREiExBhNBUSJCYXGBkRQjMmKhscHRB1KS4RUzQ1Ny8CQ0gv/EABoBAAIDAQEAAAAAAAAAAAAAAAIEAAEDBQb/xAAzEQACAgEDAQYDCAIDAQAAAAAAAQIDEQQSITEFEzJBUWEigZEUM0JxocHR8CPhNFLSJP/aAAwDAQACEQMRAD8APXYGKyUZjP1Uv4GuRjKwNZyWEt3WPafhHJeVBFE6EvGXkd1YxyumiQOtNuSSwC0DoLgr2wgWEH6yIgnXKrqzngGWC3XDFAHPPXhTM01yZojCQXIIY6A8Kz3bupeMClXu1PpbAFApbXz0IyDHMpmYHkPM1Ham+CsHWyP1vdroiglay0h9G0DyHOpuJgmJOkcQ4mA0POmozWOWDgq2Oys0l/eJESR3hIYdOlLSsafAWAu+Rlit+Anbt6xqd+1HkrAHnnmUs8bdaVDwDe2OOm+jKIBt0IYe2tIYi8MNPPQATdpJzj/oUikTEcPQ1pGnMs54I5cFx7PWcpxUQkPqiqlHMi2+Azkc1Y4ydILnjDsvEOFNgDpT7aXBiot8keftVh4nCzTuu+m4W1+VVuRNjFRdpcG+wl7CD48iP0qm4+ZNkh9c3iG6X9t8X1+dT/GyOMl5CMpFFPYpNaBGMhBR0OwQfHdZWwjt4RS6guC2lt5lV+bN0pZ1tBE+eSSAekR06VHFogOuZpJoXI3oUDIAuztzP3kxQqFDnkaqzPkHwgnIL6afvONeDyoMPHJOAPfZG6sp2E8TcHqstUkuhMGhy26TsCyg686ZayAngovb/CxQW/02BeFkI2BRVva8BZyO9lM5LeYwxNyZBVSyp4NK45aZX8vkrjI9qLa2jJZntgg4vE94w3+BrdvfFBNKFjSIGavvoWSuLSRleWDWuX2lPiKkYeoM54B0OUiBL8BG/IUe1AKTQtbyGUgSSnn7NVTggt7ZseJKQ9ncTochbRa/oFXPiKMerI+SkfvUlU8gOXsrCcssJI4PryGl3WMmyYGskVtbOQx+VVghTsJO3A7D1mNXNYZPMPxzvwDZ1QMtiLlBdQ6PpaoGiIuFrNxDZO91pGQLIPau3F1hriPlxMuhs+NHN8pkSy+CpmCHB4pbOyYPPIdPJrqfE+6t5fF0G647Ruyx0UPauRyv/r2UUUe/5iWYn8fxo7MRwjOGZNyIIwGNzE93kb0TLKXdUKSFdBToH2nfnQqbjwE4Jla7Q4G4wkEVzJcpPFKeFhw8PCf1rWMsmNiaQKeSEQh0i9PR2S29fCix5sie5pRN5jjIxGPj/lhQa9yis71lIzj1GXADqhPU0q+GaeQq8u4Ik4GKjlVtp8FKLZSM9lpe5lSJ/ROxUjyymRMIjtaqI1JO/Khs6kSLhC8EVmFm0r68etYqSGY6aySy1hAy4ylvbBuHXLmWfpV7W+vA3TpU/Ct3v5fUs9nJwaG90CycxjucZfoK8XV3AH5/pTKWWi6l8RR8ixuL2GBHCEn7RNbdBlNslxkpmb67b/JkSIRaPP0V0alliZUKpR4F200EMcUKoeFWPXnvnvZ+POsu8Rq62MZrFWubi4ZriVRyVUGuXPfzolYsmU4ccmVxsqSyLx79IqPDfhTa5Qmnh8Hoh5BHDaqdaCAfgKC1rKySIHyolaVWgbXPwpWxx3GsWscka/sGm4Hkl1y57NL52sKFdk+Iga6x1gAVuJSwHgvLdEpy/ChpaaEPvX8hkZJIYxBj4eQ5AIKppt/Ezp06SbWYR2r1f8EG+unjYfSZGaV/sW8fNj+1aRhjgtyohLEf8kl69F+yIvpRyK92FluCfqrdeaqfb5mnIwhSt0+vkjFV6nXvCeILq/L/AGadaQkcG653Q4bYN7Q5FZ5FgiP1cRI5eJ8f2piAxVW4rL8wBjUFxmLRiAS0oOj4CtoczRc+K2KvbqM5nIWirwG2kAAHThYD9d0NsVuCpnmJ1NuVI8T8qwaNskyBV7zhflo73VxSzyZTbwY9FC3+K91IdssxVteJ4tGn49BB9T0JlOLuo+FJGCLtii9B7aX1UJSxtQdSg8ucsFbvM7DbDhaZFP8AIvpMaWdbfjZ0aKZW/wDHqcvd8IG/TcpklkfH2UzRLyaQqW18qJRXWMToLQ7Wlq7ks/hXH6kb6DJw99kpjEg68fU//PWptk/FwaS1Wi0fw0RzL25f1E9/LMjLiIhFAOT3b/p/aqU1nbXyzCUb9Th6l7V5RXVkCNhHKYceDNcudPcNzPwrWMu78HMvX+Do16CEYZuW2C/D/wCvUufZPs5HakXt36dwenF+daV1pPMupx+0O03eu6pWIL9SfN2juUf/AMPF8UQ9aRgGPw8PnVuyCfwxOYtO8fExeNucR2gZ7e5sfot6o2Ub0WYeakda0i4WeQM1ZV58D8HZyDH3YuoJJHA5BCoJo41JPKAlc3HDM97Q2Gag7UX9+tjcG13vccZYOh93Tp49NVbrTySFm3knWF6k0Q4Dz8vGkJxaY/GSaygjbz8Eo4idEdaDITWUV3Ndku9y8eTw5MiPMrz2/rDmNsvmPHXWmoWLoxGyprlGvWfC8bhhxA8tGmELlXyHYK3kuhLjpRbxM23iI2B58J/Q0vPTJyyjv0dvWQr22rLXT/ZbLS1is7aO3t0CRoNAD/vWmIxUVhHDtslbNzm8tn01tbzHc9vFKddXjDfnVtJ9QYycejwQb3C4y/hEU1irIOgj2mvkRQd1DHQZp1l9Mt0Jc/UaxPZbEYyQyW1qwJPLvXL8Pzqo1Ri8oPVdo6jVRUbZcL5BkxIR9hflR4TEstGP43tzhr0L3kslrIfB12vzFc/fjqdjuoy4jL68Mm5ErdwpeY2cSNGdpLBJ6Sn3jmKJST5iwXXKHEkFuzvaLtLdOkE+F+kQjk1wzd03sJ31+Apqucn1QjZXWvCy6QtK8atNH3b/AMqvxAfHQrYXY3e2VtewSQyxoOMa4go2p8xVOCkuQoTlF5RRslir7Gkm4TcXhKnNf7fGkbKnEfrujITbXBTkayTNHHJaMNmIyoilIHtpmq3HApbS+qDyyKwBUgg00mmKtYFc6so5zI1UIfBeDkOlWQWKEs+qEPIrW5Q7B4DXOU8nr7NJXMdtru8spBJBLJG46Mh0ajjFi0tNbX4H+6Llgf4oZzHajnaK8j/lmXhb+oUcJzh0YjfSpP8AyQ+a/gveK/i1iLnSZG0ntH8Sh7xfyB/CtVqseJCv2KM/u5/J8MuOLzGJy6B8bfRTct8KtzHw61vG6E+jF7NNdV4kE+ENGY5ACpHQjYIomYIz7tdjjg7qKe1TdlOda/2m8t+R8KUtqxyh+ixyWGDYb31lPX20t0GcZDWLzssDBSWIFaQsaMZ1JlrsMtDdDROmpuFqfUTnS4hAODzBrYyFb2Koh9urIcJqEPNcUGPyq7x8gSbxgmOm+Fedn32n+9WV6o9ZRrq7eoOu8fJAxDxtG33uhreu9NcMaw3zBg+SPR+sXXtAphSTMHfBPFq2+/l9RIRl5xvR5Kno6rllYY9DdzW7h0Low6Mh0RVYi+qEpaO+rmufHo+S14f+IefsNLHkO+Qepcjj/Hr+NFFzj4ZCdjS+/q+aLvjf4rWtwoizGMZVYaZoCHX+k1p9okvHEyWlps+5n9QVmlxU8ovOzd6skMh21p0kiPsU8yPyrGbg+YsZrqujxOPzItrfSq4jfan7w0ayaCaLPiZ2JUrMCffRxZjNFstLuWJFLDY8/CmI2OInOCYWtp0nj4kO/MeNMxmpLgXlFxfIsgE9dGiKB+UylvjrV5rp+EpyC+LHyFBZYoLLNaqnY8Lp5nloHiYMhKsOjDkRSkbWliXKPR36Cu34q3tYXsM/NCggyMQu7fpxNzYD30vb2fCz46HtYir7tLLbavmEvoVnkUMmMuQ3nE/UUhKdtEsXRx7nTq1kLVh8ge8xz276KsjeXgaarvTWUDPSrxUS2v8AQhPxxn6xRrzPSmVJPoZ/b7qHjURyvVCSsbc+h9lWN13afUL4WKQzRc0YkeVWm0L39l1WcpYfsPxX5H+YG5eXOo9kuqOe9JrKPupZRYMZ2mvrYjuL1mUf6ch4h8m3Vd1/0Zm9bh7dRWH4O1cExH+IYuHf+7bbib5dDQNTXVGsJaazwTw/f+/uWXCZ7FyEd1lJohvnDcga+f8AepGcfNks0lq5Sz+RZLe+SGVJEkVkc6DKdg1rCzDyhOdT6SQSyGXtbCzN1cNwpr0R4sfIU1K6MY7hauiU5Y8vUyXtL2qa/u3kJDS70ierCP1NKyrcvjs/vt/LH9PB3PuqeEvP93+yM4ZFfmo4G8vChaC03aUo8W/UYbanTcqpcM6/eV3w9UcjdopBJE7JIOjA86YVimts1k5V2gcHupYbtc8ZVWDIqJF6cf8Aak7ezl46WZ16ydcttnUkS2Mc695aShgfAnYPxpXdKDxNcnQjqlJc8oFz2hRiCpRh4UzC3j1FrNHXN7q+GRykiH2edbJxfQCOr1emeJrK/v8AeThceuN1GjpU9qUWcS4YnSN9lhuqwMzjVaucNDsdzPByVzryo1Jo5l/ZVUvDwTIcnvQkAB8xyosxl1Rz3o9Zp3mp8e38BK0yksB4red4/ajEUDog+ha7S1MPhsjn80Sct2hnmt0jM7SzkaLM2+AVIwUHnqNU1Wa2O6xbY+i836iuzWJnvpe8WFnEY3wgfaPhUsn+KTC1Wqroh3FHXz/vqVUuysRICGHI+dDGQeq7NjNbquH+jOkBl9LR9tHjJx4yt08/RjEkRXmuyKrB06O0Yz4nwxkkg+Ro4ycegxbXXdHkXb3k1q3FC7KfHXQ/Cik42LE1kReklF5hIIrnWZeG5hEg+7ypSWlj1i8GsI2rqcN9YSfZ76I/8eIfnVd1YjZTn5rI2z2zf6q/IitE5ryMLNNXZzjDGHEJ9dD7QaNP1RlGjUVc1yEFV9WZT7DV4GoanULxx/U4Fc9NH3b/AGqYNvtK/Fx+bX8j8VvIT5e86q1GTMbNfp4+KWfy5DGIxUl5dxxRKZZWPIeA9p9lXJRgsyYhf2nbbmNa2r9TYcTcWPZ3GrbQxGWU85ZdD02/bypGd+59Dn7kuDO85gpd8OYsJ7C56CYrtCf+Q5H5/Gs9lunfqj0tWoi1mt5Xp5lTvsZeWBLFeOI8+8Tmp/ama7oz6GlkKr1iSIQmHRuR863yci7s6cXmHJwlG6lT76IWUdRV0yhJSL2fOqD77U+4nhj+786hO91Huc0n3fnUK36n3O6Tw4fnUJ/9L65Fej4sPnUK7vUPyYtWQdWHzq00D9n1D8mOieNejD5botyItDfLyCOMs7rIPw20J4OXFK3JR+/uFBO9QRctJCpbrpfJGi9nsbPj7cx4+2JlkH1k7jRb3eQ9lcy212PLFp2OXEVhBeHs9e3BLXE4U+ys17AKD8z/2Q==", "type": "news"}, "202": {"title": "If Biden is elected, here\u2019s how your Social Security benefits could change", "snippet": "The entitlement program has always been up against long-standing problems. \nThe Social Security Administration (SSA) is projecting that ...", "uploaded": "2 days ago", "url": "https://www.bankrate.com/retirement/biden-social-security-plan-election-2020/", "thumbnail": "data:image/jpeg;base64,/9j/4AAQSkZJRgABAQAAAQABAAD/2wCEAAkGBwgHBgkIBwgKCgkLDRYPDQwMDRsUFRAWIB0iIiAdHx8kKDQsJCYxJx8fLT0tMTU3Ojo6Iys/RD84QzQ5OjcBCgoKDQwNGg8PGjclHyU3Nzc3Nzc3Nzc3Nzc3Nzc3Nzc3Nzc3Nzc3Nzc3Nzc3Nzc3Nzc3Nzc3Nzc3Nzc3Nzc3N//AABEIAHAAcAMBEQACEQEDEQH/xAAcAAACAgMBAQAAAAAAAAAAAAAFBgMEAAEHAgj/xABEEAABAwMCBAIGBwMJCQAAAAABAgMEAAURBhITITFBB1EUImFxgZEjMkJiobHBFVLRMzZyc5KTsuHwFyRTVIKDlNLx/8QAGgEAAgMBAQAAAAAAAAAAAAAAAwQAAgUBBv/EADIRAAICAQQBAQcCBQUBAAAAAAABAgMRBBIhMQVBExQiMlFhoTSBUlNxsfAVM0KRwSP/2gAMAwEAAhEDEQA/AOkeH3LR1r/qv1NPa/8AUTAVfIjmHij/ADze/q2vyrc8b+mX7i9vzs7c1/JI/oivNS7Y4ujhd20fqJ66S3WrQ+ttby1JUFI5gnr1r09Wt06rSc10JbZZ6Grw20Zcbbcv2pdmfRyhBS00VAqOepODypDyOursh7Ot5C1QecsYvEy4IhaSloJHEkgNNp7kk8/wpTxte/UL7BLn8ODkVpl3WHHPoUdS2lndu2ZzWxqqdNdP/wCr5X3HtDdraqsVQynz0Xv2zf8A/k1H/tGlvcdD/F+Rz37yX8r8Mz9tX4dYZ/ujU9x0P8X5J795H+V+GCb1MmS3Glz2uGpGQn1SM9Ke0dFNSaqeTL8jfqLtrvjtx1+D6LZO6Oj2oH5V5WfbKL5TjOkNVr09fpUaUrNuekLCx/w1bj6w/WvR6zSLUVKS+ZIUrntZ2XYzILL4SlZR6zax7R2PurzmXHKHMJ8iz4oJ3aJnjyLZ+S007439VH9/7Ar/AJAFpHXlitenYUGW88l9lG1QDCiOp7gU1q/H323SnHpg67oxjgStb3WLetSOzoBWtgpQAVJKScDyNaeipnTSoS7BTlullHTGvEjTgaQFSHwQBn/d1n9KxX4vUZ6/If28USf7R9NHn6U9/wCOv+FV/wBL1P0/KO+8RKs7xPszLZMNqRJc7DhlA+ZokPE3P53g49QvQ5vfr6/qS5Nv3RzhMJyEoQCQ2D1x5mtmrTrT1tVcspBwnavavEfUMsahtLDSWmVOJQkYADZrEs8ZqrJOUsZZ6uPltDFKKlwvsy5BvMOfLbixS4p1w8hsPxoFnjbq47pYwXj5XSyeIy5/oxlSw1FRnalZJxvV+PL40g5qPSF7NRZa+8I9OORnWyh9plxJGMFHWpDVOL4ATpc++S7H1BwAltwb0jonuB76NCUbeuxS3Tyiso4hdRi5y+WMvLIB8iTXsqnmtf0RjNOLwx68PdctWyObbe3SmMgfQPYKtvmk47eVZfkPHux+0qXPqFrt28ML641hYbnpibDhTg6+4E7EbFDJCgfL2UvotFqK74ylHgtZZGUcID6A0TCvttdm3Pi7C5sZCF7eQ6n5/lTOv186JqEClVSmssZXvDGxFlfB9JS4UnaS6Tz7UivLX55wEenicfkIVHfcYeTh1tRQse0da9GpKSyhXH1Om6T0HaLrp6HOlmQXnkblbHNo69hWJqvI3VXShHGEMV0qUcsKnwx0+RndL/vqW/1a/wCxf2EQXe/C5pMZbtmlO8VIyGXsKC/j1FMU+Xk5YsXBWVGOmLnh7pqJqGTPZuYeQYyUYShWCCSoEH5U7r9XOiMXD1B1wU3gcH9LwtMPIetSXXHXUqClOqztAx0+f4VkW62zUQxP0H9LWoNsoJcWFHJyonkP9fGsqxfQ1IJYN8ZOdhdCTj6qhSnqH9Cjc5TrTPq7VFJ7fZprTJ7kUnhIqWrRMjUs9+YXvRoW4DftypZA54Hb316X3+OnpisZZ562tztY1I8LbIEYU/LUv97eB+lKvy9/0RPd4/UW9XeHLdotki4wZ6ltsp3raeQN2PYR/CnNJ5N22KuceWDsp2rOTpdpiN2PT7EYA7IzI3bR1I5nl76xbpu61y+rDpbI4A/h/d5tzgyRcWXmnm31KTxUFOUKJIHPy6Uxr6YVzWx8FKJNrDEHxStAg6jVKQn6OYnfy7KAAP6VreMu30bX/wAQN0dsjo/h5/M+2efDP+I1jeQ/UzGKfkQlXyx6ydvMx2D6WIynSWtshIGO3LdWnRqNGq4qeM/0F5Qnu4R0fT7U2PZord1c3y0N4dXnqaxdQ4Stk6+hqGVH4hM8O3G3NWalWyRw1LSQR/SVWn5BNaerICh/GyTVt3ea1GYji0cPYAhCQd2MJUon2ZIHyrHhP4thr00r2e76gx2OZ0fDLymic5Kcbh7ic0CyTTGlH0BECwNsPSHX5zsmQGlDmv6ufdjnQlmfIVLYuCi21dYSAxICHmCM8Xv8sc/nTOn4nyBs3HUNBT4b1n9DjuguxnVpWg9eaiQfxp7V1ShJSa4aMfenJoivWk586a5KhahmxVKOQ31Sn5EUSnW1wjtnWmCnU28qQu6lj6wttimRpj7VzgOI2reSkBbY8yP/ALTumlo7boyitsvwwU1ZGOHyh11FqOBp5tlc4rw8SEJbTk8utZen0tmobUPQYstUOwXA8QbJOmsxWuOHHVBCStvAyaYn42+EXJ+gNaiLeDPEu1/tDTbj6E5eiHipx5d/wrnjbvZ3YfT4O6iGY5Lnh8c6Qt2Dy2H/ABGqeR41MztH+2gW74gx42oV2uZELbaHeGZG/kPbjFHXjZSpVkX+xT3jEtrQc1XEuE+xPtWiTwZBTlJAHrjunPbPnSmlnXXcnYsoJYm4/CI3g+lTdyurbiChSW2wpJ7YKsitXzDzCDQvpvmYW18yGJwk8XbxGxkbc5CTgjI6dRWJCpuW9I2dPctvs2KqZfo6CWt3CGVE+Qod6+o9Bgy5utTGw5EmzoAPNSgg7SPcR1+NL1/C8YLzzJZzg3dbolMMMxXuKhSPUJ75p3S1vLYC+xbfuMel9EN3OwRbpBuL8GeorHEScpOFEdOXl51s3610WOmUU4rB55V+0zNPnkMx7Vr2EsJReIklvzeR/l+tAlboJr5Gn/n3OqFy9RzdVw7eszijAaPFOMJ6c/hWalma2jD4jycDvV6uF8ebduT3FU2kpRhISAD16V66nT10pqCM2UnJ5YObUttYWgkKSQQR2NFaTKjI7rzUTrCmlyUFKk7T9EnmKTXjtOnlIL7aeMZIbXrC+WuC1DhyEIYbyEhTQOKtboaLZuclyzkbZRWEwTNkPzpbkqSrc86rcs4xk0zCChFRj0ijeXyG4OttQwYzcZmWkttjCd7YUce+lLPH6ecnJrsIrZpYTK8XVN4h3OTcGHG0yJIAdPDGFY6cqvLR0zgoNcIqrJJ7kbnX65agmR/2k4FcIK27EBOMjn091At01en089iGNNOU747v84IBNDLyW33PVb7gfWrz91e9cG9XZteGQvvW92Ylz0iQFE7g6HNqfj51nRUlwNuUGUnHg859E2lCUE4Kehz1Nel8ZpO5TMPX6nHwxC9j1TerG2GYMjLAJIZWkKSM9fbWnfo6b3mS5MqNkocRYyI8ULqE4VBiqV57iKTfh6vSTCe8zAOoNY3m+MqjvuoZjq+s0yMbh7T3pqjQU0vcuWUnbKXYA3fdpwGYD90VCGbvuioQ3u+7UIZn7tQhvPsFQhnfGBn31SdkIL4ngtGLl0MugokebOmB1IUG4+3+2SD+APzrE1msdj2R6NCij2fxPsH6w01Jtqw+0oriZwp0/Y8t35ZrLcsP7GgpqS57FJhtUuT6PFPEKj17D21K4b5fCSctq5DkyOLdJbiEEq4IXuP2iSc4r0eisil7L1/uY+pi5PeRbvu0+Kmt33ahDN33ahA+1pxtyVJa9OAbjoClrLZGM55Y+FKS1LUU9vZCrdLKqCwzJZkokxnThLiRjBotd29uLWGiYBew9aMQ3tNQh4cWhv66vlSN2vrr4XLGYaWUu+Cs7Mx/J4A86zLfIWz6eENQ09cfTJX9LXzGFHPVQIpLe3yw/XQz+HE7g6iU04oBMpop59inmP1+dVk3nLOjF4hXG6MQFrY4LNsbCeMpS/pJG442p/dH4n2DqGTXTC1NKWWsi7oODcYi3ZS4TT1ncc28sFaCOq0jrgHAI79RnHMkbsYwS+GJtYM8R17bxF2HBDGeXvo8LGp7l6AGk0AGZqVcl9QOqa1K/JNPE1n7ik9KnzFh622pu5LjIjTWyp4K3J2nLRHmPbTa1sJRbiuhSdc4PDR7csD7SJKnVhJYWlOMZ3bjyIosdRGTWPUGFXLszb7hLRJt7yQ82EuIW7knrzz8aAqXZBbZdHc4fQNu13alxWYcSN6PGaJUE7skmj1UuMnOTy2R/YFZFHOEb7wbaUrHMdKX1U9lTYaiG6xAVb25eT3POvNS7yap5WcnlQ5ECsGLEjNh67IWtSh6kYHacY+so9R7BVc/QPCpdy6PWmlFu/w3kNKWlDoKsJ3bUnlz+Bq0/lYFcvgafFZ1UlUGFu9RKC6R5k8h+APzoMnyO6aCcWyLw3uSmbi5b3CeHISVNg9lpGfxGfkKkH6BNVDMN69AZ4jOZ1MtASPUZR8zmj1+pnMXX+AlaPRXHVpKcqDiAkpPlyJzVk36nHj0NsvuMrS40tSFpOQUnBFdUmuirWeBntupJs2MLU+2H3HFJDbmcKyDnB86f0t6dq3id9EVFyiT6mnx5sxoRV8RLLQRxP3q1tLXKEHu9RR8gemThvcKhChdHQEpT7cmsryU/liO6SPbBD3LmDisWXDHS/aW0yZsVLidyVLTlJGc/DvVJIvDG5Jjle2WZLiS+5HDqcYcdbwoD3is+M2jUnXGRVu0rgQVphOoZdb5qQ0jAWD9oe0eZ8qPXBzktwKyfs4PYQa0momTosjOEqgtqPszk1H3gmnaVbkwXpCe0zqa1Ou7m2VvqbDhBIKigpx81p92avGOGAs1O+LikTa3f4+qZ6ieQUlKfghP65o9axHIqxbTMKiVBpRbQcKIB5Zzj8jVd5Vl3l25j2UQhkeSplxDzf10L3J+B5flV4PDyRrKwEQvyr1hkEiSSKhzBhJ5VCYBk9ZU/t7gYrA1891zX0NPTxxAovApSVLOPLnWbPgOGdPW2XJhP3ZobYkMJ3OH7SiQAB54zk+Xxqz+paHEgq1dpaWkLCilIBKhkf6NJqiLk0PyueMgafNEonYkoSn7Py/WmYrCwJWT3PggcdXIaLa1Zw1sQfICgT4nkb0/xUuIKemofjOoQ3lOQrirBWtJ9UE7ieWdo/tYq74fBm9l9c1dycXMfwXHiVrx0z3o0cbTpTYlJZCYojh55AIUpzK9w6pAHbAyP+o0B8ENw5G+LzVu2ernFMweUcJGlgoGM8/ZXN3B0MjrXrjJJ0DlXSG1cgSegrjeFlkSywIG3pS1rbQVAdh3/wBYrytlmW5M10sLBtm1PLd3Sker2Qk8vnQFhvMjo76fu8WLYXrZNZWEuqVlKRkbSMYqzlHL+h0WpcNwKSiLMUuOPsuNgK+eef4UOKSLSlJrANZhTxjiISeXPKxyrraKYZMiHISeaU4z++KHOO7oYosUM5Kr1qkjciPsS07guArRzx0x8zXUuMA7VFyzA8pts5tpbaVtjOAg70/x8qtnCwgWGeEWuU2vjNutiQPtFxvHTHQnyqu0m09i3PBgIywFH6xDyB+tGUltx6nNp7TEcCslTJPf6dH/ALVVPk7gPxrbNlMh6PGWts/aGK9a7YR7ZkZwSqYcYWWnklLieqT2q6aksoq2VbioIhuHnzwnA68zS+sltpkw9CzYgdDG6I+vIKFN4Rjy5/wrzdny5NNFQGhHTeahDeRUIe2G1vPttNAFbiwlIPQknl1qMgyyNOTlJcWmwo3EK9VExPLrjCQcHHq+/Htoe5FsFeM1vZiPIskZTc1zhMqU/wDbG4HtyHv8hXf3JgtrstzisrcXYor6UhGUtuN7gEqJPLbzyCAe/LvUTT9SYAvDElpxxEJgcYZQoP42eqByAAHXJ7denKqO6K45/wChmGitnFSjjD+4Ugsvz3H1Q7NDcMYpU4jeMqykgAerzzgn3/OrKSazkDZVKuWyXYPe3ybAuUiFHbabUhpboV9IVDHbHt8+561bp9gn0FrVPbj2WclcnEhaAhlsg+qM869VODdieDGkuQ+bhBUzHSh9tJKUqWpbZUoEfxoarnl5RRixr+6tPFqFELRivfSKCUYIxg4PxOfhSOt3RjGEvX/zA3pYZbkLttVuZlHPIoIH9hdZ9jzE0IkOaCdMzUIZuqELNrcCLnDWo4AfQST2G4VxnUdC3RWr6/OULU0hScGWh/6f6o7dOo+VC9C3qA4UqOi1aeSmQk8G4OE7lYVt3LwpQPTIwfjVnnLOZLTTMS36mfvj11hpjkqUUNL3LXkYxge38q5y47SfcWUcN3e6pqH9ItSwHD6wBOcHHvoVkm5ds0dPXBVpyUG/v2E7HcE26LfFtOx2X+C0pgJPJShu6efbI9tEgspZyKajCseMLrrosXm6W6bpSU7FKGZUl5tx2MVcwsFIJA8sDP8AnV4xalgA2mj/2Q==", "type": "news"}, "203": {"title": "Want to earn an extra $484 per month from Social Security? Here's how", "snippet": "Roughly 46 million retirees currently collect Social Security benefits, and \nthose monthly checks often play a significant role in their retirement.", "uploaded": "2 days ago", "url": "https://www.foxbusiness.com/money/want-to-earn-an-extra-484-per-month-from-social-security-heres-how", "thumbnail": "data:image/jpeg;base64,/9j/4AAQSkZJRgABAQAAAQABAAD/2wCEAAkGBwgHBgkIBwgKCgkLDRYPDQwMDRsUFRAWIB0iIiAdHx8kKDQsJCYxJx8fLT0tMTU3Ojo6Iys/RD84QzQ5OjcBCgoKDQwNGg8PGjclHyU3Nzc3Nzc3Nzc3Nzc3Nzc3Nzc3Nzc3Nzc3Nzc3Nzc3Nzc3Nzc3Nzc3Nzc3Nzc3Nzc3N//AABEIAHAAcAMBIgACEQEDEQH/xAAbAAACAwEBAQAAAAAAAAAAAAAFBgMEBwIBAP/EADkQAAIBAwIDBQYEBAcBAAAAAAECAwAEEQUSBiExEyJBUWEHFHGBkaEjMrHBQlLR8BUkM3Jz4fEW/8QAGAEAAwEBAAAAAAAAAAAAAAAAAAEDAgT/xAAhEQACAgICAgMBAAAAAAAAAAAAAQIRAyESMRMiMkFRBP/aAAwDAQACEQMRAD8AvPpI8JT9Krf4ZkvunO4Du4FHTg9aEJpBjuxOt05G7OzwqJWiBdHYdZAT8K6/wmTwdaMEV74UDAT6bOOhFV5LC4HkaYJBVeQDFAC7LaTjqv3qlcRyRjvJTHP0oZf/AOkaBMAyAt1OPSvIcKsvwqSQEnABJPgK9Syu9jkWsxBHLCHnTArDvHAqRIGbqCa8sl3XaqfUEfI1Hpzs95MHYkDOB86Yi0sIHXHyqRVA6DFSYrygC1dS6kEaS3vGZQM9OlGI5biTR4n7Q9qVzn1rWJLOFTdt2MfNR4Ut2VhbXmuNDJArRpGDtHTNJoaYl2Utw0CmWbveIPjVk3DrjDBuvSqXGVh2nEVxBbxmNI9oAB8wKCz3s+mt2O3ko73PxpUMM6PdXlxcXJuOUQbEYx4UTkPKgvD+pe/gkLtCjz60Xlbu0AVZz1obe5ZcDqauXD9aoM8ZmBnJEKqzyleu1Rk49aAC2h6VHGsbzKWkm/IcZGB1PwpwFssNvuVN5TnnA5jxoNw1cJfzByyCYjJiB/Io5AD0GKb1jXBBqXkd6OlYopbF/WeGrLV7ZL2zCLdDmki9H9D5/tWQac0seqXME8ZR0JBB+JradJQWmuajaKx7CdEnRM/lbmGx8cA1n3GttDbcVyukeHuIllyOnTB+4NWjJSVo5px4yoG5rmvM86+p0ZN81FzFbXrb8YXP2pf063vFuo5rZo+2ktg7bxjnRvVVjliuoGf/AFAByqLsxBqqKvQWhHPn0NNiRl2qXrx6vMLrYZT3pGB6n+xS/rljqct/M7WE6rtzjb4UW1Uyx6tcS3EPaRKAzdn+YLnniq1jZ6PqKR3Z4GnuVliUq8F0zCRRyD82BGcdMUkNsH8H31rF2/bTxx5P8TAU2SsNmQQQaHtonCrRYbgfU4rocxGXOPqXqG6mvIrSKG10m/jaI5IkeHAQ/lUZbw86GgTJZZFZioPPGage2N1p+obGZWjh/MpwR30qlZreNeM1whEsoxFbAZKeZY9KaeH7QjTNT3jcXikB9SCP3rEtI3HsA3lj7ha+92OqrOAQ9rCVHbRP5Ajvc/L7U3XN/wASvHHNHp8sUasY7iJZ4zKGwDnCgjHPlg9Dmhjzx3LW9rJJKkBCvDPHg4OOYI8fGmySS1kYTvuZzHiRyjRjA+Q5A5+tc/PWzt4P6AWgatcXPFpgu7VreSO3KH8USBjybr1BAIyD50tcdyl+LlibpHbA/Un+lW+EdQXV+Nrq8tcGxt4mit9oAXaMZI+JzXftCt1Gs211tGZLfGfgf+6vDSOTJtiyD4mvc4qFjlxXvhVSRsGra1p8t4zwuXTCjkCAeddXHEth7+JlyUEBQnxzkUuXns3ht0mP+N35VAOeFqpL7O9NjvY4zrV40bQmQ94Zz4UgE/UtTM13JJDc7VLtHJG7YGB0wfHIzXui8W3HDdxYiGNHtjbhJExzwHfoaTp3a01O8jgWWSNJGCnnzweR6Vaa3utTMEltDI7qhVw42kHJPj1znwpqNDnJPo3K71aKYS3sX4kexOzAON2Rnr4Uv2erWM1yZ7qWW8lIyGjYxRoPAKerD5ikq4a8TQV08zFgOUqg8s/y/KmC2EN1NC0NwiLND3FkBUZAyOfQcs/Sssm5U9BjVtfihgzCmwdMgsxx88/rRDhKPtNEkTaUMsMjZ8ck0ANlbyXMMV1PE+5gFjTLbj6noAOtHNF1JTZi9VcRsJsL6KWA+wFTZSEr7KXDcF1YTTmIo8KuSIXGduT0oD7SdYv7iBbRXMNsx2ukXLfy6E1o8tpA3fKAs2DnzFZ37QbRhDasqkBnZRkeO0moR+Z35aWJtE/sohSOO9ZfyRwIo+LZYn+/KmDj2zM+nWd0nWHcrDHUH/w0oezyZ7NNQhcgh0XaQMZI3Z/UU+3t6tzoIuEHc2Bumc+ePvXSuzgvRl7HEmD1ronlVvUir3G5VCnHeXyNU81tCNLuZ+I5MhLa4XJ5ntI+f3qg9pxMwwqSr8Z1FODTY8a5M3LrVOJixUt7LiWNsvkj/nFBoONtb0zj2XTry7RbKLchgcoApEW8NvxnORjHritC7WsO9oCge0DUtyMxLROoX/iXn9aGhWfWdzLcSSe9nc9yxk3kdWPM/XrV21kMdtCpbElpcKvxRjgfY/aq0K9jEjGAyxAg5ibJ5f351Zvpooofe42VoXQAkdG7wKn65qRgKtN2ep2Yz3csfsR+9eWN4YIJLG5bs4izOrEZ25GG/Y/WqN5MBeWrDp3vvXfaZLg8x60qsFKjStGnN3otpI7fiCPYwJ5BlO0/cUte0DnHpy+BnJ+1T8DzXMmjTQxRSTGGbB2gnAIHX6Go+PbO6TTLW5lhZI45xktyPPpy+VSUHzO+WRPCJ1nctZXtvj+Ilf3pg4a1f3nTLjT2yGQb4lPMkD8y/Sk7VpQEVgdoVH5/Kq+h3UtvL7yxIYkGPZnKH1PXn0q/E4VPQ8cGadBrfEirfwbrZImlkh3YBwAFB+ZFaMNB0CLkmjWXLziBpY9mDC6k1TUNqA4SEMowGOSW/anF+tUSNJ2gS81cdrQ2W8VaDX/F+mafKY55CWHUCtiGwS1lnHCj/wC3nMoUQPFCXYgeC8uvrRZ/aNpSdA5+PL9qVZtRGpalNetIZFmkLbj5dFHyxU8jSQ4x5Oiw80fa5tpUWc9Q3SUeR8/iOY9aHa3qCwWkyRxjEyhtrjO1t2G5f35+NFpZYmgMcih0PUGg2oWM1+IIoB2hRiWLtz2kjr546ZqMZp9lJ4HHrYW1K3u7O4jtLtVE0UasWDd1gwyCPlivhcHaCwGT45o5rWmz6hwdp99FKJ73TcwzbM/iQM3InP8AK32Y0Mt+GLqa3SW4vVhYx9oUMWceQzmtSlFE/DNukht9lF1tvNYTOVKwsPQ9/wDrRb2mzB+FpQDz7eHA9S4H70maRZXehyTi0vGRpyrPJsUnlnAAIx486ivb+51Gzki1K5adO0IKlAAcHPgK2s0UqNrBKhQ1Jpp5mtY0YuNyuF5kHl49K790v0UN7tiJR4MGI+Qo3G1unJQAPIDFXbe4iU53YAqfN/hpYI1tj97LYinBkM7YzczyPyx0DbB0/wBtM7VFpUHu2j2UG0KRECQPM8z+pqfFWRKq0ZrNDeSZ2wt9QP1pJ1zhDWry+94hgjAP88i8q0jdnxJrr12E/OlbNUZQ3A2tMO+bVT4/i/8AVcppl3omVumiePqdh5j7etaowJ6p9Wpe1nR5J5DJGy5xgo65Uiir0wWmLCRzvD2iQyNERycKcUU4fyba5EMu6SU7RERjdj1+tD2sZ7GTMDSWbk/xd6Nvn/X6Ve02K6aZRcWV0pLbhPaJ2oPmdo5/pWZYNaLRzb2aFwzAsekNDsDIodJCR3u8CCCPQH96F8R3jNq9rp0qlYoR2k7EciAMqo885B+lX7G91GaFUj07UTIoAEos9h+7frV9dL1O5t0jm01ztyN08kfPJzzG4+fL0xU4/wA8m/YpPPFL1M0uFvb2SV5b3sy0hcBFBwPL9K4jtGhgCSXMsnMknAyc08apwYogknKW9tIASBHcsST5bQKBPw7eIMx3KuP5XTP3GKp46Ic2xfeIDokknxcD9BX1lbpc6hb2fZIrTypHgyEnmcedEb3h6eZCtxZdqp69m/8A4an4I4WS14r029YtHDbSM5SXlz2tjqPPFFCcmbRKAGIX8o5CoyK8adWPcV3/ANqE/evP8y35LYj1dwP0ya2TP//Z", "type": "news"}, "204": {"title": "Who's Ready for a 24% Cut to Social Security Benefits?", "snippet": "The Social Security program has been providing a financial foundation for \nour nation's retired workforce for more than 80 years. Of today's ...", "uploaded": "1 week ago", "url": "https://www.fool.com/retirement/2020/10/04/whos-ready-for-a-24-cut-to-social-security-benefit/", "thumbnail": "https://encrypted-tbn0.gstatic.com/images?q=tbn:ANd9GcQc7G6b59u-Uc8D1Lw6hqRnL7kfiVU3-QOj1xI_b7lcZOiveEEViu1pH2Q&usqp=CAI&s", "type": "news"}, "205": {"title": "Ask Larry: Will Future Social Security Benefits Decline Due To Covid-19's Economic Slowdown?", "snippet": "Today's column addresses questions about whether the Covid-19 pandemic's \naffect on the economy will reduce future Social Security benefits, ...", "uploaded": "1 week ago", "url": "https://www.forbes.com/sites/kotlikoff/2020/10/04/ask-larry-will-future-social-security-benefits-decline-due-to-covid-19s-economic-slowdown/", "thumbnail": "https://encrypted-tbn0.gstatic.com/images?q=tbn:ANd9GcRA851pg4DqcP-Dlmc3qYphr7KiXtp4gDvTga1KaSFgIJKKR5R7t3-IONA&usqp=CAI&s", "type": "news"}, "206": {"title": "How much your Social Security check will be if you make $60,000 per year", "snippet": "Americans will receive more than $1 trillion in Social Security benefits in \n2020. The checks account for a third of the total income of the elderly, ...", "uploaded": "1 week ago", "url": "https://www.cnbc.com/2020/09/29/social-security-benefits-how-much-your-check-will-be-when-you-retire.html", "thumbnail": "https://encrypted-tbn0.gstatic.com/images?q=tbn:ANd9GcQLE4FvTPRokps4ydb8p0QcQprlnFj8SzWboC90N8xanu3XoRE6QYebt6E&usqp=CAI&s", "type": "news"}, "207": {"title": "Why the increase in your Social Security check could among the smallest ever next year", "snippet": "Social Security benefits could rise 1.3% in 2021, an estimate shows. That \nwould be among its smallest cost-of-living adjustments (COLA) ever.", "uploaded": "4 weeks ago", "url": "https://www.usatoday.com/story/money/2020/09/15/social-security-benefits-checks-could-rise-1-3-next-year/5798699002/", "thumbnail": "https://encrypted-tbn0.gstatic.com/images?q=tbn:ANd9GcTMa2hJkXzc6Qtv5uYgfJHj8VKcpV-kscy70OTG7ifldFPnwfpt9VMjSSY&usqp=CAI&s", "type": "news"}, "208": {"title": "10 Social Security Myths That Refuse to Die", "snippet": "Social Security plays a vital role in the financial health of older \nAmericans, so we checked the accuracy of 10 common myths about the ...", "uploaded": "3 weeks ago", "url": "https://www.aarp.org/retirement/social-security/info-2020/10-myths-explained.html", "thumbnail": "https://encrypted-tbn0.gstatic.com/images?q=tbn:ANd9GcSP2UDwvAQRuj90oUmTVswR3VRHkqLRxJrQqk_Fr4m0VDapE8mPH7_njM8&usqp=CAI&s", "type": "news"}, "209": {"title": "Here's what Trump's payroll tax plan may mean for the future of Social Security", "snippet": "President Trump's temporary payroll tax holiday has Social Security \nadvocates worried that he could try to put a permanent cut in place if he \nis ...", "uploaded": "3 weeks ago", "url": "https://www.cnbc.com/2020/09/22/what-trumps-payroll-tax-plan-could-mean-for-social-securitys-future.html", "thumbnail": "https://encrypted-tbn0.gstatic.com/images?q=tbn:ANd9GcQ9qW0qnHQUcB1F9fPBbG6AiWBijClC4f-qEkqQdV3-boMKD_xo4FqmgtE&usqp=CAI&s", "type": "news"}, "210": {"title": "3 Reasons to Wait Until 70 to Claim Social Security Benefits", "snippet": "In a rush to file for Social Security benefits at age 62? Many people are, \nbut slow down and do the math first.", "uploaded": "2 weeks ago", "url": "https://www.kiplinger.com/retirement/social-security/601475/3-reasons-to-wait-until-70-to-claim-social-security-benefits", "thumbnail": "https://encrypted-tbn0.gstatic.com/images?q=tbn:ANd9GcS-kdr1ZO6CIucPTKntDL056c4BfkLR_EA_hW7iATLzohhzgY0UklXjp9k&usqp=CAI&s", "type": "news"}, "211": {"title": "Social Security benefit cuts could be coming \u2014 here's who it will affect first", "snippet": "The CBO said in a new report the Social Security fund could plunge from \n$2.8 trillion to $533 billion in 2030.", "uploaded": "1 month ago", "url": "https://www.foxbusiness.com/economy/social-security-benefit-cuts-could-be-coming-heres-who-it-will-affect-first", "thumbnail": "https://encrypted-tbn0.gstatic.com/images?q=tbn:ANd9GcRdwg1G1ifq1tAArFmRt4mAO8FLl-fCtIR_1rB9BkX3A8sELse1OUHgA-4&usqp=CAI&s", "type": "news"}, "212": {"title": "3 Reasons to Claim Social Security Benefits Early", "snippet": "Social Security is designed to pay you the same total lifetime benefit. \nFiling early will give you less money each month, but more years of \nbenefits, ...", "uploaded": "5 days ago", "url": "https://www.fool.com/retirement/2020/10/06/3-reasons-to-claim-social-security-benefits-early/", "thumbnail": "https://encrypted-tbn0.gstatic.com/images?q=tbn:ANd9GcTqPALivcuY4-1NorATe0YX3Ov-UR9mxSOPY-uAzb9boqrZ1Di5TTcmebM&usqp=CAI&s", "type": "news"}, "213": {"title": "Wondering how much your Social Security check will increase next year?", "snippet": "Welcome to the surprisingly complicated world of how to adjust Social \nSecurity benefits for inflation. In this column I review the various ways \nin ...", "uploaded": "1 day ago", "url": "https://www.marketwatch.com/story/how-much-your-social-security-check-will-increase-next-year-2020-10-09", "thumbnail": "https://encrypted-tbn0.gstatic.com/images?q=tbn:ANd9GcTqdCo3eV_BNFo0mZUpiKbMFWSRCPlAAxqRl9VKhsrV4re1fH6DGODXkGZ5&usqp=CAI&s", "type": "news"}, "214": {"title": "President Franklin Delano Roosevelt created Social Security in 1935. Today, his grandson is fighting to save it", "snippet": "Today, some argue this presidential election could be a crossroads for the \nfuture of the benefits Americans have come to expect. Now, the ...", "uploaded": "2 hours ago", "url": "https://www.cnbc.com/2020/10/11/how-fdrs-grandson-is-fighting-to-save-social-security.html", "thumbnail": "https://encrypted-tbn0.gstatic.com/images?q=tbn:ANd9GcTumU9rtBACnmJMblT99kQXCsQMobiBvIrD6fWtQXkScqKaQlu5FH5XVkE&usqp=CAI&s", "type": "news"}, "215": {"title": "Social Security Knowledge Center: Grandparents with legal ...", "snippet": "John is 65 years of age and thought he would file for his Social Security \nbenefit. His wife is older but did not have enough quarters to file on \nher ...", "uploaded": "4 hours ago", "url": "https://www.djournal.com/monroe/opinion/social-security-knowledge-center-grandparents-with-legal-custody-of-grandchildren/article_7a13d543-5056-5d0b-919e-f60615aded59.html", "thumbnail": "data:image/png;base64,iVBORw0KGgoAAAANSUhEUgAAABAAAAAQCAYAAAAf8/9hAAADGUlEQVQ4jW1TX0yTdxQ9v6+l/8COYqWUlAVniIjVGOPEOBluaAxJV51GHzBV4mZjjHGJkWm2COJG5tL4sIdFR3hYsqgRFY0z0fgnPrAX/kQRrXMYKS18INJC+7VhAfp9Zw9MBPEm9+Em55yce26uIIl3Kj+mxLY/6euu6BsOrXYXrsCaoo87J9OT9w16QwuAV3PQJGd6JDFy6Lvfjw2X+IuYs9NKo1fHU+frSJJHm47wZtufQyQPzObo3wg9iwR/+am54bAj24Fju75HclxBc+slENMOB6L96HsdyptSp84mUvEl9g8W1cw4GIwNHvzxYj0jIxGS5OPeLgbDQUaVKDt62kmSvkAVm243MvVvir5AFeOp+D6SkADk3Xl4u+GrLX4Y9AZ46irhqatE5YnNqGk6gpIPS+asbDKY0P5PGxpvnfsZgF2KjER26SRddp4tD4Erp9HR045MUybMBjNutt3A5dbmd0OGxWTB1b8u25VxZbsUDD+tcGQ7AACPXj5CljkLACCEgCHDiKHY4DyBDF0G5JiMYPhphSRHB9xCSAAATdMgIOYR5pdAWktjINrvltJqWnsh9wAAil3FSI4nQY3QNA0TExNw2QvmnPv/AdQIEJAKcxc/u9baApI4uuNbLHUuRTwRR1JJ4ou1Xnz5yY5pd2mC6rSAOqVCqAIue0G3vrS49G5YDnuP/1aD0wcCeHCmFR3P22E2meG05ePivQv42rMfFr0ZOqHHVHoSKSUFpzUfywvd9/W2BTnNezbtrT/RWJvT9fwxvBu8cOUWoH84ggt3z2MsOYrQQC86n3TCt3kvovEo5CEZtftOvrJarNPWE6mEv9xfRrEGzCwzMetTMy1lRuZ8bqV9k42WDUb6aqtIkmf+CHBd9Vomx5N7SL4Np28wFCirXk9pFbhgfSYXlmfTXm6jpdRI72EPVVVly72r3PqNhyG5t2Em1NmPoaQS/rpfa+Wiyo9oWp1B/UpBsRzM3+ig7/hu/nCuvn80MVo9myPe8865Y8rYtq6/uz6LDIXdQgi4HK7uZUtKHjgXOa8DiM4G/weG0bKd5+yC2AAAAABJRU5ErkJggg==", "type": "news"}, "216": {"title": "Don't Claim Social Security Benefits Until You Can Answer These 3 Questions", "snippet": "If you're thinking of claiming your Social Security benefits, you may want \nto take a moment to make certain you're really ready to act.", "uploaded": "2 weeks ago", "url": "https://www.kenoshanews.com/business/investment/personal-finance/dont-claim-social-security-benefits-until-you-can-answer-these-3-questions/article_3ba7decf-132f-5c27-9f64-88594e85c4da.html", "thumbnail": "https://encrypted-tbn0.gstatic.com/images?q=tbn:ANd9GcQB-lFz9FtrCOF3U6U1dDkLzzhvyoHf-fckvO6n6I4&usqp=CAI&s", "type": "news"}, "217": {"title": "4 Unexpected Ways You Can Lose Your Social Security Benefits", "snippet": "Social Security benefits are a major source of retirement money for most \nAmericans. But they aren't enough to live on without outside funds ...", "uploaded": "2 weeks ago", "url": "https://www.kenoshanews.com/business/investment/personal-finance/4-unexpected-ways-you-can-lose-your-social-security-benefits/article_6a8dc776-e52c-5188-8b39-69b4a80df80d.html", "thumbnail": "https://encrypted-tbn0.gstatic.com/images?q=tbn:ANd9GcSc3YWFIFKOu1nn5vM9Np7ca1w8M7E4fjs2_DXmrl8&usqp=CAI&s", "type": "news"}, "218": {"title": "What's the Average Social Security Benefit at Age 62?", "snippet": "The question is, what can the typical retired worker expect to receive from \nSocial Security at age 62? According to payout statistics from the \nSocial ...", "uploaded": "2 weeks ago", "url": "https://www.fool.com/retirement/2020/09/26/whats-the-average-social-security-benefit-age-62/", "thumbnail": "https://encrypted-tbn0.gstatic.com/images?q=tbn:ANd9GcT24lkBk9NWJys7o1P6TqgNkjS0yYVGF6QoJ3rhLqxh3K_ScCCp7SJiYjE&usqp=CAI&s", "type": "news"}, "219": {"title": "Social Security Benefits Could Be Cut by 2031. Here's What That Means for Retirees", "snippet": "Social Security has been struggling for years, and benefit cuts aren't \nnecessarily a new concept. What's worrisome, though, is that benefits \ncould ...", "uploaded": "1 month ago", "url": "https://www.fool.com/retirement/2020/09/12/social-security-benefits-could-be-cut-by-2031-here/", "thumbnail": "https://encrypted-tbn0.gstatic.com/images?q=tbn:ANd9GcSAO0C62twrwU_e9bxnyaGyvWlh7AN7CyDaCmIB8VZstE5wYITlgtou8Pk&usqp=CAI&s", "type": "news"}, "220": {"title": "Ask Rusty: No dumb questions about social security [column]", "snippet": "Claiming earlier will mean a reduced benefit; waiting longer can mean a \nlarger benefit. If you wish to claim benefits at your full retirement age \nin ...", "uploaded": "7 hours ago", "url": "https://www.readingeagle.com/living/ask-rusty-no-dumb-questions-about-social-security-column/article_71a82250-fdac-11ea-9feb-2b33ac763a87.html", "thumbnail": "https://encrypted-tbn0.gstatic.com/images?q=tbn:ANd9GcRJPf61mKeNgFxguMl93h5JR_Oe1EdE6nSjKziG_z8&usqp=CAI&s", "type": "news"}, "221": {"title": "The Age Most Americans Are Claiming Social Security Benefits", "snippet": "Do you know the best age to claim you federal retirement benefits? A recent \nreport says most older Americans don't claim Social Security at the ...", "uploaded": "3 weeks ago", "url": "https://www.actionnewsjax.com/news/consumer/clark-howard/age-most-americans/K4BG2K4MGYXFTFOSX5E3ZP6KT4/", "thumbnail": "https://encrypted-tbn0.gstatic.com/images?q=tbn:ANd9GcTevx4mbxyYBr5rV6vPgrvdQDaS0-nEraYHEVNoDSL0T81M9eHIQSApu3o&usqp=CAI&s", "type": "news"}, "222": {"title": "Here's how much your Social Security check may increase in 2021", "snippet": "... of the lowest increases Social Security has ever had. Check out this \nvideo to see how much cash the new change will mean for your benefits.", "uploaded": "3 weeks ago", "url": "https://www.cnbc.com/2020/09/17/social-security-benefits-how-much-money-the-2021-cola-will-give-you.html", "thumbnail": "https://encrypted-tbn0.gstatic.com/images?q=tbn:ANd9GcQ4rhXK83osFrE-i2ADHGliWzhNn4b-NsVKwg1nYFa8Y9Mim1OkrhePLAw&usqp=CAI&s", "type": "news"}, "223": {"title": "Why Don't The Bidens Get a Larger Social Security Benefit?", "snippet": "Since Social Security benefits are based on average wages earned over the \ncourse of your career, you may expect the Bidens to receive a ...", "uploaded": "3 weeks ago", "url": "https://www.fool.com/retirement/2020/09/16/why-dont-biden-get-larger-social-security-benefit/", "thumbnail": "https://encrypted-tbn0.gstatic.com/images?q=tbn:ANd9GcTjgSgNQ3HHq80zJEGekw2LLZknTqOGvA4eUHdSOAjxcqsLe9ggBQxF4hs&usqp=CAI&s", "type": "news"}, "224": {"title": "Will getting unemployment benefits hurt my Social Security benefits?", "snippet": "When Social Security was first enacted in 1937, you could start to take \nyour benefit as early as age 62. Your full retirement age was 65. The ...", "uploaded": "3 weeks ago", "url": "https://www.lehighvalleylive.com/coronavirus/2020/09/will-getting-unemployment-benefits-hurt-my-social-security-benefits.html", "thumbnail": "https://encrypted-tbn0.gstatic.com/images?q=tbn:ANd9GcRlzBkBwc-ho0WZT_oEqeSgA1DrOmqNIZfnh6AwM_1-YAtQr8CTjOnY3uI&usqp=CAI&s", "type": "news"}, "225": {"title": "VERIFY: Did Joe Biden vote to tax social security benefits twice during his Senate career?", "snippet": "In 1983, Joe Biden joined a bipartisan effort to make 50% of Social \nSecurity benefits taxable, for those above a certain income. This new \nrevenue ...", "uploaded": "1 month ago", "url": "https://www.wusa9.com/article/news/verify/verify-did-joe-biden-vote-to-tax-social-security-benefits-twice-during-his-senate-career/65-d637d96c-2aa1-4a99-abd7-7f6a08351fa5", "thumbnail": "https://encrypted-tbn0.gstatic.com/images?q=tbn:ANd9GcRRlcb2r0GlrS82K6Z9Zw7an2BA-U-SmdqNxO0HhjNeE8XFD5zbe6UzjmQ&usqp=CAI&s", "type": "news"}, "226": {"title": "Social Security Matters: Ask Rusty \u2013 Can I claim my widow's benefit at age 57? - The Coastland Times", "snippet": "You can claim only your survivor benefit (not your own SS benefit) at age \n60, but whenever benefits are taken before full retirement age, and you ...", "uploaded": "4 weeks ago", "url": "https://www.thecoastlandtimes.com/2020/09/15/social-security-matters-ask-rusty-can-i-claim-my-widows-benefit-at-age-57/", "thumbnail": "https://encrypted-tbn0.gstatic.com/images?q=tbn:ANd9GcRcCMnfl3PVoE_eRUz088vi29ia3dSaCTl_eV_aTUVukKAWMB6ICQdCiZw&usqp=CAI&s", "type": "news"}, "227": {"title": "THE CORTALE GROUP Helps Clients Understand Social ...", "snippet": "\u201cOver 64 million Americans collect Social Security benefits. ... able to \nbuild strategies that help maximize our clients' Social Security benefit.", "uploaded": "4 weeks ago", "url": "https://www.globenewswire.com/news-release/2020/09/14/2093085/0/en/THE-CORTALE-GROUP-Helps-Clients-Understand-Social-Security-and-Maximize-Benefits.html", "thumbnail": "data:image/png;base64,iVBORw0KGgoAAAANSUhEUgAAABAAAAAQCAYAAAAf8/9hAAABkElEQVQ4jc2SPWhTYRiFn/Pdm+xZOuhWDVKI6WgjdYkOUUQaRKyDTv6hLoKLujhUXJ1SaDsFnUU6WBeHVrSDICYFBx0bqlPXW3PvdxxEECzxb/HM5zy85/DC/6F7Dn8eIQCo/mzjnAIPbe72WrWl3wl3XjcvSuG+IzfTEDwOGpNYmFzpnXb0pd6Jyc3dgvOvmnstLUq0ACHGAzF9HO0uuJBCS0nSq69sXACYrc21Z2tzbYD59eZ5K/QlHTcUxl2RP9J3+sTy22q5lN6WdDACspard55+LpEx3VkbC4RTIEzsB/IHV6dWPwCk9ef9WwG1AbBlnMvKI8VWEm0I2NqyyIAUwkSk3O2sH0P2kyA0Axw2NAihijUYRq70W/VF8liJeVK50XixZA8vC28K7xc+JJhCzKSkpbPDL8M9oYgf+yfr2z+OFiAzFsD1xup74AxAZ226UpTTfTaf0ndHDwyAwW6rR3kHfn6Ra0debgNv+NZphCKZQaMsIwFB/wiI0Tskoxy/AFhkLvz3FzgoSzy6wlf+M6NcRQC3LwAAAABJRU5ErkJggg==", "type": "news"}, "228": {"title": "Justice Ruth Bader Ginsburg and Your Social Security Benefits: A Heartfelt Thank You", "snippet": "Again, Social Security stepped in immediately and provided surviving spouse \nbenefits for the husband who was so despondent he had to leave ...", "uploaded": "3 weeks ago", "url": "https://www.thestreet.com/retirement-daily/news-commentary/justice-ruth-bader-ginsburg-and-your-social-security-benefits-a-heartfelt-thank-you", "thumbnail": "https://encrypted-tbn0.gstatic.com/images?q=tbn:ANd9GcRYv2uJ9WRmReivqYq0svQ7DdITHB7g3MX8YigL2Qc&usqp=CAI&s", "type": "news"}, "229": {"title": "Judge says survivor of unmarried same-sex couple due Social Security benefits", "snippet": "Thornton applied for Social Security survivor's benefits in 2015, shortly \nbefore becoming eligible for her own benefits at age 60, but was denied ...", "uploaded": "1 month ago", "url": "https://www.sfchronicle.com/lgbt/article/Judge-says-survivor-of-unmarried-same-sex-couple-15561250.php", "thumbnail": "https://encrypted-tbn0.gstatic.com/images?q=tbn:ANd9GcTEzFn5IjvC_7oASgSYWSu0LtK8K9J18jLuJ1HlO_d3vzqgUapbeADNiok&usqp=CAI&s", "type": "news"}, "230": {"title": "Why Did the Bidens Pay Taxes on Their Social Security Benefits?", "snippet": "While Social Security benefits originally weren't subject to federal tax, \nreforms in 1983 and 1993 changed the rules so some revenue was ...", "uploaded": "2 weeks ago", "url": "https://www.kenoshanews.com/business/investment/personal-finance/why-did-the-bidens-pay-taxes-on-their-social-security-benefits/article_106a07da-b044-5914-90d5-2d59b947aefc.html", "thumbnail": "https://encrypted-tbn0.gstatic.com/images?q=tbn:ANd9GcTBx0JqeYuSCAUAu6TJfsufWQjbWz7Dug-8awde8G4&usqp=CAI&s", "type": "news"}, "231": {"title": "Biden's False Attacks on Trump's Social Security 'Plan'", "snippet": "If Trump gets his way, Social Security benefits will run out in just three \nyears from now.\u201d Advertising Analytics says the Biden campaign has ...", "uploaded": "1 month ago", "url": "https://www.factcheck.org/2020/09/bidens-false-attacks-on-trumps-social-security-plan/", "thumbnail": "https://encrypted-tbn0.gstatic.com/images?q=tbn:ANd9GcRQn4m96TOxmDBY5iUzRvHMce67Zn1bVPlNUg6FjK5vM7fw_DTQviMwljs&usqp=CAI&s", "type": "news"}, "232": {"title": "Scam tax collection letters threaten to seize property, Social Security benefits", "snippet": "The letter \u201caggressively threatens\u201d to seize the recipients' assets \u2015 \nincluding property and Social Security benefits \u2015 if the debt is not \nsettled.", "uploaded": "3 weeks ago", "url": "https://www.mlive.com/news/2020/09/scam-tax-collection-letters-threaten-to-seize-property-social-security-benefits.html", "thumbnail": "https://encrypted-tbn0.gstatic.com/images?q=tbn:ANd9GcS0GELdFqIHIcA1vBd5ku8XFKnwYfMmfigtPyqYJQYVWpxqmfJZNHPxE6g&usqp=CAI&s", "type": "news"}, "233": {"title": "Charo Boyd column: When should you start receiving Social ...", "snippet": "Base your decision about when to apply for benefits on your ... needs and \nobligations, and calculate your future Social Security benefit.", "uploaded": "2 weeks ago", "url": "https://www.heraldbulletin.com/opinion/columns/charo-boyd-column-when-should-you-start-receiving-social-security-benefits/article_bc155c3c-fee6-11ea-ab92-372aeb486cab.html", "thumbnail": "https://encrypted-tbn0.gstatic.com/images?q=tbn:ANd9GcT4jdD-IHRjCJKAVGHqpZkjRnEpz4gOx4BWd2nbio9iO2idC0mqkShBp-4&usqp=CAI&s", "type": "news"}, "234": {"title": "3 Common Misconceptions About Social Security Money ...", "snippet": "The Social Security program is confusing. ... Large numbers of American \nadults do not understand that if they claim benefits early, their \nbenefits ...", "uploaded": "16 hours ago", "url": "https://www.msn.com/en-us/money/personalfinance/3-common-misconceptions-about-social-security/ar-BB19TUBp?li=BBnbfcN", "thumbnail": "https://encrypted-tbn0.gstatic.com/images?q=tbn:ANd9GcSb0f_KBp_jtGs9HJ4D63S_eg-ZgmUKEELbHUMaFC-SbsKKEZV5-F0JoZI&usqp=CAI&s", "type": "news"}, "235": {"title": "How Do Medicare and Social Security Work Together?", "snippet": "What is Social Security? Social Security is a program that pays benefits to \nAmericans who have retired ...", "uploaded": "May 13, 2020", "url": "https://www.healthline.com/health/medicare/medicare-with-social-security", "thumbnail": "https://encrypted-tbn0.gstatic.com/images?q=tbn:ANd9GcShytrcb4jX-qGHak5Dce2osZvGweWA9vxWspH-vJoNHDh7wUiaLP_6lu4&usqp=CAI&s", "type": "news"}, "236": {"title": "COVID-19 may be why your Social Security benefits drop", "snippet": "Americans who become eligible for Social Security in 2022 will \u201clikely\u201d \nreceive less in benefits over their lifetimes, according to a new \nanalysis ...", "uploaded": "Aug 1, 2020", "url": "https://www.marketwatch.com/story/covid-19-may-be-why-your-social-security-benefits-drop-2020-07-30", "thumbnail": "https://encrypted-tbn0.gstatic.com/images?q=tbn:ANd9GcSmzlgiF4CX9pRQMS97jZtZUCRc2YWG42EFi_4N5lWuPzhW3QRq23BvBIk&usqp=CAI&s", "type": "news"}, "237": {"title": "Social Security benefit cuts may be coming, but here's why they may not hurt you", "snippet": "Social security is expected to exhaust by 2035, according to a Trustees \nReport. Facebook; Twitter; Comments; Print; Email. Motley Fool.", "uploaded": "May 4, 2020", "url": "https://www.foxbusiness.com/money/social-security-benefit-cuts-why-may-not-hurt-you", "thumbnail": "https://encrypted-tbn0.gstatic.com/images?q=tbn:ANd9GcQ9EDkWoxnadV8WvBWUgl4cCPgO_eORvAMpPJHlqjXYjU_VIku20ivq8sU&usqp=CAI&s", "type": "news"}, "238": {"title": "9 ways to 'life hack' your way to larger Social Security benefits", "snippet": "Earn income. Social Security calculates what's called your average indexed \nmonthly earnings for the 35 years in which you earned the most.", "uploaded": "Mar 4, 2020", "url": "https://www.usatoday.com/story/money/2020/03/04/social-security-9-tricks-get-most-out-your-benefits/4929214002/", "thumbnail": "https://encrypted-tbn0.gstatic.com/images?q=tbn:ANd9GcQvpHkjVxkySZPh2wat_J3zGt7qRX3lKnqxdU_48Y9bJrPKc35WQhi-SGY&usqp=CAI&s", "type": "news"}, "239": {"title": "What you need to know if you're planning to claim Social Security retirement benefits during Covid-19", "snippet": "If you're age 62 or over, claiming Social Security benefits in an uncertain \njob market might seem like a great idea. But you may want to press ...", "uploaded": "Jun 28, 2020", "url": "https://www.cnbc.com/2020/06/28/coronavirus-what-to-know-if-you-plan-to-claim-social-security.html", "thumbnail": "https://encrypted-tbn0.gstatic.com/images?q=tbn:ANd9GcRVYm9boF-GIi9sdkKshXzmT6kRqcokDy68FSgrt4SsVAVPga55gepFVJc&usqp=CAI&s", "type": "news"}, "240": {"title": "Don't be fooled: Here are some Social Security earnings test misconceptions that can lower your benefits", "snippet": "\u201cIf you lose $500 in benefits this year, then when you reach full \nretirement age, you'll get a bigger benefit every month, and the difference \nbasically ...", "uploaded": "1 month ago", "url": "https://www.usatoday.com/story/money/2020/08/24/social-security-earnings-test-misconceptions-benefits/5618931002/", "thumbnail": "https://encrypted-tbn0.gstatic.com/images?q=tbn:ANd9GcTPlgupi5dsJkBTGdfQdhxSHnHfhD-CXbpn4xOvrCno3OehkNaxsp3g0hs&usqp=CAI&s", "type": "news"}, "241": {"title": "Claiming Social Security retirement benefits? Don't let these myths trip you up", "snippet": "While workers are first eligible to claim at 62, holding off until age 70 \ncould increase their benefits by as much as 76%. But some myths about ...", "uploaded": "1 month ago", "url": "https://www.cnbc.com/2020/09/02/claiming-social-security-retirement-benefits-watch-for-blind-spots.html", "thumbnail": "https://encrypted-tbn0.gstatic.com/images?q=tbn:ANd9GcQJg602B3q0KTYqMpRY2zhuPcCr87apDqaH4Hi5HG9gj6VqUYaltWPMcuQ&usqp=CAI&s", "type": "news"}, "242": {"title": "Social Security Calculator | Benefits Estimator", "snippet": "If you start collecting your benefits at age 65 you could receive \napproximately $33,773 per year or $2,814 per month. This is 44.7% of your \nfinal year's income of ...", "uploaded": "May 18, 2020", "url": "https://www.bankrate.com/retirement/calculators/social-security-benefits-calculator/", "thumbnail": "data:image/png;base64,iVBORw0KGgoAAAANSUhEUgAAABAAAAAQCAYAAAAf8/9hAAABGklEQVQ4jZ2Tu0oDURCGv9msKSQgpNg6lRBEYhqRgJdCRAshKkTLpNp3EEFs00hsRK18BUGwEBWrdAoaECwUQYILMYWpNDAWa8DLWdyTHwYOc/n4Z+AIJS0K7CF42EgJFHyRkr5YD3+DOH0PAwieY8qvF+HtMIxgH2plSLpmhhEw4MJFA6Y2Ya0Gs6OwsWwBAHjtwNUjnDWgegQLeUtATyIwnYXnlrkesRksjcNkFgaT4A1BZdcSUL8PrbsJmM/BThnOb+Hpl5NIQLMNpzfh++QaxjKwMgHbxz/7/r1BT+9dEEM+0kE6BflMeMS5HBSGwT+ICfjowswIXG4BCndNWKzCQ/C3V2RVNeYWRjkoBm5MKYGj4PcF+frOn8uZSSORR9efAAAAAElFTkSuQmCC", "type": "news"}, "243": {"title": "3 ways you can lose your Social Security benefits", "snippet": "If your spouse is the higher earner in the household and is eligible for \nSocial Security benefits, you may be eligible to collect spousal benefits. \nThe ...", "uploaded": "Aug 3, 2020", "url": "https://www.foxbusiness.com/money/3-ways-you-can-lose-your-social-security-benefits", "thumbnail": "https://encrypted-tbn0.gstatic.com/images?q=tbn:ANd9GcTaAfAcXsA92bUMuOFAQBcYmxGWXApA8T4zaOC6q1h-CaP9fIKg2vYwKrM&usqp=CAI&s", "type": "news"}, "244": {"title": "Social Security: 10 Smart Ways to Get More Benefits", "snippet": "1. Check your Social Security work record for errors \u00b7 2. Work for more \nyears -- at least 35 \u00b7 3. Beef up your earnings record \u00b7 4. Wait until age \n70 ...", "uploaded": "Jul 26, 2020", "url": "https://www.fool.com/retirement/2020/07/26/social-security-10-smart-ways-to-get-more-benefits.aspx", "thumbnail": "https://encrypted-tbn0.gstatic.com/images?q=tbn:ANd9GcRHxr5E8OnPswCOYMCVTHybdNx1EvlCtUPzeAx1kAm733d0lCmYwsTyOhE&usqp=CAI&s", "type": "news"}, "245": {"title": "Do these 3 things to optimize your Social Security benefits", "snippet": "Fox Business Flash top headlines are here. Check out what's clicking on \nFoxBusiness.com. Social Security provides a guaranteed source of ...", "uploaded": "Aug 12, 2020", "url": "https://www.foxbusiness.com/money/do-these-3-things-to-optimize-your-social-security-benefits", "thumbnail": "https://encrypted-tbn0.gstatic.com/images?q=tbn:ANd9GcQYnKKh5U_n4ODqfuaqCgFPoAcuHuSFWlfHB-mDFAcOGi_do7Pm6zu4Y0U&usqp=CAI&s", "type": "news"}, "246": {"title": "The Best Date to Start Taking Social Security Benefits", "snippet": "Social Security does not make partial-month payments. Individuals first \nbecome eligible to receive a benefit during the month after the month of ...", "uploaded": "Apr 9, 2020", "url": "https://www.govexec.com/pay-benefits/2020/04/best-date-start-taking-social-security-benefits/164494/", "thumbnail": "https://encrypted-tbn0.gstatic.com/images?q=tbn:ANd9GcTjuQtTXhae-J0QMjTN6LqOI2sBGUGe3ReZyR5N1az723sfhn4eFPiOQ5w&usqp=CAI&s", "type": "news"}, "247": {"title": "Don't claim Social Security benefits if you can't answer these 3 questions", "snippet": "If you're not, you may be better off claiming Social Security at a \ndifferent time. 1. How does my age affect my Social Security benefit? \nYou're ...", "uploaded": "1 month ago", "url": "https://www.foxbusiness.com/money/dont-claim-social-security-benefits-if-you-cant-answer-these-3-questions", "thumbnail": "https://encrypted-tbn0.gstatic.com/images?q=tbn:ANd9GcR617r9O9rBxTGsH8dsYSjIwjVRJunGYv4lHx8JwKtD_FTaS-vt4EJ_HAU&usqp=CAI&s", "type": "news"}, "248": {"title": "How to plan for a smaller Social Security check", "snippet": "Well, a current retiree who now receives $1,503 per month from Social \nSecurity (the average benefit in January) would receive $1,142, a cut of ...", "uploaded": "Jun 3, 2020", "url": "https://www.usatoday.com/story/money/2020/06/03/social-security-making-up-retirement-shortfall/5260606002/", "thumbnail": "https://encrypted-tbn0.gstatic.com/images?q=tbn:ANd9GcTPlgupi5dsJkBTGdfQdhxSHnHfhD-CXbpn4xOvrCno3OehkNaxsp3g0hs&usqp=CAI&s", "type": "news"}, "249": {"title": "3 reasons your Social Security benefits could take a serious hit", "snippet": "Your Social Security benefits are calculated based on the wages you're paid \nduring your most profitable 35 years in the workforce. But you're not ...", "uploaded": "Jun 4, 2020", "url": "https://www.foxbusiness.com/money/3-reasons-your-social-security-benefits-covid-19", "thumbnail": "https://encrypted-tbn0.gstatic.com/images?q=tbn:ANd9GcR1pGh7o4T9NRmYh0TjD7KWR9eiFwdO_kphcdim84lmPu0BePE8kDVwNX8&usqp=CAI&s", "type": "news"}, "250": {"title": "Here's the timeline for Social Security benefit cuts", "snippet": "But if it's a slower U-shaped recovery, Social Security could burn through \nits nearly $2.9 trillion by 2032, a full four years earlier than \noriginally ...", "uploaded": "Jun 30, 2020", "url": "https://www.foxbusiness.com/money/social-security-benefit-cuts-timeline-covid-unemployment-retire", "thumbnail": "https://encrypted-tbn0.gstatic.com/images?q=tbn:ANd9GcSk8TBjLEUXj7QvyLlZ9YVS6JkJ2-04b3_zS_TUMa_i2XeLOo_EIGkVmu0&usqp=CAI&s", "type": "news"}, "251": {"title": "Why some retirees could face reduced Social Security benefits unless Congress acts", "snippet": "The cuts to the affected people's retirement benefit checks could be \nsignificant. According to Larson's estimates, someone who was born in \n1960 ...", "uploaded": "Aug 5, 2020", "url": "https://www.cnbc.com/2020/08/05/some-retirees-social-security-benefits-could-dip-unless-congress-acts.html", "thumbnail": "https://encrypted-tbn0.gstatic.com/images?q=tbn:ANd9GcQdLFPbU6zoOaesErSIBU_5Qb9ctKdjHygZ12I0Bk8wJC98pctdVmkRHYs&usqp=CAI&s", "type": "news"}, "252": {"title": "How much you can expect to get from Social Security if you make $60,000 a year", "snippet": "Social Security benefits are a big part of retiring in America. In 2020 ... \nof how much you will get and how your monthly benefit will be calculated.", "uploaded": "May 15, 2020", "url": "https://www.cnbc.com/2020/05/15/how-much-you-will-get-from-social-security-if-you-make-60000-a-year.html", "thumbnail": "https://encrypted-tbn0.gstatic.com/images?q=tbn:ANd9GcQLE4FvTPRokps4ydb8p0QcQprlnFj8SzWboC90N8xanu3XoRE6QYebt6E&usqp=CAI&s", "type": "news"}, "253": {"title": "How working changes your Social Security benefits", "snippet": "For most Americans, Social Security plays an important role in maintaining \nretirement security. The benefit payments represent an income ...", "uploaded": "Jun 21, 2020", "url": "https://www.lowellsun.com/how-working-changes-your-social-security-benefits", "thumbnail": "https://encrypted-tbn0.gstatic.com/images?q=tbn:ANd9GcRBiG37AvA207WiINwKMMTKCENqpimlPpkuyufomm5fWl4Tc_bkXWreow4&usqp=CAI&s", "type": "news"}, "254": {"title": "Can my friend get retroactive survivor benefits from Social Security?", "snippet": "Kane said the Government Pension Offset (GPO) may limit his benefit. \u201cIt's \na system designed to limit Social Security benefits to people who didn't ...", "uploaded": "Jun 22, 2020", "url": "https://www.nj.com/advice/2020/06/can-my-friend-get-retroactive-survivor-benefits-from-social-security.html", "thumbnail": "https://encrypted-tbn0.gstatic.com/images?q=tbn:ANd9GcSgIw1tLZx7NTxP_Os1AS8e6I3t3Is9hd_yMm524y6l35_IsouUzG70brg&usqp=CAI&s", "type": "news"}, "255": {"title": "What Is the Maximum Possible Social Security Benefit in 2020?", "snippet": "Only those who delay claiming past full retirement age are eligible for \nSocial Security payments of significantly more than $3,000 per month. A ...", "uploaded": "Jul 7, 2020", "url": "https://wtop.com/news/2020/07/what-is-the-maximum-possible-social-security-benefit-in-2020/", "thumbnail": "data:image/png;base64,iVBORw0KGgoAAAANSUhEUgAAABAAAAAQCAMAAAAoLQ9TAAAAV1BMVEX////X19tra3pdXW+Sk53q6uyysrp0dYS8vMN5eYZYWGs2N08AACKNjZlNTmJTVGbBwcYAACssLEgfIECjo6x/f4xkZXYAAAvg4OQxMUvNzdK2tb339/hKJVmxAAAAU0lEQVQYlWNgoB1gZUOw2Tk4Gbm4eXj5+Bn5+ASAAkxcglxMzLxCbMzCfCLcQAFRHjFxCUEBSRZhISY+FqCAFAejNIO0ACsvI7eoNKrJ0jK0cjMAiDIC/B+vmeEAAAAASUVORK5CYII=", "type": "news"}, "256": {"title": "Taking Social Security in the Pandemic: What to Know", "snippet": "Social Security uses an actuarial formula tied to your full retirement age \n\u2014 the point at which you can claim 100 percent of the benefit you've ...", "uploaded": "Apr 21, 2020", "url": "https://www.nytimes.com/2020/04/17/business/retiring-social-security-jobs-coronavirus-pandemic.html", "thumbnail": "https://encrypted-tbn0.gstatic.com/images?q=tbn:ANd9GcQL0MNF2-sXC_g29gVT0Zb5GT6HlBkgSr9d9Vi0kR-bu26-Isrysl7k9Cc&usqp=CAI&s", "type": "news"}, "257": {"title": "A $4,356 Social Security Benefit Cut Is Coming -- Will You Be Ready?", "snippet": "Now, think about this for a moment. In May 2020, the Social Security \nAdministration published data showing that the average retired worker \nwas ...", "uploaded": "Jul 3, 2020", "url": "https://www.fool.com/retirement/2020/07/03/a-4356-social-security-benefit-cut-is-coming-will.aspx", "thumbnail": "https://encrypted-tbn0.gstatic.com/images?q=tbn:ANd9GcQ0GtPNhkLsYAW8srGLAku8AufVe4Py-DoKdbB4wI45E2p88FwwklEoK9k&usqp=CAI&s", "type": "news"}, "258": {"title": "What Is The Maximum Social Security Benefit For 2020?", "snippet": "The earliest age you can file for Social Security retirement benefits is \nage 62. For those who file for Social Security in 2020, the maximum they ...", "uploaded": "May 3, 2020", "url": "https://www.forbes.com/sites/davidrae/2020/05/03/maximum-social-security-benefit-for-2020/", "thumbnail": "https://encrypted-tbn0.gstatic.com/images?q=tbn:ANd9GcS5MsWSJebmu-Ckkq8-9drjNgnBUtzy6WxrScYp-hj9DFbqbCtE2kdGx94&usqp=CAI&s", "type": "news"}, "259": {"title": "50% of seniors don't keep their Social Security benefits: Here's why", "snippet": "Not every senior pays taxes on Social Security. If those benefits are your \nsole source of retirement income, there's a good chance you won't be ...", "uploaded": "Jun 18, 2020", "url": "https://www.foxbusiness.com/money/50-of-seniors-dont-get-to-keep-their-social-security-benefits-in-full-heres-why", "thumbnail": "https://encrypted-tbn0.gstatic.com/images?q=tbn:ANd9GcR0HOV2FFfDdnINMUjtK8xjDL-JULfbdHJO6TSEqjq-V_LBv96Bey79tvM&usqp=CAI&s", "type": "news"}, "260": {"title": "Ask Larry: Will My Social Security Retirement Benefit Increase If I Don't Work Or Take Benefits?", "snippet": "Social Security retirement benefits are reduced at an annual rate of 5% to \n6 & 2/3rds% per year if you start drawing prior to FRA, so you can avoid ...", "uploaded": "1 month ago", "url": "https://www.forbes.com/sites/kotlikoff/2020/08/20/ask-larry-will-my-social-security-retirement-benefit-increase-if-i-dont-work-or-take-benefits/", "thumbnail": "https://encrypted-tbn0.gstatic.com/images?q=tbn:ANd9GcRA851pg4DqcP-Dlmc3qYphr7KiXtp4gDvTga1KaSFgIJKKR5R7t3-IONA&usqp=CAI&s", "type": "news"}, "261": {"title": "Kiplinger's Personal Finance: The shrinking Social Security benefit", "snippet": "Social Security's benefits table bears this out. The full retirement age \nfor someone born in 1937 is 65. A monthly benefit of $1,000 drops to $800 \nif ...", "uploaded": "Jul 4, 2020", "url": "https://richmond.com/business/kiplingers-personal-finance-the-shrinking-social-security-benefit/article_12095191-4f9e-53a1-bf30-a4879383b469.html", "thumbnail": "https://encrypted-tbn0.gstatic.com/images?q=tbn:ANd9GcT2vZRlhp7JX1wrXUS3c6Fsu2GuiAYqa5Ntcgs2pz0&usqp=CAI&s", "type": "news"}, "262": {"title": "3 ways to correct a Social Security mistake", "snippet": "Pay back Social Security benefits. During this COVID-19 financial crisis, \nVosberg says the \u201cwithdraw application\u201d option might be a viable income ...", "uploaded": "May 6, 2020", "url": "https://www.usatoday.com/story/money/2020/05/06/social-security-3-ways-correct-mistake-your-benefits/3031715001/", "thumbnail": "https://encrypted-tbn0.gstatic.com/images?q=tbn:ANd9GcRxkIRZyeOj43mHXR6_3raK91GJEIsecCbVu0ih1z2q1TbYYjMMnZ2QB7Q&usqp=CAI&s", "type": "news"}, "263": {"title": "Clients Born in 1960 Could Take a Big Social Security Hit", "snippet": "Social Security benefits for those beneficiaries could decline by 13% and \n\u201csmaller benefit reductions\u201d were possible for those born after 1960 \u201cat ...", "uploaded": "Jun 15, 2020", "url": "https://www.thinkadvisor.com/2020/06/15/clients-born-in-1960-could-take-big-social-security-hit/", "thumbnail": "https://encrypted-tbn0.gstatic.com/images?q=tbn:ANd9GcStRK6cfMqQsYe4fajmvHD_ySQCM-hyi1Wva5mGn_zVeqUjXwwuJ2SYUBo&usqp=CAI&s", "type": "news"}, "264": {"title": "3 Social Security Mistakes That Could Cost You a Fortune", "snippet": "Not so. You're actually not entitled to your full monthly Social Security \nbenefit until you reach full retirement age. Depending on your year of \nbirth, ...", "uploaded": "Aug 10, 2020", "url": "https://mooresvilletribune.com/business/investment/personal-finance/3-social-security-mistakes-that-could-cost-you-a-fortune/article_c614ea32-1b73-557a-97d9-b25726994d8e.html", "thumbnail": "https://encrypted-tbn0.gstatic.com/images?q=tbn:ANd9GcTmmUzsNO3L5QUCkECF8Lu5XqErPinOB_GNSjOJv_hMThbqek5mJbxB5Nc&usqp=CAI&s", "type": "news"}, "265": {"title": "When Is The Best Time To Claim Social Security Benefits?", "snippet": "Let's assume you were entitled to a Social Security benefit of $2,500, per \nmonth, at full retirement age (67 for this example). You would receive ...", "uploaded": "Jan 23, 2020", "url": "https://www.forbes.com/sites/davidrae/2020/01/23/best-time-to-claim-social-security-benefits/", "thumbnail": "https://encrypted-tbn0.gstatic.com/images?q=tbn:ANd9GcRNPwLjBA01m7018fKpfgWTRn8-nJPMR6w8J3xC-PDE8m-BhT7dwZs8W1Q&usqp=CAI&s", "type": "news"}, "266": {"title": "3 Social Security mistakes that could shrink your benefits in retirement", "snippet": "Spousal benefits are available to those who are married to someone eligible \nto collect Social Security benefits. The maximum amount you can ...", "uploaded": "1 month ago", "url": "https://www.foxbusiness.com/money/3-social-security-mistakes-that-could-shrink-your-benefits-in-retirement", "thumbnail": "https://encrypted-tbn0.gstatic.com/images?q=tbn:ANd9GcQSwLTMZq994B2XO6eDHv6TH3ct_A59S9FfzErh--C5IX2b6bsAzJPGIQk&usqp=CAI&s", "type": "news"}, "267": {"title": "Social security benefits: 3 reasons to claim early", "snippet": "Social security benefits: 3 reasons to claim early. You may want to save \nbefore your full retirement age.", "uploaded": "Jun 15, 2020", "url": "https://www.foxbusiness.com/lifestyle/social-security-benefits-3-reasons-to-claim-early", "thumbnail": "https://encrypted-tbn0.gstatic.com/images?q=tbn:ANd9GcQXhwAx2m1KArx2PiYXj1xxrWlSvvEO9MpyItBlQdyI6RlPjSYz3n9HCX0&usqp=CAI&s", "type": "news"}, "268": {"title": "10 Ways You Can Lose Your Social Security Benefits", "snippet": "1. Claiming Social Security too early. Although benefits can be started as \nearly as age 62, claiming any time before your full retirement age (FRA) ...", "uploaded": "Jul 12, 2020", "url": "https://www.fool.com/retirement/2020/07/12/10-ways-you-can-lose-your-social-security-benefits.aspx", "thumbnail": "https://encrypted-tbn0.gstatic.com/images?q=tbn:ANd9GcSVJwBmlL9Me1p-vMBBjTUMl-W8i_QaOdqfd5nWWf8789_EBVf84SoE_bw&usqp=CAI&s", "type": "news"}, "269": {"title": "FINANCE IN A NUTSHELL: Spousal and survivor Social Security benefits", "snippet": "Social Security (SS) benefits are granted based on an individual's ... This \ndeferral would allow a Social Security benefit to be paid to their ...", "uploaded": "1 month ago", "url": "https://www.pottsmerc.com/business/finance-in-a-nutshell-spousal-and-survivor-social-security-benefits/article_a8530e2a-de6f-11ea-aa56-17281d7f07ff.html", "thumbnail": "https://encrypted-tbn0.gstatic.com/images?q=tbn:ANd9GcRal59tr1ZbHEHZ2uG_x1s7zMhchCYx16VTslRbV7M&usqp=CAI&s", "type": "news"}, "270": {"title": "Social Security spousal benefits: Here\u2019s what spouses can get", "snippet": "For spouses to receive the benefit, they must be at least age 62 or care \nfor a child under age 16 (or one receiving Social Security disability ...", "uploaded": "Jul 24, 2020", "url": "https://www.bankrate.com/retirement/social-security-spousal-benefits/", "thumbnail": "https://encrypted-tbn0.gstatic.com/images?q=tbn:ANd9GcQrsjOEiREOF30I1Q2Gd6pqjl36O9fdEk9YItw-ddKVZ7jPqxTkpK9aV-w&usqp=CAI&s", "type": "news"}, "271": {"title": "There is a limited one-time do-over when it comes to Social Security benefits. Here's how to use it", "snippet": "There is a limited one-time do-over when it comes to Social Security \nbenefits. Here's how to use it. Published Fri, Feb 7 20203:31 PM EST \nUpdated Fri, Feb 7 ...", "uploaded": "Feb 7, 2020", "url": "https://www.cnbc.com/2020/02/07/social-security-retirement-benefits-have-a-do-over-how-to-use-it.html", "thumbnail": "https://encrypted-tbn0.gstatic.com/images?q=tbn:ANd9GcQxOVAC8V_8lmn2J80tyoeBOU82nLMGuCME-wGPubOWQjGnQVRrwLEfVi8&usqp=CAI&s", "type": "news"}, "272": {"title": "The Surefire Way to Get the Biggest Social Security Benefit", "snippet": "Then again, 89% of current retirees surveyed by Gallup noted that they rely \non their monthly Social Security benefit to some degree each month ...", "uploaded": "Aug 15, 2020", "url": "https://www.fool.com/retirement/2020/08/15/the-surefire-way-to-get-the-biggest-social-securit/", "thumbnail": "https://encrypted-tbn0.gstatic.com/images?q=tbn:ANd9GcRN3BmEeutBZGDDzG0ep4m96EI4-IsfFelbxQEPBhlhHvTISdXQt31o-uA&usqp=CAI&s", "type": "news"}, "273": {"title": "Preventing Social Security benefit cuts is a top priority for Americans in 2020 election, survey finds", "snippet": "Preventing Social Security benefit cuts is a top priority for Americans in \n2020 election, survey finds. Published Wed, Aug 19 20203:38 PM EDT Updated \nWed, ...", "uploaded": "1 month ago", "url": "https://www.cnbc.com/2020/08/19/preventing-social-security-benefit-cuts-is-a-top-priority-in-2020-election.html", "thumbnail": "https://encrypted-tbn0.gstatic.com/images?q=tbn:ANd9GcSYd_cOAu_j6CCZtjM2cgyQ-2Kr8_NXl1mYTw2FVpk7d59s02ZrDWvAMfU&usqp=CAI&s", "type": "news"}, "274": {"title": "How to Access Social Security Benefits During the ...", "snippet": "Social Security payments continue to be distributed to existing \nbeneficiaries as scheduled via direct deposit and the postal service. \n\"Social ...", "uploaded": "Apr 6, 2020", "url": "https://money.usnews.com/money/retirement/social-security/articles/how-to-access-social-security-benefits-during-the-coronavirus-pandemic", "thumbnail": "https://encrypted-tbn0.gstatic.com/images?q=tbn:ANd9GcT_vCRfE8qjeQJnFFA5gYmP4CpCvrx9z4tI6Bt5d2X5HPlZHwsl4WAorsQ&usqp=CAI&s", "type": "news"}, "275": {"title": "Take this Social Security quiz and see if you are smarter than the average American", "snippet": "Most were able to correctly answer that their benefits would be reduced for \nclaiming early. Answers to other questions, particularly one on ...", "uploaded": "Jul 20, 2020", "url": "https://www.cnbc.com/2020/07/20/test-your-knowledge-about-social-security-benefits.html", "thumbnail": "https://encrypted-tbn0.gstatic.com/images?q=tbn:ANd9GcQ53jEuG0j49RImRzOsjiXAQ8Cg9G2FoEtO_FYXwfuDi5cYI5yvUC8aTIs&usqp=CAI&s", "type": "news"}, "276": {"title": "Is Social Security Becoming a Pawn in the Postal Service Crisis?", "snippet": "Most benefits are now paid electronically, but nearly a million monthly \nchecks are still mailed out, and the post office's delays and political ...", "uploaded": "1 month ago", "url": "https://www.nytimes.com/2020/08/27/business/post-office-social-security-checks-mail.html", "thumbnail": "https://encrypted-tbn0.gstatic.com/images?q=tbn:ANd9GcRCZ9UXkeyIDGXoQt1lm9AZh1jegWFSC4j0H_0wOb_ahae3sQ5SSUARC_I&usqp=CAI&s", "type": "news"}, "277": {"title": "Will COVID-19 Threaten Your Social Security Benefits?", "snippet": "You might be asking what will this mean for the future of Social Security \nretirement benefits? For those who are already retired, how high will ...", "uploaded": "Apr 27, 2020", "url": "https://www.forbes.com/sites/davidrae/2020/04/27/covid-19-social-security/", "thumbnail": "https://encrypted-tbn0.gstatic.com/images?q=tbn:ANd9GcQGYL_5HTpt0Ve11PTb4WFnYezmQmB_09m3zh9NGhSQAl1qy0yrOmgIzK0&usqp=CAI&s", "type": "news"}, "278": {"title": "Social Security benefits have lost 30% of their value in the past two decades. Here's why", "snippet": "Social Security benefits are supposed to be protected against inflation \nbecause seniors receive cost-of-living adjustments (COLAs) most years.", "uploaded": "Jul 16, 2020", "url": "https://www.foxbusiness.com/money/social-security-benefits-have-lost-30-of-their-value-in-the-past-two-decades-heres-why", "thumbnail": "https://encrypted-tbn0.gstatic.com/images?q=tbn:ANd9GcQlqx2cVD7XdNNFdYvNUDsrO439Ss4Z3TFquu0UsMdKjWP3_lor2BrB4AU&usqp=CAI&s", "type": "news"}, "279": {"title": "Why Covid-19 Could Shrink Social Security Benefits", "snippet": "Nevertheless, a possible Social Security retirement benefit cut of roughly \n20% is a horrifying prospect for the millions of older Americans who'll ...", "uploaded": "Jul 21, 2020", "url": "https://www.forbes.com/sites/nextavenue/2020/07/21/why-covid-19-could-shrink-social-security-benefits/", "thumbnail": "https://encrypted-tbn0.gstatic.com/images?q=tbn:ANd9GcSwOpFuorCUGsUOz90usixJ6MdprW4RBR3kQK0PVwRuuh0mLGyo67Es1QI&usqp=CAI&s", "type": "news"}, "280": {"title": "These 3 Social Security strategies could increase your monthly checks", "snippet": "For most retirees, Social Security benefits are designed to replace \napproximately 40% of pre-retirement income; however, many seniors ...", "uploaded": "Feb 20, 2020", "url": "https://www.usatoday.com/story/money/2020/02/20/social-security-strategies-that-could-increase-your-monthly-checks/111331762/", "thumbnail": "https://encrypted-tbn0.gstatic.com/images?q=tbn:ANd9GcQCYbzQ0GyknGRqnuwbS25zF_wib_mivEEWvQIR-kQJvqlH99nPi9fl83U&usqp=CAI&s", "type": "news"}, "281": {"title": "No, You Won\u2019t Lose All Of Your Social Security Benefits", "snippet": "The Social Security OASI Trust Fund for retirement benefits is projected to \nbe exhausted by 2034, according to the summary of the Annual ...", "uploaded": "Apr 22, 2020", "url": "https://www.forbes.com/sites/stevevernon/2020/04/22/no-you-wont-lose-all-of-your-social-security-benefits/", "thumbnail": "https://encrypted-tbn0.gstatic.com/images?q=tbn:ANd9GcTYQ7E7G5HMHuIxH5jxdlScmQS87Y583LD1UE98y7WJRmvgBbAStmtuaYg&usqp=CAI&s", "type": "news"}, "282": {"title": "Qualifying for Social Security Spousal and Survivor Benefits", "snippet": "How Much to Expect from Social Security Survivor Benefits. While spousal \nbenefits are capped at 50% of your spouse's benefit amount, survivor ...", "uploaded": "1 month ago", "url": "https://www.kiplinger.com/retirement/social-security/601358/qualifying-for-social-security-spousal-and-survivor-benefits", "thumbnail": "https://encrypted-tbn0.gstatic.com/images?q=tbn:ANd9GcQ2tk2DnKMmEDg6R6gnYXudR3D4Fe5udu8TT0wjVwwOroWWPqvmtrkMa04&usqp=CAI&s", "type": "news"}, "283": {"title": "Hiltzik: Coronavirus threatens some Social Security benefits", "snippet": "Social Security benefits are calculated based on a worker's career-average \nearnings, producing what's known as the average indexed monthly ...", "uploaded": "Jun 24, 2020", "url": "https://www.latimes.com/business/story/2020-06-24/coronavirus-social-security", "thumbnail": "https://encrypted-tbn0.gstatic.com/images?q=tbn:ANd9GcR_s91y0Ku2lgI-iAbLem4f8zPMZ6wJ4cCdEthiHXP3_Dm0Ivu7u1nXB9g&usqp=CAI&s", "type": "news"}, "284": {"title": "110000 Americans Died Waiting for Social Security Disability ...", "snippet": "Another 48,000 Americans filed for bankruptcy awaiting a benefits decision \nfrom the Social Security Administration between fiscal 2014 and ...", "uploaded": "1 month ago", "url": "https://www.nextgov.com/cio-briefing/2020/08/110000-americans-died-waiting-social-security-disability-benefits-last-decade/168062/", "thumbnail": "https://encrypted-tbn0.gstatic.com/images?q=tbn:ANd9GcSbrdNm7IpAr88zvjTWfVDyTLu6SNSRC0iP94v7IAg-7pGmYpw0979flO-A&usqp=CAI&s", "type": "news"}, "285": {"title": "Social Security Is Worth More Than You Think, but Needs Your Help", "snippet": "But Social Security retirement benefits are a kind of annuity, as I'll \nexplain, and annuities have a definite market value. Considered this way ...", "uploaded": "May 29, 2020", "url": "https://www.nytimes.com/2020/05/29/business/Social-Security-benefits-shortfall-coronavirus.html", "thumbnail": "https://encrypted-tbn0.gstatic.com/images?q=tbn:ANd9GcSOdexgqAuPwenf_5Ts8dzBuOgTLsxm3SpXMBHcS5GDpFD5NYnRMZDRjTw&usqp=CAI&s", "type": "news"}, "286": {"title": "Social Security Benefits Could Be Permanently Depleted By 2023 If Payroll Taxes End", "snippet": "Therefore, according to Goss, with no payroll taxes and no alternative \nsources of revenue, Social Security benefits would be permanently ...", "uploaded": "1 month ago", "url": "https://www.forbes.com/sites/zackfriedman/2020/08/26/social-security-would-be-depleted-by-2023-if-payroll-taxes-get-eliminated/", "thumbnail": "https://encrypted-tbn0.gstatic.com/images?q=tbn:ANd9GcQdryz3qBDhO-CKgmmQ2Xl9tNHV4BzTMITbhJfDfRy3W7dJIc3Fn7Mg70s&usqp=CAI&s", "type": "news"}, "287": {"title": "7 states where Social Security benefits are $100 (or more) above the national average", "snippet": "Claiming age: You can begin taking benefits at age 62, albeit your payout \nwill increase by up to 8% annually for every year you hold off. The ...", "uploaded": "Jun 1, 2020", "url": "https://www.foxbusiness.com/money/7-states-where-social-security-benefits-are-100-or-more-above-the-national-average", "thumbnail": "https://encrypted-tbn0.gstatic.com/images?q=tbn:ANd9GcQXyIw42czJAsYuYb6e_8TJGL4eU2dbooZDxRi1NVC8sDs2DwwnhCIkDUs&usqp=CAI&s", "type": "news"}, "288": {"title": "Are Your Social Security Benefits Taxable?", "snippet": "Once you reach retirement age, whether your Social Security benefits are \ntaxable depends on your filing status and how much other income you ...", "uploaded": "Mar 16, 2020", "url": "https://www.forbes.com/sites/kellyphillipserb/2020/03/16/are-your-social-security-benefits-taxable/", "thumbnail": "https://encrypted-tbn0.gstatic.com/images?q=tbn:ANd9GcSBhZ023R-W0zapGoxhi64JFNYrA1zMIbqjvFhTgp5MofnBsykebxVQrEE&usqp=CAI&s", "type": "news"}, "289": {"title": "Liz Weston: Social Security benefits\u2019 delay can pay off", "snippet": "Dear Liz: I retired and started collecting Social Security at 62. My \nhusband is currently 68 and plans to retire next year. I called Social \nSecurity ...", "uploaded": "1 month ago", "url": "https://www.oregonlive.com/business/2020/08/liz-weston-waiting-to-start-social-security-benefits-can-pay-off.html", "thumbnail": "https://encrypted-tbn0.gstatic.com/images?q=tbn:ANd9GcT_S6eikJz2UZ2xAsJ9WynTVwDmb5wRJ84Yx6_RWVmOHu8019F7b4oUXJQ&usqp=CAI&s", "type": "news"}, "290": {"title": "Terminating payroll tax could end Social Security benefits in 2023, chief actuary warns", "snippet": "WASHINGTON \u2014 The federal government's ability to pay Social Security \nbenefits could stop by mid-2023 if President Donald Trump were to ...", "uploaded": "1 month ago", "url": "https://www.nbcnews.com/politics/politics-news/terminating-payroll-tax-could-end-social-security-benefits-2023-chief-n1238021", "thumbnail": "https://encrypted-tbn0.gstatic.com/images?q=tbn:ANd9GcSikpscdjt9Qr-W6bd_ANMmNfYA_05b0kth-gz-zIgqAkqF6itqfeVV164&usqp=CAI&s", "type": "news"}, "291": {"title": "Your 2020 Guide to Social Security Benefits", "snippet": "The average retiree gets about $1,431 per month from Social Security. \u00b7 The \nmaximum Social Security benefit a 65-year-old retiring in 2020 can ...", "uploaded": "Jan 1, 2020", "url": "https://www.fool.com/retirement/2020/01/01/your-2020-guide-to-social-security-benefits.aspx", "thumbnail": "https://encrypted-tbn0.gstatic.com/images?q=tbn:ANd9GcRN3BmEeutBZGDDzG0ep4m96EI4-IsfFelbxQEPBhlhHvTISdXQt31o-uA&usqp=CAI&s", "type": "news"}, "292": {"title": "The Real Damage to Social Security From COVID-19 Could ...", "snippet": "Yet a large group of benefit recipients could see their Social Security \nbenefits get cut a lot sooner than that. As early as 2022, there could \nbe ...", "uploaded": "Jul 19, 2020", "url": "https://mooresvilletribune.com/business/investment/personal-finance/the-real-damage-to-social-security-from-covid-19-could-be-2-years-away/article_622534cb-fabb-5c04-9faf-0e6e7c6660fd.html", "thumbnail": "https://encrypted-tbn0.gstatic.com/images?q=tbn:ANd9GcTB78ZMKdFgchygClIsKQmGfL1GIbviMKJOGB0iCYk_6R_m9FeiQ-Ha7bw&usqp=CAI&s", "type": "news"}, "293": {"title": "How Big Will The Raise For Social Security Recipients Be In 2021?", "snippet": "For those of you who are higher on the income scale, the maximum Social \nSecurity benefit was $3,011, per month, at full retirement age in 2020.", "uploaded": "Jun 8, 2020", "url": "https://www.forbes.com/sites/davidrae/2020/06/08/how-big-will-the-raise-for-social-security-recipients-be-in-2021/", "thumbnail": "https://encrypted-tbn0.gstatic.com/images?q=tbn:ANd9GcQTmiAWG97PQoRONgEjGC8jC9GREwktFc5M9q9lHHC6A0w0fnbc4r2dUPg&usqp=CAI&s", "type": "news"}, "294": {"title": "Social Security And Recessions: Study Shows How COVID-19 May Impact Your Benefits", "snippet": "The main source of funding for Social Security benefits is income from \npayroll taxes. During a recession or economic downturn, unemployment ...", "uploaded": "May 1, 2020", "url": "https://www.forbes.com/sites/kristinmckenna/2020/05/01/social-security-and-recessions-study-shows-how-covid-19-may-impact-your-benefits/", "thumbnail": "https://encrypted-tbn0.gstatic.com/images?q=tbn:ANd9GcTn5ZHGnvIuHJv-R2PaVAmcPTSyETp9fRUvhvPyULlnRf10namu6922ZRg&usqp=CAI&s", "type": "news"}, "295": {"title": "States That Tax Social Security Benefits", "snippet": "Twenty-six states and D.C. either have no income tax (AK, FL, NV, SD, TX, \nWA, WY) or do not include Social Security benefits in their calculation ...", "uploaded": "Apr 8, 2020", "url": "https://taxfoundation.org/states-that-tax-social-security-benefits/", "thumbnail": "https://encrypted-tbn0.gstatic.com/images?q=tbn:ANd9GcTWf3BLH7_3Dyg1PayNZKjt1-N4dKihLrglJn5xmBMod4N-VSeaAKLWbZw&usqp=CAI&s", "type": "news"}, "296": {"title": "How Prolonged Unemployment Can Hurt Your Social Security Benefits -- And How to Fix It", "snippet": "There are two key ways that long-term unemployment could cause you to get \nlower Social Security benefits for life: It could make it harder for you ...", "uploaded": "Jul 27, 2020", "url": "https://www.fool.com/retirement/2020/07/27/prolonged-unemployment-hurt-your-social-security.aspx", "thumbnail": "https://encrypted-tbn0.gstatic.com/images?q=tbn:ANd9GcRtD9mpv1qZplbx3WoQih54uIWnmgIUyGjyZOhzkPLGpJuApERnkiKlKe4&usqp=CAI&s", "type": "news"}, "297": {"title": "Social Security Benefits Primer", "snippet": "Spousal retirement benefits are also available for those who worked and can \nreceive Social Security retirement benefits using their personal ...", "uploaded": "Apr 3, 2020", "url": "https://www.thestreet.com/retirement/complete-social-security-benefits-primer", "thumbnail": "https://encrypted-tbn0.gstatic.com/images?q=tbn:ANd9GcRbDz1cblb74nse0vErPImcUkgncq3geSHUKUbVUm8&usqp=CAI&s", "type": "news"}, "298": {"title": "Social Security for Women | SSA", "snippet": "", "uploaded": "", "thumbnail": "data:image/jpeg;base64,/9j/4AAQSkZJRgABAQAAAQABAAD/2wCEAAkGBwgHBgkIBwgKCgkLDRYPDQwMDRsUFRAWIB0iIiAdHx8kKDQsJCYxJx8fLT0tMTU3Ojo6Iys/RD84QzQ5OjcBCgoKDQwNGg8PGjclHyU3Nzc3Nzc3Nzc3Nzc3Nzc3Nzc3Nzc3Nzc3Nzc3Nzc3Nzc3Nzc3Nzc3Nzc3Nzc3Nzc3N//AABEIAEEAdAMBIgACEQEDEQH/xAAbAAACAwEBAQAAAAAAAAAAAAAGBwAEBQMBAv/EAEAQAAIBAwMCAwQHBAcJAAAAAAECAwAEEQUSITFBBhNRImFxgRQyM5GhscEjNdHwBxZCUnJzghUkJTR0g7Lh8f/EABkBAAMBAQEAAAAAAAAAAAAAAAECAwQABf/EACMRAAICAgICAgMBAAAAAAAAAAABAgMRIRIxMkEicRNRYQT/2gAMAwEAAhEDEQA/AGvdGewsBLb/ALeR9qge9jj2QO3PShrxDd29rZoyXrrHbuoNvcFcnuTzXxrnjm00+yimWIs8MIfYcgb2Hsjn05P3UnoX1bxfq0uJmIZizkn2UFTntaeikIvOGtj10C603VJWaG+s7lBhjECMqSAM47Vz8TXlnDI+mwRRvcSqNqLCCq543ZzwaVd34DnhtN8V6HmUZClOCapaBq91BeR2F27JIkg2lgCQ3Tv2rua4vidOprbHlpE0EySR23MkZAMcuQT+tUfGNzJDYeWyuwyQfLkHfoCOveuHhqIypbb/ADxNGpLSSAHPTqR14PQ1leLGkvdVC2EkUrBfq7+W6fp+VT5v8eWLjZoaJe2SyQ20scyuijZ7BPmH3Vw1zWZRBcCeSWK3khdIUki+0I4+I69enSs2bXE8PQpJPGfpka7Fhk6djkfeKx7/AMZ3eqxzJcxp5cqBSIweADkYpqW+IXHLycIZ12KFDrIxOTvwCv8AOa39OkijYSK2x4vVvZbpQ7p+x1Iik3jqc/2flV+BD5b72U/BvxrO008MfIR3cJvFluLeGZouP2jLgE9/dWXHq1pZ7obrDxuwOQeU+7r8KydR1m4WH6FFPI0SH6pJrEK3Nw4VI2Zj2x1qqgu5B2+hx+GtYs5rQRw3AkAPQkkqMVts6PJGrD63Kn4UhVttV0po7kRyRKrA+Yv9k024tSg1jS7R1YRzPGW549raR8O5q0PsnOLCRHDDI6VKrWUIS0iQuQQuODUp9CCB8cXccllp2m2e5nCvNOzdWckgc+gAxW/pGjT6ZoUcemJFJcD2pVkyN/rg+tZUmi3cus2F/sEkDMVkUDkAEknHp0/Gt+U3CXqpk+Q4O1jLsG70OB/64rDZZtI9GmC2zpb301jpUlxqSOqiTYqSNkj/AFenxoE8cyRPcWt3boYpX7ZB/EGjSW8lEyWmqRL5YyVR15YdzkcHGR0pe+JVt5NWjt7FVjiRsgZOOTz+lNX2dcsRCTVPEmparcm3tIma0gXy0ij4Q+pYZ9rJ9e2OKpf8egcSeTg5z7K9PurR8LYgtEdtoz1zRTHNGEBLJg9Mmkd2JYCqFxF5qE9xO/nXu4ySdn5244/hRH4e07T5II5LtQXboJGxn4VR8YRs0i+RGWblzsGeB1q94Ya1uVAuXbnjGcA/H1p7J5imha4Yk0abaNDLc3MdhbG1ljAMcm47XPoQT0PuHHHXpXK3uVhaL6QZd0TEbAANuPXuTV+3uHnt2ihkQiNgqlW5wT09+B/9oM1TW7u31ud7eUfspm2B41bBBx3HPIrlmxE7YKOzbWXdr7yXEOXmUOpZcfP8DRDFcRt0eMMOwPNCKaxda5N9KvZi85Hks20AKOoxjoOtX7azitLyB94ZgcnHpSz/AEVqWjamvrS68zT/ADWLOu1iEJUfOtzS3tT4fskYf7xp+ElwMYBLL1PUcZ+VDcsWnWd/ukAVpCDv4OD2z3FGuiack+lXhOTJdOwBP93sOvTOfvqlTbXEnekvkz2PVVVdsIjdV43E96lUdENrFp6RzJ+0UkMDgYIr2gopayRb/goNe8bXs1ubKzMNvYhvaEKANJzzubr8qJTq3l26C6h8+JwDkdRSsW3kuZhEg+t157UxLFJWijV4Wbagwex4pL4qOMGyiXPLwZ2qeI7K0eX6JaZlbvJxgfz2oKkuJpLhriVjvdsk8AmiPT7H+sXiVI24hLbn90a/x6fOmU2lWbo0MNpbgEc5jBAH65q0EoLrZnsk5vvQLaD9BuNJhEqB26JuUZFb/k2UttF5m8IhHOWXB/Chi8spNAvDEUEumzNkKF5Q+7+FbOm3mizQl3nBdPqwlMMx93YfE1nlVLlo1K2HDLOWvEJtht+ZLgmKMn2hhRlicnJ7fxoUN5f6RfN5qxqXOQm32T7xRBqOoW1rJ9InI84DEcadl9AD29561W0nxNNNqcSLbRhGIR8jcShIyPTHStKrgo4ZllZNvK6PmDxddqHK20Cuw4kHOD64rDkiabc4dXdiWJLYIPfOaLdV8LS380lzo8URbJLoj4Qn0A9fnWQ3hPVn/aJDJHEzYDSIVdv9HNGMIrxFlOT8ihpMT+bMuXBETNgHAJHT4/CtGG4jnmH0nLAY3pux8wcH8qkenX/h28Mt7b5gK489TvAHr68dxxV19MjuSLjT33nGSVwAPh2x7qW1D0y9GhM1rPab0wiKuCgcnPqzE4z91Gug6lAdOiiNwY5uF8veCW91LXUbprGxxMjF5kdUDLtHTGcd+uflVPwrcvHcRyyqXSJgm/dtAznAJ9OOneuqjhNsFzzLCGo+n36OzII5A53B945z869rMm+iQMBdyWRdxvU3D7W2n3dh1xXtM65emTyvaEtbT+RMskfY80RX3iRY9OMcJDyzDYoB4Ax1NCLPxjuatW+Ah4Bz7qM4Rltj0uXig4/o1tlitL6/cEAkRq2OMDlvzH3URf7Zis7I3F1IEMuGUE84PQY+H5UsI724SLyUnlWLOfLDkL91eNO0uwyO7lBhSzE4HpzSvZeNGO2GGteLLO7ia2hszIDxvkIAx8KDlVwdwd1OeAGOBUHerdlaXN6/l2tu8rdDtHA+J6Cu6KqqCKrBiSXJc55J6mrNmoBKCRYXl6uzYwB6US/1MmNoGM4Fz1ZCPZ+AP60Fask9vc+VcIUkTIKsOQaaKyjNdYnpBxpfiYaLF5cV/bz4GNpcdfdzz+FEHh3xdbyu0uo3cLyf3kIwo9Mdv560nYeTnFWQFPVRXcCHIeWsXNnrVmFtGGCwAkHQkHp7/f6c9zWTqHhm3W0cxRzW8zcl7aQofiUB2t92T7qW2ka5f6PcxS28nmRxn7GQ5XHoPSmpp3i7SdbszG0wV5AN1tKBmLH1sdzn584o5xpg+heal4e1RFEkTPqESZTMe5nTB6FDyPlkVX8PTPHcywBQyyoQysuR7PtdPUEU5dJs42tTIXbDsXKPh8Z+OaF77Tbc3/nPaxyM5JLx+ywDdMfeOueTT5hLSB8kKjxFFcaZqbxajIzSyASK7ncXU9Dn5Y+VSt2/1y4sb+5s4lhnjgmeNHkGSQCRUpVyD8QbvPsf+6a9t/s1qVKD6Lf5/M+x1NfQqVKQ3I7DpRz4G+oP8R/IVKlLIS3xDI/WPxpXf0m/v6H/AKdalSqQPPkC8PSu1SpTin3XOH/n4P8AMFeVKVhQ9dG/c5/y/wBBXOH94j4H/wAqlSpIdiPm+1f/ABGpUqVoRM//2Q==", "url": "https://www.ssa.gov/women/", "type": "video"}, "299": {"title": "Support | About Social Security | SSA", "snippet": "", "uploaded": "", "thumbnail": "data:image/jpeg;base64,/9j/4AAQSkZJRgABAQAAAQABAAD/2wCEAAkGBwgHBgkIBwgKCgkLDRYPDQwMDRsUFRAWIB0iIiAdHx8kKDQsJCYxJx8fLT0tMTU3Ojo6Iys/RD84QzQ5OjcBCgoKDQwNGg8PGjclHyU3Nzc3Nzc3Nzc3Nzc3Nzc3Nzc3Nzc3Nzc3Nzc3Nzc3Nzc3Nzc3Nzc3Nzc3Nzc3Nzc3N//AABEIAEEAdAMBIgACEQEDEQH/xAAcAAABBQEBAQAAAAAAAAAAAAAAAQIEBQYDBwj/xAA/EAABAwICBQkGAwYHAAAAAAABAAIDBBEFIQYSMUFRExciM1VhcZTSFHKBkbHBMkKhByM00eHwNURSdIKSs//EABkBAAMBAQEAAAAAAAAAAAAAAAACBAMBBf/EACQRAAICAgIBAwUAAAAAAAAAAAABAhEDIRIxQRMiUQQyM3GB/9oADAMBAAIRAxEAPwDw1C2fNdph2U3zUXqRzW6Y9lN81F6kAYxC2nNZpl2S3zUXqS81WmXZLfNRepAGKQtrzVaZ9kt81F6k0fst0wJsMLZf/dxepAUYxC23NTpn2Q3zUXqRzUaadkN81F6kAYlC23NRpp2Q3zUXqRzUaadkN81F6kAYlC23NRpp2Q3zUXqRzUaadkN81F6kAYlC23NTpn2S3zUXqSc1OmfZLfNRepAGKQtqP2U6ZnZhLfNRepKgD6HDszmnhyqtaz3apIzXVskg2OPxT0Z8yyDl0DlWtqHjbYro2pO9v6rnEOSI2KYkWPfFG6wYM89+9UcmM+ytMsjr52AG0ldMaY0VEri6zZCHd47vmsfW1jJpHO5RrWtJZHcX2fW5+yjnNpnrY4RWNNHo+j2MmuJikIc4t122FjbLL9Vc8vGHWMjb8LrznBzLhujc+I6korJZRGHvaQAwgEFo7+KpDjuLmocymc55YLuc+TVF+GxOsjSpkjxcno9mDgdmaoNIsSqIg6CjsHAdJxdZZXRvTSV8roatjo5Y+sifttx7/EKLiuJVc8ktSGtkgkeeR1DmRddnl1oMeJuWyZQ6Q1lPUBtZI9rrm7za1lusLr211KJGuDiNpC8ikn5cWIcNY2LXA5fNej6HwvioHOeSQSGty4bV3HJsXLBR6NDdIUhKaXLYxHs2HxQki2HxSIsDNOm6Tv3P5v8AWU8Ts3skHuuXB9PDyjnatszmCU8wRvHS1/g8hJ6qD0mSG1DTsMh8Wg/dNlrY427ekdgOS5tgYBYF/wD2VJi7uQqrOcSBaxPCyWeXWjf6fBynsTEppJJeVuXZrK0uHyMc32llw119U/m71rNUviBtdcnwF5a4sytqn4KevJ6daohYrjFaKSWF1pGPFumL+B8VSUz3vjbMKdmqQAbR3Ls8xfx4q6xOllm5ONry0Oc1uQHFVlVSmKvmiYAyJlmtYzYCBmfG5RLq2ZypSop8VeY8do5IQI9U2cAdxyt4Kyqi2KnZHE+YSR5fjs3bfYE6h0d9urPa3yatrRs43uCT8vqripwqGrbFFcxsbI4B4zdJlvO7YV1LlSRO5qMnZB0dYcQxKNrw9zWEOlc02y4X4leqxOY2NrYtUNaLAN3LL4Rh8NDSARNZEzdnsHEn7q5Y5zo7xSOH/EkfUJo5VB0kYzTntllyiTlAq1s9mjpOuNpGwqPUmeVrjDXSxE7uTaR/NUKaaMHFpl/E8ap8UqzuHjEGQua6qD+lkSDssEqOSChrvxPy/Md/9E3XJyJYFzcRyjgYmjM7Uuo23RYzxspzc7tc45XaSsxj59rqxDE4XLmxkjd3rRBouHO1SG5kWsq2OmjrMQfNKHHkukeF9wSyVlP09RubF14oQWOdm3o/JcH1cdjZ9rbuKiTRSPcRclwOettXINMTXXY3WA2uN/kElvouS1ZKpp+XrI22s1nTJ4Ab/oq+eB7og8dGR5L8+83Kc6tFBStOqXS1cpjbbcxozPzNkgqdZt3ggZ2uncbSI5z97Lymp2UlHC0NuTGC495IT2xguA1Ltta3FPr5OTp8gCLgW7gEtFKHTAGxyyTr2xlRG9yVnYukeYmua1kTMwxu+2y6sBVMDgC6x4KqrJzG4AmzdYZ/34j9U5h1XBo3bT3qOLpmk1ZYTgF+sDk4XXG9k7WLmg9yZ4gquxCZRu/du95CbREck73vsEJkI0RJOrk977pkP8Q/3QhCUZDv8rIo+D/4fJ77vohCPJQvw/0qqzrh8VFf+A+I+6ELOfZZi+0q63rsH92f/wBAutd1LkIWnwRy7ZocZ/hfmloOuh8PshC6/P6J/gdi3VfP6FSWfjHihCiXZtLonN6lvxXM7ChCrXRkSqDqne99ghCE6EZ//9k=", "url": "https://www.ssa.gov/agency/pillars/support.html", "type": "video"}, "300": {"title": "Social Security Update Archive | SSA", "snippet": "", "uploaded": "", "thumbnail": "data:image/jpeg;base64,/9j/4AAQSkZJRgABAQAAAQABAAD/2wCEAAkGBwgHBgkIBwgKCgkLDRYPDQwMDRsUFRAWIB0iIiAdHx8kKDQsJCYxJx8fLT0tMTU3Ojo6Iys/RD84QzQ5OjcBCgoKDQwNGg8PGjclHyU3Nzc3Nzc3Nzc3Nzc3Nzc3Nzc3Nzc3Nzc3Nzc3Nzc3Nzc3Nzc3Nzc3Nzc3Nzc3Nzc3N//AABEIAEEAdAMBIgACEQEDEQH/xAAcAAABBQEBAQAAAAAAAAAAAAAGAAMEBQcCAQj/xABAEAACAQMCAwQGBgcIAwAAAAABAgMABBEFEgYhMRNBcYEUMlFhwdEiIzNyobE0QmKCkdLhFURSc4OEkrIHFiT/xAAYAQADAQEAAAAAAAAAAAAAAAABAgMABP/EACARAAICAQQDAQAAAAAAAAAAAAABAhESAxMhMTJBUWH/2gAMAwEAAhEDEQA/ALu3slYDBRh71FT0tyg+iMfdYih+34U1OPG25tR/uVHxqxh0DXF9S9gHu9MBxUt1fBsCyZplXAdh72wRXDSI4HaXEfL2soqh4gm1rQzAtxcRSdsCQAVbp4eNeroGp3NtFcrCjCVA47MjvGemaV6iYcGFEV3AoAa+jH+otOC+sR11CPyl+VCA4f1ZTg2c58Frr+wNWHrwOg9rqaO4jYBil3ZSKxjuDLt67STUP+0IGuOyeHkehzVfaW8un6bIsm2SUFm2xnwqibUJmjjvTAwSWTYFIORzxk8unKg5/C8NKLXIZT6lp9mwWVJASMjEfWmW4k09fVimP7qj41BudNuNYWBLVl7VQzbCeZGF6eB/Oow4Uvt2JSU/dz+VFzRJ6dOixfii1Hq2sh8WApiTilf1LMecn9K8j4Si/vGqGP3G3b51TanpcVrJLFHL2yoxAk27d3lS7gMCxk4nlPq28I8cn41Cn4iuj0WFfBP61af+lfVgw6jBMcdFamn4MulHOOV/uqaO4HEoX1++3HEqj9xflXlWUnDixsVktrrcP2DSrbhsBWXGJ1W+itY4pIhK21JLm0Ujx9bP4URXF1cabDHM80MoZwn1NqEbn35zWUz3zXcgDTQgkbMJIMMB503Al3b3bXMc7NFjAjM/0V5ezpUnBj3Qd8Xl7uOxeRnOA4w7bsdO+jHQrcQ6NYzNfXQXsUyuQVHIe0HlWYaYe0tstzOeo511d6y1m6wvKyqVBRd+M+XlQUWBmu3WpWlhAl1d6j2dsZBGZZzGqbj054pi44k0qRYVsdVsriR5FQrBJHI3P3A1inFN1cXGnxQCfC9oDsMmF5AjOO/rQ1bn0a5il3lnQ5AAwD51WEMlZNvFn0JxTbCALe4OyRdhB24J6g8vdmgKW8lY9ni5KdkGGUUc+vIddtV/At02p636LqFyyW3o8jAb8KjDBzzOOQB61aLGza2FN3CLYoFW7K4DZOM/AE99NKDXR0aWqsabDjhfT7XUIDcSI++Laq7WIA6n5VdR6ZDbRtg3YVRkn0pvg1Yrxlrsul69cWWmTFYYYo43yfXbG4k+/wCljyqDpnG7Q7luYmy3rEMcH2ZH8f40Vp8WRnNuTNfubuI63Y2drdXxMgYyL6UcDlyJzn2Gh7XI/wD7Llc7vrCMkg58xyoYsrz0u3e6t2ZjLICwST7PryHs61d4Y2SHnkqOVRqghnd6XDZpBELcMskqxlWJxnuPIiuLvRkt7WWdoIezTO4CVwevnWfPd6iWSS3NyNvLY7MAME8/Gqe6guZYJQFn3Mp9UHJNNFRfoDtB0y6PM7O0BYk8yLk/ymlQbYSTWtpHC9k8rKObsvM/hSrYI2TAixika4GNxVHwc91XOoRSto6iKJ2b0jP0VJ5bfdRfDw20LmSNIsscn61vitWCaZcLH2ZtonXO7lJz/IVRt2Zuwa4YEuJI5gV6bB7emai8QafcXL2TxRq+zdkseg3+NG0FnLCwaPSiXHRhKvxap8doI4D23DcrYGQyzbsDHsGaCXAGZHrkVxFFuuSpPMrt9gxVa4xJmib/AMgXNu92scFq1uEiIZHyDuJPtA91C0LiaCN+/bg1aCqJOTtlvoMix6xYlwChl2sD0IIIrRpB2t4EYD6XIbRzGBnz6msljuDFIsgPONlYeRrRtIvTLdW9w7cgOefukU1di3ygE1S47PXLicxQyhZj9XIuUIxjBHu+FVCLlgKduJzPO8xGDKxcjxOfjXORFG8h/VBxQGL3hZy0fZZ9aZW/MUec/QUAGPo8qBeCiXv444xlmjbC+3Az8K0Q6fe9iE2R9P8AHUdRcjpgygujtDqT3E4x3/Kn9Nt0nuSkqBgIgcE9/KriTTbzbjGfDFRILO8hdpYIRnGzLpk8vP3UkFRpMrtXhjhulWKMKCgJx7cmlUq7sr25lDyxLuAxyQ/OlVLQnJeRyXBHOUj+FSE7Q+tO/kaE5tcuIZztVOx/ULDkfxpxeKW3dk8cHMYyoIqbmUUWFnpFvbjdPKoH7bAU/PxZDFbF4rZnCgBSCNp8/wClZvdOtw3aAHOTknp5Duqf6XE1isDghkAAfIABHd/Cspuw1wDPHepi/wBXvLtU7MSEKqbs4wADzx7c0PaZIRBIv7XKutamDzuQMs5Jz3AZr2zhjS0t5VJ3yb948GwK6USFI+18noeRq/tdR28OyndhwvZ+dD84yelMCSQQNDk7GfdjwFGwNWPRtvfPcK8v5B2AUd5r2Ffo4xUW9BQgEg+ygEJeBpzHrNiwZlJnCZVsH6XLr51sJ7XH29x/zB/MVhXD8xgu4XBwySq4PswetaW3EOoxcy0bjPenyqOo6HiENxFK64W5lDdxaNGH5CoMcV42WN4i4JUYt/f7jTJ1i8MYWQQpJ/ij5j8aaXXDAGW4QynJOQQOvuoJ8XZn3Q+0d/nlfx498TfzUqiHiSzJ5wzZ9wHzr2hl+hoGb79Hg8WqJD9pN+5+dKlUhyRadJf8z4CuJf0mP78lKlRj2CXQG6p+keQqTb/otn/lv/3NKlXX7InclRj086VKmZh+Hoaiaj6yUqVAw/pvWOtCuPsVrylUNb0UgTG9ZfCod96zeFKlU4+Az8iRH9lH90UqVKkGR//Z", "url": "https://www.ssa.gov/news/newsletter/archive.html", "type": "video"}, "301": {"title": "SSA - About Social Security", "snippet": "", "uploaded": "", "thumbnail": "data:image/jpeg;base64,/9j/4AAQSkZJRgABAQAAAQABAAD/2wCEAAkGBwgHBgkIBwgKCgkLDRYPDQwMDRsUFRAWIB0iIiAdHx8kKDQsJCYxJx8fLT0tMTU3Ojo6Iys/RD84QzQ5OjcBCgoKDQwNGg8PGjclHyU3Nzc3Nzc3Nzc3Nzc3Nzc3Nzc3Nzc3Nzc3Nzc3Nzc3Nzc3Nzc3Nzc3Nzc3Nzc3Nzc3N//AABEIAEEAdAMBIgACEQEDEQH/xAAbAAACAgMBAAAAAAAAAAAAAAAAAwECBAUHBv/EADQQAAEDAgQDBQcDBQAAAAAAAAEAAgMEEQUSITFBUWEGEzJxsRUiIzNCkaFSYoEUQ3LB0f/EABgBAAMBAQAAAAAAAAAAAAAAAAABAgME/8QAIBEAAgIBBQEBAQAAAAAAAAAAAAECERIDEyExQVFhBP/aAAwDAQACEQMRAD8A95l5gqcq412bx+rwrEYZn1cv9K5/x475gW31908eu66zg+L0GMROlw+cShp95p0c3qWnUArncqNJabRmZVOVMAHH0U2A2U5kYisqMqYQOSLBGQUKLVGVNsosE8hUKIUWTbBQQjIeIrKgtTLKCEZhiKyqLJhCiyMgxF2Qr2QjMMTggWwwivqcOq2VNFK6KVvEbEciOIWsGbZZEGYO3A805dHfFncsEr/aWF01WQM8jBnAGgcND+brZEHKCBfyXL8BxiqwWjF5rMmdmZEQDfm48h6reO7azRkZ6eJwN9nFv/VxbnNCn/NK7iewN+RVHPtvouWY72hxKvqO+bM+BrQQ1kMhblHmN/NaSHEcQpXZ6ernY4m5yyGxPUbFaxUmQ9FLtnbO9bzCgzN5rimJ47i2IwdzWVTnRcWhoaHedgLq+E9p8UwoCOOYTQAWEUuob5cR6K9uVEYo7OZm81Uzt5rkje3GK/1DXySM7oOuWNiFyOS9PhHaWixfMxj54ZmjMY5CNRzB4pbchPFHsXVLBu78JJr4rkHMD1C0udszLxSvcP1AghYzxOPluabftTw+kOUTePxaJptlcRzuPRVdi9ONiStA9tbuDGsV9TVG93RG37wrWnZDmel9sA+GPTq9C81HPU2NyN/pe2yE9pfA3Dn1racVn0tO2mjFVVNDz/ahP1HmenqkQujhAklGa3haeJS5aiWeUvkOvoiScuPDtTx5ZkmrllmdLM7M9x1JWwpJH1GTvCGRxt352WnjIvqsqN75WhjSQwKJaa8LjqWPlka+Z2TwKGUsk0D5mt+Ex1nP/T5/cfdLeQ0ZW/ytrh+KU9Lg0kAgZJLLKS5z2g5bAZbeWqqKfSMdWVcmieWhxaWvNtLkbqIqd1RI6OnY58gaXFrRc2AufwCti+qqpSC0yHW+jllYfic1HVske0SOBFs4vZdC0/05ZateHmywE2ItfYhUMZFy13RZmJMZDiFXCzSJs7wy30i+ixMzmusd1BpZNLW1NEXClmfFm3yndex7PdoRVxR01SA+rBtckjOOfK68YXX3APNULRbfW+yBSimdLNWx8rmwso3yN8TA8OI69FkMmdl+K9kfMR6n76LlsEstPKJIJCx44hbpnaaRsYbJRxONrOcxxbfrZMycH4e571hAIF78S5mqF4r2mHAOY7KCL5SdkJ0TTNGXlzrkqc1tku91dg1QdXY6FpdvsssSZW5WacysVhubD78kwuDW6bcL8eqzkrNYukTK8bNJPUiySKhsL7PY53G2bRWSJrFUuCJK0Zb8WjcW/BcMvJ1ld+NNc5rhSNL2+FxdqFrLAoAV2zHCIySQyvdIRbMSSL3spb8QZfrHh69FRRfXTdAAN+qm+tyrSe+3vG+IeMf7Sr380qKLe6RollpVjcFDSTvpZAFEKxAJud0IGWCY1CE2Mc35MnmFMnzf4QhZstA7ZIfupQmhMTxUhCFZmyUKEIJGUvjd/iUhqEIBF3Kv1HzUoQuigKEIUjP/2Q==", "url": "https://www.ssa.gov/agency/", "type": "video"}, "302": {"title": "How Much Will I Get From Social Security? - AARP", "snippet": "", "uploaded": "", "thumbnail": "data:image/jpeg;base64,/9j/4AAQSkZJRgABAQAAAQABAAD/2wCEAAkGBwgHBgkIBwgKCgkLDRYPDQwMDRsUFRAWIB0iIiAdHx8kKDQsJCYxJx8fLT0tMTU3Ojo6Iys/RD84QzQ5OjcBCgoKDQwNGg8PGjclHyU3Nzc3Nzc3Nzc3Nzc3Nzc3Nzc3Nzc3Nzc3Nzc3Nzc3Nzc3Nzc3Nzc3Nzc3Nzc3Nzc3N//AABEIAEEAcQMBIgACEQEDEQH/xAAbAAACAwEBAQAAAAAAAAAAAAACAwAEBgEHBf/EADgQAAEDAgQCBggEBwAAAAAAAAEAAgMEEQUSITFBYQZRcYGRoRMUIjJCUmKxByPB4RU0U3OCktH/xAAaAQACAwEBAAAAAAAAAAAAAAABAwACBAUG/8QAJREAAgEDAwQCAwAAAAAAAAAAAAECAxEhBBIxBRMiQcHRFIGR/9oADAMBAAIRAxEAPwDDhGEATGhc89akEEQQhGFBiOhMYC92VjXPd1NaSfJarB+i8XqkFZiLi98wzx07TYBvAuP6L6slJHGzLGxsbflaAAptbM867vaH9MC6OZvvU847WIA9ubLch3yuBB81sJ8OlnB9Xp5Zf7cZd9l86p6PYkWnNR5GHcVD2RjweQioN8Iq68o5lOP7x8nwbLharlbhsuHMD3zUz2fFHFUtldHz0J9n7Ku9pabOFipKEoO0lYdQ1FOvG8HxyIIQEJ5CBzVUa0IcEBCc5qWQiLaAURWURuVscamtSmprUAxGBPooRUVcMLjZsjw1xHAX1PhdICOGcU1RDKdhIG/7ez+qiyy1R2g2eowVXpWh8VGyR+pc5xOWNo0HGwAHEo210j5BHC7M61y2ipwXD2hpe29r9/evl4C9tRQTte0OGZwJJtZtmk/Zb+lgjpKdkMLQ1rWgWAtfmuxRcFSi7ZPI611FqJwu7Iyk+G4zWX/JcWFjm3rak7k6OytJsQO0ckh/RTE5S4mXCoc2b2YoXEC9tttrLYSzhlyWuOmgtuk07nPe8vy5r5QC7XRM/IkngzKgpJtmYf0VxR0wl9Jg7yCCWmkLQbA6G3D2tewdSwONQ1NPitRTVo/PgLYydTmaGjKdd9LC/Gy9yjudwNuC8x/E2lLMdbVNaMr4mxuP1C5+xCx66bnBNnT6Mu3qbL2jGkICmFCVzT1bQohLcE1yW5WFSAsouqKFRDSnMKrMNyANSToBxRT1ENL7Mzry/wBFmr+8fD368lba2IdWMF5MuMaXODQLkmwA4lSqiiJNFM6b1qW7RTU8fpJgALl2W4tbQgHU8F89xrauLLf1WJ49yM3eR9Tv+W7FoKHEnUGFUtDRQwQ+iZZ8rYxnkN73J3/dVeMrIuc61XxgrJ+2aToNPJNR1sU7THPHJ6OVjrXabcl6fG7NCx3W0FeE4fWzUVaKmGUtkPvOIzB99w4cR58Qd7+l0/TGm/hsL5qWoDw2zvREOiuOOfgO0A8lvoV4OKg8M4fUNNWhVlOWU/Zqjrry1uhhDWDLnF+J0CylRj9WYxM12DUUbtpKqrDyeyx1VcYzO9hfHjcUhGtqShJB/wA3AN81ol245nNIwRVVrxi2b+MxtZmLhYcV5t+IGKYZXxPhpalslRFUAkNY7WwLXa2tpoNzsvn4v0srpoXUzKx0h+Ztg1nYQBc89hwudRlr6LnVdRubUeD0XTunSjarUw/S+wShKIoCs6O2wXJTkbikvKsKkzqiC6igu5SiNTUDI4imhd8EXvO79yO+yuQUMMLLRMaD1ndMhp2Q7XLuLjuVYaFG2xdHTJZlyLbC7i5GIj1hMCMKtzYoJChGetOp5J6Z+enmfE7rY4hdC6g8ltifJbGL4nbWqPaWNv42VaoqKmp/mKiSTk43HghKAu+k+CCilwgKlCOUiBnNEWc0Gd52jPeitKeAHeiWwcMfNCY+fkiyv4vA7Apk63nxUJYUYL/EgNLf4vJWQ0fN5o7BG7BsTKXqn1eS6rllFNzB2olMbo2qKIlUGEQUUQYwILqiiBZEUUUUCdbuiOyiiAVwV3JZ3UURQpnOKsR7KKKMkORiiiiAw//Z", "url": "https://www.aarp.org/retirement/social-security/questions-answers/how-much-social-security-will-i-get.html", "type": "video"}, "303": {"title": "3 Ways to Get Social Security Benefits - Investopedia", "snippet": "", "uploaded": "", "thumbnail": "data:image/jpeg;base64,/9j/4AAQSkZJRgABAQAAAQABAAD/2wCEAAkGBwgHBgkIBwgKCgkLDRYPDQwMDRsUFRAWIB0iIiAdHx8kKDQsJCYxJx8fLT0tMTU3Ojo6Iys/RD84QzQ5OjcBCgoKDQwNGg8PGjclHyU3Nzc3Nzc3Nzc3Nzc3Nzc3Nzc3Nzc3Nzc3Nzc3Nzc3Nzc3Nzc3Nzc3Nzc3Nzc3Nzc3N//AABEIAEEAQQMBIgACEQEDEQH/xAAaAAADAQEBAQAAAAAAAAAAAAAAAwQBAgUH/8QANRAAAQQABAQCCAUFAQAAAAAAAQACAxEEEiExBRMiQVFhMlJxcoGRocEUFTNj0SNCQ5LhBv/EABUBAQEAAAAAAAAAAAAAAAAAAAAB/8QAHBEBAQACAgMAAAAAAAAAAAAAAAERQQISISIx/9oADAMBAAIRAxEAPwD6gASaAsnsF0I3WQRRHYrI3mN4e3cKt55rrdQvRBNyiWgs1JXUUZcSwivOlXDE+O8tCtNVO6Z8Uz8zRZQdxQOzurtS5giaWkuac4vftS6w8r8hLWlzh5JT3vL2lwIs6hBXO5tkEgADUJMbh0kG60vxSyJJJC5jgDdoY0tY7qHSd0FfMj9X6ISuf+4f9ViCJObLbhegUGLxsOEkw0cpcZMTKIomNFlx3+QAJJ/4sZxTBF74zLTm4cYkEjR0WvUPIVr8Enn4X1xbt7uFdnjvzU2KAfiSLqgFHh+LYOISAz0WvEbqB6XHLQPh6Tfmlu4hhzI7NJrmDDbSOo6Abbnt4oPSw/QQ3fVZNOzmNtmgu/iKUg4ngRka3Ef1Kb05SDqSB27lrvkfBJ/NuHlzrnaSXBg0PpHLQ9vU3TzQVQyCN1kE+xOY5r8wYDqNlD+YcO/DuzT1K11GwRrQdXtym63pUYM8yaUROBMD8klH0XUDR+BB+KDqv23/ADWJ1eYWoPF4hw8YvF8PxbX5JcFNzG2LDgRlcPkd/JIHA4fxGZ80hibgfwUY0zBpJLnE1V7dq0816zavq2WK8b1zja8r3kl0lxHCsJO6QvdKTLA+B7mkAlrjY7bt1o9sxWScMwsvPLsxEoa1zHMY5rmgAZTY2NCwrBVVWq75YJADh8x/KiPLZwmFkrJBLMXxshYwucDXLz0dtb5jgfpS2HgGCEEkbs9TYhsznkNJsFpI22JYCR5nbSvRyHIXWKCMxqr0QTYn/wA5gnte52KncXSc0at6Xcvl2On1bFHxPlTsDFHhp55zNM507QHtcRRILjm20JzG+1AaaJucyU3KhjDn6hogp5+H9T6lC2oPUKEEQ3THhojbVX32WQtzPA/lUTg8sg3Xnf3pBIEwkjNvdBLTGtJOg0LdT2Qdf4HH7+YSE92kGo71sktaXOAG5QMwt89lVd91dOW5aO/ZSNYIHB5OavBdT4lzjVCgg1Cn5j/FCBuE9J3urP7pPYhCBTOypb+ofd+yEIES+m73iusL+sPYsQgD+m73lkm7vahCBaEIQf/Z", "url": "https://www.investopedia.com/articles/personal-finance/081914/3-ways-get-social-security-benefits.asp", "type": "video"}, "304": {"title": "Retire Today with Our Online Services | Social Security Matters", "snippet": "", "uploaded": "", "thumbnail": "data:image/jpeg;base64,/9j/4AAQSkZJRgABAQAAAQABAAD/2wCEAAkGBwgHBgkIBwgKCgkLDRYPDQwMDRsUFRAWIB0iIiAdHx8kKDQsJCYxJx8fLT0tMTU3Ojo6Iys/RD84QzQ5OjcBCgoKDQwNGg8PGjclHyU3Nzc3Nzc3Nzc3Nzc3Nzc3Nzc3Nzc3Nzc3Nzc3Nzc3Nzc3Nzc3Nzc3Nzc3Nzc3Nzc3N//AABEIAEEAdAMBIgACEQEDEQH/xAAcAAACAgMBAQAAAAAAAAAAAAAFBgAHAQIEAwj/xAA6EAABAwMCBAIGBwkBAQAAAAABAgMEAAUREiEGEzFBUWEHFCIjMnEVUoGRocHRMzQ1QnJzseHwshb/xAAZAQACAwEAAAAAAAAAAAAAAAADBAECBQD/xAAjEQACAgICAgEFAAAAAAAAAAAAAQIRAzESQRMh8CIyUWFx/9oADAMBAAIRAxEAPwBI4e4PvXEcR2XaY7TjLTvJWpb6EYXgHG58xXRD4A4kmPTWm4KEOQXQ1IDshCNCiAobk4IIIOR40Y4G4utnD/CkqHLQ0/LcurL4YejKcSWhy9SgcYChpURvnIFMDfF/C3M4maVdm1N3Ka1IjrmW16WggIRkKbIHRSSBvtsR0p+U8ibpCsccGlYnRfRvxPLQ45GiR1obWpCiJbexScHv4iuV3gW/tW/19cdj1bn8jUJLZ95r5enGfrfrRK0Xyz25jjhhUpC/pWMW4SmYa2kOqPM2CN+WPaAAJ2rogXmwMcA2u1ruikzo10bnrY9TcxgKwUaumwOrPljFdyyfEdwgCLtwBxLaIi5U2CgMoWlC1NvoWUFRAGQDkDJH3148QcD36w256XdI7DTKCEq0yUKVlWw9kHPenjibjmwXqHfozT6I6nJcZ+I81FcQZaUaCoOEDcjSoDVgfD4UO9KHEfD9/jSn7VcYbrylNlLRs623zjY5kHG3U4x5VEZ5G0miXjh0WbDkRLqhga8LjK1rSDsCNt6GcJZuN2uF1O6C4QjI+7f+kCg8+FMjocNvUSFaisJOFKz5d+9GeFJRt7LcF9GNXtE4wQo1lxy1H6/4Mq1sbgTShxdcVl4MNHBUoIGPxppkPJYjrdV8KRmqtudz599ZUpWkBSsAnqTsKnLKkGwxuQetk2Pq5KVErHXbr470SZnR1FEmO7nlL0Lx2+dB4U7XPKV6BoThQIx1HXzroLxdjhmOkJW4+lIUE41J6k4PlVIsPkiPYORms5FeTZw2kHwrbIpgSN8p8RUrSpU0RZTnBtqhM8GWu5M2CJeZs+8JiS/WYxf9XZyQSAPh2AOT9bftTFE4K4Yd/wDpbapiO0E3RDMOSpIUtlSmWlhsKO+nWojTnfOO9U7bL1dbQHBa7jLhhz4ww6UBXzA7+deabnPRHdjomyUsuvc9xAdVhbg31nxVkA567U9LFJttMWWWKVUW3xHw1bizxy3bbJGVIj+qCIiPESVt6kJKuWEjIzvnFALZb0I9FVwkS+Hof0hHuHqwfeg++DZKNSio75SVKGe2nHalmLduKQ8qS1d5zDkwpKnHJnKU/gYSdyCrbAGM1tIm8VKjuRFXObIZeClrZbma9eVHUdAOTvnJx1qFCSVWW5rdFq8YcJcMx7VxVcLdBhJfjwC2phDCQIzoRrStAx7KilackeA75oN6TrZa7Xw+8m3Wq1sKMVlWW7GsuAqUASJKfYRt2Iz94qsHb3dXly1u3KWtU1AblFTyvfpAwAvxAGRvXpM4lvsyE5ElXme9GWnSplyQpSFDwIzULDJV7I8sfwWQqRLjuMN2xOpSlrDjbyyUrVq20n+U4+yj0K+uJeMSdDPMb3Uw6BrT5jxHmMiuGwyGZt9cKwEhuSSnb54/GmviBi3SLcty4NhXJGptaTpWlXbSobis9pMc/RJc2DMti0F/lpWMDIyQR5Uhz24UJ8vRWhPkrPu0vI0oSr63XJA+yisUOXF0EAlOcAV7yrWhiQokalYG58PLyqk42rC46To4retTa0F5nWrGys4yPOum2SH5V6WZCQgA6W+yQnPj4nFZcSpCQoYBHQCt2vdOAHfbfPfH+6rCL7C5WPCBhIGc1tS9brpoWEOK9nsKPpUFpCk9D0o6Ym1RtUqVKkg+TqM2eIltpMxaG3HlZMdtw7HScE6RkqOcgAA4wensmg1PfArvN41t0BTSHWm223ktgAKdU3H1IGScbK9r51pzdIRxr2Nlo9HbUhppziGYY7yih1EdtSecCNgpxZyCs7Z0gbjqqum+ej6I6ootl3Jmp9pMaW4ghZAOB7IBHXPtBQ26UbNrkNKEu4SkodfWdYSArB37nbBGBjfGwyRtXi1aFXLmO+tIMwNpUSG9CSeuAQSRhXmcbYO5KkvI72OcPV0U/fLaXPWMtOtzIg98HPiOPiC+u4AOFE5UEnqCk0sr2Qr5VZvpDcdhcW2tT7CPWpbLQkBRzqUHNOsBKsAqCUg5zsnHTrWbyQguISrITkA+NOY3cRXIqZecqDarYlLsSQgTFuAqRzcqVqP1fI4P2VzX69uXSUxEZIDYPtY7nua5rjcwkLYjNNNJJIVoQEk9epoZDHKakSzkkApRnr5/kKyWzSjEsDh1plqAhwdXOhP1f99aIuttPDDiQoUvcLqkfQsNMgELS0kZPfzouStPQ70ZaAyuzWVBjNxlrDe4G2VHal+Qr3wAO+n/AL/FF7nMIhqbPxKIFLzbhW66rw2H/fbVJUtBI29m0Cej151JIOhWkfdTxbJCXmcA7+FVzGaYhqdVzNa1q1PAEEpWe2PuphtExxhQXlKU5xpUcn8KHFl5xtDlWa5Ez2CkErwT2qUTkgPFnyzTfw3cnk+oyIqsSobiSNSsJ1JGlIO+cKT7G2d9WwJBpQr1iyHYrvNZVhWMEEZCgeoI7itWUeSM+EuLPoRc6DxpbGkW6W0zKRpcVGeI1p+7qnwUMg9jUhIi8IMKk3ufGaK06EtJOVKJxskdVHbsKpNq9RXEgTGFdSSNAeG++xJBG+TuVHKlb71PpeGwAWmlOuD+bkIaJBQEkEgnKTgkp0/zdaW8D10M+VB/ie+ruE+Zd30IQrUkNNk6y2UFXLb6YCgoFasE9VdtOpBVsggdhXVMmOzFILpASgaW0JzpQPLJJ7Dckk43NcyvhPypmEeKoXnLky94djtUxxTrvOUNR15cwEnuCKHoZjXC9ogsANMAl0oG+UJI238c0JtkmU3drm4H1htaiHUK3B3wnHhsKJ2lhyA+u4yB7x7AQM9B2/DeshI07HNKEoIxsBtjtW6ht4kfjXNCnNSE7Yz0PlXUnT2NGA6AF4cSt5AHYGhtmHOcXncBw/rXffFATO2yd64OGcmO45jq4f8AOPyoUtho/aMd04ShTHkzImIszA1KSPYd/qHj59fnSxcUzrbKQ3JaUlwAhBTulXmmrBhyBIYSvv0UPA1mZFjTo6o8tlDzS+qFjIqrgnoiM3HZWYenPDWhh1YPfFSjUngB1Dyvoq7uxYx3DS0lWk/MKH61ihcJBvJEoupUqVvmGSpUqVxxKwr4T8qlSuJLUR+1nf3T+dMFz/dGf6vyqVKx+mar6OOyfxlz+0PzpoT0rNSuxaZWexbu373I/t/rWOHf4av5r/8ASqlSolsutDZYf2S/mKKHrUqVMdFJbN6lSpVip//Z", "url": "https://blog.ssa.gov/retire-today-with-our-online-services/", "type": "video"}, "305": {"title": "Pre-retirement | SSA - Social Security", "snippet": "", "uploaded": "", "thumbnail": "https://encrypted-tbn0.gstatic.com/images?q=tbn:ANd9GcSxKByiO7wxRMc82NHg8ITXWBmt1qpHk8gYtejpYs_fc1Ft12FR-x67JJ7E1NI", "url": "https://www.ssa.gov/people/preretirement/", "type": "video"}, "306": {"title": "Press Release | Press Office | SSA - Social Security", "snippet": "", "uploaded": "", "thumbnail": "https://encrypted-tbn2.gstatic.com/images?q=tbn:ANd9GcQYTqzTeVvmXxL29SJp7neZDtAHBtgeO5FP7cWEmRQRcZsUJlezSZfb6B8", "url": "https://www.ssa.gov/news/press/releases/2020/", "type": "video"}, "307": {"title": "When Are You Eligible For Social Security? - AARP", "snippet": "", "uploaded": "", "thumbnail": "https://encrypted-tbn0.gstatic.com/images?q=tbn:ANd9GcTFnKU3ch-0VpYJiYBxFDPW_eWEoIi3EU_rFXOlJ7dNhiuRZzTGRCFpufI", "url": "https://www.aarp.org/retirement/social-security/questions-answers/eligible-for-social-security.html", "type": "video"}, "308": {"title": "How Much Longer Will Social Security Last? - AARP", "snippet": "", "uploaded": "", "thumbnail": "https://encrypted-tbn2.gstatic.com/images?q=tbn:ANd9GcShM2Vmdi7S96fqH7TTd4WNq8HoT5xRCsyv-2iXaxbhIckn40MOg23FDn-X", "url": "https://www.aarp.org/retirement/social-security/questions-answers/how-much-longer-will-social-security-be-around.html", "type": "video"}, "309": {"title": "A Guide To Applying For Social Security Benefits - AARP", "snippet": "", "uploaded": "", "thumbnail": "https://encrypted-tbn1.gstatic.com/images?q=tbn:ANd9GcSmCfmyQdBlQrxPL9HSDz3-z08owZhSEoC85h1hifqbXnr7WW20iv2-vYY", "url": "https://www.aarp.org/retirement/social-security/questions-answers/how-to-apply.html", "type": "video"}, "310": {"title": "Report Fraud, Waste, or Abuse | Office of the Inspector ...", "snippet": "", "uploaded": "", "thumbnail": "https://encrypted-tbn2.gstatic.com/images?q=tbn:ANd9GcRcfDIRgEMV-4o1u23Lb7djBFrDQcmoxm85hiDI7FHGm2nuGvKb3ACii9Jfxwot", "url": "https://oig.ssa.gov/report", "type": "video"}, "311": {"title": "Information for Educators | Social Security Administration", "snippet": "", "uploaded": "", "thumbnail": "https://encrypted-tbn1.gstatic.com/images?q=tbn:ANd9GcSwBSL5zzmjInNwLNuQDHQ8Z4x_JUc1C-GAtKCvKiSLFsgkLpWHhWB3B2dG-Jc", "url": "https://www.ssa.gov/thirdparty/educators.html", "type": "video"}, "312": {"title": "When should I file to get the maximum Social Security benefit?", "snippet": "", "uploaded": "", "thumbnail": "https://encrypted-tbn1.gstatic.com/images?q=tbn:ANd9GcSmCfmyQdBlQrxPL9HSDz3-z08owZhSEoC85h1hifqbXnr7WW20iv2-vYY", "url": "https://www.aarp.org/retirement/social-security/questions-answers/maximum-benefit-age.html", "type": "video"}, "313": {"title": "Tag Archives: retirement benefits - Social Security Matters", "snippet": "", "uploaded": "", "thumbnail": "https://encrypted-tbn0.gstatic.com/images?q=tbn:ANd9GcRcFEGaQbuH7HCaHXnjBFA3J66qMdhBvi633im9JdzedRjAgkWEyhPHMX4", "url": "https://blog.ssa.gov/tag/retirement-benefits/", "type": "video"}, "314": {"title": "Social Security benefits | Social Security Matters | Page 3", "snippet": "", "uploaded": "", "thumbnail": "https://encrypted-tbn0.gstatic.com/images?q=tbn:ANd9GcRcFEGaQbuH7HCaHXnjBFA3J66qMdhBvi633im9JdzedRjAgkWEyhPHMX4", "url": "https://blog.ssa.gov/tag/social-security-benefits/page/3/", "type": "video"}, "315": {"title": "Do Social Security Benefits Increase If You Continue To Work?", "snippet": "", "uploaded": "", "thumbnail": "https://encrypted-tbn0.gstatic.com/images?q=tbn:ANd9GcTFnKU3ch-0VpYJiYBxFDPW_eWEoIi3EU_rFXOlJ7dNhiuRZzTGRCFpufI", "url": "https://www.aarp.org/retirement/social-security/questions-answers/social-security-payment-increase-working.html", "type": "video"}, "316": {"title": "Social Security When A Spouse Dies - A Guide To Survivor ...", "snippet": "", "uploaded": "", "thumbnail": "https://encrypted-tbn1.gstatic.com/images?q=tbn:ANd9GcSmCfmyQdBlQrxPL9HSDz3-z08owZhSEoC85h1hifqbXnr7WW20iv2-vYY", "url": "https://www.aarp.org/retirement/social-security/questions-answers/social-security-spouse-dies.html", "type": "video"}, "317": {"title": "Veterans | SSA - Social Security", "snippet": "", "uploaded": "", "thumbnail": "https://encrypted-tbn0.gstatic.com/images?q=tbn:ANd9GcSxKByiO7wxRMc82NHg8ITXWBmt1qpHk8gYtejpYs_fc1Ft12FR-x67JJ7E1NI", "url": "https://www.ssa.gov/people/veterans/", "type": "video"}, "318": {"title": "Scam Awareness | Office of the Inspector General, SSA", "snippet": "", "uploaded": "", "thumbnail": "https://encrypted-tbn0.gstatic.com/images?q=tbn:ANd9GcT_mfteSMTozpCAbG6jfnCvu6AllbL4EIDLFs8Ya1h59I3Gfsztf93aDhxhpW4", "url": "https://oig.ssa.gov/scam", "type": "video"}, "319": {"title": "Can I Get Social Security Retirement Benefits and SSDI? - AARP", "snippet": "", "uploaded": "", "thumbnail": "https://encrypted-tbn0.gstatic.com/images?q=tbn:ANd9GcTxI6QnCYuZylEnrT0QpET1zUrPpRbCoUBNKNIqfGGI45cVSUOol6WOuQM", "url": "https://www.aarp.org/retirement/social-security/questions-answers/disability-vs-retirement-benefits.html", "type": "video"}, "320": {"title": "How Are Social Security Benefits Taxed? - AARP", "snippet": "", "uploaded": "", "thumbnail": "https://encrypted-tbn0.gstatic.com/images?q=tbn:ANd9GcTFnKU3ch-0VpYJiYBxFDPW_eWEoIi3EU_rFXOlJ7dNhiuRZzTGRCFpufI", "url": "https://www.aarp.org/retirement/social-security/questions-answers/how-is-ss-taxed.html", "type": "video"}, "321": {"title": "VIDEO: Social Security: Just the Facts | National Academy of ...", "snippet": "", "uploaded": "", "thumbnail": "https://encrypted-tbn1.gstatic.com/images?q=tbn:ANd9GcRUqO08ulL8rwLNuGmaaa7paFbhLGkgjMaZcByZm1XxHhDljdNzfAhcdkspUHM", "url": "https://www.nasi.org/learn/social-security/just-the-facts", "type": "video"}, "322": {"title": "Can I work and collect Social Security? - AARP", "snippet": "", "uploaded": "", "thumbnail": "https://encrypted-tbn0.gstatic.com/images?q=tbn:ANd9GcTFnKU3ch-0VpYJiYBxFDPW_eWEoIi3EU_rFXOlJ7dNhiuRZzTGRCFpufI", "url": "https://www.aarp.org/retirement/social-security/questions-answers/working-while-collecting-social-security.html", "type": "video"}, "323": {"title": "Can I Stop Social Security Payments and Restart at a Higher ...", "snippet": "", "uploaded": "", "thumbnail": "https://encrypted-tbn0.gstatic.com/images?q=tbn:ANd9GcTFnKU3ch-0VpYJiYBxFDPW_eWEoIi3EU_rFXOlJ7dNhiuRZzTGRCFpufI", "url": "https://www.aarp.org/retirement/social-security/questions-answers/social-security-going-back-to-work.html", "type": "video"}, "324": {"title": "Collecting Social Security Benefits As A Spouse - AARP", "snippet": "", "uploaded": "", "thumbnail": "https://encrypted-tbn2.gstatic.com/images?q=tbn:ANd9GcShM2Vmdi7S96fqH7TTd4WNq8HoT5xRCsyv-2iXaxbhIckn40MOg23FDn-X", "url": "https://www.aarp.org/retirement/social-security/questions-answers/spouse-social-security.html", "type": "video"}, "325": {"title": "Social Security benefits: How much your check will be when ...", "snippet": "", "uploaded": "", "thumbnail": "https://encrypted-tbn2.gstatic.com/images?q=tbn:ANd9GcT2hYGd0IJBrPpLaWbV8O0EbcwB-9LsG3jSQ_CwuI-ZI3R3WP371TwDdiOV1HQN", "url": "https://www.cnbc.com/2020/09/29/social-security-benefits-how-much-your-check-will-be-when-you-retire.html", "type": "video"}, "326": {"title": "Claiming Social Security retirement benefits? Watch for blind ...", "snippet": "", "uploaded": "", "thumbnail": "https://encrypted-tbn2.gstatic.com/images?q=tbn:ANd9GcTLQG3stckMSd9Z3Lmfk0w4mZf5512hZvoL3pT6Ho1fscHBWXaGEW_5_apF", "url": "https://www.cnbc.com/2020/09/02/claiming-social-security-retirement-benefits-watch-for-blind-spots.html", "type": "video"}, "327": {"title": "Social Security statement | Social Security Matters", "snippet": "", "uploaded": "", "thumbnail": "https://encrypted-tbn0.gstatic.com/images?q=tbn:ANd9GcRcFEGaQbuH7HCaHXnjBFA3J66qMdhBvi633im9JdzedRjAgkWEyhPHMX4", "url": "https://blog.ssa.gov/tag/social-security-statement/", "type": "video"}, "328": {"title": "social security disability benefits | Social Security Matters", "snippet": "", "uploaded": "", "thumbnail": "https://encrypted-tbn0.gstatic.com/images?q=tbn:ANd9GcRuGzvP8fuviLfWIE6sqb1Mu2hBqyk3q40lwfcwx6qv4oL_zffZGS7fhU8", "url": "https://blog.ssa.gov/tag/social-security-disability-benefits/", "type": "video"}, "329": {"title": "Hispanics | SSA - Social Security", "snippet": "", "uploaded": "", "thumbnail": "https://encrypted-tbn0.gstatic.com/images?q=tbn:ANd9GcSfOAp7imOmEcsD_5QbOYIhYp6lpGLPtgdqIAi01XncIePqfm2EN0aj3Lw", "url": "https://www.ssa.gov/people/hispanics/", "type": "video"}, "330": {"title": "National Social Security Month | Social Security Matters", "snippet": "", "uploaded": "", "thumbnail": "https://encrypted-tbn1.gstatic.com/images?q=tbn:ANd9GcSD2LwGaMHCH4h_RIqLC3wWAi8bJqNhTLhEv9I9r_v-xOBtuMURdauWp74", "url": "https://blog.ssa.gov/category/online-services/national-social-security-month/", "type": "video"}, "331": {"title": "Fraud Prevention and Reporting\" | SSA - Social Security", "snippet": "", "uploaded": "", "thumbnail": "https://encrypted-tbn2.gstatic.com/images?q=tbn:ANd9GcQYTqzTeVvmXxL29SJp7neZDtAHBtgeO5FP7cWEmRQRcZsUJlezSZfb6B8", "url": "https://www.ssa.gov/antifraudfacts/", "type": "video"}, "332": {"title": "If You Are Deaf or Hard of Hearing - Social Security", "snippet": "", "uploaded": "", "thumbnail": "https://encrypted-tbn1.gstatic.com/images?q=tbn:ANd9GcRH3-yqq3EYDnSa3s17oRyJApKGeP49cUH1iwHUEdNDrH2Rg2Be2_IuB10", "url": "https://www.ssa.gov/people/deaf/", "type": "video"}, "333": {"title": "What Income Reduces Social Security Benefits? - Investopedia", "snippet": "", "uploaded": "", "thumbnail": "https://encrypted-tbn2.gstatic.com/images?q=tbn:ANd9GcRWHujKoKwOFbijUzNbgFmM5RTkHPxk33siVKwyRIcaOwxBp-HxIzHm6trCPLc", "url": "https://www.investopedia.com/articles/personal-finance/120715/how-does-my-parttime-job-affect-social-security.asp", "type": "video"}, "334": {"title": "Will my Social Security disability benefits change ... - AARP", "snippet": "", "uploaded": "", "thumbnail": "https://encrypted-tbn1.gstatic.com/images?q=tbn:ANd9GcSmCfmyQdBlQrxPL9HSDz3-z08owZhSEoC85h1hifqbXnr7WW20iv2-vYY", "url": "https://www.aarp.org/retirement/social-security/questions-answers/disability-benefits-retirement-age.html", "type": "video"}, "335": {"title": "How Long Do You Need To Work To Collect Social Security?", "snippet": "", "uploaded": "", "thumbnail": "https://encrypted-tbn1.gstatic.com/images?q=tbn:ANd9GcTMJnrl3DmuTQi2CKZyx_1j3tgvGtLWrFVyZ44VdC6cGfhXd5f0pPYigf0", "url": "https://www.aarp.org/retirement/social-security/questions-answers/work-length-social-security.html", "type": "video"}, "336": {"title": "disability benefits | Social Security Matters", "snippet": "", "uploaded": "", "thumbnail": "https://encrypted-tbn0.gstatic.com/images?q=tbn:ANd9GcRuGzvP8fuviLfWIE6sqb1Mu2hBqyk3q40lwfcwx6qv4oL_zffZGS7fhU8", "url": "https://blog.ssa.gov/tag/disability-benefits/", "type": "video"}, "337": {"title": "Same-Sex Couples | SSA - Social Security", "snippet": "", "uploaded": "", "thumbnail": "https://encrypted-tbn0.gstatic.com/images?q=tbn:ANd9GcSxKByiO7wxRMc82NHg8ITXWBmt1qpHk8gYtejpYs_fc1Ft12FR-x67JJ7E1NI", "url": "https://www.ssa.gov/people/same-sexcouples/", "type": "video"}, "338": {"title": "Estimate Your Benefits Today for a Secure Tomorrow | Social ...", "snippet": "", "uploaded": "", "thumbnail": "https://encrypted-tbn1.gstatic.com/images?q=tbn:ANd9GcSD2LwGaMHCH4h_RIqLC3wWAi8bJqNhTLhEv9I9r_v-xOBtuMURdauWp74", "url": "https://blog.ssa.gov/estimate-your-benefits-today-for-a-secure-tomorrow/", "type": "video"}, "339": {"title": "Social Security account | Social Security Matters", "snippet": "", "uploaded": "", "thumbnail": "https://encrypted-tbn0.gstatic.com/images?q=tbn:ANd9GcRcFEGaQbuH7HCaHXnjBFA3J66qMdhBvi633im9JdzedRjAgkWEyhPHMX4", "url": "https://blog.ssa.gov/tag/social-security-account/", "type": "video"}, "340": {"title": "Social Security benefits | Social Security Matters | Page 3", "snippet": "", "uploaded": "", "thumbnail": "https://encrypted-tbn0.gstatic.com/images?q=tbn:ANd9GcRcFEGaQbuH7HCaHXnjBFA3J66qMdhBvi633im9JdzedRjAgkWEyhPHMX4", "url": "https://blog.ssa.gov/tag/social-security-benefits/page/3/?url=make-money-fast-today-www.copypasteads.com", "type": "video"}, "341": {"title": "Social Security retirement benefits have a do-over. How to use it", "snippet": "", "uploaded": "", "thumbnail": "https://encrypted-tbn3.gstatic.com/images?q=tbn:ANd9GcSPp0GGM9tE7-tFquat18bDthSzpmiLavbQRKmN_sveWn9R9NnmHYbcKCI", "url": "https://www.cnbc.com/2020/02/07/social-security-retirement-benefits-have-a-do-over-how-to-use-it.html", "type": "video"}, "342": {"title": "Here's what to know about claiming Social Security retirement ...", "snippet": "", "uploaded": "", "thumbnail": "https://encrypted-tbn0.gstatic.com/images?q=tbn:ANd9GcRK9_smZiN0aj5zKXKMkqCEqxQHFE8fxELQtiDIq8o6FqmfXXTiPlbnbbDwXo2W", "url": "https://www.cnbc.com/2020/08/24/heres-what-to-know-about-claiming-social-security-retirement-benefits.html", "type": "video"}, "343": {"title": "Social Security benefits: How much will you will get based on ...", "snippet": "", "uploaded": "", "thumbnail": "https://encrypted-tbn2.gstatic.com/images?q=tbn:ANd9GcT2hYGd0IJBrPpLaWbV8O0EbcwB-9LsG3jSQ_CwuI-ZI3R3WP371TwDdiOV1HQN", "url": "https://www.cnbc.com/2020/09/15/social-security-benefits-how-much-will-you-will-get-based-on-income.html", "type": "video"}, "344": {"title": "Some retirees' Social Security benefits could dip unless ...", "snippet": "", "uploaded": "", "thumbnail": "https://encrypted-tbn1.gstatic.com/images?q=tbn:ANd9GcSwVzLPGOm6NPrP2GCbbI4NQbv5VWv26c7QvAcQ43DTpf7bESfeAg2_Qhfw6f0", "url": "https://www.cnbc.com/2020/08/05/some-retirees-social-security-benefits-could-dip-unless-congress-acts.html", "type": "video"}, "345": {"title": "Test your knowledge about Social Security benefits - CNBC.com", "snippet": "", "uploaded": "", "thumbnail": "https://encrypted-tbn3.gstatic.com/images?q=tbn:ANd9GcSniKFZKMAefxrFFJb8TPbTIyH9VOZFU0VJ-Nxd06CvsxWoOCMt1DbRq0ZMviwU", "url": "https://www.cnbc.com/2020/07/20/test-your-knowledge-about-social-security-benefits.html", "type": "video"}, "346": {"title": "Social Security benefits to get a 1.6% boost in 2020 - CNBC.com", "snippet": "", "uploaded": "", "thumbnail": "https://encrypted-tbn2.gstatic.com/images?q=tbn:ANd9GcTDrxrUylfxQPETIvm1OYoZmXKxZZkQY1YAQTxVtMXEQKyHJv2JEF9YTHKE", "url": "https://www.cnbc.com/2019/10/10/social-security-cola-will-be-1point6percent-in-2020.html", "type": "video"}, "347": {"title": "retire | Social Security Matters", "snippet": "", "uploaded": "", "thumbnail": "https://encrypted-tbn0.gstatic.com/images?q=tbn:ANd9GcRcFEGaQbuH7HCaHXnjBFA3J66qMdhBvi633im9JdzedRjAgkWEyhPHMX4", "url": "https://blog.ssa.gov/tag/retire/", "type": "video"}, "348": {"title": "Coronavirus: What to know if you plan to claim Social Security", "snippet": "", "uploaded": "", "thumbnail": "https://encrypted-tbn2.gstatic.com/images?q=tbn:ANd9GcR8FDhBiTvets3Q6AqlGKwdpeyFGmlAKftuLXv3h6aVldXt3IbXEY8TEZY", "url": "https://www.cnbc.com/2020/06/28/coronavirus-what-to-know-if-you-plan-to-claim-social-security.html", "type": "video"}, "349": {"title": "How delaying your Social Security benefits will get you more ...", "snippet": "", "uploaded": "", "thumbnail": "https://encrypted-tbn1.gstatic.com/images?q=tbn:ANd9GcQY3Mv8xqxdEDDJ0Y2DAVi9ld36u0VfPpQehTEY-hdW1UCNyprla4IgKqJCR3w", "url": "https://www.cnbc.com/2020/02/14/how-delaying-your-social-security-benefits-will-get-you-more-money.html", "type": "video"}, "350": {"title": "When Can You Start Collecting Social Security? - AARP", "snippet": "", "uploaded": "", "thumbnail": "https://encrypted-tbn1.gstatic.com/images?q=tbn:ANd9GcSmCfmyQdBlQrxPL9HSDz3-z08owZhSEoC85h1hifqbXnr7WW20iv2-vYY", "url": "https://www.aarp.org/retirement/social-security/questions-answers/when-can-i-collect-social-security.html", "type": "video"}, "351": {"title": "What Is The Full Retirement Age For Social Security? - AARP", "snippet": "", "uploaded": "", "thumbnail": "https://encrypted-tbn1.gstatic.com/images?q=tbn:ANd9GcSmCfmyQdBlQrxPL9HSDz3-z08owZhSEoC85h1hifqbXnr7WW20iv2-vYY", "url": "https://www.aarp.org/retirement/social-security/questions-answers/social-security-full-retirement-age.html", "type": "video"}, "352": {"title": "Social Security benefits by salary: How much will I receive", "snippet": "", "uploaded": "", "thumbnail": "https://encrypted-tbn3.gstatic.com/images?q=tbn:ANd9GcTCdNvAeilVP4ybBC0p_g0yPLNpAMSLyzNanvWXMFQGnyERrs8GSPGEDNdlVy4", "url": "https://www.cnbc.com/2020/09/08/social-security-benefits-by-salary-how-much-will-i-receive.html", "type": "video"}, "353": {"title": "my SSA | Social Security Matters", "snippet": "", "uploaded": "", "thumbnail": "https://encrypted-tbn0.gstatic.com/images?q=tbn:ANd9GcRcFEGaQbuH7HCaHXnjBFA3J66qMdhBvi633im9JdzedRjAgkWEyhPHMX4", "url": "https://blog.ssa.gov/tag/my-ssa/", "type": "video"}, "354": {"title": "How much can you get from Social Security if you make ...", "snippet": "", "uploaded": "", "thumbnail": "https://encrypted-tbn2.gstatic.com/images?q=tbn:ANd9GcTLQG3stckMSd9Z3Lmfk0w4mZf5512hZvoL3pT6Ho1fscHBWXaGEW_5_apF", "url": "https://www.cnbc.com/2020/04/17/how-much-can-you-get-from-social-security-if-you-make-35000-a-year.html", "type": "video"}, "355": {"title": "Seesaws and Social Security Benefits Indexing", "snippet": "", "uploaded": "", "thumbnail": "https://encrypted-tbn3.gstatic.com/images?q=tbn:ANd9GcT451okf3bP6fldLyN_61DGMGlxdSCXWbaBkeAUdMPY8R5-AYACeSWIDRQ", "url": "https://www.brookings.edu/bpea-articles/seesaws-and-social-security-benefits-indexing/", "type": "video"}, "356": {"title": "These retirees cannot count on Social Security payments", "snippet": "", "uploaded": "", "thumbnail": "https://encrypted-tbn3.gstatic.com/images?q=tbn:ANd9GcSPp0GGM9tE7-tFquat18bDthSzpmiLavbQRKmN_sveWn9R9NnmHYbcKCI", "url": "https://www.cnbc.com/2018/12/18/these-retirees-cannot-count-on-social-security-payments.html", "type": "video"}, "357": {"title": "Social Security: 9 tricks to get the most out of your benefits", "snippet": "", "uploaded": "", "thumbnail": "https://encrypted-tbn3.gstatic.com/images?q=tbn:ANd9GcTnXUTuiJSU0W9a8O98u7RXggf290yPFKdZIt71ZS5V5fsH-NjK0qOUP6E", "url": "https://www.usatoday.com/story/money/2020/03/04/social-security-9-tricks-get-most-out-your-benefits/4929214002/", "type": "video"}, "358": {"title": "Social Security benefits aren't k. Retiree costs are growing", "snippet": "", "uploaded": "", "thumbnail": "https://encrypted-tbn1.gstatic.com/images?q=tbn:ANd9GcQ5QhFNnbXUj774_tE_M23kyBOcJsyfzqqlXZidnPjlxJp3HjJnR16kT1un1-4", "url": "https://www.cnbc.com/2020/05/18/retiree-costs-are-growing-social-security-benefits-arent-helping.html", "type": "video"}, "359": {"title": "What you need to know about unemployment and Social ...", "snippet": "", "uploaded": "", "thumbnail": "https://encrypted-tbn3.gstatic.com/images?q=tbn:ANd9GcQmFCoq7wQs-fHcN85WBWdjTvckKEiacBbB89QPvVpH4SlAHtf0ffMZqZ2v_2xV", "url": "https://www.cnbc.com/2020/04/09/what-you-need-to-know-about-unemployment-and-social-security-benefits.html", "type": "video"}, "360": {"title": "How much more you will get in Social Security by delaying ...", "snippet": "", "uploaded": "", "thumbnail": "https://encrypted-tbn1.gstatic.com/images?q=tbn:ANd9GcQY3Mv8xqxdEDDJ0Y2DAVi9ld36u0VfPpQehTEY-hdW1UCNyprla4IgKqJCR3w", "url": "https://www.cnbc.com/2020/01/17/social-security-with-delayed-or-early-benefits-on-50000-salary.html", "type": "video"}, "361": {"title": "What to know if you take Social Security benefits amid a ...", "snippet": "", "uploaded": "", "thumbnail": "https://encrypted-tbn3.gstatic.com/images?q=tbn:ANd9GcSPp0GGM9tE7-tFquat18bDthSzpmiLavbQRKmN_sveWn9R9NnmHYbcKCI", "url": "https://www.cnbc.com/2020/03/09/what-to-know-if-you-take-social-security-benefits-amid-a-market-slump.html", "type": "video"}, "362": {"title": "Cuts to Social Security would hurt older, single women most of ...", "snippet": "", "uploaded": "", "thumbnail": "https://encrypted-tbn2.gstatic.com/images?q=tbn:ANd9GcQSPBvh1RfELq5H1xaTHIG4OitESL_fZ4CwGqIxHg4XVY8mu3U4tzdrar6IpKXm", "url": "https://www.cnbc.com/2019/06/26/cuts-to-social-security-would-hurt-older-single-women-most-of-all.html", "type": "video"}, "363": {"title": "How much you will get in Social Security benefits based on ...", "snippet": "", "uploaded": "", "thumbnail": "https://encrypted-tbn2.gstatic.com/images?q=tbn:ANd9GcT2hYGd0IJBrPpLaWbV8O0EbcwB-9LsG3jSQ_CwuI-ZI3R3WP371TwDdiOV1HQN", "url": "https://www.cnbc.com/2020/05/22/how-much-you-will-get-in-social-security-benefits-based-on-your-salary.html", "type": "video"}, "364": {"title": "What you need to know about your Social Security benefits", "snippet": "", "uploaded": "", "thumbnail": "https://encrypted-tbn2.gstatic.com/images?q=tbn:ANd9GcR_DmT8IJ3KlRQOTNXQjbhsKxx_sf6VaSpYRQamMkw5SB2UFESF_io2JD9qOVc", "url": "https://www.cnbc.com/2015/07/16/ed-to-know-about-your-social-security-benefits.html", "type": "video"}, "365": {"title": "This costly Social Security mistake could result in years of regret", "snippet": "", "uploaded": "", "thumbnail": "https://encrypted-tbn2.gstatic.com/images?q=tbn:ANd9GcTQvv6wnx0D2Di06Sf-FezFqGHCzgrNHQ7FqYSmfSt_9jr5hIYQ65h8hb98", "url": "https://www.cnbc.com/2020/01/10/this-costly-social-security-mistake-could-result-in-years-of-regret.html", "type": "video"}, "366": {"title": "Here's how to find out what your Social Security check will be ...", "snippet": "", "uploaded": "", "thumbnail": "https://encrypted-tbn1.gstatic.com/images?q=tbn:ANd9GcQgU2nc8HtrFppsGLpd9TTj16pDU7D9V0QvekhSmW95a0wneoAYnaLfM442tnFG", "url": "https://www.cnbc.com/2018/10/15/heres-how-to-find-out-what-your-social-security-check-will-be-in-2019.html", "type": "video"}, "367": {"title": "Social Security Launches New Campaign to Fight Scammers ...", "snippet": "", "uploaded": "", "thumbnail": "https://encrypted-tbn2.gstatic.com/images?q=tbn:ANd9GcQYTqzTeVvmXxL29SJp7neZDtAHBtgeO5FP7cWEmRQRcZsUJlezSZfb6B8", "url": "https://blog.ssa.gov/social-security-launches-new-campaign-to-fight-scammers/", "type": "video"}, "368": {"title": "Social Security recipients may benefit from coronavirus relief ...", "snippet": "", "uploaded": "", "thumbnail": "https://encrypted-tbn1.gstatic.com/images?q=tbn:ANd9GcTZ8mm25GdNVpfWtouQNEHPlSrA0rE2uDL0ZBvraarGBgomjjqT-td_UWUoiLG-", "url": "https://www.cnbc.com/2020/03/27/social-security-recipients-may-benefit-from-coronavirus-relief-checks.html", "type": "video"}, "369": {"title": "When To Take Social Security: It Pays to Wait | National ...", "snippet": "", "uploaded": "", "thumbnail": "https://encrypted-tbn1.gstatic.com/images?q=tbn:ANd9GcS0pspMcuUufbn63mRY1sq2eYfLR5IcN0tmhgwlHQPdnQxKd7mdzPWE-es", "url": "https://www.nasi.org/WhenToTakeSocialSecurity", "type": "video"}, "370": {"title": "How much you will get from Social Security if you make ...", "snippet": "", "uploaded": "", "thumbnail": "https://encrypted-tbn2.gstatic.com/images?q=tbn:ANd9GcT2hYGd0IJBrPpLaWbV8O0EbcwB-9LsG3jSQ_CwuI-ZI3R3WP371TwDdiOV1HQN", "url": "https://www.cnbc.com/2020/05/15/how-much-you-will-get-from-social-security-if-you-make-60000-a-year.html", "type": "video"}, "371": {"title": "October | 2018 | Social Security Matters", "snippet": "", "uploaded": "", "thumbnail": "https://encrypted-tbn0.gstatic.com/images?q=tbn:ANd9GcRuGzvP8fuviLfWIE6sqb1Mu2hBqyk3q40lwfcwx6qv4oL_zffZGS7fhU8", "url": "https://blog.ssa.gov/2018/10/", "type": "video"}, "372": {"title": "Can you switch from Social Security retirement benefits to ...", "snippet": "", "uploaded": "", "thumbnail": "https://encrypted-tbn3.gstatic.com/images?q=tbn:ANd9GcRL5wZngy6DCJkiQjDEklVBhOC3l2e6LFUifveuPnAkNsHyxcjFO0j-PD8g", "url": "https://www.aarp.org/retirement/social-security/questions-answers/retirement-to-disability.html", "type": "video"}, "373": {"title": "VIDEO: Social Security: It Pays to Wait | National Academy of ...", "snippet": "", "uploaded": "", "thumbnail": "https://encrypted-tbn0.gstatic.com/images?q=tbn:ANd9GcSoUgMjvt4AuZG_rKf42bo17w4IJ5uojJqAguAr4WTcdXmgyb8l-y-R7LI", "url": "https://www.nasi.org/learn/social-security/video-social-security-it-pays-wait", "type": "video"}, "374": {"title": "10 Myths and Misconceptions About Social Security - AARP", "snippet": "", "uploaded": "", "thumbnail": "https://encrypted-tbn3.gstatic.com/images?q=tbn:ANd9GcQJiXi41AvzuOvMnS2VL3k-jtfPcmicVeAK5kuPuKjS5-HM43FyyZ10NRhJ", "url": "https://www.aarp.org/retirement/social-security/info-2020/10-myths-explained.html", "type": "video"}, "375": {"title": "Social Security benefits | Social Security Matters | Page 3", "snippet": "", "uploaded": "", "thumbnail": "https://encrypted-tbn0.gstatic.com/images?q=tbn:ANd9GcRcFEGaQbuH7HCaHXnjBFA3J66qMdhBvi633im9JdzedRjAgkWEyhPHMX4", "url": "https://blog.ssa.gov/tag/social-security-benefits/page/3/?url=makemoney-copypasteads.com", "type": "video"}, "376": {"title": "How can I get a copy of my Social Security award letter? - AARP", "snippet": "", "uploaded": "", "thumbnail": "https://encrypted-tbn0.gstatic.com/images?q=tbn:ANd9GcTFnKU3ch-0VpYJiYBxFDPW_eWEoIi3EU_rFXOlJ7dNhiuRZzTGRCFpufI", "url": "https://www.aarp.org/retirement/social-security/questions-answers/get-copy-of-award-letter.html", "type": "video"}, "377": {"title": "Michele's Success Story - Ticket to Work - Social Security", "snippet": "", "uploaded": "", "thumbnail": "https://encrypted-tbn0.gstatic.com/images?q=tbn:ANd9GcTlzAI-hY4_PLaUgqjJkl-x1fiIwBVwl0drtGu47_7NHbOtAiYt-NpVaJa_XbU", "url": "https://choosework.ssa.gov/library/michele-success-story", "type": "video"}, "378": {"title": "Understanding Social Security benefits and employment", "snippet": "", "uploaded": "", "thumbnail": "https://encrypted-tbn0.gstatic.com/images?q=tbn:ANd9GcT73_NVyLqBxzntLMxW59LBz6x0RlHrVV5rOlHs2C9X50gcLktrPzu3Vyij8IMc", "url": "https://www.autismspeaks.org/blog/understanding-social-security-benefits-and-employment", "type": "video"}, "379": {"title": "Social Security Benefits - Overview - YouTube", "snippet": "", "uploaded": "", "thumbnail": "https://i.ytimg.com/vi/Is5Rkj7TCak/default.jpg?sqp=-oaymwEECHQQQQ&rs=AMzJL3n9JDIzgvYiGnZIW5Hq0JXtmGij-g", "url": "https://www.youtube.com/watch?v=Is5Rkj7TCak", "type": "video"}, "380": {"title": "How To Get The Maximum Social Security Benefit - YouTube", "snippet": "", "uploaded": "", "thumbnail": "https://i.ytimg.com/vi/42P3jThp5ig/default.jpg?sqp=-oaymwEECHQQQQ&rs=AMzJL3naMYlTCbW_BPkOXl6yeWQc6nDHlw", "url": "https://www.youtube.com/watch?v=42P3jThp5ig", "type": "video"}, "381": {"title": "What Is A My Social Security Account? - AARP", "snippet": "", "uploaded": "", "thumbnail": "https://encrypted-tbn2.gstatic.com/images?q=tbn:ANd9GcShM2Vmdi7S96fqH7TTd4WNq8HoT5xRCsyv-2iXaxbhIckn40MOg23FDn-X", "url": "https://www.aarp.org/retirement/social-security/questions-answers/what-is-my-social-security.html", "type": "video"}, "382": {"title": "Action Alert \u2013 Protect Access to Social Security Benefits ...", "snippet": "", "uploaded": "", "thumbnail": "https://encrypted-tbn1.gstatic.com/images?q=tbn:ANd9GcQEiipBk2iYIm_itjNhWw03sSb4InP1jDKCVNhCD_ChRX6Ro8fRSVYWqbXi", "url": "https://www.centerforpublicrep.org/news/action-alert-protect-access-to-social-security-benefits/", "type": "video"}, "383": {"title": "Social Security Benefits to Increase in 2020 - YouTube", "snippet": "", "uploaded": "", "thumbnail": "https://i.ytimg.com/vi/cuUvw7JGNMw/default.jpg?sqp=-oaymwEECHQQQQ&rs=AMzJL3lbsm_7_8u9GUX8QSf5nc7_dAj8EA", "url": "https://www.youtube.com/watch?v=cuUvw7JGNMw", "type": "video"}, "384": {"title": "Social Security benefits: How much money the 2021 COLA ...", "snippet": "", "uploaded": "", "thumbnail": "https://encrypted-tbn0.gstatic.com/images?q=tbn:ANd9GcTtbXEjiSlHm5BoFeOsPzc8t0255sKvQ6NSFs_dBzxreKMjlDiScSfu3s8AE0M", "url": "https://www.cnbc.com/2020/09/17/social-security-benefits-how-much-money-the-2021-cola-will-give-you.html", "type": "video"}, "385": {"title": "Social Security | T. Rowe Price", "snippet": "", "uploaded": "", "thumbnail": "https://encrypted-tbn0.gstatic.com/images?q=tbn:ANd9GcR8dTuYlgY7_jzc1Eg3-K6ZHRyRFmrQO8r-nGrM1jC8wL24jlkID2Cxa60", "url": "https://www.troweprice.com/personal-investing/resources/planning/retirement-planning/social-security.html", "type": "video"}, "386": {"title": "What to Consider When Applying for Retirement Benefits ...", "snippet": "", "uploaded": "", "thumbnail": "https://i.ytimg.com/vi/Ks65lX98st8/default.jpg?sqp=-oaymwEECHQQQQ&rs=AMzJL3lDBjfWZXfYX3Xcqu7c1UZONaszIA", "url": "https://www.youtube.com/watch?v=Ks65lX98st8", "type": "video"}, "387": {"title": "How Social Security benefits are calculated on a $50,000 ...", "snippet": "", "uploaded": "", "thumbnail": "https://i.ytimg.com/vi/7_1v3fJ44Pg/default.jpg?sqp=-oaymwEECHQQQQ&rs=AMzJL3n7MxBGumSEN2HgQTYU63h5r6Siag", "url": "https://www.youtube.com/watch?v=7_1v3fJ44Pg", "type": "video"}, "388": {"title": "Can I Collect Social Security From My Ex-Spouse? - AARP", "snippet": "", "uploaded": "", "thumbnail": "https://encrypted-tbn0.gstatic.com/images?q=tbn:ANd9GcTFnKU3ch-0VpYJiYBxFDPW_eWEoIi3EU_rFXOlJ7dNhiuRZzTGRCFpufI", "url": "https://www.aarp.org/retirement/social-security/questions-answers/ex-spouse-social-security.html", "type": "video"}, "389": {"title": "Students | SSA - Social Security", "snippet": "", "uploaded": "", "thumbnail": "https://encrypted-tbn0.gstatic.com/images?q=tbn:ANd9GcSxKByiO7wxRMc82NHg8ITXWBmt1qpHk8gYtejpYs_fc1Ft12FR-x67JJ7E1NI", "url": "https://www.ssa.gov/people/students/", "type": "video"}, "390": {"title": "Will Marriage Affect My Social Security Benefits? - AARP", "snippet": "", "uploaded": "", "thumbnail": "https://encrypted-tbn0.gstatic.com/images?q=tbn:ANd9GcTFnKU3ch-0VpYJiYBxFDPW_eWEoIi3EU_rFXOlJ7dNhiuRZzTGRCFpufI", "url": "https://www.aarp.org/retirement/social-security/questions-answers/does-marriage-affect-social-security.html", "type": "video"}, "391": {"title": "Disability | Social Security Matters", "snippet": "", "uploaded": "", "thumbnail": "https://encrypted-tbn0.gstatic.com/images?q=tbn:ANd9GcRuGzvP8fuviLfWIE6sqb1Mu2hBqyk3q40lwfcwx6qv4oL_zffZGS7fhU8", "url": "https://blog.ssa.gov/tag/disability/", "type": "video"}, "392": {"title": "Social Security SSDI and SSI are Different Programs - AARP", "snippet": "", "uploaded": "", "thumbnail": "https://encrypted-tbn0.gstatic.com/images?q=tbn:ANd9GcTxI6QnCYuZylEnrT0QpET1zUrPpRbCoUBNKNIqfGGI45cVSUOol6WOuQM", "url": "https://www.aarp.org/retirement/social-security/questions-answers/ssdi-ssi-how-each-works.html", "type": "video"}, "393": {"title": "Social Security: 3 ways to correct a mistake with your benefits", "snippet": "", "uploaded": "", "thumbnail": "https://encrypted-tbn2.gstatic.com/images?q=tbn:ANd9GcQOnzG2aI9-zsNo0N_BN76HI3J5-Fix1ikHLViz3u3oLZBCU34pQ5zUTB4", "url": "https://www.usatoday.com/story/money/2020/05/06/social-security-3-ways-correct-mistake-your-benefits/3031715001/", "type": "video"}, "394": {"title": "Social Security: Making up for retirement shortfall - USA Today", "snippet": "", "uploaded": "", "thumbnail": "https://encrypted-tbn0.gstatic.com/images?q=tbn:ANd9GcTvq4TOiEAj_bGACwRG-ZY_3olp4PfJql7q8ERGK99MsbesXDyi6B5wQN4", "url": "https://www.usatoday.com/story/money/2020/06/03/social-security-making-up-retirement-shortfall/5260606002/", "type": "video"}, "395": {"title": "How to Set Up an Online Social Security Account - AARP", "snippet": "", "uploaded": "", "thumbnail": "https://encrypted-tbn0.gstatic.com/images?q=tbn:ANd9GcTpQKKMrX9Mk9ounADLKqH1Q2gmmpGDO9a7t7DzEIwWatnyLb0LggRAcDY", "url": "https://www.aarp.org/retirement/social-security/info-2020/open-your-online-account.html", "type": "video"}, "396": {"title": "April | 2018 | Social Security Matters", "snippet": "", "uploaded": "", "thumbnail": "https://encrypted-tbn0.gstatic.com/images?q=tbn:ANd9GcRcFEGaQbuH7HCaHXnjBFA3J66qMdhBvi633im9JdzedRjAgkWEyhPHMX4", "url": "https://blog.ssa.gov/2018/04/", "type": "video"}, "397": {"title": "Social Security: Earnings test misconceptions can lower your ...", "snippet": "", "uploaded": "", "thumbnail": "https://encrypted-tbn0.gstatic.com/images?q=tbn:ANd9GcSpLB5JQMFSO9rq0jEbFIzIaDmUGKoqsytbbVL3-mq8wJPXPKmeHThNkq0x", "url": "https://www.usatoday.com/story/money/2020/08/24/social-security-earnings-test-misconceptions-benefits/5618931002/", "type": "video"}}
