# Supplementary material for: An architecture for non-linear discovery of aggregated multimedia document web search results
Source: PeerJ Comput Sci. 2021 Apr 21;7:e449. doi: 10.7717/peerj-cs.449 (PMC8080422; doi:10.7717/peerj-cs.449)
Supplement: Supplemental Information 1 — We used each query cached file as the single experimental run. We calculated the mean from 5 iterations and again calculated the mean average of 5 iterations in the end. [file peerj-cs-07-449-s001.zip › QUERY_CACHE/snip_view20]

{"0": {"title": "HealthCare.gov: Get 2020 health coverage. Health Insurance ...", "snippet": "Official site of Affordable Care Act. Enroll now for 2020 coverage. See health coverage choices, ways to save today, how law affects you.", "url": "https://www.healthcare.gov/", "type": "web"}, "1": {"title": "Get Healthcare Coverage, Health Insurance Marketplace ...", "snippet": "Get Affordable Care Act info for individuals, families today. Affordable quality health insurance coverage.", "url": "https://www.healthcare.gov/get-coverage/", "type": "web"}, "2": {"title": "Health insurance for individuals & families | UnitedHealthcare", "snippet": "Insurance that pays a set (fixed) amount of money for specific medical services, often to help offset the costs not covered by a traditional health insurance plan. Insurance that offers benefits to help cover expenses related to qualifying serious illnesses.", "url": "https://www.uhc.com/individual-and-family", "type": "web"}, "3": {"title": "Individuals & Families | Blue Cross Blue Shield", "snippet": "Find the health insurance option that meets your needs. Individual Families ... Healthcare coverage is one of the most important decisions you make. Choose the\u00a0...", "url": "https://www.bcbs.com/individuals-families", "type": "web"}, "4": {"title": "Health Insurance | USAGov", "snippet": "Get information on health insurance, including Medicaid, Medicare, and find help paying for medical bills.", "url": "https://www.usa.gov/health-insurance", "type": "web"}, "5": {"title": "eHealth | Get Health Insurance Plans & Quotes", "snippet": "Having health insurance coverage can save you money on doctor's visits, prescriptions drugs, preventative care and other health-care services. Typical health insurance plans for individuals include costs such as a monthly premium, annual deductible, copayments, and coinsurance.", "url": "https://www.ehealthinsurance.com/", "type": "web"}, "6": {"title": "Buying Health Insurance | How to Buy an Individual Health ...", "snippet": "Aetna offers health insurance, as well as dental, vision and other plans, to meet the needs of individuals and families, employers, health care providers and\u00a0...", "url": "https://www.aetna.com/individuals-families/buy-health-insurance-from-aetna.html", "type": "web"}, "7": {"title": "Aetna: Health Insurance Plans", "snippet": "Aetna offers health insurance, as well as dental, vision and other plans, to meet the needs of individuals and families, employers, health care providers and\u00a0...", "url": "https://www.aetna.com/index.html", "type": "web"}, "8": {"title": "Health Insurance Plans for Individuals and Families | Cigna", "snippet": "Get covered with an individual health insurance plan from Cigna. Explore your options and view additional information and resources.", "url": "https://www.cigna.com/individuals-families/plans-services/health-insurance-plans/", "type": "web"}, "9": {"title": "Affordable Health Insurance Plans | Quotes, Coverage & More ...", "snippet": "Official Site: Shop Anthem Blue Cross Blue Shield for competitively priced health insurance plans. Get a quote today for you and your family on the Anthem.com\u00a0...", "url": "https://www.anthem.com/individual-and-family/health-insurance/", "type": "web"}, "10": {"title": "Humana: Find the Right Health Insurance Plan | Sign up for ...", "snippet": "Find the health insurance plan to fit your needs from Humana. Turning 65? You can sign up for Medicare coverage! Start with healthy, start with Humana.", "url": "https://www.humana.com/", "type": "web"}, "11": {"title": "Medicare.gov: the official U.S. government site for Medicare ...", "snippet": "Learn Moreopens in new window. Find care. Search all providers & facilities. 2020-plans. Need a 2020 plan? Find 2020 health & drug plans. get-started\u00a0...", "url": "https://www.medicare.gov/", "type": "web"}, "12": {"title": "Health Insurance Definition - Investopedia", "snippet": "Jul 8, 2020 \u2014 Health insurance is a type of insurance coverage that typically pays for medical, surgical, prescription drug and sometimes dental expenses\u00a0...", "url": "https://www.investopedia.com/terms/h/healthinsurance.asp", "type": "web"}, "13": {"title": "Health Insurance | HHS.gov", "snippet": "HHS makes health insurance coverage more affordable, secure, and reliable for Americans through the current law, Medicare, Medicaid, CHIP.", "url": "https://www.hhs.gov/programs/health-insurance/index.html", "type": "web"}, "14": {"title": "Health insurance - Wikipedia", "snippet": "Health insurance is an insurance that covers the whole or a part of the risk of a person incurring medical expenses, spreading the risk over numerous persons.", "url": "https://en.wikipedia.org/wiki/Health_insurance", "type": "web"}, "15": {"title": "AHIP", "snippet": "The health and well-being of millions of Americans remains our highest priority. Health insurance providers are committed to help prevent the spread of COV.", "url": "https://www.ahip.org/", "type": "web"}, "16": {"title": "Maryland Health Connection | Maryland's Health Insurance ...", "snippet": "Maryland's official health insurance marketplace. Get connected to quality, affordable health coverage. You may qualify for lower costs.", "url": "https://www.marylandhealthconnection.gov/", "type": "web"}, "17": {"title": "Covered California\u2122 | The Official Site of California's Health ...", "snippet": "Covered California is California's official health insurance marketplace, where individuals, families and small businesses can get brand-name health insurance\u00a0...", "url": "https://www.coveredca.com/", "type": "web"}, "18": {"title": "Health Insurance - US News", "snippet": "U.S. News offers information on how to buy health insurance and publishes plan ratings for every state. If you're over 65, see the guide to Medicare plans.", "url": "https://health.usnews.com/health-insurance", "type": "web"}, "19": {"title": "EmblemHealth: Health Insurance Information & Resources For ...", "snippet": "EmblemHealth provides all our members the latest plan & health information, including GHI Insurance information. We are dedicated to helping you stay healthy,\u00a0...", "url": "https://www.emblemhealth.com/", "type": "web"}, "20": {"title": "Info on Health Insurance, Medicare Reform and ACA - AARP", "snippet": "Find information about health insurance, the new health care law, long-term care insurance, disability coverage, vision and dental insurance.", "url": "https://www.aarp.org/health/health-insurance/", "type": "web"}, "21": {"title": "The Health Insurance Marketplace | Internal Revenue Service", "snippet": "Feb 18, 2020 \u2014 Find information about the Health Insurance Marketplace where you can review health care coverage options and purchase insurance.", "url": "https://www.irs.gov/affordable-care-act/individuals-and-families/the-health-insurance-marketplace", "type": "web"}, "22": {"title": "Health Insurance Aid | ADA - American Diabetes Association", "snippet": "Health Insurance Aid. Access to medical care is key to managing your diabetes. Get more information on resources available to people living with diabetes.", "url": "https://www.diabetes.org/resources/health-insurance-aid", "type": "web"}, "23": {"title": "Understanding Health Insurance | American Cancer Society", "snippet": "Some may qualify for certain government-funded health care plans. Individuals can also purchase insurance plans through the Health Insurance Marketplace.", "url": "https://www.cancer.org/treatment/finding-and-paying-for-treatment/understanding-health-insurance.html", "type": "web"}, "24": {"title": "Health Insurance: MedlinePlus", "snippet": "Dec 17, 2019 \u2014 Summary. Health insurance helps protect you from high medical care costs. It is a contract between you and your insurance company. You buy a\u00a0...", "url": "https://medlineplus.gov/healthinsurance.html", "type": "web"}, "25": {"title": "Health Insurance Coverage and Plans | USAA", "snippet": "Find health insurance to fit your lifestyle. USAA offers comprehensive, fixed health benefit and short-term health insurance plans.", "url": "https://www.usaa.com/inet/wc/insurance-health-insurance-main", "type": "web"}, "26": {"title": "Blue Cross NC: North Carolina Health Insurance Plans", "snippet": "Shop for health insurance plans for North Carolina. Blue Cross NC offers individual and family, Medicare, vision, and dental insurance plan options.", "url": "https://www.bluecrossnc.com/", "type": "web"}, "27": {"title": "Health Insurance Marketplaces | CMS", "snippet": "The Affordable Care Act helps create a competitive private health insurance market through the creation of Health Insurance Marketplaces. These State-based\u00a0...", "url": "https://www.cms.gov/CCIIO/Programs-and-Initiatives/Health-Insurance-Marketplaces", "type": "web"}, "28": {"title": "Health Insurance - Census Bureau", "snippet": "The Bureau collects health insurance data using three national surveys: CPS ASEC, ACS, and SIPP.", "url": "https://www.census.gov/topics/health/health-insurance.html", "type": "web"}, "29": {"title": "Workers With Health Insurance Face Rising Out-of-Pocket Costs", "snippet": "3 days ago \u2014 The high cost of health care is persisting during the pandemic, even for people lucky enough to still have job-based insurance. The average\u00a0...", "url": "https://www.nytimes.com/2020/10/08/health/health-insurance-premiums-deductibles.html", "type": "web"}, "30": {"title": "InsureKidsNow.gov: Home", "snippet": "Millions of children and teens qualify for free or low-cost health and dental coverage through Medicaid & the Children's Health Insurance Program (CHIP).", "url": "https://www.insurekidsnow.gov/", "type": "web"}, "31": {"title": "Health Insurance Center: Your Guide to the Affordable Care Act", "snippet": "WebMD provides coverage of health care reform, Medicare, Medicaid, health insurance, and the Affordable Care Act, including benefits, costs, coverage,\u00a0...", "url": "https://www.webmd.com/health-insurance/default.htm", "type": "web"}, "32": {"title": "New York State of Health | Health Plan Marketplace for ...", "snippet": "Visit New York State of Health to select the right health insurance for your individual, family or small business needs. It's your place to shop, compare and enroll\u00a0...", "url": "https://nystateofhealth.ny.gov/", "type": "web"}, "33": {"title": "Health Insurance and Mental Health Services | MentalHealth ...", "snippet": "Mar 18, 2020 \u2014 Q: Does the Affordable Care Act require insurance plans to cover mental health benefits? Answer: As of 2014, most individual and small group\u00a0...", "url": "https://www.mentalhealth.gov/get-help/health-insurance", "type": "web"}, "34": {"title": "Health Insurance: Enrollment Counselors - NYC Health", "snippet": "Our counselors will: Explain your health insurance and care options, regardless of your immigration status. Help you and your family enroll in or renew health\u00a0...", "url": "https://www1.nyc.gov/site/doh/health/health-topics/health-insurance.page", "type": "web"}, "35": {"title": "CR's Guide to Health Insurance - Consumer Reports", "snippet": "Sep 29, 2020 \u2014 Understanding health insurance doesn't have to be so hard. Here's our advice on how to choose a plan, whether you get it from your employer,\u00a0...", "url": "https://www.consumerreports.org/health-insurance/guide-to-health-insurance/", "type": "web"}, "36": {"title": "Children's Health Insurance Program (CHIP) | Medicaid", "snippet": "The Children's Health Insurance Program (CHIP) provides health coverage to eligible children, through both Medicaid and separate CHIP programs. CHIP is\u00a0...", "url": "https://www.medicaid.gov/chip/index.html", "type": "web"}, "37": {"title": "Harvard Pilgrim Health Care: Home", "snippet": "Harvard Pilgrim is a leading not-for-profit health services company serving members in Connecticut, Maine, Massachusetts, New Hampshire and beyond.", "url": "https://www.harvardpilgrim.org/", "type": "web"}, "38": {"title": "Racial and Ethnic Disparities in Health Insurance Coverage ...", "snippet": "Health insurance coverage varies substantially between racial and ethnic groups in the United States. Compared to non-Hispanic whites, African Americans and\u00a0...", "url": "https://www.ncbi.nlm.nih.gov/pmc/articles/PMC5370590/", "type": "web"}, "39": {"title": "Health Insurance Plans / Health | MyBenefits / Department of ...", "snippet": "Health Insurance Plans. The State of Florida offers comprehensive health coverage to meet the needs of you and your family through a variety of health plans.", "url": "https://www.mybenefits.myflorida.com/health/health_insurance_plans", "type": "web"}, "40": {"title": "MNsure Home / MNsure", "snippet": "MNsure is Minnesota's health insurance marketplace where individuals and families can shop, compare and choose health insurance coverage that meets their\u00a0...", "url": "https://www.mnsure.org/", "type": "web"}, "41": {"title": "Blue Cross and Blue Shield of Illinois: Home", "snippet": "Buy health insurance from BCBSIL. We offer individual, family and Medicare supplemental and Medicaid plans for your health care needs. Open Enrollment\u00a0...", "url": "https://www.bcbsil.com/", "type": "web"}, "42": {"title": "Health Care and Coverage | Wisconsin Department of Health ...", "snippet": "Primary page listing all health care and coverage programs and services.", "url": "https://www.dhs.wisconsin.gov/health-care-coverage/index.htm", "type": "web"}, "43": {"title": "HealthPartners \u2013 Top-Rated insurance and health care in ...", "snippet": "Whether you need help with choosing an insurance plan, or you need expert care \u2013 we've got you covered.", "url": "https://www.healthpartners.com/", "type": "web"}, "44": {"title": "Health Insurance Marketplace Calculator | KFF", "snippet": "Oct 31, 2019 \u2014 The Health Insurance Marketplace Calculator, updated with 2020 premium data, provides estimates of health insurance premiums and\u00a0...", "url": "https://www.kff.org/interactive/subsidy-calculator/", "type": "web"}, "45": {"title": "VA Health Care | Veterans Affairs", "snippet": "Jul 16, 2020 \u2014 Learn how to apply for and manage VA health care benefits for Veterans. We offer primary and specialty Veterans health care services,\u00a0...", "url": "https://www.va.gov/health-care", "type": "web"}, "46": {"title": "DEFINITIONS OF HEALTH INSURANCE TERMS", "snippet": "This is common in self-insured health care plans. Coinsurance - A form of medical cost sharing in a health insurance plan that requires an insured person to pay\u00a0...", "url": "https://www.bls.gov/ncs/ebs/sp/healthterms.pdf", "type": "web"}, "47": {"title": "Affordable health insurance: your buying guide ...", "snippet": "A comprehensive consumer guide to individual health insurance and coverage options, featuring plan shopping options and enrollment tools.", "url": "https://www.healthinsurance.org/", "type": "web"}, "48": {"title": "FastStats - Health Insurance Coverage - CDC", "snippet": "Health Insurance Coverage \u00b7 Uninsured Number of persons under age 65 uninsured at the time of interview: 30.1 million \u00b7 Private insurance Percent of persons\u00a0...", "url": "https://www.cdc.gov/nchs/fastats/health-insurance.htm", "type": "web"}, "49": {"title": "Healthcare & Insurance Healthcare - OPM", "snippet": "Healthcare & Insurance Healthcare. The Federal Employees Health Benefits (FEHB) Program. The FEHB Program can help you and your family meet your health\u00a0...", "url": "https://www.opm.gov/healthcare-insurance/healthcare/", "type": "web"}, "50": {"title": "Get a Quote for Affordable Health Insurance | Progressive", "snippet": "Compare health insurance plans to find affordable and extensive coverage that works for you and your family. We offer choices for every budget.", "url": "https://www.progressive.com/insurance/health/", "type": "web"}, "51": {"title": "Oscar | Health insurance made easy", "snippet": "Oscar is the first health insurance company built to make health care easy. Our focus on simplifying health care for the consumer is driving record levels of\u00a0...", "url": "https://www.hioscar.com/", "type": "web"}, "52": {"title": "Companies are making some changes for employees health ...", "snippet": "2 days ago \u2014 More coverage for virtual doctors' visits. Expanded mental health benefits. Access to on-site health clinics.", "url": "https://www.cnn.com/2020/10/08/politics/employer-health-care-open-enrollment/index.html", "type": "web"}, "53": {"title": "Home | TRICARE", "snippet": "... Download a Form \u00b7 Change My Primary Care Manager \u00b7 File or Check a Claim \u00b7 Get Proof of TRICARE Coverage \u00b7 View My Military Health Record. family of 4\u00a0...", "url": "https://www.tricare.mil/", "type": "web"}, "54": {"title": "Health Insurance | Billing & Records | UCSF Health", "snippet": "UCSF Medical Center and UCSF Medical Group will remain a contracted tertiary provider for Anthem Covered California patients if their health care provider refers\u00a0...", "url": "https://www.ucsfhealth.org/billing-and-insurance/health-insurance", "type": "web"}, "55": {"title": "Home | Blue Cross and Blue Shield of Texas", "snippet": "Buy health insurance from BCBSTX. We offer individual, family and Medicare supplemental and Medicaid plans for your health care needs. Open Enrollment\u00a0...", "url": "https://www.bcbstx.com/", "type": "web"}, "56": {"title": "myuhc - Member Login | UnitedHealthcare - myUHC.com", "snippet": "It takes just minutes to register - and you'll instantly get 24/7 access to manage your plan. Find a Doctor. Find a doctor, medical specialist, mental health care\u00a0...", "url": "https://www.myuhc.com/member/prelogoutLayout.do?reason=logout", "type": "web"}, "57": {"title": "Fidelis Care", "snippet": "Fidelis Care provides quality, affordable health insurance coverage to more than 1.7 million people of all ages and at all stages of life in New York State.", "url": "https://www.fideliscare.org/", "type": "web"}, "58": {"title": "Kaiser Permanente: Custom Care & Coverage Just For You", "snippet": "Visit kp.org to learn how we customize care and coverage just for you. ... With a focus on preventive care, our health and wellness resources help you \u2014 and\u00a0...", "url": "https://healthy.kaiserpermanente.org/", "type": "web"}, "59": {"title": "State Group Health Insurance | Employee Benefits", "snippet": "UW System offers comprehensive medical and prescription drug coverage to eligible employees and their family members through the State Group Health\u00a0...", "url": "https://www.wisconsin.edu/ohrwd/benefits/health/", "type": "web"}, "60": {"title": "Health Insurance Plans | Stanford Health Care", "snippet": "Most insurance plans offer medical coverage and behavioral health/mental health coverage, however, they may not always access the same network of providers.", "url": "https://stanfordhealthcare.org/for-patients-visitors/health-insurance-plans.html", "type": "web"}, "61": {"title": "LA Care Health Plan: Home", "snippet": "L.A. Care offers high quality, affordable health coverage to Los Angeles County residents.", "url": "https://www.lacare.org/", "type": "web"}, "62": {"title": "Health Insurance Programs - Individual Health Coverage (IHC ...", "snippet": "In 1992, the New Jersey Legislature created two programs to guarantee access to health coverage for individuals and small employers, regardless of health\u00a0...", "url": "https://www.state.nj.us/dobi/reform.htm", "type": "web"}, "63": {"title": "Affordable Michigan Health Insurance Quotes | bcbsm.com", "snippet": "Do you need to buy Michigan health insurance for you and your family? Do you have questions about your existing individual or group policy? We're here to\u00a0...", "url": "https://www.bcbsm.com/", "type": "web"}, "64": {"title": "UPMC Health Plan: Quality Health Insurance", "snippet": "UPMC Health Plan offers access to the best hospitals, best doctors, and best customer service for individuals, families and employer groups. Find out why more\u00a0...", "url": "https://www.upmchealthplan.com/", "type": "web"}, "65": {"title": "Executive Order on An America-First Healthcare Plan | The ...", "snippet": "Sep 24, 2020 \u2014 Regardless of health-insurance coverage, two\u2011thirds of adults in America still worry about the threat of unexpected medical bills. This fear is the\u00a0...", "url": "https://www.whitehouse.gov/presidential-actions/executive-order-america-first-healthcare-plan/", "type": "web"}, "66": {"title": "Health Insurance - NJ.gov", "snippet": "Welcome to Get Covered New Jersey, where you can find affordable health insurance for you and your family. Open Enrollment starts November 1, 2020.", "url": "https://nj.gov/getcoverednj/", "type": "web"}, "67": {"title": "HAP | Affordable Michigan Health Insurance | Michigan Health ...", "snippet": "Affordable Michigan health insurance plans for individuals, families, employer groups and Medicare and Medicaid members.", "url": "https://www.hap.org/", "type": "web"}, "68": {"title": "View Plans", "snippet": "{ metadata.description }}", "url": "https://www.uhone.com/shop/", "type": "web"}, "69": {"title": "Connect for Health Colorado", "snippet": "Connect for Health Colorado, health insurance, get health insurance in Colorado.", "url": "https://connectforhealthco.com/", "type": "web"}, "70": {"title": "How Does Health Insurance Work? - The Balance", "snippet": "Health insurance is necessary in America to protect you from the high cost of health care. America's reliance on it increases health care costs.", "url": "https://www.thebalance.com/how-does-health-insurance-work-3306069", "type": "web"}, "71": {"title": "Florida Blue: Florida Health Insurance Plans", "snippet": "Jan 10, 2020 \u2014 Florida Blue offers affordable health insurance plans to individuals, families, and businesses. Explore our medical, dental, and Medicare health\u00a0...", "url": "https://www.floridablue.com/", "type": "web"}, "72": {"title": "Why is Health Insurance Important? | American Heart ...", "snippet": "If you have heart disease or stroke, health insurance can help. You're more likely to get the care you need, have shorter hospital stays and get healthier\u00a0...", "url": "https://www.heart.org/en/health-topics/consumer-healthcare/why-is-health-insurance-important", "type": "web"}, "73": {"title": "Health Insurance: Premiums and Increases", "snippet": "An updated look at 2019 health insurance premiums and rates presented nationally and by state for plan year, plus detailed filings for 2018. Tables include\u00a0...", "url": "https://www.ncsl.org/research/health/health-insurance-premiums.aspx", "type": "web"}, "74": {"title": "International Health Insurance - Aetna international", "snippet": "Aetna's international health insurance provides specialist medical cover whilst you live and work abroad. Get a tailored quote online for you and your family\u00a0...", "url": "https://www.aetnainternational.com/en/individuals.html", "type": "web"}, "75": {"title": "Health insurance: Types and legislation - Medical News Today", "snippet": "Health insurance is a type of insurance coverage that covers the cost of an insured individual's medical and surgical expenses. Insurers use the term \u201cprovider\u201d\u00a0...", "url": "https://www.medicalnewstoday.com/articles/323367", "type": "web"}, "76": {"title": "Florida Health Care Plans: Health Insurance Plans", "snippet": "Florida Health Care Plans offers one-stop shopping for Florida health insurance plans. We provide high-quality, integrated care at affordable insurance rates.", "url": "https://www.fhcp.com/", "type": "web"}, "77": {"title": "Health Insurance: Understanding What It Covers - familydoctor ...", "snippet": "Jun 4, 2020 \u2014 Your health insurance policy is an agreement between you and your insurance company. The policy lists a package of medical benefits such\u00a0...", "url": "https://familydoctor.org/health-insurance-understanding-covers/", "type": "web"}, "78": {"title": "Priority Health: Affordable Michigan health insurance", "snippet": "Affordable, award-winning health insurance plans for Michigan individuals, families, employer groups, and Medicare and Medicaid members. Enroll today!", "url": "https://www.priorityhealth.com/", "type": "web"}, "79": {"title": "TruStage Health Insurance", "snippet": "Life is stressful. Finding affordable health insurance doesn't have to be. Simplify your life with a TruStage Heath Insurance program from GoHealth.", "url": "https://www.trustage.com/health-insurance", "type": "web"}, "80": {"title": "Health Alliance: Individual, Medicare, and Group Health ...", "snippet": "Health Alliance sells health insurance plans in Illinois, Iowa, Indiana, Ohio, and Washington with the doctors you trust and local customer service.", "url": "https://www.healthalliance.org/", "type": "web"}, "81": {"title": "Blue Shield of California | California Health Insurance", "snippet": "Login or become a Blue Shield of California member and explore providers, plans and member benefits.", "url": "https://www.blueshieldca.com/", "type": "web"}, "82": {"title": "Individual adults | Washington State Health Care Authority", "snippet": "You may be eligible for Apple Health for Adults coverage if you: Are age 19 through 64. Have annual household income at or below the Medicaid standard (see\u00a0...", "url": "https://www.hca.wa.gov/health-care-services-supports/apple-health-medicaid-coverage/individual-adults", "type": "web"}, "83": {"title": "Health Net - Coverage for Every Stage of Life\u2122 | Health Net", "snippet": "Health Net provides quality affordable health plans for individuals, families, Medi-Cal members, Medicare and businesses. Devoted to the communities we\u00a0...", "url": "https://www.healthnet.com/", "type": "web"}, "84": {"title": "MVP Health Care: Health Insurance, Dental Insurance ...", "snippet": "Health insurance plans, dental insurance plans, and medicare plans for individuals and employers in New York & Vermont from MVP Health Care.", "url": "https://www.mvphealthcare.com/", "type": "web"}, "85": {"title": "Medicare Benefits | SSA", "snippet": "Medicare Part B (medical insurance) helps pay for services from doctors and other health care providers, outpatient care, home health care, durable medical\u00a0...", "url": "https://www.ssa.gov/benefits/medicare/", "type": "web"}, "86": {"title": "Free Rate Quote - Blue Cross and Blue Shield of North Carolina", "snippet": "Get a free rate quote on a BCBSNC health insurance plan in minutes! ... experienced a qualifying life event and apply for coverage within 60 days of the event.", "url": "https://www.bcbsnc.com/assets/shopper/public/quote/index.htm", "type": "web"}, "87": {"title": "Health Insurance - State Farm\u00ae", "snippet": "As you experience changes in your life, your health insurance coverage should adjust as well. With a variety of affordable plans designed to fit the needs of\u00a0...", "url": "https://www.statefarm.com/insurance/health", "type": "web"}, "88": {"title": "Ambetter: Affordable Health Insurance Plans", "snippet": "Ambetter offers affordable health insurance plans through the Health Insurance Marketplace. We provide top-quality health insurance to fit your needs and\u00a0...", "url": "https://www.ambetterhealth.com/", "type": "web"}, "89": {"title": "Nevada Health Link", "snippet": "Nevada Health Link is where you can purchase State-certified health insurance plans that are based on your income. Enrollment begins November 1st.", "url": "https://www.nevadahealthlink.com/", "type": "web"}, "90": {"title": "Health Care Coverage and Access - RWJF", "snippet": "Access to high-quality health coverage is essential to good health. Follow key trends in research on coverage among uninsured individuals, and national and\u00a0...", "url": "https://www.rwjf.org/en/our-focus-areas/topics/health-care-coverage-and-access.html", "type": "web"}, "91": {"title": "Find Affordable Health Insurance and Compare Quotes", "snippet": "Find cheap health insurance online. Compare health insurance quotes for free and apply for medical coverage. Get quotes today for your health insurance plan.", "url": "https://www.healthmarkets.com/health-insurance/", "type": "web"}, "92": {"title": "Health Care Options | AmeriCorps", "snippet": "Health Care Coverage Options for AmeriCorps State and National MembersThe content below is applicable to full-time AmeriCorps members serving in\u00a0...", "url": "https://www.nationalservice.gov/programs/americorps/current-members/health-care-options", "type": "web"}, "93": {"title": "Optima Health: Home", "snippet": "Optima Health offers health insurance coverage for individuals, families, and employers that includes wellness programs, online resources, extra savings and\u00a0...", "url": "https://www.optimahealth.com/", "type": "web"}, "94": {"title": "Health Insurance Accepted - UCLA Health - Los Angeles, CA", "snippet": "We accept a wide range of health insurance at UCLA Health, helping you get the care you need. Accepted health plans include government programs (medicare\u00a0...", "url": "https://www.uclahealth.org/health-plans", "type": "web"}, "95": {"title": "Apply for AHCCCS Health Insurance/KidsCare", "snippet": "A child only. You can use one application to apply for AHCCCS Medical Assistance for everyone in your household. Applications for AHCCCS Health Insurance\u00a0...", "url": "https://www.azahcccs.gov/Members/GetCovered/apply.html", "type": "web"}, "96": {"title": "Molina Healthcare", "snippet": "Molina Healthcare is a FORTUNE 500, multi-state health care organization. Learn more. Careers \u00b7 Career_HealthNews. Join the Molina Healthcare family today.", "url": "https://www.molinahealthcare.com/", "type": "web"}, "97": {"title": "Buy Health Insurance Online | Healthinsurance.com", "snippet": "Find affordable Medicare, Medicare Advantage, Medicare Supplement, and health insurance plans for 2020. Get a quote or talk to an insurance agent today.", "url": "https://www.healthinsurance.com/", "type": "web"}, "98": {"title": "Health Coverage Affordability Crisis 2020 Biennial Survey ...", "snippet": "Aug 19, 2020 \u2014 U.S. Health Insurance Coverage in 2020: A Looming Crisis in Affordability. Findings from the Commonwealth Fund Biennial Health Insurance\u00a0...", "url": "https://www.commonwealthfund.org/publications/issue-briefs/2020/aug/looming-crisis-health-coverage-2020-biennial", "type": "web"}, "99": {"title": "Health Insurance Plans 'Too Complicated ...today.uconn.edu", "url": "https://today.uconn.edu/2017/04/health-insurance-plans-complicated-understand/", "thumbnail": "rgba(32,33,36,0)", "type": "image"}, "100": {"title": "How to File an Appeal with a Health ...nationaleczema.org", "url": "https://nationaleczema.org/filing-an-appeal-with-health-insurance/", "thumbnail": "rgba(26,115,232,.4)", "type": "image"}, "101": {"title": "Health Insurance Renewals ...resourcingedge.com", "url": "https://resourcingedge.com/benefits/what-to-know-about-health-insurance-renewals/", "thumbnail": "rgba(0,0,0,.42)", "type": "image"}, "102": {"title": "A Closer Look at Health Insurance Cost ...events.ibx.com", "url": "https://events.ibx.com/a-closer-look-at-health-insurance-cost/", "thumbnail": "rgba(255,255,255,.90)", "type": "image"}, "103": {"title": "Health Insurance and Natural Disasters ...pathct.org", "url": "http://pathct.org/health-insurance-and-natural-disasters/", "thumbnail": "rgba(0,172,193,.7)", "type": "image"}, "104": {"title": "When Is Open Enrollment for 2020 ...goodrx.com", "url": "https://www.goodrx.com/blog/health-insurance-open-enrollment-2019-deadlines/", "thumbnail": "rgba(100,100,100,.6)", "type": "image"}, "105": {"title": "A Timeline of Health Insurance in the ...motivhealth.com", "url": "https://www.motivhealth.com/2020/02/07/through-the-years-a-timeline-of-health-insurance-in-the-u-s/", "thumbnail": "rgba(150,191,242,.17)", "type": "image"}, "106": {"title": "Commercial Health Insurance Definitioninvestopedia.com", "url": "https://www.investopedia.com/terms/c/commercial-health-insurance.asp", "thumbnail": "rgba(66,133,244,.04)", "type": "image"}, "107": {"title": "How to use health insurance to maintain ...healthcare.gov", "url": "https://www.healthcare.gov/blog/use-health-insurance-when-feeling-healthy/", "thumbnail": "rgba(0,0,0,.41)", "type": "image"}, "108": {"title": "Health Insurance Basics | National ...nationaleczema.org", "url": "https://nationaleczema.org/health-insurance-basics/", "thumbnail": "rgba(0,0,0,.20)", "type": "image"}, "109": {"title": "Health Insurance Explained - RoundTable ...roundtmc.com", "url": "https://roundtmc.com/health-insurance-explained/", "thumbnail": "rgba(32,33,36,.255)", "type": "image"}, "110": {"title": "Benefits of Non-ACA Plans - SVL Insurancesvlinsurancegroup.com", "url": "https://svlinsurancegroup.com/benefits-of-non-aca-plans/", "thumbnail": "rgba(204,204,204,.75)", "type": "image"}, "111": {"title": "Health insurance, a must for senior ...moneycontrol.com", "url": "https://www.moneycontrol.com/news/business/personal-finance/health-insurance-a-must-for-senior-citizens-despite-high-premiums-4541811.html", "thumbnail": "rgba(66,133,244,.26)", "type": "image"}, "112": {"title": "11.8M Members Bought Health Plans Via ...healthpayerintelligence.com", "url": "https://healthpayerintelligence.com/news/11.8m-members-bought-health-plans-via-affordable-care-act-exchanges", "thumbnail": "rgba(32,33,36,.10)", "type": "image"}, "113": {"title": "Health Coverage In COVID-19 Pandemic ...myveronanj.com", "url": "https://www.myveronanj.com/2020/04/09/laid-off-employees-scramble-for-new-health-coverage-in-covid-19-pandemic/", "thumbnail": "rgba(51,51,51,.8)", "type": "image"}, "114": {"title": "Understand Health Insurance Costs to ...healthcare.gov", "url": "https://www.healthcare.gov/blog/understanding-health-care-costs/", "thumbnail": "rgba(0,0,0,.098)", "type": "image"}, "115": {"title": "Health Insurance Costs Crushing Many ...khn.org", "url": "https://khn.org/news/health-insurance-costs-crushing-many-people-who-dont-get-federal-subsidies/", "thumbnail": "rgba(255,255,255,.1)", "type": "image"}, "116": {"title": "membership package & insurance card ...healthcare.gov", "url": "https://www.healthcare.gov/blog/understand-health-insurance-card/", "thumbnail": "rgba(34,34,34,.87)", "type": "image"}, "117": {"title": "Health Care Expenses a Major Concern ...aarp.org", "url": "https://www.aarp.org/health/health-insurance/info-2019/health-care-cost-concerns-middle-aged-adults.html", "thumbnail": "rgba(131,131,131,.50)", "type": "image"}, "118": {"title": "special enrollment for health coverage ...calmatters.org", "url": "https://calmatters.org/california-divide/2020/03/covered-california-extends-enrollment-deadline-health-coverage/", "thumbnail": "rgba(32,33,36,.1)", "type": "image"}, "119": {"title": "How to find the right health insurance ...livingonthecheap.com", "url": "https://livingonthecheap.com/how-to-pick-the-right-obamacare-health-plan/", "thumbnail": "https://encrypted-tbn0.gstatic.com/images?q=tbn%3AANd9GcRbsxqi1f9paIxPTnrwWtQd4ELG0I_STdoHMw&usqp=CAU", "type": "image"}, "120": {"title": "Health Insurance in Mexico: Employees ...velocityglobal.com", "url": "https://velocityglobal.com/blog/health-insurance-in-mexico-looking-after-employees-working-abroad/", "thumbnail": "https://encrypted-tbn0.gstatic.com/images?q=tbn%3AANd9GcRbS-JMPzQ9PBo45zGLSIQsfwehVFXoi3bT2w&usqp=CAU", "type": "image"}, "121": {"title": "Health Insurance Broker Seattle WA ...achieve-alpha.com", "url": "https://www.achieve-alpha.com/health-insurance/", "thumbnail": "https://encrypted-tbn0.gstatic.com/images?q=tbn%3AANd9GcTZ4f5PDV86cgC55JZ0SjvRQla-w23cgZNWHQ&usqp=CAU", "type": "image"}, "122": {"title": "5 Factors To Consider When Buying ...forbesindia.com", "url": "https://www.forbesindia.com/article/brand-connect/5-factors-to-consider-when-buying-health-insurance-policy/59631/1", "thumbnail": "https://encrypted-tbn0.gstatic.com/images?q=tbn%3AANd9GcQyBRIVfQCC74tqkn2aVs57fsaOwSn59wfeYw&usqp=CAU", "type": "image"}, "123": {"title": "health insurance in Portugal ...expatica.com", "url": "http://www.expatica.com/pt/healthcare/Health-insurance-in-Portugal_105298.html", "thumbnail": "https://encrypted-tbn0.gstatic.com/images?q=tbn%3AANd9GcQj0WfdizH2JHXRqHlXH0T5gM7Hr074xltO4g&usqp=CAU", "type": "image"}, "124": {"title": "How Does Health Insurance Work?thebalance.com", "url": "https://www.thebalance.com/how-does-health-insurance-work-3306069", "thumbnail": "https://encrypted-tbn0.gstatic.com/images?q=tbn%3AANd9GcSKehJeJhc7d4JCvybfe4H3sSJDqMQHEvgkjw&usqp=CAU", "type": "image"}, "125": {"title": "Changes to Health Insurance in the ...bizcheckspayroll.com", "url": "https://www.bizcheckspayroll.com/changes-to-health-insurance-in-the-workplace-are-on-the-horizon/", "thumbnail": "https://encrypted-tbn0.gstatic.com/images?q=tbn%3AANd9GcTY_054SUkUV4e7U0GetSNbF2fP7gWEjeO_hw&usqp=CAU", "type": "image"}, "126": {"title": "Eczema and Health Insurance | Help with ...nationaleczema.org", "url": "https://nationaleczema.org/eczema-and-your-health-care/", "thumbnail": "https://encrypted-tbn0.gstatic.com/images?q=tbn%3AANd9GcSpCvUuHu6unlnB4iP-zS3hENRIS6w8g43AQA&usqp=CAU", "type": "image"}, "127": {"title": "health insurance ...frontiergroup.org", "url": "https://frontiergroup.org/blogs/blog/fg/what-coronavirus-pandemic-means-health-insurance", "thumbnail": "https://encrypted-tbn0.gstatic.com/images?q=tbn%3AANd9GcS2x0FqXpxTaT2YELGPxSoql7uxIWfEZeC39Q&usqp=CAU", "type": "image"}, "128": {"title": "Health Insurance, Medicare Reform and ACAaarp.org", "url": "https://www.aarp.org/health/health-insurance/", "thumbnail": "https://encrypted-tbn0.gstatic.com/images?q=tbn%3AANd9GcRsW8IqHEOy9IvK72L5hK2YgxBXOgbL6XjoMQ&usqp=CAU", "type": "image"}, "129": {"title": "re Unemployed ...daveramsey.com", "url": "https://www.daveramsey.com/blog/health-insurance-for-unemployed", "thumbnail": "https://encrypted-tbn0.gstatic.com/images?q=tbn%3AANd9GcQd7S2Ytb5lO4fC1vfq1Tkw0QcdRkWz2-IMew&usqp=CAU", "type": "image"}, "130": {"title": "Women's Health Insurance Coverage | KFFkff.org", "url": "https://www.kff.org/womens-health-policy/fact-sheet/womens-health-insurance-coverage-fact-sheet/", "thumbnail": "https://encrypted-tbn0.gstatic.com/images?q=tbn%3AANd9GcQ6TB7kB6XLUG4udNsiaLQSHME2QIivOj3lNw&usqp=CAU", "type": "image"}, "131": {"title": "Health insurance coverage in the United ...en.wikipedia.org", "url": "https://en.wikipedia.org/wiki/Health_insurance_coverage_in_the_United_States", "thumbnail": "https://encrypted-tbn0.gstatic.com/images?q=tbn%3AANd9GcRCz3KS16aGHwd5Jngdj2n101Ergc6viq97EQ&usqp=CAU", "type": "image"}, "132": {"title": "Universal Health Care Definition ...thebalance.com", "url": "https://www.thebalance.com/universal-health-care-4156211", "thumbnail": "https://encrypted-tbn0.gstatic.com/images?q=tbn%3AANd9GcS5ZaNJm3S490yv_4DivN1rsgHjy0Tn_qANWA&usqp=CAU", "type": "image"}, "133": {"title": "costs and key health insurance terms ...healthcare.gov", "url": "https://www.healthcare.gov/blog/understand-health-insurance-definitions/", "thumbnail": "https://encrypted-tbn0.gstatic.com/images?q=tbn%3AANd9GcSaNvcPaeboI6YNTufjH2dZfkLd2105L7z_0A&usqp=CAU", "type": "image"}, "134": {"title": "Would Abolish Private Insurance ...nytimes.com", "url": "https://www.nytimes.com/2019/03/23/health/private-health-insurance-medicare-for-all-bernie-sanders.html", "thumbnail": "https://encrypted-tbn0.gstatic.com/images?q=tbn%3AANd9GcR9dtnyCjkLG_38lmF_egP5xFrj5tZL7Q9MZg&usqp=CAU", "type": "image"}, "135": {"title": "Understanding Health Insurance | KFFkff.org", "url": "https://www.kff.org/understanding-health-insurance/", "thumbnail": "https://encrypted-tbn0.gstatic.com/images?q=tbn%3AANd9GcQX2b8idIrJkPM_M_MUrdw1aZAeo8eXlEcVgg&usqp=CAU", "type": "image"}, "136": {"title": "eliminating private health insurance ...vox.com", "url": "https://www.vox.com/health-care/2019/2/12/18215430/single-payer-private-health-insurance-harris-sanders", "thumbnail": "https://encrypted-tbn0.gstatic.com/images?q=tbn%3AANd9GcQ8ODgfr39AuM3sM0I9136ePa9CLYWaDKRlyA&usqp=CAU", "type": "image"}, "137": {"title": "Health Insurance Questions Small ...articles.bplans.com", "url": "https://articles.bplans.com/offering-health-insurance-questions-small-businesses-should-ask/", "thumbnail": "https://encrypted-tbn0.gstatic.com/images?q=tbn%3AANd9GcRmmziThjm8ad6NY6IaMB94PGBK2Qk7LPKjMg&usqp=CAU", "type": "image"}, "138": {"title": "Proof of Student Health Insurance ...studying-in-germany.org", "url": "https://www.studying-in-germany.org/proof-of-student-health-insurance/", "thumbnail": "https://encrypted-tbn0.gstatic.com/images?q=tbn%3AANd9GcRcsns_pndywP2bjH-UY0uB-rhXmreaQ0LACg&usqp=CAU", "type": "image"}, "139": {"title": "Could Reshape Health Insurance ...medium.com", "url": "https://medium.com/@astorya_vc/digital-health-how-technology-could-reshape-health-insurance-9e066041826d", "thumbnail": "https://encrypted-tbn0.gstatic.com/images?q=tbn%3AANd9GcQvur0-fqE6cVCvvzxZoZe4JEOXn5IJDvdPVg&usqp=CAU", "type": "image"}, "140": {"title": "Hawaii health insurance: find ...healthinsurance.org", "url": "https://www.healthinsurance.org/hawaii/", "thumbnail": "https://encrypted-tbn0.gstatic.com/images?q=tbn%3AANd9GcTGua2IrsyN7QlgjNmel1mEwfR4qT1CJCTYJQ&usqp=CAU", "type": "image"}, "141": {"title": "Health Insurance Basics | Help Center ...info.healthconnect.vermont.gov", "url": "https://info.healthconnect.vermont.gov/information/individuals/basics", "thumbnail": "https://encrypted-tbn0.gstatic.com/images?q=tbn%3AANd9GcQZYYjYZM0UR4AUUEpeLr-BXyIedR-sjUMh2g&usqp=CAU", "type": "image"}, "142": {"title": "Health Insurance Product Offersinboundwriter.com", "url": "https://www.inboundwriter.com/health/what-the-standard-health-insurance-product-offers/", "thumbnail": "https://encrypted-tbn0.gstatic.com/images?q=tbn%3AANd9GcTKUx_AUH-CNMZOESu84uSzfWzY3LwAoMuULQ&usqp=CAU", "type": "image"}, "143": {"title": "How to see a doctor without insurance ...singlecare.com", "url": "https://www.singlecare.com/blog/how-to-see-a-doctor-without-insurance/", "thumbnail": "https://encrypted-tbn0.gstatic.com/images?q=tbn%3AANd9GcRC-FBdVyG7Xan_CsIkpmcJQAcHqZyZqVqaMg&usqp=CAU", "type": "image"}, "144": {"title": "How Do You Get Health Insurance if You ...daveramsey.com", "url": "https://www.daveramsey.com/blog/self-employed-health-insurance", "thumbnail": "https://encrypted-tbn0.gstatic.com/images?q=tbn%3AANd9GcQcx40HfHItw891AFWBP6q3zdyqbwKajLo2iA&usqp=CAU", "type": "image"}, "145": {"title": "health insurance for Kazakhstan ...imtj.com", "url": "https://www.imtj.com/news/compulsory-health-insurance-kazakhstan/", "thumbnail": "https://encrypted-tbn0.gstatic.com/images?q=tbn%3AANd9GcR7FRB-NJgNnBN7LFkFjxwMt7ODBQ3S_MNrtg&usqp=CAU", "type": "image"}, "146": {"title": "Public health Insurance in Germanyplanforgermany.com", "url": "https://planforgermany.com/switching-private-public-health-insurance-germany/", "thumbnail": "https://encrypted-tbn0.gstatic.com/images?q=tbn%3AANd9GcT8vkYBbgIWhCWOK33sKWONfj8lObB5zk3pQA&usqp=CAU", "type": "image"}, "147": {"title": "Understanding Health Insurance ...bluecrossnc.com", "url": "https://www.bluecrossnc.com/understanding-health-insurance", "thumbnail": "https://encrypted-tbn0.gstatic.com/images?q=tbn%3AANd9GcRy8ydWTxuw_iyIeA2O6kAVQCzGBZMytau9vw&usqp=CAU", "type": "image"}, "148": {"title": "This Health Insurance Company Tracks ...bernardmarr.com", "url": "https://www.bernardmarr.com/default.asp?contentID=1884", "thumbnail": "https://encrypted-tbn0.gstatic.com/images?q=tbn%3AANd9GcQuEGDgD1_-96TmpiICCNHWiNVSumHu_Z7HJw&usqp=CAU", "type": "image"}, "149": {"title": "Health insurancearinjayfinserv.com", "url": "https://www.arinjayfinserv.com/health-insurance.html", "thumbnail": "https://encrypted-tbn0.gstatic.com/images?q=tbn%3AANd9GcRDS3MQLV8RBA4J9Cko9wPsD5VbYhy50b_tNw&usqp=CAU", "type": "image"}, "150": {"title": "Is Health Insurance Mandatory?investopedia.com", "url": "https://www.investopedia.com/is-health-insurance-mandatory-4773106", "thumbnail": "https://encrypted-tbn0.gstatic.com/images?q=tbn%3AANd9GcSuTT6WzGvEqJxzA5GJDehnJGkvPix4qVSLwA&usqp=CAU", "type": "image"}, "151": {"title": "How Making an Insurance App Benefits ...spaceotechnologies.com", "url": "https://www.spaceotechnologies.com/insurance-app-development-benefits-startups/", "thumbnail": "https://encrypted-tbn0.gstatic.com/images?q=tbn%3AANd9GcQqt1RqY7tYNGYH9iT0uQxOLF6gotlJIa_M1g&usqp=CAU", "type": "image"}, "152": {"title": "Buy Health Insurance Online ...healthinsurance.com", "url": "https://www.healthinsurance.com/", "thumbnail": "https://encrypted-tbn0.gstatic.com/images?q=tbn%3AANd9GcST0_5_ixICA7uVuw53Mna2eeoHud_D2HikWg&usqp=CAU", "type": "image"}, "153": {"title": "Health Insurance | Mid Coast Hospitalmidcoasthealth.com", "url": "https://www.midcoasthealth.com/patient-accounts/understanding-your-health-insurance/", "thumbnail": "https://encrypted-tbn0.gstatic.com/images?q=tbn%3AANd9GcTEbh63gZb0j5gzokhOD6h7LWMu9LMrfuyZ4A&usqp=CAU", "type": "image"}, "154": {"title": "Health Insurance Quotes | Freeway Insurancefreewayinsurance.com", "url": "https://www.freewayinsurance.com/insurance-options/health-insurance/types-of-health-insurance/free-health-insurance/", "thumbnail": "https://encrypted-tbn0.gstatic.com/images?q=tbn%3AANd9GcTcF9SjY-wJI4_ttDRirrrl_jta6tG2Jnia7A&usqp=CAU", "type": "image"}, "155": {"title": "Private Health Insurance Premiums and ...cbo.gov", "url": "https://www.cbo.gov/publication/51130", "thumbnail": "https://encrypted-tbn0.gstatic.com/images?q=tbn%3AANd9GcTHpCYI-2PMOPD6zRSgABplt2WLrSP3bqzVCg&usqp=CAU", "type": "image"}, "156": {"title": "Medical Insurance Options for Mexico ...mexperience.com", "url": "https://www.mexperience.com/health-and-medical-insurance-options-for-mexico/", "thumbnail": "https://encrypted-tbn0.gstatic.com/images?q=tbn%3AANd9GcSh4XSVJZkFQswp8GzY9-t2JsMsXsXDzlS0BA&usqp=CAU", "type": "image"}, "157": {"title": "Health insurance | Bingnewsquiz.combingnewsquiz.com", "url": "https://www.bingnewsquiz.com/health-insurance/", "thumbnail": "https://encrypted-tbn0.gstatic.com/images?q=tbn%3AANd9GcRSimtx0fhj7Fdm9MdW_DPAB--iJFJmYwLp9A&usqp=CAU", "type": "image"}, "158": {"title": "Health Insurance Market Size, Share ...alliedmarketresearch.com", "url": "https://www.alliedmarketresearch.com/health-insurance-market", "thumbnail": "https://encrypted-tbn0.gstatic.com/images?q=tbn%3AANd9GcTzOQtYkcfwPWtydRr9aA9TJ9ITkaxyc-DnHA&usqp=CAU", "type": "image"}, "159": {"title": "for 2021 Marketplace health insurance ...healthcare.gov", "url": "https://www.healthcare.gov/blog/open-enrollment-2021-dates/", "thumbnail": "https://encrypted-tbn0.gstatic.com/images?q=tbn%3AANd9GcTaxcvFfN-2m1lVr3OO4JdoY9eMGqFyshsFvQ&usqp=CAU", "type": "image"}, "160": {"title": "How to enroll in health insurance or ...healthcare.gov", "url": "https://www.healthcare.gov/blog/quick-special-enrollment-period-facts/", "thumbnail": "https://encrypted-tbn0.gstatic.com/images?q=tbn%3AANd9GcTwvhf9skFQeYDcgiwntFAsFGQh0V3c5sDAfA&usqp=CAU", "type": "image"}, "161": {"title": "Understanding your health coverage ...healthcare.gov", "url": "https://www.healthcare.gov/blog/understanding-your-health-coverage/", "thumbnail": "https://encrypted-tbn0.gstatic.com/images?q=tbn%3AANd9GcTnWDg2kqyfbOCovxB8_Z4cKhTjU4vsfalfLg&usqp=CAU", "type": "image"}, "162": {"title": "Top 10 health insurance companies in ...insurancebusinessmag.com", "url": "https://www.insurancebusinessmag.com/us/news/healthcare/top-10-health-insurance-companies-in-the-us-212292.aspx", "thumbnail": "https://encrypted-tbn0.gstatic.com/images?q=tbn%3AANd9GcT-jFz_IyCnInOmqby_1_Aw_tY2PXWkpgXt6g&usqp=CAU", "type": "image"}, "163": {"title": "Why We Need Health Care Reformthebalance.com", "url": "https://www.thebalance.com/why-reform-health-care-3305749", "thumbnail": "https://encrypted-tbn0.gstatic.com/images?q=tbn%3AANd9GcTFb4riOiLZ6Ihs-Cibbv_MoqbDYrMeje_NFA&usqp=CAU", "type": "image"}, "164": {"title": "Apply for Health Insurance| HealthCare.govhealthcare.gov", "url": "https://www.healthcare.gov/apply-and-enroll/how-to-apply/", "thumbnail": "https://encrypted-tbn0.gstatic.com/images?q=tbn%3AANd9GcRkfrDDtrafVWDTWJ6wSzPOBjjIpvE99kUHlA&usqp=CAU", "type": "image"}, "165": {"title": "New Mexico Health Insurance Exchange ...bewellnm.com", "url": "https://www.bewellnm.com/", "thumbnail": "https://encrypted-tbn0.gstatic.com/images?q=tbn%3AANd9GcQYoX33bHM-VdbruD2wCLNrp1RE0Bi394UCsw&usqp=CAU", "type": "image"}, "166": {"title": "The best expat health insurance quotes ...expatica.com", "url": "https://www.expatica.com/pt/health-insurance-quotes/", "thumbnail": "https://encrypted-tbn0.gstatic.com/images?q=tbn%3AANd9GcRZNzYjOGJUU2tNGgy2PJ80eUW1P9R94TfsFQ&usqp=CAU", "type": "image"}, "167": {"title": "Why Health Insurance is the Hole in ...nextavenue.org", "url": "https://www.nextavenue.org/health-insurance-americas-financial-plans/", "thumbnail": "https://encrypted-tbn0.gstatic.com/images?q=tbn%3AANd9GcSzv4g_EgMMnoB65hn6_dWb-sp4ko7tDXfdCQ&usqp=CAU", "type": "image"}, "168": {"title": "World Health Day 2019: Your ultimate ...thehealthsite.com", "url": "https://www.thehealthsite.com/diseases-conditions/world-health-day-2019-your-ultimate-health-insurance-guide-659938/", "thumbnail": "https://encrypted-tbn0.gstatic.com/images?q=tbn%3AANd9GcQOAMFCZTeuFrKROsaYlXs2kPdXIk67FzNGvA&usqp=CAU", "type": "image"}, "169": {"title": "Health Insurance Agents ...ehealthinsurance.com", "url": "https://www.ehealthinsurance.com/resources/affordable-care-act/health-insurance-agents", "thumbnail": "https://encrypted-tbn0.gstatic.com/images?q=tbn%3AANd9GcRBAP7_rcLPWyAJPCfABqI4H0GK8EwN6gV2jg&usqp=CAU", "type": "image"}, "170": {"title": "Health Insurance Benefit ...monster.com", "url": "https://www.monster.com/career-advice/article/health-insurance-benefit-open-enrollment-1016", "thumbnail": "https://encrypted-tbn0.gstatic.com/images?q=tbn%3AANd9GcRGDtt-tuvpnc4il9VWKrGEfKgHI77bIpqchA&usqp=CAU", "type": "image"}, "171": {"title": "Understand Your Health Insurance Policy ...forbes.com", "url": "https://www.forbes.com/sites/lizfrazierpeck/2018/01/31/to-understand-your-health-insurance-policy-you-must-first-learn-these-four-terms/", "thumbnail": "https://encrypted-tbn0.gstatic.com/images?q=tbn%3AANd9GcQgKTZ8llqBUUlWtI-qqQnqg2QShenvLJ1aOA&usqp=CAU", "type": "image"}, "172": {"title": "Health Insurance Literacy Survey ...policygenius.com", "url": "https://www.policygenius.com/blog/health-insurance-literacy-survey-2019/", "thumbnail": "https://encrypted-tbn0.gstatic.com/images?q=tbn%3AANd9GcRBSVkPxTZtAg9DhqDCd_Tfjvf_4jIl-J63sw&usqp=CAU", "type": "image"}, "173": {"title": "Chip Home Pagechipcoverspakids.com", "url": "https://www.chipcoverspakids.com/", "thumbnail": "https://encrypted-tbn0.gstatic.com/images?q=tbn%3AANd9GcQ-sL6y6LfRqRqS9KeFEP0I6Svo9qoTzFO3-A&usqp=CAU", "type": "image"}, "174": {"title": "Health Care Insurance Plans Through ...coveredca.com", "url": "https://www.coveredca.com/individuals-and-families/getting-covered/health-insurance-through-covered-california/", "thumbnail": "https://encrypted-tbn0.gstatic.com/images?q=tbn%3AANd9GcSHPCUwqKOBnmCGggDg9fUrkS_liTbdrvFZCw&usqp=CAU", "type": "image"}, "175": {"title": "Health Insurance News & Topics ...entrepreneur.com", "url": "https://www.entrepreneur.com/topic/health-insurance", "thumbnail": "https://encrypted-tbn0.gstatic.com/images?q=tbn%3AANd9GcQQpcBYPozLAB0MRH_1SfLSLuvQrgVth4S6Eg&usqp=CAU", "type": "image"}, "176": {"title": "Surge in health insurance policiesdeccanchronicle.com", "url": "https://www.deccanchronicle.com/business/companies/300320/covid-19-effect-surge-in-health-insurance-policies.html", "thumbnail": "https://encrypted-tbn0.gstatic.com/images?q=tbn%3AANd9GcR9D_Y6GfoF2AXQh6iFPEP7TP6GfXxZbPuGZA&usqp=CAU", "type": "image"}, "177": {"title": "Coronavirus (COVID-19) Crisis: Some ...community.aafa.org", "url": "https://community.aafa.org/blog/coronavirus-covid19-health-insurance-open-enrollment-2020", "thumbnail": "https://encrypted-tbn0.gstatic.com/images?q=tbn%3AANd9GcQvfgj8-nGpX_OzRRa_-o_DPT5iXY75fQJloQ&usqp=CAU", "type": "image"}, "178": {"title": "Navigating Health Insurance - Harvard ...health.harvard.edu", "url": "https://www.health.harvard.edu/staying-healthy/navigating-health-insurance", "thumbnail": "https://encrypted-tbn0.gstatic.com/images?q=tbn%3AANd9GcQ9EsqWYobtf7UctJD-A48sYJhgdOIxTfvfTA&usqp=CAU", "type": "image"}, "179": {"title": "Blockchain In Health Insurance ...the-digital-insurer.com", "url": "https://www.the-digital-insurer.com/future-blockchain-health-insurance/", "thumbnail": "https://encrypted-tbn0.gstatic.com/images?q=tbn%3AANd9GcRJsLpzcK_8_patIvQ8sRJbn3s2I9KEk7F9uw&usqp=CAU", "type": "image"}, "180": {"title": "International Health Insurance ...allianzcare.com", "url": "https://www.allianzcare.com/en.html", "thumbnail": "https://encrypted-tbn0.gstatic.com/images?q=tbn%3AANd9GcRwW_XuJ8iez5eFYRZrZw_5DzvOjpB6cbTXPg&usqp=CAU", "type": "image"}, "181": {"title": "Health Insurance Analytics ...businesswire.com", "url": "https://www.businesswire.com/news/home/20181023005754/en/Analyzing-the-Impact-of-Health-Insurance-Analytics-Quantzig%E2%80%99s-Take-on-How-the-Insurance-Industry-is-Evolving-in-2018", "thumbnail": "https://encrypted-tbn0.gstatic.com/images?q=tbn%3AANd9GcSdGRk5P7nUKPbnEvUvFt4LJ2VXhZFku2GgtQ&usqp=CAU", "type": "image"}, "182": {"title": "Apollo Munich Health Insurance Company ...medgadget.com", "url": "https://www.medgadget.com/2019/09/global-health-insurance-market-is-booming-with-healthy-cagr-with-top-10-companies-of-industry-like-apollo-munich-health-insurance-company-ltd-axa-aviva-plc-aetna-inc-allianz-se-star-health-an.html", "thumbnail": "https://encrypted-tbn0.gstatic.com/images?q=tbn%3AANd9GcTPMlnfhGyMYgS0JIQ1bTXbzsuGh5iYMOqNWw&usqp=CAU", "type": "image"}, "183": {"title": "Over 25 million Americans at risk of ...cbsnews.com", "url": "https://www.cbsnews.com/news/covid-pandemic-health-care-25-million-risk-losing-coronavirus/", "thumbnail": "https://encrypted-tbn0.gstatic.com/images?q=tbn%3AANd9GcQDHB9JED0_tQvZ7_d9OOBaAJ-hIc_aA4kSOA&usqp=CAU", "type": "image"}, "184": {"title": "Short term health insurance ...uhc.com", "url": "https://www.uhc.com/individual-and-family/short-term-health-insurance", "thumbnail": "https://encrypted-tbn0.gstatic.com/images?q=tbn%3AANd9GcQOKA_ij-Wn-4KT2QwPGtuXHWR5mPkyRFATgA&usqp=CAU", "type": "image"}, "185": {"title": "AHIPahip.org", "url": "https://www.ahip.org/", "thumbnail": "https://encrypted-tbn0.gstatic.com/images?q=tbn%3AANd9GcQB52FH28LBv35VRd2CDjR9kp0G95vzF-FEhw&usqp=CAU", "type": "image"}, "186": {"title": "Your health insurance policy might not ...m.economictimes.com", "url": "https://m.economictimes.com/wealth/insure/health-insurance/your-health-insurance-policy-might-not-cover-coronavirus-in-these-situations/articleshow/74570246.cms", "thumbnail": "https://encrypted-tbn0.gstatic.com/images?q=tbn%3AANd9GcQ9oc8I1kWsZTl5-BESKyRZiDcI4z958Buatw&usqp=CAU", "type": "image"}, "187": {"title": "Health Insurance Changes ...awsinsurance.com", "url": "https://awsinsurance.com/keeping-up-with-health-insurance-changes/", "thumbnail": "https://encrypted-tbn0.gstatic.com/images?q=tbn%3AANd9GcRlqxXH77jYyhw1Gfh34-UIbF5SdMw1jXb4hQ&usqp=CAU", "type": "image"}, "188": {"title": "Health insurance and PPE, Should we buy ...passionateinfinance.com", "url": "https://www.passionateinfinance.com/health-insurance-and-ppe-should-we-buy/", "thumbnail": "https://encrypted-tbn0.gstatic.com/images?q=tbn%3AANd9GcQnkn5XNispaXlLH2gqsdEwRrGaAgJJ9bAwZw&usqp=CAU", "type": "image"}, "189": {"title": "Health Insurance Customer Experience ...qualtrics.com", "url": "https://www.qualtrics.com/marketplace/health-insurance-customer-experience/", "thumbnail": "https://encrypted-tbn0.gstatic.com/images?q=tbn%3AANd9GcSh6o8f-szfkLtcrO_pyGzZt-KwGspaj5GOqw&usqp=CAU", "type": "image"}, "190": {"title": "Health Insurance Explained \u2013 The ...youtube.com", "url": "https://www.youtube.com/watch?v=-58VD3z7ZiQ", "thumbnail": "https://encrypted-tbn0.gstatic.com/images?q=tbn%3AANd9GcQDXk4GVXaiJQX-7ZsLeA0qFCUUCV_JHAEb7g&usqp=CAU", "type": "image"}, "191": {"title": "How to Get Cheap Health Insurance in ...valuepenguin.com", "url": "https://www.valuepenguin.com/cheap-health-insurance", "thumbnail": "https://encrypted-tbn0.gstatic.com/images?q=tbn%3AANd9GcS0_Hgi6z6KtdYZY0JkO_Gmfuif_wE6M-Zzyw&usqp=CAU", "type": "image"}, "192": {"title": "Health Insurancenj.gov", "url": "https://nj.gov/getcoverednj/", "thumbnail": "https://encrypted-tbn0.gstatic.com/images?q=tbn%3AANd9GcQh8pPcZrzOxl08DDwSL44XtlZYu5v0i14uIQ&usqp=CAU", "type": "image"}, "193": {"title": "health insurance if you are furloughed ...cnbc.com", "url": "https://www.cnbc.com/2020/03/31/how-to-keep-your-health-insurance-if-you-are-furloughed-or-laid-off.html", "thumbnail": "https://encrypted-tbn0.gstatic.com/images?q=tbn%3AANd9GcRPhMMrSbp60_mqKi2Wh8anQo-GSuQjC3A44g&usqp=CAU", "type": "image"}, "194": {"title": "Health insurance - definition and ...marketbusinessnews.com", "url": "https://marketbusinessnews.com/financial-glossary/health-insurance/", "thumbnail": "https://encrypted-tbn0.gstatic.com/images?q=tbn%3AANd9GcTsx1aUIrVrXZRaaAqUhCZRc0kF_Yq9hm30oQ&usqp=CAU", "type": "image"}, "195": {"title": "Medical Insurance Options for Mexico ...mexperience.com", "url": "https://www.mexperience.com/health-and-medical-insurance-options-for-mexico/", "thumbnail": "https://encrypted-tbn0.gstatic.com/images?q=tbn%3AANd9GcTCU5lNrHLkUW6qAMYt0M7EUMQyemSMda0B0Q&usqp=CAU", "type": "image"}, "196": {"title": "Technology Trends in Health Insurance ...celent.com", "url": "https://www.celent.com/insights/543808579", "thumbnail": "https://encrypted-tbn0.gstatic.com/images?q=tbn%3AANd9GcT_dWWeWC3iJPlasK_FCjqtdR8tkEw233LxAA&usqp=CAU", "type": "image"}, "197": {"title": "How the Affordable Care Act Changed the ...healthpayerintelligence.com", "url": "https://healthpayerintelligence.com/features/how-the-affordable-care-act-changed-the-face-of-health-insurance", "thumbnail": "https://encrypted-tbn0.gstatic.com/images?q=tbn%3AANd9GcQjTxpsl1ULtduE2vQC7dHxwqFCUucXHE6UmA&usqp=CAU", "type": "image"}, "198": {"title": "New Labor Department Rule Expands Group ...healthcarelawinsights.com", "url": "https://www.healthcarelawinsights.com/2018/07/new-labor-department-rule-expands-group-health-coverage-option/", "thumbnail": "https://encrypted-tbn0.gstatic.com/images?q=tbn%3AANd9GcRDaGLVPpaGSleyRJuT9pgKqeLOL_dUY612zw&usqp=CAU", "type": "image"}, "199": {"title": "Mira raises $2.7 million for its health insurance alternative", "snippet": "Mira, a NYC-based startup that has users pay a membership fee to access \nbasic health care services at fixed prices, has raised $2.7 million in ...", "uploaded": "2 days ago", "url": "https://www.axios.com/mira-raises-27-million-for-its-health-insurance-alternative-127efde0-1f8b-47da-a7c3-c826d43e2695.html", "thumbnail": "data:image/jpeg;base64,/9j/4AAQSkZJRgABAQAAAQABAAD/2wCEAAkGBwgHBgkIBwgKCgkLDRYPDQwMDRsUFRAWIB0iIiAdHx8kKDQsJCYxJx8fLT0tMTU3Ojo6Iys/RD84QzQ5OjcBCgoKDQwNGg8PGjclHyU3Nzc3Nzc3Nzc3Nzc3Nzc3Nzc3Nzc3Nzc3Nzc3Nzc3Nzc3Nzc3Nzc3Nzc3Nzc3Nzc3N//AABEIAHAAcAMBEQACEQEDEQH/xAAbAAEAAgMBAQAAAAAAAAAAAAAAAQUCBAYHA//EADcQAAEEAQIDBAYJBQEAAAAAAAEAAgMRBAUhBhIxE3GRoSIyM0FRwQcUUmFygYKi0UJDYrHhFf/EABoBAQADAQEBAAAAAAAAAAAAAAABAwQFBgL/xAAuEQEAAgIBAwIDBgcAAAAAAAAAAQIDETEEITIFQWGh8BITUpGx4RRCUXGB0fH/2gAMAwEAAhEDEQA/AC9e9IICApEKBKAgICkFAIIQEBAQEBAQEBAQEBAQEBAQEBECCEEoIQSgIIQEBAQSghAQFAICAgICAgICAgICAgIPRJOFNFy2drjMPIej4JSR/shedjr+pxzq0/nH/HJ/is1eZ/NpS8D4xsRZkzPxNDgro9Vye9YWR11/eIacnA049lnxu/FER8yrY9Wr70+b7jro96tSXg7U2eoYH/rI+Str6phnmJfcdbj99tSXhnWYzX1IvHxY9p+aur1/Tz/N+qyOqwz7/q1ZdK1GL2mDkD9BKtr1WG3F4WRmxzxZpvBjdyvBa77LhRV8TE8LOeEWiC0SWmwtNhabC02FpsfTEzMnBk7TDnkgf8WOq+/4qu+OuSNXjb5tStu1odVpXHE0dR6tCJm++aP0XDvb0Pkubm9MrPfFOvgxZOjie9J06/TtQwdTj58DJbKB1b0c3vB3C5WXDkxTq8aYb47Y51aGy5hA+5VPhhRQKQfOWJkg5ZWNe34OFqYnXCYmY4V2Rw/peRfaYcNn3tth8lfTq89OLStrny14srMngrBkBONJNCe/nHnutNPU8tfKIldXrbxz3U2Vwdnw2YJYph7r9Anx/lbKep4p8omPmvr1tJ8o0qMrSdQxPb4czR8Q3mHiLWunU4cnjaGiubHbiWkCD0KvlYICCFBsQ2yikfFK2WJ7mPYba5pojuKiYiY1KJ1Mal1Gk8cZuNUeosGXH9vZrx8iudm9Nx274+0seTo6W707Ox0zWdM1cAYmSO0PWN45XD8j1/JcrN02XD5QxZMN8flDeMbh7iVQqfCc1G6kE7DuPRBxf0i8Xz8M/U24joWOeHSTPlhMgDAWtAABG5LhvfRpRVlyzTUVjczx7NLC+kuZkzotW0c7f3cHJbJY237N1GqLehPVNs2L1DFeI3uPr5cTy6HTuNuG9ReyNmpRQzuAIhy2Ox3m/gH1feLRrrkpeN1na0ytLwM1vNPjRvDuj6B8+qtpmyY/C0wvrkvTiVLl8GYMtnFkkiP3HmHgf5WunqWaPLU/XwX16zJHPdRZvCOoY4JhdHOPuHKfPbzW3H6ninzjTRXrKTz2c7a6DWWgWpC1AXvfvQXumcW6tgcrTP8AWIh/TPv+7qseXocOTvrU/Bnv0uO3wdPgccaZlDkz4X4jztfrt8QL8lz8npuWvhO2S/R3jx7r3H7DLj7XTsqOSP8AwcHD/iwWpak6tGma1ZrOphyXGXBuRrWdHnwZ5w52RhgEmO2eJ3KS4GjRaQT1XyzZ+npmjVv9cuEy+CuINPlbMdLh1JgaWSTYGSGnk5r9m6jd10J9UJpjydBfUxjt25jf9ePrt7ueyBLjQvwp5RHnl7iP/Qx+zDS5/pFofsdndN/V7lHDLfDal/tXpMV17T37R2jt/bnty7/6HMflzdbyca4sEdlG2JjyWGQ29xA6Cg5o2Uun0f3n3Mfbnf7dv3/y9BlyMwvLINNc6txLLO1kZHeOZ37Uak4+Y983YZMPYzcpcBz9o1wHXldQO1jYgdfuKDyResd0tAQEBAtAQZwyyY8olgkfFIOj2Oo+Ki1YtGp4RMRMalf4HGesYu00rMtnwmbv4ivO1jyen4L8Rpnt0mO3HZe4nGml5JH1/FlxZPe+Ml48qPksWT0zJHhO2e3R3jxna4jfpuswmODKxc2IjeGVoPiDv5LDkxZMflGma+O1PKGWBp2Po8Bx8HT4sWEu5i2BoDbPvpVvh8o2DAmdJp0cIZJ7XGeTG0m/Waa9E7m9t9unVBkyOfIzY8mZscLIg7kYx/OXOcKsnaqF7b9fyQeT2vWO6Wgi0EgoFoFoFoFoFoIRB8DQ2QW2BxLrGDyiHNkcwf0S+mPPfwWfJ0mG/NVVsGO3MOgw+PiaZqWnhw+3C6v2n+Vhyemfgt+bNbo/wyvMHX9BzXAw5UcUv2Zm9mfHp4FYsnR5qd5qz2wZK+zyu16J1i0C0C0C0C0C1AWpC0C1AWpC0C1AWpGNqBNoIQLQLQLQLQLQLQLQLQLQLQLQY2oQWgWgWgWgWgWgWgWgWgWgWgWgWg+dqEbLQ2m0NlqNmy02bLTZstNmy02bE2bLTZstNmy02bLTZstNj//Z", "type": "news"}, "200": {"title": "Workers With Health Insurance Face Rising Out-of-Pocket Costs", "snippet": "The high cost of health care is persisting during the pandemic, even for \npeople lucky enough to still have job-based insurance. The average ...", "uploaded": "2 days ago", "url": "https://www.nytimes.com/2020/10/08/health/health-insurance-premiums-deductibles.html", "thumbnail": "data:image/jpeg;base64,/9j/4AAQSkZJRgABAQAAAQABAAD/2wCEAAkGBwgHBgkIBwgKCgkLDRYPDQwMDRsUFRAWIB0iIiAdHx8kKDQsJCYxJx8fLT0tMTU3Ojo6Iys/RD84QzQ5OjcBCgoKDQwNGg8PGjclHyU3Nzc3Nzc3Nzc3Nzc3Nzc3Nzc3Nzc3Nzc3Nzc3Nzc3Nzc3Nzc3Nzc3Nzc3Nzc3Nzc3N//AABEIAHAAcAMBIgACEQEDEQH/xAAcAAACAwEBAQEAAAAAAAAAAAAEBgMFBwIBAAj/xAA/EAACAQMCAwQHBwEFCQAAAAABAgMABBEFEgYhMRNBUWEUIjJxgZGxByNSc6HB8NEkM0JichUWJSY0NUOi4f/EABcBAAMBAAAAAAAAAAAAAAAAAAECAwD/xAAbEQEBAQEBAQEBAAAAAAAAAAAAARECMUEhEv/aAAwDAQACEQMRAD8AhuJb93Ih1Sde/AEZBHxX+lCC31Sd3Iuon2hSFeMr1JHXJ8PCtjl4XspBhy7f6udVOp8NxWcQa3VMuQu1I+Z6kcqbU8ZmdX1+3X76OKUDmApU7gPguP1qBOJooZmkv9KcliN20kgADpyBpi1B40LH0tYjg+1aZx8hQx0zV50WW2nQxsAVPZGPPzWiCmXjTT4ZXNnZWqrIQSjzc+4fhFaLYSi50OGcIEEkAbYDkLkdKRV0vXUmxumwBkt6UMHnjvan6yjaPRYkbOVhA5tu7vHvpOz8eq3bX23nUmK6C1FZFtr0JU4SuhHyoYKAJXQjyKJWOpVirYwRY6kWLyotIqnSEeFHGOFAaqPUg/OH0NH0DqvsQfnD6GrI1nGpNjcS2APE4pZnjWWRu0gA2yEKTz3ADrV5xDDLcWc8Vu22VvZJI/EPI92aq5lYIgc5cDmfE450SBYYkDnaig+QrQ7Ef8Gh/IH0rP4yA5rQbH/s0P5A+lLT8gQK7C18K7UVNV6q1Kq14q1Mq1meKlSqvKvlWpQvKszxFqZRXKp627yxUyiiBi7RfH9KA1VwUhAz/fD96WeLeN5OH71IFt4ZFZc+sTnqR3e6gtF44/3j7aN7VYjbmOQMjFs5JGMYqsiWxXX4wzYx1JNL2oSbChC7svg+6qzWeMriC/ubVWsnQOdkjodwXmQfaHcPCvbm5v20yy1B4XSK4QFCOQkPPOOvcM0bCqbV5tZ9IQad02ktt2+J5+t7q1/QXkk4TsJZjmV7JWYcgc7azOUahdrJFp9hHL7OHVlBBI5jqM06cPWl/bTK97C6L/s+KNdzZGQqkj55pbD8+rSDIQBsZxzqdahUH8QqRR/mqSiZamWhS8ceO0lCg9NzAZomMqRlTkeIOaLJgR415cSvDAzxRCRlUnBOByGefyrwEVICpU7sBccyegHfWZJAznduC4z6pU+0MDn5d9ELQGlzdtp1rKOjwo3PzUUaDRAq6/p+lahetJq8F0U7JVjO2fJOWJwF6cvrVVw7Pomh3V01jqEME7uUb78+sgwR7R88fCk6/wBd1m8ks2utUvZNzlT9+wUNt7tp88H30DpRDarawadptpuErMjFn9QKoBwSx5ZYn3j4VdBsV3xDaiyMnp1tKAM85VOedK99xpaW7RKbq3DIcxrHGGCnpn1Ry76pLG10241N72/0VPX3gqsplO8EAkkgA9G7u+k3ivsrXiG8js4uygBRo0Yc1ygJ/UtQrRpnD/HGnSX80V3cRQ28SbknkVgZGJyQBjpknrinVJorvT1uYmEiSR7kcd4xkGvzdb3RjfcF5gHGD5H+gr9A8OHPCWnnxskP/qKXrw3PqMGu1ahGkxXIuBzqK4q4hWeOQKdkrRGMSAZIB8jy617pIieztboKA8lsmSO8bQf3qo1O91KOOJNHtopbiV9u+WTakI/ER1PuFUUPGTWXB+l3MFvG0zxlH3vtWHZyyR7Rz3Af/CYFaEHrqS7htIWuLmVIoo+bO7YCj30gQ/aNYdlGXtZ3kZAXWPB2tjoPGo7b7Q7PUJ0g1DRv7EzBu0MglwQcglNo6depo4Gnzh26gutGs5rSVJoTGFV0OQccv2rqTiLRoZ+wm1WySXmNjTLnlWCa7ql7bard2Vrf3EdsLiTCRTMqEMc9Acc819wxw/ccQ3skdvPHbraoZJJpM4jTp3fzkaOF/oPHh0ZbclXZDIjA49YH+fOmHRY7ebiTT2kF1JDLCXRYGfeAUXvUhscjnnTOeALWSPfaahcR7wGAmgBI5eHIg8+Y8qrdC0JtN4nS3stYt3kskypkiY7w3aBlChuW3394quJymzhmwjfS92JAvpNwFV87sds/Xdz+dQavwJpOrXpvLh5hMQA2x8AgDAq7sovRYFi3FvWZiSOrMxYny5k0ZGQetC34M5KJ+zfh0/8AguAenq3LfPnmnK2tY7DRUtYCxjgg7NCxycAcs12sakcmxUlyMWMo8EP0pb4aQqSyUDPcFM4qeY86q72TahPfUlUtvctJcIjMcE1lNwOx1G7jj5bbhwPgxxTZda3cw3i2umKklyWGd/sp7/mPnSZLJLJdPJNylkkLOMYwSedPzCd02aPez2NpLHp1rE99qtwyRiQHYqKADgE+f8xVtYHTdNjurjX0jvL1ZFSG2tBjtm2gn1VAyeYJ7vKkIOolDBgwboBn1ScD9qtdCv2sNagnVUk3hotikd4x8D1/WjYEqv4huHuOILyeez9Cd5SWts57M4HLOBn5VZ6HeR2/D/EFv2pSa69GRADjcokbf7xtPP30FxOJLziO+khVpc7Xyozy2r8uo+leQadJDrMWm3qKsnpPZTKXxz3Yxkdx8fOsH08D7UUjkeOXR5Bzyd04Dnv9kry8etDrxnp54ng1Z0uI0e3EbwlFOwDdtOc9+7Pux1zTj9q8X/JF/KwBdWiwSMkfeLVU9lwbKtpb2qWSsn92XTf2uQMjmct078jrTkFR/aBw20uxrx1543GFyD8gatrbijQZZNiaraB/wNJtP60nano/DsjBbbSIJjna/os4Xb5+0P0pV1zRbGDVbWCzjaOB0LOpcseRA5demc/CtYM6brbXdtON0FxFIPFHB+lE3J/sE35bfSsCTQtJa4EdtqeJjkqI2U8vl+9bXo0Zi4Sto2kMpWzCmQ9W9XrS2fhpdLk3WqLWp+xgZzzCqWI8cVeTmlnifPoFx4bcVJWlrSN0ET3knrPJJgv5g/1yfjVHc/8AUSOTz7Q1fxwLc6TagkgN624HwPd86F0vR0vru4sGuOylQSSByu7eEAOOvfk/KqROxXWNn6ZfrBvCZVgO/mBUEEjxTRsSVaNgTnr1769jupIis8RCtuLDl/POpLgESySlAQcsozjqTj6E1gXGkXgutRkWO3d7m7mh+5ib21V97DmQP8A6+PlX2r3MlzxVqE10WszPKe2C4kaMZHLl5gdOuKtuB7SKK6muGlZphlYRtxtB6tnxx8ufjXGoiPSOIkknP3RlFxHMw3OxKbWBY+B5/HlQ2abPw7/addTTcJzWcMbTGeRByIG3awbn4+z0pGtdQK3yQRR3szysIiJNojUDpg7c9SfCmbVdRmmsHhkZXUkdQAeuaHgeNGEojj3Ee1jnVUgs1vqcjE3d/wCyMIVjBOPkKrPR2iUK53sDneSST8/2pimlEg9rcaiSFpfb6Y7xWbFLHbwLIkoVGZf8RHMfGte0nnwrb+Pon7VnsVvggLt8MlK0awBTh2FG6i1wcf6aXrw3PpXmHKqDWYRMkkbD1HUqfjV3dXEMCb55FjX/ADd/upZ1bWBKCtsu1fxt1PwqC1LC3JtrGaylk23UOQgOQGBOc58ME0JpsUkU4urJiezLLEx5BgQQSR8aKvIheTEuNzd7NzPzqWIMihMch50+kVEMAWSNQMqGIYN05HH7ipdrXs0kw9YF15N0YAAY+X1oiezczM6tgMcsAM8/LwoqNeyKhVwB3UdDFrZFElXYSNvSibwNdFFkG5FOcCgbWbBGR+tTtKN+NpzSKP/Z", "type": "news"}, "201": {"title": "Medicaid-like health coverage will soon be offered to noncitizen Illinois immigrants, as COVID-19 poses potential high medical costs among uninsured", "snippet": "CHICAGO -- Low-income immigrants ages 65 and older in Illinois will be \neligible for health care coverage that is similar to Medicaid despite their \nimmigration ...", "uploaded": "3 hours ago", "url": "https://abc7chicago.com/health/il-to-offer-health-coverage-to-noncitizen-immigrants/6939058/", "thumbnail": "data:image/jpeg;base64,/9j/4AAQSkZJRgABAQAAAQABAAD/2wCEAAkGBwgHBgkIBwgKCgkLDRYPDQwMDRsUFRAWIB0iIiAdHx8kKDQsJCYxJx8fLT0tMTU3Ojo6Iys/RD84QzQ5OjcBCgoKDQwNGg8PGjclHyU3Nzc3Nzc3Nzc3Nzc3Nzc3Nzc3Nzc3Nzc3Nzc3Nzc3Nzc3Nzc3Nzc3Nzc3Nzc3Nzc3N//AABEIAHAAcAMBIgACEQEDEQH/xAAbAAACAwEBAQAAAAAAAAAAAAAFBgMEBwIBAP/EADwQAAIBAwICBgcHAwMFAAAAAAECAwAEEQUhEjEGEyJBUWEUMnGBkbHBByMzQqHR4VKS8IKy8RYkQ2Jy/8QAGQEAAwEBAQAAAAAAAAAAAAAAAQMEAgAF/8QAJBEAAgIBAwQCAwAAAAAAAAAAAAECEQMSITEEIjJBE1FhcYH/2gAMAwEAAhEDEQA/AHq2tTCSYjz55VW+Yry4shM3HKxz/wCqqvyFCo4AucoGz45+hrh7VSSeEjPcK5foIQOmw/1v+lRtpcJ/8jj3UPNpGefFVaa0TI4SR7RR/gAm2kw5/Gb+2oJNJh3++P8AbQS9t0APCTQOXiBO9BtL0Ghku7KKGTeTKgb52qnJe2cG3WAnwUZpam4vGqkjuD6xpbZtDvoOpR3GuWsEcZPEzHiY+Ck/Snuss+z8B+kkPrEpHIxJPlj61qVPx8C5cnj8qo6hqFvpsSzXZIRmCZAzgmr7UrdObK6v7W1t7SPi+8LuxIHCAMe/nXZPFmoeQag1WwvMej3cTH+niwfgam1hgmizkYPGoUe84pC6I9DJNE1Oaae9W54wcDqyuNj4k+fwom93DPqF7bwls2zqkm2Bkj9eRqDb0yvf2PkNnFw7ioLmxjx2RUyT4FQ3l6ltbyTS+oiknFNtrclq9gVPalSduVUJoiGo9Y8V5bvJMqKeYHFnh8qG6iBDIhYYRjwhvM1mHVRk6Gy6aaVgC8Xsml6cYJprvo8qe6lK/WRnaOJOI8jvT5MSimZIl+8nBMe4Ub9s+0V5DYJOod+JeInYNsBQ/WJ7h9QQBXKKwVicYRQB/P6USGpW0do6q3b4DwjhPPFZCE/syxJr0zjktu36sK1IVm32S2xE15MwIPVKvLkC38VpVOx8GHycHPdSh0v1TUbXVrW10+4jt1MJZ5JYS6AscDPhypwNI3S5NYu9SntI72PT9JKpG1w8aP2vWxg7nuoZm9FI3irXuFuji30zFr7ULW8BOA1tBwLtzznNDzb29vLdzwxCNp5DJIR+Y+Nd9HJ7PS9H1CT09r57OFpXmePgxkHbAGO6kJemGpTQypMtvEV2VuAkOfj4Co4wk3RVOcVuuDZw1AemF28OnxxoM9dKqnyAOaMcVC+kkEVxpE3XIrcGGGe7cU2S2onhtJH3Ru5lkgYyYJHn31f1tlNsgYFSXXz/ADDFJWjaW8uoyLZTtakRlmWN8l/LDbDv37qO21ndxSQpPd3EqRZc9eVYsMdnlvnO/uxSYQS4PQyTbi2ye9HZO2KVUKyXM3DnZsU1Xn4RpTtPxZcg7N3jFPZ5oFuED6lIDy63f4V5Fp0c/WFScBcAschWJwPrUrRGa+uMMVIcnIr3h9FhmEkjtxFTjyAP7iigMdfs3t0htroxsxUBF7Qxvlz9acjSf9mty11p97My8KmcKozyAUfvTgafGqMs4NI+v6Rfape3LX+pSQafG+YY4ezgDbdsc/3p4J99IGsWelQ3s82u3El9cZ4ljBZguTsqovlU/U240nQ7BV2w5ZWkEHRmW3iY9QwCiTHEzZO5J76XD0N0WWw9EBlVcNh1TtAk8/W37+eR8Ka0YyaTCkissbEtxsuFQAbDcDy7qGNeRwuVeO6PCOI9XGj4HPPZc7VHBuKpMqaX0NtppNxN2pMwr5+sfdVbpPpHXaJcW1pEWkIB3O74Oce/FNwcH2ggEVWuUEnEmPWU/Eb16GiyFSp2YlosDi9LzWnWBu0HC888s9oYp/0rTJLvRre7tZRKXypVjjdWK7E+zvrjpXowt4rm8tm4GMTOSAd88znlnc7Ub6Fqf+ldOjZOArDjHvOKxCFSplOacXjTixZvo5YGMc8bRuBurDFK+f8AuJP/AKrXdS0+PUbIxMo6zhzG39LftWQSZS5lVwVYPgqe40ZxpkydgFp2hnmZFBLMeZ86pzTT3J6rnnOSFJwPZViXfiPix+dRIrJDdTrjswlVIO5J3+lAJpf2dwxQ6BmA5Rp3IYjGcYFNBOBS90DUJ0WswMYJf/ef2o+x2pseDJFO2I2JJA4TuBnFZFr876Lq0SaSWhQRA8bxK5Zu8gsvs5bVqepyRRWMrXBbq+HB4TgnOwGffWSdLb1L2+ieOaV0wzCN84iyQOFc7kdnnU2eXckUYY9jZMvSvXnAB1a6/wBJC/IVLDrWq3BcXGqXjpwjKmVsHJG3wzS/GauQekiKRraFpTkBsDkAP5pEUrGWzfdFuridyrzLNg4JBwwA8QcEfrRKUMmCw24udJ8FrMnJmiJIIPPHsNGlv7+0YG6TjjP58ZHx7veKY+rWGlKLr75FZcalPtZY1Upc6W9s+6yjqzjzq7bcMUcUS7AKNqpxoNRtLW7UmFXQOUxnB9tctbxSNwSSycPiGxVupckzT4CjMqLkkYA76QLzozaza5dXU2oRpaPJxoijtHI3GTsN8+PupxnuYo+HEg4h4tUF2LG6t+K7gSdYxk5jzjautMKX2JOoaL0YvUkttPjaG4QcMcqlyGJzuR+bfv2rPrOG8vpE06ytGa4kLYj4gCcDJGWwNsHnW4W+J4eO1tVkRRhDwKAtUX9NcCeSKURKRglhjw5A7Umba3G3GS7UU+jllcaXodnZXkRinjj+8QkHBJJ5jbvolxbVat7iO6h6q5A29Vu8eyq95bSWpyTxRn1XHI1uElJC2hY6eTTRaCwt3ZJJJkUMvMYOfpWbmB5G+8L3Ux/McsQK0HptxTW9pbpt1kjMSe4AfzQmztIIkxGAPE958zUvUTqRVhTcaF2LR5ZcdVbyZ8GGPnTBo2jyWtpIJ0Cs7ZxkHb3Vbc8Gw5Vyt80eATxL4E/WonKT4KVFLkf2imGSXUnuJHKrIjmJEglkO3L/AA1wUX0g23WxCZkLhC2Tgcz8asWSMu8kwPEBsu/d/wA1d83DStHnKmVp2itrQSzErGDw9ke3w9hqZbMmEXERUxleLOTuK41G1tLmyubS5mYRSyCQYGCmCDjzz9cVzpt1b6dYxWUDyzLEAoL9puffiqKjpTvcXctX4KN9cW9pe29vclUW49SXbH+fuPGiiRNp0gkDca8jnYeyoZILO9hRLqxWVE3jEitsPIHn/A8KIcZ4VRXtl2ACA8R+Fc1HauTu7U74BCWOpafq6XOkp6Rp1x+LEZApT2ZPd8j5bm7mIq5kiIw20iHk3dmoZluEBZpgVZRhscODvtj4UHuWvDIQbnkTyBPsreTLq3YYQ0t17PLyD0ecmFgE7wT6v1q1aXfYKSAOh2ZSNqGx2dy+eLrJQdj93gVIgKux4iQTvk99Rt07Q7lA3phos8scd5p6ma3jB40G7JnHxFKkZIWtHgumgIdSQM423ofrPRuHUw11pYWG6O7w8lkPiPA/p86zkhr7lyMx5NOzEpn2qnOEPI5qzPHJFJJFKjJIpwVYYIqo4IzkVLVFN2bf6PbjjmijTrOE9sDf40CsihvYY5Q7JISGBzg86MxTLFcmG5vLcvIOxGow3fnvJP8AFDpYfwJIlJKsGzV70xS08HmwadhiSzhVR1MUaHPMIM/r7qrQPFFI8SyMvCfVJG5O+wq1LcwMnDI8YU9xP0qu1xGkqhZEMYHaA558tqbau0A+v1+6EmRhOZ57GorSSTBiR8Y7ReRC3uzkV3JdwupVlZgRgg8iKEySx2qwxhDKxPDmTBPy8q6S9nBkdXIDE7LLyyRgjP07qHrA0VwDOqrLEfu5eI4K+wfKuLC8uX3liWIkZKc8eH+edWmmcjLNyFBKOSN+jT22Z01wSytLIJF3wqREZ7ueapXcU9xKrQ2wQb5dnAPlVMF5SJpJJDliwBJwwoxGewo7+EbVyfyNxfo7xSZR9AKkNJKig7bZao5WWxDMksjsGGNuRPnV943kuI0IcDtEtwHA27zyoPrU0NuVE13arKzg9W0yhj4ADOc0fjilaOtsq9L+ou9GS9lgUXIA4JAd8F8YPiMAmkOduzTp03cQWFrag/mVf7U3/VhSRLutSZ1cyrF4H//Z", "type": "news"}, "202": {"title": "Lost your job and health insurance? Here is what you need to know", "snippet": "As the global pandemic enters its seventh month, millions of Americans lack \nhealth insurance. According to research by the Economic Policy ...", "uploaded": "2 days ago", "url": "https://www.cnbc.com/2020/10/09/lost-your-job-and-health-insurance-here-is-what-you-need-to-know-.html", "thumbnail": "data:image/jpeg;base64,/9j/4AAQSkZJRgABAQAAAQABAAD/2wCEAAkGBwgHBgkIBwgKCgkLDRYPDQwMDRsUFRAWIB0iIiAdHx8kKDQsJCYxJx8fLT0tMTU3Ojo6Iys/RD84QzQ5OjcBCgoKDQwNGg8PGjclHyU3Nzc3Nzc3Nzc3Nzc3Nzc3Nzc3Nzc3Nzc3Nzc3Nzc3Nzc3Nzc3Nzc3Nzc3Nzc3Nzc3N//AABEIAHAAcAMBIgACEQEDEQH/xAAcAAACAwEAAwAAAAAAAAAAAAAFBgMEBwIAAQj/xAA3EAACAQMCAwYDCAEEAwAAAAABAgMABBEFEgYhMRMiQVFhcRSBkQcVIzJCUqGxwdHh8PEzQ7L/xAAaAQADAQEBAQAAAAAAAAAAAAADBAUCAQAG/8QAKxEAAQQCAgECAwkAAAAAAAAAAQACAxEEIRIxEyJBBVFxFCMyYYGRsfDx/9oADAMBAAIRAxEAPwBT0MaXPYxdrJsfGCCaMQaDDcSosNypUnoRSNYwK0SyTSFE6Dl1pv4e05UiWRpGMkhLAZxhRyFYeANlBEe9FGJ+FECExnJ8waFScPxWkTNqEwCjmRg9KYI7aQgASyD2ao9ZVINMne5kLRqvMMP80Aj5LYYVm9zq1rGGSFJMH8uR4UR0W8tLx4rRJdjscEup5eJx4UAvNPkf8eEboz0TxUf5qHTLr4O8huNpcRyAlfMYII98UZzPT+a61jSQtA0XT7GY3dtaWVuxjBBlQPvRvDLtyfP08qr9nICVKnI5HNHuGW0+DUV1HTGhYSKe0VM5dT4lfPl/fnTEum6bNO9zIyFHbIQetLRSNN8kfJx3OILUp6Xod7fkGC2dk/dkAVpvDvD9vZ2ylgO1HX0oVOt1BAV0MiFlGQjAurfLP+aWbb7T541ngurdobpMqiquVds4xgjPlRGva7pDGN4+1Z+0nS017ijRNPQERRrM8pH7Rs/zmlTXuF3ll2xP2t3H3H5E5A54z6CjtjxHZ32p3OtaheQ24toVg25OTJls4yOmcfShE3Eujw3tvLaXjrNOSZ5pCSqDxA5eNa6ACyRZtJFtFA08k0h/BjHc82IowJ7UbnC5VWIJ9lyf55U3zarwfLIxLW4ckF5EBwfevUNxwugaZHt5IVBYsFPd8s8qTlneDXAlZ4g9lL+i6KmoWcBEqjz7/MedXX1jT7WZpraBpJyvZxqGwoQdP9aRYJ+zOFcofQ4qRY2DAxvjyINUntLl5tNWqcPalJqWO2s5Ic/lcHcrfOlXjS9uLu9NpvIiVuUQ9gc/QiqfDTai18sUd5OkYBbYkhANM0nDUV1KZ5GkWQ/+wNnn05g+wpN0jYn05MsiMjbala1t2kjYjqgFTX2j2t3YtcRFYrlcFh4N/vV8aTd6dLLFcDMUoxHMOhPl6UEleWBZBk8+Q9xTflD2mkv4yx4tHuB3t1iaJIxHOD+L5k07CLEW5eRrM9Lna3uEuFLJ2nRtvLPka0XSL9ZkBbBqRK081Vid6VfjupY1Ug9KUdb0t7iDWNYi7IG0BkLBckchlvLPPA64HuabWu7eAI00iRbm2gs2KQ+JuJ9R0N73Rklhura8RyswYEFXJyD54z0piFpvSBKbG0qaBGuta7HaXkzpDcDYxJycAd3+hVO90ySwv57eRlYQsVDdA9U4GdJVeEkFPykUZhWebsxty4fLsV5KT5iqNgBTnBwNhQzntjb2qhY4lTLsF6mq33i0QjhhUdjGen7j5micunSz3JitQZZnPeOMe/yqG30SXarNEzb+QUYrJcF1rb9l5DZ201mCFIkzzO00U0/h63n7LspCX8SQeX81Hp6q9nFHvw5bmOfhTLp4YSIIlAHUhTj6mpWXkPjsNO0zFAHbKLaDpdvpYKQRKGY5ZmOWb3zRidFRGngTJH5ovB6q9oVQNGe0IHMeXzq5Yo04SRSCuemahHKnLrO1UjawCkNukkFvHJEoltps5jPl5Y86ROMbAWyQz2Mu4sxcQsfxAB/9D+a1a8sJUfehVdw76Fcg+vuKznjThjUFuDdW8zT5O/PRhj08vaq2HkFrqcaCDkRhzbAsojw89o+iLcq0fZHm6HmAfb3prtrGzvbZfh9sbY5PGMfI1nWh6hFPppt7iSGKVJMyRDuhs9D/AH9aZDrWnwbbGacQ3S7Q6ScsHGevTpiqoYxx4lIuc5g5BeuPJ4tH0iF3ihll7UKscwzv9ayYlpZGYkZJyT5Vp2t6jp6pi7mhkUDkGIf6Cs61aW2lvpJLEYhfHdC7QPlTAhEY0UDzmQ1Sm0e7t7GaaaWPtcLiPcOW72o1ph36XPfTTbTuJH4fJfDOPHPSlaFO0DMWCIo5k10l3IqBElbb4DNZIterdpntu03yXYYq0cLspBx4Y5fWimjRSaOYYri5Se5P5oSRkHGfelOyuprh9s9y4XHM11eawW1D4uNN1wCPx3J3ZAx7VkNd0tAkElX9PvY9PiSN1LSvgu/7F9PWmzQVivZALdBAg/8AHHnl86VdOhtuwjkl3M/6WYYU+3nRWyhnVjLC5LLzHhUnK4OJCpQj0i1ocVu0ER3rzXxFccPTGSaQoNoDHPvmouE9SiuYJLbUZtsjclLV3bW8WlG6hkly9zKNh8if9aRcwNAIWyKsJhvpF7JS5xkdT40CuIy5PaOrL5jqKqvqKXN12MspPZ5UBRRKMRhF2IcnrupaaQOdvpGjbxakXiTQBaN942SIVzghfAnw9j09D6ZoTx/bW8zWd/ZLuhvIUwR4leXP15AfKtRu7aCQCOWL842keB96UONuFpY9OEVnI81pHOJQzqMoWGGGfLdtNVcF5e9tnY1+6VyWhrCspMLdp2aLl/2qMmpbywubLsvio9hlGVXcCadbW2itYooF2hwe9yoTxmhlv4BH+pdq+9X60pIkt1JeMmLNIiBzYsTTNBw5YTaXHLcXa2UqR7nlf8rE88Ud1rhjT7LTlguTGkqQDBZsHdjNZ/c3dzeBBcSNJ2a7RnpXKoLpNnSiLPu2K4K52gqMZrua0eIAuwAqS07M3duJF7u4lufUCop3V5XZehJxzrhtdTNYEtbxllBwMDI6e1MOjN2d5G0nJc97NLehXZdktZ0wyjKeopmtV3DfjmDmvn8y2vIKqxEOZpHtV0lLqL4q0XmvULU/EuoW83ClpdMuyaJgsnmDzFWdKna2dI5M7JMfyKp8S6eLnSrpLdcsJkfHnjNCibzbpCkkoFrv0V7hfQY72QajNOJFUFlRP1Z86lmmC3oCclBx7UrcFcUPDrEliSCJUwhP7lHKu9H1SeXUZ1vVG9ZSWGfA5pbIicGca2P4TGPIXEk9J3uQG7Ig90+PrU1wYZreWC5IEUyFHz1HqPl/VU4nCvsbmjflqlqVqbl+xecQlg22VlLbSF5ch1z0peDIcySvcpqRgc3ayjXLpNN1SW1kMjzW7lXwMA+R5+YwaDXWpS3EkUgOx4m3K3U9adPtF0wX2n22uQKFaONRMAP0nGPoT/PpWduu12Gc4r6zEyftEQf7+/1USaDxPpEL/VL2/uGur24MkjY7zKMn5DlVNpnPgvvio4oy4J8BV2cLPGiQIEjiXmx6sfGmbKDQVPtAcZVcKMda8DrgZT6Gu452glimt+46dDybJ9jyq5HZNf3UYSRN87nkF24PXpXaXqViG5Kwo+O/bkOp8ceIpz06VZ4wQcKy5z55/wC6Sre2ZmY/p7FyfpTDwveP91Qpa27TzhcbfDr/ABUn4hFbOQT2Jo0U76VeRGziWY528gR4EGp9Vd7IRlVJDyDcPHb/AMNKrT63G+E06CWKQncqMe6fA5qpb8YznXXttRKvAgES4OQpxz5++aXwY3cz1Q2vZjBw12qnEulPonEsFzCxWOciSI/2KYrtfheI7bUIxm3uUAlA8M8v7qTju0W64ZtbyI72tmHMeCnlQqyvt0sthKQzBRLCSevIbl/zR8ttt5V/i9iP9NFOT3irMN3Jc7c1euR8VaAqNzphh7UvXEl3OkcJi5LhHY9cEZQ+vl9Knjvn0uW1ilziTMbHy/5kVFyMQh/JUWS2KVi5WB7abTp+aXAZMkchurDZYZIWaOYESRsUYH9w5EfUVsWuxmzt4ZBdrLzJEZPfTaf1e9BotN0284nnluY7Ls7qKOffcRs+0kYOADjmQevnVD4XJ4eQd0d/362lcxhkotSLaWpaAlZFHp4g1zHbJBcYlf8AScYGa17UPsvg1CU3ek6na2pkwTDHZkRk48AH7vyFLt39l+vpOTFd6c27kW7Zl/jaat+ZhFgqaY5QapZxt7ORHdTs3fWjq6hpa2VsthbzxalCe07dxuDNnoR5fKmC6+zriiOO2Hw1vcRQhwGtZlLDOOZDbc9KqW2h3WiyNd6vY3kW5SC7REoPIlhkDl51vyDsFcMbq2FUuVittEuJ84Z4xGh9SedX+E7qSDSYkjmi2h2OwwO7Nz9MD+aB6tcJ8Bbac+N6x9szeRPQfSrvCDXDB2RMupCqem4eNKZUfKE6tMQOqRFtZv8AUnZF1kpb6fvBzF3SfRsHp0NVOLuHoNLJu9Ohb4Vh3ygysZz/AAOdHLywlvbm2gnIZB3pM+nP+zTBp+6GeLIAXtFAGegJqUJJIeJa2vmPZPljH3ZWbaVxHc/d0+mTMJI5kwBkcqgvbrGrxMjhHQKAT54r6Ak0rSJpA8tnbO3Xc0QJrpLHR7WUFLa2RvMIoNUzu9JQUEgzajHDDG5kVlaHY5B6HwPy/wAUEW6m1WxuIFVpLxHEirGNx64I5enP5VtrXdrDDncoGPA0NfVbQwM8ZyQcdaDNFYAJ6RI5N2AlP7gutTtY/vFjaoVBZMAvnx9B0/mmDR9E0y0i7BdPiaIJtLSKHYj1J51xcavawpumOMdATSrqvH9jY9oscn4h6Kh3E1iCFrfwjSJI++01i60DT3b4af4YjrGshI+hzj5VS4jWaW2E+nSlptpxCXC9qMctpPIHOKz1vtBtrqRlvNNjngYc0kRcf7Vzqut2l9oBXRbgh4nV47eYk9mM4O1jzPjyOfemPEfkhiQD3XFjxXxTp+rNb3Fm4nVDI8MjbSV8wfH5Zp6sdZXUbLTL+Yqoui0U8R5hsqTz9sEfOlHha+1HiOP7vvHhgjtX3GVBulOQcqCRjB8ak16S34YjGn21tcOvaJcIVkx3t2D88EmmHQ+kEIDZ/vC0lf/Z", "type": "news"}, "203": {"title": "The Pandemic Has Been Great for the Health Insurance Industry", "snippet": "Our corporate care providers may be failing America during this crisis, but \nthat hasn't stopped them from raking in the profits.", "uploaded": "1 day ago", "url": "https://newrepublic.com/article/159725/coronavirus-health-insurance-profits-single-payer", "thumbnail": "data:image/jpeg;base64,/9j/4AAQSkZJRgABAQAAAQABAAD/2wCEAAkGBwgHBgkIBwgKCgkLDRYPDQwMDRsUFRAWIB0iIiAdHx8kKDQsJCYxJx8fLT0tMTU3Ojo6Iys/RD84QzQ5OjcBCgoKDQwNGg8PGjclHyU3Nzc3Nzc3Nzc3Nzc3Nzc3Nzc3Nzc3Nzc3Nzc3Nzc3Nzc3Nzc3Nzc3Nzc3Nzc3Nzc3N//AABEIAHAAcAMBIgACEQEDEQH/xAAbAAACAgMBAAAAAAAAAAAAAAAFBgQHAQIDAP/EAEcQAAIBAgQDBQQFBgsJAAAAAAECAwQRAAUSIQYxQRMiUWFxFJGxwQcygaHRIyUzQmKCFSRSY3KTsrPC4fAWNENTc4PD0vH/xAAZAQADAQEBAAAAAAAAAAAAAAABAgMABAX/xAAlEQACAgEEAgICAwAAAAAAAAAAAQIRAwQSITFBcSIyQmEUMzT/2gAMAwEAAhEDEQA/AKuhp6WeraFE2RWLFo1vcED542Shhl9meNU7KZipvGNQIv8AgcTKVJ2zRxNTiNezk0FUtq7y+/G1HE8NPl0UqMkhlc6WFjyfp7sPRgatHAqO86qEEvZrpjF+dt8Zjy9WrJqd0iCxgHUqc78sTpaZ6iiljiVmZawhgnMd7n9+N2pI6SmrSKm15FQTS3blY7+84FGBkVJEXqhLGgWDqqC5HPHkoInniChDHJGXXub7W/HBSaLspq+VACrU6yDa4OzD5Y0iHaVNJKBZpKZiQOQPd6YFBAhFOZ0SJFKk2YlbW3xmCMJPUqoAC2+eOjLKK6ATQdgWcADRpvvjZB/HK0ea/A4K7Ay7vo4RosknDSNITUDvta5/IxeAA8sHM0zrLMq7MZnmFNSmS+gTSBS3oMCvo/X8yTH+fH91FhL+lcRniuhE5UR+wC+o2F9cmI1cqGfCHduLuHN7Z5Qf14ws5lxDk0hbRmtG2/SYYrqapy9DZYmfzBsPvPyxH9tptVlpYrecp/DFVFIV2/BcfCvE2RQZR2U+c0MT9ox0vUKDa/rgsnFfDYJBz7Lrb7+0p+OKG9sgPKmhP/dI+WNlqYDzo4reUx/DEJaWMm3ZVZZJVRPmoVTOaOBJZ+xmQm/aG+wPX7BjWhokqM4qYZJJdMSOUIc6hYgDf7TgpT04Y5PIsyzmN3iMkZ2PdY/4ccsqpphn+YGSGVFIcKzIQD3hy8cdZAU+3lQsyyyKTzKsQT64PxZXTl4qKeSoM0yGTUH7oIA6YBvSVFnT2aoD6SdPZNe3ja3Lzw5CMtndFNGpMQpm74Hdvt1xggVKGKOlpmqZKlpJpDBZZDbmRy8NsaDL46VaueeWoaGmcIio1jYgH5gfZgqk7R0mWdmEZZ6opcrfYs24x6sidcvzMQIZnSrVilixP1DYj0wDAarpTTZrTKJHkRijLra5G/LEdB/Hq/yK/A4JZzCkGdUcUcSxi0ZZUG174hxp+ccxHgy/A4D7My8OAB+ZJR/P/wDjjwifTJTyVPE1JFFbUaBTubf8STD9wILZI9us5/sJhO+k5b8Z0Pll6/3kmJY1cxp8RK8GT1IQDs4C225kbfGRk9SWLdhT/wBc+GTR44wwjRDJIUVRzZiLDHXsRz72LP8AAVbfbsd/2z+GNf4FrCSPyNxz75/DDGK2jkRlhqYpH/ZYdcd1jDKLi5KjmeeFqN0HcyJDQNSVQplrqgqjagq3QA+/zwaSMAEtJK7W5tKx+eIPEMvsuYRSW+sltuu+PR1NfPA7xU4AW2kMfr79MSakzpjKK4Z6rou3bUk80c5Qxq4cnbna3hgJU0tbSB6FMzmMS2W2kgfHYYJ5XX1M+YpFURIApIZlbl9/jjXNlPt81vEfAYWW6KLYFDNP9URqrJqulpYz/CUhjgYGNOztpPlvtjfLMtrpzNUx5rJFIxAdgly23XfB/OoQaBnI31L8cRMigZqeUqdw/X0w257qFWOLwOfmxeNDMuaJ21W0phkABZdyAfXHOEfnTM/6SfA4KyxuM1a4ue16euB0Fzm2a2B+unwOFi7fJtRjjCq8oujg6ZYMka57xnNh+6uE7jp2n4tpWtc+xAW/efDHwdU09RTyUEcqmpjYu8fUKbAH7sBONoAnGFIlz/uIN/3nwca+RzTfxAfZFgdS2wucVrOtTBECzxsgcxjkDc9Opww5lmFNlcFqg9o7qQkV7dp+HPrgBJma19akvYrFYKsak7Ai5G/rti+R0hMSvlgijp6qplQUtM5sdtA3/wDuHPJGnmpAayNklNxZ1Kk2J3tjtWZC2W5a1VmmXtNSp+UE0EgUxjYgE8r3073senhjrTxCShppkGuOVAe897A72v1/G9uWI452+S2SCS4YBzPNlq3BeMxd21x3segzQ0sGiFyQTc/kiR6b2xvnNLGkzalVWBvJY7gE2/D347U0A0xMKuQgSKrd7Zlvy8sG2kPHHvdg95paZ/a4qWWNj9UsbAX8t/jiXE9RMXepVgx3BttiTLl8CKXmYzSgtoJJLMwxhKuGRmpiCHjsO9a3IcrYSVsvjxrHOKXAcz7u5c9hvqX44jcPNenm2/X+WCnEIT2CSw/WX4jEPh9R7PPY/rdfTGf3Ro/5X7AzFjnRt0lOBNIwbOM3Ym15VI+/BpSVz/kP0xwCijH+0GZIBcLMBb34Eewav8fRcHAeTUVNHUZnDFpqZCYNj3VQWNgOm+A3Gyk8a03gKEE+mp8NfBxC5Q24/Tsd9vDC3xYqzcbwgG6nL7bH9p8HG/kck+ioM2jMGb1MU1QalkewkPLfe3la9sYKhgGQgN18DiPV6jmVXqO/bve3U6jjaTUqKwPUC2K+DIfWimqshNFVM8lHLTLUrIG2W4uNQ/lKdQPiVJ64GcK5gs1CaWJWd1s2i9tgOp68wPAAe9fbMZoMrqIE3jqQFYE/UN9yPXl9+GHgvKZ1ilJWPtJbaYySXWwJvYDz5b4m6VWPHc7SBEtfJWVTmpKok2z6b2HKx+ywODFI8aUTxSLGX1WKMp7w8R4HAPLaX2yrjia+km7W/kjnhhg9md6lJ5mR2UezkAcx0IPLbp5Yo1fAMbcU2S2mEFOrSxrGiKSqMdyP1t78yMK9fVyNmJrYyEaTvWH6ptuPMeuGWpy9qlUpoqjtJEvaYoQCNja19r7f6IwIzTKXpRF7Qy6nB2jB2sRjQjzQ+ScXjc334Jkmf1lXTdnP2ThrEsFscE+G6+JhNC6gOTrAYDvDCxHGyqqKrAb2uLY79tLBUCphIQxINl68hb3Xxd4l2cUdVkUdl8BhmU53qBUflTy9cCKbbPs5/wCqnzxPZGGaXVtjLgZTm2dZsf5xPgcckVyelq+o+h+o2eOjiIRWBL8/6bYi3LcQqwQbUp28eeJVJIFo4geuv+22IPtkNLnDVdR+ihpiz+gBODDs5JdFW1cqNW1MkQsjTMyjyJOMdurJpffw8scJG1sWA06je3hj0S2NyLjDWFE+lhnrplp6RO0Z9lQbb7k8/IYesiyqpRaWoq5wZI1VWiADbgW3IOFLh2pSLMoN9OlxcnpfbFltLGYSBUU4e1tRYeODtUuzObj0KUFLHl+VJUICZZvrNbdQRtbyxCzCrjjSOWEE3tbUv1TcE79bjBCmq4qzKogZlWQp2bC1wCOth4YBZpUpOewii0RxtcXN2J+XpjdsO7bCkNfD+owLVNGB2t37tgvgBb0GInFNSrVFICALK/ywQ4fMEmW0yI26xjUCOfQ/fgRxV2ZrKcpv3WHuIwcf3J5f6wYJhGG3JI3GPUsjSBAe88hAjX+U3if2RjMEIqO21E206dvPn8MFcjjio8lesq427SNhHdFGoXNhb34tkyVwQw4nJXRyhkMNRFEjltMgXV4m/PEGk72cZsT/AMxPg2JUVTG+ZwiGGREaUFdY5i+IlI1s3zcnpIv+LHJH7Hp6lpqPoaYamUPIpnVY42IVSl+t/iTgRxZLE2VSP2qmTZRpFri/XDFlfB9XnTVcsNfFAI5yhDnnsN+WO9R9F9TLGyTZtTlG52P+WKLakcfJTgG/PHdBpF7ah5Y6Z1ldTkuaVGX1gAmgbTccmHMMPIjfHCnLAEAXBwo5OokQJrivquCbm9j1w4wQ0kkaFoEUkC95ZP8A2wmKXRSym4P6vh9uLMyHhzLs6y2mq6XPnDTAqYWpgGSQAFk+sLkX5jpvgSko9mpvoraIyQvri7RWta4HPGBqB3SQ/ZhpVcoJ77pfQwsuu2olbW9LH3+mOBXLrVmyXu/YbN4d232+OBvZ1/xYvyzpkOYQwZaYnOmVHawY2sD4ePXGeIDTyQ088TKzoSpUNfY+WNIhlaSKZCCvs66rav0mrf7sdmOTaGsV1BjYAPZhdT8Aw+3GU2nZpaWNVyR6JYYaGSUsvaOSAl9x3gPgMS1limy6WnWeOFi6sHJ5EEH5YiF8rWaLSLqC/aX1b7d3/X440L5aFsLEhOitubjAlJylbKQxxx49isjxvKuYxF5llCSaVI2H1umIsEhFfmp6ll+eJWumNYvZoR+UXQU2H1jzv5WxDg3zHNLHbWPnhodnPqOEqL04GUChrD1eqc/LDGfs+7Fb5DxNSZdDUU84k1Cd905Hf0wRfjrLV2JkFvE/5YDTbIXRXv00rbjMG2zUkZB9C2EWOTTcYfuLsxyjP+JDUVLTtAlGEURaRaS+25HUe6w9MV7qKsLWuOeCuDEyViaXWhIKkHb3Yc/ojpkl40WZqcSCGldweeg7AN95H24TaW0qlBZde1idgfLyxY/0cV0XD4qIKyFA1QFPtAdNtNwUPe5b3HqeWMzH/9k=", "type": "news"}, "204": {"title": "U.S. family health insurance premiums surpass $21,000", "snippet": "The average premium for family coverage in employer health plans is up \nabout 4% this year to more than $21,000 \u2014 and employers are ...", "uploaded": "2 days ago", "url": "https://www.detroitnews.com/story/business/2020/10/08/us-family-health-insurance-premiums-surpass-21000/5928933002/", "thumbnail": "data:image/png;base64,iVBORw0KGgoAAAANSUhEUgAAABAAAAAQCAMAAAAoLQ9TAAAAP1BMVEVHcEwTExMSEhIYGBgSEhISEhISEhITExMTExMSEhISEhIVFRUTExMTExMSEhISEhISEhITExMSEhISEhISEhJ6ZmnvAAAAFHRSTlMAZ/gJSengWDOuxBuIFZqUuD930um8cCUAAABySURBVBiVdY5JFsMgDEMFAZuhmXX/s9bNY8imWvCsjxEC/qumMe4+5hOgNv/hI8/cQCnhkh8KDYRTHYLuMyPH5AXL8I7qeKPUDoTJwMWjA0tzFOh4FHkoN6zYZo9ilzX3HrZCih3r/PdpOnsAS9C3fesLjbQE1QPk4woAAAAASUVORK5CYII=", "type": "news"}, "205": {"title": "Job-Based Health Insurance Costs Are Up 4% This Year, 55% in Past Decade", "snippet": "Health insurance costs for Americans who get their coverage through work \ncontinued a relentless march upward with average family premiums ...", "uploaded": "3 days ago", "url": "https://khn.org/news/employer-health-insurance-costs-rose-4-percent-in-2020-and-55-percent-over-decade/", "thumbnail": "https://encrypted-tbn0.gstatic.com/images?q=tbn:ANd9GcQMSJr-qp2gLQvBq4APndxAMtK10Pi5yC9aEKGorP-3MFgda2gWp8iCajo&usqp=CAI&s", "type": "news"}, "206": {"title": "Workers with health insurance face rising out-of-pocket costs", "snippet": "The high cost of health care is persisting during the pandemic, even for \npeople lucky enough to still have job-based insurance.", "uploaded": "2 days ago", "url": "https://www.seattletimes.com/business/workers-with-health-insurance-face-rising-out-of-pocket-costs/", "thumbnail": "https://encrypted-tbn0.gstatic.com/images?q=tbn:ANd9GcRlQl_31eqmtwDGglzV1fpwLgiFBiHUhAuK6SstFZlyDtnwtHkc8wSx7F4&usqp=CAI&s", "type": "news"}, "207": {"title": "Employer-sponsored health insurance premiums rose 4 percent in past year: analysis | TheHill", "snippet": "Employer-sponsored health insurance premiums rose 4 percent over the past \nyear, outpacing the increase in workers' wages and the rate of ...", "uploaded": "3 days ago", "url": "https://thehill.com/policy/healthcare/520193-employer-sponsored-health-insurance-premiums-rose-4-percent-in-past-year", "thumbnail": "https://encrypted-tbn0.gstatic.com/images?q=tbn:ANd9GcRTivK14rNSYrtRflkRkuiXS7Fo623cBmT3EZXInoX5fhdTgHG8npz0ROY&usqp=CAI&s", "type": "news"}, "208": {"title": "Cost of Care: Americans see health insurance premiums rise in 2020, survey finds", "snippet": "In the middle of a pandemic, when health care is more important than ever, \nAmericans and their employers will likely pay more for insurance ...", "uploaded": "2 days ago", "url": "https://www.winknews.com/2020/10/08/americans-see-health-insurance-premiums-rise-in-2020-survey-finds/", "thumbnail": "https://encrypted-tbn0.gstatic.com/images?q=tbn:ANd9GcSViX1mTYB9AysEiAShBcE1iFLByFfxEP-fB13KAKKo1ygDao2TYcguEFM&usqp=CAI&s", "type": "news"}, "209": {"title": "Colorado health insurance costs to fall on average, but some counties see increases", "snippet": "The monthly cost of insurance bought through the exchange in Colorado will \ndrop an average of 1.4% next year, according to filings with the ...", "uploaded": "3 days ago", "url": "https://www.denverpost.com/2020/10/08/colorado-health-insurance-premiums-costs-fall-counties-increase-reinsurance/", "thumbnail": "https://encrypted-tbn0.gstatic.com/images?q=tbn:ANd9GcThtiLqlXAC8eyAFTvmyuxfBmP7rTBLgWyp2GtbFDHmQR7o4vZam9NiUxA&usqp=CAI&s", "type": "news"}, "210": {"title": "Walmart launches health insurance plans in time for Medicare open enrollment", "snippet": "Walmart is entering the health insurance business, just in time for those \nsigning up for Medicare open enrollment this fall.", "uploaded": "4 days ago", "url": "https://www.foxbusiness.com/economy/walmart-health-insurance-medicare-open-enrollment-plans", "thumbnail": "https://encrypted-tbn0.gstatic.com/images?q=tbn:ANd9GcRpbiBSIwZVWNO5zxFW1NdNwRLGuE2H8FWYWqME7xlf1WWxGALzFFtTWpk&usqp=CAI&s", "type": "news"}, "211": {"title": "Here's how much health insurance costs if you retire early", "snippet": "For many Americans, retiring early may mean giving up their \nemployer-subsidized health insurance. Here are a few options for coverage \nthat ...", "uploaded": "1 week ago", "url": "https://www.cnbc.com/2020/10/03/how-much-health-insurance-premiums-cost-if-you-retire-early.html", "thumbnail": "https://encrypted-tbn0.gstatic.com/images?q=tbn:ANd9GcTKzvgmbNMq3jOepn94t_mqwsVk1jhAJ0gQ13cgSpxXXs8HEiwjJ3lS4NM&usqp=CAI&s", "type": "news"}, "212": {"title": "Job-based health insurance costs are up 55% in past decade", "snippet": "Job-based health insurance costs are up 55% in past decade. About 157 \nmillion Americans rely on employer-sponsored coverage \u2014 far more ...", "uploaded": "2 hours ago", "url": "https://www.brainerddispatch.com/newsmd/policy/6710196-Job-based-health-insurance-costs-are-up-55-in-past-decade", "thumbnail": "https://encrypted-tbn0.gstatic.com/images?q=tbn:ANd9GcT0PThsbY0XrXKm0xUYqlIh7xXkKRDStyRhnKtotlH8Bp9_o-2hPdcod24&usqp=CAI&s", "type": "news"}, "213": {"title": "U.S. family health insurance premiums surpass $21000 before ...", "snippet": "The average premium for family coverage in employer health plans is up \nabout 4% this year to more than $21,000 \u2014 and employers are ...", "uploaded": "2 days ago", "url": "https://www.post-gazette.com/business/healthcare-business/2020/10/09/US-family-health-insurance-premiums-surpass-21000-before-the-pandemic/stories/202010090073", "thumbnail": "https://encrypted-tbn0.gstatic.com/images?q=tbn:ANd9GcSOyj-KGS0lUP92KpEZ9GbKwOjVcDFZf3xd393i3mLvFz-Ft2vekfurWf4&usqp=CAI&s", "type": "news"}, "214": {"title": "Even as the Economy Grew, More Children Lost Health Insurance", "snippet": "Many families have lost jobs that came with health coverage, which could \nincrease the number of children without insurance. But national ...", "uploaded": "2 days ago", "url": "https://www.nytimes.com/2020/10/09/upshot/children-losing-health-insurance.html", "thumbnail": "https://encrypted-tbn0.gstatic.com/images?q=tbn:ANd9GcQwEO6faH-y2ODOg02N1jgfApHve97O9WaxgeV0Wjr6RbMz3zyu3qYIaos&usqp=CAI&s", "type": "news"}, "215": {"title": "Searching for a 2021 health insurance plan? Here\u2019s what Kansans can expect.", "snippet": "For uninsured Kansans, a window of opportunity opens next month. The open \nenrollment period for 2021 health insurance plans is set to begin ...", "uploaded": "8 hours ago", "url": "https://www.sekvoice.com/news/20201010/searching-for-2021-health-insurance-plan-herersquos-what-kansans-can-expect", "thumbnail": "https://encrypted-tbn0.gstatic.com/images?q=tbn:ANd9GcRToxg21_8pWU6fywDBqdIfcNXVbLrjJAfyZfyEAizvxoozEJFtnJghzk8&usqp=CAI&s", "type": "news"}, "216": {"title": "Health care at risk", "snippet": "Mr. Trump claims he's trying to protect our health care and be a savior to \nthe most vulnerable among us, but he has simultaneously worked to ...", "uploaded": "12 hours ago", "url": "https://www.post-gazette.com/opinion/letters/2020/10/11/Health-care-at-risk/stories/202010110175", "thumbnail": "https://encrypted-tbn0.gstatic.com/images?q=tbn:ANd9GcQ6Wmht_nbeiTbF1TnUal8SiBrr9Z5GI0dXoJraRtMLCheapdEVnpNvFDs&usqp=CAI&s", "type": "news"}, "217": {"title": "Job-based health insurance costs continue to rise", "snippet": "Health insurance costs for Americans who get their coverage through work \ncontinued a relentless march upward with average family premiums ...", "uploaded": "22 hours ago", "url": "https://www.goerie.com/story/news/2020/10/10/family-health-insurance-up-4-year-and-55-past-decade/5953926002/", "thumbnail": "https://encrypted-tbn0.gstatic.com/images?q=tbn:ANd9GcRyp1X7e0Q9X2X7wCg82zKVK4nE0Q097GozXuF2epNRQXiKt1Hhc_Uy7WQ&usqp=CAI&s", "type": "news"}, "218": {"title": "Health Insurance Premiums Continue To Rise For Employees ...", "snippet": "The cost of health insurance for people who receive coverage through their \njobs continues to rise, but wages are not keeping up with these ...", "uploaded": "1 day ago", "url": "https://www.ideastream.org/news/health-insurance-premiums-continue-to-rise-for-employees-but-wages-lag", "thumbnail": "https://encrypted-tbn0.gstatic.com/images?q=tbn:ANd9GcQ1hl0orJLorC-6CWWn3rQ62IyVp7vacb_B1Eiqibko84UCkwxE-PyWRIQ&usqp=CAI&s", "type": "news"}, "219": {"title": "Here's how Google, Amazon, Facebook and Apple are ...", "snippet": "Tech giants are ramping up their investments in digital health initiatives, \nsignaling some significant moves to target the health insurance space.", "uploaded": "4 days ago", "url": "https://www.fiercehealthcare.com/tech/here-s-how-google-amazon-facebook-and-apple-are-making-a-play-for-health-insurance-market", "thumbnail": "data:image/png;base64,iVBORw0KGgoAAAANSUhEUgAAABAAAAAQCAYAAAAf8/9hAAABs0lEQVR4AWL4//8/RRjO8Iucx+noO0MWUDo16FYABMGP6ZfUcRnWtm27jVPbtm3bttuH2t3eFPcY9pLz7NxiLjCyVd87pKnHyqXyxtCs8APd0rnyxiu4qSeA3QEDrAwBDrT1s1Rc/OrjLZwqVmOSu6+Lamcpp2KKMA9PH1BYXMe1mUP5qotvXTywsOEEYHXxrY+3cqk6TMkYpNr2FeoY3KIr0RPtn9wQ2unlA+GMkRw6+9TFw4YTwDUzx/JVvARj9KaedXRO8P5B1Du2S32smzqUrcKGEyA+uAgQjKX7zf0boWHGfn71jIKj2689gxp7OAGShNcBUmLMPVjZuiKcA2vuWHHDCQxMCz629kXAIU4ApY15QwggAFbfOP9DhgBJ+nWVJ1AZAfICAj1pAlY6hCADZnveQf7bQIwzVONGJonhLIlS9gr5mFg44Xd+4S3XHoGNPdJl1INIwKyEgHckEhgTe1bGiFY9GSFBYUwLh1IkiJUbY407E7syBSFxKTszEoiE/YdrgCEayDmtaJwCI9uu8TKMuZSVfSa4BpGgzvomBR/INhLGzrqDotp01ZR8pn/1L0JN9d9XNyx0AAAAAElFTkSuQmCC", "type": "news"}, "220": {"title": "How consumer choice powers the future of health insurance", "snippet": "Bind Benefits president Jodi Hubler offers her unique insight into the \nimportance of health care choice and how consumers and HR ...", "uploaded": "2 days ago", "url": "https://www.benefitspro.com/2020/10/09/how-consumer-choice-powers-the-future-of-health-insurance/", "thumbnail": "https://encrypted-tbn0.gstatic.com/images?q=tbn:ANd9GcRrvv2KSsh5TU15yDTVC188nqn7n3NKqzuygH5VX4sWsKufLPY2qztDA0s&usqp=CAI&s", "type": "news"}, "221": {"title": "5 tips that help simplify health insurance annual enrollment", "snippet": "An increasingly popular health care choice, especially during the COVID-19 \npandemic, has been telehealth or virtual visits, which enable people ...", "uploaded": "1 day ago", "url": "https://theindependent.com/opinion/columnists/5-tips-that-help-simplify-health-insurance-annual-enrollment/article_e3969c82-0a74-11eb-a072-dfc1a44b5603.html", "thumbnail": "https://encrypted-tbn0.gstatic.com/images?q=tbn:ANd9GcSNYVI2i9Uu6JjjLbd6apF0OBkNOE_V7Qe9xkYlJHQzMLz2ifF45OrhxuU&usqp=CAI&s", "type": "news"}, "222": {"title": "Colorado individual health insurance rates drop for second year in a row", "snippet": "The Colorado Division of Insurance said that reinsurance is expected to \nsave Coloradans an average of 20.8% on the individual health ...", "uploaded": "2 days ago", "url": "https://www.bizjournals.com/denver/news/2020/10/09/reinsurance-2021-health-insurance-premiums.html", "thumbnail": "https://encrypted-tbn0.gstatic.com/images?q=tbn:ANd9GcSitGpAq23y_vva1Hy3gID1bdwhRClRQuimrKiugIvKmAOMdAoF5qr9y5w&usqp=CAI&s", "type": "news"}, "223": {"title": "As they lose their jobs, Missourians also losing health insurance", "snippet": "As people have lost work, they've also lost their health insurance \ncoverage. In Missouri, where 52% of Missourians are insured through \ntheir ...", "uploaded": "1 day ago", "url": "https://www.columbiamissourian.com/news/local/as-they-lose-their-jobs-missourians-also-losing-health-insurance/article_8b18679c-08cc-11eb-ba46-3b385bfabd91.html", "thumbnail": "https://encrypted-tbn0.gstatic.com/images?q=tbn:ANd9GcSkfTFVzNTeobiVMj-Iig0TRh8_SbYfayrY6-KMTVG3TRaK52HJipBGNNI&usqp=CAI&s", "type": "news"}, "224": {"title": "Pandemic hasn't broken the system of employer health ...", "snippet": "Over 55 million Americans have filed for unemployment since COVID-19 \nstruck. But for the most part, they haven't lost their health insurance.", "uploaded": "1 day ago", "url": "https://www.sungazette.com/opinion/other-commentaries/2020/10/pandemic-hasnt-broken-the-system-of-employer-health-insurance/", "thumbnail": "data:image/jpeg;base64,/9j/4AAQSkZJRgABAQAAAQABAAD/2wCEAAkGBwgHBgkBBwgKCgkLDRYPDQwMDRsUFRAWIB0dLSAdHx8lLTUsGBoxJx8dLTEtJS0rLj06JR81ODMtNygtLisBCgoKDQwNGgMDGi0lHyU3Nzc3Nys3Nzc1Nzc3Nzc3NzctNzc3Nzc3LTc3Nzc3LTc1Nzc3Nys3Nzc3Nzc3NzU3M//AABEIABAAEAMBEQACEQEDEQH/xAAWAAADAAAAAAAAAAAAAAAAAAAAAQb/xAAmEAACAQICCwEAAAAAAAAAAAABAgMEBQASBxETFiExM0FCUXEG/8QAFwEAAwEAAAAAAAAAAAAAAAAAAgMEBf/EACYRAAIABAUDBQAAAAAAAAAAAAEFAAIDBAYRQVHwEnGRISIxwdH/2gAMAwEAAhEDEQA/ALWz2uKWm3tmErbRShVvvMYznzy4o3RTI/To7agHURAvX0pqRvb088w7vaUySaRqfqlgTmbUAAOOrCEOIphNJhZofaM/s7QTFdIJCxXDnmCyXSLYbjVEzGVFL5mXgFHbCsSo5xWOJ01PKUZa/pzg1zCToC5id+fEF3ulHLSD86haYTcivgR7xSiSXtO8LNycujtqCN4BhfUpqQsrMZx//9k=", "type": "news"}, "225": {"title": "Insure Duluth Offering Free Health Insurance Help", "snippet": "Health insurance is so complicated, it's just easier to have someone who \nkind of understands the system,\u201d said MNsure navigator Al Baumgarten- ...", "uploaded": "2 days ago", "url": "https://www.fox21online.com/2020/10/08/insure-duluth-offering-free-health-insurance-help/", "thumbnail": "https://encrypted-tbn0.gstatic.com/images?q=tbn:ANd9GcREx8j9TIkREIz-LCqCGx7_33XiL6_ZNo5oGzkVzYcBohIVrZU0wRR3pdc&usqp=CAI&s", "type": "news"}, "226": {"title": "Delaware ranks 15th in percentage of residents with health ...", "snippet": "The percentage of Delawareans with health insurance coverage dropped by 3.1 \npercent. The Affordable Care Act has emerged as an election ...", "uploaded": "4 days ago", "url": "https://delawarebusinessnow.com/2020/10/delaware-ranks-15th-in-percentage-of-residents-with-health-insurance/", "thumbnail": "https://encrypted-tbn0.gstatic.com/images?q=tbn:ANd9GcS8p9H-Xyw1azjeLjLGBpaGI0Zl4al8UjHc_uXtgMqhPbuaGrlzNr5Hg6A&usqp=CAI&s", "type": "news"}, "227": {"title": "As Covid-19 Looms, Some Workers Face Loss of Health Insurance", "snippet": "Some Workers Face Looming Cutoffs in Health Insurance. Coverage is a major \nexpense for employers, especially those in small businesses, as ...", "uploaded": "2 weeks ago", "url": "https://www.nytimes.com/2020/09/28/health/covid-19-health-insurance.html", "thumbnail": "https://encrypted-tbn0.gstatic.com/images?q=tbn:ANd9GcS9jObrVb310JUvpVWKhS9x3JxY_--7YxBDKoiouplSmlsoBmGiblocvf4&usqp=CAI&s", "type": "news"}, "228": {"title": "HEALTHONE PARTNERS WITH GETCOVERED TO HELP CONNECT UNINSURED AMERICANS TO HEALTH COVERAGE", "snippet": "The GetCovered platform helps simplify health coverage by ... As part of \nthe HealthONE system of care, The Medical Center of Aurora, North ...", "uploaded": "1 day ago", "url": "https://yourhub.denverpost.com/blog/2020/10/healthone-partners-with-getcovered-to-help-connect-uninsured-americans-to-health-coverage/269217/", "thumbnail": "data:image/png;base64,iVBORw0KGgoAAAANSUhEUgAAABAAAAAQCAMAAAAoLQ9TAAAAS1BMVEVcncX///9TmcNYm8RXm8RMlcGhw9v7/P2yzuFNlsGUvNZHk8C60+SMt9RPl8LC2Od0qsyAsNCuy+Boo8jT4u2HtNLy9/rj7PR9r89y3X3TAAAAfklEQVQYlZ2PyQ7DMAhE2ex4wUsdO+3/f2lxpfaeckDoaWAGgPvFRNZJhIRtZigtdHm0lHScZ9ACcR6ZaUaHSWhgNjWGrMAOC5E/HIAsXF4g4lhLNwA3LxNG9L2HDyB9VsO/Fajtcht8j8JLW2FJLZhtKzvbjgNSyYJV/uO3N28EBIymJIOkAAAAAElFTkSuQmCC", "type": "news"}, "229": {"title": "Six ways Trump has sabotaged the Affordable Care Act", "snippet": "Established to offer health insurance to individuals and small business, \nthe exchanges have provided coverage to some 10 million people ...", "uploaded": "2 days ago", "url": "https://www.brookings.edu/blog/fixgov/2020/10/09/six-ways-trump-has-sabotaged-the-affordable-care-act/", "thumbnail": "https://encrypted-tbn0.gstatic.com/images?q=tbn:ANd9GcQcHk0kyMvNcxfguEfIgk6Fe7m63XtvdZvqOtEsxGlCy2P-FXjymF02rzI&usqp=CAI&s", "type": "news"}, "230": {"title": "Medicare vs. Medicaid: What Is the Difference? | Health ...", "snippet": "Medicare is a federal health insurance program. According to the Department \nof Health and Human Services, the program pays medical bills from ...", "uploaded": "3 days ago", "url": "https://health.usnews.com/health-care/health-insurance/articles/medicare-vs-medicaid-what-is-the-difference", "thumbnail": "https://encrypted-tbn0.gstatic.com/images?q=tbn:ANd9GcSebrPEqjrIG6uxOQtydH20E3NkgIrJW9cAwHp6G1uFl3RAhGwQasVv6KM&usqp=CAI&s", "type": "news"}, "231": {"title": "2020 issues shine light through health insurance gaps", "snippet": "Prior to the ACA, the equivalent FAIR plan for health insurance was the \nMajor Risk Pool that provided very limited coverage at a very high price.", "uploaded": "2 days ago", "url": "https://www.redding.com/story/money/columnists/margaret-beck/2020/10/09/margaret-beck-2020-issues-shine-light-through-health-insurance-gaps/3637206001/", "thumbnail": "https://encrypted-tbn0.gstatic.com/images?q=tbn:ANd9GcT1TU5wkjepi62GOVmw4HNXBtU1xvTtSbYOYZ9Y-k44EbiuQ5AiGRQIkKA&usqp=CAI&s", "type": "news"}, "232": {"title": "Donald Trump\u2019s Gold-Plated Health Care", "snippet": "The president's everyday health care is already very luxurious. He receives \nfree care from the White House Medical Unit\u2014a robust team that ...", "uploaded": "4 days ago", "url": "https://www.theatlantic.com/politics/archive/2020/10/president-trump-health-insurance-covid/616627/", "thumbnail": "https://encrypted-tbn0.gstatic.com/images?q=tbn:ANd9GcRONl_l7Q6S_O4Z4Sc79SpY5VGR9llfyzUCshy7-opAyKMyCeJtnixjBoc&usqp=CAI&s", "type": "news"}, "233": {"title": "Loss of the Affordable Care Act Would Widen Racial ...", "snippet": "One of the most significant aspects of the ACA has been its expansion of \nhealth coverage options through the Medicaid expansion to low-income ...", "uploaded": "1 week ago", "url": "https://www.kff.org/policy-watch/loss-of-the-affordable-care-act-would-widen-racial-disparities-in-health-coverage/", "thumbnail": "https://encrypted-tbn0.gstatic.com/images?q=tbn:ANd9GcQZ3zPPa2pXJXOybNnbik-Kawj5zlFw59GvtyGLUwj6TD3QHNtxKE6hj6c&usqp=CAI&s", "type": "news"}, "234": {"title": "Frankfort can improve affordability of health insurance by weighing costs of new mandates", "snippet": "In good times, but especially in lean times like this, it is incumbent on \npolicymakers to keep healthcare costs in check. As our health insurance ...", "uploaded": "2 days ago", "url": "https://www.kentucky.com/opinion/op-ed/article246314705.html", "thumbnail": "https://encrypted-tbn0.gstatic.com/images?q=tbn:ANd9GcQEqS6COyICmEOfb4YAp2ySEEYC3J8lW_BKGxRjWDLTDMrlhRCs1apFLoA&usqp=CAI&s", "type": "news"}, "235": {"title": "Latest KFF report pegs employer-sponsored health insurance premiums at $21,342 per family", "snippet": "Annual family premiums for employer-sponsored health insurance increased 4% \nthis year. The average premium is $21,342, of which ...", "uploaded": "2 days ago", "url": "https://www.benefitspro.com/2020/10/09/latest-kff-report-pegs-health-care-premiums-at-21342-per-family/", "thumbnail": "https://encrypted-tbn0.gstatic.com/images?q=tbn:ANd9GcQLQkk3mJaFcSzNexIL6CsLvhEOmNKNZQHUIBztrrlZy2npl_3R7I-XKno&usqp=CAI&s", "type": "news"}, "236": {"title": "Free app helps unemployed residents access affordable ...", "snippet": "The non-profit helps people access plans under the federal health insurance \nmarketplace. The resource was created under the Affordable Care ...", "uploaded": "1 day ago", "url": "https://www.kitv.com/story/42747897/free-app-helps-unemployed-residents-access-affordable-health-insurance", "thumbnail": "https://encrypted-tbn0.gstatic.com/images?q=tbn:ANd9GcSpNDwnfuQ3S0P4zo9OzxSv_7ftAD0ANHJgh5sh3DJ0z9JTF38rEHVipk0&usqp=CAI&s", "type": "news"}, "237": {"title": "Less Coverage and Higher Costs: The Trump's ...", "snippet": "The health care repeal lawsuit that he helped advance to the U.S. Supreme \nCourt could invalidate the entire ACA next spring, ending coverage ...", "uploaded": "2 weeks ago", "url": "https://www.americanprogress.org/issues/healthcare/news/2020/09/25/490756/less-coverage-higher-costs-trumps-administrations-health-care-legacy/", "thumbnail": "https://encrypted-tbn0.gstatic.com/images?q=tbn:ANd9GcRmGlGD9IZj0f2raqheTDqQ9JfEPbWL9nieA3CbCFlUa74XrBoglqsoEbU&usqp=CAI&s", "type": "news"}, "238": {"title": "COVID-19 coverage safety net has plenty of holes in US", "snippet": "The Associated Press Health and Science Department receives support from \nthe Howard Hughes Medical Institute's Department of Science ...", "uploaded": "2 hours ago", "url": "https://abcnews.go.com/Health/wireStory/covid-19-coverage-safety-net-plenty-holes-us-73548934", "thumbnail": "data:image/png;base64,iVBORw0KGgoAAAANSUhEUgAAABAAAAAQCAYAAAAf8/9hAAACBElEQVQ4jaWTsUtqcRzFP/f6A520h4MQ7So8kdCmEIIMlIZwMFoUFLz5Bzg++gcS2pLeHImDIAgOOgSmgegQ6uIo6GR4r9dQqWe95RXR6z16vQNn+n7PWc458AbVatWXTCYzbrf7xmq13lqt1lu3232TTCYz1WrV9/b/BZqmWRRFORNCPABP71EI8aAoypmmaZbfxH6/v/In4Vv6/f7KZDIxvxgkEonvHxU/U1GUMwBqtdqmLMvL18dgMPh0eHj4VwNZlpe1Wm3TIIT4NhwOvfF4HKfTSbfb5eDggEgkwnQ6ZWNjg36/z3w+B2B9fR2Xy8VgMJAkSfohBQKBzsnJyVdVVbFYLLTbbVqtFul0ml6vx93dHZIksbu7SyKRIBqNous69/f3HB0ddaXT09Ox3W7/sr29zcrKCpeXlywWC8xmMz6fD13XKRaLPD4+sra2xv7+Pv1+n+PjYzqdjioMBgOLxQKA2WzGcrnEZDKh6zrj8RiA0WiE1+tF0zR6vR4A+Xweo9GIXCwWhw6Hg3K5TL1ex+PxkMvlEEJQqVTIZrNsbW0Ri8VQVZVSqUQmk+H8/BybzTaUV1dXr3d2dri6uuLi4oJUKkWhUCAUCtFut9E0jb29PRqNBtFolGazCUA4HMZkMl2/G+NH+BwjAL9K8bkiAUwmE/N/Vfl5D58e02v865x/Av8ZRy9B9NxKAAAAAElFTkSuQmCC", "type": "news"}, "239": {"title": "Unemployed Stage Actors to Face New Health Insurance Hurdle", "snippet": "Facing enormous financial strain because of the shutdown of the theater \nindustry, the health insurance fund that covers thousands of stage ...", "uploaded": "1 week ago", "url": "https://www.nytimes.com/2020/10/01/theater/stage-actors-health-insurance.html", "thumbnail": "https://encrypted-tbn0.gstatic.com/images?q=tbn:ANd9GcRGKhTQP_52vilb6Ns5oXNK7cNzM2DzGUDhnE48B4dcGy0G-gfwW_HRjfw&usqp=CAI&s", "type": "news"}, "240": {"title": "Promises Kept? On Health Care, Trump's Claims of ...", "snippet": "When it comes to health care, President Donald Trump has promised far more \nthan he has delivered. But that doesn't mean his administration ...", "uploaded": "2 weeks ago", "url": "https://khn.org/news/promises-kept-on-health-care-trumps-claims-of-monumental-steps-dont-add-up/", "thumbnail": "https://encrypted-tbn0.gstatic.com/images?q=tbn:ANd9GcRjX7JqrJVQP9v5ny6US4E_VvTVWcxTnFT9m5byXnY0zVL4PHMCrZ1znz8&usqp=CAI&s", "type": "news"}, "241": {"title": "Health care facts | Letters to the Editor | gvnews.com", "snippet": "... and Mark Kelly on Tuesday evening, she repeatedly tried to scare people \nregarding their health care and insurance if Joe Biden is elected.", "uploaded": "5 hours ago", "url": "https://www.gvnews.com/opinion/letters_to_editor/health-care-facts/article_87144b22-0b1d-11eb-98e4-63453ff46882.html", "thumbnail": "data:image/png;base64,iVBORw0KGgoAAAANSUhEUgAAABAAAAAQCAYAAAAf8/9hAAACBklEQVQ4jdWTP2gTcRTHv3c2uSYkl0vzb7hgL8lgWtv0QAkikl4kqINmECeHcFMn61ZwdXKU4qBTqdVJxVosBRfzI6hEkOTIIQasuaiJSim9tIftnTQ5h2KQToW6+ODxpvfl831/KNu2cZigD9X9LwQo6clMkbRVKedNkrFEsvqwvCKvTi3EfJxv8yACAxl+vETaqkTaqnQtfXnWDK75K0ZThLEP1eqixxzpVwAQ2EhzAABcrW3sRN1486GS4RiPfnbxBknbvOKODnVIW5WCplPPj55ZWlBeyAXx/Pxc46V8JXBycX3Q8tMAMMmnCACQtpr1Od0GAAzB1QEAiR8nhmH4ewyNXdYB2uwCAFLBmMoxHp0GADEYrwJAxWiKf5ArW9qEwEaacSbUtEIMaq2PIgA8Xn4mC96wdrv+fFoKjJZoAMjwYyUA2GUdfc8blOnnGI9+MXl6CQC+ffoyDACJSVGR49kHOmX6N6idPQuc06OLwbjy99By3hFCWrVsx/rJAcDVzKV5AAhvOfrW7rx9Ot2/AymaKu5fkcBGNIGNaAAQ2qQNwRvWToknSivKq3whmbuvU+YeQW+QRioQqwFAa/3HUVdrG+9X6xPlclmirS4Eb1g7njhWFdjIZ2bNwrtfX8Xl+ut82uYVCHOFxrm714uNzvdhzF6wbz26d9O2bRw0qf//mX4DszbfJnSQIdAAAAAASUVORK5CYII=", "type": "news"}, "242": {"title": "In Rural America, The Pandemic Pummeled The Health Care System : Shots - Health News", "snippet": "In Rural America, The Pandemic Pummeled The Health Care System : Shots - \nHealth News One in four rural households report being unable to ...", "uploaded": "4 days ago", "url": "https://www.npr.org/sections/health-shots/2020/10/07/920587019/getting-health-care-was-already-tough-in-rural-areas-the-pandemic-has-made-it-wo", "thumbnail": "https://encrypted-tbn0.gstatic.com/images?q=tbn:ANd9GcQhQ5djddjsIV8RfTRbhginauriPYHhJVnGPZq9qoxNbKcsJ5YZwgroxtI&usqp=CAI&s", "type": "news"}, "243": {"title": "Picking a health care provider | Columns | logandaily.com", "snippet": "The reality is, a patient is much less likely to seek medical care if they \nknow there will be a large out of pocket expense. Fortunately, there are ...", "uploaded": "1 day ago", "url": "https://www.logandaily.com/comment/columns/picking-a-health-care-provider/article_135aecbd-efcb-5a11-9179-13c76718ff8d.html", "thumbnail": "data:image/png;base64,iVBORw0KGgoAAAANSUhEUgAAABAAAAAQCAMAAAAoLQ9TAAAAllBMVEX////9/f38/Pz+/v7///3nxfLAo8n+//z8+vzw2/jnxvHp0vHx3fbq2PDr4+/jz+fh1OX39Pf04vjuz/jZsuXQpOHFkdO4e8mrY72iUrW7isfy7PLCiNGoZLqgWbPo3uy2dMXLmdm7gMusYb+yfMHu6e6uirzUw9mic6+SWaS5mcS1ksKPUKDUv9q8nsWXYaethbnHrs5JjlU2AAAAp0lEQVQYlV2P6RKCMAyEF1oLIlaKByAi3uVQhPd/OUORkXFn8iNfNpsJLMtiGEUNFSbqgcsmgNF47i38pVwFaiBAuJ5ttrsoTvbp4OK+R+QQZcck/5LUeE5ZnKgxW4Xe+XJNbsKkWH02h50yqDsDf2ggKIJaypLzygaEBFQNPFEVeNGOoOyUQMm1bjSMQxFw3zSuWsCpOt3lrW6UEg7ozO83Zl6D/acP5FwK8bPVb3sAAAAASUVORK5CYII=", "type": "news"}, "244": {"title": "Health insurance premiums could drop 5% if the U.S. banned surprise medical bills", "snippet": "Surprise medical billing is one of the most urgent topics in health care. \nToo often after a hospital procedure or visit to an emergency room ...", "uploaded": "1 week ago", "url": "https://www.marketwatch.com/story/health-insurance-premiums-could-drop-5-if-the-u-s-banned-surprise-medical-bills-11601576473", "thumbnail": "https://encrypted-tbn0.gstatic.com/images?q=tbn:ANd9GcQ86R8IVTktJPu0xAyK-UeULv9bf1Dz875gmM3vEKft9V9s5mC5s8FguFc&usqp=CAI&s", "type": "news"}, "245": {"title": "Why His Health Insurance Won't Save This Patient From A $10,000 Medical Bill : Shots - Health News", "snippet": "Why His Health Insurance Won't Save This Patient From A $10,000 Medical \nBill : Shots - Health News A cook at a senior center, Matthew ...", "uploaded": "2 weeks ago", "url": "https://www.npr.org/sections/health-shots/2020/09/25/916514499/heart-disease-bankrupted-him-once-now-he-faces-another-10-000-medical-bill", "thumbnail": "https://encrypted-tbn0.gstatic.com/images?q=tbn:ANd9GcRZR74YgbzAvy1WRaQNAOF0oWC0nGQQ-B2iam5vzS1JcC-hbNsCeNrII4g&usqp=CAI&s", "type": "news"}, "246": {"title": "Competitive Health Insurance Reform Act passes House", "snippet": "... Act passes House. Bill repeals McCarran-Ferguson antitrust exemption \nfor health insurance companies. September 21, 2020. By Jennifer Garvin. \nGavel icon ...", "uploaded": "3 weeks ago", "url": "https://www.ada.org/en/publications/ada-news/2020-archive/september/competitive-health-insurance-reform-act-passes-house", "thumbnail": "https://encrypted-tbn0.gstatic.com/images?q=tbn:ANd9GcQXSapENwfIh85cbu2OEM2XjiV9RinGwQWPf0Oe3m8&usqp=CAI&s", "type": "news"}, "247": {"title": "Health coverage reporting deadline extended", "snippet": "The IRS announced on Friday that it is extending the due dates for sending \ncertain health care information statements to individuals as required ...", "uploaded": "6 days ago", "url": "https://www.journalofaccountancy.com/news/2020/oct/irs-deadline-health-coverage-reporting-extended.html", "thumbnail": "https://encrypted-tbn0.gstatic.com/images?q=tbn:ANd9GcQbKWZNfwgR6lISFxgf0h32PTiXTAoHg9fF7W3aDyO9WlIUqGU58LgiLlU&usqp=CAI&s", "type": "news"}, "248": {"title": "Children's Health Insurance Coverage: Progress, Problems ...", "snippet": "Using National Health Interview Survey data, we found that the proportion \nof uninsured children was 5.5 percent in 2018. Children continue to ...", "uploaded": "5 days ago", "url": "https://www.healthaffairs.org/doi/10.1377/hlthaff.2020.00785", "thumbnail": "data:image/png;base64,iVBORw0KGgoAAAANSUhEUgAAABAAAAAQCAMAAAAoLQ9TAAAAQlBMVEXsICj7ybb5sJj////+6uHxZUvzel/wWEHtNi/2oIX0jHDvSzj/+vf939L//fzycVb8z77828z4tZ795dn+8ev1lnrLpJyRAAAAXUlEQVQYlZ3Pyw6AIBBD0TsMg4II+Pr/X1UTTXBrk25O0kXhT8xgqDDGB0TANUg6dXBV1H0h++UBLzILVmp5wbkL1o2c+olX1dbBqEbcOzgyTMVuCAFqCvc+Dn+enfyrAgMODdPRAAAAAElFTkSuQmCC", "type": "news"}, "249": {"title": "Uncomplicating the complex world of health care", "snippet": "Do you need health insurance coverage in 2021? Open enrollment, the only \ntime period to enroll for health care coverage in 2021 outside of a life ...", "uploaded": "2 days ago", "url": "https://www.steamboatpilot.com/news/uncomplicating-the-complex-world-of-health-care-sponsored/", "thumbnail": "https://encrypted-tbn0.gstatic.com/images?q=tbn:ANd9GcSNJSy-s2OcaorjZRjj7o783AXRB4KrCFlmQwFUlq8Nfu1qCIHcVGYbjyY&usqp=CAI&s", "type": "news"}, "250": {"title": "Thanks to Trump\u2019s actions, millions lose health coverage", "snippet": "Also: Most working-age people get health coverage through their jobs, and \njob gains have been strong and unemployment low in recent years.", "uploaded": "3 weeks ago", "url": "https://www.washingtonpost.com/outlook/2020/09/22/thanks-trumps-actions-millions-lose-health-coverage/", "thumbnail": "https://encrypted-tbn0.gstatic.com/images?q=tbn:ANd9GcQR1hMT8ZRChZxUrLRJoUuNK19pzruqoYsqCjidiwNipVWnpvde5bYXbmo&usqp=CAI&s", "type": "news"}, "251": {"title": "President Trump's Record on Health Care | KFF", "snippet": "Since taking office, President Trump has laid down an extensive record on \nhealth care, beginning on day one with his clearly-stated intention to ...", "uploaded": "4 weeks ago", "url": "https://www.kff.org/health-reform/issue-brief/president-trumps-record-on-health-care/", "thumbnail": "https://encrypted-tbn0.gstatic.com/images?q=tbn:ANd9GcRDzmh4xjr6jcZFRGT119zdkcqRyNpVRu_VVJP2RGvRp7Y2CPKlu7RVAOM&usqp=CAI&s", "type": "news"}, "252": {"title": "More than 14M may have lost health coverage after historic ...", "snippet": "The most common form of health insurance in the U.S. is employer-sponsored \ncoverage, about 69% of the nation's 152 million workers had this ...", "uploaded": "4 days ago", "url": "https://www.healthcaredive.com/news/more-than-14m-may-have-lost-health-coverage-after-historic-job-losses-stud/586564/", "thumbnail": "data:image/png;base64,iVBORw0KGgoAAAANSUhEUgAAABAAAAAQCAYAAAAf8/9hAAABs0lEQVR4AWL4//8/RRjO8Iucx+noO0MWUDo16FYABMGP6ZfUcRnWtm27jVPbtm3bttuH2t3eFPcY9pLz7NxiLjCyVd87pKnHyqXyxtCs8APd0rnyxiu4qSeA3QEDrAwBDrT1s1Rc/OrjLZwqVmOSu6+Lamcpp2KKMA9PH1BYXMe1mUP5qotvXTywsOEEYHXxrY+3cqk6TMkYpNr2FeoY3KIr0RPtn9wQ2unlA+GMkRw6+9TFw4YTwDUzx/JVvARj9KaedXRO8P5B1Du2S32smzqUrcKGEyA+uAgQjKX7zf0boWHGfn71jIKj2689gxp7OAGShNcBUmLMPVjZuiKcA2vuWHHDCQxMCz629kXAIU4ApY15QwggAFbfOP9DhgBJ+nWVJ1AZAfICAj1pAlY6hCADZnveQf7bQIwzVONGJonhLIlS9gr5mFg44Xd+4S3XHoGNPdJl1INIwKyEgHckEhgTe1bGiFY9GSFBYUwLh1IkiJUbY407E7syBSFxKTszEoiE/YdrgCEayDmtaJwCI9uu8TKMuZSVfSa4BpGgzvomBR/INhLGzrqDotp01ZR8pn/1L0JN9d9XNyx0AAAAAElFTkSuQmCC", "type": "news"}, "253": {"title": "Health care district shares latest progress with new provider", "snippet": "The meeting came as the island's main health care provider, Neighborcare \nHealth, is poised to leave the clinic at Sunrise Ridge on Oct. 31.", "uploaded": "17 hours ago", "url": "https://www.vashonbeachcomber.com/news/health-care-district-shares-latest-progress-with-new-provider/", "thumbnail": "data:image/png;base64,iVBORw0KGgoAAAANSUhEUgAAABAAAAAQCAMAAAAoLQ9TAAAAY1BMVEX////+/v5ERGna2uDt7fAKCkrp6e3g4OU/P2a/v8kAAEbz8/V0dI3NzdXR0dnV1dy0tMAAAEOfn64tLVomJlWmprVPT3GGhpqTk6WNjaAAAD/BwcsZGU8iIlIWFk4NDUppaYKrrOOPAAAAjUlEQVQYlVWO2xaCIBBFZ5wAIUFAydRS//8r4xKWPMCavQ77DABwEoKIblCPsM556YcxnKhl93g/nAQsoGEpb9lUEwkgSPVMA2JNzIvIU05Ex/rScDreXTe4gPBzpATb1qtD74oD/tVCu4VLLRwZ5C97Bo3S8UmgrG6Wo/RyqdRk5Tz67x7cEPWm58X3AbrIBW1PVjjrAAAAAElFTkSuQmCC", "type": "news"}, "254": {"title": "Ask 2 Live: Expert advice for finding affordable health care in Houston area", "snippet": "So what are people without insurance to do about health care in the midst \nof a pandemic? Our panel of experts offered some advice during our ...", "uploaded": "2 days ago", "url": "https://www.click2houston.com/news/local/2020/10/05/ask-2-live-cant-afford-health-care-join-our-exclusive-conversation-with-local-experts-on-finding-affordable-coverage-in-houston/", "thumbnail": "https://encrypted-tbn0.gstatic.com/images?q=tbn:ANd9GcSaDF54ps6by7Lcpo6f59Q250hoS-F7I6Jx6t2NmwJTrN4Hz0P-fN_RUxI&usqp=CAI&s", "type": "news"}, "255": {"title": "If you got a subsidy to buy health insurance, it could cost you come tax time", "snippet": "Individuals who purchase health insurance via the marketplace may be \neligible for a subsidy to help them afford the monthly premium. This is ...", "uploaded": "6 days ago", "url": "https://www.cnbc.com/2020/10/04/why-a-subsidy-to-buy-health-insurance-may-hurt-during-tax-time.html", "thumbnail": "https://encrypted-tbn0.gstatic.com/images?q=tbn:ANd9GcQ-E7pV5oqTnvC3TOIz4ky6isFue-R7SgSOapv_7j4IBdeuRhXoLLzig0E&usqp=CAI&s", "type": "news"}, "256": {"title": "Dental and health insurance are converging. Here's what it ...", "snippet": "With the momentum for bundling with health plans growing and competition \nfrom ancillary insurers heating up, only those dental health insurance ...", "uploaded": "3 weeks ago", "url": "https://medcitynews.com/2020/09/dental-and-health-insurance-are-converging-heres-what-it-means-for-patients-and-payers/", "thumbnail": "https://encrypted-tbn0.gstatic.com/images?q=tbn:ANd9GcTYfvjwEc9dck0cU8oTnxTYcIGB-qISaMwc9-WjmRN9RPWeklbOxR8znuE&usqp=CAI&s", "type": "news"}, "257": {"title": "New initiative launched in UAE to improve health insurance claims process", "snippet": "The post office initiative will help provide a seamless workflow of all \nclaims between healthcare facilities and insurance companies.", "uploaded": "14 hours ago", "url": "https://www.khaleejtimes.com/news/uae-health/new-initiative-launched-in-uae-to-improve-health-insurance-claims-process-", "thumbnail": "data:image/png;base64,iVBORw0KGgoAAAANSUhEUgAAABAAAAAQCAMAAAAoLQ9TAAAAclBMVEUoiLgAaJgwiMAIaJgggLAIaKAYeKgYeLCg0OjA4Pi44PCw2PBgqMgQcKggeKgQcKCIwNhwsNBImMBYoMio0OiQwOCYyOBAkLhYoMCIwOCAuNh4uNhAkMCQyODA6PgwiLAggLh4sNhQoMio2OhgoMh4uNCZ5XWQAAAAiklEQVQYlZ3Ixw7CQAwEUAc227PFKU4vEP7/F7G4JUeeRjPSwOMG/rDP2uhhx6St1eN0gJjrvDSEILBdreZlyb2EgNmvNY9ig7GoEnlTKwWStc5N8r2dBqWEirU+u6rxvtsCQQz9oglNf5okKG9A3Sd3LqAbs7UNRehjWZbxFym4IDyv+CguoLj5Anm6CQh35WQuAAAAAElFTkSuQmCC", "type": "news"}, "258": {"title": "Kamala Harris' past health care positions could come under the spotlight in debate", "snippet": "Bernie Sanders' Medicare for All bill, which would create a national health \ninsurance system -- a false claim that Biden frustratedly rejected over ...", "uploaded": "4 days ago", "url": "https://www.cnn.com/2020/10/07/politics/kamala-harris-health-care/index.html", "thumbnail": "https://encrypted-tbn0.gstatic.com/images?q=tbn:ANd9GcTB_G1KNwLdULoWD2wNMHLizmUTjQn34rTbGJ9vXdEDdcRqFcgz7yqmTQU&usqp=CAI&s", "type": "news"}, "259": {"title": "Health insurance options expand on MNsure", "snippet": "MNsure announced Friday that consumers in 80 counties next year will see \nthree or more health insurance companies competing on the ...", "uploaded": "1 week ago", "url": "https://www.startribune.com/health-insurance-options-expand-on-mnsure/572613232/", "thumbnail": "https://encrypted-tbn0.gstatic.com/images?q=tbn:ANd9GcQLOt3r27INwHeGl9g-nkskeP2-TiwZNvX7FBTwvBxIC-AO68CdtZtpb_Q&usqp=CAI&s", "type": "news"}, "260": {"title": "Retired coal miners face financial challenges without health ...", "snippet": "Since then, Peabody Energy has covered his health insurance costs. But \nafter December 31, that won't be the case. \"It kind of hurts a little \nbit ...", "uploaded": "4 days ago", "url": "https://wsiltv.com/2020/10/06/retired-coal-miners-face-financial-challenges-without-health-insurance/", "thumbnail": "https://encrypted-tbn0.gstatic.com/images?q=tbn:ANd9GcQ9eJiv6osfmIN0QjMQYLxw9cgpPpsGSMKEukhHLg2FTQpvwCIDUBm3hLg&usqp=CAI&s", "type": "news"}, "261": {"title": "Trinity Economics Professor Researches Demand for Health ...", "snippet": "Ruiz S\u00e1nchez said that people who lose their jobs during the pandemic can \nopt to purchase health insurance coverage on an ACA exchange, if ...", "uploaded": "5 days ago", "url": "https://www.trincoll.edu/news/trinity-economics-professor-researches-demand-for-health-insurance-during-pandemic/", "thumbnail": "https://encrypted-tbn0.gstatic.com/images?q=tbn:ANd9GcSAOtLkf9oKQ6a8ZYl1G4MlFCoC4ptGLhUEZHV8RaMzjnhVRExpth2UVSY&usqp=CAI&s", "type": "news"}, "262": {"title": "Walmart (WMT) To Start Selling Health Insurance Plans Next Week", "snippet": "Lori Flees, SVP and COO, Walmart U.S. Health & Wellness said the company is \nbuilding on its commitment of offering quality health services at ...", "uploaded": "3 days ago", "url": "https://pulse2.com/walmart-wmt-health-insurance/", "thumbnail": "https://encrypted-tbn0.gstatic.com/images?q=tbn:ANd9GcQ9gH07P39RB1KJXcv2CDdhyfJUs5eyiYhsjDXdGCHRoVDUdBH7MThnR6w&usqp=CAI&s", "type": "news"}, "263": {"title": "5 Ways the Health-Care System Can Stop Amplifying Racism", "snippet": "More doctors and hospitals need to acknowledge and address how the U.S. \nhealth-care system is rife with structural racism. For decades, ...", "uploaded": "2 weeks ago", "url": "https://www.theatlantic.com/ideas/archive/2020/09/how-health-care-can-stop-amplifying-racism/616454/", "thumbnail": "https://encrypted-tbn0.gstatic.com/images?q=tbn:ANd9GcSroJxqr1YGtEp_6sKYuSmX6m3Eja70tmC-5vg_YgvPUBjIYTDwOBAvaKU&usqp=CAI&s", "type": "news"}, "264": {"title": "Brainerd to see cost savings in 2021 health insurance rates", "snippet": "Brainerd city employees will maintain their same health insurance provider \nnext year after extensive discussion. The city will see a 3% premium ...", "uploaded": "4 days ago", "url": "https://www.brainerddispatch.com/news/government-and-politics/6705539-Brainerd-to-see-cost-savings-in-2021-health-insurance-rates", "thumbnail": "https://encrypted-tbn0.gstatic.com/images?q=tbn:ANd9GcTdLoVXFE-WBlgGsnLJ-zFb_HCDt_u_i1grviMnfRa6kwnU-Y5wZOIcCAA&usqp=CAI&s", "type": "news"}, "265": {"title": "Noyo raises $12.5M Series A to keep building its health insurance API business", "snippet": "And the insurance portion of the healthcare market is similarly titanic and \nbroken, providing an outsize opportunity for a startup that can navigate ...", "uploaded": "2 weeks ago", "url": "https://techcrunch.com/2020/09/28/noyo-raises-12-5m-series-a-to-keep-building-its-health-insurance-api-business/", "thumbnail": "https://encrypted-tbn0.gstatic.com/images?q=tbn:ANd9GcTde0v3amax65PjMWTORhkcza8U0P0hsGbC_a3gvzdulksN8Q88EKbNcJw&usqp=CAI&s", "type": "news"}, "266": {"title": "Remarks by President Trump on the America First Healthcare ...", "snippet": "My plan expands affordable insurance options, reduces the cost of \nprescription drugs, will end surprise medical billing, increases fairness \nthrough ...", "uploaded": "2 weeks ago", "url": "https://www.whitehouse.gov/briefings-statements/remarks-president-trump-america-first-healthcare-plan/", "thumbnail": "data:image/png;base64,iVBORw0KGgoAAAANSUhEUgAAABAAAAAQCAMAAAAoLQ9TAAAASFBMVEUMJkQOKEYAGjkeN1LL0dcNJ0UHIkHT2N1XaX7P1NvZ3eLd4eUKJEMEHz4kO1bCydHm6ey7wsqzusQsQ11NYHYZMk53hpaWoa7VAK0WAAAAeUlEQVQYlY2PyQ7CMAxEbTKJ62wmaQr//6e4SEj01neZRXOwiW4Tr5E58a+KMXJtrbfKbr1IKTXur3fn5rYSB2c+ndHdMR1DgVxEclGodQomAk85uwh2ChM2gJKBYWb7uVBIsVkEqr7g7cta2zr1oPq4UM8j/7nx5AeBhgT3faYsigAAAABJRU5ErkJggg==", "type": "news"}, "267": {"title": "Health care a pivotal issue in Montana's US Senate race", "snippet": "Republican U.S. Sen. Steve Daines and his Democratic challenger, Gov. Steve \nBullock disagree on everything from the Affordable Care Act to ...", "uploaded": "1 day ago", "url": "https://missoulacurrent.com/government/2020/10/health-care-senate-race/", "thumbnail": "https://encrypted-tbn0.gstatic.com/images?q=tbn:ANd9GcQ4OpZrP15bbArmID7VoMa_SMuu58s__bs8nJVaPckWNssGqMlXTCUn_Dc&usqp=CAI&s", "type": "news"}, "268": {"title": "Fort Report Column: Health Care | Legislative Updates", "snippet": "The goal of better health comes down to affordable access to quality health \ninsurance, coordinated care delivery, and prevention. The ...", "uploaded": "1 day ago", "url": "https://norfolkdailynews.com/community/legislativeupdates/fort-report-column-health-care/article_4f4b6f36-0b0e-11eb-b4cc-2717e16282d6.html", "thumbnail": "data:image/png;base64,iVBORw0KGgoAAAANSUhEUgAAABAAAAAQCAMAAAAoLQ9TAAAAtFBMVEVHcEycoKOnq67i4+RUZXjZ3N7T19v/+epTaYG9wsZqe5BKX3ibjX93h5mutLzy8/N3fYa9w8qDkaGpsLiFk6JbbH+Gio////8AUY4ARX4MZacAVpQAXKQKa7IAZrkAb8AAY6tqhKAScrqUstKXq8Kjw+LE1uhcjLu0yd4QdsJ1pNNlm88OToG/1ekxe7oAW54NYaGIs91Fh8Py9/vV4u8ARosrbaUUaKnHztSBnLklZZzi6vEBdxe9AAAAF3RSTlMAkqGh16GhIfyS+/sh19DQktDX0NfXkmWMHikAAADNSURBVBiVNY9XcgIxEEQHWEBLcrZGWYs2R4LBgfvfCwlw//Wrmpp+AD7z+H1BotEcHpkmDIVAlkzu/YWdBsl572j6FvqkvFBaWKVkd27H/j45fVFKa71VrkCygpgNLpC9No0b2Ce8oqybzJNM96XED1gIe8j0/kZyKZZABFedMbUnZScFgQi5zU1lGk+oxDWM2M52uqrMwYMzi/1blOXWR/dHWiR+/qwVLuxSlh/TWZi6YWnOvznfYft0lxn/pL9/QW76r7t6jpZkHd/0r6PMGArZtQo1AAAAAElFTkSuQmCC", "type": "news"}, "269": {"title": "Democratic Texas House Candidates Pitch State Affordable Health Care Plan", "snippet": "Details of the Affordable Health Care for Every Texan Plan were unveiled at \nnews conferences in Austin, Dallas-Fort Worth, Houston, El Paso, ...", "uploaded": "2 days ago", "url": "https://www.reformaustin.org/texas-legislature/democratic-texas-house-candidates-pitch-state-affordable-health-care-plan/", "thumbnail": "https://encrypted-tbn0.gstatic.com/images?q=tbn:ANd9GcT11YGRmiNjgQ3HHtTCsO8YO1dKagRCIyyPjesyUEw5C319F1stM16_fHQ&usqp=CAI&s", "type": "news"}, "270": {"title": "Where each presidential candidate stands on health care", "snippet": "Health care is one of the main issues headlining the presidential race \nbetween President Donald Trump and former Vice President Joe Biden.", "uploaded": "2 days ago", "url": "https://www.tcu360.com/2020/10/where-each-presidential-candidate-stands-on-health-care/", "thumbnail": "https://encrypted-tbn0.gstatic.com/images?q=tbn:ANd9GcSZ8kCn-URdbPSqYx99Z6t0mdzZ2LbL_PcYkNpvyo6Vc_wcOJ-WZpVleEM&usqp=CAI&s", "type": "news"}, "271": {"title": "Trump and Republicans' health care 'plan' would endanger people like me amid Covid-19", "snippet": "With health care for millions of Americans more precarious than ever, \nconservative politicians are trying to gaslight voters with \nelection-year ...", "uploaded": "2 weeks ago", "url": "https://www.nbcnews.com/think/opinion/trump-republicans-health-care-plan-would-endanger-people-me-amid-ncna1240879", "thumbnail": "https://encrypted-tbn0.gstatic.com/images?q=tbn:ANd9GcQ6Qrm6JZHeOrFcj7A0ACY_ErabOcGlQikPFWfF_IivcralPGzDPKEC9cQ&usqp=CAI&s", "type": "news"}, "272": {"title": "Ben Carson: Trump's health care vision for America is impressive -- don't be fooled by mainstream media", "snippet": "For nearly four years, President Trump has championed policies that brought \ndesperately needed reforms to American health care. Continue ...", "uploaded": "2 weeks ago", "url": "https://www.foxbusiness.com/healthcare/ben-carson-trump-health-care-vision", "thumbnail": "https://encrypted-tbn0.gstatic.com/images?q=tbn:ANd9GcQS2Np8tCXJW1rWuencS_mrn4E6WymCGwLAEuYytORc1Q_wfUmxUJor0Ug&usqp=CAI&s", "type": "news"}, "273": {"title": "Sara Gideon kicks off 'Health Care is on the Ballot' tour", "snippet": "Gideon hosted an 'Affordable Health Care' Town Hall in Hampden and visited \nLifeflight of Maine in Bangor as part of her new campaign tour. This ...", "uploaded": "1 day ago", "url": "https://www.newscentermaine.com/article/news/politics/maine-politics/sara-gideon-kicks-off-health-care-is-on-the-ballot-tour/97-719a8ba6-edbb-4813-bfa6-fc7befc9365c", "thumbnail": "https://encrypted-tbn0.gstatic.com/images?q=tbn:ANd9GcQPGD_GQsbSV69qzIzxOA3b4vIT9wFXpeE3-CEfnQlaN69eRWbPm0giSLM&usqp=CAI&s", "type": "news"}, "274": {"title": "Here\u2019s how much health insurance costs if you retire early", "snippet": "The average health insurance plan costs nearly $5,500 per year for an \nindividual and close to $14,000 for a family, according to a 2020 study ...", "uploaded": "6 days ago", "url": "https://www.cnbc.com/2020/10/05/how-much-health-insurance-costs-a-family-with-no-job.html", "thumbnail": "https://encrypted-tbn0.gstatic.com/images?q=tbn:ANd9GcTKzvgmbNMq3jOepn94t_mqwsVk1jhAJ0gQ13cgSpxXXs8HEiwjJ3lS4NM&usqp=CAI&s", "type": "news"}, "275": {"title": "Older Utah voters are worried about health care and ...", "snippet": "The rising costs of prescription drugs and health care could be a potent \ncampaign issue for older voters in Utah ahead of the November ...", "uploaded": "1 day ago", "url": "https://www.sltrib.com/news/politics/2020/10/09/older-utah-voters-are/", "thumbnail": "https://encrypted-tbn0.gstatic.com/images?q=tbn:ANd9GcSMuvLx5ARYDl0t1h9XcZTf20I_JtmDJuXy46S1JdEVD6yv9HzdewqX_bg&usqp=CAI&s", "type": "news"}, "276": {"title": "As job loss strips Americans of health insurance, diabetics turn to insulin-sharing underground", "snippet": "The people in the networks share extra insulin for free when they have it. \nAfter losing her ...", "uploaded": "4 days ago", "url": "https://www.dallasnews.com/business/health-care/2020/10/07/as-job-loss-strips-americans-of-health-insurance-diabetics-turn-to-insulin-sharing-underground/", "thumbnail": "https://encrypted-tbn0.gstatic.com/images?q=tbn:ANd9GcSLVTapjm4ltFcEOfnkHRGe49sn4fFdSOq0_GmcvSUS6Z9v2u8Vddg4ZbU&usqp=CAI&s", "type": "news"}, "277": {"title": "About A Million Texans Could Gain Health Insurance This ...", "snippet": "Almost a million low-income Texans would likely enroll in Medicaid if the \nstate were to expand the program under the Affordable Care Act, ...", "uploaded": "1 week ago", "url": "https://www.kut.org/post/about-million-texans-could-gain-health-insurance-year-if-texas-expands-medicaid-study-finds", "thumbnail": "https://encrypted-tbn0.gstatic.com/images?q=tbn:ANd9GcSXuWJKVz4o6q-jqNz8IitQHmYRvfA9mNQVhVJ64Uhw8duHWCreFur9nnU&usqp=CAI&s", "type": "news"}, "278": {"title": "HEALTH CARE BRIEFING: Stimulus Disruption Threatens ...", "snippet": "Successful vaccine distribution, sufficient safety equipment for health \ncare workers, and reliable testing systems are all on the chopping block ...", "uploaded": "2 days ago", "url": "https://about.bgov.com/news/health-care-briefing-stimulus-disruption-threatens-vaccine-push/", "thumbnail": "https://encrypted-tbn0.gstatic.com/images?q=tbn:ANd9GcRR2rothL1XTXkUltCFSEemLVAE3cgEiAjk11rHjgUGnPGE9TbWDb2Bc8k&usqp=CAI&s", "type": "news"}, "279": {"title": "Commentary: What Biden's health policy would mean for millions of Americans", "snippet": "President Donald Trump's key debating point on health policy is ... \neliminate Americans' private health insurance and back Americans into a ...", "uploaded": "21 hours ago", "url": "https://www.beaconjournal.com/story/opinion/columns/2020/10/10/commentary-what-bidens-health-policy-means-millions-americans/5954493002/", "thumbnail": "https://encrypted-tbn0.gstatic.com/images?q=tbn:ANd9GcRL8DwQnjtn7RCOFneOKh31HmjXj6vzNMLetjG73K_3rCX5nHDnScDkf3o&usqp=CAI&s", "type": "news"}, "280": {"title": "Where's your health care plan, Mr. President?", "snippet": "Where's your health care plan, Mr. President? Opinion by John Avlon, CNN \nSenior Political Analyst. Updated 3:18 PM ET, Fri September 18, ...", "uploaded": "3 weeks ago", "url": "https://www.cnn.com/2020/09/17/opinions/where-is-trumps-health-care-plan-avlon/index.html", "thumbnail": "https://encrypted-tbn0.gstatic.com/images?q=tbn:ANd9GcQgPaTzPeZHOUhV3HA6C0Q4V_UFt3ZkN5NqA73IGn73V68Sw6ExjmGjvgQ&usqp=CAI&s", "type": "news"}, "281": {"title": "If the Supreme Court Ends Obamacare, Here\u2019s What It Would Mean", "snippet": "Of the 23 million people who either buy health insurance through the \nmarketplaces set up by the law (roughly 11 million) or receive coverage ...", "uploaded": "3 weeks ago", "url": "https://www.nytimes.com/article/supreme-court-obamacare-case.html", "thumbnail": "https://encrypted-tbn0.gstatic.com/images?q=tbn:ANd9GcR7u6VPHKuLR1EohD_dSuKcT_kflsZbjDXDListmiVFmpxIXtspnlhpoaw&usqp=CAI&s", "type": "news"}, "282": {"title": "Here's how to lower the price of your health insurance", "snippet": "Health insurance isn't getting any cheaper. In fact, it's getting a lot \nmore expensive. Insurance costs have increased 740% since 1984, ...", "uploaded": "1 week ago", "url": "https://www.cnbc.com/2020/10/02/heres-how-to-lower-the-price-of-your-health-insurance.html", "thumbnail": "https://encrypted-tbn0.gstatic.com/images?q=tbn:ANd9GcT92OA6cdlzfKODjJlF2WHrUX_qN4vZ4TdSaPwOFUS3S-986tNEjaok9ao&usqp=CAI&s", "type": "news"}, "283": {"title": "65th birthday brings key decisions regarding health care", "snippet": "That's when you become eligible for the federal Medicare health insurance \nprogram. Medicare is a popular, affordable health insurance ...", "uploaded": "7 hours ago", "url": "https://www.readingeagle.com/living/health/65th-birthday-brings-key-decisions-regarding-health-care/article_4c542b0c-e966-11ea-8a8d-cf5b5ec9f607.html", "thumbnail": "data:image/png;base64,iVBORw0KGgoAAAANSUhEUgAAABAAAAAQCAMAAAAoLQ9TAAAA81BMVEXb///m/////f+c0vjd///u//9rl7zf/P+wzetuuutjr+B1t9lytNZ2ueZysuJ8vOxwrNGHw+ivyeBmg6ENWYoATH0YWnwaXYoTVoMVVYUdWX4VUXYFS3x7layVs75Na3YtcKRIi79He6IYTnBCcpY6ao44Y41FcJo9g7c6ZnORvcqwztmb3v+98f90pMjK+v+SveeEyv6z3+zC1NgRRW1TgZshRmB3lLIAPW6h1Omu4fao3P87YoHI7/94psAtYHXPzdgONEtofomDsNe12/IyVHCOp8YjUWgNPmdwiahpl66w7f9vlsFjiJhlfJxccInI3PWifZTgAAAA8ElEQVQYlSXPa1OCQBgF4HcDXIpklZBid0NuKUahERjCkinZxW7+/18T1Pn4zJw5cwCrxyfaab+vk8FQJwYC9cwcWdb5hT2izOaXBjhj1/NZQMOryTRyZ9cQoxtPuk2sZD5fRHd1CveKlAmAfAnooeCrsoWKiRoeO7DNdQlPR8ZmhiDcYWWbSbRp4TmP4zAQWHGaiv1DmuaBkBVnUGWLDjZjBGInd5VJ8rcS1pCLGr1w93XVrbwJLO+XGL0Xxb6EGH+4VAKpB3Lj6ZCCs40ixvxez59+etGXA+o3tynlbbKMmz8HaO8TTdMJ0YcNIQflF/2WIU9kKNsPAAAAAElFTkSuQmCC", "type": "news"}, "284": {"title": "Despite the pandemic, some jobs in health care have declined", "snippet": "But Ani Turner, co-director of sustainable health spending strategies at \nthe Altarum Institute, a nonprofit that tracks health care spending and ...", "uploaded": "3 days ago", "url": "https://www.marketplace.org/2020/10/08/covid19-pandemic-some-jobs-health-care-decline-telemedicine-administrative-services-elective-surgeries/", "thumbnail": "https://encrypted-tbn0.gstatic.com/images?q=tbn:ANd9GcQP_ujokZa2K2vx7fbgJhvWW90C8SepXM2tHlSyT9DgFOtMI5ER6syHtdk&usqp=CAI&s", "type": "news"}, "285": {"title": "Power Breakfast webcast coming Oct. 21: 'Why Do My Company's Health Insurance Rates Keep Rising, and What Can I Do About It?'", "snippet": "... Oct. 21: 'Why Do My Company's Health Insurance Rates Keep Rising, ... \nOchsner Health System President and CEO Warner Thomas, Blue ...", "uploaded": "3 weeks ago", "url": "https://www.businessreport.com/events/power-breakfast-webcast-coming-oct-21-why-do-my-companys-health-insurance-rates-keep-rising-and-what-can-i-do-about-it", "thumbnail": "https://encrypted-tbn0.gstatic.com/images?q=tbn:ANd9GcR-XfGtVFFg1SjJjFq0zLRWs_ig69sqf_BN0w5QXgFYIbta_HA6PDguN0Y&usqp=CAI&s", "type": "news"}, "286": {"title": "The Future Of The Affordable Care Act In A Supreme Court ...", "snippet": "In the 2015 case, which challenged the validity of federal tax subsidies \nhelping millions of Americans buy health insurance on the ACA's ...", "uploaded": "3 weeks ago", "url": "https://www.npr.org/sections/health-shots/2020/09/21/915000375/the-future-of-the-affordable-care-act-in-a-supreme-court-without-ginsburg", "thumbnail": "https://encrypted-tbn0.gstatic.com/images?q=tbn:ANd9GcQ1MOd3klNexXN_Ow2tXBZwvk2_WHrcr9BXGGvcPFhXQ0EhPMHcQCbijAQ&usqp=CAI&s", "type": "news"}, "287": {"title": "Health Care Service Corp. providing COVID-related premium ...", "snippet": "Health Care Service Corp. is providing premium credits worth roughly $240 \nmillion to fully insured employer customers. The Chicago-based ...", "uploaded": "5 days ago", "url": "https://www.modernhealthcare.com/insurance/health-care-service-corp-providing-covid-related-premium-credits", "thumbnail": "https://encrypted-tbn0.gstatic.com/images?q=tbn:ANd9GcRguxbslUr3QAmsPB3Rj1pRBLvF9CFiRErg2WLgmolSZwsJEz4y-OxcufU&usqp=CAI&s", "type": "news"}, "288": {"title": "Community News: Health Insurance SAG/AFTRA, Backyard Big Screen, Composting, I Put a Spell on You, Playwright Murray Schisgal, Dear New York: We All Need A Laugh", "snippet": "Community News: Health Insurance SAG/AFTRA, Backyard Big Screen, \nComposting, I Put a Spell on You, Playwright Murray Schisgal, Dear ...", "uploaded": "10 hours ago", "url": "https://t2conline.com/community-news-health-insurance-sag-aftra-backyard-big-screen-composting-i-put-a-spell-on-you-playwright-murray-schisgal-dear-new-york-we-all-need-a-laugh/", "thumbnail": "https://encrypted-tbn0.gstatic.com/images?q=tbn:ANd9GcQXu4gT9cJW3wfbzUJO_DJFbSY4-3_vGcIM0CT5Nh_6ID8sMt_H4M0mkhs&usqp=CAI&s", "type": "news"}, "289": {"title": "Letter - Webb understands health care issues - Kenbridge ...", "snippet": "To The Editor: In 2017, a frustrated President Trump remarked \u201cnobody knew \nhealth care could be so complicated.\u201dUnfortunately, the ...", "uploaded": "1 day ago", "url": "https://www.kenbridgevictoriadispatch.com/2020/10/09/letter-webb-understands-health-care-issues/", "thumbnail": "https://encrypted-tbn0.gstatic.com/images?q=tbn:ANd9GcSVRxikD2ZNbXCzuphQAw_6qeNPMluYZhpHECPK7MsvvaPcVRrex0x5y80&usqp=CAI&s", "type": "news"}, "290": {"title": "Voting G.O.P. Means Voting Against Health Care", "snippet": "But health care was always on the line. Now, Trump denies this; like almost \nevery other politician in his party, he keeps insisting that he has a ...", "uploaded": "3 weeks ago", "url": "https://www.nytimes.com/2020/09/21/opinion/trump-supreme-court-health-care.html", "thumbnail": "https://encrypted-tbn0.gstatic.com/images?q=tbn:ANd9GcReFMfEcXbRcdqrOdD4UqNNGXH07_ykrFB56Qk5hi56cOVtxd61WPyOFHQ&usqp=CAI&s", "type": "news"}, "291": {"title": "10 Stocks to Buy as the Health-Care Revolution Races Ahead ...", "snippet": "That's the message of this year's health-care roundtable, whose panelists \ncan barely contain their optimism about the revolution at hand. Yes, ...", "uploaded": "2 weeks ago", "url": "https://www.barrons.com/articles/10-stocks-to-buy-as-the-health-care-revolution-races-ahead-51601080662", "thumbnail": "https://encrypted-tbn0.gstatic.com/images?q=tbn:ANd9GcQlftzEGVVlbNSZ4-XgCJ7AlhH6ZGn1IkSHhUzJAhg0UdzfwANJnm3_UN8&usqp=CAI&s", "type": "news"}, "292": {"title": "4 health care providers request relief funds", "snippet": "Four health care providers presented their requests Thursday to the Cole \nCounty Commission for federal COVID-19 relief funds. by Jeff ...", "uploaded": "2 days ago", "url": "https://www.newstribune.com/news/local/story/2020/oct/09/4-health-care-providers-request-relief-funds/844541/", "thumbnail": "https://encrypted-tbn0.gstatic.com/images?q=tbn:ANd9GcRCN9do-sOyUu1MN_fb-rxe5ELmfWhLYrDI-tOi6VMNnGyM58ox3jHUaRo&usqp=CAI&s", "type": "news"}, "293": {"title": "15 States Where the Most People Have Health Insurance", "snippet": "More than 9 in 10 people in the U.S. had some type of health insurance \ncoverage in 2019, according to the latest data from the U.S. Census ...", "uploaded": "2 weeks ago", "url": "https://www.msn.com/en-us/money/personalfinance/15-states-where-the-most-people-have-health-insurance/ss-BB19xbKk?li=BBnbfcN", "thumbnail": "https://encrypted-tbn0.gstatic.com/images?q=tbn:ANd9GcQFpgeB_B5ag_VmA6OFjSjTXI6iEhQ2oZnFCYBKKsAsYdRUW7oZiMb64I0&usqp=CAI&s", "type": "news"}, "294": {"title": "U.S. House rivals Hart and Miller-Meeks focus on health care, pandemic in second debate", "snippet": "U.S. House rivals Hart and Miller-Meeks focus on health care, pandemic in \nsecond debate. Hart, Miller-Meeks face off in second TV debate.", "uploaded": "2 days ago", "url": "https://www.thegazette.com/subject/news/government/us-house-rivals-rita-hart-and-marianette-miller-meeks-focus-on-health-care-issues-second-debate-20201008", "thumbnail": "https://encrypted-tbn0.gstatic.com/images?q=tbn:ANd9GcRzB3027gIRFV9qSQytttPxE2wgfh3hFgfTbTXKNH9R4y2XXgcmGGtkdx0&usqp=CAI&s", "type": "news"}, "295": {"title": "Pediatricians' Group Tackles Racism in Health Care", "snippet": "\"We need to continue the Medicaid funding and the Child Health Insurance \nProgram [CHIP],\" Murray said. \"Preventive care far and wide saves ...", "uploaded": "3 days ago", "url": "https://www.usnews.com/news/health-news/articles/2020-10-08/pediatricians-group-tackles-racism-in-health-care", "thumbnail": "https://encrypted-tbn0.gstatic.com/images?q=tbn:ANd9GcSCayDKptr4phZBthSqKlUuEwjKo8hNpb4FgLySRwrfyVecNMOlZOYs_mg&usqp=CAI&s", "type": "news"}, "296": {"title": "Overnight Health Care: Regeneron asks for emergency authorization of coronavirus treatment Trump received | McConnell says he hasn't visited White House in two months due to coronavirus | Employer-sponsored health insurance premiums rise 4 percent | TheHill", "snippet": "Overnight Health Care: Regeneron asks for emergency authorization of \ncoronavirus treatment Trump received | McConnell says he hasn't ...", "uploaded": "2 days ago", "url": "https://thehill.com/policy/healthcare/overnights/520281-overnight-health-care-regeneron-asks-for-emergency-authorization", "thumbnail": "https://encrypted-tbn0.gstatic.com/images?q=tbn:ANd9GcSj3jbv08cxsn3srVXca2CRwdF4b1PoAD5dUl75UFuc387wb8gLSTF9VRw&usqp=CAI&s", "type": "news"}, "297": {"title": "What Obamacare? Republican candidates go mum on health care law", "snippet": "The coronavirus pandemic has also shifted the way Americans are talking \nabout health care, pivoting to masks and vaccines instead of insurance ...", "uploaded": "1 month ago", "url": "https://www.nbcnews.com/politics/2020-election/what-obamacare-republican-candidates-go-mum-health-care-law-n1239668", "thumbnail": "https://encrypted-tbn0.gstatic.com/images?q=tbn:ANd9GcQdvkWtrvCBQAl_dNeLKB8n-y1ecZHM2S6e23HM_vQKszLNCfBu10sWEL0&usqp=CAI&s", "type": "news"}, "298": {"title": "Ballard Station launches fundraiser to maintain employees ...", "snippet": "... to maintain employees' health insurance during COVID-19 closure ... \ntheir employees insured and to hold on long enough to reopen in 2021.", "uploaded": "2 weeks ago", "url": "https://www.myballard.com/2020/09/28/ballard-station-launches-fundraiser-to-maintain-employees-health-insurance-during-covid-19-closure/", "thumbnail": "https://encrypted-tbn0.gstatic.com/images?q=tbn:ANd9GcQvmDvF2fbp3T42VDixlNk_6xViNBNHvGzPEY31dBkMqyDs5PLTRMkZFyE&usqp=CAI&s", "type": "news"}, "299": {"title": "Health Insurance Marketplace Calculator | KFF", "snippet": "", "uploaded": "", "thumbnail": "https://i.ytimg.com/vi/videoseries/default.jpg", "url": "https://www.kff.org/interactive/subsidy-calculator/", "type": "video"}, "300": {"title": "Understanding Health Insurance | KFF", "snippet": "", "uploaded": "", "thumbnail": "data:image/jpeg;base64,/9j/4AAQSkZJRgABAQAAAQABAAD/2wCEAAkGBwgHBgkIBwgKCgkLDRYPDQwMDRsUFRAWIB0iIiAdHx8kKDQsJCYxJx8fLT0tMTU3Ojo6Iys/RD84QzQ5OjcBCgoKDQwNGg8PGjclHyU3Nzc3Nzc3Nzc3Nzc3Nzc3Nzc3Nzc3Nzc3Nzc3Nzc3Nzc3Nzc3Nzc3Nzc3Nzc3Nzc3N//AABEIAEEAdAMBEQACEQEDEQH/xAAbAAABBQEBAAAAAAAAAAAAAAACAAEDBAcGBf/EAEIQAAIBAgQBBgkJBgcAAAAAAAECAwARBAUhMRIGBxNBUZMiNkRhdIGxstIUFzJUcXOR0/AWQmShwdEjMzRDUlNj/8QAGgEAAgMBAQAAAAAAAAAAAAAAAAECBAUDBv/EADARAAIBAgIHCAICAwAAAAAAAAABAgMRIVEEEhMUMTJBBRUzcYGh0fBhkSPxIkKx/9oADAMBAAIRAxEAPwDDaAFQAqAFQAqAFQAqAFQAqAFQAqAFQAqAFQAqAOryPkVi87wXyrCzwIgbgIlcg3sD1KdNarVdKhSlqyOsKTmro9ReazNW2xWC7x/grj3jSyf31J7tIP5qM3PleB71/go7xo5P76j3aQQ5pc4PleA71/gpd5Ucn7fIbrIcc0edHyvL++f8ujvKjk/b5DdZZi+aLOvreX98/wCXR3lRyft8husxfNHnX1vL++k/Lo7yo5P2+Q3WWYx5pM6HleX99J+XT7yo5P76hussxjzTZwPK8B3r/BR3jRyf31Ddp5gnmozf63ge9f4KO8aWT9vkN2mMeavNhvi8F3r/AAUd40sn7fIbtLMb5rM1+t4LvH+CjvGlk/b5Fu0wW5r80XyrBd4/wU+8KWT++obtIjPNrmQP+pwneN8FPf6WT++obvI5fMssOAxsuFke7xMVYrqLg9VW4S1oqS6nBqzsavzYJxcnWP8AEN7q1kdoP+VeRc0fkO5iTQVnNllFhVqIyZUGlK4EgVRQMfhFIBiopgCUB2ouBVx8jYbDtLHC0zXACA29ZPUK6UouctVMTwRDgZJMTExngEMisVKh+JT5wbC49Q2qVSGzla4k74hhUcXRgwuRcG9Qd1xGCYxRcCOSMHqp3I2KMsdjU0xGJcq7/tFj/v39pr0NDwo+RnVOZmlc1gvybb0lvdWsrtDxV5FvR+Q7qJdKzmWQZswwGFxEeHxWMw8M8v8AlxySqrN1aAnWmqc5JuKwFdI9BULEKKjCLnJRQ29VXCEfabWUMbg6A+quioya9yO0Q6oW4Nhxmwv+v1aoqlJpPMbmrtZAeCUL8YAtfY/281CpNpu6wBzxtYJ4ym//ACtsddL05UpQV2EZpuxBiI2lhZEbgYjRh1VGnN05qS6DlG6sVvkZGDeJpGMjIVMgPhdfX66nUruc9Zr0FCKiihkOVtl8cwkZyXYaEWH4dvnqdeoptao+J6LJXACN1qQinMu9TTEYXytFuUmY/fv7TXodH8KPkZtTnZpnNQL8mW9Jb3VrK7S8b0Lmjch3sS1nMsmfcrMGDn2NDQYhp8RwDDodBN4KqAmtt9NdtTWroreyX44/grzbTaNLiQ8CNexLBLWvYkVQpwx2ifWx0nL/AFaHeFo+NCy+CFAsoIYX0tp2murVSDcZWwX7x+SF4uzzDVGE6xdL4fSBbFToRoOrb21K01JU9ZXwVsen3iK6cdaxFEnSInC9g8iqvg+Y26tq5KLmnisXbgSb1Wv2ePiOU+Tx4voWxpYMxPTLCejNtN7ajzjSrdTQq0o4tf0co1oJ8D2hFd41EikSAFWXUa1Rlo0oTUJPid1VTi5LoM0JHEDYsGAAGvFfYjzUOhJayfFW9bj2idnmD0aMQolUktw7HfzdtPYJO2sri2nWxFKiqfBcNqRoOyo1Kag+NxxlrdCB1qBIqSrvUkIwflf4zZl6Q/tNej0fwo+RmVOdml80/iy3pLe6tZXaXjehc0bkO9irNZZIcTl0GKxEOIlF5ITeM2+idtKnGrKMXFcGJxTdy9HOlkVbMVcPo/YLW289dIzUYWknxT/RCUW3dPoEZSYOjZLjiBB4tQL3tt5qb0hOLi1x+bsSpWaYYxLq0dg3Cj8fhvxeoabVJ6SlbVu7O+P/AASo8blfERNNhHwsH+HxxuEZnublSoOg6ta6UJRUo6qwvfGxGom07vGxyMWPw2F5NYbIsXk0uNzMNJaFkI6O7GxDDU738HQ9tbV7/wCXQpcMDq8mjmwWVZdhcQoebDotz0g0v+7t22HqrLr1VOosODTXD7xLVOGrHiWkldIoo+FeKNxwktqAOr+Y/nXBVJqNrdVb93sdNWN73B40WRSkVhcN9O9hvYafZXNypqetZ3wf9ElGVrXwIpZVeUgnw9S3FJxE9nq3qFerGo7q9/yOnFxViJxXG50Kc4tU0JmB8sPGbMvSH9416PR/Cj5GXU52aVzUeLTekt7q1l9peMvIuaNyHeRtpWcWQ5QZIXRW4SykBuyiL1ZJsGrqxm/J6XNP2pXCzYtAqyMGIYWNr7VuV5fwOclgzPpzg6uzT/yRpjSIhAZ1UnYE2rBSuaNrjGWLrkTa/wBIU7MdhuljuGEyiwsCGH666kqk42S6EXTT4oIzDhK9Po2n0ha1NVamYtnHIYyxn/eU31+kKNrUHs45DGaK4JmW9+thvYD+gp7SqLZrIKMo1yjh9dSDfq/tXNtt3Y7WOd6XFDHxgyy8PygXUxbjj4SLWv5+La2tWt3pamvbE543Peciqp0Kc5qaEzAeWHjNmXpD+8a9Jo/hR8jLqc7NH5q2tybYfxLe6tZXaK/lXkW9G5Du420rPLJKGpMYEeFwyTNMmHiWRt3CAE+um5Sta+AlGKd0iwypJbjUN9tRTa4EhhBEd41/CjWY8RzhoTvGp+0UazzC7GOGgNrxIbdooUnmF2F0UY/cG1qV2GIJw8H/AFr+FPWY7sdVSMWRQoPZQ3ci2VmWfp+P5S3Rb9FbSuu1ez2fQhqLW1gneuZIo4qSwqcURZg/K035SZif/d/aa9HQ8KPkZlTnZonNf4ut6Q3urWZ2h4voW9H5Tu49qzSyTCkMkG1ABrURkgoAcUgGNAD02AxpARvvUugETU0IhkpgefjNjXSBBmGcqvGHH/fv7TXoqHhR8jNqc7P/2Q==", "url": "https://www.kff.org/understanding-health-insurance/", "type": "video"}, "301": {"title": "Health Insurance Marketplace - Women's Health - CDC", "snippet": "", "uploaded": "", "thumbnail": "data:image/jpeg;base64,/9j/4AAQSkZJRgABAQAAAQABAAD/2wCEAAkGBwgHBgkIBwgKCgkLDRYPDQwMDRsUFRAWIB0iIiAdHx8kKDQsJCYxJx8fLT0tMTU3Ojo6Iys/RD84QzQ5OjcBCgoKDQwNGg8PGjclHyU3Nzc3Nzc3Nzc3Nzc3Nzc3Nzc3Nzc3Nzc3Nzc3Nzc3Nzc3Nzc3Nzc3Nzc3Nzc3Nzc3N//AABEIAEEAdAMBIgACEQEDEQH/xAAbAAEAAgMBAQAAAAAAAAAAAAAAAgcBAwYEBf/EADsQAAECAwQHBAYKAwAAAAAAAAEAAgMFEQQSITETF0FVYaPSIlFSkTJxcoGhsQYUIzM0QmKDsvA1c9H/xAAYAQADAQEAAAAAAAAAAAAAAAAAAgMEAf/EACMRAAICAgICAQUAAAAAAAAAAAABAgMREjFRFCEyE0FCUmH/2gAMAwEAAhEDEQA/AKNRWzqJne95bzOlNRM73vLeZ0pd49ndWVMitnUTO97y3mdKaiZ3veW8zpRvHsNWVMitnUTO97y3mdKaiZ3veW8zpRvHsNWVMitnUTO97y3mdKaiZ3veW8zpRvHsNWVMitnUTO97y3mdKaiZ3veW8zpRvHsNWVMitnUTO97y3mdKaiZ3veW8zpRvHsNWVMitnUTO97y3mdKaiZ3veW8zpRvHsNWVMitnUTO97y3mdKwjePYasvxERZDQEREAEUIgeYcQQ3XXlhDXdx2Lnm2L6Ri6HThpoRU6A1NCSfy7QQPcr10qazkhZc4PGMnSIueh2KelhbGm7muq37SHBOXZqaFtNjjTjwWYtm+kEQOuTFjPsw1tIbsHBpF70NpOI4BP467E8h/qdAi+JaLPOXOius8xuiJDDGtMI0hG6AXjsYmt40OGS2SmBN4dte+YW5seAQ6kMQy27Uin5RliM+7ijx1jk79d5xqfXRYbkFlZjSERFwAiIgDByU6KByXOTKWWyxtEaBMLdHc+M0NhtdtN7jSlCcOAxwWiiKlnJC6bj7SOmosPwp61wsOO6La4cOBapnSPom1DiWwy8CtMdhNDnQldTLJbEl9/SW2Nar9PvSSRmcMePwVbK1GJOu1zlwe+hc0hrrriCA6laLzfV7YD2baA3MAwgT6q1U22cmPGiGNEuxIYh3AcG0Lu0OJvfAKP1AkOu2214klv2lQ34ZLsfSR2ftmyzw7U1zjGjtiDY0Q7tFv7XDyXjiy/SUJtlraRXFrwM6YZcPivRAhGHDDdK9/6nGpXWcRPtcFB8J74rH6ZzWNxMNtAHHic/d/TsofEVrfBY6IyJEe/snBpdRpOwkd/97ksuDsl6A7uIHyWy6O5aWtpDDScRQV9wXNTKw2yUwoUSHbrfbKxalgdsADjXHEdjZTM96WuKbZ2ybik8HV0HcouwIouKsxfFmUOxQbfMy2JFLWxy4ltGgOBrX0SQRxunHFdPLLA+Xw3Q32uNabzqh0UkkUAFM+Ca2CjFi1Wub4PciIsRrMOyxUg9njb5qJFRQ5LGjZ4G+SpCeoso5J32+Nvmouc00AcDjsKxo2eBvkgY0ZNA9QTO3KxgVQwCGPhvY8i6Q4Ox2LyGwWOIyrYjgCMHNin/tF6yGC+XgBt03jwXjLJTV0SlmBGJocQMsR71at5iSsXs2MsVkya4nAgjSk1qKY48fkpWaz2WG7TQIlb4pXSlw92NNi0w2SqFdcx1mBbi06QHL37EMCVuLXUgm7jUOyyzx9WfBUJ+v4e+n6itUSHZxGhxItzSjssLjjU93HP4qcJ8OK29CiB7a0q19QoPNnZHh37mnIusri6h7ttMPgpy4HfBmooTUUqMfJbL7aekPNQa0XaUFDmKJo2eBvkoqzXJdwyTvt8Y81FxBIoQfUVHRs8DfJZDWt9FoHqCJW5WAUMEkRFEcIiIAIiIA1xvuYv+t3yXyoX+Tj+0P5hZRbKfiZbvkeFuz9xLR+Cf7R+QRFYh9z6kv8Aw/7jvmvW38RD9h38moijYU/FG4ZBZRFkfJtCIi4AREQB/9k=", "url": "https://www.cdc.gov/women/healthcare/index.htm", "type": "video"}, "302": {"title": "Aetna for Health Care Providers | Resources & Support for ...", "snippet": "", "uploaded": "", "thumbnail": "data:image/jpeg;base64,/9j/4AAQSkZJRgABAQAAAQABAAD/2wCEAAkGBwgHBgkIBwgKCgkLDRYPDQwMDRsUFRAWIB0iIiAdHx8kKDQsJCYxJx8fLT0tMTU3Ojo6Iys/RD84QzQ5OjcBCgoKDQwNGg8PGjclHyU3Nzc3Nzc3Nzc3Nzc3Nzc3Nzc3Nzc3Nzc3Nzc3Nzc3Nzc3Nzc3Nzc3Nzc3Nzc3Nzc3N//AABEIAEEAdAMBIgACEQEDEQH/xAAbAAABBQEBAAAAAAAAAAAAAAAAAwQFBgcCAf/EADwQAAIBAwMBBQYEAwYHAAAAAAECAwAEEQUSITEGE0FRYRQiMnGBkUKhwdEjsfAHFTNTovEWJVRVYpKT/8QAGgEAAgMBAQAAAAAAAAAAAAAAAgMAAQQFBv/EACIRAAICAQQCAwEAAAAAAAAAAAABAhEDBBIhQTFRFGGBE//aAAwDAQACEQMRAD8Az+1uHkeXe7RyIucHjI+/NPBqFy0YYb9jcAsCFb702ZZYmUlBGzjjkZIpQbpYnhkJK7s46bT6Vjcg6ONW1y5jsliTOZGyzE+Q8PKoH2t3DsZOcDgHk4qY1uwna2jaSGQCNg5V1ILLScej2txqUKQykQPzgDGPSmwaSGwjKXgStdH1K5shfQpLMpydgGW6eVOdD1OS1vFKSzxXAbaEcnGfIirxY2d1oW2KKwkuIsbleOTAI+2PuRTDtjLa3MtrbyWlzFKJg7tsXnA+Hd14yM+FV/S+KHywqC3WcapotvNqEc9mCjyqpdIl3BDjk8dM13qPaO/7O6De2gmYNqEKwxSROd0eCctnwypIqIfWbeO6Z2v+7kP+WDn/AGpHXdLn1eKK6sLiG4lAKyQhscddwocWObmuDPLm2iD7NRf3hr1rA/vDf7gZfd455HkcVv8AYXc3cNbd9bBomQMo5UqeCM7eefT96wrRNOvdO1WC774W/dSAGYHIjJHUjy5wfnWndotY1Ts9oyRRQRPf383dRTox7uJj+PbyM5PHqc+FHnxz3pV5NOCo422O/wCx+5ube817SUnAsbK7kWKI7cn32BOMZPRRnpzirv2jmQ6f3vP8Nx1HQHj+eKzz+y3/AJNo9w91H397NMzSF3YlNwHB46naTkGrvbztqlvJHNHGIGJR+Dng549elXkdPb2JjGyAj1BfaCjN7oHU007R6hC2nm17wIbr3Fd+VQ8HJq2r2a0nAfuXc4/FI36Yqudt7DuNNgurezTZazBnEaKWwePHOetRtpDMWG5clJv11GymWC3W1vFVBulVwBnxHWikruZLm6lmRXj3nlWYDoAP0opHBu2s77J9nm1mQXmo97b2Lnaqh/fnPjjPRR5/QemnWGjafZKBZWFvDgAd4BucgebHk/eqvpsuX3BTsiVQiRfhXw2/lVk067WQFQyuf/Jdh/l+ldGOOMTz0puTKz280iaWPvoSX2rlk8x5gedZXcS+zXAw+1Schq3DWpxhw+8d1gknqAev2xn6VV5tDsJdRNy1rH36HDseh9duMc880ueK3aNENRUdr/CA0nU9TuYwtteW4ZcFIJmb3h06EjPnxyKk+3kb6ZYLqVzKslzKyRxbMhQSOT/pP1ppe2trp2qW8Fuu1tu9l3nC58geB9Knu0Gnt2i7MC1RDJcQyCWMA4OACCB64Ofv50t4ElfoOWoeRqKKBpVhHqq7DFARnJ9wZJPjVgi7LTaQp1CzG4RgNJArkbh4kUy7NWgmMlvgC6hcrtBALY8Pn86uN+b200S4kISZVGwxh8MAcKB5ePn4VePUN5Eq7NS00VHdZA2lrp95PHfw71imQpMoIDAHI8eMg+ByM9etT+jALss7y59pa2z7OMZRcZ+HPvdOcEnHSqIs7WYuVgkOHk3FMY2k9QKtfZpScnUgoiVSEkAy68g59QMH7/Kulq8MskUoeeyY3FO2W+4MBa2s7VIoFKA/wlAUHJHQf10p9HM8W0qdqeKeA5wcfnUJeyxnVLgJJu2ucOvifP7077QXMljYM8HE6gqEPiCR/X3rDqMaxqMu2h+mipytFg0LUP7xsppM5EU7xBsYyFOP3ru8sXZZTA/+Im1o5CWVv2+YqD7GXw7l7FySzLvjJ6t5irKJAy4zSOGiZIvHkdFMuNAl7w7jFGfLu9x+vIryrNfPiYceFFDsRP6MyvSdTFvqKxyMTFIOC2cg+I+vJ+lX2waNlUkKw9RWYfFtLclcEHyp2mp30Ywl5Oo8g5rsLTy9nL+HL2XvtUI4LBLpVAjEiRy+W0nH6moLTmkYpE2WkPu89dq8An+vKoC51G9u4DBdXU00LdUkckH6VxFd3MTExXEiEjBIbHHzqpaaVcMtaSV+SwdrNFhuLRJoVX26PGzaBul5+HzPXPpilNGtdYs4V3wPE46uwwF9fex+WaRWLWXuPZ4dSvNglMTs4ZACN2SOTkYQ+XgKTmt9afIbUZHjCxkOzvg7yVUAYJzlSPqKRj0rjFpz5GRxJSt0/rkZDsmTeyXtlqOyVpC8hfncSck8epp/rPZ2+1OwC2+phmjUs8JX/EbHByPypg+k3VtNFCk67u770FCxUAkYxgEnO4dBTqLTtWhKbL5Yiv8ADX+I4/FtIHu9N30oI6SUZblJWbXli1XX6Ui2jlCJld7k5cseh/Wp2PUTZ2zPcRrsCnPv9ePKpRezt3LKXklgHeOAzknLEtg8Y5wfv4ZpCbsrNMVSZbWRmwApYt1JGOnhj9s10E0l5EcdMme08dzZ6xGtvJtkmiS4Mj4IGSeMePwnPzqAuu1upxXz2XaSR1kB8cGMg8joOOMeR86caidRjMV1d3bStIpSOQs2Sqk8cgEAE+PnUZOBcsWuAJSeu8bs/ek5dO8sY8+BuNuPN8k7puqFDbvZb5bmFtwSJS5YH5eGKvdnq8l7cLG+nXMEnwlinGSM+HpWb2+t6paxCK2v54Y16JG20D6Clv8AiXXf+73v/wBjSPgS9hzyzlyzTL61uhMMKmNvix/aisuk7R64W51a8PH+caKH4MvYvfP6GEUUkikxxu4Uc7VJxXskUkRAljdCfB1Iru12bWLiM8D42YfbFdyNEhA7qF8+Ku/H511CDanm7TjtzDdA45xKuCftSPexf9NH/wCz/vSTEFiQMDy8qlWWPUns9vv+27vh4lHwjoOny9K5Wa1KKsq3R2gAhZRg8DnBHHT8hTOiptRVD0S2ZkZ39t3Z91hKucY5yceefpXomsMDcl6xHHMq9B08KWsNOsLq2ieXWIred5CrQyQnCKATu3Zwc8cevpTg6NpvCrr1uW37clAARjOfizj5/vgHKKBbQye6tnlZ39sYuwLEzDJ6+ngcEfKuHltGxxefWVTgeQ4pvcIkVxJHHIJURyqyAYDgHqPQ0nRJIKh889nJgSLeMFztzKvGTk/h9TTacwEj2ZZQPHvGBP5AUlRVpUXQUUUssIKgmeEZGcEnj8qsg2frXteP1r2hBZ6OgrqiiiCPKKKKhAoooqEPD+le+dFFF0WFFFFCUFFFFQgUHpRRVkOH+KvaKKAFn//Z", "url": "https://www.aetna.com/health-care-professionals.html", "type": "video"}, "303": {"title": "Short Term Health Insurance Plans | UnitedHealthOne", "snippet": "", "uploaded": "", "thumbnail": "data:image/png;base64,iVBORw0KGgoAAAANSUhEUgAAAHQAAABBCAMAAAA383ALAAAAzFBMVEX///8ModnB6vy/6fwAmtbe8vru9/rJ5vEAntji8/wAnNfi9PsAwwBh4z5c4je63e7U6/EjxxeYyeakpKRW4S0qp9pluN+dz+ns7Oyqqqra2tq4uLjMzMyOjo75+fmr1utBrd3r+Ohn0mKJx+RXtN97v+GcnJzBwcF+fn7l+N/0+/LY89bP782P24xTz006yy9x1W2057Gg4J2p46aA2Xy+6rwAkdJIzEJfX189PT2h7JCR6XpycnJ45F+t7J/Q9MXH87xu5E+V6IO98LD6zzxIAAAF40lEQVRYhe2Za3faOBCG5VZYio1tAbbkCyBTSwmBsEl6obt0c+3//087MpcQY+ycNtkPu5lwfJE5evyORqMRQeiX7OTjhw8fOzbB1q/YrzHfoe/Q14G679C3hP5/Auk/F72T+Xx+PvsXlV4s/uiu7fLqugp+E+js82W392Td7tX8BVBavTBnSvceWA49Cv3S6xrS5dVisfgKgg33atIGzTWG7uEvKjCg4MOp5QjuRMKwyqa+zuuhk+8G+enbzqfzhdHd/dIMpYoVEbdUpAvXKrjFtRrnlI+50n1LRIprh+sT0o+iusE80AV2bRq/tkBt3elYRBLBOtoWgQzsPOdu3xaEcZcETHT0SRCI4JD5DURdzg/bv3ZBfTOULO0OZYGImL1kAZHCzQlnWuTEFpIoSSQ+IdxlhzpN33WzBF3Dk6sGqKU6bl+cMN4hgQ5cTojqFDgiAA0Ek1IJzQgJciKqPU96Tz3Xvc+iAUohfByMqeNgGTBqrqiJV4gmxzyjFMMj7h6M6fde71O17Rn14jjU9O8AEhjQOXbKG3N4PksprXT7pdu7rPXt2j7D4wYocblkBaFEMg1DCv51SSFYUaFWpswMpNTE0L4jup+PQamQuGBLG7B24bo5L+yO0oHdt61GKCg5NqBrm2+k1kI5KQJXuRpxUNyxXG0HhEiXB7QRetnrnjdC0ade9/qYe6kWlhKRpR04QpYQvBBS5CJvVAqBcjyKnn3lSO41mc5k2vIMUWVJUebeJuii1/1mzuMkSeOyJY5RdppWnHEUemhONYYOoRAmZejGSZoOsmESj5IzhJI0Gw6yLBmU3/lahtorLm3d3veNvrMkzjKUZSmoTAbDbHg2zs7KZ9ddk/hfDzrZxu44ydI4TbM4jYcIDeOzNE3Habod1MVrQmE+wDoyLj8GvTmZi/HuS+flmzVDKY0iWk1ER6BrEX8mw79QiuJBMoxTkDlC08F0Oh6Ozd3YJOerlsKM5pDY4fMypaG/QmgEjNHp6fQ0GYyys2R0ikaD0WiYjKZwPkOT0P/RVg26JvvmnDhb4bSsWeh29uxDz0P/EYGuwd+jQQaIwSiZwjWaxmg0Gvw9yJJkunmzJigVGjtYI4ut76PCWJ4XutDramkfOgu9Gwjd8Tg27jXn2HxQbBrN/Rhi6T70b5uhTpDDyiY1ZP7yHfpSa10IIeDI+EFh5nkharOVH961QRWBJLiFWn0lGWEF1A+EROQA+sMPL9qgD144a1UKXUdPShWRklCZn+QBD6ruNa5btTBh3GEIWqARiTAmEXPWUJ5zRXKheKFV4FShE9/zGpbwjXdvW6G5QgUjy517XRlISyopLRsfKEWP6y6P28z3/EkLFAfS5jqyJcMb93IhJKxxxETxYYV/HpYj1iTUzKpmaORKTZZaSFc7JRSGFKRC8bskwexQKYSSmfpH7QJeatIGdSOtZNHBxZLo0sGRMdhsmEurBgrua3DwxNs+PQ7FAY8KcK6KpEU79fm32u89aLk/wpw9+GXoNivtYA6bCYyF0lgUh2VDDRTdAvVnvc4HCO7NFqdhlVGlO+ECfBupFymFYQXqYw3zzvM2A9oM3VmtyCNQtAo936u6eALv4j/stnKNUFhizKJSHl8KRT9DCKeHn3tz5+LRNN08tTRBoeiWilqFlHy3I3++ttVB0fmNYYQ3q/u7+cXd7Q8Pbn1/f6QblbqqkA4lUN1vF1QNWcHK4aAPlrb9ATRYzw+N+UAMvdWzpNEIZUtloE6+g4oggDLfhb1qExTKiJVneGDAvbmv5KlmKFYSEj59gnKT/zDsqtRx925scne7Wq1u72u2VC3Q3IW1c08pFyVUvQDaYC1Q88sNtXZQR0BidDAr5JtC8zyPntzr2ITYESbWmyo1KyjbQWE3hx0tluZ3h7eEPgskykyqgIUNv6XSypSJGNeakzwoWNQ8ZX4DaveldBzWl1ulUDlAAQpJSjVkpN+Egi5YZZTW2y043db4m/u3gK5TLK3Zgv8e9P1fJC+zfwAvaaOcgTS7cwAAAABJRU5ErkJggg==", "url": "https://www.uhone.com/insurance/short-term", "type": "video"}, "304": {"title": "Health Care: Plain and Simple - HMSA", "snippet": "", "uploaded": "", "thumbnail": "data:image/jpeg;base64,/9j/4AAQSkZJRgABAQAAAQABAAD/2wCEAAkGBwgHBgkIBwgKCgkLDRYPDQwMDRsUFRAWIB0iIiAdHx8kKDQsJCYxJx8fLT0tMTU3Ojo6Iys/RD84QzQ5OjcBCgoKDQwNGg8PGjclHyU3Nzc3Nzc3Nzc3Nzc3Nzc3Nzc3Nzc3Nzc3Nzc3Nzc3Nzc3Nzc3Nzc3Nzc3Nzc3Nzc3N//AABEIAEEAdAMBIgACEQEDEQH/xAAbAAABBQEBAAAAAAAAAAAAAAAAAgMEBQYBB//EADkQAAIBAwMDAgUCAggHAAAAAAECAwAEEQUSIQYTMUFRFCJhcYEyoQexFSNCcpGiwfEWJDNTgpLh/8QAGAEAAwEBAAAAAAAAAAAAAAAAAAECAwX/xAAgEQACAgIDAQADAAAAAAAAAAAAAQIRAxITITEEIlFh/9oADAMBAAIRAxEAPwDcqvvTygUhBT6L44qyAVeacCgY+v70MVjRpJDtRAWY+wHmvBrq71LXtWl1FEuppy+9BErMYBn5QMfpx/8AazyZFA0x492e+BD6VRaX1Zpmp6lPZwd5Fiz/AMxKoWJyDggHPnn1rOdJX/VcOoW39KNNcWk0vadJkG5BtzvB84BwPrVanQ+vaxJDqF01pFHdsJSjuVaMOd2Nu3g8+KlZk1aK4WnTPVVAZQykEEcEeDVRrfUukaHKkOo3BSZ4zIqLGzEjx6DjJ9/amuk9EutAe8szOstg8jSWyjOYefHPuCPyD71C6x0yyu9SikuraORhCAWYc4yeKJ5ahsghiuejLDReptG1tzHY3YM3/ZlUo5+wPn8Zq4KV55ZaFYxavpMkVqkZW6V5HBOFAViP8wUVWzdf6/rfVLaf0wbZLETGNJXh7g2jzIxzwDgkD7etGLNvG2GXDpKkepMnvTbLXiOlanrWn/xCQR23ZvJLlY7+2hkdo5gT8z/Mxx8p3A54xngcV7Z8RlhwMHxVSyxj6SsUpeCGWm2Xg1JyrLuB4NNvirMyKVop3bRQFjkYqQgzimUp9eeDyKYHnF+NR6k+Ie81TULK1aeSOG2s5RGpjBKjfwSxOCTnjnxV70jo9rp+myW9kGMkb7neQgvID4JOB4/1pNx2Pj7i3s5o5uy7Kyqc7CMEqT7jcufv96tOm5Y49SurF2jF0IVd4ifmVCQc4+vH2rnvec3GSOhUIQUokm1s5Bdpvj2hG5J+hyR/KrBSul28dvJJIV57bv8AMQMnAPvjx9hUoSKm6WOIFkXBDPklcePpQF7tuskkKymYKWWRcjxnOPzWscaUdURyXkTfg1Zv8RCJlyU/SvGPr/LFUfVMRMqyRZLBBvA9BuwD/i1aaNSvdcjHcKjbjAyABwPbFRNOhXbLeyjumUlNjDjGf38CtHGLhqzFyly7RM3ottvlge6Udtyw2yDh8ceD6VKSzitM20MYjhQgKijAGP8ATAH71ZdQK0mkGazgjS5hTEMecLk+M4HGMf7VR2fTd7dWVnJqOr3IldT8aqDd3l7jONpyNhwcZHpgelZywwcKiy45siyNyVjaaRZHXzqpsx8SydnvKfTacsfbwFqzNqjLh9+3B8t5z/vR05Z39jqWof0iyS2zXhNpg8jc7Eqfooxj7j8LtIiOtJId7dtHd8HxyuT/ADqn89rp+Ixl9mjVx9dFdY2lvY2y2tqH7atxuOc+5/x5/NOzEAuOd2eKm3MUbdq5iwqSeU9FYeQPpUS4TLscjjz5rdKlREncrJcf/TX7UV1B8i/auUxDaSz8f1H71C6n1O80/pzUruCLZLFbsUfP6DjAP481PSdB/bFKuBa3drLbXOySGVSrqwyCD9DTXQDPSPT1joukW5EO+SRxcd15CGV+2ELbvIz8xP8Aeqq66t4dH1LTOrbfdFLFcQxTBScGEEqy49cqw/8AUVoYde0u1vbLRXWYztCzxEL8oVeDzkc+Kh3N7onV+jMBG7WkcjqVmUA71Pn19c81P5KWxonFpIkxdYaPrDpp+nvN37hN6b4So2gnJ5+xq6guINOs0NxIVQERg4JyQpPgfQE1ktI0nSbK/s7i3h2SxQlEbexwDnI849WqXreob9Z0LTkZDFLLPNKccgLEwH7v+1ZwVq2a/RxqVY7r+mluADMzD+0AQfwKr5tV0/QkhXUptiXl2sFuBGzZkfwvAOPB5PFQ+mtbOraFZX93245pYsOiZwCCR6/aqLr6aGXUOlE3goNaidvpgHFW49GCfdGqudVsNSurzR7WU/G2vbe4RomAUMMqc+Dx7GrOyt1W2hEiqWVQM/bxWD0eaNf4ldRMXGJLK1IP2GKZ1bVr5Jerlhv7lRBDC9uFmYdrMZJ288ciiOO3Yp5dFRrLeUi6ninPCy7kbGSCCR+9R4AR1xc4GT2ycf8AgtN6M5l+Dd2LPIIyzMSSScE03p0ZTrfUZnJJlvQq5PhRapwPyDTS16M5x5Kf6diZ7hX7UUKskMf6Q3kk+SfrUa4Y9xwDwTT1wqxzuuOUcr5PoaYlILE/X3p0XZYRn+rX7UUyk8YRQXGQBRTEQAacU0wDSw1BJSzsT/EHT/ZdOkP+el/w9kkTpwSRFRJ8TMy7hkZ3nGR7VcAKWDELuHg45H5paBUyEVVHnCjFU5dUNCxc6zIFWebTyjSmSYJA43f3cv8ALx75pm4sTLq9pqCzYNvG8fbKZDBsZOc8Hint9G+pSoqUnIY0axOl2K2gm7qIzFDs2kAsTjz9aVeafaXtxbT3UZkktZBJDlyArD1xnBP3p3dXN1BIm20+0g1CfUI0b4q4UJJIXY5A8DBOBj6VT3ul380mvyIkONQhSKAd31CkZbjjyPGavA9G+mnQpJS9OWubaxgSX9UUKq20E8gc496xr2d7/wANwd22nM41oXLRlCXCd8nOPP6a2JekFvrQNHdwIGOBjjjFNsaC1IJpAcLc0UgtRQAoV0UUUCFinBXKKAO0UUUDCiuUUAKFBoooAS3ikmiigQhqSa5RQAmiiikB/9k=", "url": "https://hmsa.com/help-center/health-care-plain-and-simple/", "type": "video"}, "305": {"title": "Enroll in Health Insurance | AHA", "snippet": "", "uploaded": "", "thumbnail": "data:image/jpeg;base64,/9j/4AAQSkZJRgABAQAAAQABAAD/2wCEAAkGBwgHBgkIBwgKCgkLDRYPDQwMDRsUFRAWIB0iIiAdHx8kKDQsJCYxJx8fLT0tMTU3Ojo6Iys/RD84QzQ5OjcBCgoKDQwNGg8PGjclHyU3Nzc3Nzc3Nzc3Nzc3Nzc3Nzc3Nzc3Nzc3Nzc3Nzc3Nzc3Nzc3Nzc3Nzc3Nzc3Nzc3N//AABEIAEEAdAMBEQACEQEDEQH/xAAbAAEAAgMBAQAAAAAAAAAAAAAAAQQFBgcDAv/EADIQAAEDAgQEAwYHAQAAAAAAAAEAAgMEEQUSEyEGMWGBQVFxBxQikaHBMjNCUnKC0TT/xAAaAQEAAwEBAQAAAAAAAAAAAAAAAQMEAgUG/8QAKREBAAICAQMCBAcAAAAAAAAAAAECAxESBCExQVEFEzKBIkJxkbHB4f/aAAwDAQACEQMRAD8A7IOSpciAgICAgICAgICAgICCCgkckBAQEBBWxKthw3D6muqiRDTxOkeRzsBdEw4piHtG4kqpnvhrm0kZJtFDEw5RfbdwJJ6/Rc91vCFAcacUZ8zcbqs3XKR8rWU7OMOs+zniKp4iwN8mIafvtPKYpCwWziwLXW8L3I8rg+gnau0altSORAQEBBBQSOSAgICAgwvGzBLwjjEVwHSUkjGDzcWnKPUmyTMR5d0iZtGnIKLDsP8AcKLPhc9RPLC173xnKBfzJcB2Cz2tO57t9MdZrH4dr9VhlBRNa6LDPeLndrbOI6/EVXztPrpd8ukRuK7bF7L2RMx3GDA3SifTwOERblN7u8Om/wA1fjnt3Yeprq3aOzpCtZRAQEBBBQSOSAgICAgoY5QHEsNlpmkBxIc0u5XBuub15V0tw5OF4s55NSRxTtjlhjc+me4NzMDsjrFptfoSsvK0bh6fGtoidK9UI5jpSNjkY5ou1zQ7kb/59VzFpr3hZxraNWhtPBOGO96lxV4aA5pjbbbMdr7eAFldhiZnlLH1l6xHCG4rQ88QEBAQQUHxqBRsTqhNhqhRsYutqMTqZ30uG0xY1uz6iTYbjwPTutePFjmsWvb7R5Zr5s3OaYqePWfH+rOGwy00DxUV4q5A/K7f8s25eary2xz9Ea0txY8tI3ltuZ+37LeqFTtZto3FNPHR4jnbIQ2pJk3H4TfcXWXJGrben01pvT9GFiifNVshzRZpXtawgEbk233K589ohojdazaZ8Oj4TSsw2gipWvz5Lkuta5JuVqrHGNPIy5PmXmy5qhdbVmqFGw1Qp2bRqhRs2aoTYgyhTsU9VU7cmqnINVRyFXFa6tgw95oZAxw3cctyG+NlM5LRHZf0/Gb6swvD1ZpSVc9TOGxlofJJI6wvc7knuq6TO2rq67isRHd4Yrx/hlJmZQh9bKP2fCwH+R59gVprjtPlzi+H5b97doazV8YjE5Gur6bIWty2i+IW7rm+CZntLfj6T5UarKszGqGnqIqinExfE9r2tyi1wb+a4jp77Wzjtas1n1bdhHtAw+scI69rqGQnZzjmjP8Abw7i3VW2x2jw8vL8PyU707/y2llQ2RjXxva9jhdrmm4I6FVbYJ3HaX1q9VHI2aqcjZqpyNmr1TkbQZU5G1ETbc1Tyc7NXqnI2jW6pyNvCvqMtFPvzYR89k5LcEcstYc34qcS+nbfYXNuu2/1K1dN6vocPuwK1LhAQEGzcBYlJSYuKQyO0KlpGS+weNwfXYjuqM9d137MHxHFFsXP1h0fW6rDyeFs1k5GzWTkbNZORtGt1TkbUtZUcnGzWTkbNZORtTxOa8LWA/iduu6TuW7oa7vNvZo3FBvUxDyB+y39N6vcxeGF81qWiAgIPfDpzTV9PODbTma4noDuubxuswry1547V94l1cyheLyfKbNZORs1k2bNbqmzaDN1U8jbwVaBSJUClX/o7q3G9L4f+b7f20ziT/qZ3+y9DpfEvaxfSw45n1WpYlAQEHw/8t/oVMeU18usL598chSCAkiCg//Z", "url": "https://www.aha.org/ahia/promoting-healthy-communities/enroll-health-insurance", "type": "video"}, "306": {"title": "Unemployed Health Insurance Hotline - HCA Midwest Health", "snippet": "", "uploaded": "", "thumbnail": "https://encrypted-tbn1.gstatic.com/images?q=tbn:ANd9GcRJmpvAB7qOlDRfelIi8uOXbpVCGfQ4FAGRmAFdYFeaxkGPeMvYvxfJU2z7", "url": "https://hcamidwest.com/covid-19/health-coverage-hotline.dot", "type": "video"}, "307": {"title": "Health insurance - Texas Department of Insurance - Texas.gov", "snippet": "", "uploaded": "", "thumbnail": "https://encrypted-tbn3.gstatic.com/images?q=tbn:ANd9GcS7SWNxtyUqfD4Yaz_XtS8jMGgPAvwiDXXxz6fDR4nYxCnkT1YjfSDHB4E", "url": "https://www.tdi.texas.gov/consumer/health-insurance.html", "type": "video"}, "308": {"title": "Health insurance basics | Independence Blue Cross (IBX)", "snippet": "", "uploaded": "", "thumbnail": "https://encrypted-tbn1.gstatic.com/images?q=tbn:ANd9GcS08c4Of5hDmTQBkWOFFv86GuQUFdszvSff6H0k6vzg9eyNXXdFz6zkjGE1", "url": "https://www.ibx.com/find-a-plan/individuals-and-families/health-insurance-basics", "type": "video"}, "309": {"title": "Secondary Health Insurance Coverage - Aetna | What is it ...", "snippet": "", "uploaded": "", "thumbnail": "https://encrypted-tbn3.gstatic.com/images?q=tbn:ANd9GcR8lgOCSIj-4lbQ4k7OfAR6TJr50o1Qrn97N3TgmUB-5XrMi159VeeOQxU", "url": "https://www.aetna.com/health-guide/secondary-health-insurance.html", "type": "video"}, "310": {"title": "Health Insurance Explained \u2013 The YouToons Have It Covered ...", "snippet": "", "uploaded": "", "thumbnail": "https://i.ytimg.com/vi/-58VD3z7ZiQ/default.jpg?sqp=-oaymwEECHQQQQ&rs=AMzJL3kpwbjzlz5Si-TwoIb8_IQCmX7rDw", "url": "https://www.youtube.com/watch?v=-58VD3z7ZiQ", "type": "video"}, "311": {"title": "Supplemental Health Insurance Plans from Aetna | Voluntary ...", "snippet": "", "uploaded": "", "thumbnail": "https://encrypted-tbn0.gstatic.com/images?q=tbn:ANd9GcRFMbfeaVR7HaKrr04obiaXkDKvDf1cfi2A701p4iH_mud78Y6fHNOq4eeJBOY", "url": "https://www.aetna.com/individuals-families/voluntary-benefits.html", "type": "video"}, "312": {"title": "Health Insurance - Community Care - Veterans Affairs", "snippet": "", "uploaded": "", "thumbnail": "https://encrypted-tbn3.gstatic.com/images?q=tbn:ANd9GcTwRztHqGdTJs7zJH1YxhN-wQ1KpEr2i2PpzMubN4yAuRzesCxFKuTrmBY", "url": "https://www.va.gov/COMMUNITYCARE/programs/veterans/Health_Insurance.asp", "type": "video"}, "313": {"title": "Shop 2021 health plans | Blue Shield of CA", "snippet": "", "uploaded": "", "thumbnail": "https://encrypted-tbn0.gstatic.com/images?q=tbn:ANd9GcQfjO4-8LyQdMJTonVQZGN_Scjwi4tp8MCPqols8tSBBf8t_-_YX_07MyD71mlw", "url": "https://www.blueshieldca.com/bsca/bsc/wcm/connect/sites/sites_content_en/ifp_exploration/home", "type": "video"}, "314": {"title": "Understanding Your Health Insurance Costs", "snippet": "", "uploaded": "", "thumbnail": "https://encrypted-tbn0.gstatic.com/images?q=tbn:ANd9GcRs_zO81dEKqjxv0ZS-qvVWU6tBcOMfz09fZ-Z5uyqE8aPRkhbntkMrMC0", "url": "https://www.consumerreports.org/video/view/healthy-living/health-insurance/3957094726001/understanding-your-health-insurance-costs/", "type": "video"}, "315": {"title": "Health Care - Joe Biden for President", "snippet": "", "uploaded": "", "thumbnail": "https://encrypted-tbn3.gstatic.com/images?q=tbn:ANd9GcT_YzqIII8ReC9ifn0AscnAqrfuvrW9eBWKslgmmxlFGwZP1ajRlKleG8I", "url": "https://joebiden.com/healthcare/", "type": "video"}, "316": {"title": "Get lower costs on monthly premiums in the Health Insurance ...", "snippet": "", "uploaded": "", "thumbnail": "https://encrypted-tbn1.gstatic.com/images?q=tbn:ANd9GcT8vck_Kacbb0u62r_qY5YrapNSAl9zHzzGHMnfr7ROGNsw5v2fEK6WgDG3", "url": "https://www.healthcare.gov/youtube-videos/jz7vmxh63jw.html", "type": "video"}, "317": {"title": "Unemployed Health Insurance Hotline | North Florida ...", "snippet": "", "uploaded": "", "thumbnail": "https://encrypted-tbn1.gstatic.com/images?q=tbn:ANd9GcRJmpvAB7qOlDRfelIi8uOXbpVCGfQ4FAGRmAFdYFeaxkGPeMvYvxfJU2z7", "url": "https://nfrmc.com/covid-19/health-coverage-hotline.dot", "type": "video"}, "318": {"title": "Health Insurance - Maryland Insurance Administration", "snippet": "", "uploaded": "", "thumbnail": "https://encrypted-tbn2.gstatic.com/images?q=tbn:ANd9GcQnjecE_V0uZRMsCenICFBixUoIDIfWNDBNqmD0KGGVM0iFnU-aAq8fOLowpc_C", "url": "https://insurance.maryland.gov/Consumer/pages/HealthCoverage.aspx", "type": "video"}, "319": {"title": "Financial Help With Health Insurance", "snippet": "", "uploaded": "", "thumbnail": "https://encrypted-tbn2.gstatic.com/images?q=tbn:ANd9GcS9VGNEG4f9sQR5HWIMdXQjyYaaQSMm91fnErRVIV6AgZsX9TYNGqGKQ3G12ic", "url": "https://www.marylandhealthconnection.gov/shop-and-compare/financial-help/", "type": "video"}, "320": {"title": "Need health insurance? How to find a new health plan now.", "snippet": "", "uploaded": "", "thumbnail": "https://encrypted-tbn3.gstatic.com/images?q=tbn:ANd9GcSxcfLoXe4rUgqr9gil9sihEzCjwi2H-i5i3Ef4T-2AqPIUKJwfO5lzlXnc", "url": "https://www.tdi.texas.gov/takefive/health-insurance-options.html", "type": "video"}, "321": {"title": "Understanding Your Health Insurance Costs | Consumer ...", "snippet": "", "uploaded": "", "thumbnail": "https://i.ytimg.com/vi/DBTmNm8D-84/default.jpg?sqp=-oaymwEECHQQQQ&rs=AMzJL3n4yUTvwYVauH7geG7QSG5ASJoeew", "url": "https://www.youtube.com/watch?v=DBTmNm8D-84", "type": "video"}, "322": {"title": "Indiana Health Insurance Marketplace - Shared Content ...", "snippet": "", "uploaded": "", "thumbnail": "https://encrypted-tbn0.gstatic.com/images?q=tbn:ANd9GcTTBjnzZdTf0EGRTxBS0fFZMTu1TUPCQ2rDlSRug3jNBarn6pQAw-RsL7eP", "url": "https://healthcare.ascension.org/Locations/Indiana/INEVA/Kokomo-Ascension-St-Vincent-Kokomo/Health-Insurance-Marketplace", "type": "video"}, "323": {"title": "Unemployed Health Insurance Hotline | Good Samaritan ...", "snippet": "", "uploaded": "", "thumbnail": "https://encrypted-tbn1.gstatic.com/images?q=tbn:ANd9GcRJmpvAB7qOlDRfelIi8uOXbpVCGfQ4FAGRmAFdYFeaxkGPeMvYvxfJU2z7", "url": "https://goodsamsanjose.com/covid-19/health-coverage-hotline.dot", "type": "video"}, "324": {"title": "Choosing the Right Plan - Maryland Health Connection", "snippet": "", "uploaded": "", "thumbnail": "https://encrypted-tbn2.gstatic.com/images?q=tbn:ANd9GcS9VGNEG4f9sQR5HWIMdXQjyYaaQSMm91fnErRVIV6AgZsX9TYNGqGKQ3G12ic", "url": "https://www.marylandhealthconnection.gov/shop-and-compare/choosing-a-plan/", "type": "video"}, "325": {"title": "Unemployed Health Insurance Hotline | MountainView Hospital", "snippet": "", "uploaded": "", "thumbnail": "https://encrypted-tbn1.gstatic.com/images?q=tbn:ANd9GcRJmpvAB7qOlDRfelIi8uOXbpVCGfQ4FAGRmAFdYFeaxkGPeMvYvxfJU2z7", "url": "https://mountainview-hospital.com/covid-19/health-coverage-hotline.dot", "type": "video"}, "326": {"title": "Unemployed Health Insurance Hotline | Portsmouth Hospital", "snippet": "", "uploaded": "", "thumbnail": "https://encrypted-tbn1.gstatic.com/images?q=tbn:ANd9GcRJmpvAB7qOlDRfelIi8uOXbpVCGfQ4FAGRmAFdYFeaxkGPeMvYvxfJU2z7", "url": "https://portsmouthhospital.com/covid-19/health-coverage-hotline.dot", "type": "video"}, "327": {"title": "Unemployed Health Insurance Hotline | Orange Park Medical ...", "snippet": "", "uploaded": "", "thumbnail": "https://encrypted-tbn1.gstatic.com/images?q=tbn:ANd9GcRJmpvAB7qOlDRfelIi8uOXbpVCGfQ4FAGRmAFdYFeaxkGPeMvYvxfJU2z7", "url": "https://orangeparkmedical.com/covid-19/health-coverage-hotline.dot", "type": "video"}, "328": {"title": "Sign up for Affordable Health Insurance | CoxHealth", "snippet": "", "uploaded": "", "thumbnail": "https://encrypted-tbn3.gstatic.com/images?q=tbn:ANd9GcRo2hYpggaUxEUe8XHaASjLobNlVKrC6POcy02nahLbeNxBw3cj-I2CDnY", "url": "https://www.coxhealth.com/patients-and-visitors/sign-affordable-health-insurance/", "type": "video"}, "329": {"title": "Health Insurance Plans in Georgia | Ambetter from Peach ...", "snippet": "", "uploaded": "", "thumbnail": "https://encrypted-tbn0.gstatic.com/images?q=tbn:ANd9GcSB9p8q0076sa6-oSCVNn02qB3Dn8PSgfSNSef8jS5pTci8tc8HzNzioeA", "url": "https://ambetter.pshpgeorgia.com/health-plans.html", "type": "video"}, "330": {"title": "The Basics | Health Insurance 101 | bcbsm.com", "snippet": "", "uploaded": "", "thumbnail": "https://encrypted-tbn1.gstatic.com/images?q=tbn:ANd9GcQPCLrIDGD8c59CQCzksnqhwIuL9AJ7qGy_rCWbdcb-eh_3vUBJby-r6mdva6On", "url": "https://www.bcbsm.com/index/health-insurance-101/basics.html", "type": "video"}, "331": {"title": "Unemployed Health Insurance Hotline | Medical City Healthcare", "snippet": "", "uploaded": "", "thumbnail": "https://encrypted-tbn1.gstatic.com/images?q=tbn:ANd9GcRJmpvAB7qOlDRfelIi8uOXbpVCGfQ4FAGRmAFdYFeaxkGPeMvYvxfJU2z7", "url": "https://medicalcityhealthcare.com/covid-19/health-coverage-hotline.dot", "type": "video"}, "332": {"title": "Health insurance basics | Independence Blue Cross (IBX)", "snippet": "", "uploaded": "", "thumbnail": "https://encrypted-tbn1.gstatic.com/images?q=tbn:ANd9GcS08c4Of5hDmTQBkWOFFv86GuQUFdszvSff6H0k6vzg9eyNXXdFz6zkjGE1", "url": "http://www.ibx4you.com/about_health_insurance/how_to_shop_for_health_plans.html", "type": "video"}, "333": {"title": "Health Benefits & Policy | NEA", "snippet": "", "uploaded": "", "thumbnail": "https://encrypted-tbn3.gstatic.com/images?q=tbn:ANd9GcRA1smNRQE14L4G1lXsu39AaMYhizq9AJg4fpwEhkLiXIiQ59RHQxcUFahiypI", "url": "https://www.nea.org/your-rights-workplace/fair-pay-benefits/health-benefits-policy", "type": "video"}, "334": {"title": "Unemployed Health Insurance Hotline | HCA Houston ...", "snippet": "", "uploaded": "", "thumbnail": "https://encrypted-tbn1.gstatic.com/images?q=tbn:ANd9GcRJmpvAB7qOlDRfelIi8uOXbpVCGfQ4FAGRmAFdYFeaxkGPeMvYvxfJU2z7", "url": "https://hcahoustonhealthcare.com/covid-19/health-coverage-hotline.dot", "type": "video"}, "335": {"title": "Health Insurance in Rural America - Census Bureau", "snippet": "", "uploaded": "", "thumbnail": "https://encrypted-tbn3.gstatic.com/images?q=tbn:ANd9GcS7qcVpKsCO_rZZiNb_FutJu77JKhTCXCx02xJ_Eme0M4AzgVyzy0e5PlJ7", "url": "https://www.census.gov/library/stories/2019/04/health-insurance-rural-america.html", "type": "video"}, "336": {"title": "Individual & Family Insurance | Maryland Health Connection", "snippet": "", "uploaded": "", "thumbnail": "https://encrypted-tbn2.gstatic.com/images?q=tbn:ANd9GcS9VGNEG4f9sQR5HWIMdXQjyYaaQSMm91fnErRVIV6AgZsX9TYNGqGKQ3G12ic", "url": "https://www.marylandhealthconnection.gov/shop-and-compare/individuals-and-families/", "type": "video"}, "337": {"title": "Unemployed Health Insurance Hotline | Chippenham Hospital", "snippet": "", "uploaded": "", "thumbnail": "https://encrypted-tbn1.gstatic.com/images?q=tbn:ANd9GcRJmpvAB7qOlDRfelIi8uOXbpVCGfQ4FAGRmAFdYFeaxkGPeMvYvxfJU2z7", "url": "https://chippenhammed.com/covid-19/health-coverage-hotline.dot", "type": "video"}, "338": {"title": "Indiana Health Insurance Marketplace - Shared Content ...", "snippet": "", "uploaded": "", "thumbnail": "https://encrypted-tbn0.gstatic.com/images?q=tbn:ANd9GcTTBjnzZdTf0EGRTxBS0fFZMTu1TUPCQ2rDlSRug3jNBarn6pQAw-RsL7eP", "url": "https://healthcare.ascension.org/Locations/Indiana/INEVA/Evansville-Ascension-St-Vincent-Evansville/Health-Insurance-Marketplace", "type": "video"}, "339": {"title": "Insurance Information | Memorial Sloan Kettering Cancer Center", "snippet": "", "uploaded": "", "thumbnail": "https://encrypted-tbn1.gstatic.com/images?q=tbn:ANd9GcQZVjej1sO_tqMZt-v-dc3r9jcq3xE3ZfJhZMqNnCfaiA4MjAIb0xvXYVI", "url": "https://www.mskcc.org/insurance-assistance/insurance-information", "type": "video"}, "340": {"title": "Health Education and Advocacy Unit", "snippet": "", "uploaded": "", "thumbnail": "https://encrypted-tbn3.gstatic.com/images?q=tbn:ANd9GcTBzstkdYpwjbUotaHRyESIt0fpLqIKho7AsIbc0em_zpHCjupgX94T-cI1u6IV", "url": "https://www.marylandattorneygeneral.gov/pages/cpd/heau/default.aspx", "type": "video"}, "341": {"title": "What Options Exist If You've Lost Job-based Health Insurance ...", "snippet": "", "uploaded": "", "thumbnail": "https://encrypted-tbn2.gstatic.com/images?q=tbn:ANd9GcS0F7nZT6M4QXuXEbBbsKrXSP7v0LznOG2a58O3O2cvfx9qbb9fsyxgyCQ", "url": "https://www.kff.org/coronavirus-covid-19/video/options-if-lost-job-based-health-insurance/", "type": "video"}, "342": {"title": "Student Health Plans | Blue Cross and Blue Shield of Illinois", "snippet": "", "uploaded": "", "thumbnail": "https://encrypted-tbn1.gstatic.com/images?q=tbn:ANd9GcSAIbPQkxAwLaWjo2EZZg-e9w_f6T1qB-rffeJc33MbhArquR6PLu1iFD7MwRDE", "url": "https://www.bcbsil.com/shop-plans-and-products/student-health-insurance-plans", "type": "video"}, "343": {"title": "Unemployed Health Insurance Hotline | Parkland Medical ...", "snippet": "", "uploaded": "", "thumbnail": "https://encrypted-tbn1.gstatic.com/images?q=tbn:ANd9GcRJmpvAB7qOlDRfelIi8uOXbpVCGfQ4FAGRmAFdYFeaxkGPeMvYvxfJU2z7", "url": "https://parklandmedicalcenter.com/covid-19/health-coverage-hotline.dot", "type": "video"}, "344": {"title": "Unemployed Health Insurance Hotline | Brandon Regional ...", "snippet": "", "uploaded": "", "thumbnail": "https://encrypted-tbn1.gstatic.com/images?q=tbn:ANd9GcRJmpvAB7qOlDRfelIi8uOXbpVCGfQ4FAGRmAFdYFeaxkGPeMvYvxfJU2z7", "url": "https://brandonhospital.com/covid-19/health-coverage-hotline.dot", "type": "video"}, "345": {"title": "Student Health Insurance - NYU", "snippet": "", "uploaded": "", "thumbnail": "https://encrypted-tbn2.gstatic.com/images?q=tbn:ANd9GcRB77C2n9L1Kx2W7O8fNOU2mtCct4mLUNhDZZ2IzLKH9Pi-tByCqLTUnJYg", "url": "https://www.nyu.edu/students/health-and-wellness/student-health-insurance.html", "type": "video"}, "346": {"title": "New Customers \u2022 Connect for Health Colorado", "snippet": "", "uploaded": "", "thumbnail": "https://encrypted-tbn0.gstatic.com/images?q=tbn:ANd9GcRj0cOSx2ol0INSpfdR3DTyoeMBDgqYLGb0BuaxyrTEUpPDdmsbAQUKJPAs", "url": "https://connectforhealthco.com/get-started/new-customers/", "type": "video"}, "347": {"title": "Unemployed Health Insurance Hotline | Sunrise Hospital", "snippet": "", "uploaded": "", "thumbnail": "https://encrypted-tbn1.gstatic.com/images?q=tbn:ANd9GcRJmpvAB7qOlDRfelIi8uOXbpVCGfQ4FAGRmAFdYFeaxkGPeMvYvxfJU2z7", "url": "https://sunrisehospital.com/covid-19/health-coverage-hotline.dot", "type": "video"}, "348": {"title": "Careers | UnitedHealthcare", "snippet": "", "uploaded": "", "thumbnail": "https://encrypted-tbn3.gstatic.com/images?q=tbn:ANd9GcSk6RQiW_lOCyA18A9ikovMqxcc1lGLyzvKP0bPikG7ADBo_qyOlA6e-js", "url": "https://www.uhc.com/about-us/careers", "type": "video"}, "349": {"title": "Unemployed Health Insurance Hotline | Dominion Hospital", "snippet": "", "uploaded": "", "thumbnail": "https://encrypted-tbn1.gstatic.com/images?q=tbn:ANd9GcRJmpvAB7qOlDRfelIi8uOXbpVCGfQ4FAGRmAFdYFeaxkGPeMvYvxfJU2z7", "url": "https://dominionhospital.com/covid-19/health-coverage-hotline.dot", "type": "video"}, "350": {"title": "About the Affordable Care Act - Nevada Health Link - Official ...", "snippet": "", "uploaded": "", "thumbnail": "https://encrypted-tbn3.gstatic.com/images?q=tbn:ANd9GcRA1smNRQE14L4G1lXsu39AaMYhizq9AJg4fpwEhkLiXIiQ59RHQxcUFahiypI", "url": "https://www.nevadahealthlink.com/start-here/about-the-aca/", "type": "video"}, "351": {"title": "Qualifying Life Events for Health Insurance Change - Aetna ...", "snippet": "", "uploaded": "", "thumbnail": "https://encrypted-tbn2.gstatic.com/images?q=tbn:ANd9GcSH4KNcraYmzIMcyr8wE-HsubqCypKYllEITGpakf2eKIFovd2IeNNFk2v7", "url": "https://www.aetna.com/health-guide/change-health-plan.html", "type": "video"}, "352": {"title": "Unemployed Health Insurance Hotline | HCA Healthcare", "snippet": "", "uploaded": "", "thumbnail": "https://encrypted-tbn1.gstatic.com/images?q=tbn:ANd9GcRJmpvAB7qOlDRfelIi8uOXbpVCGfQ4FAGRmAFdYFeaxkGPeMvYvxfJU2z7", "url": "https://hcahealthcare.com/covid-19/health-coverage-hotline.dot", "type": "video"}, "353": {"title": "Individual & Family Health Insurance in Texas by ... - FirstCare", "snippet": "", "uploaded": "", "thumbnail": "https://encrypted-tbn3.gstatic.com/images?q=tbn:ANd9GcRA1smNRQE14L4G1lXsu39AaMYhizq9AJg4fpwEhkLiXIiQ59RHQxcUFahiypI", "url": "https://www.firstcare.com/en/Individuals-and-Families", "type": "video"}, "354": {"title": "Chubb in the US", "snippet": "", "uploaded": "", "thumbnail": "https://encrypted-tbn0.gstatic.com/images?q=tbn:ANd9GcTEk_9kwUzel4651xtw50UZ_shICJchLxj0NKjeXA5tkvoswMKhgEb7t2QDPwo4", "url": "https://www.chubb.com/us-en/", "type": "video"}, "355": {"title": "Online Health Insurance Enrollment | Arizona State ...", "snippet": "", "uploaded": "", "thumbnail": "https://encrypted-tbn1.gstatic.com/images?q=tbn:ANd9GcR87xrG4rRvRsntfhnkSI61FJ8Io2VwZnyKGU60UQhnv-xC8ZcsW_el0SM4", "url": "https://www.azasrs.gov/content/online-health-insurance-enrollment", "type": "video"}, "356": {"title": "Senior Health Insurance Benefits Assistance (SHIBA) Program ...", "snippet": "", "uploaded": "", "thumbnail": "https://encrypted-tbn3.gstatic.com/images?q=tbn:ANd9GcSK2NNOGY9hghETKbBa6ePtXR0sQ-hMSufUeIxvMHCMMHPKgx9CfrgwMtTA", "url": "https://multco.us/ads/health-insurance-counseling", "type": "video"}, "357": {"title": "TriTerm Medical Insurance | UnitedHealthOne", "snippet": "", "uploaded": "", "thumbnail": "https://encrypted-tbn2.gstatic.com/images?q=tbn:ANd9GcTZFtG-F3bghs11ihjklDlWldLZgVq1LU-7Ve8FreP6hQgu9PQCcxvKiUM", "url": "https://www.uhone.com/insurance/triterm-medical", "type": "video"}, "358": {"title": "Frequently Asked Questions | Covered California\u2122", "snippet": "", "uploaded": "", "thumbnail": "https://encrypted-tbn1.gstatic.com/images?q=tbn:ANd9GcTEHHU4ALYPLPeOYGROWluqwDYk0KkKJoLrnrknRv1Y-lMEC7T9_Vqs2-5clXo", "url": "https://www.coveredca.com/find-help/FAQs/", "type": "video"}, "359": {"title": "Know Your Plan | Washington Health Benefit Exchange", "snippet": "", "uploaded": "", "thumbnail": "https://encrypted-tbn1.gstatic.com/images?q=tbn:ANd9GcTatOlROXG55gq7cidsP-RbqaicBwalPHx9oFY95AAZbjmzUqdM74iABzs", "url": "https://www.wahbexchange.org/current-customers/know-your-plan/", "type": "video"}, "360": {"title": "Unemployed Health Insurance Hotline | Fort Walton Beach ...", "snippet": "", "uploaded": "", "thumbnail": "https://encrypted-tbn1.gstatic.com/images?q=tbn:ANd9GcRJmpvAB7qOlDRfelIi8uOXbpVCGfQ4FAGRmAFdYFeaxkGPeMvYvxfJU2z7", "url": "https://fwbmc.com/covid-19/health-coverage-hotline.dot", "type": "video"}, "361": {"title": "Flu shot and preventing seasonal flu | UnitedHealthcare", "snippet": "", "uploaded": "", "thumbnail": "https://encrypted-tbn3.gstatic.com/images?q=tbn:ANd9GcQL3IozUa3dLEsPY2fpUDb0qIgddbVPCA_w8pDdQ_GFp7M4Z5gaDSn8aNjoMJNs", "url": "https://www.uhc.com/health-and-wellness/health-topics/flu", "type": "video"}, "362": {"title": "Health Insurance 101 - UCSC Student Health Center", "snippet": "", "uploaded": "", "thumbnail": "https://encrypted-tbn3.gstatic.com/images?q=tbn:ANd9GcRA1smNRQE14L4G1lXsu39AaMYhizq9AJg4fpwEhkLiXIiQ59RHQxcUFahiypI", "url": "https://healthcenter.ucsc.edu/billing-insurance/101.html", "type": "video"}, "363": {"title": "Unemployed Health Insurance Hotline | Doctors Hospital of ...", "snippet": "", "uploaded": "", "thumbnail": "https://encrypted-tbn1.gstatic.com/images?q=tbn:ANd9GcRJmpvAB7qOlDRfelIi8uOXbpVCGfQ4FAGRmAFdYFeaxkGPeMvYvxfJU2z7", "url": "https://doctorsofsarasota.com/covid-19/health-coverage-hotline.dot", "type": "video"}, "364": {"title": "Indiana Health Insurance Marketplace - Shared Content ...", "snippet": "", "uploaded": "", "thumbnail": "https://encrypted-tbn0.gstatic.com/images?q=tbn:ANd9GcTTBjnzZdTf0EGRTxBS0fFZMTu1TUPCQ2rDlSRug3jNBarn6pQAw-RsL7eP", "url": "https://healthcare.ascension.org/Locations/Indiana/INEVA/Indianapolis-Ascension-St-Vincent-Hospital-Indianapolis/Health-Insurance-Marketplace", "type": "video"}, "365": {"title": "Coronavirus Special Enrollment: Get health coverage now ...", "snippet": "", "uploaded": "", "thumbnail": "https://encrypted-tbn3.gstatic.com/images?q=tbn:ANd9GcRFFlQK2f0nXyPwoiuuE13HOdvoD6KQbm--B5ZPrAW9DFcvptyDaISf5UOZ", "url": "https://www.marylandhealthconnection.gov/coronavirus/", "type": "video"}, "366": {"title": "WHO | What is universal coverage? - World Health Organization", "snippet": "", "uploaded": "", "thumbnail": "https://encrypted-tbn1.gstatic.com/images?q=tbn:ANd9GcR1wP8CHe7JM7tfE5QBZCjO_FYT_q1uSf6KI4iFvvj-QpD7UPsdHkpL93Q", "url": "https://www.who.int/health_financing/universal_coverage_definition/en/", "type": "video"}, "367": {"title": "Major Medical Health Insurance Exchange | www.nar.realtor", "snippet": "", "uploaded": "", "thumbnail": "https://encrypted-tbn1.gstatic.com/images?q=tbn:ANd9GcTd04c2JYzj89ry34WU3ikr0y2aCjIbeZbh8-9FKhmUKEjyl0Ci5mllDPiUx9Bo", "url": "https://www.nar.realtor/realtor-benefits-program/personal-insurance/major-medical-health-insurance-exchange", "type": "video"}, "368": {"title": "UCLA Ashe Center | Insurance - UCLA Student Health", "snippet": "", "uploaded": "", "thumbnail": "https://encrypted-tbn2.gstatic.com/images?q=tbn:ANd9GcTrW8uhYIxYPieMRZHOWR74u9bp2TM6rQtEz24cIB0f5f-0yNdvcIEg-JDa", "url": "https://www.studenthealth.ucla.edu/insurance", "type": "video"}, "369": {"title": "Insurance \u2022 Student Health Services \u2022 UCF", "snippet": "", "uploaded": "", "thumbnail": "https://encrypted-tbn1.gstatic.com/images?q=tbn:ANd9GcR9ypnW9cV-D2OPObahEnNJKLIxg1hbZ5mFHsgtE8swZkXcFuWjaGJ5144", "url": "https://studenthealth.ucf.edu/insurance/", "type": "video"}, "370": {"title": "Unemployed Health Insurance Hotline | Mercy Miami Hospital", "snippet": "", "uploaded": "", "thumbnail": "https://encrypted-tbn1.gstatic.com/images?q=tbn:ANd9GcRJmpvAB7qOlDRfelIi8uOXbpVCGfQ4FAGRmAFdYFeaxkGPeMvYvxfJU2z7", "url": "https://mercymiami.com/covid-19/health-coverage-hotline.dot", "type": "video"}, "371": {"title": "International Student Health Insurance - UWG", "snippet": "", "uploaded": "", "thumbnail": "https://encrypted-tbn2.gstatic.com/images?q=tbn:ANd9GcQFyYxzzIvg2Tgx6sV3afXD_bfBB7DgnZlWMyNOzNjddqTu3BNTRS1YZlyq", "url": "https://www.westga.edu/academics/isap/healthinsurance.php", "type": "video"}, "372": {"title": "Coronavirus (COVID-19) Resources for Aetna Members", "snippet": "", "uploaded": "", "thumbnail": "https://encrypted-tbn0.gstatic.com/images?q=tbn:ANd9GcTzjU8Xvib_-rqu-tiveTFPH1vIHBcrMAuYffupaumLr2M00DAOLsDtHTWj", "url": "https://www.aetna.com/individuals-families/member-rights-resources/covid19.html", "type": "video"}, "373": {"title": "Unemployed Health Insurance Hotline | Lawnwood Medical ...", "snippet": "", "uploaded": "", "thumbnail": "https://encrypted-tbn1.gstatic.com/images?q=tbn:ANd9GcRJmpvAB7qOlDRfelIi8uOXbpVCGfQ4FAGRmAFdYFeaxkGPeMvYvxfJU2z7", "url": "https://lawnwoodmed.com/covid-19/health-coverage-hotline.dot", "type": "video"}, "374": {"title": "Lower Your Health Care Costs | Blue Cross and Blue Shield of ...", "snippet": "", "uploaded": "", "thumbnail": "https://encrypted-tbn0.gstatic.com/images?q=tbn:ANd9GcTWFJmPOIk50VnxHCroteDMheiVKerQRae3CT7ZPlFX1xtpW-Jz-MGS6fY-", "url": "https://www.bcbstx.com/insurance-basics/health-insurance-is-important/health-care-costs", "type": "video"}, "375": {"title": "Health Insurance | Student Health & Counseling Services ...", "snippet": "", "uploaded": "", "thumbnail": "https://encrypted-tbn3.gstatic.com/images?q=tbn:ANd9GcSQpRfG5ScLXmwR2ZY0s6Mhi5oV2LxAgZOVP3YDZiZxZFiP0PQiFmH_JPWsfAcF", "url": "https://www.csusm.edu/shcs/generalinfo/healthinsurance.html", "type": "video"}, "376": {"title": "Unemployed Health Insurance Hotline | Blake Medical Center ...", "snippet": "", "uploaded": "", "thumbnail": "https://encrypted-tbn1.gstatic.com/images?q=tbn:ANd9GcRJmpvAB7qOlDRfelIi8uOXbpVCGfQ4FAGRmAFdYFeaxkGPeMvYvxfJU2z7", "url": "https://blakemedicalcenter.com/covid-19/health-coverage-hotline.dot", "type": "video"}, "377": {"title": "Student Health Insurance - NIU - Health Services", "snippet": "", "uploaded": "", "thumbnail": "https://encrypted-tbn2.gstatic.com/images?q=tbn:ANd9GcQKdkfIL1QST5kNXHnnkVYufB6zQj1S4NF5XaLexLmfZkzDJ1Ycsc6lULiB", "url": "https://www.niu.edu/health-services/insurance/index.shtml", "type": "video"}, "378": {"title": "Unemployed Health Insurance Hotline | Oviedo Medical Center", "snippet": "", "uploaded": "", "thumbnail": "https://encrypted-tbn1.gstatic.com/images?q=tbn:ANd9GcRJmpvAB7qOlDRfelIi8uOXbpVCGfQ4FAGRmAFdYFeaxkGPeMvYvxfJU2z7", "url": "https://oviedomedicalcenter.com/covid-19/health-coverage-hotline.dot", "type": "video"}, "379": {"title": "Unemployed Health Insurance Hotline | Eastside Medical Center", "snippet": "", "uploaded": "", "thumbnail": "https://encrypted-tbn1.gstatic.com/images?q=tbn:ANd9GcRJmpvAB7qOlDRfelIi8uOXbpVCGfQ4FAGRmAFdYFeaxkGPeMvYvxfJU2z7", "url": "https://eastsidemedical.com/covid-19/health-coverage-hotline.dot", "type": "video"}, "380": {"title": "Health Insurance - San Juan Basin Public Health", "snippet": "", "uploaded": "", "thumbnail": "https://encrypted-tbn2.gstatic.com/images?q=tbn:ANd9GcRt81Tf0WyPQuAgYMlzdJ3UcnWCxCtDkkIQXXJL05vmGqv4PxLqymugRB0W", "url": "https://sjbpublichealth.org/healthinsurance/", "type": "video"}, "381": {"title": "Health Insurance | Student Financial Services", "snippet": "", "uploaded": "", "thumbnail": "https://encrypted-tbn3.gstatic.com/images?q=tbn:ANd9GcTzhxTzskWw4t0wevpLvkQTs1Ij3a9ifXVNaHmogMQxr9ZE7YVRv_PTpUmg", "url": "https://www.bumc.bu.edu/osfs/resources/health-insurance/", "type": "video"}, "382": {"title": "Understanding Health Insurance | Crohn's & Colitis Foundation", "snippet": "", "uploaded": "", "thumbnail": "https://encrypted-tbn1.gstatic.com/images?q=tbn:ANd9GcSMvXeXEuhlTEF58EEE2YKu04E2pGj1H-mAlN7rv4asPKrZ4ckczGmemAM", "url": "https://www.crohnscolitisfoundation.org/managing-the-cost-of-ibd/understanding-health-insurance", "type": "video"}, "383": {"title": "Affordable Care Act | Indian Health Service (IHS)", "snippet": "", "uploaded": "", "thumbnail": "https://encrypted-tbn0.gstatic.com/images?q=tbn:ANd9GcT5Aa-KVlobza43ZgSjlTRrEKs1_zxxR6N6tqXCbjkhSug1VVD8MYAYtKQ", "url": "https://www.ihs.gov/aca/", "type": "video"}, "384": {"title": "Health Insurance Marketplace - Shared Content | Ascension", "snippet": "", "uploaded": "", "thumbnail": "https://encrypted-tbn3.gstatic.com/images?q=tbn:ANd9GcT22tQj7uFgqKvlpH3q2xF3dNLjW-3jXaHddnEJ5Q31VG_KzFLY1nx09dAEc54", "url": "https://healthcare.ascension.org/Locations/Wisconsin/WIWHE/Milwaukee-Ascension-SE-Wisconsin-Hospital-St-Joseph-Campus/Health-Insurance-Marketplace", "type": "video"}, "385": {"title": "Health Insurance Information Service | WHHS", "snippet": "", "uploaded": "", "thumbnail": "https://encrypted-tbn2.gstatic.com/images?q=tbn:ANd9GcSVoMvzTr6m6dfwlCbAzkjqiMlDfoYZxg7ensZD2qfavjkL27JQIWFwbmU", "url": "https://www.whhs.com/About/Community-Connection/Health-Insurance-Information-Service.aspx", "type": "video"}, "386": {"title": "Waive / Enroll in Health Insurance | The Solution Center ...", "snippet": "", "uploaded": "", "thumbnail": "https://encrypted-tbn3.gstatic.com/images?q=tbn:ANd9GcRl1EaG_9XFR43d8oeRtovr7eP63DqAKAY1kbJwQU0HulFwQosuyM2xi363dgvZ", "url": "https://www.uml.edu/thesolutioncenter/bill/health-insurance.aspx", "type": "video"}, "387": {"title": "Medicaid Eligibility & Enrollment | Maryland Health Connection", "snippet": "", "uploaded": "", "thumbnail": "https://encrypted-tbn0.gstatic.com/images?q=tbn:ANd9GcSok1pr1QnwEoQowBn_GkJPu_kWUai1N6KyO6v9izBQNbakjCv-V5__nWbY", "url": "https://www.marylandhealthconnection.gov/shop-and-compare/medicaid-basics-and-benefits/", "type": "video"}, "388": {"title": "How To Enroll | Maryland Health Connection", "snippet": "", "uploaded": "", "thumbnail": "https://encrypted-tbn2.gstatic.com/images?q=tbn:ANd9GcRMPrDNVGLWTHBKeEPcoP981VF2nXarAiFqQbqUMMGmcIz8U4L7VrG6nUg", "url": "https://www.marylandhealthconnection.gov/how-to-enroll/", "type": "video"}, "389": {"title": "Health Insurance Assistance - DFTA - NYC.gov", "snippet": "", "uploaded": "", "thumbnail": "https://encrypted-tbn2.gstatic.com/images?q=tbn:ANd9GcSd4QO4A4RRJ3UAXszN789O1-Y3GQD7ugFdfZzUxCqRApRA8Sqi_ze_sX91", "url": "https://www1.nyc.gov/site/dfta/services/health-insurance-assistance.page", "type": "video"}, "390": {"title": "Unemployed Health Insurance Hotline | LewisGale Hospital", "snippet": "", "uploaded": "", "thumbnail": "https://encrypted-tbn1.gstatic.com/images?q=tbn:ANd9GcRJmpvAB7qOlDRfelIi8uOXbpVCGfQ4FAGRmAFdYFeaxkGPeMvYvxfJU2z7", "url": "https://lewisgale.com/covid-19/health-coverage-hotline.dot", "type": "video"}, "391": {"title": "Unemployed Health Insurance Hotline | TriStar Health", "snippet": "", "uploaded": "", "thumbnail": "https://encrypted-tbn1.gstatic.com/images?q=tbn:ANd9GcRJmpvAB7qOlDRfelIi8uOXbpVCGfQ4FAGRmAFdYFeaxkGPeMvYvxfJU2z7", "url": "https://tristarhealth.com/covid-19/health-coverage-hotline.dot", "type": "video"}, "392": {"title": "Student Health Plans | Blue Cross and Blue Shield of Texas", "snippet": "", "uploaded": "", "thumbnail": "https://encrypted-tbn0.gstatic.com/images?q=tbn:ANd9GcT0sTNCKESad4jq5_Ou3DzHAXN4cU019cNhfQ-79RfydEw1lBHgLGM5BRAMFMY", "url": "https://www.bcbstx.com/shop-plans-and-products/student-health-insurance-plans", "type": "video"}, "393": {"title": "Health Insurance for Retirees - Plans & Benefits from Aetna ...", "snippet": "", "uploaded": "", "thumbnail": "https://encrypted-tbn0.gstatic.com/images?q=tbn:ANd9GcSCegWk1OYk83RY9xq6zu5iJiv6pPvBH-oMReqTUzxH-c3ZQEQX-OieYh8", "url": "https://www.aetna.com/employers-organizations/retiree-health-plans.html", "type": "video"}, "394": {"title": "Marketplace Health Insurance Plans | Ambetter", "snippet": "", "uploaded": "", "thumbnail": "https://encrypted-tbn0.gstatic.com/images?q=tbn:ANd9GcSB9p8q0076sa6-oSCVNn02qB3Dn8PSgfSNSef8jS5pTci8tc8HzNzioeA", "url": "https://www.ambetterhealth.com/health-plans.html", "type": "video"}, "395": {"title": "CHAMPVA - Community Care - Veterans Affairs", "snippet": "", "uploaded": "", "thumbnail": "https://encrypted-tbn0.gstatic.com/images?q=tbn:ANd9GcS9R74WmHfOHI3A2aZRLV_yKxPln8n2fQ5-tLMPf1fw-P8y6yCDDCdkdMk", "url": "https://www.va.gov/COMMUNITYCARE/programs/dependents/champva/index.asp", "type": "video"}, "396": {"title": "Health Care - Obama White House Archives", "snippet": "", "uploaded": "", "thumbnail": "https://encrypted-tbn2.gstatic.com/images?q=tbn:ANd9GcTBRR5J1gjluAzpkQtLsSBXabrE6oo3hZLj7OVbFexhupkOkklrgE6qr4yD", "url": "https://obamawhitehouse.archives.gov/the-record/health-care", "type": "video"}, "397": {"title": "Health Insurance Marketplace - Shared Content | Ascension", "snippet": "", "uploaded": "", "thumbnail": "https://encrypted-tbn3.gstatic.com/images?q=tbn:ANd9GcT22tQj7uFgqKvlpH3q2xF3dNLjW-3jXaHddnEJ5Q31VG_KzFLY1nx09dAEc54", "url": "https://healthcare.ascension.org/Locations/Wisconsin/WIWHE/Racine-Ascension-All-Saints-Hospital-Spring-Street-Campus/Health-Insurance-Marketplace", "type": "video"}, "398": {"title": "Billing & Insurance - VA Capitol Health Care Network", "snippet": "", "uploaded": "", "thumbnail": "https://encrypted-tbn3.gstatic.com/images?q=tbn:ANd9GcQlxarRsP3z0iYnAF0wMWQYIZJgPMvYz4LLl9nXGHjpD4Xj6DcmSjz94M4", "url": "https://www.va.gov/VISN5/patients/billing.asp", "type": "video"}}
