# Supplementary material for: An architecture for non-linear discovery of aggregated multimedia document web search results
Source: PeerJ Comput Sci. 2021 Apr 21;7:e449. doi: 10.7717/peerj-cs.449 (PMC8080422; doi:10.7717/peerj-cs.449)
Supplement: Supplemental Information 1 — We used each query cached file as the single experimental run. We calculated the mean from 5 iterations and again calculated the mean average of 5 iterations in the end. [file peerj-cs-07-449-s001.zip › QUERY_CACHE/snip_view21]

{"0": {"title": "Cell Phones & Smartphones | Shop the Newest Mobile ...", "snippet": "Special deals on the latest cell phones and smartphones. Get FREE SHIPPING on phones and devices with new activations.", "url": "https://www.t-mobile.com/cell-phones", "type": "web"}, "1": {"title": "Cell Phones & Accessories | Amazon.com", "snippet": "Results 1 - 24 of 4000+ \u2014 Shop through a wide selection of Cell Phones & Accessories at Amazon.com. Free shipping and free returns on eligible items.", "url": "https://www.amazon.com/cell-phone-devices/b?ie=UTF8&node=7072561011", "type": "web"}, "2": {"title": "Mobile phone - Wikipedia", "snippet": "A mobile phone, cellular phone, cell phone, cellphone, handphone, or hand phone, sometimes shortened to simply mobile, cell or just phone, is a portable\u00a0...", "url": "https://en.wikipedia.org/wiki/Mobile_phone", "type": "web"}, "3": {"title": "Phones, Cell Phones, & Smartphones from AT&T", "snippet": "Shop AT&T for a great selection of cell phones from Apple, Samsung, & LG. Get free shipping & returns, no restocking fees, & no activation fees. Subject to\u00a0...", "url": "https://www.att.com/buy/phones/", "type": "web"}, "4": {"title": "Cell Phones: New Mobile Phones & Plans - Best Buy", "snippet": "Cell phone and smartphone considerations. Purchasing a new mobile phone. At Best Buy, you'll find a huge selection of the\u00a0...", "url": "https://www.bestbuy.com/site/electronics/mobile-cell-phones/abcat0800000.c?id=abcat0800000", "type": "web"}, "5": {"title": "Cell Phones, Unlocked & No-Contract Phones, Prepaid ...", "snippet": "Looking for new cell phones? Shop for new cell phones, iPhones, unlocked phones, iPhone accessories, contract mobile phones and more Walmart.com.", "url": "https://www.walmart.com/cp/cell-phones/1105910", "type": "web"}, "6": {"title": "The Best Phones for 2020 | PCMag", "snippet": "Which Cell Phone Carrier Should You Choose? Despite all the recent hardware and mobile software innovation, your wireless service provider remains your most\u00a0...", "url": "https://www.pcmag.com/picks/the-best-phones", "type": "web"}, "7": {"title": "Best Cell Phone & Service Buying Guide - Consumer Reports", "snippet": "May 6, 2020 \u2014 Follow these steps to find the best service and phone for your lifestyle\u2014and budget. Get up to Speed on the Best Cell Phones and Services. We\u00a0...", "url": "https://www.consumerreports.org/cro/cell-phones-services/buying-guide/index.htm", "type": "web"}, "8": {"title": "Best Cell Phone Plans 2020 | Reviews by Wirecutter", "snippet": "The best cell phone plan depends on your needs, so we've researched the best options whether you value coverage, data plans, or price.", "url": "https://www.nytimes.com/wirecutter/reviews/best-wireless-carrier/", "type": "web"}, "9": {"title": "Smartphones - Buy The Newest Cell Phones | Verizon Wireless", "snippet": "71 items \u2014 Whether you're a mobile-tech expert, novice or somewhere in between, Verizon has a wide selection of smartphones. Find the perfect smartphone for\u00a0...", "url": "https://www.verizon.com/smartphones/", "type": "web"}, "10": {"title": "Free Cell Phones | Shop at Verizon", "snippet": "Free Cell Phones | Shop at Verizon. Showing 6 items. Add filters. Brand. Motorola (2). Alcatel (1). LG (1). Nokia (1). Samsung (1). Color. Black (3). Blue (2).", "url": "https://www.verizon.com/shop/online/free-cell-phones/", "type": "web"}, "11": {"title": "Cell Phones, Mobile Phones - Newegg.com", "snippet": "Shop a wide selection of Cell Phones from Huawei, ZTE, Samsung and more! Newegg offers the the best prices, fast shipping and top-rated customer service!", "url": "https://www.newegg.com/Cell-Phones/Category/ID-450", "type": "web"}, "12": {"title": "Cell Phone - The Official Terraria Wiki", "snippet": "The Cell Phone is an informational item that displays fishing power, weather, moon phase, elevation, distance from the center of the world, time, nearest\u00a0...", "url": "https://terraria.gamepedia.com/Cell_Phone", "type": "web"}, "13": {"title": "Cell Phones & Smartphones | Staples", "snippet": "Shop Cell Phones at Staples. From iPhones and Android phones, to prepaid and unlocked phones, find the perfect cell phone that fits your needs!", "url": "https://www.staples.com/Cell-Phones/cat_CL166921", "type": "web"}, "14": {"title": "Cell Phones & Accessories | Shop our Best Electronics Deals ...", "snippet": "Results 1 - 60 of 4855 \u2014 Cell Phones & Accessories : Free Shipping on Everything* at Overstock - Your Online Cell Phones & Accessories Store! Get 5% in rewards\u00a0...", "url": "https://www.overstock.com/Electronics/Cell-Phones-Accessories/51/dept.html", "type": "web"}, "15": {"title": "Cell Phones & Smartphones : Target", "snippet": "Shop Target for Cell Phones you will love at great low prices. Free shipping on orders of $35+ or same-day pick-up in store.", "url": "https://www.target.com/c/cell-phones-electronics/-/N-5xte8", "type": "web"}, "16": {"title": "Cell Phones and Wireless Devices | U.S. Cellular", "snippet": "Looking for a cell phone, tablet, wireless modem or mobile hotspot? U.S. Cellular offers a great selection of the newest devices and Smartphones. Find one that\u00a0...", "url": "https://www.uscellular.com/devicelist", "type": "web"}, "17": {"title": "Unlocked Cell Phones & Mobile Phones | Smartphones | B&H", "snippet": "Shop B&H for the best selection of Unlocked Cell Phones and Smartphones. Find Android and Windows unlocked smartphones from all major brands.", "url": "https://www.bhphotovideo.com/c/buy/smartphones/ci/24039/N/3955685938", "type": "web"}, "18": {"title": "Cell phones - Best Cell phones Online shopping | Gearbest.com", "snippet": "Enjoy massive discounts on the best Cell phones products: Hot Cell phones, Cell phones items & more. Shop sparkling deals at Gearbest.com with free delivery.", "url": "https://www.gearbest.com/cell-phones-c_11293/", "type": "web"}, "19": {"title": "Cheap Prepaid Cell Phones | iPhones, Samsung & More ...", "snippet": "Explore affordable, no contract, prepaid phones from Metro\u00ae by T-Mobile (formerly MetroPCS\u00ae). Shop from our best brands available, including Apple iPhones,\u00a0...", "url": "https://www.metrobyt-mobile.com/shop/phones", "type": "web"}, "20": {"title": "Cell Phones - LG", "snippet": "Get connected with LG cell phones. With simple, streamlined devices, plus the latest LG smartphones, you can find the right device for all that you do.", "url": "https://www.lg.com/us/cell-phones", "type": "web"}, "21": {"title": "Smartphones: Our Best Prepaid Cell Phone Deals | Cricket ...", "snippet": "Prepaid Cell Phones \u00b7 Narrow by \u00b7 Sort by \u00b7 Smartphones \u00b7 LG Fortune\u00ae 3 \u00b7 Nokia C2 Tava \u00b7 Samsung Galaxy A01 \u00b7 Samsung Galaxy A10e \u00b7 Apple iPhone SE.", "url": "https://www.cricketwireless.com/cell-phones/smartphones", "type": "web"}, "22": {"title": "Cell Phones & Accessories | Costco", "snippet": "Shop online today for great Costco discount prices on leading smart phones and accessories at Costco.com!", "url": "https://www.costco.com/cell-phones.html", "type": "web"}, "23": {"title": "Cell phones Deals on eBay", "snippet": "Save money on the best Cell phones online with eBay Deals. We update our deals daily, so check back for the best deals on Cell phones.", "url": "https://www.ebay.com/deals/tech/cell-phones", "type": "web"}, "24": {"title": "Cell phone Deals - Samsung", "snippet": "Get the best cell phone deals from Samsung. Choose from our selection of phones including Galaxy S20 5G, S20+ 5G, S20 Ultra 5G S10, S10+, S10e, Note10,\u00a0...", "url": "https://www.samsung.com/us/shop/all-deals/cell-phone-deals/", "type": "web"}, "25": {"title": "What is a Cell Phone? - Computer Hope", "snippet": "Feb 8, 2020 \u2014 Alternatively referred to as a cell, cellular, and cellular phone, a cell phone (sometimes abbreviated as cp) is a mobile or portable phone.", "url": "https://www.computerhope.com/jargon/c/cell-phone.htm", "type": "web"}, "26": {"title": "Phone Reviews - CNET", "snippet": "Phone Finder \u00b7 3,748 Phones \u00b7 Apple iPhone SE (2020) \u00b7 Apple iPhone 11 \u00b7 Galaxy A51 \u00b7 Motorola Razr (2020) \u00b7 Samsung Galaxy S10E \u00b7 LG G8X ThinQ \u00b7 Samsung\u00a0...", "url": "https://www.cnet.com/topics/phones/products/", "type": "web"}, "27": {"title": "Shop our Best Prepaid No-Contract Cell Phones | Boost Mobile", "snippet": "Browse the newest prepaid and no contract phones from Boost Mobile. Finding affordable prepaid mobile phones with the options you want is easy.", "url": "https://www.boostmobile.com/phones", "type": "web"}, "28": {"title": "Cell Phones: Buy the Newest Smartphones | Spectrum Mobile", "snippet": "Get the newest cell phones at Spectrum Mobile. Shop for the latest iPhones, Android Galaxy phones, and more, or trade in your smartphone and save!", "url": "https://mobile.spectrum.com/products", "type": "web"}, "29": {"title": "Fingerhut Cell Phones", "snippet": "Items 1 - 24 of 100 \u2014 Cell Phones (100)Number Of Results. Apply Filters. Categories. Electronics. Cell Phones. Bluetooth Devices \u00b7 Phone Accessories \u00b7 Phone\u00a0...", "url": "https://www.fingerhut.com/search/703.uts?categoryId=703", "type": "web"}, "30": {"title": "Cell Phones | Mobile Phones - Sears", "snippet": "Items 1 - 50 of 500+ \u2014 Sears has cell phones for connecting with family, friends and colleagues. Call, text and more with a new mobile phone.", "url": "https://www.sears.com/tvs-electronics-phones-cell-phones/b-5000811", "type": "web"}, "31": {"title": "Cell phone use & texting - New York DMV", "snippet": "Conviction of a cell phone use, portable electronic device use or a texting violation will also result in points being added to your DMV driving record.", "url": "https://dmv.ny.gov/tickets/cell-phone-use-texting", "type": "web"}, "32": {"title": "iPhone - Apple", "snippet": "No other phone is like iPhone. Learn more. Switch to iPhone. So many reasons.", "url": "https://www.apple.com/iphone/", "type": "web"}, "33": {"title": "How Cell Phones Work | HowStuffWorks", "snippet": "These days, cell phones provide an incredible array of functions, and new ones are being added at a ...", "url": "https://electronics.howstuffworks.com/cell-phone.htm", "type": "web"}, "34": {"title": "Best Cell Phone Plans and Deals for 2020 - Clark Howard", "snippet": "Team Clark ranks the best cell phone plans and deals! See our favorites for unlimited data, families and cheap plans starting at $10/month.", "url": "https://clark.com/cell-phones/best-cell-phone-plans-deals/", "type": "web"}, "35": {"title": "US Mobile: Best Cell Phone Plans - Prepaid Phones", "snippet": "US Mobile is a prepaid carrier with the best cell phone plans and unlocked phones. The average monthly phone bill is $15. No contract or credit check needed.", "url": "https://www.usmobile.com/", "type": "web"}, "36": {"title": "Smartphones, Mobile Phones & Cell Phones - Unlocked ...", "snippet": "3 free months Xbox Game Pass Ultimate. Play for free when you bundle a Samsung Galaxy S20 | Note20 phone with the PowerA MOGA XP5-X Plus Bluetooth\u00a0...", "url": "https://www.microsoft.com/en-us/store/b/mobile", "type": "web"}, "37": {"title": "Millions qualify for free monthly cell phone service. Are you ...", "snippet": "6 days ago \u2014 There is a government program that offers free cell phone and mobile hotspot service. Qualifying is easier right now than ever. Here's how it\u00a0...", "url": "https://ktla.com/morning-news/technology/truconnect-lifeline-free-cell-phone-service-medicaid-snap-unemployment/", "type": "web"}, "38": {"title": "Consumer Cellular - The Best No Contract Cellphones and ...", "snippet": "In addition to affordable monthly plans, Consumer Cellular offers AARP members special benefits and monthly discounts. Sign up and try us for 30 days,\u00a0...", "url": "https://www.consumercellular.com/", "type": "web"}, "39": {"title": "Best Cell Phone Carriers & Coverage in New York City ...", "snippet": "Big Apple residents demand the best from their cell phone carriers, and this includes coverage. This handy guide compares coverage from the major carriers in\u00a0...", "url": "https://www.whistleout.com/CellPhones/Guides/Best-Plans-in-New-York-City", "type": "web"}, "40": {"title": "Cell phone | Definition of Cell phone at Dictionary.com", "snippet": "Cell phone definition, a wireless telephone using a system of low-powered radio transmitters, with each transmitter covering a distinct geographical area (cell )\u00a0...", "url": "https://www.dictionary.com/browse/cellphone", "type": "web"}, "41": {"title": "Demographics of Mobile Device Ownership and Adoption in ...", "snippet": "Who owns cellphones and smartphones. A substantial majority of Americans are cellphone owners across a wide range of demographic groups. By contrast,\u00a0...", "url": "https://www.pewresearch.org/internet/fact-sheet/mobile/", "type": "web"}, "42": {"title": "911 Cell Phone Bank: Donate My Smartphone To Charity", "snippet": "Give your old cell phone new life by donating your cell phone to the 911 Cell Phone Bank. You will be doing more than just providing emergency\u00a0...", "url": "https://www.911cellphonebank.org/", "type": "web"}, "43": {"title": "Cell Phones For Soldiers: Donate Mobile Phones for Charity ...", "snippet": "Cell Phones For Soldiers is a 501c3 non-profit charity organization for recycling cell phones or tablets. Help our troops by donating your old mobile phone.", "url": "https://www.cellphonesforsoldiers.com/", "type": "web"}, "44": {"title": "Assurance Wireless: Lifeline Cell Phone Service Provider", "snippet": "Assurance Wireless is a federal Lifeline cell phone service provider, offering eligible customers free Virgin Mobile phones, minutes and data.", "url": "https://www.assurancewireless.com/", "type": "web"}, "45": {"title": "Cell Phone Radio Frequency Radiation", "snippet": "Aug 13, 2020 \u2014 The NTP studies found that high exposure to RFR (900 MHz) used by cell phones was associated with: Clear evidence of an association with\u00a0...", "url": "https://ntp.niehs.nih.gov/whatwestudy/topics/cellphones/index.html", "type": "web"}, "46": {"title": "Cell Phones for Seniors | Best Simple Phones for Seniors", "snippet": "Once you choose your cell phone, you'll have a choice of Talk and Text Rate Plans for as low as $14.99 ...", "url": "https://www.greatcall.com/phones", "type": "web"}, "47": {"title": "Prime Day iPhone & Cell Phone Deals 2020: Best Early ...", "snippet": "7 hours ago \u2014 The latest early Prime Day cell phone deals for 2020, including the top iPhone 11, Galaxy S20, Pixel 4 & more mobile phone savings Find the\u00a0...", "url": "https://www.globenewswire.com/news-release/2020/10/11/2106553/0/en/Prime-Day-iPhone-Cell-Phone-Deals-2020-Best-Early-Samsung-Galaxy-Google-Pixel-Apple-iPhone-More-Smartphone-Savings-Collated-by-Saver-Trends.html", "type": "web"}, "48": {"title": "Unlimited & Flexible Monthly Cell Phone Plans - Google Fi", "snippet": "Choose the phone plan that works for you. How many people on your plan?", "url": "https://fi.google.com/about/plans/", "type": "web"}, "49": {"title": "Cellular (Cell) Phones - American Cancer Society", "snippet": "Jun 1, 2020 \u2014 Based on the large and still growing number of cell phone users (both adults and children), and the fact that cell phones give off\u00a0...", "url": "https://www.cancer.org/cancer/cancer-causes/radiation-exposure/cellular-phones.html", "type": "web"}, "50": {"title": "Cell Phones | FDA", "snippet": "Feb 10, 2020 \u2014 The FDA shares regulatory responsibilities for cell phones with the Federal Communications Commission (FCC). Under the law, the FDA is\u00a0...", "url": "https://www.fda.gov/radiation-emitting-products/home-business-and-entertainment-products/cell-phones", "type": "web"}, "51": {"title": "iPhones, Android Phones & Cell Phones | GameStop", "snippet": "Items 1 - 12 of 174 \u2014 GameStop has a wide variety of Cell Phones available for you to purchase today including iPhones and popular Android phones. Browse our\u00a0...", "url": "https://www.gamestop.com/electronics/cell-phones", "type": "web"}, "52": {"title": "Guide to Fighting A NYC Cell Phone Ticket | Rosenblum Law", "snippet": "Cell Phone/Texting Tickets Cover More Than Phones. New York State Vehicle and Traffic Law Section 1225(d) makes it illegal to do more than simply text with\u00a0...", "url": "https://traffictickets.com/new-york-city/fighting-a-nyc-cell-phone-ticket/", "type": "web"}, "53": {"title": "Cellphone tracking could help stem the spread of coronavirus ...", "snippet": "Mar 22, 2020 \u2014 Phone apps promise to identify the recent contacts of people with COVID-19 more quickly and thoroughly. REUTERS/Tom Brenner. Cellphone\u00a0...", "url": "https://www.sciencemag.org/news/2020/03/cellphone-tracking-could-help-stem-spread-coronavirus-privacy-price", "type": "web"}, "54": {"title": "SafeLink Wireless", "snippet": "Upgrade Phone; Activate Phone; Edit Personal Information; Service Cancelation. Support. Check Order Status; Device Info; Technical/Service support.", "url": "https://www.safelinkwireless.com/", "type": "web"}, "55": {"title": "SafeLink Cell Phone Program \u00b7 NYC311", "snippet": "SafeLink Wireless is a government supported program that provides free cell phone service each month for income-eligible customers. A private company\u00a0...", "url": "https://portal.311.nyc.gov/article/?kanumber=KA-02961", "type": "web"}, "56": {"title": "Cell Phones - xkcd", "snippet": "< Prev \u00b7 Random \u00b7 Next > \u00b7 >|. Permanent link to this comic: https://xkcd.com/925/ Image URL (for hotlinking/embedding): https://imgs.xkcd.com/comics/cell_phones.", "url": "https://xkcd.com/925/", "type": "web"}, "57": {"title": "Cellphone Carriers Lobby Against Pentagon Plan for National ...", "snippet": "2 days ago \u2014 Cellphone Carriers Lobby Against Pentagon Plan for National 5G Network. Defense Department would bypass usual auction process for\u00a0...", "url": "https://www.wsj.com/articles/cellphone-carriers-lobby-against-pentagon-plan-for-national-5g-network-11602271148", "type": "web"}, "58": {"title": "Radiation: FAQs about Cell Phones and Your Health - CDC", "snippet": "Some organizations recommend caution in cell phone use. More research is needed before we know if using cell phones causes health effects. Do cell phones\u00a0...", "url": "https://www.cdc.gov/nceh/radiation/cell_phones._faq.html", "type": "web"}, "59": {"title": "Phones | SimpleMobile", "snippet": "This website is AudioEye enabled and is being optimized for accessibility. The AudioEye Toolbar contains the following. The AudioEye Certification Statement to\u00a0...", "url": "https://shop.simplemobile.com/shop/en/simplemobile/phones", "type": "web"}, "60": {"title": "Cell Phones - Sam's Club", "snippet": "Sam's Club\u00ae offers a wide range of cell phones and accessories from popular brand names. You can go through our extensive selection and choose the service\u00a0...", "url": "https://www.samsclub.com/c/cell-phone-accessories/3800103", "type": "web"}, "61": {"title": "Best Cell Phone Deals on Groupon", "snippet": "Results 1 - 49 of 78 \u2014 Cell Phone Deals: Score 50 to 90% off on unlocked and refurbished iPhone, Samsung, and other top brands of smartphones on Groupon\u00a0...", "url": "https://www.groupon.com/goods/cell-phones", "type": "web"}, "62": {"title": "CPR Cell Phone Repair | iPhone, iPad & Computer Repair ...", "snippet": "When you're in need of fast, reliable repair services for you phone, tablet, computer or other electronics, depend on the experts at CPR Cell Phone Repair.", "url": "https://www.cellphonerepair.com/", "type": "web"}, "63": {"title": "Republic Wireless: Unlimited Talk and Text Starting at $15", "snippet": "Republic Wireless has you and 99% of your fellow Americans covered with no-contract cell phone service and unlimited talk and text starting at just $15/month.", "url": "https://republicwireless.com/", "type": "web"}, "64": {"title": "Best cell phone plans in 2020: The best options for your monthly", "snippet": "4 days ago \u2014 Looking for the best cell phone plan for your needs? We've rounded up the best choices for family plans, unlimited data and low-cost plans\u00a0...", "url": "https://www.tomsguide.com/best-picks/best-cell-phone-plans", "type": "web"}, "65": {"title": "Yellowstone proposes improving cell phone, internet service ...", "snippet": "3 days ago \u2014 The National Park Service is seeking feedback on a proposal to improve cell phone coverage in developed areas of Yellowstone National\u00a0...", "url": "https://www.bozemandailychronicle.com/news/yellowstone-proposes-improving-cell-phone-internet-service/article_0ee1890b-8059-561b-8ae3-69a2d26f7aa2.html", "type": "web"}, "66": {"title": "Cell phone | communications | Britannica", "snippet": "Cell phone, wireless telephone that permits telecommunication within a defined area that may include hundreds of square miles, using radio waves in the\u00a0...", "url": "https://www.britannica.com/technology/cell-phone", "type": "web"}, "67": {"title": "Cell Phone Ordinances - TxDOT", "snippet": "One in five crashes involves driver distraction. Drivers who use cell phones in their vehicles have a higher risk of collision than drivers who don't, whether\u00a0...", "url": "https://www.txdot.gov/driver/laws/cellphones.html", "type": "web"}, "68": {"title": "15 Best Amazon Prime Day Cell Phone & iPhone Deals 2020 ...", "snippet": "7 hours ago \u2014 Save on cell phone & iPhone deals at the early Amazon Prime Day sale, including all the best Samsung Galaxy S20, Pixel 4, 4 XL, iPhone 11\u00a0...", "url": "https://www.businesswire.com/news/home/20201011005027/en/15-Best-Amazon-Prime-Day-Cell-Phone-iPhone-Deals-2020-Early-iPhone-11-Samsung-Galaxy-S20-and-Pixel-5-4-Sales-Presented-by-Deal-Stripe", "type": "web"}, "69": {"title": "CREDO Mobile | Cell Phone Company Powering Progressive ...", "snippet": "Join CREDO Mobile, America's only progressive cell phone company. We're on America's largest 4G network and offer the latest iPhone and Android phones.", "url": "https://www.credomobile.com/", "type": "web"}, "70": {"title": "Gazelle: Buy and Sell Used Cell Phones and Electronics", "snippet": "Buy and Sell your used cell phones and electronics. Sell your iPhone, Samsung Galaxy, iPad and more for cash, or buy used iPhones, iPads and other cell\u00a0...", "url": "https://www.gazelle.com/", "type": "web"}, "71": {"title": "Cellphone Parenting Parent Concern | Common Sense Media", "snippet": "Use our resources for parents on kids and cell phones, including advice on how to decide when your kid is ready for a phone, how to set rules, tips for cell phone\u00a0...", "url": "https://www.commonsensemedia.org/cellphone-parenting", "type": "web"}, "72": {"title": "Cell Phones - Fry's Electronics |", "snippet": "Shop Frys.com for Cell Phones.", "url": "https://www.frys.com/category/Outpost/Cell+Phones+&+Mobile+Devices/Cell+Phones/", "type": "web"}, "73": {"title": "Phones For Sale - Swappa", "snippet": "Buy used phones including iPhones and Samsung Galaxy. Cell phones for all carriers, including unlocked, Verizon, AT&T, T-Mobile and Sprint.", "url": "https://swappa.com/buy/phones", "type": "web"}, "74": {"title": "THE BEST 10 Mobile Phone Repair in New York, NY - Last ...", "snippet": "\u201cAfter I stupidly broke my iPhone 11 screen, Cell Phone Geek came to the rescue. I requested a quote on a Friday evening and heard back shortly after.", "url": "https://www.yelp.com/search?cflt=mobilephonerepair&find_loc=New+York%2C+NY", "type": "web"}, "75": {"title": "Using Duo With Any Cell Phone or Landline - Guide to Two ...", "snippet": "Duo works with all cell phones and landlines by supporting authentication via phone call and SMS passcodes. Phone Call. Click the Call Me button on the Duo\u00a0...", "url": "https://guide.duo.com/other-phones", "type": "web"}, "76": {"title": "TracFone Wireless", "snippet": "TracFone Wireless is America's #1 prepaid wireless provider. Shop prepaid cell phones, Pay As You Go Airtime options, No Contract Monthly Plans and More!", "url": "https://www.tracfone.com/", "type": "web"}, "77": {"title": "Cellphones and cancer: What's the risk? - Mayo Clinic", "snippet": "The primary concern with cellphones and cancer seems to be the development of brain tumors associated with cellphone use. Some research suggests a slight\u00a0...", "url": "https://www.mayoclinic.org/healthy-lifestyle/adult-health/expert-answers/cell-phones-and-cancer/faq-20057798", "type": "web"}, "78": {"title": "State Cellphone Use While Driving Laws", "snippet": "6 days ago \u2014 Hand-held cellphone use ban: 25 states, D.C., Puerto Rico, Guam and the U.S. Virgin Islands prohibit all drivers from using hand-held cellphones\u00a0...", "url": "https://www.ncsl.org/research/transportation/cellular-phone-use-and-texting-while-driving-laws.aspx", "type": "web"}, "79": {"title": "Cell Phone Unlocking FAQs | Federal Communications ...", "snippet": "When cell phone users change between compatible wireless service providers, they have the option of \"unlocking\" their phones to use on their new service\u00a0...", "url": "https://www.fcc.gov/consumers/guides/cell-phone-unlocking-faqs", "type": "web"}, "80": {"title": "Cell phone protection - Wells Fargo", "snippet": "Cellular Telephone Protection can reimburse the eligible Wells Fargo Consumer Credit Card cardholder for damage to or theft of a cell phone. This is\u00a0...", "url": "https://www.wellsfargo.com/credit-cards/features/cell-phone-protection/", "type": "web"}, "81": {"title": "Cell Phones | EWG", "snippet": "Could long-term exposure to cell phone radiation cause harm? The jury is still out, so EWG brings you the latest on the science, regulatory action and tips to\u00a0...", "url": "https://www.ewg.org/key-issues/consumer-products/cell-phones", "type": "web"}, "82": {"title": "The best cell phone deals in October 2020 | TechRadar", "snippet": "Oct 1, 2020 \u2014 Unlocked cell phone deals; Prepaid phone deals; iPhone and Android deals; Phone deal tips. With so many carriers, retailers\u00a0...", "url": "https://www.techradar.com/deals/mobile-phone-deals", "type": "web"}, "83": {"title": "Buy Cell Phone Signal Booster | SignalBooster.com", "snippet": "Buy cell phone signal booster - No more dropped calls! No more having to go outside, nor standing by the window to use your smartphone. Enjoy clear\u00a0...", "url": "https://www.signalbooster.com/pages/cell-phone", "type": "web"}, "84": {"title": "What Is a Cellphone? Cellphones, Coverage, and Networks", "snippet": "Nov 19, 2019 \u2014 A cellphone is any portable telephone which uses cellular network technology to make and receive calls.", "url": "https://www.lifewire.com/what-is-a-cell-phone-577492", "type": "web"}, "85": {"title": "Used & Refurbished Cell Phones And Smartphones | Back ...", "snippet": "Refurbished smartphones. Why buy a refurbished smartphone from Back Market? You need to renew your phone, but don't want to pay over the odds. Consider\u00a0...", "url": "https://www.backmarket.com/refurbished-smartphones.html", "type": "web"}, "86": {"title": "How to Protect Your Phone and the Data on It | FTC Consumer ...", "snippet": "Your cell phone holds some of your most sensitive, personal information. Things like your passwords and account numbers, emails, text messages, photos, and\u00a0...", "url": "https://www.consumer.ftc.gov/articles/how-protect-your-phone-and-data-it", "type": "web"}, "87": {"title": "cell phone - California Department of Public Health - CA.gov", "snippet": "", "url": "http://www.cdph.ca.gov/Programs/CCDPHP/DEODC/EHIB/CDPH%20Document%20Library/Cell-Phone-Guidance.pdf", "type": "web"}, "88": {"title": "Best Cell Phone Plans of 2020: Compare Plans & Prices", "snippet": "4 days ago \u2014 Researching top cell phone plans can be tough. Read our in-depth reviews to compare the best cell phone plans and find the best plan for you.", "url": "https://www.reviews.org/mobile/best-cell-phone-plans/", "type": "web"}, "89": {"title": "Jitterbug Smart 2 Cell Phones for Seniors | Jitterbug Direct", "snippet": "Jitterbug phones are designed with seniors in mind, with easy use bigger buttons, a large screen and features like a flashlight, a magnifier and a built-in camera.", "url": "https://www.jitterbugdirect.com/", "type": "web"}, "90": {"title": "Cell Phone Batteries at Batteries Plus Bulbs", "snippet": "Today, mobile phones are in just about everybody's purse, pocket, briefcase, or backpack. That's why we carry a huge range of smartphone and cell phone\u00a0...", "url": "https://www.batteriesplus.com/battery/cell-phone", "type": "web"}, "91": {"title": "Sell My Phone | Sell Your Phone for Guaranteed Max Cash", "snippet": "Get the guaranteed most cash for your cell phone or tablet! USA's No. 1 site for selling your phone.", "url": "https://www.sellcell.com/", "type": "web"}, "92": {"title": "Straight Talk Wireless | No Contract Phones and Plans", "snippet": "Find the latest phones and no-contract plans from Straight Talk with unlimited talk, text, and data on the nation's largest, most dependable 4G LTE networks.", "url": "https://www.straighttalk.com/", "type": "web"}, "93": {"title": "Battery & Cellphone Dropoff Locations | Call2Recycle | United ...", "snippet": "Find a drop-off location near you.", "url": "https://www.call2recycle.org/locator/", "type": "web"}, "94": {"title": "Cell Phone Privacy | American Civil Liberties Union", "snippet": "Cell phones and other wireless electronic devices are vital communications tools that have become necessary for full participation in modern life. But they are\u00a0...", "url": "https://www.aclu.org/issues/privacy-technology/location-tracking/cell-phone-privacy", "type": "web"}, "95": {"title": "How to Choose a Smartphone by Brand, Carrier, or Features ...", "snippet": "Services such as Wirefly can compare both cell phone plans or the cell phones themselves. You'll be able ...", "url": "https://www.digitaltrends.com/mobile/cell-phone-buying-guide/", "type": "web"}, "96": {"title": "Florida teen rescued from storm drain after climbing in to get ...", "snippet": "4 days ago \u2014 The teen had dropped their cell phone into a storm drain while walking home from the bus stop, then removed a manhole cover, climbed in and\u00a0...", "url": "https://www.tampabay.com/news/pasco/2020/10/07/teen-rescued-from-pasco-storm-drain-after-climbing-in-to-get-dropped-cell-phone/", "type": "web"}, "97": {"title": "Apple Pre-Owned iPhone 7 4G LTE with ...bestbuy.com \u00b7 In stock", "url": "https://www.bestbuy.com/site/apple-pre-owned-iphone-7-4g-lte-with-32gb-cell-phone-unlocked-black/5872532.p?skuId=5872532", "thumbnail": "rgba(0,0,0,.42)", "type": "image"}, "98": {"title": "Can Police Force You to Unlock Your ...lawtechnologytoday.org \u00b7 In stock", "url": "https://www.lawtechnologytoday.org/2019/08/can-police-force-you-to-unlock-your-cell-phone/", "thumbnail": "rgba(255,255,255,.90)", "type": "image"}, "99": {"title": "Mini Smartphone,Child Phone Sudroid ...amazon.com", "url": "https://www.amazon.com/Sudroid-Android-Definition-Phones-Unlocked/dp/B07BN983B1", "thumbnail": "rgba(0,172,193,.7)", "type": "image"}, "100": {"title": "Apple Pre-Owned iPhone 8 Plus with ...bestbuy.com \u00b7 In stock", "url": "https://www.bestbuy.com/site/apple-pre-owned-iphone-8-plus-with-256gb-memory-cell-phone-unlocked-space-gray/6305033.p?skuId=6305033", "thumbnail": "rgba(100,100,100,.6)", "type": "image"}, "101": {"title": "Cell phone template violet Royalty Free ...vectorstock.com", "url": "https://www.vectorstock.com/royalty-free-vector/cell-phone-template-violet-vector-23974447", "thumbnail": "rgba(150,191,242,.17)", "type": "image"}, "102": {"title": "Cell phone ringing Royalty Free Vector ...vectorstock.com", "url": "https://www.vectorstock.com/royalty-free-vector/cell-phone-ringing-vector-671624", "thumbnail": "rgba(66,133,244,.04)", "type": "image"}, "103": {"title": "Mobile phone - Wikipediaen.wikipedia.org", "url": "https://en.wikipedia.org/wiki/Mobile_phone", "thumbnail": "rgba(0,0,0,.41)", "type": "image"}, "104": {"title": "OtterBox Commuter Series - back cover ...cdwg.com \u00b7 In stock", "url": "https://www.cdwg.com/product/otterbox-commuter-series-back-cover-for-cell-phone/5178712?pfm=srh", "thumbnail": "rgba(0,0,0,.20)", "type": "image"}, "105": {"title": "LG Stylo\u2122 5+ Smartphone for AT&T ...lg.com", "url": "https://www.lg.com/us/cell-phones/lg-lmq720amaag3bky-att-stylo-5-plus", "thumbnail": "rgba(32,33,36,.255)", "type": "image"}, "106": {"title": "The hidden stress of cell phones ...uchealth.org", "url": "https://www.uchealth.org/today/the-hidden-stress-of-cell-phones/", "thumbnail": "rgba(204,204,204,.75)", "type": "image"}, "107": {"title": "Apple Pre-Owned iPhone 6 4G LTE with ...bestbuy.com \u00b7 In stock", "url": "https://www.bestbuy.com/site/apple-pre-owned-iphone-6-4g-lte-with-16gb-memory-cell-phone-unlocked-space-gray/5709991.p?skuId=5709991", "thumbnail": "rgba(66,133,244,.26)", "type": "image"}, "108": {"title": "Cell Phone Plans | Android Centralandroidcentral.com", "url": "https://www.androidcentral.com/cell-phone-plans", "thumbnail": "rgba(32,33,36,.10)", "type": "image"}, "109": {"title": "FCC to Investigate Cellphone Radiation ...kqed.org", "url": "https://www.kqed.org/forum/2010101873014/fcc-to-investigate-cellphone-radiation-exposure", "thumbnail": "rgba(51,51,51,.8)", "type": "image"}, "110": {"title": "Cell Phone Trafficking & Cell Phone ...stopcellphonetrafficking.com", "url": "http://stopcellphonetrafficking.com/", "thumbnail": "rgba(0,0,0,.098)", "type": "image"}, "111": {"title": "BlindShell Classic Accessible Tactile ...atguys.com \u00b7 In stock", "url": "https://www.atguys.com/store/index.php?main_page=product_info&products_id=307", "thumbnail": "rgba(255,255,255,.1)", "type": "image"}, "112": {"title": "Easy-To-Use Senior Mobile Phone w ...alzstore.com \u00b7 In stock", "url": "https://www.alzstore.com/RAZ-Memory-Cell-Phone-for-Seniors-p/0039.htm", "thumbnail": "rgba(34,34,34,.87)", "type": "image"}, "113": {"title": "What is a Cell Phone?computerhope.com", "url": "https://www.computerhope.com/jargon/c/cell-phone.htm", "thumbnail": "rgba(131,131,131,.50)", "type": "image"}, "114": {"title": "Cell Phone Radiation vs. Nuclear Radiationlarge.stanford.edu", "url": "http://large.stanford.edu/courses/2017/ph241/summerville1/", "thumbnail": "rgba(32,33,36,.1)", "type": "image"}, "115": {"title": "Amazon.com: Lamicall Cell Phone Stand ...amazon.com", "url": "https://www.amazon.com/Lamicall-Cell-Phone-Stand-Dock/dp/B01HPI5AM2", "thumbnail": "rgba(0,0,0,.11)", "type": "image"}, "116": {"title": "Cell phone icon Royalty Free Vector ...vectorstock.com", "url": "https://www.vectorstock.com/royalty-free-vector/cell-phone-icon-vector-22981048", "thumbnail": "rgba(255,255,255,.46)", "type": "image"}, "117": {"title": "Cellphone Owners Love Apple Hardware ...wired.com", "url": "https://www.wired.com/2012/05/its-official-cell-phone-users-most-satisfied-with-apple-not-so-much-with-rim/", "thumbnail": "https://encrypted-tbn0.gstatic.com/images?q=tbn%3AANd9GcSMYpHjmLZKZtWyvpb43PxhZIr-0AjeHUnq5Q&usqp=CAU", "type": "image"}, "118": {"title": "Oversized Inflatable Cellphone 4 3/4in ...partycity.com \u00b7 In stock", "url": "https://www.partycity.com/oversized-inflatable-cellphone-842372.html", "thumbnail": "https://encrypted-tbn0.gstatic.com/images?q=tbn%3AANd9GcQQFJLo-ZLaF_suUM0Vn5jodr4BN5akgPB6WQ&usqp=CAU", "type": "image"}, "119": {"title": "How hackers are hijacking your ...nbcnews.com", "url": "https://www.nbcnews.com/business/consumer/how-hackers-are-hijacking-your-cell-phone-account-n859986", "thumbnail": "https://encrypted-tbn0.gstatic.com/images?q=tbn%3AANd9GcSB0sfkwhmjUhFVpM6vC9TO6cdGbi8aCt3lXQ&usqp=CAU", "type": "image"}, "120": {"title": "Cell Phone Radio Frequency Radiationniehs.nih.gov", "url": "https://www.niehs.nih.gov/health/topics/agents/cellphones/index.cfm", "thumbnail": "https://encrypted-tbn0.gstatic.com/images?q=tbn%3AANd9GcTbUdyA4hbUskZoZxoQ_4ZebHkYyyyFe6j0sA&usqp=CAU", "type": "image"}, "121": {"title": "Military Discounts on Cellphone Plans ...military.com", "url": "https://www.military.com/discounts/military-discounts-on-cellular-phone-plans.html", "thumbnail": "https://encrypted-tbn0.gstatic.com/images?q=tbn%3AANd9GcTFUOQi8-ZHkz7Q-Wm6KI5j-dt1f8CGm5VpuA&usqp=CAU", "type": "image"}, "122": {"title": "Phones, Cell Phones, & Smartphones from ...att.com", "url": "https://www.att.com/buy/phones/", "thumbnail": "https://encrypted-tbn0.gstatic.com/images?q=tbn%3AANd9GcQtPqjNG7McPT0i8GzRJR_VaXm7DhupxiDtrg&usqp=CAU", "type": "image"}, "123": {"title": "Adjustable Cell Phone Stand, OMOTON C2 ...amazon.com", "url": "https://www.amazon.com/Adjustable-OMOTON-Cellphone-Anti-Slip-Convenient/dp/B0744DM3Y3", "thumbnail": "https://encrypted-tbn0.gstatic.com/images?q=tbn%3AANd9GcQERZHUm8hLe1K3s-qSvBPjB18dcjdBzbSHyQ&usqp=CAU", "type": "image"}, "124": {"title": "Make Money Flipping Phones for Profitfiscallysound.com", "url": "https://fiscallysound.com/how-to-make-money-flipping-phones-for-profit/", "thumbnail": "https://encrypted-tbn0.gstatic.com/images?q=tbn%3AANd9GcQ-9_BNM3jKYGfXFlCzl_faK-8kNSIGMuT5fQ&usqp=CAU", "type": "image"}, "125": {"title": "Samsung Galaxy S10e 4G LTE Unlocked ...newegg.com \u00b7 In stock", "url": "https://www.newegg.com/p/N82E16875169738", "thumbnail": "https://encrypted-tbn0.gstatic.com/images?q=tbn%3AANd9GcS5-k_UiF6H_8XlctiLj4Mu7QHVXynI3CEPJA&usqp=CAU", "type": "image"}, "126": {"title": "Pros and Cons of cellphones in schools ...dobienews.scuc.txed.net", "url": "https://dobienews.scuc.txed.net/24703/news/the-pros-and-cons-of-cellphones-in-schools/", "thumbnail": "https://encrypted-tbn0.gstatic.com/images?q=tbn%3AANd9GcRi6GNVQW-b3-5_V4lXg6Xp7DkEAvOPu2m32Q&usqp=CAU", "type": "image"}, "127": {"title": "Best Cell Phone Plans 2020 | Reviews by ...nytimes.com", "url": "https://www.nytimes.com/wirecutter/reviews/best-wireless-carrier/", "thumbnail": "https://encrypted-tbn0.gstatic.com/images?q=tbn%3AANd9GcRRJaMwwNNRWxnYFV24phh2rz_ofgCX0ln48g&usqp=CAU", "type": "image"}, "128": {"title": "Business Phone Line To Your Cell Phone ...linkedphone.com", "url": "https://linkedphone.com/blog/how-to-add-business-phone-line-to-cell-phone/", "thumbnail": "https://encrypted-tbn0.gstatic.com/images?q=tbn%3AANd9GcTgXgpACksm_wcBjlEAO7yOV9iCrA-P_K-dSg&usqp=CAU", "type": "image"}, "129": {"title": "Sticker Shock: Plunging Cellphone Bills ...wsj.com", "url": "https://www.wsj.com/articles/the-new-sticker-shock-plunging-cellphone-bills-1498232910", "thumbnail": "https://encrypted-tbn0.gstatic.com/images?q=tbn%3AANd9GcTtUnRg3m4m4CuvHft9Skmqc9R_hgFRFYgl9Q&usqp=CAU", "type": "image"}, "130": {"title": "Cell Phone. Flat Mobile Device. Modern ...123rf.com", "url": "https://www.123rf.com/photo_111687308_stock-vector-cell-phone-flat-mobile-device-modern-technologies-of-communication-and-management-pink-smartphone-wi.html", "thumbnail": "https://encrypted-tbn0.gstatic.com/images?q=tbn%3AANd9GcTess1HxiM-G77gg7hCdi_pacFCwAv7VJxu1A&usqp=CAU", "type": "image"}, "131": {"title": "10 useful ways to repurpose your old ...komando.com", "url": "https://www.komando.com/kims-column/10-useful-ways-to-repurpose-your-old-cellphone/460968/", "thumbnail": "https://encrypted-tbn0.gstatic.com/images?q=tbn%3AANd9GcT85KMHLyKk19zrmIFjAluR239Kxn6GVasApA&usqp=CAU", "type": "image"}, "132": {"title": "Vermont state bill would ban cell phone ...wkbw.com", "url": "https://www.wkbw.com/news/local-news/vermont-state-bill-would-ban-cell-phone-use-for-anyone-under-21-years-old", "thumbnail": "https://encrypted-tbn0.gstatic.com/images?q=tbn%3AANd9GcRkx02X58K1OSKri_6LeN_cA7_9_FI56WQ2Rw&usqp=CAU", "type": "image"}, "133": {"title": "Intrinsically Safe Cell Phone Bartec ...intrinsicallysafestore.com", "url": "https://intrinsicallysafestore.com/product/intrinsically-safe-cell-phone-bartec-mobile-x/", "thumbnail": "https://encrypted-tbn0.gstatic.com/images?q=tbn%3AANd9GcTH5RIvZ2JLcD_j2wWgWjl09PcYoFca95ckew&usqp=CAU", "type": "image"}, "134": {"title": "Apple Pre-Owned iPhone 6s 4G LTE with ...bestbuy.com \u00b7 In stock", "url": "https://www.bestbuy.com/site/apple-pre-owned-iphone-6s-4g-lte-with-64gb-cell-phone-unlocked-space-gray/5872531.p?skuId=5872531", "thumbnail": "https://encrypted-tbn0.gstatic.com/images?q=tbn%3AANd9GcQDKqE4P3kWmETXjX8WY61exRSrUHAMqJmMLw&usqp=CAU", "type": "image"}, "135": {"title": "Pixel 3a with 64GB Memory Cell Phone ...amazon.com", "url": "https://www.amazon.com/Google-Pixel-Memory-Phone-Unlocked/dp/B07R7DY911", "thumbnail": "https://encrypted-tbn0.gstatic.com/images?q=tbn%3AANd9GcQUiRpzTBaC_-VxTb5SUwd7hmLtzlOZo94g8A&usqp=CAU", "type": "image"}, "136": {"title": "Michigan Supreme Court approves cell ...michiganradio.org", "url": "https://www.michiganradio.org/post/michigan-supreme-court-approves-cell-phones-court-statewide", "thumbnail": "https://encrypted-tbn0.gstatic.com/images?q=tbn%3AANd9GcQGZUcVn6ihwiyjZKwKSVM_hfW04YERhS0kGw&usqp=CAU", "type": "image"}, "137": {"title": "things to do with an old cell phone ...insider.com", "url": "https://www.insider.com/things-to-do-with-old-cell-phone-2018-4", "thumbnail": "https://encrypted-tbn0.gstatic.com/images?q=tbn%3AANd9GcRQCyb2ZHRNx96b5Ix-GEuV0Vw07ApP6KuJmw&usqp=CAU", "type": "image"}, "138": {"title": "Cell Phone Outages Reported Across U.S ...kxl.com", "url": "https://www.kxl.com/cell-phone-outages-reported-across-u-s/", "thumbnail": "https://encrypted-tbn0.gstatic.com/images?q=tbn%3AANd9GcRIeQT6PVTnxK4Z_q4L6eeVaZ14yrG35CV-KA&usqp=CAU", "type": "image"}, "139": {"title": "Cell phone use in class is distracting ...etownian.com", "url": "https://www.etownian.com/campus-life/cell-phone-use-class-distracting-disrespectful-common-occurrence/", "thumbnail": "https://encrypted-tbn0.gstatic.com/images?q=tbn%3AANd9GcR7ZDFmag2Q6kc7fiHXhQ8o2y7fqhIBu0I7Vg&usqp=CAU", "type": "image"}, "140": {"title": "7 Signs You Need a New Smartphone ...meetingsnet.com", "url": "https://www.meetingsnet.com/mobile/7-signs-you-need-new-smartphone", "thumbnail": "https://encrypted-tbn0.gstatic.com/images?q=tbn%3AANd9GcSuCwVuA8OQFMOa2R357_LSBT31jMPtffHYbQ&usqp=CAU", "type": "image"}, "141": {"title": "Cell Phone Water Games | Oriental Tradingorientaltrading.com \u00b7 In stock", "url": "https://www.orientaltrading.com/cell-phone-water-games-a2-13820781.fltr", "thumbnail": "https://encrypted-tbn0.gstatic.com/images?q=tbn%3AANd9GcRWWGjqKCWhMZ3Ocsvldq_EapHgLXiNI4LO6g&usqp=CAU", "type": "image"}, "142": {"title": "Cell phone Royalty Free Vector Image ...vectorstock.com", "url": "https://www.vectorstock.com/royalty-free-vector/cell-phone-vector-62965", "thumbnail": "https://encrypted-tbn0.gstatic.com/images?q=tbn%3AANd9GcTaSQqpVCaDuQyZHnMHpSIRnrGtKYkbdeagKQ&usqp=CAU", "type": "image"}, "143": {"title": "Disposable Cell Phone Protectors | Cell ...mdsassociates.com", "url": "https://www.mdsassociates.com/catalog/p-103499/valubran-mobile-phone-barrier-covers-resealable", "thumbnail": "https://encrypted-tbn0.gstatic.com/images?q=tbn%3AANd9GcTUPz_l2kgsgDLnrUkABG1x8jJ6WC5kZ7LuiA&usqp=CAU", "type": "image"}, "144": {"title": "Making your cell phone last longer ...abcactionnews.com", "url": "https://www.abcactionnews.com/lifestyle/making-your-cell-phone-last-longer-tips-on-maintaining-it-and-saving-battery-life", "thumbnail": "https://encrypted-tbn0.gstatic.com/images?q=tbn%3AANd9GcQIwz7jSlb_LlJjfMKaFKA9AnKoibc0xdGPYg&usqp=CAU", "type": "image"}, "145": {"title": "Newmind F15 Car Model Flashlight Dual ...aliexpress.com \u00b7 In stock", "url": "https://www.aliexpress.com/item/2047010265.html", "thumbnail": "https://encrypted-tbn0.gstatic.com/images?q=tbn%3AANd9GcQD236-R_MIuMtzRXhJGdvVqmEhzCaSWe7ntQ&usqp=CAU", "type": "image"}, "146": {"title": "Apple - back cover for cell phone ...m.cdw.com \u00b7 In stock", "url": "https://m.cdw.com/product/apple-back-cover-for-cell-phone/5726452", "thumbnail": "https://encrypted-tbn0.gstatic.com/images?q=tbn%3AANd9GcSocOfBAjUnYnydGOMUULlVStLPmjhEk1zsMg&usqp=CAU", "type": "image"}, "147": {"title": "Cell Phone Tax in Baltimore County: A ...wypr.org", "url": "https://www.wypr.org/post/cell-phone-tax-baltimore-county-good-plan-or-wrong-number", "thumbnail": "https://encrypted-tbn0.gstatic.com/images?q=tbn%3AANd9GcQo-Jnlv0dW7gcACznN8hpb3rkJLS0I4jwbiw&usqp=CAU", "type": "image"}, "148": {"title": "Best 2018 C3 Cell Phones Push Button ...dhgate.com", "url": "https://www.dhgate.com/product/2018-c3-cell-phones-push-button-mobile-dual/431309444.html", "thumbnail": "https://encrypted-tbn0.gstatic.com/images?q=tbn%3AANd9GcSAS9ksdD0UxrDxic0fFRCnxZ9dDXVOuG_gSQ&usqp=CAU", "type": "image"}, "149": {"title": "Universal Adjustable Auto Cell Phone ...homedepot.com", "url": "https://www.homedepot.com/p/Universal-Adjustable-Auto-Cell-Phone-Holder-ICPH/312995212", "thumbnail": "https://encrypted-tbn0.gstatic.com/images?q=tbn%3AANd9GcTxUgQgxbpLtVXeOsAnw6hvLnKnrnsC3Mb9rw&usqp=CAU", "type": "image"}, "150": {"title": "Indigi\u00ae NEW 7in 4G Unlocked Official ...walmart.com \u00b7 In stock", "url": "https://www.walmart.com/ip/Indigi-NEW-7in-4G-Unlocked-Official-Android-Pie-OS-Tablet-Phone-Cell-Phone-GPS-WiFi-AT-T-StraightTalk/129377495", "thumbnail": "https://encrypted-tbn0.gstatic.com/images?q=tbn%3AANd9GcSoYxrxnoMPTheltxDtRBzDwQz6npZlKx7RIg&usqp=CAU", "type": "image"}, "151": {"title": "Amazon.com: Unlocked Cell Phone - 5.7 ...amazon.com", "url": "https://www.amazon.com/Unlocked-Cell-Phone-Ultrathin-Smartphone/dp/B07PVB61C5", "thumbnail": "https://encrypted-tbn0.gstatic.com/images?q=tbn%3AANd9GcRu5_uo4ZfS0I32wlUIQh0IM83pP2_LLFvHXg&usqp=CAU", "type": "image"}, "152": {"title": "How Nokia made the modern cell phone - CNETcnet.com", "url": "https://www.cnet.com/news/six-things-nokia-did-to-make-the-modern-cell-phone/", "thumbnail": "https://encrypted-tbn0.gstatic.com/images?q=tbn%3AANd9GcT51h4nx6wcVpStw34Ev71oeBYHX04TSDYkrg&usqp=CAU", "type": "image"}, "153": {"title": "Speck Presidio Clear iPhone 8 ...m.cdw.com \u00b7 In stock", "url": "https://m.cdw.com/product/speck-presidio-clear-iphone-8-protective-case-for-cell-phone/4825030", "thumbnail": "https://encrypted-tbn0.gstatic.com/images?q=tbn%3AANd9GcQOqRmfBqkdwqIHWupIf2A0ktWvAHXl88gBsQ&usqp=CAU", "type": "image"}, "154": {"title": "Wolfhound-PRO Cell Phone Detectorbvsystems.com \u00b7 In stock", "url": "https://www.bvsystems.com/product/wolfhound-pro-cell-phone-detector/", "thumbnail": "https://encrypted-tbn0.gstatic.com/images?q=tbn%3AANd9GcTAMrs0UYmOptwL1qoV4zwqgBovcssF1Ni8ig&usqp=CAU", "type": "image"}, "155": {"title": "EEEKit Small Crossbody Bag, Cell Phone ...walmart.com \u00b7 In stock", "url": "https://www.walmart.com/ip/EEEKit-Small-Crossbody-Bag-Cell-Phone-Purse-Smartphone-Wallet-Card-Pocket-Touch-Screen-Bag-Removable-Shoulder-Strap-Handbag-Compatible-iPhone-Samsung/134563614", "thumbnail": "https://encrypted-tbn0.gstatic.com/images?q=tbn%3AANd9GcTIfZnj9E386jTh7FuWcWlsR0X_AZ4sPUJOKA&usqp=CAU", "type": "image"}, "156": {"title": "Faux Brick Phones | Old cell phones ...pinterest.com", "url": "https://www.pinterest.com/pin/479070479083660955/", "thumbnail": "https://encrypted-tbn0.gstatic.com/images?q=tbn%3AANd9GcSUkQh7Dp9hwMjqL5qEkI7GVEz3Bq74Pgr4tg&usqp=CAU", "type": "image"}, "157": {"title": "Cell Phone Trade In | Trade In Your Old ...t-mobile.com", "url": "https://www.t-mobile.com/resources/phone-trade-in", "thumbnail": "https://encrypted-tbn0.gstatic.com/images?q=tbn%3AANd9GcQEg9rQvqynPJMXR_Rul-Nd03Jvcto1V1uzvQ&usqp=CAU", "type": "image"}, "158": {"title": "A Visual History of Cell Phones - Small ...smallbiztrends.com", "url": "https://smallbiztrends.com/2019/12/history-of-cell-phones.html", "thumbnail": "https://encrypted-tbn0.gstatic.com/images?q=tbn%3AANd9GcTx4owGHHAOeTY7BvP4euPuFICR9Ynp4bArbw&usqp=CAU", "type": "image"}, "159": {"title": "\u1408 Cell phones stock pictures, Royalty ...depositphotos.com", "url": "https://depositphotos.com/stock-photos/cellphones.html", "thumbnail": "https://encrypted-tbn0.gstatic.com/images?q=tbn%3AANd9GcTV472Rz83aa_cy7mt1rKX0eY6oS-GOGKJwbw&usqp=CAU", "type": "image"}, "160": {"title": "Top 10 most popular cell phones of 2009 ...cnet.com", "url": "https://www.cnet.com/pictures/top-10-most-popular-cell-phones-of-2009-photos/", "thumbnail": "https://encrypted-tbn0.gstatic.com/images?q=tbn%3AANd9GcRce2480Xi1jTFqe4yyqktTLyLiyF46JkZspQ&usqp=CAU", "type": "image"}, "161": {"title": "911 Cell Phone Bank | Pierce Townshippiercetownship.org", "url": "https://piercetownship.org/police-programs/911-cell-phone-bank/", "thumbnail": "https://encrypted-tbn0.gstatic.com/images?q=tbn%3AANd9GcS7BV7pOSQQyoB0WvhBRtswo2ZxyNasw64CRA&usqp=CAU", "type": "image"}, "162": {"title": "Looking back on 40 years of the cell phonenewatlas.com", "url": "https://newatlas.com/mobile-pnone-40-year-anniversary-photos/25677/", "thumbnail": "https://encrypted-tbn0.gstatic.com/images?q=tbn%3AANd9GcRzNEh3NvtPKUeGG5RFxlOEpHHP3zPYU388tg&usqp=CAU", "type": "image"}, "163": {"title": "Cell phones bring us closer together ...thebluebanner.net", "url": "http://thebluebanner.net/cell-phones-bring-us-closer-together-not-further-apart/", "thumbnail": "https://encrypted-tbn0.gstatic.com/images?q=tbn%3AANd9GcSi9Mk86TEZWRLKPZ-mu1o2HgeMrxfd63vsiA&usqp=CAU", "type": "image"}, "164": {"title": "CELL PHONE MONITORING SOFTWARE | GPS ...thespystore.com \u00b7 In stock", "url": "http://thespystore.com/cell-phone-monitor", "thumbnail": "https://encrypted-tbn0.gstatic.com/images?q=tbn%3AANd9GcSa2Fk5PMsRsWjSNzUiCsAFKKRjSBVqxnjarA&usqp=CAU", "type": "image"}, "165": {"title": "Woman Builds a Rotary Cell Phone (She ...wrcbtv.com", "url": "https://www.wrcbtv.com/story/41862940/woman-builds-a-rotary-cell-phone-she-hates-texting", "thumbnail": "https://encrypted-tbn0.gstatic.com/images?q=tbn%3AANd9GcTmLLXkAQqcNiXjXyoUnC4OcvFFCdKj5vQMow&usqp=CAU", "type": "image"}, "166": {"title": "Lucia - An Easy-to-Use Cell Phone for ...perkinselearning.org", "url": "https://www.perkinselearning.org/technology/blog/lucia-easy-use-cell-phone-people-who-are-blind-or-visually-impaired", "thumbnail": "https://encrypted-tbn0.gstatic.com/images?q=tbn%3AANd9GcS05Bau7Sh0oNCwZIaJeaEwm9VlVhsvsb50xg&usqp=CAU", "type": "image"}, "167": {"title": "School Board adopts new cell phone ...natchitochestimes.com", "url": "https://www.natchitochestimes.com/2019/06/09/school-board-adopts-new-cell-phone-policy/", "thumbnail": "https://encrypted-tbn0.gstatic.com/images?q=tbn%3AANd9GcTTm1gVmPChuWYjswDXWjubRdN1ULY08WvsaA&usqp=CAU", "type": "image"}, "168": {"title": "Should cell phones be banned from ...thehill.com", "url": "https://thehill.com/changing-america/enrichment/education/471957-should-cellphones-be-banned-from-classrooms", "thumbnail": "https://encrypted-tbn0.gstatic.com/images?q=tbn%3AANd9GcTTybcPGDswfaoMn_-rLs92hoPY4Ki4o31_Ww&usqp=CAU", "type": "image"}, "169": {"title": "Our Best Prepaid Cell Phone Deals ...cricketwireless.com", "url": "https://www.cricketwireless.com/cell-phones/smartphones", "thumbnail": "https://encrypted-tbn0.gstatic.com/images?q=tbn%3AANd9GcSwmisE-_cErx9BRVaItPCQDwas5u9edPFeGg&usqp=CAU", "type": "image"}, "170": {"title": "Cell Phone Addiction ...health.com", "url": "https://www.health.com/condition/anxiety/cell-phone-addiction", "thumbnail": "https://encrypted-tbn0.gstatic.com/images?q=tbn%3AANd9GcSB1m_oyoLe-ao42eQTNVWvM28rmfYZOzttPw&usqp=CAU", "type": "image"}, "171": {"title": "best cell phone deals in October 2020 ...techradar.com", "url": "https://www.techradar.com/deals/mobile-phone-deals", "thumbnail": "https://encrypted-tbn0.gstatic.com/images?q=tbn%3AANd9GcQNd2wp6EpOj5QvaGBwJCuDX2LpiOe7QpJlhQ&usqp=CAU", "type": "image"}, "172": {"title": "Cellular Phones for Seniorsconsumercellular.com", "url": "https://www.consumercellular.com/Products/BuyingGuide", "thumbnail": "https://encrypted-tbn0.gstatic.com/images?q=tbn%3AANd9GcTH09a6BFByvZj6bjzuMi7Nq6Ci81rlDJbdlA&usqp=CAU", "type": "image"}, "173": {"title": "Teen Cell Phone Addiction \u2014 Family ...familybootcamp.org", "url": "http://familybootcamp.org/cell-phone-addiction", "thumbnail": "https://encrypted-tbn0.gstatic.com/images?q=tbn%3AANd9GcQffbK6YkpujJLKuA9FSOq5sAcvKRCtjd08Lg&usqp=CAU", "type": "image"}, "174": {"title": "Mobile Cell Phones | History, Evolution ...groovytek.com", "url": "https://www.groovytek.com/tekfun/cell-phone-technology-timeline", "thumbnail": "https://encrypted-tbn0.gstatic.com/images?q=tbn%3AANd9GcTvf9i_yriP9HcP1OVgp01eXlHf4xKGCvQKkg&usqp=CAU", "type": "image"}, "175": {"title": "Massachusetts Classrooms ...wgbh.org", "url": "https://www.wgbh.org/news/education/2019/08/12/the-most-persistent-troublemaker-in-massachusetts-classrooms-the-cellphone", "thumbnail": "https://encrypted-tbn0.gstatic.com/images?q=tbn%3AANd9GcTXgVpP7HAkW6_aXg5Fs8kTDPgdMXq2WMpJGg&usqp=CAU", "type": "image"}, "176": {"title": "How Do Cell Phones Work? A Story of ...medium.com", "url": "https://medium.com/swlh/richmazzola-how-do-cellphones-work-a-story-of-physics-towers-and-the-government-8369aa7226b1", "thumbnail": "https://encrypted-tbn0.gstatic.com/images?q=tbn%3AANd9GcRzush37301vWiaaNQedyRcSo5Jq_UGsbv_7Q&usqp=CAU", "type": "image"}, "177": {"title": "Easiest Cell Phones for Seniors in 2020 ...theseniorlist.com", "url": "https://www.theseniorlist.com/cell-phones/best/easiest/", "thumbnail": "https://encrypted-tbn0.gstatic.com/images?q=tbn%3AANd9GcQ_xAVzr7u8CiZXgmFj7SOe997hMSNBXZwsKA&usqp=CAU", "type": "image"}, "178": {"title": "To Recycle Your Old Mobile Phone ...earth911.com", "url": "https://earth911.com/eco-tech/electronics-tech/recycle-old-phone/", "thumbnail": "https://encrypted-tbn0.gstatic.com/images?q=tbn%3AANd9GcRxnJMxX6F5k24GYpTvUvtUvf_i3yQU2QJsVA&usqp=CAU", "type": "image"}, "179": {"title": "Serfas Cell Phone Top Tube Bag - The ...pagosabikeshop.com \u00b7 In stock", "url": "https://www.pagosabikeshop.com/product/serfas-cell-phone-top-tube-bag-285675-1.htm", "thumbnail": "https://encrypted-tbn0.gstatic.com/images?q=tbn%3AANd9GcTOY82wIUzz1O9xYJzn4Qzb3IBZJfoHLugX2A&usqp=CAU", "type": "image"}, "180": {"title": "ROK Brands Launches ROKiT Humanity Cell ...businesswire.com", "url": "https://www.businesswire.com/news/home/20180816005189/en/ROK-Brands-Launches-ROKiT-Humanity-Cell-Phone-Bundle-to-Democratize-Healthcare", "thumbnail": "https://encrypted-tbn0.gstatic.com/images?q=tbn%3AANd9GcT__qZOK3pjlJkzZWeGEOid6aipCerVCOKeXA&usqp=CAU", "type": "image"}, "181": {"title": "Excessive cellphone use may cause ...abcnews.go.com", "url": "https://abcnews.go.com/Lifestyle/excessive-cellphone-anxiety-experts-warn/story?id=48842476", "thumbnail": "https://encrypted-tbn0.gstatic.com/images?q=tbn%3AANd9GcRblWBLIOhgLPWBg7nYGvfDpjHj4AjNFDyX9Q&usqp=CAU", "type": "image"}, "182": {"title": "China Face ID Cellphone 6.1\" Full ...cnvanzone.en.made-in-china.com \u00b7 In stock", "url": "https://cnvanzone.en.made-in-china.com/product/ECtnrHlDbFhd/China-Face-ID-Cellphone-6-1-Full-Display-P41-PRO-Full-Screen-Mobile-Phone-Android-9-1smart-Phone.html", "thumbnail": "https://encrypted-tbn0.gstatic.com/images?q=tbn%3AANd9GcRLkZIs0KMbweKGiwp0tfZY6yZWAipgocfb3g&usqp=CAU", "type": "image"}, "183": {"title": "How to Get a Free Cell Phone When ...clark.com", "url": "https://clark.com/cell-phones/how-to-get-a-free-cell-phone/", "thumbnail": "https://encrypted-tbn0.gstatic.com/images?q=tbn%3AANd9GcSffCFZ1gLkmSh7xTg4uE3p2MMUH9f20WCMZg&usqp=CAU", "type": "image"}, "184": {"title": "How hackers are hijacking your ...nbcnews.com", "url": "https://www.nbcnews.com/business/consumer/how-hackers-are-hijacking-your-cell-phone-account-n859986", "thumbnail": "https://encrypted-tbn0.gstatic.com/images?q=tbn%3AANd9GcTElA8Sjk7Y1k0lq3evRMGw9vd7f4sznYtKmw&usqp=CAU", "type": "image"}, "185": {"title": "8 Iconic Cell Phone Designs From the ...architecturaldigest.com", "url": "https://www.architecturaldigest.com/story/iconic-cell-phone-designs-early-2000s", "thumbnail": "https://encrypted-tbn0.gstatic.com/images?q=tbn%3AANd9GcQJBZ_LE1I7H0mRzWxYkePDQrgH5T3LTA4kuA&usqp=CAU", "type": "image"}, "186": {"title": "Cell Phone Radio Frequency Radiationniehs.nih.gov", "url": "https://www.niehs.nih.gov/health/topics/agents/cellphones/index.cfm", "thumbnail": "https://encrypted-tbn0.gstatic.com/images?q=tbn%3AANd9GcRFyhDNOw2_lW4fPamgBmxqwKoDo4WhPjKeWA&usqp=CAU", "type": "image"}, "187": {"title": "What is a Cell Phone?computerhope.com", "url": "https://www.computerhope.com/jargon/c/cell-phone.htm", "thumbnail": "https://encrypted-tbn0.gstatic.com/images?q=tbn%3AANd9GcSqx5Mv5BOIKtrH4bFtjUMLtlBTkr15BCSIhQ&usqp=CAU", "type": "image"}, "188": {"title": "Jitterbug Cell Phones for Seniors ...jitterbugdirect.com", "url": "https://www.jitterbugdirect.com/phones.aspx", "thumbnail": "https://encrypted-tbn0.gstatic.com/images?q=tbn%3AANd9GcQcDFTtVTHNxZOGZfXa9Am9E2D1lX_Df7-HcA&usqp=CAU", "type": "image"}, "189": {"title": "Bike Phone Holder By MyBat Bicycle ...target.com \u00b7 In stock", "url": "https://www.target.com/p/bike-phone-holder-by-mybat-bicycle-motorcycle-ram-handlebar-cell-phone-mount-with-360-multi-angle-viewing-ball-joint-universal/-/A-78787366", "thumbnail": "https://encrypted-tbn0.gstatic.com/images?q=tbn%3AANd9GcQPeO-ytv54_rBTNfI7Mtd7baDnF4wHgKuNMA&usqp=CAU", "type": "image"}, "190": {"title": "Cellphone Users Check Phones 150x/Day ...abcnews.go.com", "url": "http://abcnews.go.com/blogs/technology/2013/05/cellphone-users-check-phones-150xday-and-other-internet-fun-facts", "thumbnail": "https://encrypted-tbn0.gstatic.com/images?q=tbn%3AANd9GcTjwhy-TG_Jn5H1F0ScyNv6b6ANDNaqGE64eA&usqp=CAU", "type": "image"}, "191": {"title": "International Cell Phones with World ...mobal.com", "url": "https://www.mobal.com/international-cell-phones/", "thumbnail": "https://encrypted-tbn0.gstatic.com/images?q=tbn%3AANd9GcQCw79dYNbdHUL3PeUlaXC7yZjevSH-tCEgpA&usqp=CAU", "type": "image"}, "192": {"title": "Cell Phones Are Probably Not Making Us ...smithsonianmag.com", "url": "https://www.smithsonianmag.com/smart-news/cell-phones-are-probably-not-making-us-grow-horns-180972474/", "thumbnail": "https://encrypted-tbn0.gstatic.com/images?q=tbn%3AANd9GcT-GqWt696oMZoto__Dsh5-7EfYP56U8gARlg&usqp=CAU", "type": "image"}, "193": {"title": "Large Nokia 3210 Cell Phone ...pamono.com \u00b7 In stock", "url": "https://www.pamono.com/large-nokia-3210-cell-phone-advertisement-1990s", "thumbnail": "https://encrypted-tbn0.gstatic.com/images?q=tbn%3AANd9GcSzDaq9cqYC5GA3aQUrN3E3ti7J0Kp_AOX0RQ&usqp=CAU", "type": "image"}, "194": {"title": "Cell Phone Policy At Work: Downloadable ...getsling.com", "url": "https://getsling.com/blog/cell-phone-policy-at-work/", "thumbnail": "https://encrypted-tbn0.gstatic.com/images?q=tbn%3AANd9GcRHLrhzDKY19XQ1BMcu6tfRwH0_uqtk_Lqguw&usqp=CAU", "type": "image"}, "195": {"title": "Best Cell Phone Camera Photographers ...sleeklens.com", "url": "https://sleeklens.com/best-smartphones-for-photographers/", "thumbnail": "https://encrypted-tbn0.gstatic.com/images?q=tbn%3AANd9GcRa3w8oM5fqhpuxufls7d29ZH8CXBxOYegUSg&usqp=CAU", "type": "image"}, "196": {"title": "5 Best Cell Phones For Kids - Top ...goodhousekeeping.com", "url": "https://www.goodhousekeeping.com/electronics/g28134488/best-cell-phones-for-kids/", "thumbnail": "https://encrypted-tbn0.gstatic.com/images?q=tbn%3AANd9GcRPA_7J0u5V2jn-WyqkkknbSRhQcbt5Wegjtw&usqp=CAU", "type": "image"}, "197": {"title": "What\u2019s left of a Reston cellphone pioneer fades into history", "snippet": "Reston, Virginia-based NII Holdings, whose predecessor Nextel \nCommunications pioneered the push-to-talk cellphone in the 1990s, has \nfiled ...", "uploaded": "2 days ago", "url": "https://wtop.com/business-finance/2020/10/whats-left-of-a-reston-cell-phone-pioneer-fades-into-history/", "thumbnail": "data:image/jpeg;base64,/9j/4AAQSkZJRgABAQAAAQABAAD/2wCEAAkGBwgHBgkIBwgKCgkLDRYPDQwMDRsUFRAWIB0iIiAdHx8kKDQsJCYxJx8fLT0tMTU3Ojo6Iys/RD84QzQ5OjcBCgoKDQwNGg8PGjclHyU3Nzc3Nzc3Nzc3Nzc3Nzc3Nzc3Nzc3Nzc3Nzc3Nzc3Nzc3Nzc3Nzc3Nzc3Nzc3Nzc3N//AABEIAHAAcAMBIgACEQEDEQH/xAAcAAACAgMBAQAAAAAAAAAAAAAABQMGAQIEBwj/xABEEAABAwIDBQUEBQYPAAAAAAABAAIDBBEFEiEGEzFBYRQiUXGBMkKR0hYjkqHRFTNScqLBFyQlNEV0goOEk7GywuHw/8QAGAEBAQEBAQAAAAAAAAAAAAAAAAECAwT/xAAhEQEAAgEEAQUAAAAAAAAAAAAAARECAxIhUUEiIzEyQv/aAAwDAQACEQMRAD8A9napWqNqkag3CysBZQCEIQCEIQCEIQCEIQCEIQQNUgWjVuEGwWUBCAQhCAQhCAQhCAQhCAQhCCFqkCjapGoNghAQgEIQgEIQgEIQgEIQgEKKpqIaWF01TKyKJgu573WA9VXKvaOorQY8Cp/qzp26paRGOrWe0/7h1RLWJq3ao2KRqK2WVgLKAQl2LY1Q4THmrJbOtcRsGZ5HjbwSc7eYOBcR1h8of+1LFpQqwduMN5U1cf7tvzLB24w/lR15/sM+ZLgWhCqR2+w8XtQ15sbaMZ8y1/hAw/lQV/2WfMlwLeVW6zaSWZzocGpjIQbGpqQWRNPQe070sOq5fp7Rn+jq4eYZ8yQYntM+V8jsPiLWucTvZ26a/ot4n1t5JcJJjVsgBNdjVZ2l0ZuHzkNiiPg1vAcvE68UnxbaZ7opBh0JsB+fmu1p/Vbo4+tvVKCyapn31U900gFg+SxLQeOUDQDpYLepj+pe86uynvHiszKbe3sLVIFG1SBbabKt7U4vXUTxT0e7iDmZnVDjqwX6iw8zdWQKm7XQtfisZJJ+rGhJIGp4DgPRSfgViqeck0rWGeQgmSWYnX/Qn1I8kmOKPZUvp+y0oc1jZAcjiHNJt+lxBVirW3on5bAZbXJAF/C6pX8YgmrnzQ7xgmbucr2khvczDjwu1ebVnUj6NYxj5MW7RB80lPBGySZucAbpzQ5zeQJ/csy7SxRNqnPyWpnAS2ivYnlw19Egk3zZ31UUdVNVAP3HaCzJGXcOB4D8EVVLLIysiigDBUSxyWdK2zTcF3Phz9Vn3JpfSfjHJTVspSxolkykWpu6Li/tcCVF+VpqrAaiqbuo3CKU92FmlgdQbX5JbM5zMSZOe0PEbmlse/j3QIba4F+q53vfT4NWU0bWtgZSS6yzx5y6x4AHVa0pz/RlEeDHZ3Ea6bC4DLLG8lujnwsc4+ZLSrAyMe1bvEalINk4o5MLpG7+nEjmgNjM7A436Eq0RMp5Ru4BLXzA6tpQHRt6F98gPS5PRd6Yczfbs1pcSeQWMUjZSU0sdZWQwyGMlkZd3iOZsATYeNk8Zh9bVOa6rnZStsBuaTV1vAykX5+6G+a5cfo6XDNlsYdSQNjPY5S53Fz+4eLjqfUptZ3PRhKDJlGpU4S7D3AtJF73UM+0OHQVLKbfOllc7LaCMyAG17EjQHotrZyFVtoKeSpxQ6BrGsAzP166AHrztw4FNRjUHKCr/wAkhIqvHqOrqHyRCewc5hvCRq05XD4gqSk5dEG3FNFBspWnV7wIxmfa+srL25D0XjBDeNhw8OoXrW2uKUdTh1TSOrHxNMbczXU7iGnODmLgD4Wt1XmJp8NF/wCWYj/hpvlVSJcbQ27e6OPgtNBpZvwXeKfDxILYxE4cf5tL8qx2TDy2/wCVow4aW3EvyoriIF+Db2HJAtYGw4nl5KzDZg1ETSyqbYCwduX66DotPojKAG9sZxv+ZfzSwhpmh87BYanwX0IxrY2BjWta1ugA0A4LyGj2UliqI3mrabOGm6d4r1t0gBOuiWzkkvr/AO6JBtm+2yOMf1KUfspjUV9PTAOqJmRX9kPPed5N4nhyCW1rJMXpJqLsEj6aduR76iTcgtNuAF3n4N4ohpjddBRTvp6upO6AFqZnvae8Bq71s3oqrX7RTsfDNSUsTI43nIJBcjlwBAGnmt9r5mfSSqeAPYaDYcdAkLjNWsY6OMlue91mZdaWI7V4sIcwbT38N04f81w0+KVct2mClsXueQWvIJccxuM+upKhdRz7ouLRfwzKOGGeM99uW7NDm5qXKbcU1a52ISmCppqV0QjDSAx4BF72tn8UlnwzDYJsvYKXKbX0fr+2mmaQSOfu8oc2wObmlzmSlz3Wa+xA0PC4/ElTlahHDhlCZszqKmbkZcmz7f7+qm7BRjORSUojbdxOR97fbS8zyZ3PjsY3sIyl3UW/cnZ3gjbEwNJqXkWJFg0aE/db1V5OHXRVVVHSBmSmBYNRunW8vbWI6id9T3jT9yxI3Ztf7SzIyRsVmABvK5t93goqKCSzn2jdneA1wf4afiohiJ6gTxDdUzw54GUtczXlrmNtbck6q6atMLnzV27e4gZKRm7B4+8SXn4jyVdcZ2VIdE2LNGA7v3LbngTYjQWPNTTy1Va13aqqZ4vqyL6pn3aked1SU5/J+HSP38sUUjvdJzPcfIXcT1XVVY9KWHsdG8ge/M/dt5a2Fzy6FLaamjgaWwxxwg8d20X+KkcxuXXvfrG6FW//2Q==", "type": "news"}, "198": {"title": "Cellphone Carriers Lobby Against Pentagon Plan for National 5G Network", "snippet": "Two federal agencies are moving forward with conflicting plans to \ncommercialize a chunk of wireless spectrum controlled by the Defense ...", "uploaded": "1 day ago", "url": "https://www.wsj.com/articles/cellphone-carriers-lobby-against-pentagon-plan-for-national-5g-network-11602271148", "thumbnail": "data:image/jpeg;base64,/9j/4AAQSkZJRgABAQAAAQABAAD/2wCEAAkGBwgHBgkIBwgKCgkLDRYPDQwMDRsUFRAWIB0iIiAdHx8kKDQsJCYxJx8fLT0tMTU3Ojo6Iys/RD84QzQ5OjcBCgoKDQwNGg8PGjclHyU3Nzc3Nzc3Nzc3Nzc3Nzc3Nzc3Nzc3Nzc3Nzc3Nzc3Nzc3Nzc3Nzc3Nzc3Nzc3Nzc3N//AABEIAHAAcAMBIgACEQEDEQH/xAAcAAABBQEBAQAAAAAAAAAAAAAGAQIEBQcDAAj/xAA6EAABAwMDAgMGBAQFBQAAAAABAgMEAAUREiExBhNBUWEUIjJxgZEHFaHBI0JSsSQzYtHhFjQ2Q3P/xAAYAQADAQEAAAAAAAAAAAAAAAAAAQIDBP/EACMRAAICAgMAAAcAAAAAAAAAAAABAhEDMRIhQQQTIzJRUvD/2gAMAwEAAhEDEQA/ANMCaUjApArelUrPFMDL710zEV1k4AHmmy37U4rBLaypZwD65GwHzqb+FMNxtp6Y63sWg02sp5wtWrfzyMY8kJPjV1KiSbzf5UFPuojlDyjgHUjtkNpHlla3CTz7g86s7VBftlotsaQ2lpbQSh3R8OrGNvmrH3pWkwA/rO2xnep0x1spWq4Q0ttZGdLncAKh4jCSpWc7AHegSRMhxOuUSobpVGYc7cd1Kg4kp3GfVPvfvWk9ervcV5w2xhIZkMaVyEtrWsAZynY4HP2J8d6zrrCzMWm8k2tyMhceOZWEySvGDtyTvqB2+VRyt0a/LlCKyP0N+rRMuVh6fvlzh+zymZWlTTrZAIUrAJTtgqwOfM0OWKPKu78a0XBp1TS5iJMdWAEoR7ynApR3Jwo455G9aT1S4q99GpdZIackORVtlxPwqLjZGQfEE1FtFrbtU21tlDgcUH0IDivhGhBOBkgDKT+5NaJdGcpW7Ccc11AGNqRIxXicUCGk14UiqQHFAHYcUhFIk5p1ICK64UOsIA/zFEH0ABOfuK6jc1SXG1W+73KLIV3EvtNLCXo7qmlj3htlJB2IOx9a6PtSINoU0/PelrL4CHXUJSoJxkJJSADwd8eNJugLuFEZTPdmJRh9bKWlKzylKiQPuTT7kpKG2tZwFSGUjbxLiQKhdJzFToT6lAgsvKZyTnVg8/t9Km3NBcVESMf922o59Dn9qyl9xSJqlYqBAgW5+1RT7HHeaWylSS40CVAjIJyKmSDpbWfJJNRrB/4/a8jH+DZ28vcFCGczCiy3JzLw7jZUjU2VbJOAfp4GqnqZ6FZHY94ksSHe1lgrQcpYQsgqWR5DSMnnFXUIYmXE5zl5H8uMfw0/ehf8Sr8rp9i1v5T2HZKm3kkZKkFB2FWn2QXYfajW6FJdWO1JUlCFDjJBIPy2/WpJFCch9L34dWN5snS64XE/XWf3qx6Yu4ns+yvqUZTI3Ur/ANg8/nuM1a0Ky5IpprqaZppjGCnhdMIpKAMvmdWv2+SwpUV72YJUlSX0jBXkFzChv8RO+PHgcVIk9dPLhwg1bUyGHnlqWsyMLQRgAHIxwvHI+HwqDcbRc1OrZtE1mQwWG3Vw5Su4pLh0qUkZ+EZB+u3rQoZkeXIkagLdoQQ4ohS1N+8E6cfFt99qz2M2z8NJLMizzQjIcROd7mSMZUorGN8HZQ3q9uIzOtic4/xRPzw04awiDBtFwC3zfCp9jK1ERVjUnjXvjfAwds7DnOaSe/Ls9wSzbbxOTgZaUt5w6VBGFYBOAd1ffFJq2Ozfrqrt22W5/QwtX2SajWa4W42yEw3PiKW3HbQUB5OQQkDGM1ia+reqvYXGRdX5LbzSmylxCHNeoY2OnV4mhY2pspkIfbU3IjEBSCM8HSr+1Cj0F9n05bypci45IUlMgJTg527SD/cms1/Hl1bcKyJTwZSyR54SP96GrfpLbNvbs0tEmG2Wnn4twLQWUqPvnSdj/L9vCqHqW5SXFtRZjM1TLbilNiVOU+WjgA4PoSk+vHypLsTNUdAa/DXpVsAgGKhWD/8AP/mqm1vux5XdYUUrDw4PIxwfSrO4SIf/AEh0zBjTGH1x4SQtLawSnCEDcDiqm3DU6B5yBWkdEPZpppDTiN6SpKGKplPVTKAAZ/ohx2yQbk7c58S6qyCpvCSCSpXv8kkcc/pQlcukrrGnvzWEtTY0glMhhlwJcUMgkYON9wcZ38qIerrj1f8Am0eDa5cfQw520NBIAcykFJVqzk76djyfDeqy19cAJ7Vxtszul1RedYaylK/EYz/pPiTtxUgDD0CJKuEaNb3Hm0uoShK3lEal5wRxkbnHIq0nxmlLgRbtHmtPIQ4zoc2UCFAFW/xAJGxHnxvVRaHY8nrW3uRXCRIuCVEYI+J7Pj4EEHwrS+o7Pc7n1IgyI59lcWlvup3Slsnf5HSPvQ+tDQKsqXAgxkRInfVMkaVSlYKSgqAwnbbG5OfKqwXdlu6THXGAptDiw0pshZVpUog+QHn9tq0C4NiL0/PnRE6XUF7BaACkHYg4OxxgVk9kS+oXGQhJdQwnvu4VnAUsAn5ZIO1NMQa21hM2T7Q0XkPPyjFcUv8AhlQOk6/h3wM/pUW82qL+aXtpyWmS6CqPBb14VqKQpSlDcYGkDO3FGfTUWMYFjjs9tx3QJTiUjZoH3jnG2okpT8h6binXUSXYr6qb7MXo8ouqacSR7pIUSCPTUP1x5VQFAu3vRlxJtiQl11t5Ed1tptaEOLWBsnVwNwN8c52FXnS98an3RUTtlC0vBaATz5j5jNUfSDpVcLVbZLjoYkSUPI7S1DSAFDJAI/pTjywfOjm29Jwrj1U3L/iNx4zK3Eho6CVh9QSSfkhW3jQrCjRTSE00q3NNKqQHlGmKNeJphNMQBWpsXLq92a809EaYBUsFtYSVkJbSBsDgBCjuASd8DbHW3Wp9eZultC5FwdIMlnLaknUQ4eMaiTjJJyfU0ZyUMIbcfcaUrIGoIOkr8gdwD9dqhSepLfBW4xKOhDR0uFpPcS1x7qgBkc54wBUtpbLUZS0rAGLFDHW7b7vYfkMzh3HUp91SClGyPMhS858M4rWTg8gHFQ3IcZ5TbhaQSlYdCk+Ktt9ueB9hS3BzRCfOrSotqCd8HOPCmSDsnsOdGPBacdzVgpTxnA+tCX4JxkouF5ecI7oaabCcjOklWT90ijW49tHSS1IVhXaeyMbeOPrQB0VAmo6bmS7fJVEddWyw/wBhI1nflJ9AtOOCd9+KmI0rNbV2IjLzyWkNoALjmhAGcbk+poKtd+g/iDZZrc2G5Eituhsnu52OFJORgg+7uPXnegi59W9aRoBdVc4xjAe6ttKNa0HZK8K97ByCDzzng1T2i8Xe0iBEtaVvszGe7IhNM57+VLBGwz8CeRx9Kqx8Q46UiR5bXT89hmM66iSWGMuJRpbSlwhKhpJ/qUCc/CPOi3oNaHV3aSytCo/fLTAQgJGkOOKznxzrJ+RFUVogfmsZ16xhmNCW6pL0KWwULYc2Kk+o8cEeNGNqhItkVbTa1LU44XHFn+ZRAH9gKZJPWr3qaVVzzSFVAhxNNUqmk000AZbfJD0rqowPzec4yxBkPzXG3ylLhQ2VDQkbJTqSBgeAOSeapuj7ouLeVfmUuS/DdQ4pwMoU4pbg0jUOVHw+lS5tvQepo8SKZC5Fxy292tJWllQKVJQFe6Mp1bk7AZ450my9C22xpZctrjoltZ0yXwFqIOcjgYGDjbFcyms2K6u/DtyYpfDZ3HlVelZF6liIw3a7xFkjIAjv5Q4PTQrCvt9qlv8AVEKbb1Rnmy1IfQEhtajpUTnYKA52OxxVvMYYe2vVsYeAx/GDYcTtxkEZH61WPdPdPtQ3pVugxd1dzutLPx8evGeKnFDjKoS6/DNMuSMofVh3+y/qHXkBnpdpKXSnJ3TjnnGc/XihHp6N+YdPS7W+2PZpc5QkvhYSGglLeBwdz4A7bfSi/qUD/pxltKiMjIJT6E8n7UM9BS2LjJe6ZfaQkOKfkLecwpBGAnTp8efPwro8OGC7M5ZucSLBlQm4NwXCfWjvNm4IKSpJyk7M7VdOyfyqVZblbm3YrYitBlLigoJKhk+/gZ+LggZ33ovf/CmAzrRJ6mQVLSn/AC2UN50gAbZI8P71C6otUE3iPa4E9MJllLaGJLayvslASElWFbnAx4YJ5wKynPtJHTjxuSlKvAlgIcgtyJERK1PMzO04hasmQhagRufH38g/Tg0QsSG5DKXWiSk+YwQRsQR4EcYoN9kas8x6BNWlbBW28lSXFI7W+MEasFPuDfwJG3iCi1MpYt0dKU4JbSpZ8VKIGSfM1vE551sm6qaTSE0wqqjMeTTSqmFVMKqABX8J7aufNuHU8xB1OrLMUHwT/MR9gkH0VWm6RVZYoTNqtkW3xtmo7YQn1xyT6k5J9TVhrrKEVGNI2zZHkm5M84nAoevNuittuzW2u2/sFFtWkOb8KHB58aIFL1VT9Qa/YFAFABcQMaf9QPn6VVJ7M1Jx0yp6oSo2JhBxgDOlPIwKyKfaROtz88IcSiOtaVrDYV3HCcpT8QwMeIBxvWqdZuD2KOgowAMpBwQOP+aTo63xp/RcePNjtvsPFZW24nIV75/2FEVaBNp2jAkFpKx3W9QHIG1WESSxHf1xGlDAwVlWMZ8CPKtf6l/DWzz7apNoiswJqMqaWjOlZ/pUPI+fh+lZeroXqdCyn8mlZB5CkkffOKhwOrHmdeBd05emnoVxhXF5taJEcBHeQHEKKNwDk4x5evrWkQGDEhMxy6t3QnGpZ3x5fTj6VjMTpTqqMGO1aHjoyVIUpvB39VVsFmRJRaIiZyVJkhoBxK1BRSfIkc/Orhfplm47RLJppNKqmKqzAQqrmpVKo1zUaAP/2Q==", "type": "news"}, "199": {"title": "Why Bly Manor creator Mike Flanagan thinks cellphones are 'kryptonite' for horror", "snippet": "In the '80s, no cellphone will bring you help. Eike Schroter/Netflix. For \nMike Flanagan, there's a lot to love about the '80s. As someone who ...", "uploaded": "2 days ago", "url": "https://www.cnet.com/news/why-bly-manor-creator-mike-flanagan-thinks-cellphones-are-kryptonite-for-horror/", "thumbnail": "data:image/jpeg;base64,/9j/4AAQSkZJRgABAQAAAQABAAD/2wCEAAkGBwgHBgkIBwgKCgkLDRYPDQwMDRsUFRAWIB0iIiAdHx8kKDQsJCYxJx8fLT0tMTU3Ojo6Iys/RD84QzQ5OjcBCgoKDQwNGg8PGjclHyU3Nzc3Nzc3Nzc3Nzc3Nzc3Nzc3Nzc3Nzc3Nzc3Nzc3Nzc3Nzc3Nzc3Nzc3Nzc3Nzc3N//AABEIAHAAcAMBIgACEQEDEQH/xAAbAAACAwEBAQAAAAAAAAAAAAAEBQIDBgEAB//EADcQAAIBAwIEAwUHAwUBAAAAAAECAwAEERIhBRMxQSJRYQZCcYGhFBUjMpGx0TPB4TRScpLxJf/EABgBAAMBAQAAAAAAAAAAAAAAAAECAwAE/8QAHxEAAgICAgMBAAAAAAAAAAAAAAECEQMhEjEEIkEy/9oADAMBAAIRAxEAPwDBwZAolDmqbd+V+YZ9KJFynePFMIWJtV8Q1Gq47qE9Uq2aeFYGZNm7UbAD3kgBCg/GvRWjMqvMeUjDILdSPOgY9byhp8tGMsyg4yBvigL7ic17dhC2mPOBGm/1/Sot7HjGx9LaNNKI+GQST42eRmx+lIvaiOWKKOKVGSRWyVYb4xWps+PxcNTe35zleXHFnBYDv0ON8/SgPba8+2cPtudZPCUUyLITnGcAofng/wDtGJRwVaM77MgNfnUceCtqeHRmESJLqHlWJ9nNAu31kr+HWqt7mGJgNeoeXlVG0RLjbxBME71wxpCnTrRMqwyDmRuuSOlByzqq6nAbHalsLSK9MWrpXNELjGN67C63RbQABXJQEGNPTvS3QKBhErDKvXRb596lasVGNeM1JJJQTljjtW5gGgtyPeoXib8llRTmqEmuM7sR61OVDM34r5ag5pmB7C6lW6UJ4tXhx8aKk4PCvjtyZJo3YO2COm5OM4x/IoqwsRYo14xDad998Cgr4yTPbuysWlRw5HvB8Zz8v2oXb0XhpbNDwmaOS2WOWGN1I31KCR8Kjxa+hkubqL7S0iOjAwC18Ckr3ft8qSvLccIZXTLWzdCT+X0NTm41FLHy3sYS8ikCQkkqPMUyRVzSiIbWCSxnImZclRsGBo8XKL160sYRiRWGkSNksAO9W7H400ls5Bgb0Fdhv8akl2DsxNK8hDv1rhcdaWgDZbwLtExGetdW6kc/mpTGQGB7V15MnY0GjWSV/Dud+1EtOMj4UGinqQCDttXVBXY7+vnQZhnGisPzknuKLs4IhcGSYMAiltOf0+tLraY5GE3J3pnao2J5gv8ATjJZj5UjGj2i6aeKW2PP18nPiC/QGmVhYm7UTsuA4yAe1Z2Kb/6JEJYRyphl7Hv+1bW08SLo8OBsCe1dPj41J7LyZ2Tg8N3E6atLMCMEbHNYTjVhcWd9Ck8JRxlSysN9sZr6NA8MZzzAzdgDST2uia8sVuYQomtTnUf9pO/811ZMSq0SkYFrOWOT/T4GM55gP0FcJOd6OvZbk6XaePHbQoHx7VQsAlfZviQK5JUhCjO1R9aNFkpJGs/9a793qowZh+lT5IACAxONWK9p3IpgvDowATMT54XpUzYw9RK2/bFDkjCvXrUlBgYq0P4cHYVWieAHoD0q5QWbTpyuNqJi23ccwBj4QNj5VqIOH6eExrcTaefiRTnou3XtWRkDLEwVgjMwUFjgD1Nba8tbaPCWsuYEQJpB6jGNXnvTY8fKx49iu0aC2uJoIIOa7sCZj0VRjAGfj+1ObJprqYoxcQoBnQCOYfU+QpFYrJFNbi6JBlz193I2x9KaxLbRW+iWSJ7kMdYDElN9hsNtsV1YI8B27NEyyouY4209lUA1n+IcSS3u4o5ovDMGVwdtS+o7daKgnE0bpFLsevKbOn5f4FZrjdzcfeMpGHXCrrPU7eVXm9CsRcVsrq14nPbDxCM5VsdVIyDv6UZYDlQhIhu25fqSar9obtri5GtsMsIQ+vf+9DW08cbaXbVgduxrgyImxzzuUygyeEjx4G+a88iEjOo56bUDG6tEZHwuo7MT1FeS4l0BVKtHuQc9ajxBRfqdnMZyqk4BxmpxzupdMKxXYAHBqhZ5R+IQQcDwjp8c0OcSuFDLkHOB0+JoUYHgZl1IG2FXwNlMk5oBJcfmFFK3YYHwp6GotlKlCHUFc0z4nqtbqK7szIIzIMQkdh5H5UlugTEABg57CtDNpaOM475FNB8ehoob8Q4cL21cAsLlf6Y6acUIvEr2SeaGKG4uFjOOW0gjRNs4GN/nmkcHtNxC3KOV52F3LDGac+z3EvvOWTmxLG7SdW3xkDH7GutTVJhW+i372uLORV4jYKkTbLJzS+Pmc/WjHgj4jYzGMZfOpHz+f0Pl0/aqPa2Mx8ElYsh0MhzpOw1Abb+tA8M47LDYKLGxldlHifOkf5pozU7o0vXsyVwZFuHWdNEuo6lI6HPSuxo2ssNyOwNWcSne84jJczqEaY6io7dv7VBSVdhuV7Fe9csxC/XGI9CknfJxvj0qLSPy1VIyVY5wd8VWdCkZAZ23xjG1XFAy6txp7ZqVAI/aHAZWViR5nNcGqRfw005261GQnALnSB2r0cgMnXC9tq1GKJoXjfS1et20vv0o7isZAEh2zSzNP2Oxk53Cn8venUCiaC2U5CtsSp7YrPRy5iBIOc4PwpzwuGUcOF0ZgIRqUQ437jOaEF7UBfTt5NzGTlbpklVK46V72eYw8SkDYBdQcZ8s/wA0KZDKw1eIb4FViX7PdwzDoGwceRrvyxXBnLhnU0a32iIueEzxE41Bev8AyFJLTMUXK1KVQ+HFNOKsX4bMwOwUN9RWe1kydyAc4qfi1TKeY3aAOJPpvJMHxBj+9Rgj15Yv6gY6mvcVK/a2KDGQCR5bVG2kCgBv1zXPl0x1uKZO6V3kyVyce6MbVGNtBAhcZP0qyTxtlGb1ydqi4QjwbNvlcjFTCeZASXMe2KjCw0FRsnXeo7qMSagPWq1ypJQgZ7Z6VjDXiSM9oCqkkHoKTYIp3cysICIzvnckUlI9TTIctjbK6QcEdKaxTxHg5/F/HiYqEJ90nrSMjBBxn0oyGRWQxD3h19aK1KxXpMjFc6XGTV1wOZAfOl8inAbvVsM+U0k710qfxknj6aN1w9hfcFXI3eIr88VmIjkg+daT2Y5f3PbnOpvF8jqNLvaazitL5ZLcYjnUtp7AjGcUmCVScSnkQcoKQg4qmm4HTdR2+VDLt3o/iatJNHyxklegpbLG8MhWVSrUmZezBj/KLS4UkMBv036V5WBZiMD1qnJxsB+lcIJ7YqQ9BHN8JwMsPeqOoDTI+kk9qp3roJUHA61qNR//2Q==", "type": "news"}, "200": {"title": "Yellowstone proposes improving cell phone, internet service", "snippet": "The National Park Service is seeking feedback on a proposal to improve cell \nphone coverage in developed areas of Yellowstone National ...", "uploaded": "3 days ago", "url": "https://www.bozemandailychronicle.com/news/yellowstone-proposes-improving-cell-phone-internet-service/article_0ee1890b-8059-561b-8ae3-69a2d26f7aa2.html", "thumbnail": "data:image/jpeg;base64,/9j/4AAQSkZJRgABAQAAAQABAAD/2wCEAAkGBwgHBgkIBwgKCgkLDRYPDQwMDRsUFRAWIB0iIiAdHx8kKDQsJCYxJx8fLT0tMTU3Ojo6Iys/RD84QzQ5OjcBCgoKDQwNGg8PGjclHyU3Nzc3Nzc3Nzc3Nzc3Nzc3Nzc3Nzc3Nzc3Nzc3Nzc3Nzc3Nzc3Nzc3Nzc3Nzc3Nzc3N//AABEIAHAAcAMBIgACEQEDEQH/xAAcAAAABwEBAAAAAAAAAAAAAAAAAQIDBAUGCAf/xAA7EAACAQMDAgQEBAMFCQAAAAABAgMABBEFEiEGMRNBUWEUInGBBzKRoWLR8BUjQrHBFjVFUnKSk9Lh/8QAGQEAAwEBAQAAAAAAAAAAAAAAAAECAwQF/8QAIhEAAwACAgICAwEAAAAAAAAAAAECERIDIUFRIjEEIzIT/9oADAMBAAIRAxEAPwD1dY6cWP2pxUp1UrqdHONLHSxH7U8EpYUVm6AYCe1KEdPhaGKnYerGfDoeHT+2htpbD1ZHMdJMftUnFArT2FqyIY/akGP2qYUpBSqVCITR020dTmSmmSrVASFSnAuKUBR4rBstSEBR4o8UdLJakLFDFHQpFYCxQxR0KAwFihijoUBgLFFgUqhQLAggelJOz/lFOEUkjNNEtMVijoUKRYKFChQAKFJkkSJC8jKqqMlmOAKoLvrbpy0l8KXVYWYd/Cy4H3UEUYA0NCswev8Apof8QP2gk/8AWkn8QumQP94N/wCCT+VPV+hZRqaFZWD8Q+l55RGNTRM9mkRlX9SK0trcwXdulxayxzQyDKSRsGVh6gjvSwPI7QoUKABRYo6FAAoVi7b8Q7J+LiynjP8AAwf+VXNl1Vo95gLdiJj/AIZhs/ftWj4rn7RC5Jfku6FNQ3ME/EM0ch/gcGnazLI2pW0F5p9za3UYkgmiZJEbsykYIrlaSNPh/wAzEbRzxzXUmuTeBo1/MBu8O2kbaPPCmuWXIYYzkBfsaqSaFKkYj/MePQUgoNpw3sO2c1e9MdIaz1KGl0yGMQK2GuLh9kYPmAcZJ+gp/qbofWunLY3F5BFLbZx49s+9V9N2QCM/p71QjNxqFiPzc44+tdS6Bb29podhb2Yxbx20ax/9O0Yrl2F8hQ3YAAe3FdM9GzfEdJ6NMe72UJP12CpoaLmhQosipKDoUVNSlVjZ3kKKO7FsAfrQBz5DcMfP796mRzkYo16L1aO2a6aJUiRd7HEgIA9tuf2p6XpHqaOOQJp8zYHylZE548uf9K7F+XXmTmfAvY5BdNGyvGzK47MpwRVnD1DqMfa9uSPQyEj96xOjdPdTy2purAQyxPxn4kS5+gUn1qLqt1r+jz+FqEaxP5ZHB/fj74q3zp/1IlxNfTPRNX6tvzoOoQyNG3iWzoGaPkZBHl9a8jkViGbnOOaly6/qN1F8K5jKyYUhEO4+mKaktrwZT4Ocn+FN3+VYW1T+KNJTldnt3Tevafp+h6faJZMIYoEA2yDk4yTjHmSTVpedQaReWM9s1s7RzxNHIkg4II5HGa8xt9RksbeBLtGjbYq7Z49h7Y88Uv8A2ns8EODyDhlHy9s96v8AS/ZObMHGwGAVB4C8+fauiuhdUtR0foyPKqMlnGjBhjBC47/audo2ClWlyYwRv298fzqwj6m1GCFbKBkFsmQgZSTj3596xSl/0a5a+joXV+qNK0qF5JrpZn7eBCwZz9s8Vl7r8ULaFWMenSFzwqtMMfsK8cbXr091hBPdvD/+1Dnvpn+Ulck/mAOf1zRrAs0ei6z+JutXeVtWWyXsFi5P1yeazOp9Q6rq7btRvpJ/ZjgD6AcZqrsQk0SrJKgkLEDe/JpNzvt2VGVHf0jO7Htxmq+KXRL2IA1S/wDCEP8AaF0IgANomPAFCPVdViP9zq+ooAeMXUg/1qTqlmtnOsaTwT7k3nZHtC8njufSitJ7GMN41mjEj5W3n5T9POoeJ6wdS46tp7Hpf4bX9xf6W63txJM4ZlDMef2rTatc9PTWsFvrS26xuDFKJAFZRgkOPPggc+5rzqbry2sYktuldFtrV3UBnnYvhuORg031F1RrMDiGHqCK7kdSJ/Bs0VYz2K8qc/UH9KnfZBfC1RGs9O0qPqDw7XUIZIUZ1jkEh+cEEAqcYBxzz5irSTofTHZfh9QQAnaUNzCxHoe44/Wsot7ILKZXt7dzKuyOTwlWSNyR8wcDPrwTjn2puSXWGgS2Mm63jJMceR8pPvjPme5oTtdSZ0p8my6ggtZmAnvY5mgVYiseDuVcKuWGCSec98Y9KovhLQJJiIZP5d5JC+Q8u1Vdml6jKZTgBsnJzu/rmrON3OWYduw961lZXZlbWeiNNHb6Zbyu88N1uwFj8s89x388/ao0ckOozCM2kELIoOYAF3A44Pqf3q1DKwwytj3YVHxafHRLLFO67vmSFgpI9jjuB9adLCCctmjh6R6atbRLnW9d+ESTiNlw3iYAztHcjORwPKmJtN6AjaMJ1DcMuTuZ7GXjj2HNVXVGuw6kunJpkMojtbZYl/xZGOfU+3P7VBtJtTu8WcNszSFW42EEADPpmssx7NnwcyWVOUXdxbdNRxH+zOo9PnPfwp7Z7cn6M+R+4puOHagKAEY4Yflx5dqoLmTULCZRdW+M8qSjDd64zUq11RbqJiZpEnUgbAnysvqOeMelTSnHxYlFrtroz2/cuN3BpMrFz8u0fQ4pHiwA/NG4+jj+VEZUzmFjxz8wAI+9LBp/oOLE+3fuQYOMCQbv071OhgPjybnJTYDlsAA/0KropQ8oJbLFueCc1Kv8+Isabgu0cN3x5VSRF3llg0tu0scEMu4py+Bkdx61P8Re5rP20IV94HzetT1ZvU1tPSMKeWWIkycDuafeYRMEXadox2ByahWx2oZmJGD8vHnSA+TnNWST/jSOdsf/AGCqm/uvFuHSLCNtDAgY7ZJ5+1OuSRUC4BBLAZIB/wAqiu0VPTG7a48Fle13xlcHcT51dXGs6oL46hHe2yXRjBLxAc5ABGCO+Dz9Kyx8Tkcj2oh4hIUKSScADkmuSoy8np8f5jiNfBbahqmoagYhe3BlEWdgEarjOM9h7UxbyLHIGbxODkbajzo1uxt5oykyn+8D91PpjypnOCME9+eatdGF8u3g/9k=", "type": "news"}, "201": {"title": "POLICE: Man caught on camera pointing gun and punching man who found cell phone", "snippet": "SAN ANTONIO \u2013 Officers have launched an investigation after a fight between \na man who found a missing phone and an alleged retired police ...", "uploaded": "2 days ago", "url": "http://news4sanantonio.com/news/local/police-man-caught-on-camera-pointing-gun-and-punching-man-who-found-cell-phone", "thumbnail": "data:image/jpeg;base64,/9j/4AAQSkZJRgABAQAAAQABAAD/2wCEAAkGBwgHBgkIBwgKCgkLDRYPDQwMDRsUFRAWIB0iIiAdHx8kKDQsJCYxJx8fLT0tMTU3Ojo6Iys/RD84QzQ5OjcBCgoKDQwNGg8PGjclHyU3Nzc3Nzc3Nzc3Nzc3Nzc3Nzc3Nzc3Nzc3Nzc3Nzc3Nzc3Nzc3Nzc3Nzc3Nzc3Nzc3N//AABEIAHAAcAMBIgACEQEDEQH/xAAbAAABBQEBAAAAAAAAAAAAAAAEAQIDBQYAB//EADkQAAIBAwMCBAQEBAQHAAAAAAECAwAEEQUSIRMxBiJBUTJhcYEUFZGhI1KxwULR4fAWM0NUYnLi/8QAGQEAAwEBAQAAAAAAAAAAAAAAAAEDAgUE/8QAIREAAgICAgIDAQAAAAAAAAAAAAECEQMSBDEhIjJBURP/2gAMAwEAAhEDEQA/AKvZXbaI2Umyu8cYh2cUmyiAnFcUFAA2ykKUTspvToFYPsrlNpGR+NmeJTwpSMvz9vvRGylG6Mh0JDLyCBnFZmm4unTNRrZWDQCC8mlWzuEkCZ+M7GI98HnvmkC8ZHrQ8WlwrxMOp5cAHgDuTgfej1T09Knh3r3N5NF8SEpkUnTonZXbKqSYOFxS7an2V2ymFhnTrunROyu20rEDdOu6dFiPiu6daECdOm9OjelSGOkAIY+KjMdHGOmGOkzSBOlS9PFGCOkkj4qWSaiiuLG5sBbANKoBNNuDg0lu26pY82zotl4+iJtmaUR0QiU8JWsmbUWHBuOZgD3pDIMd6p5riQHhqheeUr8VSnn/AAcMF9hF34mtrO6/DNE5KnDNuAA/3mrjT7uDUImktyxVW2ncMV5XqlzImrXPPmLZXIz6VbeDdTlg1RIo9gWfhxt+LHPHz71iHKltUjU+MqtHpPT9MHmmXHTtozJO6RoO5ZgKo9ZXxQ91J+VXlrFbqfKFC7yD77lNYnWLTWILgPqru8rdndgf9K1k5UoukPDxYyjbPS9ySRLNGwaNxlWHYg00OM96890DVJ9NmjMk0r267v4G7y5Pr/etE3iG2ZxtOCf0prkqQPiteTSpg+tMnxsoCwvhcRCROR2qS4nGCPasZJ7IphhowC8bzUtmeRUFw248U62bYeew7mp4/Uple5eR4xUi4zQQm6femi7GaWRuRrBUSiusrKRnODUbzYSp5LctKxJ7nNRyWhYVGLdeR0ajRPBdvf6XBqCzANdR5lQrndg8Dt7kUNqfgv8AJ4utHfW6Ryt5E6UgYdsncrjj7dqJ0TW7nTtNtrZJE2RDgNHnHmDd/qBTNav7nVoY4jcRR9NcAiInP71yZQ5v9G10epZI6pModX0OXRb6JdS1j8WzJ1DFC0wIQ8KcsSBnHYc1SXN3aXIKXFzPKwfCHhmGec81d6jpd9qV41zeams0zRrGP4IACrnA+L51U/8AB1w0uRqEQ9eY/wD6rp499Fv2edr2tEYsNJlj3W2ttv8ASJ7N2OcfzLwPX9Kh1/w1rWkNvubGfoEAiZYjtwff+X74rRaJ4BmVt357bqp7qkKlv0ZuPrXsVrfRtp89nqKvL1UKMQvxgrg5+ZoVp9m5ey6PGPAN3C1nLaTSDriQsEPcqQO1T6tPtv5lkfYEPbHp78e/6is7eeGtVtJHSS0kk6TY3oN27HqMfrUa6pd2V0PxkRnAwWWdfN+p5Br09I85dteC4voobcbQcAHvzj1/r9qWO7N2lxsdVjePcmT2A4z+2fvUFtqNjcmTowGGZl3OBIQxHsPT50VdyWsI3bR0ugMBT3A/w4+uKB0PN2XgiLNklBk+9Qic5oMdV7eJyOSoqN5THjIoYi/9aUCoRMM04TgVIoIokWRyz5Q/Cu3GPvTwze4H709RuUPniuPHY0gOHuST9amSRVONoI9gSKarqpzgM1O6wfO9c/TimMkMqtwE2gemc0+OQqcoWH0NQDpn/CfsafbANMiE+VmANHYWXcj7Y1XJJwMn1rN+KYmvLGW3VyvVKgZBOCDnir+cb2wiuT/4EcfbNV12/QbY3kY9kY+Y/bnj5mq0TbPNbm3mtptsyFcDv6fY08Xs8oijdywUFR7itNc3Kz3oj2bh2Y9+KrL2zihX8REnTTcQPbikKjQ2UCnTLU4/6S0DqNqCOBVlpDh9IsyOcxKaS4AJ5FMDLDUWp35i3vVH1PnS9Q+9ZCy4PiG5hJjSOIqOAWBz/Wo28R3zcDpAfJf9apXbLmkBrIWy7TxDfD1j+65pzeINQPwyonzWMf3qk3U7dWlTFbLga7qX/cg/WNf8qP0jXL59RtkeWLDSAHcgH9KzStVn4fy2tWWCo2zKx3DIwDmnSGmz1K6tXa0hnkdQZYupsZM7QACee3qKzwQXFkJ7eKQ27vtPTCoCcgc7SD3OO9X2si6ttKRY5WRotPCski5KbsDGftWPGuTaRplrLLHHLAGaTaAQWO5vX647ewrOxukMeeG0uHUozNDuyiKqhQPYZ/ckmh7m8h1CSKNUlV0cAZXAGfv+9Ma6mu1v33s5WMEhQPMSeeai0p2k1fMhwTIoA9cgGjYVGrjwxdVAAU4AAoaf4sU5HMfVb3biqi61DbJzxg0WOjG5pc0wdqUUExjHzGpkCReZvi9qj4U5amM245pdASF8nNKGpiqT2qQRepNNJsLFBrQeCrdbnxDbGRsRw5kbAzn0A/UiqAFV9M0fo+pPY3iyRMYgfKzhd20d849cEA/atB9npt+ZPyq7dLlX6v8AzM+bDLKw749iOPYisT4jYNpFmGcPIIzuAXAUA9uw9frW5mkGoaPc31vdJ0JhJJvEZAY4jOe3cEMPtXnmt3TyWEMWSzQoy8Dv5qmyzIfD+qnTgqyOTby4adVHscirCKALqNvMg/hmXqbkAxyQP8/0rLxy74sbecYFaTw5qSRPZWrKNqbuSPfkf3oRizRTHEUn/sayOoPy5+daO9nAMwH85rLXx8rGgZ//2Q==", "type": "news"}, "202": {"title": "15 Best Amazon Prime Day Cell Phone & iPhone Deals 2020: Early iPhone 11, Samsung Galaxy S20, and Pixel 5 & 4 Sales Presented by Deal Stripe", "snippet": "Save on cell phone & iPhone deals at the early Amazon Prime Day sale, \nincluding all the best Samsung Galaxy S20, Pixel 4, 4 XL, iPhone 11 ...", "uploaded": "6 hours ago", "url": "https://finance.yahoo.com/news/15-best-amazon-prime-day-100400760.html", "thumbnail": "data:image/jpeg;base64,/9j/4AAQSkZJRgABAQAAAQABAAD/2wCEAAkGBwgHBgkIBwgKCgkLDRYPDQwMDRsUFRAWIB0iIiAdHx8kKDQsJCYxJx8fLT0tMTU3Ojo6Iys/RD84QzQ5OjcBCgoKDQwNGg8PGjclHyU3Nzc3Nzc3Nzc3Nzc3Nzc3Nzc3Nzc3Nzc3Nzc3Nzc3Nzc3Nzc3Nzc3Nzc3Nzc3Nzc3N//AABEIAHAAcAMBEQACEQEDEQH/xAAbAAEAAgMBAQAAAAAAAAAAAAAABAUBAwYCB//EADcQAAEEAgAEAwUGBAcAAAAAAAEAAgMEBREGEiExB0FREyJhcYEUFTKRodEjMzaCcnN0sbLC8f/EABoBAQADAQEBAAAAAAAAAAAAAAABAgMEBQb/xAArEQACAgIBAgYBAwUAAAAAAAAAAQIDBBEhBTESExQyQVFhI+HwIiQlUsH/2gAMAwEAAhEDEQA/APuKAIAgCAIAgCAIAgCAIAgCAIAgPIcCgPSAIAgCAIDBIQDYPYoDKAIAgCAIDn4eL8HczIwta66W6/maBFE4gEAk+9rXQA/+oDl/DOvh8HTzVurnn5CvHyGd5rSR+zDQ48xB6uceuyPQIC+seIfC8FWGwckXMm5uRrIJC46OiS3l2OvqgN1zjrhynSr25ci10VkExCNjnOdo6PugbGj066QFphszQzlJtzF2BPATy75S0tPoQeoKApb/AIhcMY+26rPktyMOneyhfIGn5tBH5IDoqN2tfqx2qczJoJBtkjDsFAfP/G86wFE63q1vXr7jkBFb4UsbVjs4zNWILRaHtc5mhvXq0ghAWnhzxHkbNu9gc84vvUt8sru72g6IPrrpo+YP5gWl7xD4Yo2nVpciXSNOnGKF72g/MDR+iAsLHFWFr4iPLSXgaEj+Rs0cb3jm9CGgkfUICfDkqk2Nbko52mm6L2ol0QOTW9+qAj4LPY3P15LGJndPFG7kc4xPZ11vXvAeqAi8M8PYrFY+k6nShZM2Ebm5BzuJA2S7v1QHznw8/pLi3/K/6PQFn4a8OYq9wdZs3acU8th0jC97dlrW9AGny9eiAi+DmCx2Sxl29kKkViUvbEBKzYa3lBOh8d/ogK3heWfH4HjllAuBgDAwA/hbzSNJ+fL/ALICTwZj83Jw637swWEu1Jy8Plsv/iP6kad6a7IDqfCrFZDFY65HbkgkrSTB8BgnErQdEOGx8ggIPjh/T1L/AFJ/4OQHdNuVqOLinuTxwxMhaXPkcAB0QHzXgy1FkuOeIOI2hwx8ULy5xHcEDXT4tYTpAeMFJkszWt2cBwphY8dI9wfHYPvSHpsb30/QDyQHjwvx7M3wvxBipnfwZnsLN9eR5HR35tafogKSLiO1S4KucLSMe26LXsWtHUhjnEvbv/ENf3ID7Bwjh24HAVMeNc7G80p9XuO3H8z+iAta8XsYI4gdhjQ3frpAcvguB62GxeUoQ3Z5WZFvK9z2t2zoR06fHzQFjw1w9Fw/hfuuGxLNHzPd7SQAO975IDTwbwtDwpRlqVrUthsjw8ulAB2GgeXyQGvhzhCrgp8pIyxJZbkXblZM1ugNuOhry9490BR2fC6t7ab7szF6jVm/mV2HbSPTex0+e0B1XDfD1DhvH/Y8cwhrnc8j3HbpHdtn6AD6ICPxfwxDxRTgq2LM1dkUvtOaIAknRGuvzQHLweEGHjl55L1yT4aY3f10gO3xuFoYvHfd9GsyKtohzOp5t99k9SSgOSg8NIa00kdXNZCHGSu3LSY7QePQu32+m0BdcI8J1+FY7bK1macWXNcfaAe7rfbXzQHE4OnW4m8U8hkq7G/YaMjZDrqHvDeRp+rmk/2/FAfWUAQBAFGwYKkFTJnqkb3McJNtJB91eRPrGPCTi+52RwbZLZIp5WrbeGRvIeezXDRK6qOoUXvwxfJnbjW18tcE4dV2nOZQGNoAT06ICJFkIpbklVvN7SPv06Lkry4TulUu6NZUyjBTfZkpwD2lrhsEaK6zIiYzE4/FRujxtOCqx525sLA0E9kBNQFFBlrMVlsGSriPn/C8LxKuo3QtVWTDTZ3Txq5Qc6Zb0LWWsx3pakUAkcOjNd9631U3dSshkSohDxP4JrxISqVkpaQgytmK0yDIwCMPPuuHkq1dRuhaqsmOtkTxYODnU96Lz4L20cJz2HiZLk7wkY14DugcN+ZXz3TYRnk2qS2elltqmvR64gx8UVb7VAwRyNcNlvTa06tiV11O6v8Apa+iMK6UpeXLlM3S5Z0dSt7NntbMzQQ3evqt7ep+XTBpblJGUMXxTlt6SPH3ldqyxjIV2iN7tc7T+FZvqF9El6mOk/lFvTVWJ+VLlEq/ZuRyMjp1efmH8xxHKPgurMyL4tRpjvfy+xjTXXKLdktfg0VMlZF1tS9C1j3/AIXNKwozrVeqMiOm+xrZjV+X5lT4RppnXEFsnsGu3+ixxn/kbGaWp+lgjDMpkLXPLTrMMTPInbiEj1HKvTnRBOK++4eLRXpWS5Zc0pnzV2vliMTz3aV6+PZKytSlHT+jhsjGMmovZIW5Q5fI2WZWzXgqAnR2Xa1ra+ZysiOfbCuhdvk9Wmt40JTsMy220+IJ5ZGF0fZxA2R0CSyFR1GcpLa/YKp24sYp8mMjZblLVeCo1zuVxJcRrvr9lOVkRz7oV0revn6FNbxoSlP5OmC+jR5Ry9HIRUcjcdMHHmcQOUb8yvl8bMrxMm1z+f3PXuondTBRNl69JmCKlOJwbvbnFa5OVLqOqKFwytVMcX9Sx8nnMVBWnrPfzms1gjc5ncaUdQxlVZXOW/Clrj4GLa7Izivc3s1vbjJJI44XWpy92jp3b8wqP0c7FGDlJv8AL/6X3kRTctI3ZV+8oyC1JJHUDRrl8+n7rXOn/dKu6TUNGeMv0XOCTkR4vs4zNYU5HviD9AuPn8Fzw8r11flSfh/nY2l4/Ty8a5JtM64gudN6aenr2XbjS11G3j+cHNbziwRXvdjz7WSJ89SYE6YATv8AZefOeJuTjJwl9HTFXLUZJSRfYKaeei19jZOyA4+YXu9Mtttx1Kzv+TzsuEIW6gWYXpHMaY4Iof5UbGDzDW6WcKoQ9i0WlOUu72VMVWb7/nlfCTA9uuYjoegXlV48/XznKP8ASzrlbH0yinyi2grxQj+FGxm+/KNL1YVQr9i0ckpyl3ZtK0Kmo1YCesMZ+bQsvIr/ANUW8cvs9sjawaY0NHoArxio8JFW2+4cxrwQ5oIPcHzUyipLTHKe0eI6sMJLoomNPq0aWcKa4e2KReU5S4bEteKZvLLG14Hk4bU2VQs4ktkRlKPtejP2eLbSI2Dl7dOyKqC1pdiPE/sCCMPLwxocfPXVSq4p7S5Dba0zy+pBI7mkhjc71LQquiuXMoosrJpaT4NwAAWiWihh7uUfFSTo9IQY0EBkdEAQBAEAQBAEAQBAEAQGiQ+8oLI3qSoQBAEAQBAEAQBAEAQBAEBGl3twBAJ7b7Kr3rgsiSrFQgCAIAgCAIAgCAIAgCAIDTKOu1DLI3KSoQBAEAQBAEAQBAEAQBAEBhwDhoqAZUgIAgCAIAgCAIAgCAIAgCAID//Z", "type": "news"}, "203": {"title": "Yellowstone proposes improving cell phone coverage, internet", "snippet": "The National Park Service has asked for the public's feedback on a proposal \nthat would improve cell phone coverage in developed areas of ...", "uploaded": "3 days ago", "url": "http://nbcmontana.com/news/local/yellowstone-proposes-improving-cell-phone-coverage-internet", "thumbnail": "https://encrypted-tbn0.gstatic.com/images?q=tbn:ANd9GcTJYSrjJ13gMoFAq72-xpJdTcaLx08Zk4VNwB5rQI3puP_1gjz0z3BgN7s&usqp=CAI&s", "type": "news"}, "204": {"title": "Millions qualify for free monthly cell phone service. Are you one of them?", "snippet": "There is a government program that offers free cell phone and mobile \nhotspot service. Qualifying is easier right now than ever. Here's how it ...", "uploaded": "6 days ago", "url": "https://ktla.com/morning-news/technology/truconnect-lifeline-free-cell-phone-service-medicaid-snap-unemployment/", "thumbnail": "https://encrypted-tbn0.gstatic.com/images?q=tbn:ANd9GcSxcfVrbRYASKtv35nhY1H4p6oR_g0vLGM6KvBwMe8EiErWzveAZaLQro0&usqp=CAI&s", "type": "news"}, "205": {"title": "One Way to Prevent Police From Surveilling Your Phone", "snippet": "Use Signal and add a PIN code to your phone's SIM card to help protect \nagainst spying.", "uploaded": "2 weeks ago", "url": "https://theintercept.com/2020/09/25/surveillance-sim-cloning-protests-protect-phone/", "thumbnail": "https://encrypted-tbn0.gstatic.com/images?q=tbn:ANd9GcS115iH3nh8ZObeKPzw-KXc-PLR4rpM_1Vybn2uAYK4bgIFVFbJxk4fThA&usqp=CAI&s", "type": "news"}, "206": {"title": "The 5 Best Cheap Phone Plans (2020): Alternatives to the Big Carriers", "snippet": "If you're a Verizon, T-Mobile, or AT&T subscriber, these networks may save \nyou a lot of money each month.", "uploaded": "3 weeks ago", "url": "https://www.wired.com/story/guide-to-mvno-phone-plans/", "thumbnail": "https://encrypted-tbn0.gstatic.com/images?q=tbn:ANd9GcTfutPEAk7NOxNvg1YdqbCrDLB_7BV17Tx9F1idmm0cyhbZvpWNs3iN9Ng&usqp=CAI&s", "type": "news"}, "207": {"title": "Best phones under $500: iPhone SE, Pixel 4A, Galaxy A51 and more", "snippet": "If you're looking for a phone on a budget, check out CNET's top 8 picks.", "uploaded": "2 weeks ago", "url": "https://www.cnet.com/news/best-phones-under-500-2020-iphone-se-pixel-4a-galaxy-a51-moto-one-5g-and-more/", "thumbnail": "https://encrypted-tbn0.gstatic.com/images?q=tbn:ANd9GcRnRg3zaoJXQFUl2Y0kwKrFA_YrXCleAFE_Ld9deFL64OYTfHsnDKM3eCI&usqp=CAI&s", "type": "news"}, "208": {"title": "IRS Use of Cell Phone Location Data Falls in 'Legal Gray Area'", "snippet": "Government agencies typically need a search warrant to obtain cell phone \nlocation data on a specific person over a set period of time, said Faiza ...", "uploaded": "3 days ago", "url": "https://news.bloomberglaw.com/privacy-and-data-security/irs-use-of-cell-phone-location-data-falls-in-legal-gray-area", "thumbnail": "https://encrypted-tbn0.gstatic.com/images?q=tbn:ANd9GcRE6ow65zyHX9MQgMDdkIn3jP5GtHPf9JAF_ew8Yju75lkZdIBK7z3EABc&usqp=CAI&s", "type": "news"}, "209": {"title": "Teen rescued from Pasco storm drain after climbing in to get dropped cell phone", "snippet": "The teen had dropped their cell phone into a storm drain while walking home \nfrom the bus stop, then removed a manhole cover, climbed in and ...", "uploaded": "3 days ago", "url": "https://www.tampabay.com/news/pasco/2020/10/07/teen-rescued-from-pasco-storm-drain-after-climbing-in-to-get-dropped-cell-phone/", "thumbnail": "https://encrypted-tbn0.gstatic.com/images?q=tbn:ANd9GcS0qdgzTCftGp3pvmYW5EZwfI-wAXuhBT3c_BGz5EP79ESUi0sqkAKTzp0&usqp=CAI&s", "type": "news"}, "210": {"title": "Column: Payphones in Racine, almost extinct but not entirely", "snippet": "With the rise and popularization of cell phones since the 1990s \u2013 95% of \nAmericans pack a cell phone today \u2013 and the concurrent lead-balloon ...", "uploaded": "4 hours ago", "url": "https://journaltimes.com/news/local/column-payphones-in-racine-almost-extinct-but-not-entirely/article_90121bac-60ec-59c4-8091-00394360522d.html", "thumbnail": "https://encrypted-tbn0.gstatic.com/images?q=tbn:ANd9GcRO60YHUN3N5hwhmVveCm6-0qxdutB1Vfygkg6XTQo0P6Q37QD8Wl_lUXU&usqp=CAI&s", "type": "news"}, "211": {"title": "The Headache Of A Cellphone - San Francisco News", "snippet": "I understand on a technological advancement it has its perks, but the \nanxiety and stress that I receive from my cell phone is just too much to ...", "uploaded": "1 day ago", "url": "https://www.thesfnews.com/the-headache-of-a-cellphone/68439", "thumbnail": "https://encrypted-tbn0.gstatic.com/images?q=tbn:ANd9GcTTE9tfVccxLe36biNhWDrp6SGWYHN05KKnbXjuHqgf4cMIs9y1r8gwEYQ&usqp=CAI&s", "type": "news"}, "212": {"title": "AT&T 911 cell outage in Kent & Sussex Counties - State of ...", "snippet": "AT&T cell phone subscribers in Kent and Sussex Counties are experiencing \ndifficulties when dialing and texting 911. In case of an emergency, ...", "uploaded": "1 hour ago", "url": "https://news.delaware.gov/2020/10/11/att-911-cell-outage-in-kent-sussex-counties/", "thumbnail": "https://encrypted-tbn0.gstatic.com/images?q=tbn:ANd9GcQKh73hh-roBjvxAYsPbdz7O96FHqM2B0vKS00bFaF3XFESXbyNO10YBdk&usqp=CAI&s", "type": "news"}, "213": {"title": "Millions qualify for free monthly cell phone service. Are you ...", "snippet": "(KTLA) \u2014 There is a government program that offers free cell phone and \nmobile hotspot service. Qualifying is easier than ever right now.", "uploaded": "5 days ago", "url": "https://www.wavy.com/10-on-your-side/millions-qualify-for-free-monthly-cell-phone-service-are-you-one-of-them/", "thumbnail": "https://encrypted-tbn0.gstatic.com/images?q=tbn:ANd9GcSJ46Yfl0pCA3MRFQM7muctLGQDc4CmJl0NvyEt2aPoMb8w69LZzqpGklY&usqp=CAI&s", "type": "news"}, "214": {"title": "NSC Survey Reports Low Percentage of Drivers Following ...", "snippet": "... Reports Low Percentage of Drivers Following Cell Phone Use Laws ... The \nsurvey also revealed that 46% of people look at their phones to ...", "uploaded": "4 days ago", "url": "https://ohsonline.com/articles/2020/10/07/nsc-survey-reports-low-percentage-of-drivers-following-cell-phone-use-laws.aspx", "thumbnail": "data:image/png;base64,iVBORw0KGgoAAAANSUhEUgAAABAAAAAQCAMAAAAoLQ9TAAAANlBMVEVHcEywERawERawERawERawERawERawERawERawERawERawERawERawERawERawERawERawERa0xA3RAAAAEXRSTlMAnfeyJUpmLhQ7ilfuztxwBTm6rkcAAABjSURBVBiVrU9BDsAgDMLa2ladG///7DT7wgiQQMIB4Be0FrAMU7Rbd+aG8zJ2kUXFYB8snBebsNgenKJSZp/ahYbgXBxnkrIKB+C1GsrtxbLWBkRqqnm4f8J21czwQ43njyMvOUQEHsEVoYYAAAAASUVORK5CYII=", "type": "news"}, "215": {"title": "Hacked cell phone: The Record for Tuesday, Oct. 6", "snippet": "8:04 p.m. Officers received calls for a missing cell phone in the 800 block \nof Weiss Circle. 4:35 p.m. Routt County Sheriff's Office deputies \nreceived ...", "uploaded": "5 days ago", "url": "https://www.steamboatpilot.com/news/hacked-cell-phone-the-record-for-tuesday-oct-6/", "thumbnail": "https://encrypted-tbn0.gstatic.com/images?q=tbn:ANd9GcTB2F3I6HIRYL3qxB6VbC-xYgioeBFIxFqXb7rCJPip84CrUm8W_desYuk&usqp=CAI&s", "type": "news"}, "216": {"title": "When Teens Should Pay For Cellphones | Moms.com", "snippet": "We didn't even know what a cellphone was when we were our teen's age. \nRegardless, we've gotten with the times now and know that a ...", "uploaded": "1 day ago", "url": "https://www.moms.com/teens-age-pay-cellphone/", "thumbnail": "https://encrypted-tbn0.gstatic.com/images?q=tbn:ANd9GcQ-z-V9Yu32_yuvyK-gbKVR1glxxWTPBiirmcug5UUOaH2O1K6ssiiVawA&usqp=CAI&s", "type": "news"}, "217": {"title": "911 cellphone calls in Kent and Sussex counties experiencing difficulties - again", "snippet": "Delaware officials are reporting AT&T cellphone users in Kent and Sussex \ncounites are experiencing difficulties when dialing or texting 911.", "uploaded": "13 mins ago", "url": "https://www.delawareonline.com/story/news/2020/10/11/911-cellphone-calls-kent-and-sussex-counties-experiencing-difficulties/5960846002/", "thumbnail": "https://encrypted-tbn0.gstatic.com/images?q=tbn:ANd9GcSmwB5pRZkKjHAYgOzkGfIdXXZfhLVyV3VyMJDyXuIRhGqV5DEeZVDsKB0&usqp=CAI&s", "type": "news"}, "218": {"title": "Your Cell Phone Can Tell If You Cheating", "snippet": "However, with the advent of cell phones, and social media that excuse just \nwon't cut it in 2020. How do you feel about your significant other being ...", "uploaded": "3 days ago", "url": "https://kiss951.com/2020/10/07/your-cell-phone-can-tell-if-you-cheating/", "thumbnail": "https://encrypted-tbn0.gstatic.com/images?q=tbn:ANd9GcQrPG76Z--b3w2lsbI-a2ppVSNsfj5Nw_MUQBPBTLn9ROh1T7FdYRjbfog&usqp=CAI&s", "type": "news"}, "219": {"title": "Cellphone rings in alleged burglar's pocket as homeowners ...", "snippet": "The homeowner dialed his wife's cellphone number and heard the device \nringing in Bisbee's pocket. The Stuttgart man retrieved the phone, as ...", "uploaded": "5 hours ago", "url": "https://www.ktlo.com/2020/10/11/cellphone-rings-in-alleged-burglars-pocket-as-homeowners-search-for-missing-device/", "thumbnail": "https://encrypted-tbn0.gstatic.com/images?q=tbn:ANd9GcRLP20MUgflQakoRPjTbiogFAkxLiOM2BuiI2zGnDNdmi48Y4DswMoU4Io&usqp=CAI&s", "type": "news"}, "220": {"title": "City to appeal Verizon cell phone tower case to SJC - Itemlive", "snippet": "... d/b/a Verizon Wireless, regarding the installation of a cell-phone \ntower near Michael's Limousine on Lynn Street is adding another chapter.", "uploaded": "5 days ago", "url": "https://www.itemlive.com/2020/10/05/city-to-appeal-verizon-cell-phone-tower-case-to-sjc/", "thumbnail": "https://encrypted-tbn0.gstatic.com/images?q=tbn:ANd9GcQ_TvK_u85-3Vb_37bsXK68eARYiAaYuwdnpt-yOIMHTem6czjuhXDNLVA&usqp=CAI&s", "type": "news"}, "221": {"title": "Wearing earbud connected to dead cell phone still distracted ...", "snippet": "... driving in Surrey despite his claim that the cellphone battery was dead \nand the only thing connecting him to his phone, by way of his earbuds, ...", "uploaded": "1 day ago", "url": "https://www.surreynowleader.com/news/wearing-earbud-connected-to-dead-cell-phone-still-distracted-driving-judge-confirms/", "thumbnail": "https://encrypted-tbn0.gstatic.com/images?q=tbn:ANd9GcSObj3MmKqaU9ffypJLPtJ0GKDGOed1QfjbJ7Qp4TzCV8O2zn715hgzMMk&usqp=CAI&s", "type": "news"}, "222": {"title": "Tax Agency Watchdog Is Investigating IRS Use of Cellphone Location Data", "snippet": "The data is drawn from ordinary cellphone apps that record location \ninformation to serve targeted advertisements. Typically, the phones' ...", "uploaded": "4 days ago", "url": "https://www.wsj.com/articles/tax-agency-watchdog-investigating-irs-use-of-cellphone-location-data-11602014554", "thumbnail": "https://encrypted-tbn0.gstatic.com/images?q=tbn:ANd9GcQ8eUvyB71z_-MnEwm-mQIOWIQs-7vR-W-1nJL67TU&usqp=CAI&s", "type": "news"}, "223": {"title": "Chauvin ordered to establish residency, get cellphone", "snippet": "... Derek Chauvin, one of the four officers charged in the killing of \nGeorge Floyd, must establish a residency and obtain a working cell phone.", "uploaded": "1 day ago", "url": "https://www.minnpost.com/glean/2020/10/chauvin-ordered-to-establish-residency-get-cellphone/", "thumbnail": "https://encrypted-tbn0.gstatic.com/images?q=tbn:ANd9GcT4E8G2MAKrwHcg53N5HcpCvCLnkg5z8fSCJzxA4P3UwkQCOcL9F8b1fJQ&usqp=CAI&s", "type": "news"}, "224": {"title": "Teen Stuck In Manhole, Trying To Get His Cellphone | Moms.com", "snippet": "Teen Gets Stuck In Manhole Trying To Get His Cellphone. Teen had dropped \nhis cell phone down a storm drain and tried to get it, but got stuck.", "uploaded": "2 days ago", "url": "https://www.moms.com/teen-stuck-manhole-getting-cellphone/", "thumbnail": "https://encrypted-tbn0.gstatic.com/images?q=tbn:ANd9GcQ7DcVXGPjVi6K8m2BgoHxI1aLZ7xLVY4V4J6y4AhBoZazjiy5daP2fI38&usqp=CAI&s", "type": "news"}, "225": {"title": "VIDEO: Boswell Murder Trial Continues Monday Discussing ...", "snippet": "Cell phone data indicates Sydney's phone arrived at Boswell's home in \nWilber a few minutes after 8 p.m. on Nov. 15. FBI Forensics Examiner ...", "uploaded": "5 days ago", "url": "https://krvn.com/regional-news/boswell-murder-trial-continues-monday-discussing-cell-phone-data-used-dna-testing-on-evidence/", "thumbnail": "https://encrypted-tbn0.gstatic.com/images?q=tbn:ANd9GcRL5Hc81Z17bvvwd_wDIhvZHtBX9w6rzvVYWyTgHoO8_vpALrXAU5gvxCY&usqp=CAI&s", "type": "news"}, "226": {"title": "Bathroom Stall Cell Phone Misunderstanding: Hillsborough Sheriff", "snippet": "BLOOMINGDALE \u2014 RIVERVIEW, FL \u2014 A man who was thought to be a suspect in \nwhat was mistaken as him filming with his cell phone in a ...", "uploaded": "4 days ago", "url": "https://patch.com/florida/bloomingdale/man-accused-filming-under-bathroom-stall-hillsborough-sheriff", "thumbnail": "https://encrypted-tbn0.gstatic.com/images?q=tbn:ANd9GcTuT1KUUELf7Gy3R7EhvcIHLd4UL0rULdVRdDm59viMLl8MDfyGsdYsxSc&usqp=CAI&s", "type": "news"}, "227": {"title": "Review: 'The Social Dilemma' reveals shocking truth of cell ...", "snippet": "Some studies have connected suicide, depression and anxiety to cell phone \nusage. By putting the phone down, we can become more present in ...", "uploaded": "3 weeks ago", "url": "https://www.theslateonline.com/article/2020/09/review-the-social-dilemma-reveals-shocking-truth-of-cell-phone-social-media-usage", "thumbnail": "data:image/png;base64,iVBORw0KGgoAAAANSUhEUgAAABAAAAAQCAMAAAAoLQ9TAAAAVFBMVEX////5+fnX19f19fXw8PBJSEjh4eGHh4fLy8vU09OcnJyUk5PDw8Pa2tp8fHxEQ0QxMTF2dnZTUlOjo6Pq6upnZ2c+Pj6xsbFdXV04ODi8vLxSUVFJ1W6dAAAAW0lEQVQYlbWKWQ6AIBBDZwDZd8EF739Px2jiBbQ/fX0pwHdB+TJTOnBjnX928BghITPC3kLmlEsFlnQO00yC+4Z9gVWFzguScNvuZB1HHPRoJDQAFReI4oJfcgKdHQMdacA2ggAAAABJRU5ErkJggg==", "type": "news"}, "228": {"title": "South Brunswick Police Investigating Cell Phone Theft", "snippet": "South Brunswick Police Investigating Cell Phone Theft. Police said the \nsuspect stole a package containing two iPhones. By Sarah Salvadore, ...", "uploaded": "1 week ago", "url": "https://patch.com/new-jersey/southbrunswick/south-brunswick-police-investigating-cell-phone-theft", "thumbnail": "https://encrypted-tbn0.gstatic.com/images?q=tbn:ANd9GcSmlWfl1uh4En9fMmCvs2AoAsVr4tacagzGkGJP28DiASXe76fHcdpxYs0&usqp=CAI&s", "type": "news"}, "229": {"title": "UPDATE | 911 service restored for cell phone customers in ...", "snippet": "Cell phone users in Kent and Sussex County can again use 911 following a \nmultiple-hour disruption in service Monday evening, according to ...", "uploaded": "5 days ago", "url": "https://www.wdel.com/news/update-911-service-restored-for-cell-phone-customers-in-kent-sussex-counties/article_3ff7fc42-0768-11eb-b238-37ff0928465c.html", "thumbnail": "https://encrypted-tbn0.gstatic.com/images?q=tbn:ANd9GcSFc4O6XYJOPfMHuaP4m3TFsVBpQF50FDheg6SmXoLH8njLhVlE5wpKJxc&usqp=CAI&s", "type": "news"}, "230": {"title": "New Nationwide Program Offering Phones to Millions of Low-Income Americans", "snippet": "While there are other companies that offer free cell phone service to \nqualifying low-income individuals, TruConnect differentiates itself by ...", "uploaded": "3 hours ago", "url": "https://www.newsweek.com/free-phones-americans-1538135", "thumbnail": "https://encrypted-tbn0.gstatic.com/images?q=tbn:ANd9GcQNH0ppjO40ebErUlSOt3CB0zVrjIHSUBDpZc-Lu2CTrpv3Y3jYDBqoMSo&usqp=CAI&s", "type": "news"}, "231": {"title": "Faxing from Your Cell Phone in 2020", "snippet": "In this article we will take a look at this mobile fax technology, the best \napps out there, and how you can send fax from your cell phone in just a ...", "uploaded": "5 days ago", "url": "https://www.techiexpert.com/faxing-from-your-cell-phone-in-2020/", "thumbnail": "https://encrypted-tbn0.gstatic.com/images?q=tbn:ANd9GcR8nHK8IrC-vz_UrPZVzOl0qG48QikuATWWMF-mPYkfs6UKyZ3QO-9jK1Q&usqp=CAI&s", "type": "news"}, "232": {"title": "Judge: Poker player's cell phone pinned to motel meetup, murder site", "snippet": "A Clarkston judge sent a homeless man's homicide case to trial Monday, when \ncellphone evidence placed Jeffery Morris and Susie Zhao at a ...", "uploaded": "4 weeks ago", "url": "https://www.hometownlife.com/story/news/local/milford/2020/09/15/judge-poker-players-cell-phone-pinned-motel-meetup-murder-site/5799138002/", "thumbnail": "https://encrypted-tbn0.gstatic.com/images?q=tbn:ANd9GcT4kRQqG0Bk3QRi1tRDekaaWuqh9m6HuPyS2qpmPjng0_6RDx0Jj-DcpCg&usqp=CAI&s", "type": "news"}, "233": {"title": "Suspect is arrested after child pornography is found on cell ...", "snippet": "Detectives from the P.D.'s Internet Crimes Against Children (ICAC) Task \nForce were contacted by an Uber driver who discovered a cell phone left ...", "uploaded": "1 week ago", "url": "https://www.fontanaheraldnews.com/news/suspect-is-arrested-after-child-pornography-is-found-on-cell-phone-left-in-uber-drivers/article_5af755fe-082d-11eb-8d80-ff42c8de20ee.html", "thumbnail": "https://encrypted-tbn0.gstatic.com/images?q=tbn:ANd9GcSLl-w-r0Tllb3jFTRdDenBSv5AQQef-bXI4LgdOwUKwC-a0y5Qv-Lg0JM&usqp=CAI&s", "type": "news"}, "234": {"title": "Grand Rapids restaurant, cell phone store, burglarized overnight", "snippet": "\u2014 Officers from the Grand Rapids Police Department (GRPD) have confirmed \nwith Fox 17 that a local restaurant and a cell phone store were ...", "uploaded": "6 days ago", "url": "https://www.fox17online.com/news/local-news/grand-rapids/grand-rapids-restaurant-cell-phone-store-burglarized-overnight", "thumbnail": "https://encrypted-tbn0.gstatic.com/images?q=tbn:ANd9GcT3HhyeyplU8r_JlIAhENeNCJKLkEZ97-8pc33-tFxBc7Ky4KReA3K7jZ4&usqp=CAI&s", "type": "news"}, "235": {"title": "Cal Matters: \u2018Totally inadequate\u2019: Most Californians in wildfire-prone counties aren\u2019t signed up for emergency alerts", "snippet": "Aldrich and her mother assumed, as do many cell phone users, that they are \nautomatically enrolled to receive evacuation alerts in the event of ...", "uploaded": "3 hours ago", "url": "https://www.ukiahdailyjournal.com/cal-matters-totally-inadequate-most-californians-in-wildfire-prone-counties-arent-signed-up-for-emergency-alerts", "thumbnail": "https://encrypted-tbn0.gstatic.com/images?q=tbn:ANd9GcSKcEZCwth8Z0LWJuZ9slw6Z1_caqz19g_3d--7ID6uUqehOCGq3ZQghkk&usqp=CAI&s", "type": "news"}, "236": {"title": "Why does the cell phone heat up? \u2013 Brazil teams \u2013 re:Jerusalem", "snippet": "In some situations, it is normal to feel a slight warming up when using the \ncell-phone for a long time. This process occurs because the smartphone ...", "uploaded": "2 days ago", "url": "https://rejerusalem.com/40931/why-does-the-cell-phone-heat-up-brazil-teams/", "thumbnail": "https://encrypted-tbn0.gstatic.com/images?q=tbn:ANd9GcRJMX9kOp1FHDGJsHZrKixTF_1F2wg8slDUNQjDpl3m4OzuddXXQRd6kQQ&usqp=CAI&s", "type": "news"}, "237": {"title": "Cell phone battery pack cases sold on Amazon recalled because they may burn users", "snippet": "Seventeen models of Endliss Technology Trianium battery cell phone cases \nsold on Amazon have been recalled because they may overheat and ...", "uploaded": "3 days ago", "url": "https://www.pennlive.com/life/2020/10/cell-phone-battery-pack-cases-sold-on-amazon-recalled-because-they-may-burn-users.html", "thumbnail": "https://encrypted-tbn0.gstatic.com/images?q=tbn:ANd9GcSePIhW6dWK-RINWmT0S-F8v4hbNSFZIk1YjLD2dYFWrGk9GTYKKhdRfZU&usqp=CAI&s", "type": "news"}, "238": {"title": "Police: Suspect attacked cell phone store employee after demanding item for free", "snippet": "Suspect sought in South Philadelphia cell phone store attack, robbery. \nPolice are searching for a suspect they say attacked a cell phone store ...", "uploaded": "3 weeks ago", "url": "https://www.fox29.com/news/police-suspect-attacked-cell-phone-store-employee-after-demanding-item-for-free", "thumbnail": "https://encrypted-tbn0.gstatic.com/images?q=tbn:ANd9GcSM2V6KVyxj5wDtnas_pe3LcvcM_xeuPLBcJBZG8-shbe4nR0sl8zMHY6E&usqp=CAI&s", "type": "news"}, "239": {"title": "Madisonville woman reaching for cell phone drives into a ditch", "snippet": "According to the driver, she reached down to grab her cell phone and drove \ninto a ditch, where she then hit a concrete culvert. The vehicle had ...", "uploaded": "4 days ago", "url": "https://www.tristatehomepage.com/news/local-news/madisonville-woman-reaching-for-cell-phone-drives-into-a-ditch/", "thumbnail": "https://encrypted-tbn0.gstatic.com/images?q=tbn:ANd9GcSQ1ESRnnoV8aDmwAC5atBLrZvh7hHNeo1X4D-I_d8fLCpIoy4ZC7mfITI&usqp=CAI&s", "type": "news"}, "240": {"title": "Berkeley can\u2019t require extra radiation warning on cell phones, federal judge rules", "snippet": "A federal judge says Berkeley cannot require cell phone retailers to warn \ncustomers about possible radiation dangers from holding phones ...", "uploaded": "3 weeks ago", "url": "https://www.sfchronicle.com/bayarea/article/Federal-judge-rules-Berkeley-can-t-require-15578987.php", "thumbnail": "https://encrypted-tbn0.gstatic.com/images?q=tbn:ANd9GcRJeZHqcXXAk8gCqOZB0-jV3dmZhuJ_81y9cKIAIREN7PSbkCgMbogUaJc&usqp=CAI&s", "type": "news"}, "241": {"title": "Lawrenceburg woman says someone is using her dead brother\u2019s cell phone following crash", "snippet": "Lawrenceburg woman says someone is using her dead brother's cell phone \nfollowing crash. Crime Tracker. by: Chelsea Beimfohr. Posted: Sep ...", "uploaded": "1 week ago", "url": "https://www.wkrn.com/news/crime-tracker/lawrenceburg-woman-says-someone-is-using-her-dead-brothers-cell-phone-following-fatal-car-wreck/", "thumbnail": "https://encrypted-tbn0.gstatic.com/images?q=tbn:ANd9GcQ_AR69DJIsPUGc0ho2r4gkQOXOr0DVgdiHPKmcsZy7r9xy9nIizgcL-aw&usqp=CAI&s", "type": "news"}, "242": {"title": "UCSF's Covidseeker to Track the Coronavirus with Cell Phone ...", "snippet": "UCSF's Covidseeker to Track the Coronavirus with Cell Phone Data. \nParticipants Can Donate Their Google Location History to Promote a Safer ...", "uploaded": "3 weeks ago", "url": "https://www.ucsf.edu/news/2020/09/418461/ucsfs-covidseeker-track-coronavirus-cell-phone-data", "thumbnail": "https://encrypted-tbn0.gstatic.com/images?q=tbn:ANd9GcQXbmTt-b2QWkXiqd7j2Z2NhaRqZJ0tXPqIRvRKfMiz2Q47E9qiMpftlGo&usqp=CAI&s", "type": "news"}, "243": {"title": "Man facing theft, drug charges after stealing cell phone charger", "snippet": "Responding officers spoke with a Casey's employee who said a man had stolen \na cell phone charging cord valued at $12.99. LPD said officers ...", "uploaded": "2 weeks ago", "url": "https://www.1011now.com/2020/09/24/man-facing-theft-drug-charges-after-stealing-cell-phone-charger/", "thumbnail": "https://encrypted-tbn0.gstatic.com/images?q=tbn:ANd9GcSEZQ3VF7Qcelnc_S5Nvn_x7e0qpUMzWBCGwHQOOwyqYjwLBp8ElsEFObQ&usqp=CAI&s", "type": "news"}, "244": {"title": "Betterment Partners With Sure to Offer Cell Phone Insurance ...", "snippet": "Betterment Checking users can then file their claims, view their status, \nand get reimbursed - all supported by the Sure platform. The cell phone ...", "uploaded": "3 weeks ago", "url": "https://www.prnewswire.com/news-releases/betterment-partners-with-sure-to-offer-cell-phone-insurance-protection-301133311.html", "thumbnail": "https://encrypted-tbn0.gstatic.com/images?q=tbn:ANd9GcReaklqtEljOyEjXMGx_LdjfFrtX7ytaHzifOJ5y79VquN9JpDZ_32yEic&usqp=CAI&s", "type": "news"}, "245": {"title": "From poll watchers, to escorts and cell phone pictures while ...", "snippet": "From poll watchers, to escorts and cell phone pictures while voting; which \nones are legal. Coastal Bend attorney Matt Manning joined First ...", "uploaded": "6 days ago", "url": "https://www.kiiitv.com/article/news/from-poll-watchers-to-escorts-and-cell-phone-pictures-while-voting-which-ones-are-legal/503-3c9566a5-032d-4540-a02d-dd83571de43a", "thumbnail": "https://encrypted-tbn0.gstatic.com/images?q=tbn:ANd9GcQ3cmo_n0EQncUHZi-MDBvfAZm8eIPQx5XMaDzEuQUdMM_glTSVKdKhzvk&usqp=CAI&s", "type": "news"}, "246": {"title": "Police: Man charged in connection with College Station woman's death disposed of her cellphone", "snippet": "During a search of Saucedo's apartment, her cellphone was not located. Cell \nrecords indicated the phone was last active near the intersection ...", "uploaded": "4 days ago", "url": "https://theeagle.com/news/local/police-man-charged-in-connection-with-college-station-womans-death-disposed-of-her-cellphone/article_5cfa1016-09e6-11eb-a137-9b81769b3c86.html", "thumbnail": "https://encrypted-tbn0.gstatic.com/images?q=tbn:ANd9GcTYUb9ygi1CO55PM3miyQGMVwqKyKDopQGbshKgNF0&usqp=CAI&s", "type": "news"}, "247": {"title": "Suspect Steals iPhone 11 from Cell Phone store on Detroit's East side", "snippet": "DETROIT, MI \u2013 An unidentified suspect stole an iPhone 11 after he pretended \nto be a potential paying customer at a cell phone store on the ...", "uploaded": "3 days ago", "url": "https://www.miheadlines.com/2020/10/07/suspect-steals-iphone-11-from-cellphone-store-on-detroits-east-side/", "thumbnail": "https://encrypted-tbn0.gstatic.com/images?q=tbn:ANd9GcROys3757qNL9SWDNHdozeQ5BVn6UA7MFxZqAK295RxrRf0wf3Gjvrpt5s&usqp=CAI&s", "type": "news"}, "248": {"title": "8 Red Flags Someone's Tracking Your Cell Phone", "snippet": "Tracking your location through the GPS on your phone may seem harmless, but \nhackers can use this information to find out where you live, your ...", "uploaded": "2 weeks ago", "url": "https://www.rd.com/article/red-flags-someones-tracking-your-cell-phone/", "thumbnail": "https://encrypted-tbn0.gstatic.com/images?q=tbn:ANd9GcTgbUoqSygRsZCet9Dj-mG4JD-mhWoq1NmH73eiiXe6lwAje80yBNvFbdU&usqp=CAI&s", "type": "news"}, "249": {"title": "Battery cellphone cases recalled after reports of burns", "snippet": "SAN ANTONIO \u2013 From battery cellphone cases to ceiling fans, hundreds of \nthousands of products are recalled for safety reasons. Nearly ...", "uploaded": "2 days ago", "url": "https://www.ksat.com/news/local/2020/10/08/battery-cellphone-cases-recalled-after-reports-of-burns/", "thumbnail": "https://encrypted-tbn0.gstatic.com/images?q=tbn:ANd9GcQwy9COB6iJq2YyfXI7df-g-ql0UUIMLJrYDW08fIK5ZoG0RTGOtxB50dw&usqp=CAI&s", "type": "news"}, "250": {"title": "Exclusive: AT&T considers cellphone plans subsidized by ads", "snippet": "(Reuters) - AT&T Inc T.N is considering offering wireless phone plans \npartially subsidized by advertising as soon as a year from now, Chief ...", "uploaded": "4 weeks ago", "url": "https://www.reuters.com/article/at-t-ceo-interview-exclusive-idUSKBN26707H", "thumbnail": "https://encrypted-tbn0.gstatic.com/images?q=tbn:ANd9GcQ1cAi-JeTwA-DGi_iI2ownxQI_ypwqr7ODuPy12NeAQ7To607BuN1Z6es&usqp=CAI&s", "type": "news"}, "251": {"title": "Knife-Wielding Man Wanted In Bronx Cellphone Store Robberies Strikes Again, Slashed Worker, NYPD Says", "snippet": "The man has robbed at least 10 cellphone stores, getting away with more \nthan $15,000 since July, according to the NYPD. The latest incident ...", "uploaded": "2 weeks ago", "url": "https://newyork.cbslocal.com/2020/09/27/knife-wielding-man-bronx-cell-phone-store-robberies/", "thumbnail": "https://encrypted-tbn0.gstatic.com/images?q=tbn:ANd9GcScSI8PxRJfZBKMuYMXZCm_AdHYjM-NSB39NL1nLHamg1PCFovrJk_wzg&usqp=CAI&s", "type": "news"}, "252": {"title": "Victim's body was found through ground-breaking analysis of Boswell's cellphone records", "snippet": "LINCOLN \u2014 It was cutting-edge analysis of cellphone records, not ... up \nphone systems for the military in Iraq, to gather up cellphone and cell ...", "uploaded": "1 week ago", "url": "https://omaha.com/news/state-and-regional/crime-and-courts/victims-body-was-found-through-ground-breaking-analysis-of-boswells-cellphone-records/article_1781aec9-412d-5d29-8577-e02f85d62c7e.html", "thumbnail": "https://encrypted-tbn0.gstatic.com/images?q=tbn:ANd9GcRMo_w7jMzbNl-S7FdK7NiDwWiMqG9DufgDovTDgAA&usqp=CAI&s", "type": "news"}, "253": {"title": "Man fatally stabs friend in the chest over missing cell phone, charges say", "snippet": "Kennedy told investigators in a post-Miranda interview that he stabbed \nNagle after he became upset that he couldn't find his cellphone. He was ...", "uploaded": "1 month ago", "url": "http://kutv.com/news/local/man-fatally-stabs-friend-in-the-chest-over-missing-cellphone-charges-say", "thumbnail": "https://encrypted-tbn0.gstatic.com/images?q=tbn:ANd9GcTwWNFsYVmKyowD4WdXIGyUv7qMO0nJxBrH3PYXIGDGBgLuOAgIgZXSkdY&usqp=CAI&s", "type": "news"}, "254": {"title": "Monkey steals cellphone from student's bedroom, takes selfies ...", "snippet": "KUALA LUMPUR, Malaysia \u2014 A Malaysian student whose cellphone was stolen \nwhile he was sleeping has tracked down the culprit: a monkey ...", "uploaded": "3 weeks ago", "url": "https://www.adn.com/nation-world/2020/09/16/monkey-steals-cellphone-from-students-bedroom-takes-selfies-before-dumping-it/", "thumbnail": "https://encrypted-tbn0.gstatic.com/images?q=tbn:ANd9GcRN66TQ0BrX6Qecqja538luu88-p39b9EJzLKqhLAvBbYYwpf5dQFXV4Yo&usqp=CAI&s", "type": "news"}, "255": {"title": "Tom Arnold shares Hope Hicks' cellphone number after she ...", "snippet": "Tom Arnold shares Hope Hicks' cellphone number after she tests positive for \ncoronavirus. The anti-Trump star suggested fans contact Hicks after ...", "uploaded": "1 week ago", "url": "https://www.foxnews.com/entertainment/tom-arnold-shares-hope-hicks-cell-phone-number-after-she-tests-positive-for-coronavirus", "thumbnail": "https://encrypted-tbn0.gstatic.com/images?q=tbn:ANd9GcT-gs0ISzIh3w4Sxk9Z-ilsUnNWkOZqDsksJJ-RHxHic5c1-2WIbHuA4nY&usqp=CAI&s", "type": "news"}, "256": {"title": "Pilot project takes aim at prison cell phones", "snippet": "A pilot program at the Lexington Assessment and Reception Center will \nrequire prisoners to wear an ankle bracelet that detects cellphone use ...", "uploaded": "3 weeks ago", "url": "https://tulsaworld.com/news/state-and-regional/pilot-project-takes-aim-at-prison-cell-phones/article_7266899a-f918-11ea-94cb-cf45aa9edc9c.html", "thumbnail": "https://encrypted-tbn0.gstatic.com/images?q=tbn:ANd9GcTs9VQ-IfHqI2i4MmUaQr0WggR4EEQdyFcN5lDknnc&usqp=CAI&s", "type": "news"}, "257": {"title": "Chandigarh: Model Burail Jail warder, electrician took Rs 5,000 bribe to sneak cell phone into prison premises", "snippet": "They confessed their involvement in purchasing and supplying cell phones to \nthree under trials, Ravinder Singh alias Kali, Rajan Bhatti and ...", "uploaded": "1 day ago", "url": "https://indianexpress.com/article/cities/chandigarh/chandigarh-model-burail-jail-warder-electrician-took-rs-5000-bribe-to-sneak-cell-phone-into-prison-premises-6719096/", "thumbnail": "https://encrypted-tbn0.gstatic.com/images?q=tbn:ANd9GcT4Grn45e1H6ri0dhF2I0TBEYHy11RpnZZvFCMpE63yf9SIdqks0eVyTI8&usqp=CAI&s", "type": "news"}, "258": {"title": "NYPD warns that cell phone stores are being targeted by burglars", "snippet": "\u201cNumerous cell phone store locations were broken into,\u201d according to a post \non the 121st Precinct that protects the North and West shores of ...", "uploaded": "2 weeks ago", "url": "https://www.silive.com/news/2020/09/nypd-warns-that-cell-phone-stores-are-being-targeted-by-burglars.html", "thumbnail": "https://encrypted-tbn0.gstatic.com/images?q=tbn:ANd9GcRFtGMEbIwy6dWkhbVVRn6ml4rxQX3XBKIYzJUCK2w9J06j3k8xey2UvLc&usqp=CAI&s", "type": "news"}, "259": {"title": "Can you ID woman who stole cellphone from 75-year-old Kroger shopper?", "snippet": "Surveillance video captured a Moraine Kroger shopper steal a cellphone \nMonday from a 75-year-old woman as she shopped at the store.", "uploaded": "5 days ago", "url": "https://www.daytondailynews.com/local/can-you-id-woman-who-stole-cellphone-from-75-year-old-kroger-shopper/WMG2KFRI7FCILFJZAUXJRMXHTY/", "thumbnail": "https://encrypted-tbn0.gstatic.com/images?q=tbn:ANd9GcSCmqyxX5NSxXKAsPukMhTjKu8xUIXTSczJ0Dp-bcgkgJX8fQYWY-TN53k&usqp=CAI&s", "type": "news"}, "260": {"title": "Cell phone data guides search for a missing hiker in Sandias", "snippet": "Gibran Hernandez-Avila, 40, has not been seen since he went on a hike in \nthe Sandia Mountains on Sunday. He sent his family a video of himself ...", "uploaded": "3 weeks ago", "url": "https://www.krqe.com/news/albuquerque-metro/cell-phone-data-guides-search-for-a-missing-hiker-in-sandias/", "thumbnail": "https://encrypted-tbn0.gstatic.com/images?q=tbn:ANd9GcSF7Anaa56UDpjqbQrBso7hVgZihl7KezuB22kryxyP0zv8gUOUcb8Kl-g&usqp=CAI&s", "type": "news"}, "261": {"title": "Court hears cellphone-code dispute", "snippet": "Court hears cellphone-code dispute by JESSICA GRESKO THE ASSOCIATED PRESS | \nToday at 2:08 a.m.. story.lead_photo.caption U.S. Supreme Court ...", "uploaded": "3 days ago", "url": "https://www.nwaonline.com/news/2020/oct/08/court-hears-cellphone-code-dispute/", "thumbnail": "https://encrypted-tbn0.gstatic.com/images?q=tbn:ANd9GcQ07d1lloTl3zQ644fxgrANjQlL_eBN0vKAta-p3mVCOkHqVb8buFn_msA&usqp=CAI&s", "type": "news"}, "262": {"title": "Florida boy, 11, helps with grandparents' rescue at sea", "snippet": "The Monroe County Sheriff's Office says the boy, Avani Perez, called 911 on \na cellphone to report that his grandparents were in the water and ...", "uploaded": "1 day ago", "url": "https://www.winknews.com/2020/10/10/florida-boy-11-helps-with-grandparents-rescue-at-sea/", "thumbnail": "https://encrypted-tbn0.gstatic.com/images?q=tbn:ANd9GcTUlXlz7voQE6ksWYL4u9d8_F59FlYWFMxdQW9hHcNc94HpERZoT0I97uI&usqp=CAI&s", "type": "news"}, "263": {"title": "Man beaten bloody with hotel phone receiver after cell phones ...", "snippet": "33-year-old Desira McRoberts was charged with domestic assault after she \nrepeatedly hit her boyfriend in the head with their hotel room phone ...", "uploaded": "1 week ago", "url": "https://www.scoopnashville.com/2020/10/man-beaten-bloody-with-hotel-phone-receiver-after-cell-phones-tossed-out-window/", "thumbnail": "https://encrypted-tbn0.gstatic.com/images?q=tbn:ANd9GcSc_kxsXPB3oqDOmlfXfK8ZhQnH6nMc8Tdmg37s9Vll9JdAYThjtHpmCFg&usqp=CAI&s", "type": "news"}, "264": {"title": "Judge Upends Vallejo's Use of a Stingray", "snippet": "Cops in Vallejo have put their controversial cell-phone surveillance tool \nback in the box, after a judge released a tentative ruling (which the ...", "uploaded": "1 week ago", "url": "https://www.eff.org/deeplinks/2020/10/judge-upends-vallejos-use-stingray", "thumbnail": "https://encrypted-tbn0.gstatic.com/images?q=tbn:ANd9GcQ5RIhuj5jARw73xzNGylozV4QxlGffJrDchgYn0Eg1T5MQjAzPfPFngog&usqp=CAI&s", "type": "news"}, "265": {"title": "Program aims to keep people connected with free cell phone service", "snippet": "... Rich DeMuro explains Lifeline, a government program that aims to keep \npeople connected by supplying them with free cell phone service.", "uploaded": "6 days ago", "url": "https://fox5sandiego.com/news/tech/program-aims-to-keep-people-connected-with-free-cell-phone-service/", "thumbnail": "https://encrypted-tbn0.gstatic.com/images?q=tbn:ANd9GcRds64mon_YSaEZvB6xcfFoMQXqai2wZLoweelz3wqQv03vwS6cXv1loSM&usqp=CAI&s", "type": "news"}, "266": {"title": "Mobile (Cell) Phone Assembly Industry 2020 Includes The ...", "snippet": "Dataintelo offers a latest published report on Global Mobile (Cell) Phone \nAssembly Market industry analysis and forecast 2019\u20132025 delivering ...", "uploaded": "56 mins ago", "url": "https://prnewsleader.com/uncategorized/221745/mobile-cell-phone-assembly-industry-2020-includes-the-major-application-segments-and-size-in-the-global-market-to-2026/", "thumbnail": "https://encrypted-tbn0.gstatic.com/images?q=tbn:ANd9GcQdn_q7Z95NbfQVSEY3uzSJ2Og4FCYXGnmaKLYjZ0o-Pr3V0Bsqk5M2YhI&usqp=CAI&s", "type": "news"}, "267": {"title": "Charges filed in August drowning of 2-year-old", "snippet": "After an examination of the cell phone records, interview and 911 calls, \npolice arranged a second interview with both defendants \u201cas more ...", "uploaded": "1 day ago", "url": "https://www.timesobserver.com/news/local-news/2020/10/charges-filed-in-august-drowning-of-2-year-old/", "thumbnail": "data:image/jpeg;base64,/9j/4AAQSkZJRgABAQAAAQABAAD/2wCEAAkGBwEHAQkBBwEKCgkLARYPDQwMDRsUFQUKIB0WIiAdHx8kKDQsJCYlHR8TITEhJTU3Oi4uFx8zRDMtNygtLisBCgoKDQwNGg8QGjYdHyU3NystNSs3NzY3Nzc3Nzc3KzctNy03NzctMC0tNzUtNyswNzUrKys1LSstNSstLSs3Lf/AABEIABAAEAMBEQACEQEDEQH/xAAWAAEBAQAAAAAAAAAAAAAAAAAEBQP/xAApEAAAAwUGBwEAAAAAAAAAAAABAgMEBwgREgAFBiIxYRQVISMyQnET/8QAGAEAAgMAAAAAAAAAAAAAAAAAAQMCBAX/xAAbEQADAQADAQAAAAAAAAAAAAAAAQIRAyEiE//aAAwDAQACEQMRAD8AsqEiaSiPM588aDSBAhe4kwlTIIfqB5CABTOmVrtU08MlOK9YKZrxfER3l1RSq4wrI3PESA7P0pZkFRyUjLUtRZz1zbWNaloFEVXzw2VY8bLxzKYwO79XgzwjizirUAd0TTlrVptaVQ29FKojiXYZkYHrqu8uqFpfCBk+XvcSFRc0qGlBLxp6+0i/M21jSbQ5VE0uTT//2Q==", "type": "news"}, "268": {"title": "Berkeley will not require radiation warning to cellphone ...", "snippet": "... Berkeley will not require cell phone retailers to warn customers about \nthe possible radiation dangers of holding phones close to their bodies, ...", "uploaded": "3 days ago", "url": "https://www.msn.com/en-us/news/us/berkeley-will-not-require-radiation-warning-to-cellphone-customers-for-now/ar-BB19NTnQ?ocid=hplocalnews", "thumbnail": "https://encrypted-tbn0.gstatic.com/images?q=tbn:ANd9GcSM8RNZHxALncjRtnbXGAllJcgQxySloXZCYj1pQ5YPaV8hEfSGFFEQu6c&usqp=CAI&s", "type": "news"}, "269": {"title": "U.S. sanctions turn up heat but Huawei serving European 5G clients, executive says", "snippet": "\u201cAs for private customers, cell phone owners, we see great difficulties. \nThere are 90 million European Huawei users. Google is no longer ...", "uploaded": "7 hours ago", "url": "https://www.reuters.com/article/us-huawei-europe/u-s-sanctions-turn-up-heat-but-huawei-serving-european-5g-clients-executive-says-idUSKBN26W0BB", "thumbnail": "https://encrypted-tbn0.gstatic.com/images?q=tbn:ANd9GcRq9vezfR9Frf7B7OFgtRI-t7W09pBQ1PB1xzGA1VeQDkTQYvFs8atqCZU&usqp=CAI&s", "type": "news"}, "270": {"title": "911 cellphone fees on the ballot in Jackson County. How should you vote on Question 1?", "snippet": "911 cellphone fees on the ballot in Jackson County. How should you vote on \nQuestion 1? By The Kansas City Star Editorial Board. October 08, ...", "uploaded": "3 days ago", "url": "https://www.kansascity.com/opinion/editorials/article246267190.html", "thumbnail": "https://encrypted-tbn0.gstatic.com/images?q=tbn:ANd9GcThFalU1tcx6h9oG1aQQfFFs4ctbuqTqXuYS-unV-KD1fZwYxxkMeZYiSA&usqp=CAI&s", "type": "news"}, "271": {"title": "Prince Charles Does Not Carry a Cell Phone and 10 Other ...", "snippet": "In addition to not carrying a cell phone, here are ten more odd facts about \nthe Prince of Wales. Prince Charles | Tim Rooke \u2013 WPA Pool/Getty ...", "uploaded": "1 week ago", "url": "https://www.cheatsheet.com/entertainment/prince-charles-does-not-carry-a-cell-phone-and-10-other-odd-facts-about-the-prince-of-wales.html/", "thumbnail": "https://encrypted-tbn0.gstatic.com/images?q=tbn:ANd9GcTyGgU-puw8-VjbqGsRQHEQzup77AUWbCOsk3bolZzq3LdK6qmYgKx4FFU&usqp=CAI&s", "type": "news"}, "272": {"title": "911 cellphone calls not going through in Kent and Sussex counties", "snippet": "Delaware State Police say cellphone users tonight in Kent and Sussex \ncounites are experiencing difficulties when dialing 911. The \ndifficulties ...", "uploaded": "5 days ago", "url": "https://www.delawareonline.com/story/news/2020/10/05/cellphone-users-cant-call-911-kent-and-sussex-counties/3632290001/", "thumbnail": "https://encrypted-tbn0.gstatic.com/images?q=tbn:ANd9GcSmwB5pRZkKjHAYgOzkGfIdXXZfhLVyV3VyMJDyXuIRhGqV5DEeZVDsKB0&usqp=CAI&s", "type": "news"}, "273": {"title": "Man accused of filming \u2018upskirt\u2019 videos outside North Point Mall", "snippet": "He started filming when he realized the man placed his cellphone under the \ngirl's dress, he said. TODAY AT 4: Man charged for taking cell phone ...", "uploaded": "1 day ago", "url": "https://www.ajc.com/news/man-accused-of-filming-upskirt-videos-outside-north-point-mall/XUG3G7VHFZHHXIKCTT6NTK4J5E/", "thumbnail": "https://encrypted-tbn0.gstatic.com/images?q=tbn:ANd9GcSfO4kx2deN--16z1gHaj67gXej5wOXSaV9lS444reSj8XZb9RuIja6Nus&usqp=CAI&s", "type": "news"}, "274": {"title": "Drivers are More Likely to Wear a Mask Than Drive Without ...", "snippet": "Drivers are More Likely to Wear a Mask Than Drive Without Using a Cell \nPhone, According to Survey From National Safety Council and TRUCE ...", "uploaded": "5 days ago", "url": "https://www.tribuneledgernews.com/extra/news/drivers-are-more-likely-to-wear-a-mask-than-drive-without-using-a-cell-phone/article_4001fea8-54b0-5f51-a574-47b24ca3ffb8.html", "thumbnail": "https://encrypted-tbn0.gstatic.com/images?q=tbn:ANd9GcRCmXjylONP69lmWHogZ52CCoMU2q5sddgbYYnzJiP6loyFG6tinFXNEz8&usqp=CAI&s", "type": "news"}, "275": {"title": "Drivers wearing earbuds even if cellphone is dead still considered distracted driving: B.C. Supreme Court", "snippet": "Earbuds plugged into cellphone by their wire become part of device, judge \nsays. Alex Migdal \u00b7 CBC News \u00b7 Posted: Oct 08, 2020 9:29 PM PT | ...", "uploaded": "2 days ago", "url": "https://www.cbc.ca/news/canada/british-columbia/earbuds-driving-supreme-court-ruling-1.5756468", "thumbnail": "https://encrypted-tbn0.gstatic.com/images?q=tbn:ANd9GcQHRBKpO6uh1TCNqq-jqm8-6fHPzYETrU_utCz4Oa2Gaa2gvkmgpEWo72o&usqp=CAI&s", "type": "news"}, "276": {"title": "Bikers caught on camera snatching man\u2019s cellphone in Noida", "snippet": "Bikers caught on camera snatching man's cellphone in Noida ... 9.48 am, \nwhen two bike-born men accosted him and snatched his phone.", "uploaded": "1 day ago", "url": "https://timesofindia.indiatimes.com/city/noida/bikers-caught-on-cam-snatching-mans-cellphone/articleshow/78583084.cms", "thumbnail": "https://encrypted-tbn0.gstatic.com/images?q=tbn:ANd9GcQqsrYG1jbJFAk2gkkJWODAhdqp8DS_E4owv-610dlMlMP6TPK3uRvQjzg&usqp=CAI&s", "type": "news"}, "277": {"title": "Authorities: Cellphone app leads deputies to suspected robbers", "snippet": "The Sheriff's Office said the car was being tracked via the find my iPhone \napp on a stolen cellphone. Deputies performed what was described ...", "uploaded": "3 weeks ago", "url": "https://www.news4jax.com/news/local/2020/09/18/authorities-cellphone-app-leads-deputies-to-suspected-robbers/", "thumbnail": "https://encrypted-tbn0.gstatic.com/images?q=tbn:ANd9GcTb3F7PxiIGssPOEXT729XTY7zLiBlbMRFcWl09WpUjdF2zgklj-3RkXKI&usqp=CAI&s", "type": "news"}, "278": {"title": "Investors Prospect for 5G Treasure in Cellphone Spectrum", "snippet": "Investors Prospect for 5G Treasure in Cellphone Spectrum. Big stock gains \nseen as wireless providers scramble for valuable new turf, up where ...", "uploaded": "1 week ago", "url": "https://www.ai-cio.com/in-focus/market-drilldown/investors-prospect-5g-treasure-cell-phone-spectrum/", "thumbnail": "https://encrypted-tbn0.gstatic.com/images?q=tbn:ANd9GcRFA5JkkDQNWQRReq64Td4whQzbn65-qwJn_Z397J6yMM_tuXkruHpfxAE&usqp=CAI&s", "type": "news"}, "279": {"title": "Federal Agencies Tapped Protesters\u2019 Phones in Portland", "snippet": "Cell phone cloning involves stealing a phone's unique identifiers and \ncopying them to another device in order to intercept the communications ...", "uploaded": "3 weeks ago", "url": "https://www.thenation.com/article/politics/homeland-security-portland/", "thumbnail": "https://encrypted-tbn0.gstatic.com/images?q=tbn:ANd9GcQDX3o8TT83nV1VRDs0-aHLHEp-1JW82HHp05irZ1GQf2F_fRGJnOEJK18&usqp=CAI&s", "type": "news"}, "280": {"title": "Kent state study to track mental health using cellphone data", "snippet": "It's no secret we're on our phones now more than ever. A Pew Research study \nshows smartphone usage has grown more than 50%. Now, Kent ...", "uploaded": "2 days ago", "url": "https://news.yahoo.com/kent-state-study-track-mental-114507453.html", "thumbnail": "https://encrypted-tbn0.gstatic.com/images?q=tbn:ANd9GcT6NNhXvQE32OmjlTQfIqlots0ulKOUxB6mpuk2qEPFVIgU4PWQClFP_bw&usqp=CAI&s", "type": "news"}, "281": {"title": "2 Atlantic City teens charged after allegedly assaulting girl, taking her cellphone", "snippet": "Police did not release the names of the two boys but said one had the \nstolen cellphone and both were arrested. Both were charged with robbery, ...", "uploaded": "2 days ago", "url": "https://pressofatlanticcity.com/news/crime/2-atlantic-city-teens-charged-after-allegedly-assaulting-girl-taking-her-cellphone/article_c5de9c55-ec0c-5534-b7f4-2b2d43d70470.html", "thumbnail": "https://encrypted-tbn0.gstatic.com/images?q=tbn:ANd9GcQrUG0zD8LrRlZfQS3kulFdyiJ0iwWQsKfCFwsMQS8&usqp=CAI&s", "type": "news"}, "282": {"title": "New England Cellphone Film Festival Offers Expressive Outlet During Pandemic", "snippet": "A trio of MassArt students dreamt up a festival that requires using widely \navailable technology \u2014 a cellphone \u2014 and gives young people ages 15- ...", "uploaded": "1 week ago", "url": "https://www.wbur.org/artery/2020/10/01/new-england-cellphone-film-festival", "thumbnail": "https://encrypted-tbn0.gstatic.com/images?q=tbn:ANd9GcTeWU2NQsnrFtP9YVEVQEn0lP94u1NjexkCKiSAC1qTDoX8mYAF7Gi6J08&usqp=CAI&s", "type": "news"}, "283": {"title": "Pulaski County institutes stricter school cellphone policy", "snippet": "The Pulaski County school system's new cellphone policy banning middle and \nhigh school students from using the devices during the day has ...", "uploaded": "1 week ago", "url": "https://roanoke.com/news/local/education/pulaski-county-institutes-stricter-school-cellphone-policy/article_65dc51e5-ef7a-5a82-abff-b8e200c5a373.html", "thumbnail": "https://encrypted-tbn0.gstatic.com/images?q=tbn:ANd9GcRn5VEVzdjc4lHzjCnPk0gCZItGoQ2qxFkMn-M2Bkg&usqp=CAI&s", "type": "news"}, "284": {"title": "UC San Diego's cellphone-based COVID exposure system now available", "snippet": "Apple cellphone users who decide to participate will simply enable the \nexposure notifications system that was recently baked into iPhone ...", "uploaded": "2 weeks ago", "url": "https://www.sandiegouniontribune.com/news/education/story/2020-09-24/uc-san-diegos-cellphone-based-covid-exposure-system-now-available", "thumbnail": "https://encrypted-tbn0.gstatic.com/images?q=tbn:ANd9GcR1fc9jDLJPWTKbnc0V8PPMuHei_TQZEApM42DZMAjCG6TlhGW6OMZCaR0&usqp=CAI&s", "type": "news"}, "285": {"title": "Cellphone photos of guns lead to arrest", "snippet": "Photographs of stolen firearms on a Williamsport man's cellphone were among \nthe clues that led authorities to charge him with the burglary of a ...", "uploaded": "4 days ago", "url": "https://www.heraldmailmedia.com/news/local/cellphone-photos-of-guns-lead-to-arrest/article_048c37fd-a56e-54cc-bc3e-b21f2b8ad440.html", "thumbnail": "https://encrypted-tbn0.gstatic.com/images?q=tbn:ANd9GcThS3XM9EwirOh9iyKPETkbkqDMw97BpxWZ7Xigay-yf3Di1q9uBXQwi_Q&usqp=CAI&s", "type": "news"}, "286": {"title": "How to Track a Cell Phone's Location Using Just the Phone Number", "snippet": "Whether you're trying to find a lost or stolen phone or simply want to keep \ntabs on the location of a family member, cell phone surveillance tools ...", "uploaded": "2 weeks ago", "url": "https://www.makeuseof.com/how-to-track-cell-phone-location/", "thumbnail": "https://encrypted-tbn0.gstatic.com/images?q=tbn:ANd9GcRpn27oAVymY2cvmPAjdHqS1UtaTEvVgDRYK1nXB6MKJZAzZcFzdFifaYc&usqp=CAI&s", "type": "news"}, "287": {"title": "Vickie Guerrero Releases Cell Phone Footage From Inside Brawl On AEW Dynamite", "snippet": "Nyla Rose was included and Vickie Guerrero was right there with her cell \nphone recording footage. Guerrero revealed this footage from Dynamite ...", "uploaded": "1 week ago", "url": "https://www.ringsidenews.com/2020/10/01/vickie-guerrero-releases-cell-phone-footage-from-inside-brawl-on-aew-dynamite/", "thumbnail": "https://encrypted-tbn0.gstatic.com/images?q=tbn:ANd9GcS_8gf1tcXezeb5F2JvjYx7Ex2O3Hq92maIZKCAerODVh7ubDzROotK8jk&usqp=CAI&s", "type": "news"}, "288": {"title": "SAR Expert: Testing the Best Cell Phone Compass Apps", "snippet": "Part 3: Cell Phone Compass Apps. We used six apps to see how well they \nworked. The series' author, Rob, evaluated three apps on an Android ...", "uploaded": "3 days ago", "url": "https://www.actionhub.com/how-to/2020/10/08/best-cell-phone-compass-apps-wilderness/", "thumbnail": "https://encrypted-tbn0.gstatic.com/images?q=tbn:ANd9GcQXjzezA7Q2r7Tmt1TEH18rpQEsC9oV0PoHjlf6Wha8YROUVHCbMoR22hM&usqp=CAI&s", "type": "news"}, "289": {"title": "Copper cellphone case kills coronavirus \u2013 here's how you can buy", "snippet": "CHICAGO - You can now arm your cellphone against coronavirus with a new \ninvention by three Chicagoans. Recent Vanderbilt University ...", "uploaded": "4 days ago", "url": "https://www.fox32chicago.com/news/copper-cellphone-case-kills-coronavirus-heres-how-you-can-buy", "thumbnail": "https://encrypted-tbn0.gstatic.com/images?q=tbn:ANd9GcQDt9XBFwK5ANPMfA5KerTFGVJ6X_YFsEaHcycG5Xe-tMKBW5-apspwKUc&usqp=CAI&s", "type": "news"}, "290": {"title": "Forgotten cellphone saves man from SUV crashing into his living room", "snippet": "GRAND RAPIDS, Mich. \u2014 For one Grand Rapids man, forgetting his phone in the \nother room Thursday afternoon was a lifesaving ...", "uploaded": "1 week ago", "url": "https://www.fox17online.com/news/local-news/grand-rapids/forgotten-cellphone-saves-man-from-suv-crashing-into-his-living-room", "thumbnail": "https://encrypted-tbn0.gstatic.com/images?q=tbn:ANd9GcS5Onz8PNiJnTN40gdoUVHTECknzzUtOI-8AY8l_osgIAVUm-PuhlYuMuw&usqp=CAI&s", "type": "news"}, "291": {"title": "Five Firms Advise on $40B Tender Offer for Cellphone Carrier ...", "snippet": "NTT Docomo, one of Japan's largest mobile phone operators, is set to be \ntaken over by its parent company, Nippon Telegraph & Telephone ...", "uploaded": "6 days ago", "url": "https://www.law.com/international-edition/2020/10/05/five-firms-advised-on-40-billion-tender-offer-for-ntt-docomo/", "thumbnail": "https://encrypted-tbn0.gstatic.com/images?q=tbn:ANd9GcQBTgGMmv8HmWRA2lr6-cvY4kuzvhaLsITmn9Mk8Pt6IJiX1uFHSjgZepU&usqp=CAI&s", "type": "news"}, "292": {"title": "More possible cellphone store break-ins in Kent County", "snippet": "WYOMING, Mich. (WOOD) \u2014 Authorities responded to yet another string of \npossible break-ins at cellphone stores in metro Grand Rapids.", "uploaded": "2 weeks ago", "url": "https://www.woodtv.com/news/kent-county/more-possible-cellphone-store-break-ins-in-kent-county/", "thumbnail": "https://encrypted-tbn0.gstatic.com/images?q=tbn:ANd9GcRC1RC9dQzHputp-e2SeBprE6AAI_Pm0XSQmugOlG5qZK19zaPpssjeoJk&usqp=CAI&s", "type": "news"}, "293": {"title": "IN BRIEF: SCOTUS will not hear TCL, Ericsson cellphone royalty dispute", "snippet": "IN BRIEF: SCOTUS will not hear TCL, Ericsson cellphone royalty dispute. By \nBrendan Pierson. 1 Min Read. The U.S. Supreme Court on ...", "uploaded": "5 days ago", "url": "https://www.reuters.com/article/ip-ericsson-idUSL1N2GW1CF", "thumbnail": "https://encrypted-tbn0.gstatic.com/images?q=tbn:ANd9GcSAV82quQnJ0N-Q6awz7ExbYJNBbkwbEWNyFYgNmAmct_wMjkEauA-uwsw&usqp=CAI&s", "type": "news"}, "294": {"title": "Verizon, other cellphone providers reach $116 million ...", "snippet": "The nation's largest cellphone providers will pay a combined $116 million \nin a California lawsuit alleging that they overcharged government ...", "uploaded": "2 weeks ago", "url": "https://ktla.com/news/california/verizon-other-cellphone-providers-reach-116-million-in-california-lawsuit-over-alleged-overcharges/", "thumbnail": "https://encrypted-tbn0.gstatic.com/images?q=tbn:ANd9GcSEyIIhC7927rrib-Fm6hyY9maBFDsonW6xIX8saRNV5KOLpWb5kzbIolo&usqp=CAI&s", "type": "news"}, "295": {"title": "UC San Diego gets green light to launch cellphone-based COVID-19 notification system", "snippet": "Students and staff members at the University of California San Diego will \nsoon be able to get cellphone notifications telling them whether ...", "uploaded": "4 weeks ago", "url": "https://www.sandiegouniontribune.com/news/health/story/2020-09-14/uc-san-diego-given-green-light-to-launch-cellphone-based-covid-19-exposure-notification-system", "thumbnail": "https://encrypted-tbn0.gstatic.com/images?q=tbn:ANd9GcTPb3nvDs1eN2GiJimijwFeCI4drRPthDD9ZlOFLqrKoqxkIpm3M-oXJko&usqp=CAI&s", "type": "news"}, "296": {"title": "5 Face Death Penalty For Beating Employee To Death Over Cellphone", "snippet": "CCTV footage of the incident shows a group of men who own a cellphone store \nrepeatedly punching and whipping Al-Aghbary, an employee ...", "uploaded": "1 day ago", "url": "http://www.sfltimes.com/news/5-face-death-penalty-for-beating-employee-to-death-over-cellphone", "thumbnail": "https://encrypted-tbn0.gstatic.com/images?q=tbn:ANd9GcT9p4laJSj0ylC2ZJ65A3hp9u03XUAb-JQRyU8ho1tKTIhYFrFqfSluFgE&usqp=CAI&s", "type": "news"}, "297": {"title": "Mobile Phones: Android Galaxy Phones | Samsung US", "snippet": "", "uploaded": "", "thumbnail": "data:image/jpeg;base64,/9j/4AAQSkZJRgABAQAAAQABAAD/2wCEAAkGBwgHBgkIBwgKCgkLDRYPDQwMDRsUFRAWIB0iIiAdHx8kKDQsJCYxJx8fLT0tMTU3Ojo6Iys/RD84QzQ5OjcBCgoKDQwNGg8PGjclHyU3Nzc3Nzc3Nzc3Nzc3Nzc3Nzc3Nzc3Nzc3Nzc3Nzc3Nzc3Nzc3Nzc3Nzc3Nzc3Nzc3N//AABEIAEEAdAMBIgACEQEDEQH/xAAcAAEAAgMBAQEAAAAAAAAAAAAABgcCBAUIAwH/xABGEAABAgUBBAMKCwUJAAAAAAABAgMABAUGERIHITFBE1FxCBQXIjIzVWGx0jQ1UnJzdIGUobLBFUKTpPAWJUViY2V1keH/xAAVAQEBAAAAAAAAAAAAAAAAAAAAAf/EABQRAQAAAAAAAAAAAAAAAAAAAAD/2gAMAwEAAhEDEQA/ALwhCEAhEUrG0e0qLPuSNQrDaJls4WhDa3NJ6iUgjPqjS8Llj+mv5Z33YCcQiD+Fux/Tf8s77sfo2tWMf8bH3Z33YCbwiGy21Oypp9DDVcb1rOE62XEjPaU4jtV66aHb0q1M1iosyzT3micqLnzQMkj1wHYhEJ8LNj+m0/d3fdh4WbI9Np+7u+7ATaEQrwsWR6bR/Ac92PzwsWR6bT/Ac92Am0I51ErlMr8n33SJxuaYzgqRyPrB3iOjAIQhAIxXnQrHHBjKMV+QrsMB4uriiqt1BSiSTNOEk8/GMaUd1NFqFeumdkaXLl55Uy4TyShOo5Uo8hEyTsWqypbV+1ZETGPN6V6c/Ox+kBWGd2IR07goNRt2oKkaqwWngNSSN6Vp+Uk8xEptDZVXrlk258rZkJJwZbXMZ1ODrSkDh6zjPLMUQPON44xM9pDzryaF0q1KCZABIJyANR4RvXZsjr9vSLk+y4xUZRpOp0y+QttPNRSeQ9RMflwUSo3HPW7T6RLqfmHJDOBuCEhRypR5AdcBX8BuORFsjYTWe9da6vICYx5sJWU56tWP0ivLltyp2zUTI1Zjo3cakKScocT1pPMQHJhE1tXZpW7ilET2pmSknN6HH86nB1pSOXrOI+1ybLa1RZVybYdZn5dsal9CCFpHM6TxHYTATjubVqLdZQSdIUg4z/Xri7Yo7ubDvrQ+jPti8YgQhCARivyFdhjKMXPIV2GA8tW9e7lo1yrpEgzMszE0suHOhzco4wrfu47sc4+lo1y8LhvOWelJ+ccJfSt9CXCGG2s+MCnyQnGRj9Y0retR67Lwn5cOFqUZmFrmXgMlKdZwB/mPL7TyizK3dVu7OJA0mjSjbk8AD3ug8CRuU6viTjlx4cBAfPbLLyE9ULVkH8F+Yn9BA49CopSr8SPxjp7Z7mqVr0OnM0N0Sq5pxSC6hIyhCAPFT1cR/wBRTUhWp+v39SqjVHy6+5PsDqShPSDCUjkB/W+LM7oz4uoR/wBZ72JgOvsKuqrXLK1WUrcwZsyhaU264BqKV6gUnA3jxefWY4E7e3g+rqWZamMTMm4lbSk50OISh5YSEq4YweGN/qjPuafPXD82W9rka9cs5+8b6l5FpwsyrSXnZp/GShHTr3D1k7h/5ARu3Lkve6b2l3qfPzq3FvhbjSHFCXZazvCk+SEAdfH1mJ7t0Ykpv+zkm7pEw/UNCceUGjgL/Epjo3Bc9r7K6YKPRpNDk+Ug97oPjE43LeXx+zj1ACKUNfqFyXrIVKrPdK+ubZAAGEtp1jCUjkBmAuDa/Xp62aBJtURYlVPO9EFoSMtoSngnq5RydkFz1WuoqMtVpkzXe4bW04sDUArUCCefAfjGXdB/E9L+tL/LHE2DfCqz9G17VQEs2NyrUjel3SkukJaafIQkDckazgRb8VNsnwdoV7n5L6cfapWfYItmAQhCARi55CuwxlGLnm1dhgKD2XVWl02auL9oVCTlFuT3iiYeS2VAFXDJ38Y601Q9mc/OPTc5UKc4+8suOLNW8pROT+/FJVf42nvrDn5jGpAWPtFp9pUSWps3Z0zKqnEzOpZYnenKQBlJI1HG+LGkrmszaLQWZWvOSrT+QpcrMP8ARLbcA3lCsjI48Dw4iPOUID0oq4rG2b0V9ijPSzjyjqEtLP8ATOOuY3alZOkduN3CNPZvcEhKMOTteqUjJzE9KtPZmH0t6ypx5Ssaj1qHZmPO8SW7j/d9uj/bU/mMBcdUoeyypz8xPztSpj0zMOKcdWazxUTn5e7siB7S6VZlIp0jM2dMyip3vka+957pylISSDjUcbwN8VnCKPQEpc9p39QmpSvOSzUxuU7LTDvRFLg/ebVkZHHgeBwYxNWsywqY+ilvS6nFnUWGHulddVjdk5OB24AigYRBdvc9zL1RuW5ag+R0j6ULcx8pS1Hd6uMXnFEdzT8Or/0TPtXF7wCEIQUjFzzauwwhBHiyrfGs79Yc/MY1IQihCEIBEku34Bbv/Gp/MYQgI3CEIBCEIC6e5p+HV/6Jn2ri94QiBCEIK//Z", "url": "https://www.samsung.com/us/smartphones/", "type": "video"}, "298": {"title": "Cell Phones for Seniors | Best Simple Phones for Seniors", "snippet": "", "uploaded": "", "thumbnail": "data:image/jpeg;base64,/9j/4AAQSkZJRgABAQAAAQABAAD/2wCEAAkGBwgHBgkIBwgKCgkLDRYPDQwMDRsUFRAWIB0iIiAdHx8kKDQsJCYxJx8fLT0tMTU3Ojo6Iys/RD84QzQ5OjcBCgoKDQwNGg8PGjclHyU3Nzc3Nzc3Nzc3Nzc3Nzc3Nzc3Nzc3Nzc3Nzc3Nzc3Nzc3Nzc3Nzc3Nzc3Nzc3Nzc3N//AABEIAEEAdAMBIgACEQEDEQH/xAAcAAEAAgMBAQEAAAAAAAAAAAAABgcDBAUCAQj/xAA6EAABBAECAwYDBAgHAAAAAAABAAIDEQQFEiExUQYHEyJBkRRhcTKBscE2cqGissLR8RUjJDNCVJL/xAAZAQEAAwEBAAAAAAAAAAAAAAAAAQIDBQT/xAAhEQACAgIBBAMAAAAAAAAAAAAAAQIDBBExBRJRYSGhsf/aAAwDAQACEQMRAD8AvFERAEXiWRsUT5HmmMaXONegWLDzIc1jn45eWtIFujc0G2hwIsCxThxHDmOYKA2EWDMy4cKJsuQ4tY6WOIENJ8z3BjRw6ucBfp6rOgCIiAItHV9XwdHxvidRnbFHdC+JJ6AKLZHedocdmGHMmF1Yi2j9pCq5JcmtdFti3COybooDj96ukPyoocnBz8dkri1kzmNc0kVY4G+RHopXldodGw+GTqeLGaujKLUpp8FbKp1vU1pnTRRx/brswx7WO1eEFxoHa6veqXfx54smBk+PIySKRocx7DYcOoKkoZEREAREQGHMjdLiTxs+0+NzRfUhQ9mhaqWFzWOi+Ic3GnaZwDHjugha9wonztdE4D9YlTZeJGh8bm9QQgINDomVJLK8CSWZuUySQski8PIj+KjlBPHcS2NpDd1AW4CxS6/Y/ElDMifJJkELm4WM90hfvhhLg2T9Zxc6z60Fuu0yZr6jmpjqHAkbKZtvnxNgFddCzSXB9RfLC+oVK574HEYmGAeZIP4/kFWBZWP4niNsu8Pw/Wue78uas7vfa50GA1gt7pNrRdWTwCiB7C9p9jbx8YMLgABI93EjnwafdeecZOT0dvGvprx4Kx+/sjcjiIdNPMt1F9f+I1sRB8shLdl0XndQBA4kceq15mO2adG+g7/E3tdXGjsjBXY03s5rmpYxytNwmyweZviGZrbrynhz6rWn4R5OpPusTXg5fPA1MO4/6QHj6Hxold3dq/f2OwTVVvH7x/uqZz8DL0yPVcXPiEcwwmu2h18DNFSubu0bs7HYQJu9593E/mtWc5EoREVSQtTU8WTNw348U7oHOI/zGjiKN8PZbaIDjs0rMjgc2LUHRyOl8Tc1lgcOh5/TkvePg6jFNufqJfEWFvhubZYa4OB9eN8D8unHqogOG7TtXY17o9R3P2jww+yA4B3PqLI+4ep4rZOn5gy2yM1CTw6G4O4n61y5WOXrfMBdNEByDp+pOkBOonYCLa0VYFe3qTzvlwF308eMwwRxk3saG31oLIiArrvZNO0iv+0z+IKXnc7LMLc7JHmrcCyrB+zVX69PRQvvkAfjYTDdEnkaPuqw36g37Or6w2umdL/VZOajJ7OlHDsvphKHv9PeUQZcAj11eX+RWt3cOe3sjA5suQD8VkeWIXwErvkfZVNI0RxaQ0Wa1F3EmyfLHzPqvjtLbkyySRwyFxd5jG9w4/cfkpq+SOoR7HFPwiWd5Tduu6w0ySSEaXD55BTjczOfAKyO7j9EMH6H8VRsUDYNM1Vrd1nGFl7i4/70XqVeXdv+h+D9D+K2fBzVySZERVJCIiAIiIAiIgCIiArTvk3sj02RzCMd29hl/wCLX20tB6WN3sq78TIMPhiUujqquxS/RGXh42ZEYsvHinjPNkrA4H7iuJP2F7LT2XaHhtJ5mNmw/u0sZ1OT2mdTF6hGmtQnHeihsyeON+mROd52ZjpHDoNrOP7D7LfnxcjGc74nHysZwPHxYXtHvVK4sLu87L4GczNxNNLMhhtrjPI6j8g5xUpDaFcT9StK49iPNmZKyJbS0fmTJzYG4+TjxytllyYxGA02b3td/Kr67v8AHmxeyWBHkxuil2FxY7mASavpwo1813JMXHkNyQRPPVzAVkaxrAAxoaB6AUrt7PHo9IiKCQiIgCIiAIiIAiIgCIiAIiIAiIgCIiA//9k=", "url": "https://www.greatcall.com/phones", "type": "video"}, "299": {"title": "How Cell Phones Work | HowStuffWorks", "snippet": "", "uploaded": "", "thumbnail": "data:image/jpeg;base64,/9j/4AAQSkZJRgABAQAAAQABAAD/2wCEAAkGBwgHBgkIBwgKCgkLDRYPDQwMDRsUFRAWIB0iIiAdHx8kKDQsJCYxJx8fLT0tMTU3Ojo6Iys/RD84QzQ5OjcBCgoKDQwNGg8PGjclHyU3Nzc3Nzc3Nzc3Nzc3Nzc3Nzc3Nzc3Nzc3Nzc3Nzc3Nzc3Nzc3Nzc3Nzc3Nzc3Nzc3N//AABEIAEEAdAMBEQACEQEDEQH/xAAcAAADAQEBAQEBAAAAAAAAAAAEBQYDBwIBCAD/xAA7EAABAwMCAwUFBQcFAQAAAAABAgMEAAUREiEGMUETUWGBkQcUInGhIzJCUtEVM2KxweHwJDSCkqIW/8QAGwEAAwEBAQEBAAAAAAAAAAAAAAECAwQFBgf/xAAwEQACAgEEAAUCBAYDAAAAAAAAAQIRAwQSITETQVFhcSKBBRSRoRUywdHw8WKx4f/aAAwDAQACEQMRAD8A5HCt6nSNqqhNlFCsJUB8NOibNrywzY7f27iUl1Z0tIP4j+gofALkkf2xcNepMgjwCRj0xU2VQ3gcVSmtpMSO+kcz9w+vL6UWFFNbuKLE/gSmZEU9VFGtPqnJ+lOxFRbmrRc9oE6K+rqhDg1D5p50wGJ4eR1QKAszVw8g/goAxXw4g/gFAAr3DSfyUBYtlcNYGUDSroQKmUVJUzXDnnhmpwfIz4f4IiS7eZl2nONAqKUpZUhOnGRlRUMdOXiK4MkFB02e/wDxeeSvDj83/Sh7bOEOGAlSXY0iQQASt6Uc4PcEYHrWW72M8mu1LdqVfb+5zKfGXCnSIjgwph1TZ8cHn586p9nu4prJjU15oLsltSQn4a9aj8/bKgR2IUZT75CW0DKlHup0KzknEl4XfLmt87MI+BhHcnv+ZrJ8miVIWpRnlQM+rVtoQRz9aQz3bYUmfcY8KIAZD7qWm8nAyTjc9BQBW3H2aca2xkPPWdchAJOWFpeIAyc4Sc8hnzA57U7AAicR8TWQ6PebhG0n928Cod+NLgOOY9RRYqKe1+1a4oAE6BEmDqWyplY788x9BTsVFTbvadw1KwJYkwVHq81rR6pz9QKLCingzrVdU5tlwiSv4WXQoj5jmPOmI0ehJ5afnQAFrVALjRJS26dQIOMKxg/0rk1ONumjo0+RRfItuXEEW2qR7xIecVg6UttA+B+L+9crg12enp8c9Tax1x7kFxDPF4ursxKC0lYAA5E4GMq8f7U2z39JheDEoN2UlkZSEglPTvr10fAslPaVxCFEWiIvbm+U/RNTN+RcF5kClQrM0D7bH7Za3FA9i0NSzy8s95OKmcmlS7Z06XFCcnLJ/LFW/f0Xy3wbh599xUV5hDhcToaSlA+BW2N+mO6spQjH6k6rs7cOqy508U4btyaiqXD46dcJf7NH7fGEZpDCy5JLxaWVbpJA3wO4d9Cyu25dVZU/w7G8cY4nc3Lbfl1z9k/P5Z0X9ocR+z/g1u0sNux50twSmZa3UrIaGkFKWzkJwSkYP5jVeI00pKrOWWjhOMpYJ7tvLVNOrq12n+t+wKq58R8frh2G8m3xlB1K3JymEBSUjc5OTvjGAMZOx2zio5IS4TMsuj1GFbpwaXr2v2HEz2fcFFxxq1cUKZnMKKCHFIdGrJBCgAO8bcxirOaxJxLwALCY7siQhUR0Z1Npxk5GxBJIJB2x+poAUmBw/PUURYul5pzDhjqUhTYztjofA+HSgAsy7/Y4ypNt4jlmMlR0tzAHUkDxOQNt8CnYqPkH2vTgkIutrjSR+ZlRbPocj+VFi2j6NxFYuMGTDa1sScEpaeSArb8pGx/zaiSU1TNMOXJgmskHyiclwX4z6mihSsciBzFcUsMk6R9Xp/xPT5calKW1+jHr9w9wtLi2gFOhslI8cV6XkfFnIH3HH3luvKKnFqJUT1NYm59YbU66ltAypRwKAHzQehMJbZQ2ptWCvtcYz493L5/1mUVI1xZpYrqmn2mrTP5T05wNRYzALqiA0mKkkkHfCQBnJrNYVutu/k7ZfieR4tkIqPvHil6L0t9vt9dFj7OLK3xBxGiJeC+2YLDjspLyS2pKc4xk7jmnfuzUeB9T44Op/irWGMt15EqTaurbvvvhJfdgN7n28TpK7Y4t23sLV2aHFpUpxAPw74wATlYHcB1rN43v2x+Of3OzHqoR08cuRK1UntSV81BP73L29OTOFMfs0D3qGlCilSX2zIIXhRICSSOf5gPHJ5baLe8ihLy5OOf5bHpJ6nFu3TbjTr5k+O/T5YG/NWExkKQw+9J+0U06jVpydsdeYJ376SjFylJcJf4x5MubHgw4ZJSlLmmrpOlFeq9R1d5vudkt0Z8l6N2ziwGEn7FfwjUc/eKviIGeWO/Z4pzmtya+CddpdNpsnhzxySVfUvN16Pj9xMyEMSS/EcStD4GC6dKtKvpn7x9K08X1XRxvQPjbNfUrSbp0+vbn5A+JbmtLT0Nt0qSVaTlW4PUVommrRxThKEnGSpolaZJSezuEuZxXE0khLGXlkdwH6kDzpx7Jl0dMuDX+pVzqiSTD63l51EEcqokWy7ZbXXCJLSoyzuVo2SfI7eQxSaQ1JmcSxPwZKZVtkR31AHCXhp9MnH/qltKUzCVHLWTcrc82CPicbOy1Y2OeXpmpaZW5BHDd2mWS4s3CzyEMzUpUDrAUAg7FJSrHPA5b/LekM6BC9s7gjqi8TWVEkvMlCzGOnWCMYIPQ7+tAERe18KPTYLnD9vujMZGfeBLWMYCtktnPgrcnr35oAr79wzeje13XhKGzLtDyUe5+5unVHSEJBBGoEE4Peem2cVEsd8p0zqxauUNqnFSirST8rduvf3PH/wAXOkiFeVQo8CKiI4uQqWrsewUhRGleQFZ3OFcsY3GBWfhNQ2I61r4S1S1Mk0/lPypUml16Mm7/AHdm6PJdjOwGYjy20GIw2W+zA5nBzk53+ePOb2u9nJsoeNFY1qd0JNWnw/mn6foK0OxpjqHHIqUpKVLCis7JRy1DuxjeonHJjhxLv+p1abUaPXam8mKlFXdvqPVrronp765MhTruNajqVgY3P+AeVdcYqKUUfPZs0s+SWWXbdgtMzOs+xq06LZOuziCS6sNNn+FO5I8yPSrj0RLsfXL/AHSiDgEUxE7a7a3KbSpKsKx3VSJYycsEjRgAOJ7jTJFrtk7JRJZcaV1U3kZ+dFDtnhDE1j9w/rHUK+EnzH6UUwsFkxYbuROtgSeq2k43/wCPPzFJpDT9AFdijPpPuM9Qx+B74gPMcv8ArU7UPewV613Nha3VRUycnVqbPaDOMZ0c/UVO0pSQvRKmRXhIjTpDMtI0kocW2pHPbUFcvDNKirKS48eXK4cGuWefNkuTVzVPdo4kKQ4ypJBbJJyMEkjGem4xSGQsmMphKNSQAeRB5igAwPJRC7PTjtUjJB/CANvpSpPsuOScE1F1fDFazkknmaZB5AJIAGSeQoA/SfD1tTY+EoMDAC0NDtOmVHdR9Sa0MyfnuASVZx6UgJnh64dlHKx8RSnIHfQ5JK2FclpDuLxW0g6N8qJUnHwgdME/XHyNcMtbkhsc8fEnFJp32/Phc/5ZSxp3T6DpU1pEltgttlKhlRJ6kgJSPE7+laavWLS7bV3+y839hQx77FMlTTpeV2DBSkqACQrbB2JVyx/U4qZa5xyeHSvni+evSvPy5/sPwk1YKm3qcwQ6AjUkFXYnYEgbBRGd1DODgD5io/iMnjnKKi3FX/M/f/jf7B4StJgb9nS7IKHW1FCdJDiWAVYPMka9gMjkSd+VafmczVRgnKrrc+vKnt5b96XuLYl5gDkB1k/ZvrSR+FzcfXeu9cqzMwkF9QxNitSkjrgKP13HkaQCt63WtxR7NTsRw9ATg+Stz60qRW5gUqxSA0UNKjyEdMfAv67fzqXEamJJkV+Kjs3GXUDkAsYA64B61NUXaYvVsd6Qyg4Atf7X4rt7Ck5ZQ4HHD3BO9NCl0d6vE5PxAKwAdt6og59c56Pe1Z386BkNabiGxpUdiMUu1THRUwbyhKi4pwFagUknOSCCMc9uZ5Yrjnoozq5Piq64r7c/eylJryGTF4aStbnvCwtaQklK1ZGORySTtk+tVLSY8jvN9fFc1x8UkJSa64NmZ8RKW0JXpS2AE6dsDbkM6egHLOKh6CElUpNq7rjv16v377K3v0CEz4xUFB9Q3BKQpWFYxjPxZwMDABA8KHok4tSm3a23x16df+hv9jZUuM6AFSCQRpWnfCk9BzzjYdTV/lfppTd1V8XX6f8AQt3sFmXAdaShYSoAY1HGa6o/SkkQ42ASI0Re7DoR4Ve4nYJ5kRW+Qh1NO0xUxNIZS0fsy4ye4Hb05Uhgi5UlsEBaXEdx2/tSHQvfXCcP28bQe9Ax/LalwPkpeEJMa1hySw2W0qGkKVzV69KOEFO+Qm7cTa8gLpWOiRk3dS3idRpWOhNHoAaMcqYBaKACmaBBDfOhgEt9KEAUjlQAQigD2OflQMWTfuqqkQxC7980AgX8afnSGuxrI/dJ+VJlCSXzNIBarmaQz//Z", "url": "https://electronics.howstuffworks.com/cell-phone.htm", "type": "video"}, "300": {"title": "Cell Phone Profile: Lisa Kudrow, Jason Sudeikis, Will Forte ...", "snippet": "", "uploaded": "", "thumbnail": "data:image/jpeg;base64,/9j/4AAQSkZJRgABAQAAAQABAAD/2wCEAAkGBwgHBgkIBwgKCgkLDRYPDQwMDRsUFRAWIB0iIiAdHx8kKDQsJCYxJx8fLT0tMTU3Ojo6Iys/RD84QzQ5OjcBCgoKDQwNGg8PGjclHyU3Nzc3Nzc3Nzc3Nzc3Nzc3Nzc3Nzc3Nzc3Nzc3Nzc3Nzc3Nzc3Nzc3Nzc3Nzc3Nzc3N//AABEIAEEAdAMBIgACEQEDEQH/xAAbAAABBQEBAAAAAAAAAAAAAAAGAAMEBQcCAf/EAEUQAAEDAwICBggCBwMNAAAAAAECAwQABREGIRIxEyJBUWFxBxQygZGhsdEzQhUjNnJzwfA1YuEXJTRDREVSdIKSo7LC/8QAGgEAAgMBAQAAAAAAAAAAAAAABAUAAgMBBv/EACwRAAEEAQMCBAUFAAAAAAAAAAEAAgMRBBIhMRNBBSJR8BUzYZGhFDJScYH/2gAMAwEAAhEDEQA/AMhCksZQ3uvkp3u8B96k2+zyri28+ktMxmMB2S+5wtgnkM9p8KghOcAA+FX2qSWNNabiNnhaU04+pI/MsqAyabTDoMFcrl6t+yYZtsJvd+7wx/DJX9qsm12FsHF6UrAxwiCvB+dUFng+vSQylCnHFqShttP5lKOAPjRzI9GdyiPQ2nW4izKf9XSW5JUG3MZ4V9xwPGt2xbAufV/0p+sdFsB+FVs3Kys/7c6ryjKFOHUtoSscSJ7oAwFJCE/WrX/J44i6R7aJNqckPLUgpakFwtqSNwsY2qPZtIouVzlwMsMriturUotcQPBzHZ8a1EbK1dT39lb4tNdV+Aoa9VWo8o0/A7yiml6tgpzwW95ZHLjeCfpUdcZhttSwy3sCcBI7KOrvoCFBbuKId16ebbWUvvsLj8I4CM7GrywxxECRx3Vfi2Q8WEDOatYd/wB0Jye6Wr7Vym9KcSQ1YSrPe4tY+lHsvSEaAu6JTLeIhW5EtOyd1KzsduW1T5mmLdHtctDMuWq4xIaJayrAbUFdg7eyh3HH9SVk7xDKKzJu53Jpzjb0/FwOQXCWquJl1ucoAybJAATyzDKcfOtau2k4kONKkJL62f0O7KaUXD1HUcOc+GFD51Q63t9stVmjmNYZSzIhsvfpMvrLba17Ywds+Ge0VRrMd7gGg+/9WZyJnHzLM2r+lLoROtsJ6MThbaWuFQH9052NRr9Bbt12kxWlFSW19QntSRkfWoM7/SXf31fWrfV4/wA+vK/4koPyoJvllLURyLVEee9KnOr2jelWvSXLV6m2cSPWoxL8XPtJHWR/dUOw+PI1M1m2pyHpplpPEtULqpHaSs09HttwgMNXAkxgeqgcWFkeXcfHurnX8lzj0+9lIcFvSvqpCRnjVvgeVWzztQIIB5RRYBCDSt9PWFNhcjXF95bkhp1DqW20gISUnIBJ3Iz5VfwLq4rUbc0zi1EeuqJsmOo8LaFFQCl58E+PZVJb7TJlW1M0SZilONJcQQoAEq5DFU91iXZpbaFrCSpfCcbHAzk0sGZJrq/oo7GaW3S0yMtk+kRh5i1GCn119CnC8pwSDxK644hhOcZwNt6Y0yw9G1JdulZcbcfjSS0lacceTtigw3l9bSFLiXlwNY4FOOuDo8DbBHL3VFevwkYUuE46UjqqclKWfLcV6NuO5zCAeQEkNh2ze/0RHD0rJW06qfHWFAhpEYq4ekURuVKHJIHdufCiK+HUbttmmQq3pel8IfcjMcLjqBySVc8dnl7zXtqBFkaZaUmMtsDCinIGR9qdmOqfASZi0JQ0UqCkZDniN/KvMZHiM0mRrvYcDsncOHGIaIXmpdUdPE1FbvW2lMi2Npjt9XKnCNwDzPlUKdqC2ux7lNYuMVxMu0sxW4yXP1yXE54uJHMDftoK1Xb5kW4yZUcRkxlAPpBIChxDJAHbvmqNIubr7LKVIS48z06NhujhKvoDXooMfHfG14f72S5zXhxFLTXtcxlWu5W9boWzNsQbZUEkhEroilSD3Zynw6poe1FcGL5bLMlF6fbbZtkdh6KpC+jDqB1lEEgZyQM4PLnQK5cJRTxdMTtn2U/atBs1n/R7T3rTDclTatjwA5zuaE8RcMEAxclE40RlJ1cLNbvAU084tl5qS3kkqaOeHzHZVjq1IVdARz6Fs479qNdXi1IsjzrcNtmU4wSkpbwR7xtQZqgFUyOsdsVoj/toLClM0moreSLp2Ah8jB5UqewDuc58KVNjAUHqWnX9+Q4g+sr6isFIKMYJHb/hQj6QAUvWRCgRi1N/+7lEOp3lybsmK0OasJSPgP50aO6Zss64Qp9zUxJeixGo4bU6OiHDk5I7efI7Uoa0RYzXHkm01n8zdAWf2W+ynrDGjNL6IRMZ2PXAO3IeFcyJr1/lPpYUG1BBGTyBPMfWtNv9uhXO0hhmNG/V+z0KgkDPP2eVUtr03brZLAQodbKkIWrOMcz8/nS95brJAV2NNAEoV1HHv1vnuXD1mQliTIWuMUOFSesolKSnlnkMVKjtNC+SXW0ISvpm2kgDZtxSQVkf1sSa09lpnowlbYcHbxcvhWeaygN6YQ5Ns7QEaQsFTbhKg2vsUnJzvyxTJuY18emqNVt3QUmNpdd2EU6hcVb40QQUJddcd4eAn2hgk/Sqe6TZ8qII0a2iOtXC0XCeQUoDq/GqDSupnLzfrfClsDjXxhK+LOOoT88UVaykSrLaX57KErS2Ug8SsEZUE7beOaRljmuquUYxw0Eqi9IFpYebZnNLbD0dHROA81J/Ljx+9DjWRdbSrs/RnD/4XKqpmpp0pxYUsJaUfwyArPvq601GmX+4whDjqPQtFt1Y9ltPApIUonYbq5fCvRYcxOP0n9rS2SupY7oUeTwxlbfkxWrR57zb8pMdfSu9K6eFY4cgLOB5AYAPhUmz+jy1W9XTXZ5N0kAZS3w8LKfMZyvt57eFNajtLy3vW4j5jOAkqUMZ3P8AW1ZeMTsyHgs4C2w/JepC2uL49+hjDfbQl95exyCQnt5VBuki3er28TYKlrMBgl5p4pV7Pdyo6To61XeGG710pkfllNHDg+oPkRQ5rbRU6JHblW9YnRIkZtpzhHC6gIGOIo7R5E1ngMj1AO2VpJPMShL1W0O9du6vMA/6t2PxKT5kEA/ClUBqM88kqZacWkHGUtlX0r2nvQP8z+EHqHotEn2tlxuVPdbZceQ8hOZKwWk75OUnY7fHlTLUC3vxUvCPAScEgx4ZUhaRjCiEkg+84zVZddS29bbMZhBdaQ+HVjPtYPf38qstPTF3Zl1m3RXQlpGFJMwpBzjs5c8nFefaHhgLhwiJ265NiibQrLAhXaM0lsI9ZxhpgtDdtP5Tv21WXF9u0XOFEStpCUpEZLWclI7yO7ON/EVdachS7eiWXmQ0t14OJQHekyOBI547wa5uUeKqYqUuIlEl4BLilJ6xxy39/wAqEkouJKNhaWRgBTodxdDaIrbJffKONRzhCEk7ZP8AKqPXr5e07NbfdDryWio8LeEJ8B96urPGVDCzkFLvW6wyRjsof9JEgx9PSeqlQc/V5G2MmqsO4WklaCgHQbga1fa1LUAA6oZJ70K+9af6R58FzR9wYXLYDrgT0aOkGVqSpJAA7eVYeFJ24sYPPNOKW3wdUoyBgYrV8Wpwd6IFkhawt9U2rsxgb8xWv+jhkQtKIcA68lxTi9+Y5D5VmWn7M5e5imUupZZbQVuvLOAgdnxrW9NgJscFDKkFsMAIPYoeda2sqV4y+XEhRV2ED3HFJwJWMKAI8RmoLLqUvdGnYdYhJ5j2fvUwK4hiqqLrORmm1rOwHw768CzhQ7qZQvicV4VOFFlN3j6dtd0lxJTVwfcS6TllaUJQDuE7gk4GN/tkqm/SQltGqHVNK/EaQpe+2cY/kKVMm2QDqP3VLQ2OfvrRvRL+PO/dR9aVKpL8gq8XzAtMX+CnyP1qtu340b3/AFr2lSdME+j2f+pNBfpW/Z8f8wPrSpVZvIWcn7CsmTzFOdleUq2CCUxv+zpvkj6itg0l+yNu/hJpUqhXVMb/ALUV+4f/AJqzbpUq4omx+emI34j/AO8KVKuKBY/6Rv2kV/CH1VSpUq1XCv/Z", "url": "https://www.youtube.com/watch?v=-KXdtVRerLw", "type": "video"}, "301": {"title": "Your Cell Phone Is 10 Times Dirtier Than a Toilet Seat | Time", "snippet": "", "uploaded": "", "thumbnail": "data:image/jpeg;base64,/9j/4AAQSkZJRgABAQAAAQABAAD/2wCEAAkGBwgHBgkIBwgKCgkLDRYPDQwMDRsUFRAWIB0iIiAdHx8kKDQsJCYxJx8fLT0tMTU3Ojo6Iys/RD84QzQ5OjcBCgoKDQwNGg8PGjclHyU3Nzc3Nzc3Nzc3Nzc3Nzc3Nzc3Nzc3Nzc3Nzc3Nzc3Nzc3Nzc3Nzc3Nzc3Nzc3Nzc3N//AABEIAEEAdAMBIgACEQEDEQH/xAAcAAACAwEBAQEAAAAAAAAAAAAFBgAEBwMCAQj/xAA8EAACAQMDAgMEBwUIAwAAAAABAgMABBEFEiEGMRNBYRRRcZEiMzWBscHRBzJCc6EjUmJjcoLh8RY0U//EABkBAAMBAQEAAAAAAAAAAAAAAAIDBAEABf/EACURAAICAgICAgEFAAAAAAAAAAABAgMRIRIxBDIiQRNRYaHR8P/aAAwDAQACEQMRAD8AsKfoc1bv7SC8j06JbmRMgB0fyGRyKMX2j28tlE9lGwmZRlT5++qd88tpHp0txGkwXsExkYI/Sg48Xsrbygb1boNnot7bLZyyMssZL7znkHvQGWHyHNMfWesw61cRG3ikQQqVO8AHJPoTQzR18W6RXGRzWzblPYMF8cCzrtiGiW5H7w4IoVakxucdivatY0npix1m7u7a+MojjUFRGcd8+dIvVmiwaP1DdWVmXMMRXaX78qD+ddJaNUsS0Lt/bwyIjxII2CKG/wATeZ/P76921qEgaORfnRjRrZJL3bOiNGY3yH7cKT+Ve73w7mRpYwoKna4TsD6UmUtFEEpbFs6ewBUEYrjc6U8SK5/iOMdzR94x2qpcSEXCpkk4yc1isYMqkLDxMjlSDkGiejQEyZzg7lXtzk0aFtC43MgzRbTbXT/BR2jdplblVXGVP8QPvHb7xToTdmktgxrjGScnoA3USq2GZyyk5XaarSxqbG5Me4AYOcEe+iWrQMZ3kEyKTzsaRQQPLzr1o8PiaNqPjKjFNhBD5wuGB4HxFE4WLDkjZOrm4x/38ieGYfukj4VK73QjWYrEMBeD6nNSiyibH7n6UsLq9EqWt/F4ISM4dlIzQbUYY7lrKOG1uFmYk5VSVaia9WLdQyRvaqVZSME+lFNARxDbETLIoj545HFJ/Ip6Ww8OO2ZtqkS215Mj5VgeQRg110RoxqEJPavPXsjw9Q3oOGYsOR7sDFBrS7uILfxUBJzxxU8LWpbD7NAsb/2HV52UYDoAaReqLgah1DdzEEliO3oAKrHqG+EhLgFzxkimWLTNFu45L6y1mOC4W3DSpcY+k2PUjHu4zVHNTi1EDSeWVtX6Ql0vQINYFyrZCFowOwbtz596BTQiWBWgOAndB9FTx34867xy6lrFpHaPcnwfEUJCzYGScD8aL6joV3o7Na3BjLqobMZyCD8QKmunjEl0HBuIqGFxIq4yzeQ5z8Kv9Q9GX+iLYX90dwu0xIgH1L9wp+7+oNWdN6gmgVreezR0hb+zfHYZp76h6gttUsW0/wAOMu8QuNxPZQRggeRLcfDNWVUxm8JnTvaa0ZOzKsZ88dyOw++qb3c08bLZ29yyDuYkyPnzR5tNOq6jFp0TFExvnYeS+Qpu9mt7C3S3towkaDAAr0bZQ8Nfjq7+2T8ZXPlMx2aRN5VxIj+ayLg17sba4nu8WueFLOw7Kvv/AKj51p97Y2t7GY7mBHBGORyPhSTFZvoesXFs78GBjC54Dj9eP6Ckx8hTzk51cWhae2lY5RGIPPKmpRA3JdixkTk9896lI0HiJqEN/ZWWqm21GHb4mPCVWyM+6tGsLE2CId6KvmPd6Vislt7ddJ7RNInggL4gHz5q/edZaza+FpSu128bBlmI+kYx7/fU8FgdYmxh6r06+1vVZ5LaF5OdofbtG0du/emJbiyj0sWcOm2zziEQybEGAcY54znzpBHX2prcyLA0W1QGCMhz6jvVq163v4T4sFpBPLKxZkbK5J/6oXGMX32FGlyjlLoj9NTKbyWS2ZjGpZQeDiheh6WusTIZXjjjQb2ycFlz2HurSdZubV9Eubtr8R3BsWbAQ4DY7fPjHesz/Zzqjr1TZieeKGHDI5kXK42n5HOBn1rK/Ee2noU7YrtbGjUundPubyKPQEBVlGVSTcu7PmSTjirUupJ01ZXya5sMhGxgTvLccYP30On1SKDXLz2S6jMDStIHi4XcDnNZ51nrt1q103tEgYBuMduKKFW05dnSaxkM2l/Fq1z48caQRK5YqT/COTn7hRa7E1vJ7ZqG5JDDtCtjKRj348+BS7+zHTZNS1lBKhNsEYn/AB4IPyzgE+uPfRv9pV6PaLqKF9yxqsRf+8xO5vzr0fDrxZn6W/6FzszAqdDah4t7qd645LAL6AAkCm4gvb725JNZ10O2INRXzXY3zDCng3L3E1taxEhVQPIQcZzUl0m7G2Mr9UfWO0+lD9b06LVLYxtxIOY381b9KuSTKrMrds965yN9AMhyKSnh6GNZMiuIZLO5ltpl2vG5BFStB1Tp6y1i5F1NuV9oU49KlO/IhLrZY6Lu7W+sVguLgLLnDbzzmqPtMtn1XPHKVLwnYhA4K0LigtYLeCaPlxcDcue4zVjag1SW6aJmcng58q1Rx0FGT6CGoxQXl28hASR8cqMVWku4dOAkl8WMCTarMnPHnt77fWrSzqzAldtWbrZd6X4cj7sEqR6Ghkk2h3J/TCE3WcN5pjWyXEWyWIqpkGzcexxnvS3oenX0F9HcwIxG0tuC5BGPKhOpafc+FBagu8EZzvVTtA57nyqM15JcxyWczW/s6hUZTgDHb9KOFqhGUcdi3W5ST/Qc7SxhadwpLCYZbcu0gnntSJ1Xaiy1R7cH6C45A8qbNBuJYpkaZww/jJ43Vx1qwXXOpNOt1Rmtp50SVwOy5G4E/DNBBr6Qd0PiNn7OdGk0vR5dSnYpPeqEgXPEVuudpx69/l60j9Y3SSS3CRg7Wmzk+7nH5/OtW1y8CwGKLCqBjjyA8hWKarMJLOWZv3pZ8r6BRivVoeVNkdq4pIs9DPm+vYv/AKQZH3H/AJp60rm1M0ak7sDOO+Bis66Pk8LWov8AMVk/pn8qMnXdQ0uR7WFIDGsrfWISRnkedeXevnkfU/iNZjlYkNFhfLnmvEkLrHxgNnypa/8AI9TY5/sF+EVfRrmoFwWlQj+7sGKn5IdxYYO5SRgj0zUqnHrUZUGWJw3ntIxUrsozDFuLvB/OH40Xf69vialSq/sVDs9+f3V1j/8AWP8ArqVKB9jEepPsy8/l/pQWx+o+f41KlBb2Mr7DMf1KfCrvSH27D8DUqV1XsHb6jPrf1bf6TWO3/wBm23+/8a+VK9Tx/SZ51/aOvTf2zZfzPyol1B9oz/7fxqVKg8j2GVepzXtX0d6lSoSxnQdqlSpXGH//2Q==", "url": "https://time.com/4908654/cell-phone-bacteria/", "type": "video"}, "302": {"title": "Cell Phone Profile w/ Chadwick Boseman, Sienna Miller ...", "snippet": "", "uploaded": "", "thumbnail": "data:image/jpeg;base64,/9j/4AAQSkZJRgABAQAAAQABAAD/2wCEAAkGBwgHBgkIBwgKCgkLDRYPDQwMDRsUFRAWIB0iIiAdHx8kKDQsJCYxJx8fLT0tMTU3Ojo6Iys/RD84QzQ5OjcBCgoKDQwNGg8PGjclHyU3Nzc3Nzc3Nzc3Nzc3Nzc3Nzc3Nzc3Nzc3Nzc3Nzc3Nzc3Nzc3Nzc3Nzc3Nzc3Nzc3N//AABEIAEEAdAMBIgACEQEDEQH/xAAbAAACAwEBAQAAAAAAAAAAAAAFBgADBAcCAf/EADsQAAIBAwIDBQUECgIDAAAAAAECAwAEEQUSEyFBBiIxYXEUMlGBkSNysfAHFTM0NUJzocHRUsIkNkP/xAAaAQADAQEBAQAAAAAAAAAAAAACAwQFBgEA/8QAKBEAAgIBBAEDAwUAAAAAAAAAAAECAxEEEiExQRMygSMz4RQiUXGh/9oADAMBAAIRAxEAPwDlxryBVhFWWUK3FzHHI2xCe8fgK0rcLkPyfdO0jUNSJWytXk5+94KPmaIzdkNchVWa1Rgf+Eo5eucU1aBp1neo/BuJ44h3QqvjnTBb9lI/2j6hdMMe6WFY09Y08Iqjp01k4y6PG7RyKyOhwysMEGt+kWCXk4MxxHnwHWr+1lrJadoLyCVtzgqSSMZ7ox+FaeztqwMckvdjfO2nWWvZuFRhme0ctMsdMkXg29qGTZhw3MH50MvrKG2dUtuUeDhf+HlRGLNrwWdywJA7g6fWvN3a/wDiidWKpnuo3vZJxk8z51Lp7n6q57KrKls4EvWLqQ3T28asVj8VAJ6eNDPaCGwcjFO+nT29jfSGaPBds7wAc8h4889Kza3Np1yzgRb2z3isWAD606y7FjWBCpys5Beh3zXAa3fmyLlT8R+TTRYWscUa3EwWRpG7kZGcdM0n6BA0WpTMdwRImGT6iur9mEtWs43kSJpSSQpbmoBwBj5V7fY41pryeVV5lhg2CaGKOS1ms0XJySY8j0pf16ySA8aJNsLcsc+RrouqJZTIY2WLOOQLDNc8ml9lhvre5gllZSQdx9wdGHkKlqte4bOCwc8dGLt059RUrbqSTW2o3MNxtEySEOEPLPlUq9STRDJYZ8arLKJp7uOJG2mRgufWvBryhKsrqSGU7gR4gjwrQt5QS4Z0jsrp0lmZAzYkzhc8hTMHu4Q4vLtEWRSExju+ecCl6yv55YoXv4xDcMgbGeR86Jys+oAcKeMMnRkDfTNc5OL3PJrRcWlgRP0jWD2us2tw9wJxdWw73mp5+JPRloPpN1MqtBkGNAXGRzHl6Ue/SJvl1KwtlYzSxwsDjzK/6oh2R7I+02F7KTuv0RWEfTbnmPM1buXopPsiw1Y2jBDqNoUWSeXhyRjGMnB+WedakuIrh1Nq2/I3OQeQ5YAx0qm77P27yZdmRccj8DRfS9FjhsLkwE4hRWJbqWcKM/U0il170UT34MkN3ALv2X2biTL3hgkEj8/Ghd7eWmJTcwHi5JjQOMp9OVar68/VGppeW8gEvD2SBV3bceGRSzrWpPqV3xXk4mPeYLtHoBTrKfqZ8CVbiOH2MOhIGtTPjBcnB8gcU46TZ6XLHZ3k8kiXEK7dvFKpkHxIzjrSB2auX4HBYdzedrdATTt2bJkujbPESrc92PrnyotRD6S2+AaZpz5Ca2eixzm/WSTecnCTHhufjyOD86Xe0N/E/GiQfbSbRJy5BfEDzNFNQu4bS4e29+4JCxxFt20eQ6UN1vRblYTeIvEXA4mPFTUVOHPkouyo8HL3eQux5uSSSxJJNSiVr7MsZEzbW3HljNStDekZ+xvk829tcXcwhtIJJpT/ACxrn6/D5046P2Tj09UvNWdXuAQyW4PdX1PU1u0+YWVrwLdUt4zjrjn5nqaklwJWw0isDy94HFMs1Dn7Q1ENafBZajOun6qNqtkQTKcNGx6elC9e7OPp1+0EWphxGftHCkMmRkDx5nFZuIgjLBgFU497+1WTXMspd7i6edpCzMSBnOD5fjUcsfI2G4FapqWiadcPExIuCoDMAXfHTJrX2Z7c6RpV60jrdNG8ZUlYSTnpSDqrLJ2juCx7plQE56YUV0e8sdNgt9UMOi26tDbJ7M8cPHaTPi5TI2/e+daNGlrlFSlkkt1E45SM2t9tdDv7iSe2sb9HYglVTAc/HyzS+O1t0/GjME62srKXhiYKWC+GT5Uc1iwsk/XItraCMFreS1xtXCYk37PL3c48q06Bq+kWenaLaXkELtxGaeVwgEH28vMkjOSm0c+WCKqWgoj++MW3+MiJayyS2tiYl1Itw0sNi5R1O5HlXmx8evhVSNKu+WXRuMB3mO/u/PFdFXtDo0doyRSRBCIiUYqzEiOMDwHMgqc4HI/Cs3antTp13pl7BpjiGSdV5bnTbzOQCBz9Dy50XpxxjbwCnJvLYC7Kajp2qySQz6aIHhYSgW7HBTGMfX/dO+kwILx1tCRHw2IB+A8K5p+jsj9Y6gNwReAv2mfdO6unQRxwWEl7bv8AZlTt5EHPPP8Af8/DI1Umk4l+mgs5RL+ysodUa+n2LKoAyOZI6YrJc373TKmXij6JjxGcZ+uPrWq7glvNLjuoVy6hS69eQ50NhkgEgW47oYciFyfLHPPmD8fpUtEV2UXSfRXJZ6dcEPNpNtdv4cWSNSTz8KlYAS5bgtGApwctj/NSqiYH67j2SJ2jgfZMjbZ1BjOAfeBOCMZ5elULplpfQRTmG0t2AbKwWDFCB/MQCR4Hqa3X1s1wluBCJBDOHdd23ugGq2uZrdRF7LMFI27UuyR4DPLw6U2FiUcJcn0pY6MSKlrbT2ttgqlwwXbEY94wP5TzFWXN0zHBdc55Ddmq9rzXkgaHaJJA4QvvwMAcz8q2vaSmPACjmTy5dKnm8vkbXJ4Et0M+vsm8pvkALKNxHdHSt9tDClstzulKdEMCK2c4z1FYrsS2WuSO0bZVw4x1GK9WlxMVO5pGYlSGYk4wc9a1NM5KHDwR2pNvKCkhMCcUvK8TBSkShY2yRk5IBxjI59arjtvazxQblhscNBx+YYLkYbHMH06H1r7HOskkium8Md5TdzRvDx/PStLpMI1UW5VGVlCk+ORg/Pwq7fiPu5/skWIvKj/gPktBwZ2dZI3UNtTik4O3I/vWKGNPYmd47V5BNtzcSleW0HlhhRKQPA3s/DB3n3PXlW227J63fwu9ta2PB4n/ANZD73hypV9qUHmXHA+nEvHJP0XWbXmtXkaEIFhViw6d7ofHGCfWuha64E1hpdoqkSP7vREHl60H7B9l7vs3NeX2pyxcSWLhrHE24Bc5Jz9KrhvWn1/9ZAhl4m1R8FB/3muetfqWPb0jSrWyGX2GNGeSwunjuidtxIwjHwwPA161zTBGWuImxAx3Pge76Afnxq/tFLBDLDCyZkCBywA8a0aVqC3luFbBIyGHjilJOtKQ1tWNoWLabRZI86hKxlBIHDZwAvQchipTDHodpE8hRcq7bgNo7vIDH9qlM/Ur+BXoCyvvj1asF5+3i+dSpThD6K4f4gPuD8KLP/N6CpUoZBwFjUv4w33F/wA1sn/ZL92vtSnL2gPsAw/vd16Ue1P3h/Uf/rUqUzwK8mCX+IRf1BXSuy/8OH9ZvxqVKVqPsfIdP3vg26x+6SehpC0L91t/VPwWpUqfT9Mot8DH2o/9ii/oL/mvWi/vk33/APFfalFP2Aw9wwj3V9KlSpUw0//Z", "url": "https://www.youtube.com/watch?v=dK-61Tq8WUA", "type": "video"}, "303": {"title": "Cell Phone Profile w/ Charlie Day, Regina Hall & Eugene ...", "snippet": "", "uploaded": "", "thumbnail": "data:image/jpeg;base64,/9j/4AAQSkZJRgABAQAAAQABAAD/2wCEAAkGBwgHBgkIBwgKCgkLDRYPDQwMDRsUFRAWIB0iIiAdHx8kKDQsJCYxJx8fLT0tMTU3Ojo6Iys/RD84QzQ5OjcBCgoKDQwNGg8PGjclHyU3Nzc3Nzc3Nzc3Nzc3Nzc3Nzc3Nzc3Nzc3Nzc3Nzc3Nzc3Nzc3Nzc3Nzc3Nzc3Nzc3N//AABEIAEEAdAMBIgACEQEDEQH/xAAbAAABBQEBAAAAAAAAAAAAAAAFAAMEBgcCAf/EAD0QAAIBAwMBBQUGBAMJAAAAAAECAwAEEQUSITEGE0FRYRQiMnGBI0KRobHBFTNScmLR8QcWJDQ1Q4Lh8P/EABsBAAMBAQEBAQAAAAAAAAAAAAMEBQIGAQcA/8QAKhEAAgIBAwIFAwUAAAAAAAAAAQIAAxEEEiEiMQUTMkFxgaHBFDNCUWH/2gAMAwEAAhEDEQA/AMs8cVwQcjHOa7+9U7QbVb3XLC1bBEswU58up/IGtk4ENjMK2mlXljaR3H8OaV2QFZnTcoHpUO4uIWj9mNohkclmY/dYk9PQZ/Kt/EadwiKmEUYUAcACql23t7eTSblO4jaRYy4OzkYpTzjmMeXxMaurZoTjcrD0PSmApYhRyTxTneFwSx48hXkR2hm8R0pj2ixhqG3jtLbfEQz7feY1JtbO91qxZooJGmiIy2MBl4x9R+lBRdGOOUckEAYz4c5rUezWqWOm6Pa2kzMZXGOIyfePXJ/yoNtm0cQlde4zLNRs5rG6MN1EYpeuPA/Ko1Xrt7FPqLTLFZMvsPv94FOWXx/0qjKdwyvPFbqfcuTM2JtbELdmbBNQ1dY5QpjjXvWVujY4x+JH4VpsGg3V5bia4uGVZPeQE5YCs87D7f45tbk9yW9MDrmr3H2ouPbFhNrF7EGP2ybn9zON24cfSs3luMQlSA8mTtK7NR2t4Glu3XAPXnPoaq3b3RoLDTlvNNuQsULlJIiP6iTkHwGTRbVdbu/b3Om3RSGPKOslqxGfHPGR9aD67I9xp113rI2+MsoUkg8ZOK3pb7EcGatrBHEpDy3ELbC7HgEENkEHxFe0yZbi1xEYsgdA65Kjy/f615Vc6tosAs9HxfX9qOdhrZLvtXZRS8D3zkfL/wB0DHXPr+1SdKvGsNRt7lSQQSOOvIqa46TCDvNpbSIobNLAalP3ckpO8ShSPIDGOKhapYDS9NkM120/GApoALV7hIL2K9U3G0Mry5ymR0wBihHaPW5oy9gLlrhwcFyMZzjgVPCnOI8SAMmAL7Shpmm2tw0697ct7kRUEiPHU/XAoa0hIwcfRQP0py6nmuWUzSNIVARNx+FRnAFM7GKkpyRzinACF5iDkFuJ6QWbHh481rmgnRLgRXKWkY1Hu1XduIBP+IdODzWSQW0txcrCnLtxxVw0yS906BBPb98ij7g97Hl60rqPbB5jGmGcy09ptVmj0y9UvbOwjK7ISXJ/uPAB9KydS0ahcAYHIKA/qKtGva0uowtZafBMj5G9nb4QPADwquXJVpDg8jg8eNb067RPNQcnpknQL86frllO77YhJ3bnA4VwVJz6bs/StigMXs4VVIDN3hhBG0t59Op8s4rDSA24McfvWndmpDd6HZfxCNlMabVMuVDhTjPrwBWtTX0hpnTNyRCjXRWC7EizQd45cIWAMnzFUrtLdtHZyO8gErsY0Ax8JGD+X61Y782kE7mAq0jjYBGSab1fsNPd6NZX7z93O7uHRwMLnlBj9aHSpZs+0Pc21TMtkLO2XZifU5/elT2oWc2nXclrqCGCdDyrD8x5ivaexJnMMx2NjEm6eWSZv6V90UomhWQdzEqID55Y/U0yh3LkeZ610kbNlgOB19K3mH4hy3v73+DyHT72LhiJbZiFdfVfMUKtrZI45L/UJAJf+1GTyzeFQQo7xzxndXndjfuPOBSm0bsCNhOjdJNhAJkEMqK6AZLHw+tSFsLW2LSqrEjoWOfyqbFAsEQROowHPmf/ALIpOAzMPAih3WknaO06LReFVpTvcZcwTaO0WoR3NvGrjvAdvj5fvWyJpVvtV9g3EHOOmazDTIba01O3ubgO8EbgumfDz9cdfpWurd20VqJ2lTusj3uoOelLWsHIxJF+ju0p6veUHttFpdlEkUMsKXhJB2uNyDxzVNkk00psd1diMe7nNddiNPg1XtAtrq4d87zNlveZgCSN3nx1rRbPQdGEVmLfTZIzcmZQlwX7xCFbb8PudQPU8Vco8PpVQXYmS28XNSlRWD/plL0rU9I0yEvbaPcT3RGGlkGfnjPA6D8KPf72X+oaKdNg7PQypvZ2lnfO3Plt6cYp+6tY7Q6PdpBHGYAguY8AP3kchzuX4skKOoo3N2t09Ly99pT7ISFLd8l96/aqZMqAOjqAD4AdTzVI6OnaNiFvrI/697GOMCVqzsO09tL3ttZ2ds6rkZhLkA9CN2MdDQftrqXarTp4V1PWjLIv2ixxFcR58wBx8quM/wDtEsYJN0R7wyIRKjMo25xkdT681QO2mtN2g2XqQXSpGoj3sxeIY/pOwY+WTWX0+1DmsKMQldljnLNmXOx12K6s4Zrho97xq3MQfqPOlVW0Ug6TaHGfsgMn04/alUXJj8H6RB36SSPHCyROCBcEd1nOcsD1GMnHjxR2GxsJ7ZZhBYL1P/D2ZZHUY2sQpIP1OM1ULGdUkjaRS6JKHZM4zirBF2ghih7qO2uFTYVwt1wcgeHTrnj1rZb+oF0LHJkLUpEhnntbYIIhKGIjhMQJwPunn61EVhg8Hluua81C8S7umuI42jD491n3dAB1puA95IidNxxn50NeXzKFfTUqiWO4lAZ8YwXJH4k4/WmWfHI6HpTE82ZZMAgFyRnwrlJMgDgihNXvYrOyXUbVEkBiQPM1J9vuDbw2ZnZreNwypngHw/Dn8aHS3HAUcY8qbjlwwoT1qp2ietcGHMiRySwdotQe3nFs0VxO4k973drnpt5z8qNtqd0LXfc30syStn7KPvN+RnJEjdfpmq7dzmz1y9kUkGXcy5GfjAbx9SakWd/NkM2WcNkZXAxjGPT6V0eltbywM8T5zfSGY8ZMMz3E1sVjkeS4ZiwG2UxIqhivRRyeD5Y460yLOL2aSdO6VpChV7pO9ZAd4ZemGOV67enlTMVwiqEkjDKCdu44K568/n+NPtMZQQSoHBAxwMdMfiaaOrQAZf5i3kWpyqfaRNQtUbT0EUahjtZii48Cv+VQtYb2lYpnSeSbuE3SM+EQ45AGD+oozaQR3ZKm/MD4xheuPCuz2esGBF5dyrt5DMx2/hSWo1tLKFznH5jlNVjckSL2bkzpMak8ozjp/iJ/elXRt1gRE05O8hC8kDHOTmlUrMNtMrcH3qkj4B8qVKtieGMx/wAsfI/rUm0/mxfMUqVDX1RgdlhK4+KX++uI+lKlWf5y3OD1Nex/GPnSpUF+80J3qHwWv9lceB+YpUqdHoklPUfmcN41Ii/kn5GlSpZYbW/tCD2/nP8A31ZtR/6TB81pUq/P3k9O0E6X/wAt/wCRpUqVFgT3n//Z", "url": "https://www.youtube.com/watch?v=8sVuikiRGgQ", "type": "video"}, "304": {"title": "Best Cell Phones [April 2020] - YouTube", "snippet": "", "uploaded": "", "thumbnail": "https://i.ytimg.com/vi/aljRUvR86yc/default.jpg?sqp=-oaymwEECHQQQQ&rs=AMzJL3lW0vGKTfwxC3XQ19Kb0xVCqdxGpw", "url": "https://www.youtube.com/watch?v=aljRUvR86yc", "type": "video"}, "305": {"title": "Cell Phone Reunion - YouTube", "snippet": "", "uploaded": "", "thumbnail": "https://i.ytimg.com/vi/OD8OcPGScRU/default.jpg?sqp=-oaymwEECHQQQQ&rs=AMzJL3kExT8iD-EhAiUFYLPASnfeN29x4A", "url": "https://www.youtube.com/watch?v=OD8OcPGScRU", "type": "video"}, "306": {"title": "How to dispose of or recycle Cell phone - City of Akron", "snippet": "", "uploaded": "", "thumbnail": "https://encrypted-tbn1.gstatic.com/images?q=tbn:ANd9GcScwM_uPMgTdRcEs_lziFjzO8hr54t877aWEU1n_qTINiidgCfGtr_TGZ_K", "url": "https://www.akronohio.gov/cms/public_works/recycling/index.html#!rc-cpage=457022", "type": "video"}, "307": {"title": "Buy iPhones, Cell Phones, iPads & Electronics | GameStop", "snippet": "", "uploaded": "", "thumbnail": "https://encrypted-tbn2.gstatic.com/images?q=tbn:ANd9GcR5LXsGs_YEizhZt6K84hvFpGnP2_rRyy4PgsyoNcbWoE4okeRYUYhuYmQ", "url": "https://www.gamestop.com/electronics", "type": "video"}, "308": {"title": "Most Popular Cell Phone Brands Ever 1977 - 2020 - YouTube", "snippet": "", "uploaded": "", "thumbnail": "https://i.ytimg.com/vi/g6wDRiE8JaM/default.jpg?sqp=-oaymwEECHQQQQ&rs=AMzJL3nwFjo3O3GGGPRMzSF1_nTeRTSo5Q", "url": "https://www.youtube.com/watch?v=g6wDRiE8JaM", "type": "video"}, "309": {"title": "How to dispose of or recycle Cell phone - the City of Cambridge", "snippet": "", "uploaded": "", "thumbnail": "https://encrypted-tbn2.gstatic.com/images?q=tbn:ANd9GcTGhOiWrrO3_9mJ2gWGEb2a1fyHi__LIJ4NSxRhWXNMEuDoQkKyDhzqfsU", "url": "https://www.cambridgema.gov/Services/CurbsideCollections#!rc-cpage=252982", "type": "video"}, "310": {"title": "EWG's Guide to Safer Cell Phone Use | EWG", "snippet": "", "uploaded": "", "thumbnail": "https://encrypted-tbn1.gstatic.com/images?q=tbn:ANd9GcTZaBzjPdousybSXE_HFSs5I-qZYl3CaqvFep28VK1aIZ-hsWzCEvO47ifE8Usv", "url": "https://www.ewg.org/research/cellphone-radiation", "type": "video"}, "311": {"title": "Cellphones help disease eradication | Rotary International", "snippet": "", "uploaded": "", "thumbnail": "https://encrypted-tbn2.gstatic.com/images?q=tbn:ANd9GcT3JDi9ZDTSaswP2WiCBVNorlroJWdpcb7w3J2cbVubyHspB0UfuTKn7Pfl_MkW", "url": "https://www.rotary.org/en/cellphones-help-disease-eradication", "type": "video"}, "312": {"title": "Best Cell Phone Plans 2020! - YouTube", "snippet": "", "uploaded": "", "thumbnail": "https://i.ytimg.com/vi/0fOeYSkLX5A/default.jpg?sqp=-oaymwEECHQQQQ&rs=AMzJL3ms8q5D_pmUuMLiWcMjY97m0WQgoQ", "url": "https://www.youtube.com/watch?v=0fOeYSkLX5A", "type": "video"}, "313": {"title": "History Of Cellphones And How Drastically They've Changed ...", "snippet": "", "uploaded": "", "thumbnail": "https://i.ytimg.com/vi/nrdNdprcYls/default.jpg?sqp=-oaymwEECHQQQQ&rs=AMzJL3l5RJt2ED7OepsR9V6ZGmx_7pcv3Q", "url": "https://www.youtube.com/watch?v=nrdNdprcYls", "type": "video"}, "314": {"title": "Cell Phone Profile w/ Evan Rachel Wood, Mike Birbiglia ...", "snippet": "", "uploaded": "", "thumbnail": "https://i.ytimg.com/vi/nYkXyaDgybA/default.jpg?sqp=-oaymwEECHQQQQ&rs=AMzJL3lKBlsU9gGHrXHBZrAsSOLfNC0mMQ", "url": "https://www.youtube.com/watch?v=nYkXyaDgybA", "type": "video"}, "315": {"title": "How to dispose of or recycle Cell phone - City of Margate", "snippet": "", "uploaded": "", "thumbnail": "https://encrypted-tbn1.gstatic.com/images?q=tbn:ANd9GcTraGzsoLcSGvfMj_5kNnRQ4aHswY-hCP3yn11esrF9EuUyyDI4_qrAzfuP", "url": "https://www.margatefl.com/294/Recycling#!rc-cpage=342124", "type": "video"}, "316": {"title": "Mayor de Blasio and Chancellor Fari\u00f1a to Lift School Cell ...", "snippet": "", "uploaded": "", "thumbnail": "https://encrypted-tbn0.gstatic.com/images?q=tbn:ANd9GcSczLpab8gQINd6gfMS3CXXuLn3vKzm2MWgYM40HE2mIrcOk697zIqILQP7", "url": "https://www1.nyc.gov/office-of-the-mayor/news/013-15/mayor-de-blasio-chancellor-fari-a-lift-school-cell-phone-ban", "type": "video"}, "317": {"title": "How to dispose of or recycle Cell phone - City of Margate", "snippet": "", "uploaded": "", "thumbnail": "https://encrypted-tbn0.gstatic.com/images?q=tbn:ANd9GcT3Feq2BXTAZEHGz89D1BP5I8vd50-LG6FxrYYoPQcdjCbNW1vR65aELIvL", "url": "https://www.margatefl.com/622/Waste-Wizard#!rc-cpage=342124", "type": "video"}, "318": {"title": "Cell Phone Radiation Controversy - Part 1 - YouTube", "snippet": "", "uploaded": "", "thumbnail": "https://i.ytimg.com/vi/X8-sT-spd2U/default.jpg?sqp=-oaymwEECHQQQQ&rs=AMzJL3kPGmjeh5poPXeQd07A3Vcwe7uA0w", "url": "https://www.youtube.com/watch?v=X8-sT-spd2U", "type": "video"}, "319": {"title": "There's a Cell Phone in Your Student's Head - YouTube", "snippet": "", "uploaded": "", "thumbnail": "https://i.ytimg.com/vi/F3jQbyiov-k/default.jpg?sqp=-oaymwEECHQQQQ&rs=AMzJL3kdtbYU2ij1Z4J4AmiA-15d2PjG6Q", "url": "https://www.youtube.com/watch?v=F3jQbyiov-k", "type": "video"}, "320": {"title": "\"She Doesn't Have a Cell Phone?\" - YouTube", "snippet": "", "uploaded": "", "thumbnail": "https://i.ytimg.com/vi/IKvcE0qPsto/default.jpg?sqp=-oaymwEECHQQQQ&rs=AMzJL3mLzmT5YraTbzls8KzDoVEVViAi_Q", "url": "https://www.youtube.com/watch?v=IKvcE0qPsto", "type": "video"}, "321": {"title": "Cell Phones - San Jose Recycling Guide - San Jose Recycles", "snippet": "", "uploaded": "", "thumbnail": "https://encrypted-tbn3.gstatic.com/images?q=tbn:ANd9GcTS08fjyeHNkWVR-Ke51qW8Hi0t75adPSihwFd9Xg1Ye2XHNo7UDpPpsBYa", "url": "https://sanjoserecycles.org/guide/cell-phones/", "type": "video"}, "322": {"title": "How to dispose of or recycle Cell phone - City of Akron", "snippet": "", "uploaded": "", "thumbnail": "https://encrypted-tbn1.gstatic.com/images?q=tbn:ANd9GcScwM_uPMgTdRcEs_lziFjzO8hr54t877aWEU1n_qTINiidgCfGtr_TGZ_K", "url": "https://www.akronohio.gov/cms/public_works/recycling/#!rc-cpage=457022", "type": "video"}, "323": {"title": "How to dispose of or recycle Cell phone - City of Dubuque", "snippet": "", "uploaded": "", "thumbnail": "https://encrypted-tbn3.gstatic.com/images?q=tbn:ANd9GcQElcKMtsWanLj6i90EO0A_1ZhFqVOHX2vsyZ4SRMPB_fApnBxwXO5GLjWr", "url": "https://cityofdubuque.org/2482/REThink-Waste-Dubuque#!rc-cpage=163504", "type": "video"}, "324": {"title": "If Cell Phone Commercials Were Honest - Honest Ads (iPhone ...", "snippet": "", "uploaded": "", "thumbnail": "https://i.ytimg.com/vi/75gwlQlMLbk/default.jpg?sqp=-oaymwEECHQQQQ&rs=AMzJL3mjd6IJQQggivWtllyIEXuDxvJzRA", "url": "https://www.youtube.com/watch?v=75gwlQlMLbk", "type": "video"}, "325": {"title": "Hands-Free Austin | AustinTexas.gov", "snippet": "", "uploaded": "", "thumbnail": "https://encrypted-tbn1.gstatic.com/images?q=tbn:ANd9GcQLBgTpVnflRsG9R104b_d3uGm336coiOTBvouXDk0lrzrhvfwQN2Xf3PbmKSQ", "url": "http://www.austintexas.gov/handsfree", "type": "video"}, "326": {"title": "How to dispose of or recycle Cell phone - Town of Greenburgh", "snippet": "", "uploaded": "", "thumbnail": "https://encrypted-tbn0.gstatic.com/images?q=tbn:ANd9GcQHrCwZK_BLXT1q6l47SO3FOEzPdH3lFXBQO3QUFsJgg3xSCM-_z5Ill3mV", "url": "https://greenburghny.com/?mobile=OFF#!rc-cpage=405651", "type": "video"}, "327": {"title": "Cellphone Gun - YouTube", "snippet": "", "uploaded": "", "thumbnail": "https://i.ytimg.com/vi/JatsYPqpCGA/default.jpg?sqp=-oaymwEECHQQQQ&rs=AMzJL3lQ1qWuV__bExQJ2ASwJWANc1vEvQ", "url": "https://www.youtube.com/watch?v=JatsYPqpCGA", "type": "video"}, "328": {"title": "First battery-free cellphone makes calls by harvesting ambient ...", "snippet": "", "uploaded": "", "thumbnail": "https://encrypted-tbn0.gstatic.com/images?q=tbn:ANd9GcTc5mA83i7yKtrjKo69ZnH2Sv0SAT3Vx12LPzHOQHeT6xO6yZB21b_xhz0", "url": "https://www.washington.edu/news/2017/07/05/first-battery-free-cell-phone-makes-calls-by-harvesting-ambient-power/", "type": "video"}, "329": {"title": "Calling all Conservationists: Donate your Cell Phone to Help ...", "snippet": "", "uploaded": "", "thumbnail": "https://encrypted-tbn0.gstatic.com/images?q=tbn:ANd9GcTas5NPvV4VHfTga6amGWBoMI_dYP_4h54CPGSZWTA1ovQhtm9MC343uDB1", "url": "https://www.zoonewengland.org/protect/what-you-can-do/donate-your-cell-phone-to-help-gorillas/", "type": "video"}, "330": {"title": "Richmond City Council bans using a cellphone while driving", "snippet": "", "uploaded": "", "thumbnail": "https://encrypted-tbn3.gstatic.com/images?q=tbn:ANd9GcRf67qWJeI7JcGu_ZPEYEn9l65mMLlZZCpfKNAkQcwAtPpiPMbh8BdAMIM", "url": "https://www.nbc12.com/2019/12/10/richmond-city-council-bans-using-cellphone-while-driving/", "type": "video"}, "331": {"title": "Duo Cell Phone - Bowling Green State University", "snippet": "", "uploaded": "", "thumbnail": "https://encrypted-tbn3.gstatic.com/images?q=tbn:ANd9GcR7T7uSCpWZxd2lClbF92wSrUDcSsZ1GrnyTMv_LanSppB6ePN089oU5pRb", "url": "https://www.bgsu.edu/its/support/account/two-factor/duo-cell.html", "type": "video"}, "332": {"title": "How Is Your Phone Changing You? - YouTube", "snippet": "", "uploaded": "", "thumbnail": "https://i.ytimg.com/vi/W6CBb3yX9Zs/default.jpg?sqp=-oaymwEECHQQQQ&rs=AMzJL3nBklXGFDdeXQRtNW8v-TMehAmhKQ", "url": "https://www.youtube.com/watch?v=W6CBb3yX9Zs", "type": "video"}, "333": {"title": "Cell Phone Safety | Cook Children's", "snippet": "", "uploaded": "", "thumbnail": "https://encrypted-tbn1.gstatic.com/images?q=tbn:ANd9GcQreAM1D1OWvry0QNIKqL32ZvAHfKBxY9W0yKn-Nsb7y9J-cb6kZfsQfl1y2aMY", "url": "https://cookchildrens.org/health-resources/safety/Pages/cell-phone-safety.aspx", "type": "video"}, "334": {"title": "Cell Phone Miniscope: Biology & Measurement Science ...", "snippet": "", "uploaded": "", "thumbnail": "https://encrypted-tbn1.gstatic.com/images?q=tbn:ANd9GcTUWndi09B_79I4d7k_aoi5dmxUjDafRGugOaZoMXo1CQeMJLiVA7urjBVcEgA", "url": "https://www.exploratorium.edu/snacks/cell-phone-miniscope", "type": "video"}, "335": {"title": "Ed Sheeran on Why He Threw Away His Cell Phone - YouTube", "snippet": "", "uploaded": "", "thumbnail": "https://i.ytimg.com/vi/hx3d7IWaZ-c/default.jpg?sqp=-oaymwEECHQQQQ&rs=AMzJL3n1Q287NveVJo-xZAhtZHDlgD3j3A", "url": "https://www.youtube.com/watch?v=hx3d7IWaZ-c", "type": "video"}, "336": {"title": "Wireless Emergency Alerts (WEA) | Federal Communications ...", "snippet": "", "uploaded": "", "thumbnail": "https://encrypted-tbn3.gstatic.com/images?q=tbn:ANd9GcRk3dooLmQ7q9DUn-xsiuRSa_pPUKpruKAM9qCFCpPeLjLCpME_DRU676Gj", "url": "https://www.fcc.gov/consumers/guides/wireless-emergency-alerts-wea", "type": "video"}, "337": {"title": "Live Rescue: Cell Phone Explodes in Hand (Season 3) | A&E ...", "snippet": "", "uploaded": "", "thumbnail": "https://i.ytimg.com/vi/SVmCrNtz7p4/default.jpg?sqp=-oaymwEECHQQQQ&rs=AMzJL3lv4ECKXV7aNKejBN5LOy5FdSxwDg", "url": "https://www.youtube.com/watch?v=SVmCrNtz7p4", "type": "video"}, "338": {"title": "Best Cell Phone Deals: October 2020 | WhistleOut", "snippet": "", "uploaded": "", "thumbnail": "https://encrypted-tbn1.gstatic.com/images?q=tbn:ANd9GcSKSCns5wwmVgqRnP4yQsYfuITeU0LRmpm61OZTRDT2bgugRb4s6SNcyiPhLKi3", "url": "https://www.whistleout.com/CellPhones/News/Best-Cell-Phone-Deals", "type": "video"}, "339": {"title": "9 Easy Ways to Lower Your Cell Phone Bill - Clark Howard", "snippet": "", "uploaded": "", "thumbnail": "https://encrypted-tbn1.gstatic.com/images?q=tbn:ANd9GcTiaYeblHCD0OVJnAXFcqZJ9pJj1-dmJxsAZflYZTihrT0PqtWIw_9Jl9M4", "url": "https://clark.com/cell-phones/lower-cell-phone-bill/", "type": "video"}, "340": {"title": "Business Cell Phone Protection | First Citizens Bank", "snippet": "", "uploaded": "", "thumbnail": "https://encrypted-tbn3.gstatic.com/images?q=tbn:ANd9GcQLw-gZHK_gFNaN7uIdkA589q_Xeasf2_vsxDXGNhd9mfZUad8iIgFwK_A", "url": "https://www.firstcitizens.com/small-business/credit-financing/credit-cards/business-cell-phone-protection", "type": "video"}, "341": {"title": "Stop Unwanted Robocalls and Texts | Federal ...", "snippet": "", "uploaded": "", "thumbnail": "https://encrypted-tbn0.gstatic.com/images?q=tbn:ANd9GcT5kyFKQcVrbEuEhNZXimMedScWR5CBCuyP64Llc3LIzPIRHVjFxOHbbThhrQEI", "url": "https://www.fcc.gov/consumers/guides/stop-unwanted-robocalls-and-texts", "type": "video"}, "342": {"title": "RAZ Memory Cell Phone | Easy-to-use phone for seniors with ...", "snippet": "", "uploaded": "", "thumbnail": "https://encrypted-tbn1.gstatic.com/images?q=tbn:ANd9GcTn5iaC98_HTwS43r4UGdJSMpWRI8gKm9h5lcAp105Vuyn1xNQ01AnzaJqL", "url": "https://www.razmobility.com/solutions/memory-cellphone/", "type": "video"}, "343": {"title": "How to dispose of or recycle Cell phone - James City County", "snippet": "", "uploaded": "", "thumbnail": "https://encrypted-tbn1.gstatic.com/images?q=tbn:ANd9GcS1SWG5qPhdPhSClDvmiq_hkEb9GOStOG1bmcZTdO6HvD9ldNZlvZj_RX8", "url": "https://jamescitycountyva.gov/recycle#!rc-cpage=436687", "type": "video"}, "344": {"title": "Why One Man Owns 2,371 Cell Phones - YouTube", "snippet": "", "uploaded": "", "thumbnail": "https://i.ytimg.com/vi/fWs5XfwXbIc/default.jpg?sqp=-oaymwEECHQQQQ&rs=AMzJL3muoNkzp-fQaSYr0T7Kxm0mu7O5SA", "url": "https://www.youtube.com/watch?v=fWs5XfwXbIc", "type": "video"}, "345": {"title": "AlertSanDiego - Ready San Diego", "snippet": "", "uploaded": "", "thumbnail": "https://encrypted-tbn0.gstatic.com/images?q=tbn:ANd9GcTe7dtCNZ5aOKBj4TAGofMkHyju6K8FB-38rRy4oVNkQR7dvYu6KN-Ay9Y", "url": "https://www.readysandiego.org/alertsandiego", "type": "video"}, "346": {"title": "Take a tour of the Central Library | The Seattle Public Library", "snippet": "", "uploaded": "", "thumbnail": "https://encrypted-tbn2.gstatic.com/images?q=tbn:ANd9GcR0P-cTR6zr1VkqkbiOSUqjuri8ZH8H1sAgRNcKp9F_yTfCAl9ag3LpJgk", "url": "https://www.spl.org/hours-and-locations/central-library/central-library-highlights/central-library-tours", "type": "video"}, "347": {"title": "Cell Phone Protection | First Citizens Bank", "snippet": "", "uploaded": "", "thumbnail": "https://encrypted-tbn3.gstatic.com/images?q=tbn:ANd9GcQLw-gZHK_gFNaN7uIdkA589q_Xeasf2_vsxDXGNhd9mfZUad8iIgFwK_A", "url": "https://www.firstcitizens.com/personal/credit-cards/cell-phone-protection", "type": "video"}, "348": {"title": "Video Clip 9 \u2013 Historic Cell Phone Records - Ohio Attorney ...", "snippet": "", "uploaded": "", "thumbnail": "https://encrypted-tbn0.gstatic.com/images?q=tbn:ANd9GcTrBUxawBPynBdY9kRwSzOgocuRe12lCCISkDA_iLRXMBiVof9p_nmUKOg", "url": "https://www.ohioattorneygeneral.gov/Media/Videos/BCISS/Historic-Cell-Phone-Records", "type": "video"}, "349": {"title": "Workshop/Webinar on Contraband Cell Phone Use in Prisons ...", "snippet": "", "uploaded": "", "thumbnail": "https://encrypted-tbn2.gstatic.com/images?q=tbn:ANd9GcTJ10iXhOjODriE1KUs2ALRP2GFXVKFGtLG9m8Sy_lEgmJtGNlFdjcARtunuRgk", "url": "https://www.fcc.gov/news-events/events/2010/09/workshopwebinar-on-contraband-cell-phone-use-in-prisons", "type": "video"}, "350": {"title": "Understanding Your Telephone Bill | Federal Communications ...", "snippet": "", "uploaded": "", "thumbnail": "https://encrypted-tbn2.gstatic.com/images?q=tbn:ANd9GcS0KkRwmHDuqWdP1NKGHnwnLN8XZub8HkuFr0P0C47jyIQ99c1EyGc_Rmc", "url": "https://www.fcc.gov/consumers/guides/understanding-your-telephone-bill", "type": "video"}, "351": {"title": "Smartphone Glass | List of Mobile Cell Phones with Gorilla ...", "snippet": "", "uploaded": "", "thumbnail": "https://encrypted-tbn0.gstatic.com/images?q=tbn:ANd9GcSI3lIP5kq3WOwTprcqEfBTXNg6kDz7NRDe10S7fES3lDeiCYp6_1-3yaVd", "url": "https://www.corning.com/gorillaglass/worldwide/en/products-with-gorilla-glass/smartphones.html", "type": "video"}, "352": {"title": "AT&T Unlimited Data Plans | Official Site", "snippet": "", "uploaded": "", "thumbnail": "https://encrypted-tbn0.gstatic.com/images?q=tbn:ANd9GcSrmai_20G3gM9CS28zNZOZMnUDIodiWR8dVxpCZXwSCGdt9bkofliUOs2S", "url": "https://www.att.com/plans/unlimited-data-plans/", "type": "video"}, "353": {"title": "Cell Phone Recycling \u2013 Green Township", "snippet": "", "uploaded": "", "thumbnail": "https://encrypted-tbn2.gstatic.com/images?q=tbn:ANd9GcT7jbP9Yk1AHvl_JjJKRDg9yTPD5URdh8j8kl4mPDmLKCl12yJ0EPq9onSY", "url": "https://greentwp.org/departments/public-services/cell-phone-recycling/", "type": "video"}, "354": {"title": "Help! My Cell Phone is Hurting Me. - Consumer Reports", "snippet": "", "uploaded": "", "thumbnail": "https://encrypted-tbn0.gstatic.com/images?q=tbn:ANd9GcSVTZ-WiIN8ClSE2TJEw2BbJf58s-HGk05ZvKcd99T5-HF9Fin0QXxgzpU", "url": "https://www.consumerreports.org/video/view/electronics/smartphones/4524393577001/help-my-cell-phone-is-hurting-me/", "type": "video"}, "355": {"title": "The Impact of Cell Phone Use on Cancer Risk", "snippet": "", "uploaded": "", "thumbnail": "https://encrypted-tbn0.gstatic.com/images?q=tbn:ANd9GcQV8YJ-dmznmjRgoo6Mj7LF3SG9KULLYgfs-WILvuUfiWO8UPoslchyO9nl3TU", "url": "https://www.unitypoint.org/desmoines/services-cancer-article.aspx?id=0bc8aca0-6db5-4780-a997-68794c79059e", "type": "video"}, "356": {"title": "New Rules: No Cell Phone While Driving - City of Salem", "snippet": "", "uploaded": "", "thumbnail": "https://encrypted-tbn3.gstatic.com/images?q=tbn:ANd9GcSbWRLOFJfVQ5ZM3zl3HlqjHTF6330PwJ2dKZg1oqskRY6tLsw7x2woBjD3", "url": "https://www.cityofsalem.net/Pages/no-cell-phone-while-driving.aspx", "type": "video"}, "357": {"title": "Here's How Cell Phone Unlocking Became Legal ...", "snippet": "", "uploaded": "", "thumbnail": "https://encrypted-tbn1.gstatic.com/images?q=tbn:ANd9GcRGFYgWsJ7toFKzdTDkofS7eJGatUTsumJwwcavaxI2Bzpz-0VO2PQU7dE", "url": "https://obamawhitehouse.archives.gov/blog/2014/08/15/heres-how-cell-phone-unlocking-became-legal", "type": "video"}, "358": {"title": "Video Clip 3 \u2013 Cell Phone Pinging - Ohio Attorney General ...", "snippet": "", "uploaded": "", "thumbnail": "https://encrypted-tbn2.gstatic.com/images?q=tbn:ANd9GcRPktGWmPlKBcXcUmmrd-BtMysLUFvPyADNMZSdxbM0Ph9ht3Xv6n88akrW", "url": "https://www.ohioattorneygeneral.gov/Media/Videos/BCISS/Cell-Phone-Pinging", "type": "video"}, "359": {"title": "Suicide attempts are hard to anticipate. A study that tracks ...", "snippet": "", "uploaded": "", "thumbnail": "https://encrypted-tbn2.gstatic.com/images?q=tbn:ANd9GcSYZYsgZClTotTnYdIy_DfFnFRmI5CxrSoh7gOEoWFssoVYeDucJQcoYjY", "url": "https://www.sciencemag.org/news/2019/08/suicide-attempts-are-hard-anticipate-study-tracks-teens-cellphone-use-aims-change", "type": "video"}, "360": {"title": "Cell Phone Repair & Screen Replacement in Salt Lake City ...", "snippet": "", "uploaded": "", "thumbnail": "https://encrypted-tbn0.gstatic.com/images?q=tbn:ANd9GcTRLdZC49SMob6zF_tSYmzcAEkopHKAKA60V7KzManY-yPlzL1BwByIjc0zBVs", "url": "https://www.pclaptops.com/phone_repair.html", "type": "video"}, "361": {"title": "College Writing: Cell phone essay best texts!", "snippet": "", "uploaded": "", "thumbnail": "https://encrypted-tbn0.gstatic.com/images?q=tbn:ANd9GcRdmsql3jO0ct_y0ljvceYTHbcAKUOU7Cp9FaHMUrdSsNDDWanyGJSb1uyE", "url": "https://ramapoforchildren.org/youth/cell-phone-essay/47/", "type": "video"}, "362": {"title": "Best Cheap Cell Phone Plans 2020! - YouTube", "snippet": "", "uploaded": "", "thumbnail": "https://i.ytimg.com/vi/bvunPt6On0M/default.jpg?sqp=-oaymwEECHQQQQ&rs=AMzJL3lF-jsp9EfOnthS8ZJMsmS6UU1oVg", "url": "https://www.youtube.com/watch?v=bvunPt6On0M", "type": "video"}, "363": {"title": "Cellphone GPS Data Used to Create Social Distancing ...", "snippet": "", "uploaded": "", "thumbnail": "https://encrypted-tbn2.gstatic.com/images?q=tbn:ANd9GcQKVHWFbVFcUw3IalGyEMP25_3Ukh9ghf_Ivt8ZhCn5fkJVxhaCLc_AUZs", "url": "https://www.nbcwashington.com/investigations/cellphone-gps-data-used-to-create-social-distancing-scoreboard/2268319/", "type": "video"}, "364": {"title": "Berkeley Talks: Joel Moskowitz on the health risks of cell ...", "snippet": "", "uploaded": "", "thumbnail": "https://encrypted-tbn0.gstatic.com/images?q=tbn:ANd9GcTRD5Xi_rqFTEaUA4cj-gSgsCxe5Si9cm7YaaARu6GyFgetIZlwC98XG52ZI14", "url": "https://news.berkeley.edu/2019/07/19/berkeley-talks-joel-moskowitz-cell-phones-electromagnetic-radiation/", "type": "video"}, "365": {"title": "Ultimate Cell Phone Signal Booster Guide | Updated 2020", "snippet": "", "uploaded": "", "thumbnail": "https://encrypted-tbn3.gstatic.com/images?q=tbn:ANd9GcSS_bsdWxm6c90Jsrbn1EOINXd6fVCHvR8njGjnSzms0WdTnhhwiL-ETG4UC7KQ", "url": "https://www.weboost.com/guide-to-cell-phone-signal-boosters", "type": "video"}, "366": {"title": "Should I Use Cell Phone Video for my Professional Video ...", "snippet": "", "uploaded": "", "thumbnail": "https://encrypted-tbn0.gstatic.com/images?q=tbn:ANd9GcSHJT_hAevptPGoDNnejbo0u5-f1MuvVGXc7Lw30hvIMjYQxzS3IX6kkA", "url": "https://weareem.com/should-i-use-cell-phone-video-for-my-professional-video/", "type": "video"}, "367": {"title": "Cell-phone-sized device that stimulates nerve in neck may ...", "snippet": "", "uploaded": "", "thumbnail": "https://encrypted-tbn0.gstatic.com/images?q=tbn:ANd9GcRkkSr25oakUn8HC00rKaH0HPD3qJ9i5LMqUuaGgT2udX0rUsJ7Pabjfso", "url": "https://wvutoday.wvu.edu/stories/2020/01/23/cell-phone-sized-device-that-stimulates-nerve-in-neck-may-prevent-migraine", "type": "video"}, "368": {"title": "Cell Phone Forensics & Investigative Specialists - LATRO ...", "snippet": "", "uploaded": "", "thumbnail": "https://encrypted-tbn0.gstatic.com/images?q=tbn:ANd9GcTiU-cYV-87a0gavv2iJbs3PkH24p5PzKUpgfaZVhHHBVoXFITnvbavncF7", "url": "https://www.latroservices.com/managed-services/cell-phone-forensics-investigative-specialists/", "type": "video"}, "369": {"title": "Do cellphones cause cancer? - YouTube", "snippet": "", "uploaded": "", "thumbnail": "https://i.ytimg.com/vi/s7UfvHc9aGQ/default.jpg?sqp=-oaymwEECHQQQQ&rs=AMzJL3lU5GPPeNriFeirQ8xGSj6qJ1gb5g", "url": "https://www.youtube.com/watch?v=s7UfvHc9aGQ", "type": "video"}, "370": {"title": "To Safely Dispose of Your Cell Phone, Don't Do What This ...", "snippet": "", "uploaded": "", "thumbnail": "https://encrypted-tbn2.gstatic.com/images?q=tbn:ANd9GcQeEdP1VEVAzCPME6Hvk-RI7AcMG4InbDi-1ZMWk_Bcq-vlWK0CZvXOyAo", "url": "https://www.ecomaine.org/to-safely-dispose-of-your-cell-phone-dont-do-what-this-presidential-candidate-did-with-his/", "type": "video"}, "371": {"title": "US Essay Online: My cell phone essay top writers online!", "snippet": "", "uploaded": "", "thumbnail": "https://encrypted-tbn1.gstatic.com/images?q=tbn:ANd9GcRqQZmgakwAm2JXmfwJJweHXBfJwxBHejt-uSAMZSJa1BXVtLqDF0hiAA4", "url": "https://thembl.org/masters/my-cell-phone-essay/60/", "type": "video"}, "372": {"title": "Concerto for Cell Phone \u2013 Stephenson Music", "snippet": "", "uploaded": "", "thumbnail": "https://encrypted-tbn1.gstatic.com/images?q=tbn:ANd9GcRN3x8v0SQ-R1tMU84n4BpUXII9nmStY5hmq5E2pC_RsbKitflv22s8tJ7DU61r", "url": "https://composerjim.com/works/concerto-for-cell-phone/", "type": "video"}, "373": {"title": "Vermont bill would ban cellphone use for anyone under 21", "snippet": "", "uploaded": "", "thumbnail": "https://encrypted-tbn0.gstatic.com/images?q=tbn:ANd9GcQyfFOulvkTBX7hmGpy4--7cDkuXMUBcZGSNnQhHC7Mm1pOt_yUALv1NTI", "url": "https://www.mynbc5.com/article/vermont-bill-would-ban-cellphone-use-for-anyone-under-21/30456265", "type": "video"}, "374": {"title": "Cell phone vs. camera - Consumer Reports", "snippet": "", "uploaded": "", "thumbnail": "https://encrypted-tbn1.gstatic.com/images?q=tbn:ANd9GcTj2To-BSRmg5riUUzcz8QE_NjvJdtoiZ5_f5uGCbCtf5IVZuuZyph7Z_Q", "url": "https://www.consumerreports.org/video/view/electronics/cameras-photography/1178368927001/cell-phone-vs-camera/", "type": "video"}, "375": {"title": "Ban on cell phones while driving is on Indiana governor's ...", "snippet": "", "uploaded": "", "thumbnail": "https://encrypted-tbn0.gstatic.com/images?q=tbn:ANd9GcSXR1IqWvqBIZ4GqDL2CFFKfXiZ6Sd4T4Qk4ftor9yisDaRgHxh0TdyphY", "url": "https://www.indystar.com/story/news/politics/2019/12/10/indiana-gov-eric-holcomb-cell-phones-driving-ban-raise-smoking-age/2598856001/", "type": "video"}, "376": {"title": "How old cell phones are spying on illegal loggers - CNN Video", "snippet": "", "uploaded": "", "thumbnail": "https://encrypted-tbn2.gstatic.com/images?q=tbn:ANd9GcRNVNaMpgKnG4_tyHvRY22j3QIeM4VfA4h7lKj5DUPFfMVP1ei4bmKis8n_", "url": "https://www.cnn.com/videos/tv/2020/02/19/topher-white-cell-phones-rainforest-intl-c2e.cnn", "type": "video"}, "377": {"title": "4G Cell Phone Booster EZ 4G | Plug-and-Play | SureCall", "snippet": "", "uploaded": "", "thumbnail": "https://encrypted-tbn1.gstatic.com/images?q=tbn:ANd9GcQJwT8prvGjTHg0z1GSmIKkoZvx1rbtipkltgiyGEgEYrEdWhWF70FRen4_0mZV", "url": "https://www.surecall.com/signal-booster/home-office/EZ4G/", "type": "video"}, "378": {"title": "Lucia | Easy-to-Use Big-button Cell Phone for Blind and ...", "snippet": "", "uploaded": "", "thumbnail": "https://encrypted-tbn3.gstatic.com/images?q=tbn:ANd9GcSxh0SyHYleEOFspRIWjCVtRwOf0nZIk4Vjh88TjYH5SsB8CDKCtXF2vs4", "url": "https://www.razmobility.com/solutions/lucia-cellphone/", "type": "video"}, "379": {"title": "Best Cell Phone Plans [April 2020] - YouTube", "snippet": "", "uploaded": "", "thumbnail": "https://i.ytimg.com/vi/qVjPF647spk/default.jpg?sqp=-oaymwEECHQQQQ&rs=AMzJL3kYvifE99ZWuD_gewCPxO4Nv1QjhA", "url": "https://www.youtube.com/watch?v=qVjPF647spk", "type": "video"}, "380": {"title": "CELL PHONE CRASHING at the AIRPORT! - YouTube", "snippet": "", "uploaded": "", "thumbnail": "https://i.ytimg.com/vi/YA1J-raGinQ/default.jpg?sqp=-oaymwEECHQQQQ&rs=AMzJL3k-QhID-HaZTEJf7eo9S4x8s1cLHQ", "url": "https://www.youtube.com/watch?v=YA1J-raGinQ", "type": "video"}, "381": {"title": "Cell phone video captures 17-year-old firing gun at protesters ...", "snippet": "", "uploaded": "", "thumbnail": "https://encrypted-tbn0.gstatic.com/images?q=tbn:ANd9GcR9-RCcpzp5XXxQuxE1Vw63o5iEF2Jr1VmehHMoqIm81nrPYH0hlJx2Vxg", "url": "https://www.kmov.com/cell-phone-video-captures-17-year-old-firing-gun-at-protesters-in-wisconsin/video_c538d210-e21a-5f04-84ef-6d8e92bfe90b.html", "type": "video"}, "382": {"title": "Cell phone bee mortality link: sensationalism not science ...", "snippet": "", "uploaded": "", "thumbnail": "https://i.ytimg.com/vi/videoseries/default.jpg", "url": "https://news.vanderbilt.edu/2011/06/14/cell-phone-bee-mortality-link-sensationalism-not-science/", "type": "video"}, "383": {"title": "Cellphone driving laws start Wednesday in Idaho, Indiana ...", "snippet": "", "uploaded": "", "thumbnail": "https://encrypted-tbn2.gstatic.com/images?q=tbn:ANd9GcR0kyG_oWvhzj4bTMYiFJPdP_j1Ck8uJk51A7e3hTaA2mjCToiFeUFK-_I", "url": "https://www.usatoday.com/story/news/nation/2020/06/30/cellphone-driving-laws-idaho-indiana-south-dakota/3283168001/", "type": "video"}, "384": {"title": "Fusion4Home Cell Phone Booster | SureCall Boosters", "snippet": "", "uploaded": "", "thumbnail": "https://encrypted-tbn3.gstatic.com/images?q=tbn:ANd9GcTxxut79MHeYodOQbrLzG4G1x0dCBoz7j5uu9-jtt4VoILSUQbmehSlJcab", "url": "https://www.surecall.com/signal-booster/home-office/FUSION4HOME/", "type": "video"}, "385": {"title": "Disinfect your cellphone to protect from coronavirus, experts ...", "snippet": "", "uploaded": "", "thumbnail": "https://encrypted-tbn0.gstatic.com/images?q=tbn:ANd9GcQ0VEaRIpBBHEHQ4cc5kyb_Zll9Ok0adCkTqh_IZYZIUBYjV4pa-cN3_EU", "url": "https://www.freep.com/story/news/local/michigan/2020/04/05/disinfect-your-cellphone-protect-coronavirus-experts-suggest/2950331001/", "type": "video"}, "386": {"title": "Cell Phone Evangelism Training | Adventist World Radio", "snippet": "", "uploaded": "", "thumbnail": "https://encrypted-tbn3.gstatic.com/images?q=tbn:ANd9GcTesDtjo2RKo8FDW6rSagE3kn3LKRTjp8-NmVUrn5hw-BHNxs4J-N9SzJM", "url": "https://awr.org/training/", "type": "video"}, "387": {"title": "Drake - Hotline Bling - YouTube", "snippet": "", "uploaded": "", "thumbnail": "https://i.ytimg.com/vi/uxpDa-c-4Mc/default.jpg?sqp=-oaymwEECHQQQQ&rs=AMzJL3ltkLIX5bqA1ElGJV8VqVu9ovOsiQ", "url": "https://www.youtube.com/watch?v=uxpDa-c-4Mc", "type": "video"}, "388": {"title": "Revision Online: Cell phone essay conclusion we cover any ...", "snippet": "", "uploaded": "", "thumbnail": "https://encrypted-tbn1.gstatic.com/images?q=tbn:ANd9GcSsOz-3D35-FCMaBCWL8K5z8_X70oOnP74fHQuzWsBLC4ctMGaDAhMIiEA", "url": "https://fotofest.org/solving/cell-phone-essay-conclusion/5/", "type": "video"}, "389": {"title": "Filming the Show: Pardon the Intrusion? Or Punish It? - The ...", "snippet": "", "uploaded": "", "thumbnail": "https://encrypted-tbn3.gstatic.com/images?q=tbn:ANd9GcSDr-rP90VJYxCPPlG0xsYKp42OVJPlUC3Y_0bC5xhrAKL5AeCZhU510Mcl", "url": "https://www.nytimes.com/2019/10/06/theater/theater-etiquette-cellphone-anne-sophie-mutter.html", "type": "video"}, "390": {"title": "Harrison County Cell Phone Tower Collapses", "snippet": "", "uploaded": "", "thumbnail": "https://encrypted-tbn2.gstatic.com/images?q=tbn:ANd9GcRu3YeooCBuv5ilbt3OtUfzMNTCC1Z-jhFRpNwcymm6egRqtWAuv1Lytc47", "url": "https://www.manchininjurylaw.com/harrison-county-cell-phone-tower-collapses/", "type": "video"}, "391": {"title": "Remember when we wore cell phones on belts? This ... - CNet", "snippet": "", "uploaded": "", "thumbnail": "https://encrypted-tbn3.gstatic.com/images?q=tbn:ANd9GcQOkwul22khhDTO9oqV2EbUsV7uhP18IiRNPFx19PK7vTB1X-4Qkq2YBAk_", "url": "https://www.cnet.com/news/motorola-startac-rainbow-cell-phone-hip-holsters-this-1998-flip-phone-started-the-trend/", "type": "video"}, "392": {"title": "Stolen Cell Phone Insurance Claim \u2013 NBC New York", "snippet": "", "uploaded": "", "thumbnail": "https://encrypted-tbn3.gstatic.com/images?q=tbn:ANd9GcROuaz84dCO6l1B8C-ZOOxJhEfII0Zkcxy0avZpJtAIaeKJIGSl0pua9mU", "url": "https://www.nbcnewyork.com/news/local/stolen-cell-phone-insurance-claim_new-york/2184040/", "type": "video"}, "393": {"title": "Universal Portable Cell Phone Holder - CupFone | WeatherTech", "snippet": "", "uploaded": "", "thumbnail": "https://encrypted-tbn0.gstatic.com/images?q=tbn:ANd9GcTCELrS0V54HZxqJQuJIE1xHEfGf8P-4iA-6i6pNXzlfDkcySMY9RUbZj7b", "url": "https://www.weathertech.com/weathertech-cupfone/cupfone/", "type": "video"}, "394": {"title": "13 v3 Solar Suitcase - Cell Phone Charging - We Care Solar", "snippet": "", "uploaded": "", "thumbnail": "https://encrypted-tbn2.gstatic.com/images?q=tbn:ANd9GcT36vcgRXaZ3iwNLLZgYyHDayPmLrhZTnnGfRZOP_sBn-2A_472MnoDYiUh", "url": "https://wecaresolar.org/videos/13-v3-solar-suitcase-cell-phone-charging/", "type": "video"}, "395": {"title": "Pay Your T-Mobile Bill: Online (free), Autopay & More | T ...", "snippet": "", "uploaded": "", "thumbnail": "https://encrypted-tbn1.gstatic.com/images?q=tbn:ANd9GcR-H0G8tc09QCkmPZGpYizwOk8DTtt-OFAOFVeYlVBuaQ1qHL-SIBJZQFbw", "url": "https://www.t-mobile.com/support/account/pay-your-bill", "type": "video"}, "396": {"title": "'Presidential Alert': Millions of cellphone users get a National ...", "snippet": "", "uploaded": "", "thumbnail": "https://encrypted-tbn1.gstatic.com/images?q=tbn:ANd9GcTqCOGaSq2_3kmr2W_YsYB06GYrMEB-Aw4c2k5yBd4IkQgdmL8TZ_tMecUO", "url": "https://www.washingtonpost.com/technology/2018/10/03/millions-cellphone-users-are-about-get-presidential-alert-heres-what-know/", "type": "video"}}
