# Supplementary material for: An architecture for non-linear discovery of aggregated multimedia document web search results
Source: PeerJ Comput Sci. 2021 Apr 21;7:e449. doi: 10.7717/peerj-cs.449 (PMC8080422; doi:10.7717/peerj-cs.449)
Supplement: Supplemental Information 1 — We used each query cached file as the single experimental run. We calculated the mean from 5 iterations and again calculated the mean average of 5 iterations in the end. [file peerj-cs-07-449-s001.zip › QUERY_CACHE/snip_view22]

{"0": {"title": "NPS.gov Homepage (U.S. National Park Service)", "snippet": "Aug 4, 2020 \u2014 The National Park Service cares for special places saved by the American people so that all may experience our heritage.", "url": "https://www.nps.gov/index.htm", "type": "web"}, "1": {"title": "National Park Service - Wikipedia", "snippet": "The National Park Service (NPS) is an agency of the federal government of the United States that manages all national parks, many national monuments, and\u00a0...", "url": "https://en.wikipedia.org/wiki/National_Park_Service", "type": "web"}, "2": {"title": "National Park Foundation | The Official Charitable Partner of ...", "snippet": "As the official charitable partner of the National Park Service, we provide resources for the national parks. Support this uniquely American idea.", "url": "https://www.nationalparks.org/", "type": "web"}, "3": {"title": "Explore Parks | National Park Foundation", "snippet": "National Parks. Explore some of the most popular national parks or browse the full list of all the parks in the National Park System.", "url": "https://www.nationalparks.org/explore-parks", "type": "web"}, "4": {"title": "National Park Service - Home | Facebook", "snippet": "Yellowstone National Park National Park \u00b7 Rocky Mountain National Park National Park \u00b7 U.S. Department of the Interior Government Organization \u00b7 Yosemite\u00a0...", "url": "https://www.facebook.com/nationalparkservice", "type": "web"}, "5": {"title": "59 US National Parks by Popularity - The Crazy Tourist", "snippet": "59 US National Parks by Popularity\u00a0...", "url": "https://www.thecrazytourist.com/us-national-parks-popularity/", "type": "web"}, "6": {"title": "Yosemite National Park | Lodging & Year Round Activities ...", "snippet": "The official website for planning your Yosemite National Park vacation. Here you can find where to stay, what to see, and what to do.", "url": "https://www.travelyosemite.com/", "type": "web"}, "7": {"title": "Crews continue to search Zion National Park for missing woman", "snippet": "14 hours ago \u2014 (Photos courtesy of National Park Service) Holly Suzanne Courtier, 38, was last seen Tuesday, Oct. 6, 2020. at Zion National Park. Rangers\u00a0...", "url": "https://www.sltrib.com/news/2020/10/10/crews-continue-search/", "type": "web"}, "8": {"title": "Yellowstone National Park.com - Information and Travel ...", "snippet": "Visitor information and planning for Yellowstone National Park. The first national park and a favorite destination to millions of visitors each year. Yellowstone has\u00a0...", "url": "https://www.yellowstonenationalpark.com/", "type": "web"}, "9": {"title": "Girl, 3, runs off trail and falls into scalding water at Yellowstone ...", "snippet": "7 hours ago \u2014 The National Park Service issued a stark reminder to the public about similar incidents that have happened recently at the park and urged people\u00a0...", "url": "https://abcnews.go.com/US/girl-runs-off-trail-falls-scalding-water-yellowstone/story?id=73546764", "type": "web"}, "10": {"title": "National Park Medical Center", "snippet": "Our mission is to make a difference in the lives of our community by providing quality, compassionate healthcare in an environment that fosters employee\u00a0...", "url": "https://nationalparkmedical.com/", "type": "web"}, "11": {"title": "America the Beautiful - National Parks & Federal Recreational ...", "snippet": "Covid-19 Interagency Pass Update: Important information before you visit a park or purchase a Pass LEARN MORE. As U.S. national parks and federal\u00a0...", "url": "https://store.usgs.gov/pass", "type": "web"}, "12": {"title": "Yosemite National Park | Lodging, Camping, Attractions ...", "snippet": "Yosemite National Park in Mariposa County is home to majestic attractions and premier lodging. A must see for any trip to California. Plan your vacation to\u00a0...", "url": "https://www.yosemite.com/", "type": "web"}, "13": {"title": "National Park", "snippet": "National Park provide you useful information about famous parks on the world as Yellowstone National Park , Death Valley National Park ...", "url": "https://www.national-park.com/", "type": "web"}, "14": {"title": "Best ways to make your trip to Shenandoah National Park safe ...", "snippet": "2 days ago \u2014 Even though the mountain is still mostly green, October is a big month for Virginia's Shenandoah National Park. Here are some tips for a\u00a0...", "url": "https://wtop.com/virginia/2020/10/best-ways-to-make-your-trip-to-shenandoah-national-park-safe-easy/", "type": "web"}, "15": {"title": "Washington's National Park Fund: Home", "snippet": "Washington's National Park Fund is the official philanthropic partner for Mount Rainier, North Cascades and Olympic National Parks.", "url": "https://wnpf.org/", "type": "web"}, "16": {"title": "Woman missing in Zion National Park for 4 days; rescuers ...", "snippet": "1 day ago \u2014 Rescue teams in Zion National Park are actively searching for a 38-year-old woman who was last seen in the Grotto parking area on Tues.", "url": "http://kutv.com/news/local/woman-missing-in-zion-national-park-for-4-days-rescuers-seek-publics-help", "type": "web"}, "17": {"title": "national park | Definition, History, & Famous National Parks ...", "snippet": "Sep 18, 2020 \u2014 A national park is an area set aside by a national government to preserve the natural environment. A national park may be set aside for\u00a0...", "url": "https://www.britannica.com/science/national-park", "type": "web"}, "18": {"title": "National Park College: Home", "snippet": "National Park College offers 2 year degrees including online degrees at an affordable price where the faculty and staff really care about you. NPC averages \u00a0...", "url": "https://np.edu/", "type": "web"}, "19": {"title": "Child, 3, falls into Yellowstone National Park thermal feature ...", "snippet": "1 day ago \u2014 A 3-year-old child suffered serious burns after falling into one of Yellowstone National Park's thermal features.", "url": "https://www.foxnews.com/us/child-falls-into-yellowstone-national-park-thermal-feature", "type": "web"}, "20": {"title": "This whimsical stone path weaves up a mountain in Acadia ...", "snippet": "3 days ago \u2014 Information: Constructed in 1915, the Beachcroft Path is a historic memorial trail in Acadia National Park that's famous for its twisting pathways\u00a0...", "url": "https://bangordailynews.com/2020/10/08/act-out/this-whimsical-stone-path-weaves-up-a-mountain-in-acadia-national-park/", "type": "web"}, "21": {"title": "Explore National Parks in the U.S. | Costco Travel", "snippet": "Take advantage of Costco member savings when planning your next U.S. National Park vacation, whether you are looking for a hotel only or a package deal.", "url": "https://www.costcotravel.com/Travel-Offers/National-Parks", "type": "web"}, "22": {"title": "Park Service asks for aid in locating woman who went missing ...", "snippet": "2 days ago \u2014 The National Park Service is asking for help to locate Holly Suzanne Courtier who went missing in Zion National Park, Utah, Oct. 6, 2020 | Flier\u00a0...", "url": "https://www.stgeorgeutah.com/news/archive/2020/10/09/mgk-park-service-asks-for-aid-in-locating-woman-who-went-missing-in-zion-national-park/", "type": "web"}, "23": {"title": "Recreation.gov", "snippet": "Improving Visitor Experiences at the Popular Acadia National Park \u00b7 Recreate Safely and Responsibly in Rocky Mountain National Park \u00b7 Top Visitor Picks for\u00a0...", "url": "https://www.recreation.gov/", "type": "web"}, "24": {"title": "National Park Trust | Treasure Forever", "snippet": "Park Preservation. COMPLETING AMERICA'S NATIONAL PARKS ... Sign up to receive the latest news about National Park Trust's work. Learn about our land\u00a0...", "url": "https://www.parktrust.org/", "type": "web"}, "25": {"title": "National Park Service (@nationalparkservice) \u2022 Instagram ...", "snippet": "2.9m Followers, 593 Following, 1605 Posts - See Instagram photos and videos from National Park Service (@nationalparkservice)", "url": "https://www.instagram.com/nationalparkservice/?hl=en", "type": "web"}, "26": {"title": "National Park Inn | Mt. Rainier National Park Lodging", "snippet": "Rainier Guest Services is proud to offer our guests an opportunity to support Mount Rainier National Park through the Washington's National Park Fund. Inn.", "url": "https://mtrainierguestservices.com/accommodations/national-park-inn/", "type": "web"}, "27": {"title": "Yellowstone National Park Lodges", "snippet": "At Yellowstone National Park Lodges, you're invited to discover or rediscover the magic of the world's first national park, Yellowstone.", "url": "https://www.yellowstonenationalparklodges.com/", "type": "web"}, "28": {"title": "Zion National Park Travel and Hiking Guide ...", "snippet": "Zion National Park and Springdale Utah Travel and Vacation Guide. Discover hotels, restaurants, hiking, biking, activities, weather, shopping and much more.", "url": "https://www.zionnationalpark.com/", "type": "web"}, "29": {"title": "Toddler falls into 'thermal feature' at Yellowstone National Park", "snippet": "1 day ago \u2014 The National Park Service (NPS) said in a statement that the child \u201ctook off running from the trail\u201d and then slipped and fell into the feature, which\u00a0...", "url": "https://thehill.com/homenews/news/520477-toddler-falls-intothermal-feature-at-yellowstone-national-park-resulting-in-2nd", "type": "web"}, "30": {"title": "Advanced Search (U.S. National Park Service)", "snippet": "Results 1 - 20 of 494 \u2014 Find a Park. Park Name. Abraham Lincoln Birthplace National Historical Park, Acadia National Park, Adams National Historical Park\u00a0...", "url": "https://clarkgreenneighbors.org/index.php?option=com_acymailing&ctrl=url&subid=&urlid=1041&mailid=121&Itemid=368", "type": "web"}, "31": {"title": "National Parks Traveler | The Latest Articles from the National ...", "snippet": "World's No. 1 Editorially Independent Nonprofit Media Organization. Dedicated to Coverage of National Parks and Protected Areas\u00a0...", "url": "https://www.nationalparkstraveler.org/", "type": "web"}, "32": {"title": "Sequoia & Kings Canyon National Parks | In-Park Lodging", "snippet": "Plan your visit to Sequoia & Kings Canyon National Parks. With everything from fine hotels and restaurants to classic tent cabins. Spend your time among the\u00a0...", "url": "https://www.visitsequoia.com/", "type": "web"}, "33": {"title": "Conservancy for Cuyahoga Valley National Park", "snippet": "Discover Cuyahoga Valley National Park's Gems! Sign up to receive 2 one-hour driving tours of CVNP! After you receive the driving tours, we'll send you weekly\u00a0...", "url": "https://www.conservancyforcvnp.org/", "type": "web"}, "34": {"title": "Dry Tortugas National Park | Dry Tortugas Ferry | Yankee ...", "snippet": "Experience the day trip of a lifetime aboard The Official Key West Ferry of the Dry Tortugas National Park. Offering daily excursions to the Dry Tortugas.", "url": "https://www.drytortugas.com/", "type": "web"}, "35": {"title": "Shenandoah National Park suggests pre-planning visits in ...", "snippet": "3 days ago \u2014 Shenandoah National Park gives suggestions on how to avoid crowded park trails during the park's busiest month of the year.", "url": "https://www.whsv.com/2020/10/09/shenandoah-national-park-suggests-pre-planning-visits-in-october/", "type": "web"}, "36": {"title": "The Ultimate Shenandoah National Park Travel Guide ...", "snippet": "4 days ago \u2014 It's also one of the few dog-friendly national parks, with the majority of trails open to pets on leashes. And unlike many units, including the nearby\u00a0...", "url": "https://www.outsideonline.com/2417134/shenandoah-national-park-travel-guide", "type": "web"}, "37": {"title": "Rocky Mountain National Park ending timed entry permit system", "snippet": "2 days ago \u2014 The park will discontinue its inaugural COVID-19-prompted visitation restriction system starting Tuesday.", "url": "https://www.coloradoan.com/story/news/2020/10/09/rocky-mountain-national-park-ending-timed-entry-permit-system-covid-19/5944468002/", "type": "web"}, "38": {"title": "Borough of National Park", "snippet": "Home to the Red Bank Battlefield \u00b7 Borough of National Park \u00b7 Gloucester County, New Jersey\u00a0...", "url": "http://www.nationalparknj.com/index.htm", "type": "web"}, "39": {"title": "Timed entry permits set to end at Rocky Mountain National Park", "snippet": "2 days ago \u2014 When the pandemic hit, Rocky Mountain National Park shut down for nearly 70 days. Though the park reopened on May 27, they started to\u00a0...", "url": "https://www.outtherecolorado.com/news/timed-entry-permits-set-to-end-at-rocky-mountain-national-park/article_58543bf4-0a45-11eb-805a-7faf38650e10.html", "type": "web"}, "40": {"title": "Find Your Park", "snippet": "America's national parks are as unique and varied as the people who visit them. They are places for finding adventures. What's your park? Time to find out.", "url": "https://findyourpark.com/", "type": "web"}, "41": {"title": "The Hidden Worlds of the National Parks - Google Arts & Culture", "snippet": "The Hidden Worlds of the National Parks. Home to nature, history and collections . Start Exploring \u00b7 National Park Service, Centennial One Object Exhibit\u00a0...", "url": "https://artsandculture.google.com/project/national-park-service", "type": "web"}, "42": {"title": "Rocky Mountain National Park | Hiking, Activities & Lodging", "snippet": "Explore Your Rocky Mountain National Park - full list of hiking trails, adventures, scenery, family fun, escape, learning.", "url": "https://rockymountainnationalpark.com/", "type": "web"}, "43": {"title": "National Parks - National Geographic", "snippet": "Our national parks host millions of people a year, sustain countless species, and safeguard some of the most breathtaking landscapes on the planet.", "url": "https://www.nationalgeographic.com/travel/national-parks/", "type": "web"}, "44": {"title": "10 Best U.S. National Parks | U.S. News Travel", "snippet": "Best U.S. National Parks \u00b7 Yosemite \u00b7 Yellowstone \u00b7 Glacier National Park \u00b7 Grand Canyon \u00b7 Zion National Park \u00b7 Grand Teton National Park \u00b7 Bryce Canyon National\u00a0...", "url": "https://travel.usnews.com/rankings/best-national-parks-in-the-usa/", "type": "web"}, "45": {"title": "Skyline Drive | Lodging in Shenandoah National Park", "snippet": "Shenandoah National Park is the home to endless natural beauty. Skyland, Big Meadows Lodge, and Lewis Mountain Cabins give visitors the opportunity to\u00a0...", "url": "https://www.goshenandoah.com/", "type": "web"}, "46": {"title": "National Park Trail Guide, Map, and App - Hiking Project", "snippet": "Comprehensive guide to hiking trails and gems in our National Parks. Complete descriptions, vertical profiles, family tips and much more. See your live location\u00a0...", "url": "https://www.hikingproject.com/nationalparks", "type": "web"}, "47": {"title": "National Parks Conservation Association", "snippet": "We're protecting and enhancing America's National Park System for present and future generations.", "url": "https://www.npca.org/", "type": "web"}, "48": {"title": "Laguna San Rafael National Park, Chile - ESA", "snippet": "3 days ago \u2014 Part of the Laguna San Rafael National Park, located on the Pacific coast of southern Chile, is pictured in this image captured by Copernicus\u00a0...", "url": "https://www.esa.int/ESA_Multimedia/Images/2020/10/Laguna_San_Rafael_National_Park_Chile", "type": "web"}, "49": {"title": "My Yellowstone Park \u2013 Plan your Trip to Yellowstone National ...", "snippet": "See Old Faithful, bison, wolves, and grizzly bears. We show you the top things to do and the best places to stay in the park and a road trip vacation.", "url": "https://www.yellowstonepark.com/", "type": "web"}, "50": {"title": "Dry Tortugas National Park Is 99% Underwater \u2014 and That's ...", "snippet": "1 day ago \u2014 Read on for the ultimate guide to Florida's Dry Tortugas National Park, including how to get there, the best time to visit, activities, and more.", "url": "https://www.travelandleisure.com/trip-ideas/national-parks/dry-tortugas-national-park-florida", "type": "web"}, "51": {"title": "Olympic National Parks & Forest | Olympic Peninsula in ...", "snippet": "Our lodges span the Olympic Peninsula providing charming, comfortable accommodations conveniently located for the perfect road trip.", "url": "https://www.olympicnationalparks.com/", "type": "web"}, "52": {"title": "Park National Bank - Official Site - Banking, Credit Cards ...", "snippet": "Welcome to the new Park National Bank website! ... as that, well, investing time and money in places just a few sidewalks away becomes the natural thing to do.", "url": "https://parknationalbank.com/", "type": "web"}, "53": {"title": "National Parks Gifts & Gear | Pendleton", "snippet": "Results 1 - 30 of 84 \u2014 Support your favorite park with national parks clothing & gifts from an iconic American brand. Shop national parks gear now.", "url": "https://www.pendleton-usa.com/national-parks/", "type": "web"}, "54": {"title": "3-Year-Old Falls into Hot Water at Yellowstone, Suffers Burns ...", "snippet": "1 day ago \u2014 3-Year-Old Suffers Thermal Burns After Falling Into Scalding Water at Yellowstone National Park. The child \"took off running\" from the trail before\u00a0...", "url": "https://people.com/human-interest/3-year-old-falls-into-hot-water-yellowstone-national-park/", "type": "web"}, "55": {"title": "Facts, History & Conservation - About Virunga National Park", "snippet": "Virunga National Park is a UNESCO World Heritage Site located in the east of the Democratic Republic of Congo.", "url": "https://virunga.org/about/", "type": "web"}, "56": {"title": "National Park Trips Media", "snippet": "As experts in national park travel, we started our company to make it easier for people to plan their dream vacations to national parks.", "url": "https://www.nationalparktripsmedia.com/", "type": "web"}, "57": {"title": "National Park Service | USAGov", "snippet": "The National Park Service cares for the more than 400 national parks in the United States. The National Park Service partners with local communities to assist in\u00a0...", "url": "https://www.usa.gov/federal-agencies/national-park-service", "type": "web"}, "58": {"title": "The National Parks: America's Best Idea: | PBS", "snippet": "THE NATIONAL PARKS: AMERICA'S BEST IDEA is a six-episode series on the history of the national parks, directed by Ken Burns and written and co-produced \u00a0...", "url": "http://www.pbs.org/nationalparks/", "type": "web"}, "59": {"title": "Officials searching for woman missing since Tuesday at Zion ...", "snippet": "1 day ago \u2014 Zion National Park officials are asking for the public's help this weekend in locating a woman who went missing Tuesday at the park.", "url": "https://www.ksl.com/article/50028892/officials-searching-for-woman-missing-since-tuesday-at-zion-national-park", "type": "web"}, "60": {"title": "Glacier National Park - Montana", "snippet": "Glacier National Park \u00b7 Within Glacier \u00b7 Top 10 Hikes in Glacier National Park \u00b7 Going-to-the-Sun Road \u00b7 Backbone of the Rockies \u00b7 Whitefish To East Glacier \u00b7 Many\u00a0...", "url": "https://www.visitmt.com/glacier.html", "type": "web"}, "61": {"title": "Yellowstone National Park - Montana", "snippet": "Find out about visiting Yellowstone National Park: geysers, paint pots, historic lodges, bison, grizzlies, snowcoach tours, trails, camping and more.", "url": "https://www.visitmt.com/yellowstone.html", "type": "web"}, "62": {"title": "National Park Geek", "snippet": "National Park Geek is a line of National Park t-shirts, apparel and gift items to celebrate the love of our parks. We carry a full line of national park products to help\u00a0...", "url": "https://nationalparkgeek.com/", "type": "web"}, "63": {"title": "Visit Arches National Park | Best Arches Hikes, Lodging ...", "snippet": "A complete guide to visit Arches National Park in Moab Utah. Including helpful tips on how to get to Moab, as well as things to see and places to stay around\u00a0...", "url": "https://utah.com/arches-national-park", "type": "web"}, "64": {"title": "National Park Jobs - CoolWorks.com", "snippet": "National Park jobs let you live and play in some of the most amazing places on the planet. Mountains, desert, seacoast, lakeshore, wildlife, geysers, glaciers and \u00a0...", "url": "https://www.coolworks.com/jobs-by/national-park/", "type": "web"}, "65": {"title": "Category II: National Park | IUCN", "snippet": "Category II: National Park. Large natural or near natural areas set aside to protect large-scale ecological processes\u00a0...", "url": "https://www.iucn.org/theme/protected-areas/about/protected-areas-categories/category-ii-national-park", "type": "web"}, "66": {"title": "Every Kid Outdoors", "snippet": "See America's natural wonders and historic sites for free. ... You and your family get free access to hundreds of parks, lands, and waters for an entire year.", "url": "https://everykidoutdoors.gov/index.htm", "type": "web"}, "67": {"title": "National Parks of the USA: Siber, Kate, Turnham, Chris ...", "snippet": "National Parks of the USA [Siber, Kate, Turnham, Chris] on Amazon.com. *FREE* shipping on qualifying offers. National Parks of the USA.", "url": "https://www.amazon.com/National-Parks-USA-Kate-Siber/dp/1847809766", "type": "web"}, "68": {"title": "The Hidden Worlds of the National Parks", "snippet": "Follow rangers on a journey to places most people never go in stunning 360\u00b0 video.", "url": "https://artsandculture.withgoogle.com/en-us/national-parks-service/parks", "type": "web"}, "69": {"title": "Everglades National Park - UNESCO World Heritage Centre", "snippet": "Everglades National Park. This site at the southern tip of Florida has been called ' a river of grass flowing imperceptibly from the hinterland into the sea'.", "url": "https://whc.unesco.org/en/list/76/", "type": "web"}, "70": {"title": "Glacier National Park Conservancy: Home-Page", "snippet": "Native America Speaks. This inspiring program provides visitors with connections to the history, culture, and language of Glacier National Park's first people.", "url": "https://glacier.org/", "type": "web"}, "71": {"title": "National Parks | Field Notes", "snippet": "Field Notes is proud to present the National Parks Edition. Gorgeous illustrations of iconic parks are featured on the covers of nine Memo Books.", "url": "https://fieldnotesbrand.com/products/national-parks", "type": "web"}, "72": {"title": "National Park Travelers Club: NPTC Home", "snippet": "Home of the National Park Travelers Club (NPTC)", "url": "https://www.parkstamps.org/", "type": "web"}, "73": {"title": "Zion National Park [Guide, Maps, Itineraries & More] | Visit Utah", "snippet": "Visiting Zion National Park? Explore things to do, places to stay, nearby experiences, and much more with Utah's Office of Tourism.", "url": "https://www.visitutah.com/places-to-go/parks-outdoors/zion/", "type": "web"}, "74": {"title": "Yellowstone sets record for September visitors - CNN", "snippet": "1 day ago \u2014 Yellowstone National Park, home of the famous geyser, had its busiest September ever, the National Park Service says.", "url": "https://www.cnn.com/2020/10/10/us/yellowstone-visitors-september-record-trnd/index.html", "type": "web"}, "75": {"title": "Search underway for woman missing in Zion National Park", "snippet": "1 day ago \u2014 She is 38-year-old Holly Suzanne Courtier and was last seen in the park Tuesday October 6.", "url": "https://www.fox13now.com/news/local-news/search-underway-for-woman-missing-in-zion-national-park", "type": "web"}, "76": {"title": "National Parks - BrainPOP", "snippet": "National parks are treasures that belong to all of us. Experience the beauty and wonder of America's protected lands!", "url": "https://www.brainpop.com/science/ourfragileenvironment/nationalparks/", "type": "web"}, "77": {"title": "Smoky Mountains National Park: Lodging, Hikes, & More!", "snippet": "Oct 10, 2020 - We have a comprehensive list of things to do in the Great Smoky Mountains National Park and surrounding areas. Original reviews with\u00a0...", "url": "https://smokymountains.com/park/", "type": "web"}, "78": {"title": "National Park Typeface", "snippet": "A TYPEFACE DESIGNED TO MIMIC THE NATIONAL PARK SERVICE SIGNS THAT ARE CARVED USING A ROUTER BIT. \u2014 x \u2014 x \u2014 O F F E R E D I N F O U \u00a0...", "url": "https://nationalparktypeface.com/", "type": "web"}, "79": {"title": "National Park Reservations.: National Park Lodging and Hotels", "snippet": "Hotels and Lodging in Americas National Parks. Find and book your lodging and activities in and around Americas National Parks. - National Park Reservations.", "url": "https://www.nationalparkreservations.com/", "type": "web"}, "80": {"title": "National Parks - U.S. Senate Committee on Energy and ...", "snippet": "Jurisdiction of the Subcommittee includes oversight and legislative responsibilities for: National Park System; Wild and Scenic Rivers System; National Trails\u00a0...", "url": "https://www.energy.senate.gov/national-parks", "type": "web"}, "81": {"title": "Rocky Mountain National Park | Estes Park Wildlife & Activities", "snippet": "Rocky Mountain National Park is one of the most visited national parks in the country. With majestic peaks in every direction, wildlife roaming the valleys and\u00a0...", "url": "https://www.visitestespark.com/rocky-mountain-national-park/", "type": "web"}, "82": {"title": "National Parks", "snippet": "Explore the National Parks in the United States. From Acadia to Zion, A-Z, find them all. Arches, Yellowstone, Bryce Canyon, Yosemite, Grand Canyon, Great\u00a0...", "url": "https://www.us-parks.com/national-parks.html", "type": "web"}, "83": {"title": "Joshua Tree National Park | Visit California", "snippet": "Rugged mountains, gold mining ruins, desert plains dotted with oddball trees\u2014 Joshua Tree National Park is a unique and wonderful place. The park lies at an\u00a0...", "url": "https://www.visitcalifornia.com/things-to-do/joshua-tree-national-park/", "type": "web"}, "84": {"title": "Arches National Park Trip Planner \u2014 Discover Moab, Utah", "snippet": "Located just 5 miles (8 km) north of Moab is Arches National Park, which contains the world's largest concentration of natural sandstone arches. Although over\u00a0...", "url": "https://www.discovermoab.com/arches-national-park/", "type": "web"}, "85": {"title": "Photographing Every National Park in Victoria, Australia", "snippet": "2 days ago \u2014 As a weekend photographer and keen explorer of our natural spaces, I recently( ish) set myself\u00a0...", "url": "https://petapixel.com/2020/10/09/photographing-every-national-park-in-victoria-australia/", "type": "web"}, "86": {"title": "National Park Service - The New York Times", "snippet": "News about National Park Service, including commentary and archival articles published in The New York Times.", "url": "https://www.nytimes.com/topic/organization/national-park-service", "type": "web"}, "87": {"title": "Voyageurs National Park Association", "snippet": "Encompassing 218,000 acres, Voyageurs is one of the wildest, most scenic, geologically unique, and historically rich areas of Minnesota and the National Park\u00a0...", "url": "https://www.voyageurs.org/", "type": "web"}, "88": {"title": "Apple celebrates national parks' 104th birthday with new ways ...", "snippet": "Aug 24, 2020 \u2014 Apple celebrates national parks with new ways to support the National Park Foundation, including an Apple Pay donation program and special\u00a0...", "url": "https://www.apple.com/newsroom/2020/08/apple-celebrates-national-parks-104th-birthday-with-new-ways-to-support-the-national-park-foundation/", "type": "web"}, "89": {"title": "Mesa Verde National Park | Vacations, Lodging ...", "snippet": "At Mesa Verde, explore thousands of archeological sites and cliff dwellings from early civilization through tours and hiking. Stay at Far View Lodge or camp at\u00a0...", "url": "https://www.visitmesaverde.com/", "type": "web"}, "90": {"title": "National Park Express", "snippet": "Planning a trip to the Southwest? National Park Express is here to help. We offer shuttles and tours to a variety of stops in the Southwest. Book your trip now!", "url": "https://www.nationalparkexpress.com/", "type": "web"}, "91": {"title": "National Parks - Enjoying the unspoilt nature - Germany Travel", "snippet": "In the extensive landscapes of the 16 national parks, protected nature can unfold its original dynamics unhindered.", "url": "https://www.germany.travel/en/nature-outdoor-activities/national-parks.html", "type": "web"}, "92": {"title": "National Parks of the United States - Google Earth", "snippet": "Travel across the country to explore 31 national parks, and see why the parks truly are \"America's best idea.\"", "url": "https://earth.google.com/web/data=CiQSIhIgMzVhNjc1YmQ0NjVjMTFlOTg0Yjg1NTMyNWRjMDk2MzQ", "type": "web"}, "93": {"title": "12 Best National Parks in California ...planetware.com", "url": "https://www.planetware.com/california/best-national-parks-in-california-us-ca-509.htm", "thumbnail": "rgba(32,33,36,0)", "type": "image"}, "94": {"title": "national park | Definition, History ...britannica.com", "url": "https://www.britannica.com/science/national-park", "thumbnail": "rgba(26,115,232,.4)", "type": "image"}, "95": {"title": "Glacier National Park Will No Longer ...travelandleisure.com", "url": "https://www.travelandleisure.com/trip-ideas/national-parks/glacier-national-park-climate-change-signs-update", "thumbnail": "rgba(0,0,0,.42)", "type": "image"}, "96": {"title": "Visiting Glacier National Park in Montanatripsavvy.com", "url": "https://www.tripsavvy.com/before-you-go-glacier-national-park-1608679", "thumbnail": "rgba(255,255,255,.90)", "type": "image"}, "97": {"title": "As National Parks Reopen, What to ...cntraveler.com", "url": "https://www.cntraveler.com/story/as-national-parks-reopen-what-to-consider-before-you-go", "thumbnail": "rgba(0,172,193,.7)", "type": "image"}, "98": {"title": "national parks budgeting woes ...news.harvard.edu", "url": "https://news.harvard.edu/gazette/story/2019/09/report-looks-into-u-s-national-parks-budgeting-woes/", "thumbnail": "rgba(100,100,100,.6)", "type": "image"}, "99": {"title": "National Parksnationalgeographic.com", "url": "https://www.nationalgeographic.com/travel/national-parks/", "thumbnail": "rgba(150,191,242,.17)", "type": "image"}, "100": {"title": "Glacier National Park Reopening Plan ...nps.gov", "url": "https://www.nps.gov/glac/planyourvisit/openingplan.htm", "thumbnail": "rgba(66,133,244,.04)", "type": "image"}, "101": {"title": "virtual touring Yosemite National Park ...newindianexpress.com", "url": "https://www.newindianexpress.com/magazine/2020/jun/07/walk-in-the-woods-what-virtual-touring-yosemite-national-park-would-feel-like-2152262.html", "thumbnail": "rgba(0,0,0,.41)", "type": "image"}, "102": {"title": "National Parks Are Not Enough to ...time.com", "url": "https://time.com/4477884/national-parks-conservation/", "thumbnail": "rgba(0,0,0,.20)", "type": "image"}, "103": {"title": "25 Best National Parks in the USA - YouTubeyoutube.com", "url": "https://www.youtube.com/watch?v=zTBmv-Gzf2w", "thumbnail": "rgba(32,33,36,.255)", "type": "image"}, "104": {"title": "Zion National Park [Guide, Maps ...visitutah.com", "url": "https://www.visitutah.com/places-to-go/parks-outdoors/zion/", "thumbnail": "rgba(204,204,204,.75)", "type": "image"}, "105": {"title": "Glacier National Park is closed to all ...krtv.com", "url": "https://www.krtv.com/news/montana-and-regional-news/glacier-national-park-is-closed-to-all-visitors-until-further-notice", "thumbnail": "rgba(66,133,244,.26)", "type": "image"}, "106": {"title": "national park | Definition, History ...britannica.com", "url": "https://www.britannica.com/science/national-park", "thumbnail": "rgba(32,33,36,.10)", "type": "image"}, "107": {"title": "National Parks: Americans are Flocking ...newsroom.aaa.com", "url": "https://newsroom.aaa.com/2016/07/celebrating-a-centennial-of-national-parks-americans-are-flocking-to-their-favorite-parks/", "thumbnail": "rgba(51,51,51,.8)", "type": "image"}, "108": {"title": "Glacier National Park is replacing ...cnn.com", "url": "https://www.cnn.com/2020/01/08/us/glaciers-national-park-2020-trnd/index.html", "thumbnail": "rgba(0,0,0,.098)", "type": "image"}, "109": {"title": "Yellowstone National Park opens up its ...timesofindia.indiatimes.com", "url": "https://timesofindia.indiatimes.com/travel/destinations/yellowstone-national-park-opens-up-its-east-entrance/as69200919.cms", "thumbnail": "rgba(255,255,255,.1)", "type": "image"}, "110": {"title": "National Parkssmartertravel.com", "url": "https://www.smartertravel.com/gorgeous-photos-americas-national-parks/", "thumbnail": "rgba(34,34,34,.87)", "type": "image"}, "111": {"title": "National park - Wikipediaen.wikipedia.org", "url": "https://en.wikipedia.org/wiki/National_park", "thumbnail": "rgba(131,131,131,.50)", "type": "image"}, "112": {"title": "National Park: A trip to the USA is ...m.economictimes.com", "url": "https://m.economictimes.com/magazines/travel/a-trip-to-the-usa-is-incomplete-without-visiting-its-national-parks/articleshow/67753632.cms", "thumbnail": "rgba(32,33,36,.1)", "type": "image"}, "113": {"title": "Free National Park Trip Planning Kits ...nationalparktripsmedia.com", "url": "https://www.nationalparktripsmedia.com/travel-guides/trip-planner", "thumbnail": "https://encrypted-tbn0.gstatic.com/images?q=tbn%3AANd9GcRy2RIxwxnKVBGI_StaKfLH7WHd1LWF99lxxA&usqp=CAU", "type": "image"}, "114": {"title": "Theodore Roosevelt National Parknationalgeographic.com", "url": "https://www.nationalgeographic.com/travel/2020/08/theodore-roosevelt-national-park-examining-a-complicated-legacy/", "thumbnail": "https://encrypted-tbn0.gstatic.com/images?q=tbn%3AANd9GcR998yJePaF7i0plG1ybUFBSnu2Sci25Frjbg&usqp=CAU", "type": "image"}, "115": {"title": "National parks suspending fees during ...click2houston.com", "url": "https://www.click2houston.com/health/2020/03/20/national-parks-suspending-fees-during-pandemic-so-americans-can-enjoy-outdoors/", "thumbnail": "https://encrypted-tbn0.gstatic.com/images?q=tbn%3AANd9GcRRom9eIefP-i0cx4DtUUKe6O0HJWkduoLVjA&usqp=CAU", "type": "image"}, "116": {"title": "Best National Parks in California ...travel.usnews.com", "url": "https://travel.usnews.com/gallery/the-13-best-national-parks-in-california", "thumbnail": "https://encrypted-tbn0.gstatic.com/images?q=tbn%3AANd9GcQky37wLqGGKVwpvk5K4SKnafaI7Orz-QSgIw&usqp=CAU", "type": "image"}, "117": {"title": "14 Best Hikes in Glacier National Park ...territorysupply.com", "url": "https://www.territorysupply.com/glacier-national-park-hikes", "thumbnail": "https://encrypted-tbn0.gstatic.com/images?q=tbn%3AANd9GcRuNv-ct08OD3iUuAYVDT_DXLvod0oR1jDrcQ&usqp=CAU", "type": "image"}, "118": {"title": "National Parks Conservation Associationnpca.org", "url": "https://www.npca.org/articles/1282-the-14-parks-you-can-t-get-enough-of", "thumbnail": "https://encrypted-tbn0.gstatic.com/images?q=tbn%3AANd9GcTYSoYbxNiZtzQuakJ6G2J_UnBRzjTZALt8Ug&usqp=CAU", "type": "image"}, "119": {"title": "Amazing Alternatives to National Parks ...visitcalifornia.com", "url": "https://www.visitcalifornia.com/uk/feature/9-amazing-alternatives-national-parks", "thumbnail": "https://encrypted-tbn0.gstatic.com/images?q=tbn%3AANd9GcRzggmmjOsdLf_BEOrY--KEKbHMvB4uKXWimg&usqp=CAU", "type": "image"}, "120": {"title": "Day in Zion National Park ...valisemag.com", "url": "https://www.valisemag.com/one-day-zion-national-park/", "thumbnail": "https://encrypted-tbn0.gstatic.com/images?q=tbn%3AANd9GcTuEKqwN1b6QA_QFD7k0bWLCzF8iILdyP6dCg&usqp=CAU", "type": "image"}, "121": {"title": "Saguaro National Park | Visit Arizonavisitarizona.com", "url": "https://www.visitarizona.com/places/parks-monuments/saguaro-national-park/", "thumbnail": "https://encrypted-tbn0.gstatic.com/images?q=tbn%3AANd9GcSZNq3ZY99h4x3CMQhSBlM11LTm2P_sD3y5FA&usqp=CAU", "type": "image"}, "122": {"title": "How Many National Parks Are There in ...travelandleisure.com", "url": "https://www.travelandleisure.com/trip-ideas/national-parks/how-many-national-parks-are-there", "thumbnail": "https://encrypted-tbn0.gstatic.com/images?q=tbn%3AANd9GcSQmaXYS5xLwkgUeaKiyshrMUg_KolTBVxOwg&usqp=CAU", "type": "image"}, "123": {"title": "National Park Service - HISTORYhistory.com", "url": "https://www.history.com/topics/us-government/national-park-service", "thumbnail": "https://encrypted-tbn0.gstatic.com/images?q=tbn%3AANd9GcT4o8zX0c1Zs2y9TN368-fDeJtjdk12KOZBxw&usqp=CAU", "type": "image"}, "124": {"title": "Virtual tours of US national parks ...insider.com", "url": "https://www.insider.com/national-parks-america-virtual-tours-3d-visit-2020-3", "thumbnail": "https://encrypted-tbn0.gstatic.com/images?q=tbn%3AANd9GcQzFAFHXa-BradFd9lHFEQKI6LRERB6uX3f4g&usqp=CAU", "type": "image"}, "125": {"title": "14 Best National Parks in the U.S. That ...timeout.com", "url": "https://www.timeout.com/usa/things-to-do/best-national-parks-in-us", "thumbnail": "https://encrypted-tbn0.gstatic.com/images?q=tbn%3AANd9GcR2eQYdqsEyUFa9fTZ3Yp0OFlzvofMisVc1Eg&usqp=CAU", "type": "image"}, "126": {"title": "Apple Pay and Apple Watch help ...apple.com", "url": "https://www.apple.com/newsroom/2018/08/apple-pay-and-apple-watch-help-customers-celebrate-americas-national-parks/", "thumbnail": "https://encrypted-tbn0.gstatic.com/images?q=tbn%3AANd9GcSoC1xRDsBZbrVVJz-RerO0v7Oznu2L_cyVYQ&usqp=CAU", "type": "image"}, "127": {"title": "Seafood at Maine's Acadia National Park ...cntraveler.com", "url": "https://www.cntraveler.com/story/maine-acadia-national-park-car-free", "thumbnail": "https://encrypted-tbn0.gstatic.com/images?q=tbn%3AANd9GcSZcwD8q9KpU1GnAdrt4dhDGqEJJchIRFgX3w&usqp=CAU", "type": "image"}, "128": {"title": "The Future of Birds in Our National ...audubon.org", "url": "https://www.audubon.org/climate/national-parks", "thumbnail": "https://encrypted-tbn0.gstatic.com/images?q=tbn%3AANd9GcShD0IqR7eIBTQK2gsqSJHLMAEcitgLk0d7WQ&usqp=CAU", "type": "image"}, "129": {"title": "Visit Arches National Park | Best ...utah.com", "url": "https://utah.com/arches-national-park", "thumbnail": "https://encrypted-tbn0.gstatic.com/images?q=tbn%3AANd9GcQbvrS90wXNWDSMCfMy2iY4VSDctOAFUmk-Lw&usqp=CAU", "type": "image"}, "130": {"title": "Despite COVID-19 Fears, National Parks ...npr.org", "url": "https://www.npr.org/2020/08/11/900270344/we-had-to-get-out-despite-the-risks-business-is-booming-at-national-parks", "thumbnail": "https://encrypted-tbn0.gstatic.com/images?q=tbn%3AANd9GcRxEForrFYj4dN2Be2EwakFoB7uhCjTGtXAbQ&usqp=CAU", "type": "image"}, "131": {"title": "America's most popular national park is ...mercurynews.com", "url": "https://www.mercurynews.com/americas-most-popular-national-park-is", "thumbnail": "https://encrypted-tbn0.gstatic.com/images?q=tbn%3AANd9GcSlGYGReLAeCjj1jjb992jz5EUgBvghs_XNFQ&usqp=CAU", "type": "image"}, "132": {"title": "National Park During the Pandemic ...nytimes.com", "url": "https://www.nytimes.com/wirecutter/reviews/best-national-park-gear/", "thumbnail": "https://encrypted-tbn0.gstatic.com/images?q=tbn%3AANd9GcTfUFAuI9qNhbdxHAytoa7PnE0QTmdyo_EaAg&usqp=CAU", "type": "image"}, "133": {"title": "Zion National Park (U.S. National Park ...nps.gov", "url": "https://www.nps.gov/zion/index.htm", "thumbnail": "https://encrypted-tbn0.gstatic.com/images?q=tbn%3AANd9GcSEeAMmJCAdF4NdAAEqooW20Vr3tqDAA6-_lQ&usqp=CAU", "type": "image"}, "134": {"title": "Apple celebrates national parks' 104th ...apple.com", "url": "https://www.apple.com/newsroom/2020/08/apple-celebrates-national-parks-104th-birthday-with-new-ways-to-support-the-national-park-foundation/", "thumbnail": "https://encrypted-tbn0.gstatic.com/images?q=tbn%3AANd9GcRjNZLI4o-982SfsWTiZqNx-r-fvflyNlORdQ&usqp=CAU", "type": "image"}, "135": {"title": "National Park Service - Home | Facebookfacebook.com", "url": "https://www.facebook.com/nationalparkservice", "thumbnail": "https://encrypted-tbn0.gstatic.com/images?q=tbn%3AANd9GcQSbwU2C7PEvGToTJp_DCh-X05RDTJS47zKxQ&usqp=CAU", "type": "image"}, "136": {"title": "Rocky Mountain National Park | Estes ...visitestespark.com", "url": "https://www.visitestespark.com/rocky-mountain-national-park/", "thumbnail": "https://encrypted-tbn0.gstatic.com/images?q=tbn%3AANd9GcQgIgu8s3E6d-_3Id6aSqlqaIgsJ366SSF6CA&usqp=CAU", "type": "image"}, "137": {"title": "US national park reopenings raise fears ...theguardian.com", "url": "https://www.theguardian.com/environment/2020/may/15/us-national-park-reopenings-coronavirus", "thumbnail": "https://encrypted-tbn0.gstatic.com/images?q=tbn%3AANd9GcTkFnnKqT4HXh925TnZYs9DMP31kLQB7jLzqQ&usqp=CAU", "type": "image"}, "138": {"title": "national parks of the United States ...en.wikipedia.org", "url": "https://en.wikipedia.org/wiki/List_of_national_parks_of_the_United_States", "thumbnail": "https://encrypted-tbn0.gstatic.com/images?q=tbn%3AANd9GcTqiGoTgbOAHtTdXF3YP4FLUeiAQWkRsBGIDQ&usqp=CAU", "type": "image"}, "139": {"title": "Want to visit a U.S. National Park? All ...clickorlando.com", "url": "https://www.clickorlando.com/features/2020/01/17/want-to-visit-a-us-national-park-all-the-free-entrance-days-of-2020/", "thumbnail": "https://encrypted-tbn0.gstatic.com/images?q=tbn%3AANd9GcSea-C35pzj9ucc9kq0t6U1IYCI-DdzFupHSQ&usqp=CAU", "type": "image"}, "140": {"title": "The National Parks of the United States ...travelpast50.com", "url": "https://travelpast50.com/list-national-parks-united-states/", "thumbnail": "https://encrypted-tbn0.gstatic.com/images?q=tbn%3AANd9GcSMbWXEOEgO7qPuMq5dhs9XqiK2fMtC5kTnQA&usqp=CAU", "type": "image"}, "141": {"title": "6 Spectacular National Park Sites in ...exploreminnesota.com", "url": "https://www.exploreminnesota.com/article/6-spectacular-national-park-sites-minnesota", "thumbnail": "https://encrypted-tbn0.gstatic.com/images?q=tbn%3AANd9GcQo8-998ORft36F2oRKxNOcxPaRfR9yg5IZaQ&usqp=CAU", "type": "image"}, "142": {"title": "Best National Parks and Monumentsafar.com", "url": "https://www.afar.com/magazine/colorados-best-national-parks-and-monuments", "thumbnail": "https://encrypted-tbn0.gstatic.com/images?q=tbn%3AANd9GcQjGYBbZkjhdg6j8FBgbdXYpDtZnXpRPJkUYQ&usqp=CAU", "type": "image"}, "143": {"title": "How did Zion National Park become more ...latimes.com", "url": "https://www.latimes.com/travel/story/2019-09-27/how-did-zion-become-one-of-americas-most-popular-national-parks", "thumbnail": "https://encrypted-tbn0.gstatic.com/images?q=tbn%3AANd9GcQEKZ20MqwuCIB0mh_pM9x5cPMOzGagP7tQmA&usqp=CAU", "type": "image"}, "144": {"title": "National Parks in New Zealand | Things ...newzealand.com", "url": "https://www.newzealand.com/us/national-parks/", "thumbnail": "https://encrypted-tbn0.gstatic.com/images?q=tbn%3AANd9GcRs3ym41vXKQEiUgqDozSL59f5xEbSdnSzxTw&usqp=CAU", "type": "image"}, "145": {"title": "National Parks ...nytimes.com", "url": "https://www.nytimes.com/2020/07/15/us/national-parks-reopening.html", "thumbnail": "https://encrypted-tbn0.gstatic.com/images?q=tbn%3AANd9GcTK9WHKzWz7noemGqqLw46sZcro4u0tLHkT3w&usqp=CAU", "type": "image"}, "146": {"title": "Great Himalayan National Park, The: The ...amazon.com", "url": "https://www.amazon.com/Great-Himalayan-National-Park-Himalayas/dp/9386906716", "thumbnail": "https://encrypted-tbn0.gstatic.com/images?q=tbn%3AANd9GcQQBFOXRGKm-4e_KzY933XGR2iCIkexYf9NgQ&usqp=CAU", "type": "image"}, "147": {"title": "National Parks Are Reopened. Here's ...eater.com", "url": "https://www.eater.com/2020/7/8/21311909/national-parks-reopened-texas-colorado-travel-road-trips-during-covid-19", "thumbnail": "https://encrypted-tbn0.gstatic.com/images?q=tbn%3AANd9GcQEEwOGGksfiJdESYhdTqcN4kJpLTdpUhCleA&usqp=CAU", "type": "image"}, "148": {"title": "National Parks List By Statedrytortugas.com", "url": "https://www.drytortugas.com/national-parks-list/", "thumbnail": "https://encrypted-tbn0.gstatic.com/images?q=tbn%3AANd9GcT1QjbkJ2qC-7HGOnIMH3Yuh4cYJqp9vRrQOw&usqp=CAU", "type": "image"}, "149": {"title": "Arches National Park Trip Planner ...discovermoab.com", "url": "https://www.discovermoab.com/arches-national-park/", "thumbnail": "https://encrypted-tbn0.gstatic.com/images?q=tbn%3AANd9GcT4u3M3prSYGd7BkE8DzzCRcJfF-nq4n38Dzw&usqp=CAU", "type": "image"}, "150": {"title": "Voyageurs National Park Associationvoyageurs.org", "url": "https://www.voyageurs.org/", "thumbnail": "https://encrypted-tbn0.gstatic.com/images?q=tbn%3AANd9GcS_VKbczozlRjSudBd6sSU7gmztS3XQ5zxxGA&usqp=CAU", "type": "image"}, "151": {"title": "Sequoia & Kings Canyon National Parks ...visitsequoia.com", "url": "https://www.visitsequoia.com/", "thumbnail": "https://encrypted-tbn0.gstatic.com/images?q=tbn%3AANd9GcRYHpV0I7_TL23123h16TtI5lJNnjb8C_0EWw&usqp=CAU", "type": "image"}, "152": {"title": "A Guide to National Parks in Michigan ...michigan.org", "url": "https://www.michigan.org/article/trip-idea/guide-national-parks-michigan", "thumbnail": "https://encrypted-tbn0.gstatic.com/images?q=tbn%3AANd9GcRuu1SARorxN1f5OuV1X74iownRb_LeKjGt9Q&usqp=CAU", "type": "image"}, "153": {"title": "Utah National Parks | Utah.comutah.com", "url": "https://utah.com/national-parks", "thumbnail": "https://encrypted-tbn0.gstatic.com/images?q=tbn%3AANd9GcTd2O3l4rFo4EDJzta3vjugjROv4Jz12gCsig&usqp=CAU", "type": "image"}, "154": {"title": "Shenandoah National Park ...roadtrippers.com", "url": "https://roadtrippers.com/destinations/shenandoah-national-park/", "thumbnail": "https://encrypted-tbn0.gstatic.com/images?q=tbn%3AANd9GcT076Z5YTH4U9oQ3AxcrzKsRoUXjQKgj_UIQg&usqp=CAU", "type": "image"}, "155": {"title": "Zion National Park ...greaterzion.com", "url": "https://greaterzion.com/activities/zion-national-park/", "thumbnail": "https://encrypted-tbn0.gstatic.com/images?q=tbn%3AANd9GcQUV7Nl3Xz360rJuGVDHVWBMxDpyoV6xkkfaw&usqp=CAU", "type": "image"}, "156": {"title": "The 10 Best National Parks and ...afar.com", "url": "https://www.afar.com/magazine/the-10-best-national-parks-and-monuments-in-arizona", "thumbnail": "https://encrypted-tbn0.gstatic.com/images?q=tbn%3AANd9GcTuxa2UDHqd12G27wSqsFTONVs6-NbG7At0Ug&usqp=CAU", "type": "image"}, "157": {"title": "prettiest national parks in winter ...wilderness.org", "url": "https://www.wilderness.org/articles/article/americas-20-prettiest-national-parks-winter", "thumbnail": "https://encrypted-tbn0.gstatic.com/images?q=tbn%3AANd9GcQ-HRXPozYOCOmu-d5DdwPvmCZjZK_61r2VyA&usqp=CAU", "type": "image"}, "158": {"title": "These US national parks are closed ...cnn.com", "url": "https://www.cnn.com/travel/article/us-national-parks-closed-coronavirus-wellness/index.html", "thumbnail": "https://encrypted-tbn0.gstatic.com/images?q=tbn%3AANd9GcRIJCU1miVdKAEBUFpBziv-HM4QDOBhyyV1WA&usqp=CAU", "type": "image"}, "159": {"title": "Glacier National Park Guide: Where to ...vogue.com", "url": "https://www.vogue.com/article/glacier-national-park-perfect-socially-distanced-road-trip-destination", "thumbnail": "https://encrypted-tbn0.gstatic.com/images?q=tbn%3AANd9GcQn0Hm5U8aUQondZqlp-vbaXey7XRFeFsziGQ&usqp=CAU", "type": "image"}, "160": {"title": "Amazing Views in U.S. National Parks ...visittheusa.com", "url": "https://www.visittheusa.com/experience/20-amazing-views-youll-see-us-national-parks", "thumbnail": "https://encrypted-tbn0.gstatic.com/images?q=tbn%3AANd9GcTC0dSip3XHb-SQXlJ3u4YY-WIeTPEGcng13Q&usqp=CAU", "type": "image"}, "161": {"title": "Yosemite National Park - Full Day Tour ...viator.com", "url": "https://www.viator.com/tours/San-Francisco/Yosemite-National-Park-Day-Trip-from-San-Francisco/d651-2660SFOYOS", "thumbnail": "https://encrypted-tbn0.gstatic.com/images?q=tbn%3AANd9GcTvSSPhzyZ5ptvXcw0uoEimC_wfiF1c2W2AFA&usqp=CAU", "type": "image"}, "162": {"title": "Zion National Park - Home | Facebookfacebook.com", "url": "https://www.facebook.com/zionnps/", "thumbnail": "https://encrypted-tbn0.gstatic.com/images?q=tbn%3AANd9GcTPPZA--8FX1JrVEBW3s5edF0YgA3480T9pTw&usqp=CAU", "type": "image"}, "163": {"title": "Acadia National Park - YouTubeyoutube.com", "url": "https://www.youtube.com/watch?v=MQTA8HU07zc", "thumbnail": "https://encrypted-tbn0.gstatic.com/images?q=tbn%3AANd9GcS4p7ANc8sLavf8TabvuHOECgllWuOMhv4npg&usqp=CAU", "type": "image"}, "164": {"title": "Amazon.com: The National Parks of the ...amazon.com", "url": "https://www.amazon.com/National-Parks-United-States-Photographic/dp/1771621214", "thumbnail": "https://encrypted-tbn0.gstatic.com/images?q=tbn%3AANd9GcSxA6j3UU7lnIUHaHrsCc87bapaHiEFb54M6A&usqp=CAU", "type": "image"}, "165": {"title": "Yosemite National Park hopes to reopen ...ktla.com", "url": "https://ktla.com/news/california/yosemite-national-park-may-reopen-in-june-with-half-the-number-of-visitors-and-ticketed-entry/", "thumbnail": "https://encrypted-tbn0.gstatic.com/images?q=tbn%3AANd9GcScwW0OPsNdrKmHar0umRGi0BAyStlLS_klhw&usqp=CAU", "type": "image"}, "166": {"title": "Things to do in Acadia National Park ...earthtrekkers.com", "url": "https://www.earthtrekkers.com/acadia-national-park-best-things-to-do/", "thumbnail": "https://encrypted-tbn0.gstatic.com/images?q=tbn%3AANd9GcTFqp3_CzSKOXXIvnjJmz1WyqIFOtB0NTkZ_g&usqp=CAU", "type": "image"}, "167": {"title": "National Park Trips Medianationalparktripsmedia.com", "url": "https://www.nationalparktripsmedia.com/", "thumbnail": "https://encrypted-tbn0.gstatic.com/images?q=tbn%3AANd9GcRCmR1rXPrafTYd0f4EHvwf1MngGTte_LojAw&usqp=CAU", "type": "image"}, "168": {"title": "Coronavirus: Some national parks, state ...usatoday.com", "url": "https://www.usatoday.com/story/travel/experience/america/national-parks/2020/03/23/coronavirus-national-parks-state-parks-close-amid-outbreak/2898763001/", "thumbnail": "https://encrypted-tbn0.gstatic.com/images?q=tbn%3AANd9GcQ0wVkjI06kiPyqVnn-QOgO0boke0lR9Ok7mA&usqp=CAU", "type": "image"}, "169": {"title": "The Pandemic and the National Parks ...sierraclub.org", "url": "https://www.sierraclub.org/sierra/pandemic-and-national-parks", "thumbnail": "https://encrypted-tbn0.gstatic.com/images?q=tbn%3AANd9GcTxCvbB4WXTX8BbJYhpwA6FeL327Tnu34WFYA&usqp=CAU", "type": "image"}, "170": {"title": "National Parks ...wnycstudios.org", "url": "https://www.wnycstudios.org/podcasts/takeaway/segments/people-of-color-systemically-excluded-from-national-parks", "thumbnail": "https://encrypted-tbn0.gstatic.com/images?q=tbn%3AANd9GcRrUYsLs54NyCce3n4hYvDgC0VbCHGNBBUbVQ&usqp=CAU", "type": "image"}, "171": {"title": "US national parks cause public health ...theguardian.com", "url": "https://www.theguardian.com/environment/2020/mar/17/national-parks-cause-public-health-concern-visitors-flood-in", "thumbnail": "https://encrypted-tbn0.gstatic.com/images?q=tbn%3AANd9GcSI2AjneTwamTrjnDuDhzxgC7THIG8bdyRU7w&usqp=CAU", "type": "image"}, "172": {"title": "National Park Service's birthday with ...localdvm.com", "url": "https://www.localdvm.com/news/celebrate-the-national-park-services-birthday-with-a-free-trip-to-a-park/", "thumbnail": "https://encrypted-tbn0.gstatic.com/images?q=tbn%3AANd9GcTjoP-EGxkNuRob--839wuklKZ1h6fiv-QNiw&usqp=CAU", "type": "image"}, "173": {"title": "National Park Service Saw 330 Million ...backpacker.com", "url": "https://www.backpacker.com/news-and-events/national-park-service-2017-numbers", "thumbnail": "https://encrypted-tbn0.gstatic.com/images?q=tbn%3AANd9GcTRCC5Rd0kGLh3nkiLwngGx8p9-jNDOEqnbzA&usqp=CAU", "type": "image"}, "174": {"title": "National Park Service explains impacts ...medium.com", "url": "https://medium.com/westwise/in-their-own-words-national-park-service-explains-impacts-of-crippling-cuts-in-trumps-budget-ea6d19f420fd", "thumbnail": "https://encrypted-tbn0.gstatic.com/images?q=tbn%3AANd9GcSMjAlFEbpJAhKCvZ-6e-V6ClEQUzNoWC8GRw&usqp=CAU", "type": "image"}, "175": {"title": "Free day at all Colorado national parks ...thedenverchannel.com", "url": "https://www.thedenverchannel.com/lifestyle/discover-colorado/free-day-at-all-colorado-national-parks-this-sunday-to-celebrate-npss-103rd-birthday", "thumbnail": "https://encrypted-tbn0.gstatic.com/images?q=tbn%3AANd9GcSASjcwbmMJg1Xb2gw_0TvRkABS9DVz5Nao_Q&usqp=CAU", "type": "image"}, "176": {"title": "Fun Facts About All 59 U.S. National Parksnationalgeographic.com", "url": "https://www.nationalgeographic.com/travel/destinations/north-america/united-states/fun-facts-national-parks/", "thumbnail": "https://encrypted-tbn0.gstatic.com/images?q=tbn%3AANd9GcTnjl0IOyFyQm5sLPdoiwoO2lsUTsSqmfcpPg&usqp=CAU", "type": "image"}, "177": {"title": "Coronavirus: National parks could be ...cnbc.com", "url": "https://www.cnbc.com/2020/05/23/national-parks-could-be-summers-go-to-vacation-spots.html", "thumbnail": "https://encrypted-tbn0.gstatic.com/images?q=tbn%3AANd9GcTjQ5uFZEf_gvZMJibwnX-_0eitmadTh8_6aQ&usqp=CAU", "type": "image"}, "178": {"title": "The Best National Parks in Colorado ...choicehotels.com", "url": "https://www.choicehotels.com/explore/national-parks/best-national-parks-in-colorado", "thumbnail": "https://encrypted-tbn0.gstatic.com/images?q=tbn%3AANd9GcQvMuMvdO4ddVNNioV14EmGXytrpcF66yd50Q&usqp=CAU", "type": "image"}, "179": {"title": "Glacier National Park Travel Guide | U ...travel.usnews.com", "url": "https://travel.usnews.com/Glacier_National_Park_MT/", "thumbnail": "https://encrypted-tbn0.gstatic.com/images?q=tbn%3AANd9GcR0hXVuI2F3kdvKb-lFNr84LrXFYdsX1HXp0w&usqp=CAU", "type": "image"}, "180": {"title": "most popular national parks in America10best.com", "url": "https://www.10best.com/interests/outdoor-adventures/10-of-the-most-popular-national-parks-in-america/", "thumbnail": "https://encrypted-tbn0.gstatic.com/images?q=tbn%3AANd9GcR_TKvcjMZj72Ed50pq7BLYUaLM88Eq0fFdaA&usqp=CAU", "type": "image"}, "181": {"title": "Rocky Mountain National Park near ...visitlongmont.org", "url": "https://www.visitlongmont.org/things-to-do/parks-outdoors/rocky-mountain-national-park/", "thumbnail": "https://encrypted-tbn0.gstatic.com/images?q=tbn%3AANd9GcSHghfFQAgF55sN6OVBukliVjY0_7iXQecQJw&usqp=CAU", "type": "image"}, "182": {"title": "National parks reopening: What to know ...usatoday.com", "url": "https://www.usatoday.com/story/travel/experience/america/national-parks/2020/06/02/national-parks-reopening-what-know-yellowstone-zion-more/5309391002/", "thumbnail": "https://encrypted-tbn0.gstatic.com/images?q=tbn%3AANd9GcTY53lD1YySBCIh5SijXfrq3CwL-UEio_mmaQ&usqp=CAU", "type": "image"}, "183": {"title": "The Ultimate Zion National Park Travel ...outsideonline.com", "url": "https://www.outsideonline.com/2406677/zion-national-park-travel-guide", "thumbnail": "https://encrypted-tbn0.gstatic.com/images?q=tbn%3AANd9GcR_cL5V2seaC_aWqcavgHErEI-caMLg8lbE7w&usqp=CAU", "type": "image"}, "184": {"title": "The Best National Parks in the U.S. | Moneymoney.com", "url": "https://money.com/travel-best-national-parks-us/", "thumbnail": "https://encrypted-tbn0.gstatic.com/images?q=tbn%3AANd9GcSbTEyRizitVpEIvnHjvEuaqRR2HVjXI1y-zA&usqp=CAU", "type": "image"}, "185": {"title": "Lesser Known National Parks in America ...ecophiles.com", "url": "https://ecophiles.com/2017/02/16/lesser-known-national-parks-america/", "thumbnail": "https://encrypted-tbn0.gstatic.com/images?q=tbn%3AANd9GcSsz2IuL8DoqWaiHfb61C3ZMC6PubRYTKhegA&usqp=CAU", "type": "image"}, "186": {"title": "Yosemite National Park Established ...history.com", "url": "https://www.history.com/this-day-in-history/yosemite-national-park-established", "thumbnail": "https://encrypted-tbn0.gstatic.com/images?q=tbn%3AANd9GcRm5gfkH0rd27_3uqgtvUMXuYP6YbljVgIStg&usqp=CAU", "type": "image"}, "187": {"title": "Colorado National Parks | List and Mapuncovercolorado.com", "url": "https://www.uncovercolorado.com/national-parks/", "thumbnail": "https://encrypted-tbn0.gstatic.com/images?q=tbn%3AANd9GcTcVePAHfjwPqhkq567BlF3P9IRF8dlvjAAqg&usqp=CAU", "type": "image"}, "188": {"title": "Marriott Bonvoy Launches Marketing ...news.marriott.com", "url": "https://news.marriott.com/news/2020/09/17/marriott-bonvoy-launches-marketing-partnership-with-the-national-park-foundation", "thumbnail": "https://encrypted-tbn0.gstatic.com/images?q=tbn%3AANd9GcQ4L_uZAT6UjFGIebdRs1Qrk8E88UPfcNBVIQ&usqp=CAU", "type": "image"}, "189": {"title": "Flights to USA National Parks - Find ...united.com", "url": "https://www.united.com/en-us/flights-to-national-parks", "thumbnail": "https://encrypted-tbn0.gstatic.com/images?q=tbn%3AANd9GcTdorVPtz-xdk4BRWAwYL1WrtkuIJBE4vjPog&usqp=CAU", "type": "image"}, "190": {"title": "10 National Parks In Kenya That Are A ...traveltriangle.com", "url": "https://traveltriangle.com/blog/national-parks-in-kenya/", "thumbnail": "https://encrypted-tbn0.gstatic.com/images?q=tbn%3AANd9GcStaPYa_qj5iW5Rx5T9FLjvksrIczLhtunOKg&usqp=CAU", "type": "image"}, "191": {"title": "Waterton National Parkglacierparkcollection.com", "url": "https://www.glacierparkcollection.com/glacier-national-park/waterton/", "thumbnail": "https://encrypted-tbn0.gstatic.com/images?q=tbn%3AANd9GcQFGI5xuod0XCRgg289IczlkwnLXHI0k0catw&usqp=CAU", "type": "image"}, "192": {"title": "Yellowstone National Park Set To Reopen ...news.wbfo.org", "url": "https://news.wbfo.org/post/yellowstone-national-park-set-reopen-caveats", "thumbnail": "https://encrypted-tbn0.gstatic.com/images?q=tbn%3AANd9GcT_SE3vydk9lh_skTDMEcL2vA0DQpR1M89CFw&usqp=CAU", "type": "image"}, "193": {"title": "Girl, 3, runs off trail and falls into scalding water at Yellowstone National Park", "snippet": "A 3-year-old girl is being treated for second-degree thermal burns after \nfalling into scalding water at a small water feature at Yellowstone ...", "uploaded": "6 hours ago", "url": "https://abcnews.go.com/US/girl-runs-off-trail-falls-scalding-water-yellowstone/story?id=73546764", "thumbnail": "data:image/jpeg;base64,/9j/4AAQSkZJRgABAQAAAQABAAD/2wCEAAkGBwgHBgkIBwgKCgkLDRYPDQwMDRsUFRAWIB0iIiAdHx8kKDQsJCYxJx8fLT0tMTU3Ojo6Iys/RD84QzQ5OjcBCgoKDQwNGg8PGjclHyU3Nzc3Nzc3Nzc3Nzc3Nzc3Nzc3Nzc3Nzc3Nzc3Nzc3Nzc3Nzc3Nzc3Nzc3Nzc3Nzc3N//AABEIAHAAcAMBIgACEQEDEQH/xAAbAAABBQEBAAAAAAAAAAAAAAAEAAEDBQYCB//EADcQAAIBAwIDBQYEBQUAAAAAAAECAwAEERIhBTFBEyJRYYEGFDJxkaEjQrHBBxVi0fAkQ1JTcv/EABgBAQEBAQEAAAAAAAAAAAAAAAABAwIE/8QAHxEAAgICAwEBAQAAAAAAAAAAAAECEQMhBBIxQSIT/9oADAMBAAIRAxEAPwD22lSpUIKlTUqFHpUqVAKmp6agFSpUqAVPSpVSCqOZ+zjLYz6ZqTNRXUEV1CYZ11xnmucA1zK60VElKkSBzOK51r41QdU9RGUDfpTe8IKWCalUHvcQO5IroXERHM/SmgS0qh95j8/pXD30S9GPpRtIUwmnoMcRiPJG9dqGuuLCKWIaNnOMFsVxLJGPrKot+BV7eLatCpRmMjhe7+UeNF1lb/iUks0quFVNQBUt8OAdzjpsKPueLA8NRjlJZIgxwc42rBcqG3fho8MtF1SKg9M/OqbgnEpJRLBOAzRYOvPMEnbHkMfWrL3oY+H71vDJGcVJGbi06Mn7B8eu+Oezkd9xEoZ2lkUlE0jAbbatEZqwP8KXLeyYXlouJdz8wa1MzM57uo6ekZ5Hwrhz3R31LE3GTjGaGe5jMmiRmVfEYNBWty0sj2gMiXGMlJAMeW9dyNcHs1Do6Me6hZBuemev0qWKJAAq6+0dkzjIHKuzdxKMOCpPLV0qnlhuzP2UaRxMP+pwVxvnI9QPWoZLZ14a0vvEutnCwBiNhnfYcyazeSMXVnSTfwvRdwkMI3Jkx3QvOqXiHEL2BsaCFXnkULHDcm2unljm1xKuFUfEWPj1PKnt42aeW3JJlRtLAeO+1VzXgoMtOLlzpkAAwOWxzVjKkd1bawBhWBHmRy51TLaTPbzSQ6QVGAzKRoIO+fEYJq3lEkUIRSS2Bgny8QB8q8+emqRpjtegF1CDG5iQJIQveRSD8Q2IqSS3mubNNMroQmFUAbeu4FDcRvYY7S30XBi7UBdaY6Anl4ZHh0o7h19DOnYPo7WJSX/EDEAfTO2OnWvG18NrA7OJbK7S5F3pkZwsqZyBjIAwOXMc6OT2js5oS9qdaLkM43AbwxWd4/xNxE81qsYLR6wZyVJXJBCk9RjPrVFwLiSe6PLOY0U3DtIwXHh69cchXqwyksezOSTkS/wz4gsNjb2z6tDXM2WHLkDuOfTHrWqsOJxfz2eB5GUXTE5bIBKjl4cv0ryDgU7wWV5OFL9i5bPZEqBkZORy5efKrfhEkt5xGSTW9nHZoC7Spq7PoAAMZz4eB8q2lHrNzszu11PW4Ow92F2bhm0yMEJGyknlVVAGl4nbKqExwLiQuSvy268wduo8654VfWsY9xXLiIqkuzDLYYuwHXJHSuODcUtJbycrrjllULHCDn8oPd25HOdzzzXhz5JS/SNYJJUGX3Erbh0F5c3U6rBARqCbnHhgcyTsB41ir72+4HJxCN4kvHZSSsIC5zvvkuNuRx5Vdcb4tYROXnTskC6iJVwpUFTk5FUDe2fBYJjcrxJF7uOzSRiufHAWvdw+PDJjcpmGbLKLqJtfZfikPEfZmDicMmqOR5GZXAQoQTlSM9MHrQlvdy2nFVxEPd5Pxi6f8CNj1zg469evTIt7fWVzpgtrtHtWYtciRWIA3K41Afm0imm9rbjiEsdxDakNCul3i2V01bbYwNv3pl4yi7gWGXVSPUrST/QxCY98rnGPhyM4GPKqfit6yylLeWN4wMboxCsOm25Ow5edZGD2w4qlrKJEkLxOXjn7M9/J5AY2rO8NvLqbinb3cdyISx7TOpC23iBnmPvWKwz9fw0/pE0ntBxt24gq2cjO0Slm1LpVSOR1HmNzg08fGNXCDLcyxSXBVmUagGyeXI7cz9RtWU41HczTA2lgkeohm03ChXzvuudsf4aqVsOJXUgK2n5Dp/EGAPA5Pd+ZwK2jx7SvRw8hpeOFV4FDNFJIwd9Kh2AXIJzpHpy8ietVFrdumqBZZQ7kl+/3CdvvkmgFgv4rtEuVnFumQoT8QDbkCMjOenSpbIvHeHTI8RXvSgJ3tJ+ZHlvjrWij1TRw5W7NZwq5j4ZamC2hIjZixUzE5Y8+lT/zaZA4AABOVDSMQv8AeqNr5RyZFPgBqP3zUfvoPJnJ8hivbox2XLcQu2ct25GSThTUYupgdQm0sRgkHGapprtFQs+V82JoOTiE7EC3V2z104/XeufyNl/eMLu1kt7mdjDIpVtyf0zQJ4bw+MW+IiWtgViGQMZ5/P1qKwW+cG5ucx2yfEeZPlv/AG69aqzxuO+uGWNFitlHc21aR8jgsdup+vKp2SOlFsuXksVuGeUjCLpUtIQRnOfsRtTQcUsoY+xtGCxAfBGdqz8NxbmRu2spTIxznXk/UqatOH8Q7CRjFwxsHYdppcrtyHd607joWMN9LMVSCJixONv7U97xCHhzKnEJ3ecjV7pDu3qdwvj1oO54tx2+Qo0It4yoAG22/l+1S21pEBrESGT8zMveJ8yancdRG64lf729rDY25OQCRI/1O9cDg4mJ9+uZZtR1aSFAU5zt4emKtYwRzZT9qmyuVUxaV8T1pZaBLOOCyObdHRsY1PI2cepop5leRXaKNmG+WIO/PrTnsyORUHbAP35/tULQZY97ukd0Ff3qWgVKWLae/wB0eIXO9SpaRlSsmWU7ZIIovtJAneZyevXrXPa69QU5GN9TYz/nlSxQFae4R3hhjCdsxwEwdyPr51YtCuhhFFCGxsCNgem31qs4pfjhyrJLCsjOcLjAOfM74rs8cso4Vljty5KgjtpNh9MVCkps7m/yJykx+HREGwB4bGh/5VBYS9tcGKJ8aclsvj5DOPXFV9z7RXlynYwSPoPNU7ifQDehkt76TWx7J1fo3MVQWwu7BZtFtINZz+TH2qc3OkfCCfDNAwcJiBDyKMjYsDirCK1hAypbAz0oLO47mJuaMPLO1Eo0RzoKY6ahUCxLjUhwR4nPypFGBLBicjn0oAky7jToOk4GDgZ/Sl32YkoGwATgUNmXOAxYAc+ePKui7c2xj/yKgJS0ephhQ3iWxmnibG5LAf0nO9RCQjO46jOTtvXDuH0kxasDGDv+1AQvc2BYxrJobIIXX3l9DTBnYs+lygPUZyKAPE7mMGKVVnj5gMuSfQgj700V9wtgBNZtA2P9pnj1fTb7VQF3dib6NYmVSF3XvaTn1oFeA9mNZV3xsWk5DHnyopHsJSFi4jPFnlqww/QZ+tERwTqhFtfW83mQYj9RkfelEsEW2EYX8JSMcxRaKAM6FHLbpUch4qjHVbtIDzKlZPXxqOK6dnWPsXSRtlVlK59DVKFMxBz2YHyNN26t3iSGPnUcdxC6iTtXIz8OvAHPxp9aOzaZASeXQfpUBN2wZdRmJUeI2qbWw2JU9WOaFOojLY6kkCm1EnIGdS9BQBLOSCW9PniuWmAO+wHPJqFpAM4TJH5hSMuEBHU7nOP2pYJZPhGtck94EgjPgRXIcb4YjH9W9cEYXIXGftTEKcd4jYdP88KWD//Z", "type": "news"}, "194": {"title": "Child, 3, falls into Yellowstone National Park thermal feature", "snippet": "A 3-year-old child suffered serious burns after falling into one of \nYellowstone National Park's thermal features.", "uploaded": "1 day ago", "url": "https://www.foxnews.com/us/child-falls-into-yellowstone-national-park-thermal-feature", "thumbnail": "data:image/jpeg;base64,/9j/4AAQSkZJRgABAQAAAQABAAD/2wCEAAkGBwgHBgkIBwgKCgkLDRYPDQwMDRsUFRAWIB0iIiAdHx8kKDQsJCYxJx8fLT0tMTU3Ojo6Iys/RD84QzQ5OjcBCgoKDQwNGg8PGjclHyU3Nzc3Nzc3Nzc3Nzc3Nzc3Nzc3Nzc3Nzc3Nzc3Nzc3Nzc3Nzc3Nzc3Nzc3Nzc3Nzc3N//AABEIAHAAcAMBIgACEQEDEQH/xAAbAAABBQEBAAAAAAAAAAAAAAAEAQIDBQYAB//EADcQAAIBAwMCAwcCBQQDAQAAAAECAwAEEQUSITFBE1FhBhQicYGRoTLBFSNCUvAHYrHhU4LRJP/EABkBAQEAAwEAAAAAAAAAAAAAAAABAgMEBf/EACERAAICAgICAwEAAAAAAAAAAAABAhEDEhMhBDEiQYEU/9oADAMBAAIRAxEAPwD22upK6gOrq6loBKWuxS4oBK40uK6qQSupa7FAJS131oXUZpYrd/AKiUg7d3b1rGUqVlSsKFdQ2mzNPZRSOQXKgMR0JHBqcOrMVBBI6jyqpoUJvUdxSGRaxv8Ap9rV5rPsvBealP41y0sqs+1V4DkAYUAdK0njDHB5rHYuoWZKb7xjtQT3HOOSahmuQgBP/PIqOZdSxa9VeuOK5b5CcYqofwZimyRsscEZz9qb4ixZDoxZfx/1WO7LqXhvEFIbxcZ21Te+wlgNw+1MluEkhxahnfuEq7k1LZ9SCn9H5po1Jz1RR9c1jLvUb2KYfqCjjBQ5z9qKtNWLHMhAU46YrFzl7KoovtR1VokDho12kZyMgfOq/UdRkluAEmTfs+BUbrnz+pFTfBeW7g5Ccc9O/nQbL4jIHUN8Q5KDIxjuOvOK8/Llm3qzphCKVlhpOotHa3HO9EkwgCYIGPIHpVc+oNFe+9QyYcNtw7ZBB6n14B+uKH02GSS1MLSSIP1ZIGeRnoPpyaim0uOV2ju3PhMQ2DKQWPHTnt+9a3mk2u+kVY49gP8ApQ5PsfGnTZcT5J6D48/vWpuJGAH6lBGcjqPpWD/0wv0j0e2tfECu93NlSeT0wBg/PrWrW/8AC19ovEys+ERcZAIzyf8AO9dvKuTU06/GwqC9SOba05Ug4UNH+rtU7e9xhtsZ3YAYbCcj0469aiktJLySaNmiIQDaxGSh8vTOaB1e6aD3ljNImAoXbyeOvGaZMqxrsRi5E1z7wE8UafIx/wDIDgg+QoBheOiskkoIbbFgH4s9fTHH5oy3L/wu23K7s39LZxu74+559BTb/ULK02i9v7e1ZSDEJJFBIAIyBnpnjPpWp+Rs6xrsy0rtgeqRT2l0sUMjSjYC4xnJ8/lUWJHt7aRJWY3DsFVBgAg/4arbf2hsfFkj/i9pLe3UiRxxi4BxnA6g+Z/ArX3jrDDtlJRkiCgdMcH7dCKSyzhG5RIopukyktw08OVdmyPLIzTkgka3mlt0jchAyMpIAIOCrDHkfxUeiX8UMxtdjI4jdiWHIYHBAPyrSWoVrKPCICy5CjABzzTmroy0BiJIbMBn5ZVHHAJyO1QTTCOzectskjJchR+nk4z6daXU7qW2aKLYxyBgqRknBH/w/Ss37RX4g01cRRRrI3xpI+1xnOd2Mjt1/HaudK/02ei+0m5VQyTu024Zjk4w2fIDnsM586k1m6t4IiGPKKJHTHYkAD0ySO9Y7S9VTUHaJrVdkKcdQ2RnJx54zz0+WTS3N9dT6nOlveDcieHunOfE4BxnI6j+r5U47dMX9mS9lNQltLR2V2WO2lds7AeSR3+mPrntVncavcXF5AInE0rOrCSMBjntwBkdqi9nNAhGn3C6kkkc8jNjEwwqnGG4yM8GjtL03TtOv2uI3YSxIAGadMKcY39OTzXpSwu7o5VP6s22h3U7rLdXQaJrlmTwpgcgIDzx0zjGOeldfQr4tsIZI3LPu/mMFKI25twyDnyrKvqUMcqFbmaQxw+GOcrk5yTnrwf+6ZfauJ7v3uJngl42nO7ZgEcff8Dyrjfi5pdNG3lijd6ogaMoZ/Cxt27WwScd+nHIrGarounardy3Opl2umAUL7xsAUDgcDOMk/c1Hca8k8ao8UrELjxPGO5jwcntnI8qymonWptUjjsbu5gsBHy6hSQ3PHOD5V0eF488MrmjXmmpqos0Nt7O6F7oBPaxx3LHcqi9kba/Y5BHpxWkvPaS1upFhuHuIxZqrzmI53jnGCcnHwnIry6Ox125dze6tqKjeQgSYAsvbOD1+lOh03Ufd5xHfSMzSELJI3JUHGG88YOMedd2RKfRpj8Tf3Wt2KatcFGjuIbl1fMRwRweO3mfvVnD7ZWNxZpOUJkBbxYl6qMgDd5VgIbK0hhKCNvEzw4flflxTvCtI4pRsZRMMPiVufvXE/EN3MG3HtTcXGpsiBPCllA2yDKrwcDIOccDp+aE9pJoobn3n3y2mkiZf5RxzjOdu3+nnjPrUFpa2MM6GzgmNwWDAq5Y5HyPrROpC1s0CalLbxvtYhCiSvg8npnafqDWX81STXocvRnzr91DG3g3kgllIZ2yRhunHaktvaC8sp2ugwdypTJUZ5xz5eRqWSe0aQra6c0niKNxMAATsOPkB0I6+dEe73F4Ckml2KRg8HaFY8Y5YZbPfOc9q2cUTDZlp8CLyI1x5kUjSIv9S/8AqCf2xVSbxiCVjX50gnlI4YD5c10WYUWhuAezHHpj96YbtV6gL6k1Vi5lLbSkxbHAK4rjY6hN1xGhI5RefvWLkNSx/iMef1LnzAJ/epopWnRpI2GxBl3bAVR2z86qYNEUfzLyRkRf1FjluvbnGfn5UNr9xIYI7TS43SFckgjaOfL/AHfc/gVHMyUSxudQaNS6jezKwi2k/Hjy9M96BjvNQMaLFFEnGOcknzOKCt4Lyay2qsis36yR8TYHc9cemaKtrXUymPfHiUf2s4+2TUtl1QfYWl/fRmWS9t44wcNkkEfTmjJ7OwsMm4v1k2AF1Xgn0HXn5+tVqWF2x/m6hMzbSNzfFtz5ZPHHempokKklpZJCf1eIOv0zUt2WkE3l3f3sSw6X4dpYkbWy+ZJPPce3ypdP0W0g5kQTS92cFsfiioICBgoSMcAIftmikRQpZkxj06/ajZKHR22FJjUKB5Ej8VzwyAcsV29ckc/elbiPliMjgA5rvHI28OQOw702ZaAFsAoHCuB5vnFOSHbkrGgxyFDcn/OaXeoQD4cgZznP+GmiTPwfEgHAyvB/NQEF1PNBMDDavKgGSyE8H0NWO5cAs78nHyqvvZ2gt5bhHD7ASVx1qu072hzC7XFtAHHR2DdPLBOPxQFy+mpeXSyItw7dDsdto+fakuraytifebuFOeVT+Y344/NUF97Q3F0Cm4yqB8KKuFX7cUGsVxdZWRtmTgFe1Oh2Xk2p29tkW8DSjHwmX/nAx+9DW+rLdMxeLw8Hg46/jiooNNkG0Sz+IqjhSvPbvVlHaQoDujBJGcAc1SDDPI2BGxxmiYrmYkZCn6U4JH02L06GpGiXaGKbTz2wKFHLOrN8ceOOcEU7cpHwbgp7hhmoTEM5HQetNaPkbThjnI6f5/1UoBO0nBLNknBLLXF2C4V846EftQ+19oOT5Uu9j1Z+SQCec0opAbnTzvRCgyeiyYI+lMGWkLRiQoBxg54+9BnVnCtHdwJOijcTIA/HyPIpYbrR51xse1P90MpT8HIJq0QMaNp42jwo3DkMu2q9/Z9Fkz4T56rhty4otY7Ur/8An1acE9BKFY/XGKlWzvI33w3NpN6kmMj64/elCwOKwMRICj549KliB5BhAGP861LcNqcfMltOy/7cSr+9C/xIEjxkVCD/AGlTSgHcq2FVM4wfM/LNNMhUj4OfQVElyjYI3Y7MSCRUykI3NwWOO+cH60A3xVAHJX685qQNGfiEvHHJFQImM7TuI7YHSnHJUNtAz/b0HyoAtZHGDuGe5zXbjyNxAHfFCl8YOCeOcDpSmRVxvzz3OeaAm8QA/p5JyCe1dG+8kgEhQSSFzj51Esh+LI6Kcc0gO4YJwSOvn69f8zQH/9k=", "type": "news"}, "195": {"title": "Crews continue to search Zion National Park for missing woman", "snippet": "Search teams continue to look in Zion National Park for a woman who has \nbeen missing since Tuesday. Rangers at Zion and the Washington ...", "uploaded": "13 hours ago", "url": "https://www.sltrib.com/news/2020/10/10/crews-continue-search/", "thumbnail": "data:image/jpeg;base64,/9j/4AAQSkZJRgABAQAAAQABAAD/2wCEAAkGBwgHBgkIBwgKCgkLDRYPDQwMDRsUFRAWIB0iIiAdHx8kKDQsJCYxJx8fLT0tMTU3Ojo6Iys/RD84QzQ5OjcBCgoKDQwNGg8PGjclHyU3Nzc3Nzc3Nzc3Nzc3Nzc3Nzc3Nzc3Nzc3Nzc3Nzc3Nzc3Nzc3Nzc3Nzc3Nzc3Nzc3N//AABEIAHAAcAMBIgACEQEDEQH/xAAcAAACAwEBAQEAAAAAAAAAAAAFBgMEBwIBAAj/xAA6EAACAQMCAgYIBQQBBQAAAAABAgMABBEFIRIxBhMiQVFhFDZxc4GRobEyUsHR8CNCYuF0FRYkQ7L/xAAaAQACAwEBAAAAAAAAAAAAAAADBQIEBgEA/8QAJREAAgEDAwQDAQEAAAAAAAAAAAECAwQRBRIxITNBcRNRYTIU/9oADAMBAAIRAxEAPwCQV7nevO6vjTcyR7mqd9qFvZIWnlAOMgA5JqG+veEMsT8P+YOd6WdVS4WfqYuF7xt3LbpAPE+LfQVSrXW17Yja0011I758H2r9MJoWK2kaKDykffby/hoKvTDWI5AzXAdfyNEMfau10xHnbqxPey/3SNnhJrs9HLuffqEUeAztVT/TLPVjeNhDGFFFz/vieVFVI44mxvxbg0S0zpPPIQ1zErwk4LxDdPaPClq76MT29qZm4ixPZA3GKoW6XNtMrxFlfOMZwGqauZeGAlptLGNprtvMk8avGwZWGQQdjUm9K/R7VI2wPwIfxA7cDftmmgHO4q/SqqohHdW0qEseD4GvN695V93UUqnmK1jor6t6d7haygmtX6K+rene4X7VVuuEM9M7kvRlBqvdSKsbNI3CgGW35Dvqd2CqWY4AoHq87S8NqhYGSQZVuZ35fzwNduqvxx6cshp9t81TL4RzbXC9absqCWJFvH7O/wCH3NcWGkPczvAxzGDxTNy428Kk01FkaS5Th6tD1cHnjIz/APR+VNOjwCG2XIwTufbSSUjW0YLJxa6dHDEqRxqFHcNsVZktVIPZ3ohGqk4xvVoWwKZYqPjUC10Qr3NgsqFWXKnnSnq2hqnGyAKw5kjII8x4Vo1xEoJx3eBoVqNuHHZH+68m0zk4poRoLeOW1MkS4nj2mjO/GvInPiM8/A+NMWlyExKpYsuBwt/P5yoRLatZaiJodg/9pNWIbsKriPfq26xQCdlPMfz8tXLertmmKL22VWDiw9jNfbCuYnEkaupyGAIr3madrqZFrDwfHNax0V9W9O9wv2rKK1for6uad7haq3XCGWmdyXox2+l4QqEZBPFj2d3xOBS1qN26XE0iHiKDgU/5N2dvPmav6leYumfB/pqW+XL60GsCZbiAzbpFm5fzYkBB9KoXVTfUY40+h8VFfoy6ZCoW2tsYWJe0PPv/AEpot8chgnypFW7YM3HMYo+csg55PJR9at291osuPR7++gkG/GrFwcfrVPGRrCW1GkadZyXB2GADjeis2mFYsHGw3OaTtFmkhiEsepTXEXIFjyP3Bo1qd/I1nHmQjiHMGvdESe5vJHfW7x7YG3nzoXMVI3IoRqjQRv8A+bqd3lRxFIiTn9qD+kaI3ELS9u7e4zs8ud/gRyr23ye3+CbXYsxMRzHazSy936JqEEmOy44HHjnx+X1piSeSZHiuk4ZkyGwNm8CPI0paouOsQtvG2xqcOQNVZQ5dHbkS2jQFjxROeHP5TuKLbdxpO6L3RF8sbEHrEx8uX3pwFO7ae6mjIX9PZWf6fVrHRX1c073C1k+K1jor6uad7hahdcINpncl6PzXfzdc14A2+FiBz4nf7VZgVUlW3GxbtMB+Veyo+9DLYF0J58V0v0FXdLk63UZHY5BkVB7KTvqaWKxhDlcdHbXUbGOCUMjBcllbhOTXS9H5VEESXLRRQDhQImMjz88+G9GLAdYqnxoutqer4wQB4k0NTkuCz8cZLqAJ7VoQZJGAkk4QwQcIbzx41YuDxpChO3I19fsGmUJmQg7nuFdXkbRMiOjDbPKuNtk0sEU+lMUKxyNGrsrllUFsjlvigt10U9KWGKe5d44WJU4wd+e/6eNN1ogmjUJKD3YPOup7UoO1tXVUklgi6cc5FW9sUt7dF/FwDAPfWf6rwprEkTfgkXINaTrLcET57qzLX1dtREyDKxqOI+FEh1BVPo90p+p1C1BOOBsfz5VoyHNZ1ZoWvYyPI1oULF41bxFM7KXMTOatT/mRIK1jor6t6d7hayYVrPRX1b073C0W64QDS+5L0fnPT7I/9JWXBC9cVB8+EV7BbGCc7f8AuQimiyt1XRJUAHZuQx25cv2q5daEqLNMu4QKw9n8NJMmoQQ0qZRGoJ5VenuOtOCxEa9/iapaXCjKuf7kzXetJLDEGtmVTxYPFnAHjQ/JbXBEbR5Jutt5njbOd9x8qtPb385BuZgiqOyE5n4mpdLsEngiZtUXjcZIXHj+1FrzShFb9Y+qBUVuHOEG2PvRFFkHOOQJEiwqwcsXJyWJqb0x+qKMO0OWe8UP1Uy20qpZ31vc5CngPPfnyolBAGVesxnhyTQ5LBLIta3IzI55Y32pW6aQLZ6ZarGFDTSKrHyChs/Om7WUUWk7nYEnGaRekt5Frd1aNa9aIEjCDjXh4nOMgZ54AotP7BVOTvQbPrHSUjPAvL4U4xoUTh7lJAqppGnm2sXLrglSB8BVqKTrIlK7g4/n3q5ZzxVwJ9UhuoN/RJWs9FfVvTvcL9qyfGK1jor6t6d7hftV664Qq0zuS9GPxzejpdxggoQrkY2ypA/Wib6kkkKYOzx9XjuHZyPqMUtzyg3CnJxI7IfZv+1VLyZ0j7J3UAgeYNIZPqalLoNGg34e3G+WiJBHxovdTLcJkDKtWZQahd6frAuLRGmtp1zJEp327x5jNN2k6tDcD+m4ZWOV35HvFdcfIeEgra6WqtlH4RnODRKfT0e3ReIqV5kMTn4HlUNqpkI7eAedEJrZViBWUFsV7LJ5eQMtlFDKSoyxOcmrT3QSExr+I1BeTCFCWINL+oa3FZxNKz9p+yqjcnyArmMnJModOdUFtpzRqf6jdhF86h0S1jvJ9PyB2SFUeJx+gB+dI+tX13f6u3pSspRgFj/LnetB6IRNHG0mchAYYx/kfxH6Ae3NHlHZEqSlukNF5CsMEWDsSQSPA5/alnT5sO8LbFG4cewkfpRm/wBQVry6h7J6h0jHwU5+uaWbIn/qUjk5BkYZ9u9dt5Yqple9jut5L8D5zWs9FPVvTf8Ajr9qyRa1vop6t6b7hftTa64Qg0zuS9GC37sk1lkYw3ER865uADcKue5v9feutQk9I1S3D8gSd/JSarXcwCQy/nCge3NIOTVIj0yTq9dS3IzhesQ/cUd1bRgsnplgeqlwONQOy/8AugdjHxdKI2/LGd/jT71fWwYPhXW+MBorkA2Or3yoA2CR+arj6vfhcjg+ZruGxRncMPjU66emBvtXtxLADurm9uwVyAoG5r7TtKjEnpMql5MYVm3x7KNS2ylhGgGPKpni4I8DwxXtxzb1Mr1yDHSa4/F2mXhAHM4xT1orrDPHETxR2sYeQ+Hl7e/4edBNaEdnczapLhnbCwRd8jePkBVqJ/Quj08spBmueeBjiZuY+AoknmKKzWJENrdST3l20hPHJNxY8Nif1qSyyZpWznhfOfpXOmpmZ2KgkuVBHgBRKC16u2umIAwRjHhk/uK9S7iB3Hal6L6nIB8RWt9FPVvTfcL9qyCBsop8q17op6t6b/x1+1Orn+UZzTe7L0f/2Q==", "type": "news"}, "196": {"title": "Dry Tortugas National Park Is 99% Underwater \u2014 and That\u2019s Exactly Why It\u2019s a Must-visit", "snippet": "Read on for the ultimate guide to Florida's Dry Tortugas National Park, \nincluding how to get there, the best time to visit, activities, and more.", "uploaded": "1 day ago", "url": "https://www.travelandleisure.com/trip-ideas/national-parks/dry-tortugas-national-park-florida", "thumbnail": "data:image/jpeg;base64,/9j/4AAQSkZJRgABAQAAAQABAAD/2wCEAAkGBwgHBgkIBwgKCgkLDRYPDQwMDRsUFRAWIB0iIiAdHx8kKDQsJCYxJx8fLT0tMTU3Ojo6Iys/RD84QzQ5OjcBCgoKDQwNGg8PGjclHyU3Nzc3Nzc3Nzc3Nzc3Nzc3Nzc3Nzc3Nzc3Nzc3Nzc3Nzc3Nzc3Nzc3Nzc3Nzc3Nzc3N//AABEIAHAAcAMBIgACEQEDEQH/xAAbAAADAQEBAQEAAAAAAAAAAAABAgMEBQAGB//EAEEQAAIBAgQCBwQGBgsBAAAAAAECEQADBBIhMUFRBRMiYXGBsTJCkdEUI3KDocFSU4KT4fEVMzRDRGJzkqLC0gb/xAAZAQADAQEBAAAAAAAAAAAAAAABAgMABAX/xAAgEQACAgIDAAMBAAAAAAAAAAAAAQIRAyESMUETIlEy/9oADAMBAAIRAxEAPwDtnofpC3cVsRbBtrsQZFNjVw/UhLmUwYNfb4y9ZezmJAAGtfn3SRS5eZrYIAOx417uDJLL3o8XPCOJa3ZhxeCwly2biMFMQBXKuYaGAQTwrpuhPhV8DhluXYbjxNegpOCs82UVklpUdb/4XBWrDX79xAb4OVWnhxr629btmC6hhyNcvo3o9EVRZOo4jat7IbbLnM15GeXPI5Wexgh8eNRoGIwxvIFVcqjaKVbVxci5YRBoK6S4hcoHZGnOseMxOXYqwPI1BSk9Fml2Qwgu3cXc6xLfV8JXU91Lfb6NislsAK5mOVMekrVuABDGr2ervrN8KTuad2nbQqp6ReyxCBspJpzjIMRrRONt2lyiMtcrEdIWVYtpJqSi5Poo2l6dPryTJNSxOLCoYNcK70vJhQTWS9jndTwPKrRwNslLKkO2Ke5bys3Z5UD0fZuWTfvswIEwI1qRssDsQapZtM5JYFlUa612ceP8s4lPl/SObdspmOVcqkyKRbRU9nSuvfSzcUFAVI4VbCPh7Ah7AfjJFU+VqPRP4U5dnOt4vE24C3CI5GrXOlMTcgFj41ov3kYFbdpVU6kZeNYTblqCUZbaDJyjpSAcXfJ1cmqLj7yiIBFL1Qp7WEa57HrTNQ9EUsnhBbjG7nYk6107XSgtgRbmrWeiLC28+JvGY9kaR51jbD2vpWW0CyT7x3qMpY56/C0Y5cav9OjgbR6Q+sv3OrQ7KN6vfw3R+CtP2Gv3DsXMxWHE4x1AVLeXLoDUgcTi1OUM52MLXO4tu7pHUppa7ZmxWJDsTbsqqjTTSsTrcuakHLOpA2rr2+irlwL1p6sHSWr6GyMLZwYwwCBB3a1WWeMF9VZJYJZH9nSOWRg0zMHYkCAJmKgnVFSzKX8ToDWcvXs0QQNuYpVGvSjkn4O4LyQI5RVBZDDKBDcWY6CoBgTOs1Vbkb6g81mmdiVG9j21t2TmzK7barIFSZbYue6wO5ppU7sY5AbVIhR7xoK7szSos1q3HYKzUUQzoWHhXiwG1eDLG0eVHYraLqQQVLacS5oXFtZywZYHsgCpKyKDpJ4dmld5GgOaeApaY/JUEhJDNDE6wdhWi3jmtLlshEX9ETrWVSJBYkDjAoZhOk+FFxvsClW0a7uJa6yteOaPdU0sgLmy/FprOSOBNENGwocBuZ83cW7wxN/yvE/9qgeu44jEn7xv/Ve1IGa7bXuNwURhb7TldGHNXBqikzypTgu2QZsQP8TiR943zp0N3jisVP8AqkfnRbA4ptOz/uigti9bP1keTAmnvRFZcd9le3xxGJP3zfOhmb9bif37fOntXsOhi/auHTg9XGJ6K95Lg7tfnS8inyQMpZv1l/zvGmWWMdfeHjdatRxXRqiVsO3kamekcMP6vBTykVuTBzi/CtixYYTdxVw+F01QYXCz/arn7w1n/pLlg7Y/Yor0gp3w1ufs0jbK0ahhsMNrxP7VA2bQG4PdmrM2KLezbtjwWh1rf5R5UlstEdrKE6D/AJUww6keyPj/ABqYcninwqoNzkGHdWt/o31Da6LWD1st+NMcFYQRngDiWit2p3hSOFIyw0AsTHCpqTPMnT8Oe+EtjtZj5H0p0wNlz2gR41dp3IA8WmihMyTr3fyp+RzaUugJ0bhRqLY5kk70wwlgMSqKZ7qZLiDs5XPnWfGrjcYbdnAC3bBaHuMdQOA4aGYmfWQjnW2dGJfJJRj2a/o9rbIvwpfotnjbB8q9busAVvZVuTEDT8zVMwG5B863IFiDCWIjJA8KZcDh/wBAedHNp3DjNFTcGrQRymKHIpGYVwGH3CrXvolkHRAfOqJqAQI86pq24ikcmWUmQGHsj+7FOLaLH1YPgKJUHUAQaBBHcB31rNyEBMQR8BUHCgdokxwjSlyq3a3HMHT4mgELD0y70Ezkk2/BWy5pg+ANEgcIHczfxoO6KIDwR3yazG5maAGjwp7OeVI0k65pHisSKyX0ZZgXWVjBBMCtCwBmbfbRvltT3GR1UFCVjnxpW09MpGbjtOhLfWOCtxTn2JmZ/GtKXDYAlzppzqLDMdCwG2xEelWspC6MzHiP5UOSDFNh60FgRsNxqPyqujAQBvE16Mo1JjmTFegyCv4QaHIqk0XRQBBPwNNlOkelSW8Igm4p71ApluLBJYgDiywDU7LxaCwWMxMeVIdRMBp57inUg6jKCe+lUFiVhhxgpAo8gmFmYt7SKBp2dfWkuEP75Pma8QzLLuQBwA0oSh0kt4mjZzNCqqnYDSn6sH2mjuFAk7Lt3UQpjT4VrE4hyqBBY/aWadFWBq7TvoPU1DOQY4+NK7ayXY91Y1pG3rRbPZB00Emle+zAEW55E7VkQFjCgkcRGlXW2CeAHJRPrQGUmz2Z3In8I9TVEGUz1YZua6/jRVQogEd6zVlVwRlZB3aUGxkgK8EwhBjYsKquZ5O3CJPptS9YyjtKPtCJp8yvrngccvClsoggFVnqu7MumlFyQsAsGGhJavaeyQxnbY6+dKozPNwb7k1iiP/Z", "type": "news"}, "197": {"title": "Toddler flown to hospital after falling into thermal area at Yellowstone National Park", "snippet": "A toddler was flown to Eastern Idaho Regional Medical Center with thermal \nburns after an accident at Yellowstone National Park Friday.", "uploaded": "19 hours ago", "url": "https://www.ksl.com/article/50028880/toddler-flown-to-hospital-after-falling-into-thermal-area-at-yellowstone-national-park", "thumbnail": "data:image/jpeg;base64,/9j/4AAQSkZJRgABAQAAAQABAAD/2wCEAAkGBwgHBgkIBwgKCgkLDRYPDQwMDRsUFRAWIB0iIiAdHx8kKDQsJCYxJx8fLT0tMTU3Ojo6Iys/RD84QzQ5OjcBCgoKDQwNGg8PGjclHyU3Nzc3Nzc3Nzc3Nzc3Nzc3Nzc3Nzc3Nzc3Nzc3Nzc3Nzc3Nzc3Nzc3Nzc3Nzc3Nzc3N//AABEIAHAAcAMBIgACEQEDEQH/xAAbAAACAwEBAQAAAAAAAAAAAAACAwEEBQYAB//EADcQAAIBAwMCAwYFAwMFAAAAAAECAwAEERIhMQVBBhMiMlFhcYGRFCNCocFS0eFicrEHFkNz8P/EABgBAQEBAQEAAAAAAAAAAAAAAAABAgME/8QAHREBAQEBAQADAQEAAAAAAAAAAAEREgIhMVETA//aAAwDAQACEQMRAD8A+iCJQN6WYxnavF2FA0h99exxGTpHxoTI1K15NOjK9zUA5bHFVpGYdq0QyYwBQHT2xVGb6m7EVJX3tSL/AMQdJsXAuLpckZCoCxPbtxVP/urohZiJ3OkZHoO/y2p1FaYUCmrGT+k1z6+NelZJMU4xwNOc7VUn/wCoEKuvkWTld8hpNOfd2NZvuGOyihLdqsLbjG9cA3/UGXIMdgoHcGUn+KRP496mW/LhgQDtuanfkx9G8uNTuaFpEG3NfLpfGHWZHZ/PRQTsojBA+W1Uz4k6sFK/jXwRjgf2qf0hj6lNfW0K6ppUjHvZsVkzeKuiqdP4osdx6Y2P8V8y8zznBbU7/c0LOqDePjuazf8AT8Md3deNrBCBBbTTDPJIWqE3ji4ZcW9rGhxuzsTv8q5Dz/VgdxmoMueandXG3P4k6vMQ5vXUA5AQBQP2qpN1O/uE0zXs7DOcGQ1mGQf4qI5xgZXOcVnaGNgHSMCpUjalmVSVGmvGRQTgYxUUesGpY4XI5HFVxKmcDnGaZ5gGBQTkkZJxQgk7ZyK8zgke6hbRkbkVMDMnFQd/nXg0eAMn3USsmSQScD3U2A7aVbYrID6+PlSppNbEtwTnFASuoAjjeoZf6icVOhOnVjG2370LDc5NHEPWQOw2pht3JBIIFUVic5wa8ZEAJpslthwVbbvUPZlUAIOD76lCwQ5Gk8ivD1A+7ajWBgdlO21SI8Jzv3rGBP6j6eTzU52G/Boyuk5P0rygMdIAoFM5GWXkCp/VtxwKbpGrSBztXlUDc8ZoFE54otRWiOASDjA2O/eoZM79sUCzKxBxyBk1MUjZIbHFHFY3LStG0TBiuMDk/SmDo3VHbUlnLp59ntWuapIuDE2VPGBV62lkmYrJISccAU628O9SkicvYyatiOO9afSfCt556NfL5C41Z1DJ+lanmmMOY+WPS++cGgM7HAJyRW/4ktI9Pk2EJdT+vO4+GKxYuk3ryhvJbnnFSz5MDFcPIEVNiW3p16phUMCCGXUMVrW/hu5toInClp2bbA2Hwqt1Do1+TJI0e7eyuat8mMUkn2QSFxUOTDkEZwcVr2/RruO2JaNgXJ7bjFDd9LmN1pjhkYE5O1OTGdFqZdZGAaQp/NUZ1IWxqxzW7dw3McX4WOwkyMDPO9a3hvwnJLdRz9Qh/LX1BCOT2zTn8Rx0j6bhhj0k89qt2tpcPImqHTklSTwPdXVP4c13d03l5jJ9KqOTn/FXOpsbO0VobZmkY4CgZqzzn2OnHSrYtr/CqX/rCEmniylUhY7U4/qYKP5zTReW874S5jyeAjDNEdCBVbfUcAsdRJ+f0qulElncKPZAHuDKKz7zo5kn89JEV8dwD/NXvIjZjsCBzjaoMEIwclgduaqMV+kq5xI8WSeFG5/erdv0/wApQ+Y1Uf6cn7k1oJHA2FBxvjGrPxoZTEH0AjjOCDj71Mi6rvEj7ln+m1LWwjL5dJH/AN0h2phmiViX0hVIwXbHamG/gCMWaMBWwSzD/wC70C2t9JwkS1PkOw9Q55GBTY7uI4MY1A8Fd688sTZLbYHDD/FULWHywQgwaLWwJV2IPx3pUl3bIchtzwApz/xQi4C+wrKv/rc/xTTF9XBU6rcYPBXYmqNx5BLIyaQPeQf4oFv0YYZpCc/ogb+1QjSXUbaIgI1OxcEsPptS0wzyrRizxkN2JK0LwW6RnMMYzyzCpwqOpQ6SRkH+aSoEl2gnkIQHGcbVNXER2xuFKwRSohPtByCfqTt9K1bfplui4eNiRxqlZqtaBHEfJ9WBsBWfdG5ZWydODwNzVQ5rW0hQhYo17DCg5pR6aCGMbaM7EqgB/wCKp/ijGdKqctj1HfNHYdTTqEEgX8uGFjHzn600xXfpjiT0HYnIfFNtump6vO3IO6jk/wCKsR38T6//ACNHztjb34qVvLcHzBOgEYY4/p3/ALVnYsWo9AIVI1VQNgBjFRI+dJYKAD7hS2uYktmuCQYlUsWHcVGqMhVLqXYagvGeN/3Fa1nEFISc7ZoWALEA4zxnvTXAjXJZdI7k4FJYwBtmTV7s1NagoI3RTrYHP+nGKhyFOSzMB2zQTMxVQrHnOQAaXJ5pYGIkjv3zUtVgXviC0srtEuWZpG9buRueMcfWrdp1m0l/OjhlnAbB+H71ydx4Wv79VeW7iWRFCAc5x2zRdP6P1awjneZESLZiTIDx8BvXLr0SO5m8VdKgyk8rRyKMlCpJqZeo9MuYTPC7BmX0uqk5++1fKjYXvU55pLaPVjLMpbB+3eut6V0a5HTIoriNY10bruTvknO3xp3Vk1nN4mNzBdLITDNwmCPZO2PmP71U8MdVt7e6lF08iq49pCQM/HcfCtWfw9Y2C+Y6hnPs62yO3P3rPvOjw3MYSK5s4JEJDrGC2TtgjHapdTmr/ibq0MHkrYaUzljk6j8q5ibq11IzAysTIuknnIroLToMOQbpp7sqAFCxPGB9TzVhfD6eZGfwepFzqWQDDZ+udqzYZWBH4mvFtPwSYSFYzGyqvtA8/Xn71nXHVrhmLGV2Yro29wwP4H2rvk8P2DKRJaW6ErjBj2Hx5z+9LtPC9nBIzzNFKM50LHpH3yTWt+DmuHk6lOdeuTLOcn4mus8Pfg+o2wDzxCZR6kZ2B+fyq5L0jpsI/Ksrb584+5Nejgt4jlbdB/tpJhPNGOmxO7LbiORl7NM23y4rVtbe98gBXhK5yQZDlfrzWfCIidPllVPuarMYcemO1n37rJitfTWa/9k=", "type": "news"}, "198": {"title": "3-Year-Old Suffers Thermal Burns After Falling Into Scalding Water at Yellowstone National Park", "snippet": "The child \"took off running\" from the trail before slipping and falling \ninto the small thermal feature, the park reported.", "uploaded": "1 day ago", "url": "https://people.com/human-interest/3-year-old-falls-into-hot-water-yellowstone-national-park/", "thumbnail": "data:image/jpeg;base64,/9j/4AAQSkZJRgABAQAAAQABAAD/2wCEAAkGBwgHBgkIBwgKCgkLDRYPDQwMDRsUFRAWIB0iIiAdHx8kKDQsJCYxJx8fLT0tMTU3Ojo6Iys/RD84QzQ5OjcBCgoKDQwNGg8PGjclHyU3Nzc3Nzc3Nzc3Nzc3Nzc3Nzc3Nzc3Nzc3Nzc3Nzc3Nzc3Nzc3Nzc3Nzc3Nzc3Nzc3N//AABEIAHAAcAMBIgACEQEDEQH/xAAcAAACAwADAQAAAAAAAAAAAAAEBQIDBgABBwj/xAA6EAACAQMDAQYEBAQFBQEAAAABAgMABBEFEiExBhMiQVFhMnGBkRShwdEjQlLwFjNysfEkU2Ki4RX/xAAaAQADAQEBAQAAAAAAAAAAAAABAgMABAUG/8QAJhEAAgEEAQMEAwEAAAAAAAAAAAECAxEhMRMEEkEUIlFhI4HwMv/aAAwDAQACEQMRAD8AAt4N2Nuc0xiBVQD1oSBiuAOtFo5PUV7UmeekSfdxjzo+1hBXmh4VLMMCpy6vp1hb97c3A8sJGC7Hz4Uc9AalOSirseKuHJiPIKg1X3aM+T0NBWms2mobvwwkIyAnAy+SAMDPHUcHBrl9qKaeGe6tp40BH8RtoXHr1+fHt8qnGvT8MZwkE3C4ICrQ8iqp54qiC/N4HeExFFyM7yTkDPp/f5Ub/wDmXElu0sl7bxdNoaBm58xkNzz6U66mmsXFdKTKlMY5GM12EVySR9aphsdTSRRJDHMh4EkIxzgnkEnHQ9ceXJzVwk4Kjhh8SsMFfmKpCtCf+WI6co7OpgEXO/NAOTuxuNXNy53YqUdssvnge1XTSWSTTegRn2g+IGq/xG08dasvbXumO3dj3FDLFmqJxauTaadmIr7tDZMgi/EurYJmKDKgg4AB64J5zzxWSh1m6SV9khKscAHd5/I9cUtyJDuIVQD0HAom3G1lBKLnzY4A9/pXz06jZ66ikaHstNc6tq0NreapcwQHapMbHhugHXzOPzpnBqEVjd3tvFbSzWtvLtidImYb1yFDNnAJ9+hApRp2o21nZOkKOt282VlVgP4eDuB8zyMY6eI0faa7Y6fJbvC26OPLyCIFRkHwqeRu6jxcnn6UqaaMPNM06LVXuZ9OkS1ktoVaNAe63OD4zk+eccjrkUfMtwlxbtqjPfWcRMfeKPEpBAKyK/QcHHHn15rM6Rrt3+KhuZBDvjcFZTHmSPjOEPXPJOPU5ovUO2D/AIiNbeYTQ/5iGSE5jzuOCTzkFl6ZXIrmavlDDRbq3tZ3gis1liLAyRRyAnAOd2Tlc8DoRj3p5YC4utDju7aRHtLfiP8A6cLJHtyG8ZznjJ6Z685PGTttOv8AUJDqVkwhZ2BPdMV2kY8vnzXO61fT8rDfzbXckKkrAAk8nHT96opS8oGDd2El3bbEJEqMMO5cEk7g2OevU1DVta0u2LC5iM4BwT0KDHG0jnk+ntXenRzSWCxqxaTYMt/fnWal7O3F5fyi5aTuyxOPKr6yjFupanGkHf6VBLJbkfHc4AXpxkex9BVmnSX1xGkwRVLYwGQ4PywTWk0vQYobcWpgR4SMEYH505j0yOFEWFAAnoKfmq/InFD4Mdqlnqfd740Zy3JG3JX6Vm7STUfxhSedIwSQFeLlceZFesje7lY48EdSaCTQIUvJLh4w7yDqRSclTxJjdkfg+eLfQL64XdFY3mOnijxn7040zsnqrbDJBJCw53bhkcHj7tTiDtXMcfwJVH+gn9KNh7VhvibaOclozxUu+C3cZ06j1YTp2Gvu5RGmGc84XoPQc00TsZNJabJnRmGNqSLuAGemevT60T/iGR43aO/tjtGWxEcgZ+dXw6lezRqy3kDDP/Zbj/2p1XoLaYvp+oemgmx7MRxRbHjRvCN3llvWqbnsDa3LhlnKYx55zRdrdXOR38ygeY2FT/uaIuL8W7Y71/cKMmlfV9PbQV0fUr7GVpo8dparbwkKAMEjz96vOh2kkYjkRSoOfrS2DUo2Qt+JckDoVxXF7QWYHN0cg4xg03qaLWzenrrcTSWlqkEYSPkep60VFbRnkqMmkdnqkVxHvSfw8fECKOivFOP44x60eWDNx1FtD2BFjGFAFW8e1Jor+NmKpcoxXrjNSF8C3En5ECt3RD2y+B3BGoPAHNXtGCppJBd7z4Jifl0oz8QQAWJoXRrM+cHu72RWIBY48Q3nil9zcTBirqD6DfWnEEYnaJPE/U8YqD6Rbf5sibTn4Qc0jUVovZszUV5LC2ELorcMA3H1ptDq9xY3hjQJOpGQxPC/XrxiijY2o8YiBx5kcZqyLTI58mMLHxgknGPpQaVjJMPsO1kwug+o24SM7nOxiS7DoD9eaP8A8aQTptFkgDyAkqvhXPl0+fnWel0wQuC0wfrnHkf1qd6pkRUMilFHAVfhqLhcom0OD2otmk2R2CYyMlmA4+3tXB2kt1syqaYjyM2Q7LxisuY1XiM7s/M0ZbMzAIYCQOmBg/8ANHsgbvqGmsteadQsFrGg9kzioz3WoyPuW67uLOGLYUL9utL7Sz1WYARWUwUn+jH58UfD2Z1Sc7GQI2eQ7jNMpQRuOpIM03Vrqwm2Rus6N1IwK0EV5NcEHGM9dpJpHb6b+BI/HGXPmAh5+tGDWFiULbIVQDALdTSS6imtM6IdHUlmw+gcpE2VWMZzxxS661KWOF3iZ3x0G44+1Zy+1q5Z8JnGPKqba9nIw79fep9/dm9iy6VxVrXM+ml6q77o7OZeeWYFc/PPlTS17Ma3MWMqpH7yOOK3LI1wI0QSAr/lqh8/mP8A7XE06RkfaUZomw0pfKqQOucj8zSurUehVRprbMrH2NnaHbNfgHHCovB/f6URB2Ot9nF7NIV+JkUkAevXitjb6ajMqvcM0j/HwOgz0zkgVZHbQW8pgZD3Y/mWQg5zwpA/X86X8j2H8S1kyMfYmGWYAMWXbnxDGRTS17FaeJApjkwOrcY49RmnrJKuT3cCY4yc5YeX0oeO0lmZhIxKNyBvbn2+XT7UEpLy2FuL1ZAkXZ7RU77dbxRd31MjEnHrz5V1Jcx6bLDBbw2xBAKrCpw4z6gYzTKTS4RCwigXGdxLZz+VcSyhi8EarGzDxhBjn1rShN40zRnBZ2gSDWoJY8jTZAPRP34qCailzMgg7qNw3Csd7DjyUVdc6cksDmbDDkEoMtj9DVK6Vbwp3cbzCRhuKg8j0yM/pU1y3+it6NvssxbFhFNcb2I2g92dwz1yfr6fWltxbMHVba2h2IPEWcHdnzzn8sUwaSUZt7e27hMcyMQM56496qh02TumNzJJtY52gnP34/2p37nZIEZdmW/79GeudEWQh95OfMAmqJrOxtB45Jic9Vjyo/emOs6o9kxiii3HjDgAqV+/tWUv76dnDBXVTyQ5yp+RP6U8IK+QT6iVsM9YiPduJM8N/Ju4H1/SiQzP8IUJgcbefzqmHu7dO7UlmHQsvn74rsRyODufa54yv6elWTa0cTs9kpXRChd/Ex/mPP2qiW7SMxoFB3kkn0I/X2oa8FtZywpM+0MxfLtk5+fXyqMBsre6MMTSM8jF2AYuT/eBxU3O28Dxh5WQhbiW4Zu7UGPjDkAg/WiI2MMai4nTe5wuTjPsK5BIhLDwBh5A+L7VVNeWySbHYFwehOcftR17rg37bBjDdFs+EEfysV49jQU89lYQq0siDfwpyWdj8+SaWXGpyX5/C21s2CPHLK2EXoRyOp+9Jta19NBhcjY524jy25JGP9IJPQ9SMDnoaR1bvCKRpYNaZdiFlaJIwSXPn/zSDVO0kWnyxC4WZty8c/H6kcYOPmKyV5rNtNF/GvS8xUByjnkeY9/P7Cs5eXqlgrTy3UQ+GOZvh8utKpSYzjGJ6Bedq7FbcSQTqYsENFMG3qfcZ/sUjvO3d7OCtse4jAA4HX6kVjmcse+iGwdNp5Bou1Z3we4ib5PjP0p0mibkgiW+muWMhk4J+EHjNUS3LZ28lsfDt/arJLobCHW2yPfn74qiK5S3lJARwehUcCnTJt3PadKna4j72cGPJ8KScMPc/OjI5szsGR1VeOVwPmCaX3ZEC7GYSZ/rwFA8ycmld/2m7qZYllLJyTKAFUeWMn7+ftUOVxLcalo0kneJLuaRSpYnBXlRjoPt50ok13TLNXUI0RPOFjO5vpjOKx+p9rr+aSSGzdBHg7ZVXLMMcDB4ByetK7KY21vKbhJBchg+Rghif9R56jj5VpTcshjBIZ6jqN5LOggW4tLcuSituVpc9WJzwPlx606jSOxtmuQpcSHPdw4AYDz5OD7nPIrOarqkWqCFTM5MKhigA2E4yNwPLc+fFL07UztvSQbRkFNpwq+uAOg4zUuy5blsHXfbW5WVy9o0fdlgozkKfXGfbpWR1TUpL1tqzTPhy+GPRj6VZKVuXLneVycZPJqUFjumC4AVvLOavBRhk55SlLAoWRgTk4z5HIzRUGw4LFiMcMp/vNNG0YGMNs3HcBtznnzxQF3aQxyMohkRwcMCAMfnVFUhLRKUJLYOroGYd42PcHmpLIAfiz6gpXTooUcDgY4HNd7FwAM010JZlplUkbRhvcZzU9xHoB15FDtFwBuzj/yzUlLqOFB5ySaGDH//2Q==", "type": "news"}, "199": {"title": "Toddler falls into 'thermal feature' at Yellowstone National Park, resulting in 2nd-degree burns | TheHill", "snippet": "A 3-year-old child suffered second-degree burns on Friday after falling \ninto a \u201cthermal feature\u201d at Yellowstone National Park.", "uploaded": "23 hours ago", "url": "https://thehill.com/homenews/news/520477-toddler-falls-intothermal-feature-at-yellowstone-national-park-resulting-in-2nd", "thumbnail": "https://encrypted-tbn0.gstatic.com/images?q=tbn:ANd9GcSif_IpvNRSImo4rNSal7vOZynpkncrx6-_-eHHCU8yNLBLZhIbXnBtphg&usqp=CAI&s", "type": "news"}, "200": {"title": "Officials searching for woman missing since Tuesday at Zion National Park", "snippet": "Zion National Park officials are asking for the public's help this weekend \nin locating a woman who went missing Tuesday at the park.", "uploaded": "23 hours ago", "url": "https://www.ksl.com/article/50028892/officials-searching-for-woman-missing-since-tuesday-at-zion-national-park", "thumbnail": "https://encrypted-tbn0.gstatic.com/images?q=tbn:ANd9GcQkxar3syOKktYgJNTcIQdHBJ153WgPj-i1W_-iEpUQuFHhgIQgCNrmN3c&usqp=CAI&s", "type": "news"}, "201": {"title": "Best ways to make your trip to Shenandoah National Park safe & easy", "snippet": "Even though the mountain is still mostly green, October is a big month for \nVirginia's Shenandoah National Park. Here are some tips for a ...", "uploaded": "1 day ago", "url": "https://wtop.com/virginia/2020/10/best-ways-to-make-your-trip-to-shenandoah-national-park-safe-easy/", "thumbnail": "https://encrypted-tbn0.gstatic.com/images?q=tbn:ANd9GcQszZUMc_uJ66U9gNZLoZE7Mb5KR2eSpWK631iP2biCHLFsg7vrSEYfurI&usqp=CAI&s", "type": "news"}, "202": {"title": "3-year-old falls into scalding hot water at Yellowstone National Park, suffers second-degree burns", "snippet": "The child \"took off running from the trail\" before slipping and falling \ninto a small thermal feature, according to the National Park Service.", "uploaded": "1 day ago", "url": "https://www.cnn.com/2020/10/09/us/toddler-second-degree-burns-yellowstone-national-park/index.html", "thumbnail": "https://encrypted-tbn0.gstatic.com/images?q=tbn:ANd9GcTqCnFj6mpiKULYoshlGHiLhOf3ekimO3MMdhZlXBNqAFnGHLZYJ8spn10&usqp=CAI&s", "type": "news"}, "203": {"title": "Park Service asks for aid in locating woman who went missing in Zion National Park", "snippet": "ST. GEORGE \u2014 The National Park Service is asking for the public's help in \nlocating a woman who was last seen in Zion National Park earlier ...", "uploaded": "1 day ago", "url": "https://www.stgeorgeutah.com/news/archive/2020/10/09/mgk-park-service-asks-for-aid-in-locating-woman-who-went-missing-in-zion-national-park/", "thumbnail": "https://encrypted-tbn0.gstatic.com/images?q=tbn:ANd9GcS2ItFnEmQY48J4mqrDIAXl4RlEsF11Mho_vOKK4EvIQKQgCibYq4Aa1ms&usqp=CAI&s", "type": "news"}, "204": {"title": "Child burned after falling into Yellowstone 'thermal feature'", "snippet": "\"The child took off running from the trail, slipped and then fell into a \nsmall thermal feature,\" said a statement issued by the National Park \nService.", "uploaded": "10 hours ago", "url": "https://nypost.com/2020/10/11/child-burned-after-falling-into-yellowstone-thermal-feature/", "thumbnail": "https://encrypted-tbn0.gstatic.com/images?q=tbn:ANd9GcS8R2KI_mQHlLSJEmqio5Qft7jORRbg-qquZgiGh-NiAS8NOXF1UIXFXiM&usqp=CAI&s", "type": "news"}, "205": {"title": "Child, 3, seriously burned after falling into Yellowstone geyser basin", "snippet": "A three-year-old child was taken to hospital with serious burns on Friday \nafter falling into one of Yellowstone National Park's geyser basins.", "uploaded": "20 hours ago", "url": "https://www.independent.co.uk/news/world/americas/child-burned-geyser-yellowstone-national-park-midway-wyoming-b941570.html", "thumbnail": "https://encrypted-tbn0.gstatic.com/images?q=tbn:ANd9GcSZwgQph6yIOyUulnkUjtKYyzNjYOTIzC25DqY_ObA9EEGh0xDXsdi0PR4&usqp=CAI&s", "type": "news"}, "206": {"title": "May The Fattest Bear Win: Voting Opens For National Park's Pre-Hibernation Contest", "snippet": "Online voting for the fattest bear at Katmai National Park is on, as the \nchunks race to get big before hibernation.", "uploaded": "1 week ago", "url": "https://www.npr.org/2020/10/02/919411655/voting-opens-for-katmai-national-parks-iconic-fat-bear-week", "thumbnail": "https://encrypted-tbn0.gstatic.com/images?q=tbn:ANd9GcQnSpaLUM3Zwd1TE4_LJv3nAYlICOOaq7NAXPpQdVk-TZQcAzRvvsqi_EM&usqp=CAI&s", "type": "news"}, "207": {"title": "Walton: Yosemite National Park, and there's beer in the fridge?", "snippet": "The chosen candidate will be expected to visit America's national parks, \ntake photos of the experience, post them to the brand's social media ...", "uploaded": "12 hours ago", "url": "https://www.toledoblade.com/opinion/columnists/2020/10/11/yosemite-national-park-and-there-s-beer-in-the-fridge-commentary-michelob/stories/20201011040", "thumbnail": "https://encrypted-tbn0.gstatic.com/images?q=tbn:ANd9GcQFpAm4oP0HlUAmWg2wOiWiEFo6SKLC2NKk7kC1qDQ_gs505HdWNMnu87c&usqp=CAI&s", "type": "news"}, "208": {"title": "Authorities rescue man after falling 100 feet in Badlands National Park", "snippet": "Responding agencies included Interior Volunteer Fire Department, Badlands \nNational Park, Kadoka Ambulance, Black Hills Life Flight, South ...", "uploaded": "44 mins ago", "url": "https://www.argusleader.com/story/news/crime/2020/10/11/authorities-rescue-man-after-falling-100-feet-badlands-national-park/5960746002/", "thumbnail": "https://encrypted-tbn0.gstatic.com/images?q=tbn:ANd9GcQuO8epE-HvssBqJR65g9WYe6konCrlzMrpUe__0_hpqx2jFcIc1FWwKHE&usqp=CAI&s", "type": "news"}, "209": {"title": "National Parks Traveler Episode 87: High Heat At Death ...", "snippet": "In this week's show, we look at one of the hottest places on Earth, Death \nValley National Park in southeastern California and western Nevada.", "uploaded": "35 mins ago", "url": "https://www.nationalparkstraveler.org/podcast/2020-10-11-national-parks-traveler-episode-87-high-heat-death-valley-national-park", "thumbnail": "data:image/png;base64,iVBORw0KGgoAAAANSUhEUgAAABAAAAAQCAYAAAAf8/9hAAAAgklEQVQ4jb1SwQnAIAxMihvpCHYmV9CdHMGdrg9RalqtoPQ+EpM7LuEYAGgBxwqZiEjdi3DyFMn6RFrrPQ54dIPiyPr06BUHikMegss6si4w0bQKMT91hUL8Ahwa8eaIMyJypgrAYUpArnaMmjNQktQT6f0v52BvlCXeAiQxTOIvuAA+CTFo2PsFVwAAAABJRU5ErkJggg==", "type": "news"}, "210": {"title": "Rocky Mountain National Park Ending Timed Entry System ...", "snippet": "Rocky Mountain National Park continues to urge visitors to do their part to \nstay safe and healthy. Park staff ask that you do not visit if you are \nsick ...", "uploaded": "9 hours ago", "url": "https://www.nationalparkstraveler.org/2020/10/rocky-mountain-national-park-ending-timed-entry-system-visitors", "thumbnail": "https://encrypted-tbn0.gstatic.com/images?q=tbn:ANd9GcQ2_6jAVkfSV_WzFELZcKN8klcVAyExcz2x1tJcMBqmg9ksvdpfV55lyg4&usqp=CAI&s", "type": "news"}, "211": {"title": "National Park Service hosts 'Grandfamilies Fishing Day'", "snippet": "The events are paid for by grants through the National Parks Foundation and \nFriends of the New River Gorge National River. More than a show of ...", "uploaded": "20 hours ago", "url": "https://wvva.com/2020/10/10/national-park-service-hosts-grandfamilies-fishing-day/", "thumbnail": "https://encrypted-tbn0.gstatic.com/images?q=tbn:ANd9GcRlPuskVpo1gHzCw4OlF5L9vBpKCxSY1QeOF8evGoZbehI51wMqWo4oVYw&usqp=CAI&s", "type": "news"}, "212": {"title": "Rocky Mountain National Park ending timed entry permit system", "snippet": "It allowed visitors to go online and book a two-hour window slot to enter \nand visit the park for as long as they wished. When the time slots were ...", "uploaded": "1 day ago", "url": "https://www.coloradoan.com/story/news/2020/10/09/rocky-mountain-national-park-ending-timed-entry-permit-system-covid-19/5944468002/", "thumbnail": "https://encrypted-tbn0.gstatic.com/images?q=tbn:ANd9GcSM1eucProtriwNQr7lQ8UkItUiNeFBH9z0ZLeLfzfoJHpFirqr2sQpYKc&usqp=CAI&s", "type": "news"}, "213": {"title": "National Park Service on Giant Sequoia Responses to Hotter ...", "snippet": "During California's 2012\u20132016 hotter drought, local USGS scientists and \npark managers observed widespread foliage dieback, most ...", "uploaded": "3 hours ago", "url": "https://goldrushcam.com/sierrasuntimes/index.php/news/local-news/25924-national-park-service-on-giant-sequoia-responses-to-hotter-drought", "thumbnail": "data:image/jpeg;base64,/9j/4AAQSkZJRgABAQAAAQABAAD/2wCEAAkGBwgBBgkIBwgKCgkLDRYPDQwMDRsUFRAWIB0iIiAdHx8kKDQsJCYxJx8fLT0tMTU3Ojo6Iys/RD84QzQ5OjcBCgoKDQwNGg8FGjclHyU3Nzc3Nzc3Nzc3Nzc3Nzc3Nzc3Kzc3Nzc3Nzc3NzcrNzc3Nzc3NzcrNzc3Nzc3Nzc3N//AABEIABAAEAMBIgACEQEDEQH/xAAWAAEBAQAAAAAAAAAAAAAAAAAFBgP/xAApEAACAQMBBAsAAAAAAAAAAAABAgMEERIAByFBwQUGCBMUIjEyUXGR/8QAFAEBAAAAAAAAAAAAAAAAAAAABf/EABgRAAIDAAAAAAAAAAAAAAAAAABxASIy/9oADAMBAAIRAxEAPwBSuki7VFHWCgiPexOjlow9iu8XKWOPD27vkDU5IknU+oMUjDJWscWuP3W1JWT7InlMCkM5HnBZWWx4EEEaZPhdulNP0tV0UzyLLCkrK7DMlWzYfRA5+uhJuxHJ/9k=", "type": "news"}, "214": {"title": "Shenandoah National Park suggests pre-planning visits in ...", "snippet": "HARRISONBURG, Va. (WHSV) - October is when Shenandoah National Park sees \nabout 25 percent of its visitors for the entire year, according ...", "uploaded": "2 days ago", "url": "https://www.whsv.com/2020/10/09/shenandoah-national-park-suggests-pre-planning-visits-in-october/", "thumbnail": "https://encrypted-tbn0.gstatic.com/images?q=tbn:ANd9GcTPB8IGs8_hqKYJdr97Vos-X5-dIKVl8JTpfCX_mNJSrw5uk_huTeMif-I&usqp=CAI&s", "type": "news"}, "215": {"title": "Historic Collection On Women's Rights Donated To NPS, LOC", "snippet": "The National Park Service will receive the NWP's textiles, banners, \nfurniture, paintings, sculpture and other artifacts. Notable examples \ninclude ...", "uploaded": "9 hours ago", "url": "https://www.nationalparkstraveler.org/2020/10/historic-collection-womens-rights-donated-nps-loc", "thumbnail": "https://encrypted-tbn0.gstatic.com/images?q=tbn:ANd9GcRqVeL16hvCNpMu4j3vLEvlhHwGSnB5jJGJNLtczcErm0UFFtunW5tNako&usqp=CAI&s", "type": "news"}, "216": {"title": "National park seeing higher visitation -", "snippet": "LURAY, Va. (CBS19 NEWS) -- The Shenandoah National Park says October is a \npopular time to visit the park. According ...", "uploaded": "1 day ago", "url": "http://www.cbs19news.com/story/42747805/national-park-seeing-higher-visitation", "thumbnail": "https://encrypted-tbn0.gstatic.com/images?q=tbn:ANd9GcSemREaBcLxObXMwcc9cBIf5b3-du5VboKWOQroyOZGzin7Nqx8cSMReyI&usqp=CAI&s", "type": "news"}, "217": {"title": "National Park Service: Yosemite Update", "snippet": "There are trail closures in effect. All fires may be visible from Tioga \nRoad (Highway 120 through Yosemite National Park), Glacier Point, and \nhigh ...", "uploaded": "1 day ago", "url": "https://sierranewsonline.com/national-park-service-yosemite-update/", "thumbnail": "https://encrypted-tbn0.gstatic.com/images?q=tbn:ANd9GcS-twzrf5ynuJxaCMfHTkNoJJMbq-0nIJCDqrN9S_et1pTPUu0U43df8bA&usqp=CAI&s", "type": "news"}, "218": {"title": "This whimsical stone path weaves up a mountain in Acadia ...", "snippet": "Information: Constructed in 1915, the Beachcroft Path is a historic \nmemorial trail in Acadia National Park that's famous for its twisting \npathways ...", "uploaded": "2 days ago", "url": "https://bangordailynews.com/2020/10/08/act-out/this-whimsical-stone-path-weaves-up-a-mountain-in-acadia-national-park/", "thumbnail": "https://encrypted-tbn0.gstatic.com/images?q=tbn:ANd9GcTRHSWtl6G2uhwVlhekcIdmHruAdGqczf09s9NlJhVLz1OaGj9CiwFvCZk&usqp=CAI&s", "type": "news"}, "219": {"title": "World's longest fossilized human trackways discovered at White Sands National Park", "snippet": "World's longest fossilized human trackways discovered at White Sands \nNational Park. From Staff Reports. Alamogordo Daily News.", "uploaded": "2 days ago", "url": "https://www.alamogordonews.com/story/news/2020/10/09/white-sands-national-park-fossilized-human-tracks-longest-world/5937926002/", "thumbnail": "https://encrypted-tbn0.gstatic.com/images?q=tbn:ANd9GcQ91Up9BUi7_W45A5rP46K3T6m66hMJHKYpsgDfEiF4MIN0QTbkYIHbI2E&usqp=CAI&s", "type": "news"}, "220": {"title": "Be Mindful About Parking in Cuyahoga Valley National Park", "snippet": "Peninsula Police say parking along the road near Blue Hen Falls trail is \nprohibited, and visitors should park near the Boston Mill Visitor Center.", "uploaded": "1 day ago", "url": "https://www.wksu.org/arts-culture/2020-10-09/be-mindful-about-parking-in-cuyahoga-valley-national-park", "thumbnail": "https://encrypted-tbn0.gstatic.com/images?q=tbn:ANd9GcTn7p17DmFnYbpnaYKQh1sIs6wdNZJIYUuHr2yWdFDiydJutz1-HyYsLvI&usqp=CAI&s", "type": "news"}, "221": {"title": "Alpine Section of Glacier National Park's Going-to-the-Sun ...", "snippet": "Glacier National Park's famed Going-to-the Sun Road will temporarily close \nto visitors between Avalanche Creek and Rising Sun beginning ...", "uploaded": "1 day ago", "url": "https://flatheadbeacon.com/2020/10/09/alpine-section-glacier-national-parks-going-sun-sun-road-temporarily-close/", "thumbnail": "https://encrypted-tbn0.gstatic.com/images?q=tbn:ANd9GcTFGDCdLq73WOWJJw2lJPRznAWSoNtq58vJ8ltLoC_GlU4yZw5x5YAyER0&usqp=CAI&s", "type": "news"}, "222": {"title": "TTU biologist helps National Park Service protect historic trees from beetles", "snippet": "TTU biologist helps National Park Service protect historic trees from \nbeetles. Local News. by: News Release & Posted By Staff ...", "uploaded": "15 hours ago", "url": "https://www.everythinglubbock.com/news/local-news/ttu-biologist-helps-national-park-service-protect-historic-trees-from-beetles/", "thumbnail": "https://encrypted-tbn0.gstatic.com/images?q=tbn:ANd9GcQrG6RVE1e-Y0-0aDx6v4tAYGEkana0bi5XhFmGZQKhvlRa8pr5eOrtGxg&usqp=CAI&s", "type": "news"}, "223": {"title": "NATIONAL PARKS: Park chief leads on race. Could he be ...", "snippet": "Cash, now the superintendent of Great Smoky Mountains National Park, says \nmany Black children still believe the woods are scary \u2014 a place ...", "uploaded": "1 day ago", "url": "https://www.eenews.net/stories/1063715931", "thumbnail": "https://encrypted-tbn0.gstatic.com/images?q=tbn:ANd9GcRQGu7gRrc6Z2kH2jlQRSkCDzTfgO-7u3sWHC0okB9EyC5QrK1VS8LDJDjM&usqp=CAI&s", "type": "news"}, "224": {"title": "Shenandoah National Park issues travel tips for October", "snippet": "October is a popular time to visit Shenandoah National Park, typically \ngarnering nearly a quarter of the Park's annual visitation of 1.4 million.", "uploaded": "1 hour ago", "url": "https://augustafreepress.com/shenandoah-national-park-issues-travel-tips-for-october/", "thumbnail": "https://encrypted-tbn0.gstatic.com/images?q=tbn:ANd9GcRUaB8zwx-V6GLK0cybQCRyzGSqvrp-vXNqr47Z1RAtHQdray4QxAP-Ows&usqp=CAI&s", "type": "news"}, "225": {"title": "Photographing Every National Park in Victoria, Australia", "snippet": "As a weekend photographer and keen explorer of our natural spaces, I \nrecently(ish) set myself ...", "uploaded": "1 day ago", "url": "https://petapixel.com/2020/10/09/photographing-every-national-park-in-victoria-australia/", "thumbnail": "https://encrypted-tbn0.gstatic.com/images?q=tbn:ANd9GcRuDuhjGD68mLlnNojz3NHwEp7Sn0KlZq7BcNi88Breed5WfiR2tbkHpK4&usqp=CAI&s", "type": "news"}, "226": {"title": "3-Year-Old Falls Into Scalding Water at Yellowstone National ...", "snippet": "A 3-year-old child who took off running at Yellowstone National Park \nsuffered second-degree burns over their body after slipping into a \nthermal ...", "uploaded": "1 day ago", "url": "https://www.thedailybeast.com/3-year-old-falls-into-scalding-water-at-yellowstone-national-park", "thumbnail": "https://encrypted-tbn0.gstatic.com/images?q=tbn:ANd9GcTIoA5KQQSnM9eenYUN4-rZrSlJ4civcPKPfqivojHMDKJ9z6TCgfVB5ho&usqp=CAI&s", "type": "news"}, "227": {"title": "Does Great Smoky Mountains National Park Have A Crowding ...", "snippet": "The summer season in the park that straddles the Tennessee-North Carolina \nborder has been busy. Too busy at times, judging by the lines of ...", "uploaded": "2 days ago", "url": "https://www.nationalparkstraveler.org/2020/10/does-great-smoky-mountains-national-park-have-crowding-problem", "thumbnail": "https://encrypted-tbn0.gstatic.com/images?q=tbn:ANd9GcREFogrCXLG0m7Qhdc-VsfYqeFofR43NK-HrjK-5OU9xj04u2UB8uA1yaM&usqp=CAI&s", "type": "news"}, "228": {"title": "Timed entry permits set to end at Rocky Mountain National Park", "snippet": "When the pandemic hit, Rocky Mountain National Park shut down for nearly 70 \ndays. Though the park reopened on May 27, they started to ...", "uploaded": "2 days ago", "url": "https://www.outtherecolorado.com/news/timed-entry-permits-set-to-end-at-rocky-mountain-national-park/article_58543bf4-0a45-11eb-805a-7faf38650e10.html", "thumbnail": "https://encrypted-tbn0.gstatic.com/images?q=tbn:ANd9GcQ9C1t8YP_WxrTC0asHONO6iIEYiz0Akfb4Lyxk8sc&usqp=CAI&s", "type": "news"}, "229": {"title": "Your official guide to Utah's 5 national parks", "snippet": "Consider this your ultimate guide to Utah's five national parks. Arches \nNational Park. If your only exposure to the world-famous Delicate Arch \nhas ...", "uploaded": "2 days ago", "url": "https://www.ksl.com/article/50021575/your-official-guide-to-utahs-5-national-parks", "thumbnail": "https://encrypted-tbn0.gstatic.com/images?q=tbn:ANd9GcTBgAJEbxRZsqewtDhoYWZ-HkLT3PmHgYFsd-V-YF2I76rJLgcQJQJyWeg&usqp=CAI&s", "type": "news"}, "230": {"title": "Yellowstone National Park reports busiest September ever", "snippet": "Visitors explore Yellowstone National Park's Midway Geyser basin in July. \nNPS / Jacob W. Frank. Support Local Journalism ...", "uploaded": "2 days ago", "url": "https://www.bozemandailychronicle.com/news/yellowstone_national_park/yellowstone-national-park-reports-busiest-september-ever/article_d307cd93-43a4-5b3a-96c1-f144cc56f99c.html", "thumbnail": "https://encrypted-tbn0.gstatic.com/images?q=tbn:ANd9GcSnMNzOzokED6rA_lUcG8W1zQga2RTm1Sk-3fnjRQw&usqp=CAI&s", "type": "news"}, "231": {"title": "How I visited all of Utah's 'Mighty Five' National Parks in a single weekend", "snippet": "Arches National Park. Arches National Park in Moab, Utah has been forced to \nshut their gates due to. I left St. George at basically ...", "uploaded": "2 days ago", "url": "https://www.thespectrum.com/story/news/2020/10/08/visit-utah-national-parks-weekend-arches-zion-bryce-canyon-capitol-reef-canyonlands/3627696001/", "thumbnail": "https://encrypted-tbn0.gstatic.com/images?q=tbn:ANd9GcSSE7V1QOpmtu2ibhC3IOw_a6j2fag4v-xy1uoe7F7dRZy4ovdYFQrX0XU&usqp=CAI&s", "type": "news"}, "232": {"title": "Four Western National Park Driving Destinations For Fall And Winter", "snippet": "But as the weather cools and folks start planning Thanksgiving and \nChristmas and beyond, so do the hordes dwindle at popular national parks.", "uploaded": "3 days ago", "url": "https://www.forbes.com/sites/joshmax/2020/10/08/four-western-national-park-driving-destinations-for-fall-and-winter/", "thumbnail": "https://encrypted-tbn0.gstatic.com/images?q=tbn:ANd9GcT1lCpq5Oihuv5Q6LvdRDWKl05_49Yg5Pxy5-WA6kho6x0VzmYuZsXJK3o&usqp=CAI&s", "type": "news"}, "233": {"title": "Pinnacles National Park modifies fire restrictions", "snippet": "Most trails and climbing routes in Pinnacles National Park and the \nPinnacles Parkway to Bear Gulch will re-open Oct. 9. Since predicted \nfire ...", "uploaded": "1 day ago", "url": "https://benitolink.com/pinnacles-national-park-modifies-fire-restrictions/", "thumbnail": "https://encrypted-tbn0.gstatic.com/images?q=tbn:ANd9GcQOKsAtipmFWBI712DajiZlTrrAufVKa1pTcnqsO_F9isBwPGTOYn_PXQI&usqp=CAI&s", "type": "news"}, "234": {"title": "Eradication: Inside the goat cull in Grand Teton National Park", "snippet": "\u201cMountaineering with a rifle\u201d is how Taylor Glenn summed up his first few \nhours of pursuing mountain goats in Grand Teton National Park.", "uploaded": "3 hours ago", "url": "https://www.spokesman.com/stories/2020/oct/11/eradication-inside-the-goat-cull-in-grand-teton-na/", "thumbnail": "https://encrypted-tbn0.gstatic.com/images?q=tbn:ANd9GcQHX2wyxOQxCoJl0J_EJxwcSKXbiCZJ3RDJqJmPDv3gv54D9C_bF2M0htk&usqp=CAI&s", "type": "news"}, "235": {"title": "Rocky Mountain National Park will not require timed entry ...", "snippet": "Due to the COVID-19 pandemic, the national park \u2014 which saw a record year \nin 2019 \u2014 limited visitors for the first time ever with a timed-entry ...", "uploaded": "3 days ago", "url": "https://www.skyhinews.com/news/rocky-mountain-national-park-will-not-require-timed-entry-permits-after-oct-12/", "thumbnail": "https://encrypted-tbn0.gstatic.com/images?q=tbn:ANd9GcS9-WYAfxj47augsMVPU7aLsbKnHzBRUoVGHyTFu9usSCIz9kePyBYuVyc&usqp=CAI&s", "type": "news"}, "236": {"title": "Winner of 'Fat Bear Week' competition crowned by Alaska ...", "snippet": "After a fierce few days of online voting, officials for Katmai National \nPark and Preserve in King Salmon have announced a hunky and chunky bear ...", "uploaded": "2 days ago", "url": "https://www.foxnews.com/great-outdoors/fat-bear-week-winner-alaska-national-park", "thumbnail": "https://encrypted-tbn0.gstatic.com/images?q=tbn:ANd9GcStFVvbUy6ZJQ4cEKQYgB01OGSs1q_qHt-_NZXm6S9hb8KrKMzpgIHPv0Q&usqp=CAI&s", "type": "news"}, "237": {"title": "Image: Laguna San Rafael National Park, Chile", "snippet": "Part of the Laguna San Rafael National Park, located on the Pacific coast \nof southern Chile, is pictured in this image captured by the ...", "uploaded": "2 days ago", "url": "https://phys.org/news/2020-10-image-laguna-san-rafael-national.html", "thumbnail": "https://encrypted-tbn0.gstatic.com/images?q=tbn:ANd9GcSt_LL6_89I4BABMrmR9vBmN-GrJsY4it4_1NbNmTqHJJAH_mXpcQ37RvI&usqp=CAI&s", "type": "news"}, "238": {"title": "Listen as the elk bugle against the fall colors in Rocky ...", "snippet": "Listen as the elk bugle against the fall colors in Rocky Mountain National \nPark. Every fall as the leaves begin to change, elk enter their annual ...", "uploaded": "1 day ago", "url": "https://www.coloradoan.com/videos/news/2020/10/10/rocky-mountain-national-park-elk-rut-and-fall-colors-have-begun-autumn-changing/5951280002/", "thumbnail": "https://encrypted-tbn0.gstatic.com/images?q=tbn:ANd9GcRLCB-G1BMPQLcpS41fvOFwUuVHhOabw-K1zx9sxtw0HcCvDoGTv8rrKs0&usqp=CAI&s", "type": "news"}, "239": {"title": "Exploring the SC Congaree National Park, one of Conde ...", "snippet": "The 26,276-acre swathe of swampy wilderness in Hopkins, just outside \nColumbia, is one of the Top 10 most underrated national parks in the ...", "uploaded": "2 days ago", "url": "https://www.postandcourier.com/features/arts_and_travel/exploring-the-sc-congaree-national-park-one-of-conde-nasts-top-10-most-underrated/article_0bfcd562-04e2-11eb-83b0-1783fab38451.html", "thumbnail": "https://encrypted-tbn0.gstatic.com/images?q=tbn:ANd9GcSimirRqC5eexw-yQP52bROc46jnhWx0vyz9juHB4S_3Vmxq4HDf7KPaXw&usqp=CAI&s", "type": "news"}, "240": {"title": "Revillagigedo National Park under the harassment of illegal ...", "snippet": "As the afternoon began to fall on Friday, January 25, 2019, the fishing \nvessel Benito Garc\u00eda entered the Revillagigedo National Park, the largest \nmarine reserve ...", "uploaded": "12 hours ago", "url": "https://thecostaricanews.com/revillagigedo-national-park-under-the-harassment-of-illegal-fishing/", "thumbnail": "https://encrypted-tbn0.gstatic.com/images?q=tbn:ANd9GcStqrGkz4QgZrNTZ5n7EsGa9adtH709rKzU9Wzj7klyc3Iyhf8QIfCBTBo&usqp=CAI&s", "type": "news"}, "241": {"title": "Scottish Castle-Like Property Within a National Park is Looking for a Buyer", "snippet": "A stately castle-like property in Scotland set on nearly 60 acres of lush \ncountryside within a national park and with its own personal pub room, ...", "uploaded": "1 day ago", "url": "https://www.mansionglobal.com/articles/scottish-castle-like-property-within-a-national-park-is-looking-for-a-buyer-220205", "thumbnail": "https://encrypted-tbn0.gstatic.com/images?q=tbn:ANd9GcRFX40NXLBHjxWZhkbzTCJ7g9ER_JOXXlTOzPAiavw&usqp=CAI&s", "type": "news"}, "242": {"title": "Autumn colors begin to show at Great Smoky Mountain National Park", "snippet": "Early sings of fall are beginning to appear around the park, the most \nvisited national park in the nation. Advertisement. The park usually ...", "uploaded": "2 days ago", "url": "https://www.wlwt.com/article/autumn-colors-begin-to-show-at-great-smoky-mountain-national-park/34324791", "thumbnail": "https://encrypted-tbn0.gstatic.com/images?q=tbn:ANd9GcTWznsLwc0XfNUhjtnupNJkI9DM3OnoghlqR3kK89mbovIZe_TwlL6nizg&usqp=CAI&s", "type": "news"}, "243": {"title": "The Ultimate Shenandoah National Park Travel Guide ...", "snippet": "It's also one of the few dog-friendly national parks, with the majority of \ntrails open to pets on leashes. And unlike many units, including the \nnearby ...", "uploaded": "4 days ago", "url": "https://www.outsideonline.com/2417134/shenandoah-national-park-travel-guide", "thumbnail": "https://encrypted-tbn0.gstatic.com/images?q=tbn:ANd9GcRiPQqk84K7GHPz2agmNCJxI_P4qw-vAfxuB1Mfg6CfQ_0pR_PdXwSK-dc&usqp=CAI&s", "type": "news"}, "244": {"title": "'Grateful For Her Vision': National Historic Park Marks 40th Anniversary, Honors Coretta Scott King | 90.1 FM WABE", "snippet": "National Historical Park, holds a copy of a book by Coretta Scott King. \nThis year marks the 40th anniversary of the dedication of the historic \ndistrict ...", "uploaded": "22 hours ago", "url": "https://www.wabe.org/grateful-for-her-vision-national-historic-park-marks-40th-anniversary-honors-coretta-scott-king/", "thumbnail": "https://encrypted-tbn0.gstatic.com/images?q=tbn:ANd9GcQFbWVkzgFyqzhJOLbtWG1W1UNKeZIMVPsBMl2Dky99gw8amBC81wmhItA&usqp=CAI&s", "type": "news"}, "245": {"title": "Rocky Mountain National Park Keeps Old Fall River Road Open For Cameron Peak Fire Vehicles", "snippet": "ROCKTY MOUNTAIN NATIONAL PARK, Colo. (CBS4) \u2013 Old Fall River Road, a \none-way, 11-mile gravel road referred to as Rocky Mountain ...", "uploaded": "5 days ago", "url": "https://denver.cbslocal.com/2020/10/05/cameron-peak-fire-old-fall-river-road-rocky-mountain-national-park/", "thumbnail": "https://encrypted-tbn0.gstatic.com/images?q=tbn:ANd9GcQuPJcTIvA5dnNibU57LEbxd5HeercWkl7O2Vj-87M&usqp=CAI&s", "type": "news"}, "246": {"title": "Fire season approaches at Shenandoah National Park", "snippet": "According to Fire Management Officer for Shenandoah National Park Dave \nRobinson, right now, the fire danger at the park is low, but that could ...", "uploaded": "4 days ago", "url": "https://www.nbc12.com/2020/10/06/fire-season-approaches-shenandoah-national-park/", "thumbnail": "https://encrypted-tbn0.gstatic.com/images?q=tbn:ANd9GcQbHlwLoY5HNJ9Z2mXYWWd9QN586j7y0QWE7i1mFjj2x9a91-KYjxup_iQ&usqp=CAI&s", "type": "news"}, "247": {"title": "National Park Service seeks public comment on trail near ...", "snippet": "The National Park Service at St. Croix National Scenic Riverway is seeking \npublic comments on a draft Environmental Assessment (EA) for a ...", "uploaded": "2 weeks ago", "url": "https://www.stcroix360.com/2020/09/national-park-service-seeks-public-comment-on-trail-near-namekagon-river/", "thumbnail": "https://encrypted-tbn0.gstatic.com/images?q=tbn:ANd9GcSEECpDMwzEYgeZ-n9a4v7iGRx64tSqnX89YmDdF9yFk23FBwtT8uEpEv4&usqp=CAI&s", "type": "news"}, "248": {"title": "Teton goat shoot a physical challenge but success reported", "snippet": "That objective is rooted in the National Park Service's mission to preserve \nnatural resources such as native wildlife. There had been no evidence ...", "uploaded": "2 hours ago", "url": "https://www.charlotteobserver.com/news/article246376425.html", "thumbnail": "https://encrypted-tbn0.gstatic.com/images?q=tbn:ANd9GcSUEQjHmcPUFakm5764v7vCbYofinMFgPRat3LVwh2wOwVFIoCnqtZ11Eo&usqp=CAI&s", "type": "news"}, "249": {"title": "Rock Out at Arches National Park", "snippet": "Rock Out at Arches National Park. The ancient rock formations will \ntransport you to another world. By Gwendolyn Knapp 10/7/2020 at 6:00am. \nAddThis Sharing ...", "uploaded": "4 days ago", "url": "https://www.houstoniamag.com/travel-and-outdoors/2020/10/what-to-do-arches-national-park-vacation", "thumbnail": "https://encrypted-tbn0.gstatic.com/images?q=tbn:ANd9GcSYRNqvj1Uyp8hm-e_ko1PVI7fVJsSdf-tVOflnO6Tun2GhXGLWXFt3RUs&usqp=CAI&s", "type": "news"}, "250": {"title": "National Parks Quiz And Trivia #17", "snippet": "See just how much you know about some of these parks before checking the \nanswers at the bottom of the page. 1. James Gow, a U.S. Forest ...", "uploaded": "3 days ago", "url": "https://www.nationalparkstraveler.org/2020/10/national-parks-quiz-and-trivia-17", "thumbnail": "https://encrypted-tbn0.gstatic.com/images?q=tbn:ANd9GcQKqjmcBVZzEnvV4_MNzZ0b62W8U4yOyIVFQFMQczy9fA_e5WMS68f49bw&usqp=CAI&s", "type": "news"}, "251": {"title": "National Park Service asks for help identifying people involved in fight at Lake Mohave", "snippet": "LAS VEGAS (KSNV) \u2014 On July 27, a fight broke out at Nelson's Landing on \nLake Mohave. Now, U.S. Park Rangers are asking the public for ...", "uploaded": "2 days ago", "url": "http://news3lv.com/news/local/national-park-service-asks-for-help-identifying-people-involved-in-fight-at-lake-mohave", "thumbnail": "https://encrypted-tbn0.gstatic.com/images?q=tbn:ANd9GcRXSLKnu7uw0Sfb5A8SLnSQ987Mqmm8NZZ21DcRCCokj2DDt4vucVwax9g&usqp=CAI&s", "type": "news"}, "252": {"title": "England's New Forest National Park Shares Digital Library of ...", "snippet": "In New Forest National Park, the trees are etched with symbols dating back \nhundreds of years\u2014some of which were intended to ward off evil ...", "uploaded": "2 days ago", "url": "https://www.mentalfloss.com/article/632906/england-new-forest-national-park-witch-marks-virtual-tour", "thumbnail": "https://encrypted-tbn0.gstatic.com/images?q=tbn:ANd9GcTpfaatgnEqyTLoKE5-mot-PMPZ-DbkgvVHQEPqOa_VEWLGpvKLvJoA7V0&usqp=CAI&s", "type": "news"}, "253": {"title": "It's Fat Bear Week at Katmai National Park \u2014 finally", "snippet": "It's time for the annual competition that pits Katmai National Park's \nchunkiest predators against one another, and this year, some say the \npark's ...", "uploaded": "2 weeks ago", "url": "https://www.adn.com/alaska-news/wildlife/2020/09/29/its-fat-bear-week-at-katmai-national-park-finally/", "thumbnail": "https://encrypted-tbn0.gstatic.com/images?q=tbn:ANd9GcTWyE9egIJJIqhinWAJhIg1pUOnatYixxcOuoxAPjtsAkZTnHritjaLUxs&usqp=CAI&s", "type": "news"}, "254": {"title": "These vintage photos of Yosemite National Park are incredibly cool", "snippet": "This month marks Yosemite National Park's 130th birthday -- which was \nThursday, Oct. 1, really -- so we thought we'd celebrate by sharing ...", "uploaded": "1 week ago", "url": "https://www.ksat.com/features/2020/10/02/these-vintage-photos-of-yosemite-national-park-are-incredibly-cool/", "thumbnail": "https://encrypted-tbn0.gstatic.com/images?q=tbn:ANd9GcTNJt8uKL5c6bWyma_t5Yi4yZ6Z4V_C16BM6WmrEKop_E6SAec-bkDRBhE&usqp=CAI&s", "type": "news"}, "255": {"title": "Yosemite National Park to drop day-use reservations Nov. 1", "snippet": "Four months after Yosemite National Park limited the number of people who \ncan visit due to concerns over the spread of coronavirus, park ...", "uploaded": "2 weeks ago", "url": "https://www.mercurynews.com/yosemite-national-park-to-drop-day-use-reservations-nov-1", "thumbnail": "https://encrypted-tbn0.gstatic.com/images?q=tbn:ANd9GcRLGZ6iitDX0NEAEMO3-FBQJRcWwmuyjWog5grUcs5KDTcNqCRpwnzuOqY&usqp=CAI&s", "type": "news"}, "256": {"title": "A National Treasure: Shenandoah National Park sees spike In ...", "snippet": "Shenandoah National Park typically sees its highest level of recreational \nvisits during October, when leaf-peeping season is at its peak, hitting ...", "uploaded": "1 week ago", "url": "https://www.nvdaily.com/nvdaily/a-national-treasure-shenandoah-national-park-sees-spike-in-visitation/article_61e1c773-7cf4-585b-abbd-67888adff1b1.html", "thumbnail": "https://encrypted-tbn0.gstatic.com/images?q=tbn:ANd9GcR2kSENWkhRRsQFlugcNFj3lv83--7nBBGUoXwymynIEmOGR8SZzSaCI9U&usqp=CAI&s", "type": "news"}, "257": {"title": "San Antonio Missions National Historical Park Gets A New ...", "snippet": "She was a regional ethnographer and tribal liaison specialist with the \nNational Park Service,\u201d Mahr said. \u201cSo I know her to be just a wonderful ...", "uploaded": "1 day ago", "url": "https://www.tpr.org/san-antonio/2020-10-09/san-antonio-missions-national-historical-park-gets-a-new-superintendent", "thumbnail": "https://encrypted-tbn0.gstatic.com/images?q=tbn:ANd9GcSAVE7YHekYxwSenUnxdNE7e3XIqcgZUSmu16Q6KaQd0myHuBA6UmKNPvg&usqp=CAI&s", "type": "news"}, "258": {"title": "Mount Rainier National Park Seeks Public Input for Proposed ...", "snippet": "A public comment period has opened for a proposed expansion of the lahar \ndetection system at Mount Rainier National Park. The United ...", "uploaded": "3 days ago", "url": "http://www.chronline.com/news/mount-rainier-national-park-seeks-public-input-for-proposed-expansion-of-lahar-detection-system/article_e8731032-08e9-11eb-a845-2bc5b5a14844.html", "thumbnail": "https://encrypted-tbn0.gstatic.com/images?q=tbn:ANd9GcRwEoW9syLf3nC13dbJMM0PutPM9qvqS2o1bTq3Php7GNfzzJXkzIhWc_E&usqp=CAI&s", "type": "news"}, "259": {"title": "With New Funding, National Park Service Will Start ...", "snippet": "With New Funding, National Park Service Will Start Addressing Long-Overdue \nRepairs. Implementation of the Great American Outdoors Act gets ...", "uploaded": "3 weeks ago", "url": "https://www.pewtrusts.org/en/research-and-analysis/articles/2020/09/16/with-new-funding-national-park-service-will-start-addressing-long-overdue-repairs", "thumbnail": "https://encrypted-tbn0.gstatic.com/images?q=tbn:ANd9GcQ-3ria9chX7CuzLKiyn7-TRlvzn4I_UGlFoChz0Jgr4ZtMpUeseaT8I6E&usqp=CAI&s", "type": "news"}, "260": {"title": "Sharpshooters could target Grand Canyon bison by 2021 ...", "snippet": "... natural resources, and worries that they could pose a danger to park \n... Grand Canyon National Park, where they currently cannot be hunted.", "uploaded": "4 hours ago", "url": "https://prescottenews.com/index.php/2020/10/11/sharpshooters-could-target-grand-canyon-bison-by-2021-under-herd-plan/", "thumbnail": "https://encrypted-tbn0.gstatic.com/images?q=tbn:ANd9GcRzMPR3-MWniYRFloj2rW77MPnSqLhZrIvWq2xckr7sWpr4A2BjZL8N0U8&usqp=CAI&s", "type": "news"}, "261": {"title": "Glacier Bay National Park acquires ancestral site of Hoonah's Tlingit, promises 'forever' access to tribe", "snippet": "Glacier Bay National Park acquires ancestral site of Hoonah's Tlingit, \npromises 'forever' access to tribe. Posted by Jacob Resneck, CoastAlaska \n| ...", "uploaded": "2 weeks ago", "url": "https://www.kcaw.org/2020/09/29/glacier-bay-national-park-acquires-ancestral-site-of-hoonahs-tlingit-promises-forever-access-to-tribe/", "thumbnail": "https://encrypted-tbn0.gstatic.com/images?q=tbn:ANd9GcTqMMxQUnUl221ggW6kiIcSQ56P-GvNR6y6TrorW9yE76u9TbcV4WKX2OA&usqp=CAI&s", "type": "news"}, "262": {"title": "Yosemite National Park to end reservation system in November", "snippet": "Starting Nov. 1, visitors will no longer need to book a $35-per-vehicle \npass to enter California's largest national park, the National Park Service \n( ...", "uploaded": "1 week ago", "url": "https://www.foxnews.com/great-outdoors/yosemite-national-park-end-reservations-november", "thumbnail": "https://encrypted-tbn0.gstatic.com/images?q=tbn:ANd9GcSbilUnLOIErvlCQ7m4pAugju5NUxbAh6M96XnapIxNzCfmadOw8PO7xmg&usqp=CAI&s", "type": "news"}, "263": {"title": "Carlsbad Caverns National Park to receive $16.7 million for improvements", "snippet": "... The Trump Administration announced an investment of $16.7 million to \nrepair and replace two elevators at Carlsbad Caverns National Park.", "uploaded": "3 days ago", "url": "https://www.ktsm.com/news/national-news/carlsbad-caverns-national-park-to-receive-16-7-million-for-improvements/", "thumbnail": "https://encrypted-tbn0.gstatic.com/images?q=tbn:ANd9GcS-jVZikoU3oPrfR2lXWksQGfUrGGBLt9BeFjrhSgdo5WBY13aOoYTMyRE&usqp=CAI&s", "type": "news"}, "264": {"title": "N.J. has 12 National Park sites. How many have you visited?", "snippet": "Not all are parks. They include an iconic national landmark, an epic hiking \ntrail, a towering waterfall and a few scenic rivers and historic sites \nyou ...", "uploaded": "2 weeks ago", "url": "https://www.nj.com/news/2020/09/nj-has-12-national-park-sites-how-many-have-you-visited.html", "thumbnail": "https://encrypted-tbn0.gstatic.com/images?q=tbn:ANd9GcTrPeWCCno2BmQsUOV-kff1dPS3eWnf1u3_9HTutI8QmwOC4CNxMGyNP-c&usqp=CAI&s", "type": "news"}, "265": {"title": "Fires ravage Brazil's Chapada Diamantina National Park", "snippet": "Smokes and flames rise from the wild forest of the Chapada Diamantina, one \nof Brazil's national parks in the Bahia State, that preserves three ...", "uploaded": "1 day ago", "url": "https://news.yahoo.com/fires-ravage-brazils-chapada-diamantina-191245262.html", "thumbnail": "https://encrypted-tbn0.gstatic.com/images?q=tbn:ANd9GcQvjQldXO3xrPSZBbaKWnwB2ChIwcNXE80xCvtzO-LVr-QbM6A8-0JMnDI&usqp=CAI&s", "type": "news"}, "266": {"title": "Tijuca National Park Authorizes Access to Further Natural ...", "snippet": "The park, which preserves one of the largest urban forests in Brazil, \nreopened partially to visitors in July, but kept waterfalls and lookouts \nclosed.", "uploaded": "2 days ago", "url": "https://riotimesonline.com/brazil-news/rio-de-janeiro/rios-tijuca-national-park-authorizes-access-to-further-attractions/", "thumbnail": "https://encrypted-tbn0.gstatic.com/images?q=tbn:ANd9GcQgVDxffEnOOnGNRSTDiybYzvMVQJAK-6-M-Mkz7BWFCvKkuctRn3NwAvk&usqp=CAI&s", "type": "news"}, "267": {"title": "Yosemite National Park to reopen Friday, with more campsites available", "snippet": "After being closed since last week due to hazardous levels of wildfire \nsmoke, Yosemite National Park will reopen to the public at 9 a.m. on ...", "uploaded": "2 weeks ago", "url": "https://www.mercurynews.com/yosemite-national-park-to-reopen-friday", "thumbnail": "https://encrypted-tbn0.gstatic.com/images?q=tbn:ANd9GcQnBk4KrWV4aiZkTEcEcFCk8KO_VmyUU0ysupQuMGA2TzSA34VH4JOsciU&usqp=CAI&s", "type": "news"}, "268": {"title": "Campaign touts Chesapeake National Recreation Area", "snippet": "The designation would not create a single park site but encompass dozens of \nexisting parks and public lands in voluntary partnerships and ...", "uploaded": "1 day ago", "url": "https://southernmarylandchronicle.com/2020/10/09/campaign-touts-chesapeake-national-recreation-area/", "thumbnail": "https://encrypted-tbn0.gstatic.com/images?q=tbn:ANd9GcSWFmEdpDD39AbTTiw3cwbKQICJO8qx5PhoYC_95aIWt5Uck-BGz-_YJ_0&usqp=CAI&s", "type": "news"}, "269": {"title": "Grizzly bear kills hunter in largest US national park in first-of-its-kind attack", "snippet": "\"The incident is the first known bear mauling fatality recorded in \nWrangell-St. Elias National Park and Preserve since the park was \nestablished in ...", "uploaded": "2 weeks ago", "url": "https://www.usatoday.com/story/news/nation/2020/09/23/bear-kills-hunter-wrangell-st-elias-largest-us-national-park/3501801001/", "thumbnail": "https://encrypted-tbn0.gstatic.com/images?q=tbn:ANd9GcQ8cP4kFMy9Yw_rPmiEgQKFyesfPqepGIfxhTfjlCHnc3Vc4WMT0NtiyBY&usqp=CAI&s", "type": "news"}, "270": {"title": "Record heat draws visitors to Death Valley National Park", "snippet": "Once he saw that temperatures in Death Valley National Park had hit 130 \ndegrees Fahrenheit, Dan Markham, 40, knew he had to go.", "uploaded": "2 weeks ago", "url": "https://www.latimes.com/environment/story/2020-09-28/death-valley-national-park-heat-tourists", "thumbnail": "https://encrypted-tbn0.gstatic.com/images?q=tbn:ANd9GcRDEIYOC3RXZOrjBZ4L9hs9h5Rx5Tya4DE7J8Ex8guDiEDb-kRI3QCb1wc&usqp=CAI&s", "type": "news"}, "271": {"title": "Acadia National Park pushing for deferred repairs on maintenance facility", "snippet": "On Monday, September 25, the Interior's Assistant Secretary of Fish, \nWildlife, and Parks visited Acadia National Park to assess the need for ...", "uploaded": "2 weeks ago", "url": "https://www.newscentermaine.com/article/news/local/as-seen-on-tv/acadia-national-park-pushes-for-maintenance-facility-repairs-via-great-american-outdoors-act/97-12fff4b1-1ec8-4b17-9fe9-300b27d6fa67", "thumbnail": "https://encrypted-tbn0.gstatic.com/images?q=tbn:ANd9GcSqgUciYSvJK_n9h-NYrjaA1NTbuD9FPsICIogdf0B3EXNjxUZclhFhNlk&usqp=CAI&s", "type": "news"}, "272": {"title": "Yosemite National Park to close due to heavy smoke", "snippet": "Yosemite National Park will close for several days due to heavy smoke, \nparks officials announced Thursday afternoon. There are no major fires ...", "uploaded": "3 weeks ago", "url": "https://www.mercurynews.com/yosemite-national-park-to-close-due-to-heavy-smoke", "thumbnail": "https://encrypted-tbn0.gstatic.com/images?q=tbn:ANd9GcS2UQlG3WzC_bit6yiLrLedMT1g447pqwtKYWN2Je5T5RZwGUq5PqkjLjs&usqp=CAI&s", "type": "news"}, "273": {"title": "National Park Service photo of bison with birds on its back ...", "snippet": "A photo of eight birds catching a ride on the back of a bison at Wind Cave \nNational Park in South Dakota is going viral on social media.", "uploaded": "6 days ago", "url": "https://myfox8.com/news/national-park-service-photo-of-bison-with-birds-on-its-back-goes-viral/", "thumbnail": "https://encrypted-tbn0.gstatic.com/images?q=tbn:ANd9GcTSVPX-4kFvk6VWgyPqEuB0-DSL_WEjAlhKP-KTiFu4GQOOwGErq5f50QY&usqp=CAI&s", "type": "news"}, "274": {"title": "LIVE REPORT: National Park Service prepares for Hurricane ...", "snippet": "LIVE REPORT: National Park Service prepares for Hurricane Delta threat. \nCampers were busy Wednesday morning packing up and leaving ...", "uploaded": "4 days ago", "url": "https://www.wlox.com/video/2020/10/07/live-report-national-park-service-prepares-hurricane-delta-threat/", "thumbnail": "https://encrypted-tbn0.gstatic.com/images?q=tbn:ANd9GcQK4q9jNhmqYPN0j5wk-Zj_dbX77zmYVdAvUmahIxfnQEASRPdJCSh0xuY&usqp=CAI&s", "type": "news"}, "275": {"title": "Old Fall River Road Reopens In Rocky Mountain National Park, But Only For A Few Days", "snippet": "A timed entry permit is required to enter ALL areas of Rocky Mountain \nNational Park \u2014 including Trail Ridge Road (US Hwy 34) \u2014 when arriving ...", "uploaded": "1 week ago", "url": "https://denver.cbslocal.com/2020/10/01/old-fall-river-road-reopens-rocky-mountain-national-park/", "thumbnail": "https://encrypted-tbn0.gstatic.com/images?q=tbn:ANd9GcQe2fXBZxle7qL9P1HvxKTw6TguPkphKXa7BI7gE8M&usqp=CAI&s", "type": "news"}, "276": {"title": "Heading to Seattle? Here's how to fit in day trips to national parks like Mount Rainier", "snippet": "Here's how to make Seattle your home base for adventure while taking days \ntrip or multi-day trips to nearby national parks. Olympic National Park.", "uploaded": "2 weeks ago", "url": "https://www.usatoday.com/story/travel/experience/america/national-parks/2020/09/29/things-to-do-seattle-national-parks-near-city/5855480002/", "thumbnail": "https://encrypted-tbn0.gstatic.com/images?q=tbn:ANd9GcQyHbtcGeJcSIbixf2m7L0YTGfqpgySDdVyRajBXPpoAJNxqygEvW_8Twk&usqp=CAI&s", "type": "news"}, "277": {"title": "Feds want courthouse input; conditional approval given by ...", "snippet": "The National Park Service, which oversees rehabilitation of facilities on \nthe Register of Historic Place, has some ideas of its own. Members of ...", "uploaded": "2 weeks ago", "url": "https://www.thewoodstockindependent.com/2020/09/feds-want-courthouse-input-conditional-approval-given-by-national-park-service/", "thumbnail": "https://encrypted-tbn0.gstatic.com/images?q=tbn:ANd9GcQy3mLyQKjJEWOykUKGQ7YgjmF_BhaKY7wRwAVJXg6H_4kvLGg2pZDxsDY&usqp=CAI&s", "type": "news"}, "278": {"title": "This Thai national park was tired of visitors leaving trash, so the government mailed it back to them", "snippet": "\u201cWe applaud Khao Yai National Park and The Minister of Natural Resources \nand Environment for their commitment to maintaining the beauty and ...", "uploaded": "3 weeks ago", "url": "https://www.washingtonpost.com/travel/2020/09/18/tourist-trash-mail/", "thumbnail": "https://encrypted-tbn0.gstatic.com/images?q=tbn:ANd9GcQ6_EH1h-e6AIF6YVJmSGTFRlBmAHdtAI_acDIXAf4MNko0N_KPsD8H1ds&usqp=CAI&s", "type": "news"}, "279": {"title": "Stand off with Border Patrol, National Park Service ends in ...", "snippet": "Stand off with Border Patrol, National Park Service ends in scuffle with \nIndigenous-led demonstrators. O'odham organizers and their supporters ...", "uploaded": "3 weeks ago", "url": "https://news.azpm.org/p/news-splash/2020/9/22/180618-stand-off-with-border-patrol-national-park-service-ends-in-scuffle-with-indigenous-led-demonstrators/", "thumbnail": "https://encrypted-tbn0.gstatic.com/images?q=tbn:ANd9GcTI2WvqvVsqgRp5RRllolnvpqj4Jaqjz41GqWweInmM63uRdfXnKtf5g2I&usqp=CAI&s", "type": "news"}, "280": {"title": "National parks are travel\u2019s next frontier in the movement for racial equality", "snippet": "As a Black immigrant woman, I often find that national parks can be lonely \nplaces. I grew up in Jamaica and moved to D.C. in 1999 to attend ...", "uploaded": "3 weeks ago", "url": "https://www.washingtonpost.com/travel/2020/09/17/national-parks-travel-black/", "thumbnail": "https://encrypted-tbn0.gstatic.com/images?q=tbn:ANd9GcSkKqI0OVaWAGo-QUdoSlASMf8Mbry1JEfgvVKRUPy9vEHya6B-24JmMgI&usqp=CAI&s", "type": "news"}, "281": {"title": "National Parks Will Be Free This Saturday for National Public Lands Day", "snippet": "To celebrate the connection between people and open spaces for National \nPublic Lands Day, the National Park Service will be waiving ...", "uploaded": "3 weeks ago", "url": "https://www.travelandleisure.com/trip-ideas/national-parks/national-public-lands-day-free-park-entry", "thumbnail": "https://encrypted-tbn0.gstatic.com/images?q=tbn:ANd9GcQKIxrtpC1XTWQW-LT47FUNaAsf0lh1Yj2OlqDAV6AlwbB8aMUzymhwtQ&usqp=CAI&s", "type": "news"}, "282": {"title": "Great Smoky Mountains National Park entrance vandalized with 'Black lives don't matter' sign", "snippet": "(CNN) Officials from the Great Smoky Mountains National Park are \ninvestigating after someone placed a black bear skin and a cardboard \nsign ...", "uploaded": "2 weeks ago", "url": "https://www.cnn.com/2020/09/23/us/great-smoky-mountains-national-park-black-lives-dont-matter-sign/index.html", "thumbnail": "https://encrypted-tbn0.gstatic.com/images?q=tbn:ANd9GcRl-hfKHmw_1i39ci-tCOsU3WI6qAS6Yff8uipRAQsYAgnPnOaQYHXuq9Y&usqp=CAI&s", "type": "news"}, "283": {"title": "Madagascar reopens national parks shuttered by COVID-19", "snippet": "ANALAMAZAOTRA NATIONAL PARK, Madagascar \u2014 Hobbled by the COVID-19 pandemic, \nMadagascar's tourism industry took its first step ...", "uploaded": "3 weeks ago", "url": "https://news.mongabay.com/2020/09/madagascar-reopens-national-parks-shuttered-by-covid-19/", "thumbnail": "https://encrypted-tbn0.gstatic.com/images?q=tbn:ANd9GcRTCZ5MbDAKPiy947yG3bj2gdHhAIWdP9UME6FErtXT9D5q76Nb4mdsXlY&usqp=CAI&s", "type": "news"}, "284": {"title": "National Park In Thailand Takes Unique Action Against ...", "snippet": "A national park in Thailand is tired of trash ruining the scenery and \nharming the animals that live there, so they are enacting revenge on \npeople ...", "uploaded": "3 weeks ago", "url": "https://www.npr.org/2020/09/21/915171176/national-park-in-thailand-takes-unique-action-against-litterbugs", "thumbnail": "https://encrypted-tbn0.gstatic.com/images?q=tbn:ANd9GcR3fBuv7cy2tqgkhhhQPTVyJgadLKICDngznCYVa453xcnj1xYjy47UDQk&usqp=CAI&s", "type": "news"}, "285": {"title": "'Subpar Parks' Artist Turns Bad National Park Reviews Into ...", "snippet": "Glacier National Park? \"Too cold for me.\" Grand Canyon? \"A hole. A very, \nvery large hole.\" Illustrator Amber Share has turned one-star reviews ...", "uploaded": "1 month ago", "url": "https://www.npr.org/2020/09/12/909228989/subpar-parks-artist-turns-bad-national-park-reviews-into-great-works-of-art", "thumbnail": "https://encrypted-tbn0.gstatic.com/images?q=tbn:ANd9GcQvTssZgcYwPh37WDBK7RkFR_HIrNY-RGjh1O0DySc3tlN3tSj1xfIDNq4&usqp=CAI&s", "type": "news"}, "286": {"title": "Great Smoky Mountains National Park Vandalized With 'Black ...", "snippet": "Great Smoky Mountains National Park Vandalized With 'Black Lives Don't \nMatter' Sign : Live Updates: Protests For Racial Justice A black bear ...", "uploaded": "2 weeks ago", "url": "https://www.npr.org/sections/live-updates-protests-for-racial-justice/2020/09/24/916517428/great-smoky-mountains-national-park-vandalized-with-black-lives-don-t-matter-sig", "thumbnail": "https://encrypted-tbn0.gstatic.com/images?q=tbn:ANd9GcRUPh1--USfOXAzKSmnl86Ir_vTMi02IWZKqJHJwAW9j6yC4QlTslewT7I&usqp=CAI&s", "type": "news"}, "287": {"title": "Kings Canyon National Park to reopen today", "snippet": "Sequoia National Park will remain closed with the Castle Fire, part of the \nSQF Complex, less than a mile away from the park's eastern boundary ...", "uploaded": "2 weeks ago", "url": "https://www.visaliatimesdelta.com/story/news/2020/09/23/kings-canyon-national-park-reopen-today/3497320001/", "thumbnail": "https://encrypted-tbn0.gstatic.com/images?q=tbn:ANd9GcQ4WD5J4xK7uceDAzei4lf-eLREiQaYdXYRYb3dBBAMWggsaLA9Mzdt8h0&usqp=CAI&s", "type": "news"}, "288": {"title": "Rattlesnakes bit two hikers at Yosemite National Park in August. Here's how you can stay safe.", "snippet": "The park, in California's Sierra Nevada mountains, described two \nrattlesnake bite incidents in a blog post on Friday, and offered tips to \nhikers ...", "uploaded": "4 weeks ago", "url": "https://www.usatoday.com/story/travel/news/2020/09/15/yosemite-national-park-gives-safety-tips-after-hiker-rattlesnake-bites/5801795002/", "thumbnail": "https://encrypted-tbn0.gstatic.com/images?q=tbn:ANd9GcRUjIZ6jaWGd4_oRNaOfMv_Wglw7-mOK17IP-10hQjeqXj-228Z9WJyE8A&usqp=CAI&s", "type": "news"}, "289": {"title": "Rangers recover body of hiker in Mount Rainier National Park", "snippet": "Rangers at Mount Rainier National Park and Mountain Rescue volunteers \nrescued a hiker in distress Sept. 23 on the Muir Snowfield in ...", "uploaded": "1 week ago", "url": "https://dispatchnews.com/Content/News/News/Article/Rangers-recover-body-of-hiker-in-Mount-Rainier-National-Park/26/337/10917", "thumbnail": "data:image/png;base64,iVBORw0KGgoAAAANSUhEUgAAABAAAAAQCAYAAAAf8/9hAAABs0lEQVR4AWL4//8/RRjO8Iucx+noO0MWUDo16FYABMGP6ZfUcRnWtm27jVPbtm3bttuH2t3eFPcY9pLz7NxiLjCyVd87pKnHyqXyxtCs8APd0rnyxiu4qSeA3QEDrAwBDrT1s1Rc/OrjLZwqVmOSu6+Lamcpp2KKMA9PH1BYXMe1mUP5qotvXTywsOEEYHXxrY+3cqk6TMkYpNr2FeoY3KIr0RPtn9wQ2unlA+GMkRw6+9TFw4YTwDUzx/JVvARj9KaedXRO8P5B1Du2S32smzqUrcKGEyA+uAgQjKX7zf0boWHGfn71jIKj2689gxp7OAGShNcBUmLMPVjZuiKcA2vuWHHDCQxMCz629kXAIU4ApY15QwggAFbfOP9DhgBJ+nWVJ1AZAfICAj1pAlY6hCADZnveQf7bQIwzVONGJonhLIlS9gr5mFg44Xd+4S3XHoGNPdJl1INIwKyEgHckEhgTe1bGiFY9GSFBYUwLh1IkiJUbY407E7syBSFxKTszEoiE/YdrgCEayDmtaJwCI9uu8TKMuZSVfSa4BpGgzvomBR/INhLGzrqDotp01ZR8pn/1L0JN9d9XNyx0AAAAAElFTkSuQmCC", "type": "news"}, "290": {"title": "Some of Glacier National Park's glaciers have lost as much as 80% of their size in the last 50 years", "snippet": "(CNN) \u2014 Glacier National Park, one of America's original 10 national parks, \ncould lose its glaciers completely within decades. What would the ...", "uploaded": "3 weeks ago", "url": "https://www.cnn.com/travel/article/glacier-national-park-melting-scn-trnd/index.html", "thumbnail": "https://encrypted-tbn0.gstatic.com/images?q=tbn:ANd9GcTb86q-yizuLUfeyRh2hkNw5AT6oplGDMG5WD48jWdbVqMqnjQbvGiL_kfV&usqp=CAI&s", "type": "news"}, "291": {"title": "SQF Fire: 104 structures destroyed, more than 3,000 civilians evacuated", "snippet": "The park is known for its majestic grove of Giant Sequoia trees almost \nequal to the groves of nearby Sequoia and Kings Canyon national parks.", "uploaded": "4 weeks ago", "url": "https://www.visaliatimesdelta.com/story/news/2020/09/14/balch-parks-future-unknown-castle-fire-runs-through-park-sequoia-national-park-to-close/5800436002/", "thumbnail": "https://encrypted-tbn0.gstatic.com/images?q=tbn:ANd9GcT1XlY6tBC6vWBdaLsjEn8kTYHwLT2PgbzUnqR9snAoZIGBxcahnAXPrR4&usqp=CAI&s", "type": "news"}, "292": {"title": "Wildfires force closure of Sequoia National Park", "snippet": "The state's national forests were closed by authorities last week, but \nSequoia National Park is a separate designation from the national forest \nand ...", "uploaded": "4 weeks ago", "url": "https://www.mercurynews.com/central-valley-wildfires-bring-closure-to-sequoia-national-park", "thumbnail": "https://encrypted-tbn0.gstatic.com/images?q=tbn:ANd9GcReoM2FFZJeO7ZgL3REI4d2Rp32KGXS2oOO4x0LFC868WREBNvc4LoSTFc&usqp=CAI&s", "type": "news"}, "293": {"title": "Great Smoky Mountains National Park (U.S. National Park ...", "snippet": "", "uploaded": "", "thumbnail": "data:image/jpeg;base64,/9j/4AAQSkZJRgABAQAAAQABAAD/2wCEAAkGBwgHBgkIBwgKCgkLDRYPDQwMDRsUFRAWIB0iIiAdHx8kKDQsJCYxJx8fLT0tMTU3Ojo6Iys/RD84QzQ5OjcBCgoKDQwNGg8PGjclHyU3Nzc3Nzc3Nzc3Nzc3Nzc3Nzc3Nzc3Nzc3Nzc3Nzc3Nzc3Nzc3Nzc3Nzc3Nzc3Nzc3N//AABEIAEEAdAMBIgACEQEDEQH/xAAcAAACAwEBAQEAAAAAAAAAAAAABQQGBwMCAQj/xABBEAACAQIFAgMEBA0CBwEAAAABAgMEEQAFEiExBkETIlFhcYGRFBYy8AcVIzM0QlJykqGxwdIlskRVgpPR4fEX/8QAGQEAAwEBAQAAAAAAAAAAAAAAAAECAwQF/8QAIxEAAgICAQQCAwAAAAAAAAAAAAECEQMhEiIxQWEEURMUI//aAAwDAQACEQMRAD8AvH196Z/5if8AsSf44B+EDpcoGGZ7EX/R5OP4cVSXojMshp3lgzem0SEeJqpybKoYk8+l9u+IGXUGZ1lHUz/TqOHwVMphaAjUR5rcjvbnHNPPwezNyovLfhC6WQ2bMyD6fR5b/wC3B/8AofS1rjMmI3/4aXtz+rig9Q5Hm2U0P40jq6SpWmRFMQh0EI4RrjfsQPS25xW/xjXTxGJmpgKoiMlYuARp7cbHsPdycUsrd0Vs2Q/hC6WCgnMyAdxenl/xx8P4RulBe+aHbm1PL/jjPKQZpWNNPHUU2mMJrD09iRtby37aRsd9vdjnmFJWUpiQ5pQyfSGGnTDvYkX247WtzbbjD5yWw6jTKXrzpqrk8OmzEyPYtYU8nA5P2cST1fkQDFqwrp51QuLbE9x6DGV5XRt+N4s1qGS1VT+IsSLsAyKF3J3uu/tN8SMzqIfDGlQ7+Lq1KBY+U9u9/vtjL9h3RHN2aQ/WuQIxVqx9QFyBTyHa1/2cMYc6y+ejFZFOWpzH4okCNbTa9+PTGH1sktVUM1OQHaHUFkHY6QB6XH9MWTpepkqOkXgLAinjljDajceS4Hu4wsmecVaCUmlo0GTq7Iop2gkrtMihb3iewvxvbExM5oWVGV5CrsVU+C9mIBJtt7DjDjKtRFmEzEjxa6nW4NzpAa38hi+CojpKSkjp3neMMXYEXsSp9nt/9YUvkTXgJTaLrWZzl9HSPVVVR4cKLqYlGuB7rXxyh6hyuoqEghqGd3B0kRNp2sPtWtff19fTFAkqIeoYpZ6GsmV4T4hQwNolsFGnXbb7IN8LMtr5KrPcqjDMqtOde1yACCB2+focUsuVVyQlORs9hgwHnBjrNSvdWNpo4BxqkI25+yRt88Z3JJJFBVU800SeJPK66kW920kENbYb2vf/AM4vXXkmigpF0g659JJTVbY4oVHDTVFbUwu7lxKWSMwKQDYXO+x2JABFvYced8hf0bZjNbJ+fZkGEqBiQ0SL4er0Udu4uMV38XxDxpqEeQOZTHtpWyix47m52+GJGfSqtVM4jJAQKCFAt2ubC3twrznq2gjymSjy0CzrpcHci1txtbc39eO3fXHHq5GyW7JVQ+a1GZQ5fSwO8tSwIihAu17337fHYcnDDrnpJ8noaISRU6VMitIamPVquouVYk6eSALD24+/guzimevo62smECRxvGzuCRqNwBftx8cOeu89gznK6YU03jQQVQgkUob6he/IvuAMbyXSV9iavlSKKkSIq3hxqhfvsrL8zYfLCOZxWCzuFClRYG2kX7D3YnRVUaTxwSbKwC6QoLHketsd6o5dC8kE0sxeOTToMKAqRwTZjtfHIotGLi+4teTwqjLpEldFlijuUupvfcE97bYkZEEiTOIpALQskalyAV0rpNv4RiLVGCeHUKWpSNHNjrCbni3lO3lPbDDKxTs9RNNTPJDVrJLKBJuoUBRtZeGsbYpxbQ60Q/ydBT09NJ55CYpth3vLz3vuMP8AOJszGX/6TRVU9ZI1kjp4WdVNtmNuCL4SwTR5pMJAIU+iRCUyNGwNlNgPtcXbGr0aND0xEyzArIniyMmxAPB72IW3yw4Y3JqwfgymbJaqShoqOaBpamOMPPHHa2rlmcEi9j3wyyUHL+pcmRlZXSbwCjEAqdJG9h632xe5qGNqoFyGppQzSCSUkBuR5G2ufUWxTK/w3zulqkmZpEzGncqGB06pnQgdzsOf7Y0yY6oqUuTNktgwHnBjpGVHr6lkqqGjWOIyqs92UfukDftuR8MVOjyMwzSs8Mh8S3hW8RLG297cDv64ufW1TFS0FM87uiGa2pFvY6TiqQ5hRyU/ifTkhXVpAllVCTxwTfHHmxSnPTHwvdnVsly94Zo5zIhMem5lDLa24sRxt/PGPVWQGGpqPNaBJbKA3mZb9vbbvjQuoqfOa8NT5QsSxbiSZ5lufcoJwmpulKuXy1VRDHOTY1Ehu7cAC3IHw39cPFicL2HGmI8nafK8taemmaKZZTpYE3UWw7yuqqc6p63L6dlaSvVTMzljZkNxY9ja4+OJTZLl7QtDLUMsVOutSkd3mtu1jwP5+7HPJZfEzKmFJGIqNHCRrEttVzYk+p9pvjbwPscZemczT6GDJGDCt3UsVL+Ynba42IGGlRkJzOvnrpYIoJ6lhIfElZVD7Fjb0JHs2w7L1JLrIFDxnSWSMD2d8DK86jWZF7XDWH8I2+Ywvx2idCqvosjpakUVdXxxw1FpZGjqABrW1lG3kBu21ydzv6RpJunKKkdmzCWXLnvC5jDXBNiQpJJPA74T9WdKpSTx1YvLRyfbAkP5Ji2wPcL6EXxZ6/Jchy/KKKGKlBjkLTRRSgSBfXVqPPmHrziWqaQX6E9Fm3SyfkspoK2u1C00bq2qRLjYW76tJ23NsWPpzMOnsskzWlrP9PXNowokksWiJS2njawt8cQKfMqNXH0PK6LWP2IkXtbgAbb4rPVMsr173iC6wGkUEMAfn6YqkuwubNOpshqxarFV+Mqc3RBR2cKpGxbcEnGa5HJm9Z1dBTVtRWx1EFVH46yHwyqq4IVlAuQd+dt+d8cOl86r8nrTJlsv0ZmXQxLbEe0cYb11TmGa9XZbUZnUQOWngKMkRCyBXFjzsw3/APlsNsarwb4eTgx9PJx8xqBUetXeWjpViMdvGOvXf7Ok8bjFLgyXLm3qA0kjDzNYH3WHA+GO2adSxyxIpa+5tvbe3uP9MQvrEqMxNMgLXICm1vlv9/ffOS2WhklFltMmiCnhEnbYm59o49fljlDlFFPAlLmTLVSImku4sxt3++2FP1hgVW8OniiYhNuRsQSbW31cey+Pa9SwBEVIEXS4b7R3tbY/I/flUMcz9PZXLGqRpFFp2DKhBt3AIxzy7I8rp6ryPOskdiAxKIPT0vxhZ9Z0AjLwBrfrayLnb093xvjzN1LG0dmpo9V1sxN+G1cH1G3uwAaNGacukrJG4eMOQG2Dd+/rv8ceaiCmibUsLjVtbSDjO/rMjIFWILYEAq24FgNrD2X+OO561ZFeOJdCMLL5rlTbk7b40TE0WmoMSxvA0Kz07Ah4nTYg82wn6kolzilpGpdDy0+sCImzEELb/b3+e2FFV1kZUP5GMkkcsSbXuR8tvhiIvVcaTiRaOMFR5fORY9+2/uxMoqRPogs+YUbBfPDzsx0Wse3twkzfM6ietZVmaUMApZhuSNucPs06viXLhHPS/SiV0G8mg3JNyCB6EduRxhfkNbQfR4mrMthRySRIrEtpLXHO3G2IWOnYn9EJEjpXgmiYmQLpmP8AO+Lpk6LVVGXzJG8nhzIXZRfT5hucK6rM6J3FQtDSu6I3299R06QCbdtvjvziHk/U8ENTTQxUMcTCZWMive9ri1iPbfY9sOmkS1u0foc1CX5GDGdfWtf2/wCeDGpZmM/C+/8AtiJJ+ePuwYMSykeU4Hvx8P5zBgxIHSP89/048/rN7zgwYAPq45n7/LBgw0Afq/HHJuD78GDFEkHNP0U/vf2OJ0X2E9w/pgwYAPUff9/C2k/Tov3xgwYGBbMGDBhgf//Z", "url": "https://www.nps.gov/grsm/index.htm", "type": "video"}, "294": {"title": "Badlands National Park (U.S. National Park Service)", "snippet": "", "uploaded": "", "thumbnail": "data:image/jpeg;base64,/9j/4AAQSkZJRgABAQAAAQABAAD/2wCEAAkGBwgHBgkIBwgKCgkLDRYPDQwMDRsUFRAWIB0iIiAdHx8kKDQsJCYxJx8fLT0tMTU3Ojo6Iys/RD84QzQ5OjcBCgoKDQwNGg8PGjclHyU3Nzc3Nzc3Nzc3Nzc3Nzc3Nzc3Nzc3Nzc3Nzc3Nzc3Nzc3Nzc3Nzc3Nzc3Nzc3Nzc3N//AABEIAEEAdAMBIgACEQEDEQH/xAAbAAABBQEBAAAAAAAAAAAAAAAFAAIDBAcBBv/EAD0QAAIBAwIDBQMJBgcBAAAAAAECAwAEERIhIjFBBQYTUYEyYXEHM3KRobGywdEUNDZCgvEWI1Jic4PwFf/EABkBAAMBAQEAAAAAAAAAAAAAAAACBAMBBf/EAB4RAAICAgMBAQAAAAAAAAAAAAABAhEDMhIhMSIT/9oADAMBAAIRAxEAPwDJu50ph7yWUgOCGbfGf5TWtHtRWfi16QdK4Tdj6VkPdZxH29aOehb8JrYux5I/B06ASDgg9KwyumbY10OmvI4YkYyOATllZTwmp4u1InXglyo2qn2q0KIuBpydwaprwIrRY1DyFYymzVRDDdpRAbyD1Fckv4CuTNw0Hu5VSPxGyurbh6t0xTYpo3UO85k23Bjxp9/LehTYOKCRuIJCV8SM5G4ztT4ZNMhbUrKRgbg7/GqUMMMvDgEDmQasC2iKnZSPI0foHAtBSy6gRjlimTE429NutVGRl1JC7xsehP3GqhS41hWuZM7kDOPt9ab9EHBhlIv8oY+FUrixjZy7jI56Tyqk1xPGAss0obngGmNLPNG8STPxKRlumdqFkOOATgixEM8O2cDbFef+UBEXuzKR7XiJuTk8/OiouJGVGWVtDKGAI868/wB95pH7vSq0mV1ocYHnTRyJyoWUKiZrSpUqpJwr3XOO3rQ4zxHb+k1pdv3gmsIxFJDqiHslRuPjWad12C9u2hPRj+E1o5TxF+bAHx51Nm2KMWp297XHaM6EAhVXG4xvT9LwISw0Ftl1DGPfvUP7OYgJY/5eIg8qmvrtpowtxZyeYxjK/bWNWaXREvjXEmt3LhdlB2H1VctYl0Dltviq9qRJHqQMApxgjBFW08MPojZmHVwNgfKlabGtIkRiMtjfnircUjAEFCRVVZ4rRmknZs5AUnkK6vakDyHwllc59lV/M4FHFhyLgkQnDKMeRqFoommyhI0rsOmTz+4U6CVSy60kDY9kAHPrUkNtI0ZkyyeI2rTnpjb8qKYWQTW0TAcOcdRVKSzjLKcsq7jA69fqo0bNmHFI7DyOMfVSZR+0CNFBCjiPken2ZooLARtp4gESQsp5BhnHu2waE994GXuvM8y6ZPEjAxuOde4RQvCqNv0rzPykRBO6U++/ix7Z99Pj3Qs9WY9SpUquIwv3TjEveGzQkKCx3P0TWvRWkI0hMnOxJYYzWTdyc/4osNIBIZtj14TWzRsxZSNts71Nn9KMXhFJYL4fGQASBjHmakuOzmCFm0KOua7JcBbuLKF1TiYA7Kenr1q72qSOzmEjqZpSqRoPMmsl4Ozz1nZPr8ZhxAZIBxn3UQiV2jPirGFbJ0qOh6e+ovBurY6ZS0cnTBBBH3VJpmjUPK/D57CuHSxH2TA1sGnYFmbhyOS+R/Wmf/PjjuNMajw8DfP2VJbmW7kGraCMY+ka7cFrKUsQ8kL75A1aT1zjpTV0LfZyaABdCLpL8Pvx1+ynHx41zjxcdNgT+VMimFxI8kSsVUAAkcx1I/8AdKshjpyRSeDFJr79rlhgspONstJkbxqNjkeedsfHyq1b2ojTRkkDmTzJ86HW7XEV9cTW9uhglIJ3w5IGM+WKvRX51J48EsILAEtgj3bg10CdoyCAPrryvymRsvdOcnHzsf3168uNR2NeQ+VC4Dd2Z4YxnEkbOf8ATvt6mmx7IWerMapUqVWkoY7oMV7x2ZAJOW2AyfZNata9qPNHGYlDSaRrY+yD+fwrLO5czW/eexlRC7KzYUdeE1oyLKjTkq0au5ZVzkqTufT9alz+m+HwKwySHg1BgxOc7b0PubeZZDIdaYIIJbl8PfVdnubR8WcpMxAaRcBhp/3A/wB6U/atzcRLHLbKu+WaNuZ+B/WsLo2qwrZ3NzLo1Ay4XAZtsfGrq281xKgmkiVF30r1NBuzb0KpUuVwMnO39/Sh932p2gl1IIL3ChiVAReXqM13kLR7+3gijXT4qk49mhV5ezpdPFCEKqfbJOR6UAt+9vasSJHJZxzONi4Okt6Y51LP2hLdzPPoZDKQEQ884ArrkCQZijIgR1bEntZ+NOedZomVpNHQqrYI9aFu0pQAswx0qDxEjaKVpU4lYuM+yByz76TlY1UHbWaFYYwHUcIxjYcqnaaAqyFlZSMMDyNeNa5uJAEgwFByrEbgVaiuLsqA6Rt7wSKG6BdhiLtKWINZW0SySox0MzcKoeRJ57bjHuoL8o0fh90JsuHYyxlm6scjenkst1E5PtApgD1/L7aF9/Cf8NS7nHiJ99Pjl9oSa+WZfSpUqvJQ53J/iiw+k34TWn3v73/UPwiu0qlz7G2Ipdmfvdz/ANlOPKlSqeRvE4vzq127+bHrSpVwCjZ+wtWLX97k+mtKlXUAbbp8KG3nsQ/T/Wu0qVHX4PXn6VIvL1rtKhnUNk9uH6f5Ggvf7+G5f+RPvpUqfHuhJ6sy6lSpV6JGf//Z", "url": "https://www.nps.gov/badl/index.htm", "type": "video"}, "295": {"title": "Congaree National Park (U.S. National Park Service)", "snippet": "", "uploaded": "", "thumbnail": "data:image/jpeg;base64,/9j/4AAQSkZJRgABAQAAAQABAAD/2wCEAAkGBwgHBgkIBwgKCgkLDRYPDQwMDRsUFRAWIB0iIiAdHx8kKDQsJCYxJx8fLT0tMTU3Ojo6Iys/RD84QzQ5OjcBCgoKDQwNGg8PGjclHyU3Nzc3Nzc3Nzc3Nzc3Nzc3Nzc3Nzc3Nzc3Nzc3Nzc3Nzc3Nzc3Nzc3Nzc3Nzc3Nzc3N//AABEIAEEAdAMBIgACEQEDEQH/xAAbAAACAwEBAQAAAAAAAAAAAAAFBgADBAIBB//EADcQAAIBAwMCBAQEAwkBAAAAAAECAwAEEQUSITFBBhNRcRQiYYEjMjOhQnKRFiRDYrGywdHwFf/EABgBAAMBAQAAAAAAAAAAAAAAAAABAgME/8QAHREAAgICAwEAAAAAAAAAAAAAAAECESExAxJBIv/aAAwDAQACEQMRAD8A+ZraxG0aYRpuHUY7etZRahoWaKFuOWyOlEXDJZqqpu3gfetEMDCybPy7jjg859K5E2AU8E6bFIZFntomEi/KXQH+ma3T6DbR6msLQRkygBR5YwOa98Hq9rcSPdybURMoGpqugHvomgGVxnPfNYSk1N0y1o8nsNBs9AeEWMHxe3G/ylJH7UvXmh6d/Ylpra3T4oJukZox98UxtC7RTAsue/qKzToItGvGlIKeWwAB+lRx2lv00cryfHlCqw+Rf6U/+G7GxudIE01rHv5VWMQOcUnWmmXFyBLHH+FnbuLqoJ+5r6T4RsvK8OtDduEYSMyjcDj7iujll1VkNCtr1pbW2UW3hBb0QUpmJBKBsXGfSmvX5BeSs6tyhK4HQ/Wg0NoJizFsbe1XCToWkW+G7aNNVWKaCNw/TcoNO0uj25R3+EgxnAHlDj9qRgsltcxzxMdyHgV9K0LVLe/tMvjfgbh6Go5bu0QxS8S6PHb6ZGyWsatLMiZCAYyaUjaxQ6wttIg27wMYr6d43ZrjRZXj2gQFJF91bNIMAW+8SmUj5S24Z+lHHJtZGqPG02Is29FznsBUphaNAfT2qVfYzsETHZaRhV74YDtiuo332bb87WlXpXEjfEP+BwxUAH6/+4ojolqbo29uwAMswjJzwMnGajw0wsh+Oa0jttyRiRwB8zcniu9Pv5ILlZYFd1bnDDii8nhb4Zbny5htij3YaNl28Octx8o/DPJ4OV9ayRad5ZNs19EJok82aEIxMaYycHGCQDkj3wTWT47VNE5NFzc2l2JZInaK4ONy47Uu6pcPDpdyivuUjHNMo8O7rm4/vLTmKNWfy4HJ+YZGAOvFL3iCztrLS2jv9Tjt3cIXTyXcxg4PbqcEZH70+PiccFtti20ksEuEldoFACW4jyEIGQc/Xp98npRvQo7mOwmR5XuY1bejONrc9Rj0q2Pw6I7bVLVbxruTTxGJ2hspWOWBK8DrwvXtkVVqFrPpcEpstSjkksYomu7VVcHDFQCuQQRl1zjHXpXXKLaLVemK+AjkzDFtVj+U+tYcFLh2K4Lfw4pum0KaaytbyS4ESPAZ52eFvLjTkkhgOTxjaMnkVVpnh+XU5Ek0+7imgdC0dwIn5IcIVZcZXBYEnkYOfbKpGbVYFuNYVGGBz1II61mgnnttTLWROxuCp6Ux2WmT3VrY3LSshvt4hVbZjHvDOqp5v5dzNHgD/MKtGhyrpst27MzKiM0cNs7shZC4DkD5flxkngZxSXb1Coxy6otxYS2t6MFlIHpS3oTxi9SSRgCc5HpTT4k8Ny6NeJHO3nbg3CgqeGK9D2JHB7ilC5gkAkSBArNJ0HYGmkvBpYCc+twJKyxLvUcZqUHgiEKbSVYk5zmpR1QugW0nY8drk7ZFkBJ9jXel6i0V2k0cgUxybwcejZHHfpWO0lIJhEgxL/GBk49KJSW629vuRUG0YGR+9JjdaNEHiC9trx/hpABJOJ2JUHLAMOR6EOwI75on/wDbvZI2ASEPIgjeVYlEjoMYUt1I4A9eBnNKsEqmVSxGT1piiUSQbo8FhyOarw06/JvHiG7aSclYZPNVFkSaIMp2DAwKA+LNWnvbRbWaO3cMiq0pgXzdq4wA/XHAHrjjpVqxTiYAqDjsTQnVY51uHM6kDsTUrZCRph1+7kh1Z7lLWdrwxvLHPbq6kqCoYDsQGrFeeKL/AFG3khnFsqTeWJmghCPNtGFDtjJx6etU2LrDcB2AZBkMPUGsmpmGSd3t0UInO0j83OD0rWLKGTSdWv8A4i3PnwqkVqbf5lVvMQKw2sOjDk8H19q6XxJfBZUsZI7WCGICMW8QjWMhw4KgdDuGSe/egGiukk0SFVVcksftj1+tGE08MkoL/hMAEXPJFS8BLRiuPEt/eLHGUtEMTlo5o7dVkjzIZMK3YbmJxRW31S9azvZ9QeKdLq5Ny7zRB2WUgjcmfy4B4x0rFJ4d+HnMnmjyiAVXOSKsuH+LdIxGoto+AM9T7UOV6J2aptfu9RbzdSQkiaSSFiuPmfk4+mecdjn1oYY5IiJHiVgysME9e+K3TrBDbSyu0imFfww/GDQ2+OLO3RGbzWXLEnpmoxYLYOfarYc4Ppnp9KlUGIsc7M/XFSrwXR7FI0MyyKSNuCKM/Hrc2m6VyWzyO1DZQJhggqVG1Q3/AHWWNJYc7gcGnVkml5sSHae9FdJ1RkYIx9qXWc5NdxylSDTo0UqHqSfz3EnHI60PmWedDHIonVssARgr7GqNMufNRVZj1o/b2jSIZo3wysMc+tZSqLsiSVgEaYRE3G04zyap0+1hGqwbwvlMrxH6bgRn+tMeqxIsEpS5USwsN0W05IP8XpilpGMkrMSEKtkenWhO1gEjnSbCe01sWsqbkUnDsMhwO+fajuoSR2csUIRSrrwG9c9q7iBmUOGGcYz0z7Vg1qQzXdohICocg5x1pOTbJzYd8uE4LR7T29Kq+Ejnjb5cCPkseDz6VRPcbNwlIOR8u096y2WpJ8PqokkkzsjdQBkcNg/7qhdtoUYt+mHxSUS2jRQPxG656gUEnuZJ2JLdAAPbtV2s6mt40cahfw+NwFDd5JCZ4JraKdZKijejxqoDtz7V7WeKZEXDIScmpToqwcf0q6b9OpUroMyg1K8qUDNVt1FEbb9Q+1eVKliJP+eb+Uf61gT89SpQtAaU/TX3Ncy/rfevKlAHUvaq4P8AG/k/5Fe1KXgIHH8or0dalSrGdHrUqVKAP//Z", "url": "https://www.nps.gov/cong/index.htm", "type": "video"}, "296": {"title": "National Park Week - NPS Celebrates! (U.S. National Park ...", "snippet": "", "uploaded": "", "thumbnail": "data:image/jpeg;base64,/9j/4AAQSkZJRgABAQAAAQABAAD/2wCEAAkGBwgHBgkIBwgKCgkLDRYPDQwMDRsUFRAWIB0iIiAdHx8kKDQsJCYxJx8fLT0tMTU3Ojo6Iys/RD84QzQ5OjcBCgoKDQwNGg8PGjclHyU3Nzc3Nzc3Nzc3Nzc3Nzc3Nzc3Nzc3Nzc3Nzc3Nzc3Nzc3Nzc3Nzc3Nzc3Nzc3Nzc3N//AABEIAEEAdAMBIgACEQEDEQH/xAAbAAABBQEBAAAAAAAAAAAAAAAAAgMEBQYBB//EADkQAAEDAgMDCAkDBQEAAAAAAAEAAgMEEQUSITFhcQYTIjJBUZGxFCMzYoGCocHRFXKSNEOiwuEk/8QAGQEAAwEBAQAAAAAAAAAAAAAAAAECAwUE/8QAIxEAAgIBBAICAwAAAAAAAAAAAAECEQMSITFREyIEQRUyof/aAAwDAQACEQMRAD8A8cGM4iC4trJWlz85yHL0rWvpuTEFbVU8r5oKmaKR98z45C0m/eQo6EACEIQALtk450bw0Rx5XAanNe5Wsj5LUUkMTzLO1zmNLhdtrka9nerhjlPgUpKPJj7IstszkfSuBPPSgDaXZbD6KUeReGhg5uumqJb2LIYxYfG2qqWGceQjKMuGef2RZeh1HIOliLPXz5XC+xtx9FDreSNHT0FTK0zukjic9t3C1wL9yawZGrJeSCdWZOLWnbu0TVQNApEcZbSse4HK8m1xobbfMJifqNXlXJ6nvA1HJkxOoAyTmgQ82LrXt8VcTQkgtje8j3GEArN4Biv6bRvu3MZHaabLJdZjVVMSWhzWu2ahZSuy48Fg6gLzdzZL75G/lcVGampOpk/z/wCIUaWUQnYZO02dJScRVxHyckuoQwdKspb9weXeQKiIXsPGdIsbLiEIAcgF5Whe24F+iVeESYjiVWyFlLG0SwNjaHmzQBYDbfZftK8UpNJwe4HyK30GHZmRGZ2QuYOjbUbz+Nq3+PDW3uRlk4xWw7ynxp1XUPo8OkLMMZYxXblc/TafEpjA8cr8IIhgZG+F7y/LKwOuS2w1PZex+G9dmw2NlX05YI4rg9cGwtfW1zuTLaZpc+R1yL2aG68BuGxdOOJUc+WR2W1LyililfLVNE0Mjuk0kBzNdS0AWtu8lpKvDJa/k3U4lRwufSPpXvDjYaZTf4hYiSBjosg5lhba5BAJ8VocFxaXDcFr8Kq55RTOhlfAY7PGYtsWWvpe992vepyxlGHqPG4ymtR5XA8yQ5S5xDBo2+g4fRIl1iRQi8jx7iVKNLcVw3+x2Y7wHWMJwtr2i+WWxCZdNKLAC3yqzwEtNDUhxPq3B5C5VxlwLgRYaXUOaUqaKim4kAYjWNFhMQBuCE2+PpGyFfr0KpdkVCnjCao9jP5JRwWrG0xD51WqPZjpl0VyFZ/otQBczQfyP4SRhE/bJCN5cjXHsNEuiNSEmUA7A11vAr1aor5psLp6L0SLnImhgqbXeGAdVvdvO07l5rDQOp5Q5743tIIIa7Wx2rYu5Vw863m8Pncwa5XTgeHRV4vkLHK0rIy4pyjSLVuZ+GClmpICGuzCoLPW27G3v1duiYdS544YmU4ZkBub3c8ntPdYbPuq5vKuL0kumpJmt7Mrmut4gJEvK5oaG09HOOlmN328l6vyji9sf9PI/hTl9lg6iIAu1NVNM5kT8t7Fh8lEdyxqSMrMNjHRsXFxNt+xMt5TTzs5k0kJve7nMcCPqtvy0JOnBpd7ER+DmW9mNoz/AOho79FLLM2Ue8lVFFHROp5GyF5c+xupAjLZbHYHArjykuUdjGmtmVTZHw84xpIudbFPNqn2234pvEGc3Wyt33Uda0pKzJScXRM9IO7wXVD1QloRXkZq+iNhHC4SbtzXc9v8wrCSCG39FSj9sUYSo20zNGUlOT72UDyWNLs03Kx0kWznGD5wmXSQ2tz8Y+YK7DW31gpAO7T8JTpKaNtzTUvhf/VFR7Dcz7pae2tRHf8AcEy6SnH99niFoXSwkXZT03AR3+wSWxMkNzTQ8OZH5RURUzPGaC+szfFHpFOBpOPBaP0eEmwpYBbb6kJQhiZtbG09wjCPUKZmXVURHt7ngVIgrmxMtHG5x3NP4WgbJE3ZzQ4uA+6W6qjAAMsA4zBL1KpmVr/S6wRmOim6BuC2Nx+ysBC+RwJhltqHerOiuf1GK+U1VK0/uuuGqjcf6uG3uscQh7qkhpb3ZlcRw6rmqM8VPI4ZRckW1XYsCq3w5y1rD2hzlqHBjjpXwji230SDEwDWvBPcyK/2T1tKheNXZlHYXM02JaeBQtOYNdJao7xTn8IR5JB40MQ7TxUkbEIUDG4+u5Px9ZiEIGTaj2Q4Kqf7QoQn9CIlRtKY7QhCuJLHoto4qxovaIQqYkWEPt/ipTusOC6hQWcg6gT7ushCgojv6y6hCAP/2Q==", "url": "https://www.nps.gov/subjects/npscelebrates/national-park-week.htm", "type": "video"}, "297": {"title": "Gettysburg National Military Park (U.S. National Park Service)", "snippet": "", "uploaded": "", "thumbnail": "data:image/jpeg;base64,/9j/4AAQSkZJRgABAQAAAQABAAD/2wCEAAkGBwgHBgkIBwgKCgkLDRYPDQwMDRsUFRAWIB0iIiAdHx8kKDQsJCYxJx8fLT0tMTU3Ojo6Iys/RD84QzQ5OjcBCgoKDQwNGg8PGjclHyU3Nzc3Nzc3Nzc3Nzc3Nzc3Nzc3Nzc3Nzc3Nzc3Nzc3Nzc3Nzc3Nzc3Nzc3Nzc3Nzc3N//AABEIAEEAdAMBIgACEQEDEQH/xAAcAAABBAMBAAAAAAAAAAAAAAADAAIEBQEGBwj/xAA/EAABAwIEAgYHBAgHAAAAAAABAAIDBBEFEiExBkEHEzJRYZEUIiNxgbHRM3OhslJicoOSwfDxFRY0NUJDU//EABgBAAMBAQAAAAAAAAAAAAAAAAECAwAE/8QAHxEAAgIBBQEBAAAAAAAAAAAAAAECETEDEhMhMlFB/9oADAMBAAIRAxEAPwDd3UwI0ao76bXZX3o/cEN1PrqF0qRJxKAwub3rIaeau30l9kF1JfS1k6kibgVcskVNC+aokbFDG0ue95sGgbkrHD9ecVwyGubA+FkxcWNcbksuQ13xAB+K1jpKroJMLdhlFWtlqmTtfU01P7R3VMu5+cDsgWvrbZblgNG+DDaWOKpp5KdsTBCYISwZMoy7uddBy7oZRpE+IXGqO2K6PDBmA9W6lso+4ke9I5BUSIyIW1GqT2aWVgKYhDlhIHJLuDtKoxBvNJrVJkhsdG3TWMeNmHyT2JQMNO9k8M70UMkJ1afJFbA4jslK2aiOFlShSPt2UltyDTIzHc7owII1sq1vWDZ4Ke5kjm3vtzBQopZYeqP+IQax9PT0k1TPpHDG6R9u4C5+SgZ5WkXc/wCKicRyj/LOKguNzRyix8WkLOLQFJM5njHG8tfT1FBBhVNDQzTh8jAbPlZnDnNeQd3WIJA5ndb/AMFcRw8TtqGR0jqOemDc0ecOblN7EGwPI6W7lxmSMFx0BXRuhWMR1mLkWF44r+bkibGaR1GOn29ZGDHsdZrjZMJts9ISPGu6PbB0iSA8b6rJF92oInfzYnCdxOrSEtMNof1V+QCaINdSih4ITswQtmpDBCwclnqxyCekhYaRiySyksE1Fhp5XObDO0uabODXC4PipUZLByK5vS4s+g4knHUNc+SpyFoeXhoIF8p3J30tzOy6OxugPL3KqlZJqg3WNkFiw+SpONnx03C2IyvBAMWQerfVxAHzVw0MLsuYZ98txf8ArQ+S5j0xV80eJ4Zh2YmB8JmcwnTNcgHyus3SMu2aE6e5cQ0+YXReheZslXi7CHZjHCRpyBff5hcjqMSkjqHsDIS1psLt1+a2To4xSoPGOGNhywl8zGOMYAzNLgCPcQkTKNHoxsTHdq4ThSt/S096OG37k4R+4JrE2gWQNB0e7zRMp8PNE6r3JzYwBzQsO0DlcP7p7c3cidWE4MA2QsyiMa4808OCVkrlAYzmCSSSATyjS0VYC9pgmaSbNsy9vJTKKbHaC8lPJX0oF7luZgOnhpzWwy4vFG32TGM/WcqDF8Ypp7GWpdM5pu1jBdo/koKavoakDpOJseix/NLUPnmjLftnXIDTca/Hn32R+KOIKriCubV1tOxk0cfVMyMsA25PM76rW6R8kmKTzZZcr72PVk8xyCsfRpHnM7Tw6h9/yq9r9FYDq4HuJNJmcdz1epU3BJ3YViVPX01I5s8ErZGeyJBIN7HULAjaB2SP3M30QXNYLj1rg/8AhN9EbQKN+m6SeJJWO9RtNmNhkpSCPG7rouH9JuOUbD6XG2sF9pYsrvNtvkVodJVNp5DkJbcWLvR5ibeF9FaMr5Hk9QyZ7RzMZZ+DrKU5tFIxi8s6I3pcgjiLp8Kkza9iXTbxCjv6YyaWQwYR7bNZhdLdoHiAL3tZaT6RK4kFrxcfoqDSNe+N7TI9vtXsuN7BxG9t/FLHVvIXp/GblP0xYtmja2io47O9oQCbi+w1V6/plwwOGTDakgtOrpG78hpfRczwt5/w6mLo43ezBJcBcnvKkMfE8kCCA23tbRblSCtLrJ1J3S7w96RHGyOrcxw9d5YBk07r3PcodX0xYdFO1lNQPmjsC6Qy2y9+gaVzotgPapG6a3DR9EM09E4WNM1thyaFuZG4X9Oz0XSXwvUwCSSvNO69jHLG64/hBH4pLivoWHHeF/mfqkjyo3FIrMf7J96qaT/UMWEkkfJFmzUn2cn7ZR2ckklz6noYOOSRSSUyqEN1h24SSRFeTLtkHD/+z7+T8xWUkywOgWGf7VTfdtRu5JJO8jLyZk+wk9yCz6LKSIo9nZCSSSJU/9k=", "url": "https://www.nps.gov/gett/index.htm", "type": "video"}, "298": {"title": "Volunteer with Us (U.S. National Park Service)", "snippet": "", "uploaded": "", "thumbnail": "data:image/jpeg;base64,/9j/4AAQSkZJRgABAQAAAQABAAD/2wCEAAkGBwgHBgkIBwgKCgkLDRYPDQwMDRsUFRAWIB0iIiAdHx8kKDQsJCYxJx8fLT0tMTU3Ojo6Iys/RD84QzQ5OjcBCgoKDQwNGg8PGjclHyU3Nzc3Nzc3Nzc3Nzc3Nzc3Nzc3Nzc3Nzc3Nzc3Nzc3Nzc3Nzc3Nzc3Nzc3Nzc3Nzc3N//AABEIAEEAdAMBIgACEQEDEQH/xAAbAAABBQEBAAAAAAAAAAAAAAADAAECBAUGB//EADsQAAIBAwICBwQHBwUAAAAAAAECAwAEERIhBTETIkFRYXGRMoGh0QYzQnKCouEUI0NSYpLwFjRzsbP/xAAXAQEBAQEAAAAAAAAAAAAAAAAAAQID/8QAIxEAAgIBAwMFAAAAAAAAAAAAAAECEQMEEjETIUEiUXGh8P/aAAwDAQACEQMRAD8A82MSZ2PwFOiIT7Q9BU42QjGnB76XUJwTkUKSWBDzf8oqYtouRP5R8qZVj7jRAqA7HFACMEYIAYj8K/KixWqNj94xz/SPlU1QOeq3W78VO2tWlbRCjO3MkDkO8nkB4mo2lyBhbQjYyHOP5V+VQMEQPtvjxC/KtS34I9xrIcPo3boYzJpGCdySo5KeRPKrP+mJF/ZhpudV0pe3/cqekUKGJADk8iOysdSIowjbwnnIT5aflUGtbcDPSsMfd+VXrmweBTKgWWNd2aLJx4kHBA8SMVSd03GSffW1JPgURaCDBDSOPwr8qDJEqlQrMQeZ0r8qNmMjeglVx1T6mqBzAu/XOPJflQOjjyw6Tl4D5VIuh5Aj30wMeSdIzQEGhXOzt6ClSLpmnoAgVCuNAHjU0ij2BAODVJJcuFXG/eatq6sz6nQ77HPOgCFIwB1R61EondinLqMAt8RTakPNh/dQFixsxdTCNW0gDU7n7Cjmf87SBXYWdtZ8OtYjcQJPZzxMyokykoykajIQwwdJHW+yTgLtisGwRYuHKye1OxYnOequwHrq9BVPjtz0aLZrkDSss2nmxIyq+QGD5nwFcoxeXJtRmclFGrJ9J36bRZpJPO8IhkeEFBMAAM4wWY4HPq9vfu03F+KQRxvfcMvY4o1ZUYs6hFZdLAawQMqAOzl4V1vDOG8M+jtxA1oJjJcgI5E2e/Bx4k+VdNdcOHErfoenkETBlLDV27dtR5sSdKNr5Oy08q9UqZwFnxm14hAhcF2tbdYbaMN0QgOQOkff8wOM88ZrG+k3Ao7O4l6OSF5YgDcC3PV8WA+yQdiPfgbgR+k/DLb6O39o/CLmWXUGOqUd2BjGBsckEdooyyRgxTomYZEDiMnOVI3Q/FT5VckVGpw4f6jim03GXJzDxxAHY58zQVUFiNBwOR1VZvIP2G9nty+pY5CoyPaG+D6YoOtQpGR610TtWjQPSm+pcUxSPPcfOol18KbK4PKqBaY/H1NKh5H+GlQGvAxVi2ssSc7HNWlmwB1m2zzoaxyouAIv7OXxqXRTk4BT3J+tUopJCAOR7dsVATHV7J9Kkbe4AyGXbf2f1pgkwzkqD4r+tCGurarKzOP4J/8AR6xuO78VuO46SPulFI+BFanD+kksnikA6SBtYx2o3P0I/MaDxW0a6hW4iBMsK6ZFHNkG4b3cj4Y7jWNNJY8vcxljuj2OoS8a94bwm5hUySLAqhM5XWh62o887Gu1i45btoVY7kJjGvqZUjHZ29vbXkH0cu4luUs71mFtI40sGxoJ5+4/948a7P6Qz8G4LbxXXDRerKoIWG8KOGbHMA5x3k1zy6aSybV5O2PUR22zl/p9fpfcfYRSGRIkCk4wNR3Pw0+lDtcjhtkDt+6bn/yPWRaWs3ELlhq/rmmbcIO1j8u010Mccc0wUApbxqMjOSsajHrge8nxrvqahCONeDhBuc3P3M3irD9vkBwCEjB37dC5qgcHmTzot3bXNxcy3DShWkcuQF2GTnHOgm1mH8VT39U/OsRVRSOr5BsF7OWe80NiMU8kMw+0vPbq/rQdD7guNvCtEAOrFidRpUTQ3849KVAbAL6es2DU11c2ZvdQBIvftntJoyEc98duDmqaJBypOC3pS6Vm5g5I591P+609ZjjuyaEqLnJ3Hdk7UBZtpZreVZY9mHLIyDtuD3g1qRKJ8S2WQ46xiB68fiO0jx5jt7zkrHGBnIHgGNDnhdl6SBjGRyIkOx7N/Wuc4bu4NGe0s7olprfDnm8DaC3mMFfQComxtGKmY3k2kYUSXAIA7vZzjyIp4uITjCylbgAY1TJqY/i9o+tGS/36ttbKe8qzfAkisp5kqT+zPTiycUZaPo4I44beM5IHVRfFie3xJJoM9xH0Zht3BTOXfkZD2bdgHx5nsAHdStcY6Zi6r7K6iFXyUbD3VWZUwMLg+BNWOPvcjSVcEJHJOxHrQGc/zURo1A5k+ZNAlMSAlhgDfn+tdQCdiWJPwoLnLGiLJDIuRkHs3NMVXH60IVWDEkjlSouE7vjT0FFlPqW86j2GnpUAWH6tvOrFnyWlSoUNF9dQ7n2PxinpUKKL6sff+dEh/wBs/nSpVCIG/tmmT2vw0qVCgD9a3kKrXH2vumlSqkBQ8xU39gUqVCAaelSoD//Z", "url": "https://www.nps.gov/getinvolved/volunteer.htm", "type": "video"}, "299": {"title": "Virtual Tours - Yellowstone National Park (U.S. National Park ...", "snippet": "", "uploaded": "", "thumbnail": "data:image/jpeg;base64,/9j/4AAQSkZJRgABAQAAAQABAAD/2wCEAAkGBwgHBgkIBwgKCgkLDRYPDQwMDRsUFRAWIB0iIiAdHx8kKDQsJCYxJx8fLT0tMTU3Ojo6Iys/RD84QzQ5OjcBCgoKDQwNGg8PGjclHyU3Nzc3Nzc3Nzc3Nzc3Nzc3Nzc3Nzc3Nzc3Nzc3Nzc3Nzc3Nzc3Nzc3Nzc3Nzc3Nzc3N//AABEIAEEAdAMBIgACEQEDEQH/xAAcAAABBQEBAQAAAAAAAAAAAAAGAAIDBAUBBwj/xAA3EAACAQMDAgMFBgUFAQAAAAABAgMABBESITEFQVFhcQYTIjKBFEKRobHRFSMzgsEHUnLh8EP/xAAYAQEBAQEBAAAAAAAAAAAAAAABAAIDBP/EABwRAQEBAQACAwAAAAAAAAAAAAABESECURMxQf/aAAwDAQACEQMRAD8AL/a2C7uuls9pqe5X4kGsoPMbf5ryyW9ZYlicGKcMVkbJ89iPEcfjXvclqGiKtjB7NQj7T+xFh1KP3iaIJyf6pOM+Z239KrE8wx7/AKbOQ6tJFODgc4ORn64FZkeVODuxOMUQdR6Nc9Diuy9xDNGVUAoT82sEbEDsKxbaQ3F6mcB3fJ0bY/as4noX+nd1PbzrBO6RW5HJ+HUewOe+fSjvq04ittiQx4Ph3/xQf7GLKZjlsMqEhjpK89xnJOe9aftX1dbS3S2Yh52X4nC7Kdq3OQAK+uneSR2+IYO/jtWI7NJnK6R+Qq9PNicnWBk8kVnSEthu+eRXJCj2Yht7nqEaXCxEFlGokbEjbA79+3ar3tYE97OIZ4RBGRHHGrFcYUZIA25oegdEQ6NGtiFClTkDA78Vfv8A7RF0iRTkMlwyviQkD4R24+tb3hZlqJZGRBGWGey+PevR+iQQzdELSWyMkILh9IGo43Bz4DvXnnRQ9xexgu2C2onB3A+leiCS6g6GscSMY5lRCuckl/8Ab+OKPH7P4y7W4WO9H86LUkSqjNHgKcZbg7N596GuvRRPe3CQpPgMVYSAZyAfu9+Oc/WiuG6sPtU00xaF3dysEkBC4AwPiGccD86A+rGTUZMSLHIxKPznHgPCjzvAxHA1tgSEZ7HFKmNIS3AJ75NKsdWvpe5uYIkJLFt8YHesm6vVuAUkGiMA7nn0oKs/ac3i/wA11Uoyj3cBytTfxIyKxVcL44ycCvTMAQ/1Bv7hbpIZUIVxrD4wG7Yz3I7+orB9nryGHq1tPdBjBExZwF1bAeFHN5d2958F8iTW5fGJUBAYA/ged6Fur2VjblJLCNoWJOrWxK58AeR6b1m+yJv4ld9NupYLK6litmOuJdxhTv8AKeKqdSu57tjLI2ok5Okac1B/ELe9s4f5MguVHxMw/btTRIRsQKEy7pJcjILjx8PWq5fACk/Kc8ZrXnj94D8INVZYAw3jwScllONqxYmv7PXXuXEcsixxSnLOYxIDpI5HI4713rc8Ekl2ltLgamygYjOwPBHGxx6dqoRRMtvH7otKxOCgbSQS22D5jHhVe696DLFNA8JWRvgcEFTvkb707xLHSFjkljJjwUYO7a9gAd8ijDqt283TenjMwt2jBIh2J0D5v0oN6Eje81Fn3POM+mfKt1uoXY0wiH30cdqqaUOxVwCeeMqpqk6fxoW7W1j077X9vldmQsscpbDMANtud/8A29AvVb0vK8jY1O3x5Gw8h4Dyo1uJreXpcn2SA2ksgy0GoZYeOG53zuBmgS/j92+ckaT2NZ82We8zajpZMfhXKTPGrEMrZ80NcoxCT2Dkii6nKlwuoSRgDyxRhbySPcESYJU6iiDG3rQl0Lp5tJUvr0aEUZWPVuT5/tRFJfXN0cOBDAeAgxkV13I1mrfUXtJYZYWhVlkPG4wfHbeqCRMlmYCNSD/6S4OPEgeNSCWKFPifjfYb+dQXXURNGyIoUE+P61i208jOcRI3u4vlXbOKS6NtvypuMdvzroO3H51qC09hGVypOfDFREA96fqyMUxBlcZJNQQvGO23ptVi0vFjkKyt/LznDhWBBxlcHbBxzTDtUEy6hRYddtSIZEktmVFI3VWJ5PifwrRtDNctOUgeUIFQgEqAFQAZP9zbVkQs0B4jIXdQVxg/Srlh1K5tpLq6tbiaHkNo5YEAYPlnv27UTdNggv11ez5hMZfCfK+5X/sUAXTSe9KqdSgbhvHPjXpHRIU9qeizWxmW16lahV1FiElBGxOODsQefGgfr3QupdMv5I7q3YGJFcyJ8S4YkKcjjODziqyssNhliQrkeIx+1KuyBhjdjkUqOgZQgF9dw3vGzgMwOw8B2FWHuURdKknHIPFRsoaPGQfDfg1A8XwjfAHatY1qWS7Dg5RWyeah98uf6a1HoKnFLYcUg9mUnZcfWm5APHFcPAOabkelSPBw1OB0OccHioNW+KeshzhqkkfccGoWB4qRZOxqN3zt+lSQuPGnQTi3jkVyzrJ93fHn4Vxjnmo2xjY/jVmmXFmxu0jY6coG+E6n2YZ7+VXukddvuk9WuWsblSsyRqw0hkcDUeD5E/nWOnuR/UUkevFQW921neu8cRkjkxj7oBGf3rPYZlHV+/sZfTCfqHRrmK5ZRrFudKE9/lYd/LNKhy4ureWZnUxqTjUGYZBxvSrHyVv457SJ/VT1rknzfWlSrq5GH5DUbc0qVSJuD60zu3rSpVA37wp33j6VylUnfvf2j/NR/fNKlUTW+b60x+RSpVJE3NVZuT6N+lKlRWvH7Og+Vv8AlSpUq5uz/9k=", "url": "https://www.nps.gov/yell/learn/photosmultimedia/virtualtours.htm", "type": "video"}, "300": {"title": "Plan Your Visit - Yellowstone National Park (U.S. National ...", "snippet": "", "uploaded": "", "thumbnail": "https://encrypted-tbn0.gstatic.com/images?q=tbn:ANd9GcQ33D2MzjPO0GRTs2T2DtQRybu0Pe3QyFeVXCBMAjDHTpwqSNLTpnRl7YoR", "url": "https://www.nps.gov/yell/planyourvisit/index.htm", "type": "video"}, "301": {"title": "Lake Clark National Park & Preserve (U.S. National Park ...", "snippet": "", "uploaded": "", "thumbnail": "https://encrypted-tbn2.gstatic.com/images?q=tbn:ANd9GcRSdlYmW5dJWeCWMlKhyQ_BJUnu7g38FMmKgOGc0y4HmCI6uGEx4zfZau51", "url": "https://www.nps.gov/lacl/index.htm", "type": "video"}, "302": {"title": "New River Gorge National River (U.S. National Park Service)", "snippet": "", "uploaded": "", "thumbnail": "https://encrypted-tbn3.gstatic.com/images?q=tbn:ANd9GcTg3Ic2S_jXlavVJaLkWeZszjqnu3yQcFv4LtuOxuY85Sba0F8b9fZnWjVG", "url": "https://www.nps.gov/neri/index.htm", "type": "video"}, "303": {"title": "Cumberland Gap National Historical Park (U.S. National Park ...", "snippet": "", "uploaded": "", "thumbnail": "https://encrypted-tbn1.gstatic.com/images?q=tbn:ANd9GcTPVNpxnTp82dbWlzCWoOykpHYXSHKwqnUb-YSAq2mKKC69h2mNqfyQ-eY", "url": "https://www.nps.gov/cuga/index.htm", "type": "video"}, "304": {"title": "Camping (U.S. National Park Service)", "snippet": "", "uploaded": "", "thumbnail": "https://encrypted-tbn3.gstatic.com/images?q=tbn:ANd9GcS2uChiGIqSOSPbNZ5UUkEC6toHXaTCh1e0VOlI3IKhjL_2bK471XJdof58", "url": "https://www.nps.gov/subjects/camping/index.htm", "type": "video"}, "305": {"title": "5 National Parks You Can Visit Virtually | Travel + Leisure ...", "snippet": "", "uploaded": "", "thumbnail": "https://encrypted-tbn1.gstatic.com/images?q=tbn:ANd9GcQBgQUP6MZhU2yh8OQq0HT-gPzVa5bNbP8u9P-Wo-fDOwNaCVGDD8IexgEgSmBo", "url": "https://www.travelandleisure.com/trip-ideas/national-parks/virtual-national-parks-tours", "type": "video"}, "306": {"title": "Trails & Hiking (U.S. National Park Service)", "snippet": "", "uploaded": "", "thumbnail": "https://encrypted-tbn2.gstatic.com/images?q=tbn:ANd9GcQRGyKWtuSTsKAz8_43cypNiZ00M9CzPmsqHQpBHETVt6KY1OuP7VVEeK7KUpU", "url": "https://www.nps.gov/subjects/trails/index.htm", "type": "video"}, "307": {"title": "Kaloko-Honok\u014dhau National Historical Park (U.S. National ...", "snippet": "", "uploaded": "", "thumbnail": "https://encrypted-tbn0.gstatic.com/images?q=tbn:ANd9GcTDn2hl2Xinrjo5gYjnRHuYupA3trBLeZnRkX4wEIjBTUCOIzMHO9Zgyzo", "url": "https://www.nps.gov/kaho/index.htm", "type": "video"}, "308": {"title": "Craters Of The Moon National Monument & Preserve (U.S. ...", "snippet": "", "uploaded": "", "thumbnail": "https://encrypted-tbn2.gstatic.com/images?q=tbn:ANd9GcQhcYl4GLWc0PlPpXlqN3o7F2SPaJzNnUxNBFwxDOAdLs1uNAxhLE7qVLHU", "url": "https://www.nps.gov/crmo/index.htm", "type": "video"}, "309": {"title": "Traffic & Travel Tips - Arches National Park (U.S. National ...", "snippet": "", "uploaded": "", "thumbnail": "https://encrypted-tbn3.gstatic.com/images?q=tbn:ANd9GcSFZVW8_PUYjT8uexmotO0PwoRtGNdcD5KKV7K7yV6j1RpQ4-O0fgUDoPZM", "url": "https://www.nps.gov/arch/planyourvisit/traffic.htm", "type": "video"}, "310": {"title": "The Hidden Worlds of the National Parks - Google Arts & Culture", "snippet": "", "uploaded": "", "thumbnail": "https://encrypted-tbn0.gstatic.com/images?q=tbn:ANd9GcStzLVZ5tZswiKKLNBAc-RS2ZVWXA9uXz08BoS41-KD9IhS91zfTomMN2A", "url": "https://artsandculture.google.com/project/national-park-service", "type": "video"}, "311": {"title": "Maintenance Backlog - Infrastructure (US National Park Service)", "snippet": "", "uploaded": "", "thumbnail": "https://encrypted-tbn0.gstatic.com/images?q=tbn:ANd9GcTRr1e2OaqbApzZFfa_nqAWZyBHtKw4uxGDent2aL4AxtYxzPJVp2AUvsR-u8ng", "url": "https://www.nps.gov/subjects/infrastructure/maintenance-backlog.htm", "type": "video"}, "312": {"title": "Citizen Science (U.S. National Park Service)", "snippet": "", "uploaded": "", "thumbnail": "https://encrypted-tbn3.gstatic.com/images?q=tbn:ANd9GcRF1-U1pnZ5KS8yiQrHhN-ocWCG_S7bzNWWp_piY8tC8BZurIb5rmBClfM", "url": "https://www.nps.gov/subjects/citizenscience/index.htm", "type": "video"}, "313": {"title": "Yosemite National Park: Tours, Activities, Guides and Trip Ideas", "snippet": "", "uploaded": "", "thumbnail": "https://encrypted-tbn3.gstatic.com/images?q=tbn:ANd9GcTozxgjFRK86L2KD4f3Zem7LTOw9bdiI7cN7VM4iBES_vW-uaB3VckVzPZx", "url": "https://www.yosemitethisyear.com/yosemite-national-park", "type": "video"}, "314": {"title": "Shenandoah National Park suggests pre-planning visits in ...", "snippet": "", "uploaded": "", "thumbnail": "https://encrypted-tbn2.gstatic.com/images?q=tbn:ANd9GcRE5Jq4ACq60FWLQAn94jlIFMhFl1neO9h5XlPLIyiXEngfPfaIC-sQoVk", "url": "https://www.whsv.com/2020/10/09/shenandoah-national-park-suggests-pre-planning-visits-in-october/", "type": "video"}, "315": {"title": "Youth Programs (U.S. National Park Service)", "snippet": "", "uploaded": "", "thumbnail": "https://encrypted-tbn2.gstatic.com/images?q=tbn:ANd9GcSY0GjwQqxx2KPA3rlvoItRDDjC-YDfDfoy2K6YTnC9udYUq40QXZUKOLH3", "url": "https://www.nps.gov/subjects/youthprograms/index.htm", "type": "video"}, "316": {"title": "Work With Us - Youth Programs (U.S. National Park Service)", "snippet": "", "uploaded": "", "thumbnail": "https://encrypted-tbn2.gstatic.com/images?q=tbn:ANd9GcSnFZcIKJNqSSQDs0D0S_aRWHC1XL6g1UWewcH2K7DfpOv_m6Y7BCcjRWGEXGY", "url": "https://www.nps.gov/subjects/youthprograms/jobs-and-internships.htm", "type": "video"}, "317": {"title": "Explore in Winter - Yellowstone National Park (U.S. National ...", "snippet": "", "uploaded": "", "thumbnail": "https://encrypted-tbn2.gstatic.com/images?q=tbn:ANd9GcQ4_QljmTbki9hn9pi-amhG8DoXBGR0imoRc6LJnydeZvPvNa5WMfDGxZc", "url": "https://www.nps.gov/yell/planyourvisit/visiting-yellowstone-in-winter.htm", "type": "video"}, "318": {"title": "Arches National Park Trip Planner \u2014 Discover Moab, Utah", "snippet": "", "uploaded": "", "thumbnail": "https://encrypted-tbn2.gstatic.com/images?q=tbn:ANd9GcRr_AxmVhxmDpK5vPNmqXum8A8uU9-o5bOY6Sqkp4RFySwR1FWYKTOy6sxI", "url": "https://www.discovermoab.com/arches-national-park/", "type": "video"}, "319": {"title": "Why we need national parks - Elyse Cox - YouTube", "snippet": "", "uploaded": "", "thumbnail": "https://i.ytimg.com/vi/XJasV-itdoc/default.jpg?sqp=-oaymwEECHQQQQ&rs=AMzJL3klvuOxhl3GWAeZMuI6VfaX6EtDqA", "url": "https://www.youtube.com/watch?v=XJasV-itdoc", "type": "video"}, "320": {"title": "This whimsical stone path weaves up a mountain in Acadia ...", "snippet": "", "uploaded": "", "thumbnail": "https://encrypted-tbn3.gstatic.com/images?q=tbn:ANd9GcTRn1yYohTdvGJUOs6anJ7RhV4MLYw54Nj8EWqkGzyzO4WSyx-ByeuoQZY", "url": "https://bangordailynews.com/2020/10/08/act-out/this-whimsical-stone-path-weaves-up-a-mountain-in-acadia-national-park/", "type": "video"}, "321": {"title": "Canyonlands National Park Trip Planner \u2014 Discover Moab ...", "snippet": "", "uploaded": "", "thumbnail": "https://encrypted-tbn2.gstatic.com/images?q=tbn:ANd9GcT2BjaSywethgu-iCwmYAVWWR9dIMUcGrsvUjuFv88mDO9gT-Bkj9BmZzU", "url": "https://www.discovermoab.com/canyonlands-national-park/", "type": "video"}, "322": {"title": "Yellowstone Park reports most-ever September visitors", "snippet": "", "uploaded": "", "thumbnail": "https://encrypted-tbn1.gstatic.com/images?q=tbn:ANd9GcQgRxvB_Tb5MB0N6HXzuemTwI2-lGVftXERPj7iiivNa9hWOJipVD6nzeLIMSk", "url": "https://www.usatoday.com/story/travel/2020/10/10/yellowstone-park-reports-most-ever-september-visitors/5952491002/", "type": "video"}, "323": {"title": "Kennels - Denali National Park & Preserve (U.S. National Park ...", "snippet": "", "uploaded": "", "thumbnail": "https://encrypted-tbn1.gstatic.com/images?q=tbn:ANd9GcQa2rnuPLI1xMnPbFC3hri68PSRne27HTk6djSAZMiR5BB9a1bGAzqedlLD", "url": "https://www.nps.gov/dena/planyourvisit/kennels.htm", "type": "video"}, "324": {"title": "National Natural Landmarks (U.S. National Park Service)", "snippet": "", "uploaded": "", "thumbnail": "https://encrypted-tbn1.gstatic.com/images?q=tbn:ANd9GcRbk6ZDPFXEan9xrXMqFjyFRTbSZU8F-jdpiO1w_5qx_SEc1OLsY3VtZ8MN", "url": "https://www.nps.gov/subjects/nnlandmarks/index.htm", "type": "video"}, "325": {"title": "Tumac\u00e1cori National Historical Park (U.S. National Park Service)", "snippet": "", "uploaded": "", "thumbnail": "https://encrypted-tbn3.gstatic.com/images?q=tbn:ANd9GcQAsMZMSCOH9gZBxRkxXTC28CnKbCZOXAzyTsXNRZNRc4BkSyoS5j5oRJJE", "url": "https://www.nps.gov/tuma/index.htm", "type": "video"}, "326": {"title": "Rocky Mountain National Park ending timed entry permit system", "snippet": "", "uploaded": "", "thumbnail": "https://encrypted-tbn3.gstatic.com/images?q=tbn:ANd9GcRHXF5HJg4QZAKOF5EQ1IiT3SxI6goOTvKUP3w3e74uFHtWQa8qzXmkpa5n", "url": "https://www.coloradoan.com/story/news/2020/10/09/rocky-mountain-national-park-ending-timed-entry-permit-system-covid-19/5944468002/", "type": "video"}, "327": {"title": "The Breast Center \u2013 National Park Medical Center", "snippet": "", "uploaded": "", "thumbnail": "https://encrypted-tbn3.gstatic.com/images?q=tbn:ANd9GcTDqfR9QQPqgfvNTEnbIi-qcDgp7AkJpKOwCB4vLch3qYp1whwCvF9Kv8CBjQEl", "url": "https://nationalparkmedical.com/services-technology/the-breast-center/", "type": "video"}, "328": {"title": "Status - Indiana Dunes National Park (U.S. National Park ...", "snippet": "", "uploaded": "", "thumbnail": "https://encrypted-tbn2.gstatic.com/images?q=tbn:ANd9GcRoKgKXUxk7D0DiJqnjDv7HZ5zqPqTeQ8D0VbYcWscQB3HdEan-4LERu3Z2hiYL", "url": "https://www.nps.gov/indu/status.htm", "type": "video"}, "329": {"title": "Zion National Park Glamping Resort & Lodging - Under Canvas", "snippet": "", "uploaded": "", "thumbnail": "https://encrypted-tbn2.gstatic.com/images?q=tbn:ANd9GcQhl6j6oAp78wjBVrXxXR4S2aA4P_ixzApQgMwf2sr7_Tl4_Q3qzt_NXko", "url": "https://www.undercanvas.com/camps/zion/", "type": "video"}, "330": {"title": "These Are the Most Instagrammed National Parks in the World ...", "snippet": "", "uploaded": "", "thumbnail": "https://encrypted-tbn3.gstatic.com/images?q=tbn:ANd9GcSTDQo9bNsRT0T26ry9r87DogHGKJTiM1hm-oarYnffXHu2DUS9cQgGw4Au-QBh", "url": "https://www.travelandleisure.com/trip-ideas/national-parks/most-instagrammed-national-parks", "type": "video"}, "331": {"title": "The Heart And Vascular Center of Central AR \u2013 National Park ...", "snippet": "", "uploaded": "", "thumbnail": "https://encrypted-tbn0.gstatic.com/images?q=tbn:ANd9GcQjzGhLXG5g7Vd4Ry9jgP3WOL4-eVj8vBJ_z5wekWN7vmMNhKC2ycXtDlo", "url": "https://nationalparkmedical.com/services-technology/the-heart-and-vascular-institute/", "type": "video"}, "332": {"title": "Travel guide to Banff National Park - National Geographic", "snippet": "", "uploaded": "", "thumbnail": "https://encrypted-tbn1.gstatic.com/images?q=tbn:ANd9GcSO7i7sPYhsZsg4hU4lFWAU-inqtatxlM082ypM_wKvVa2mkWJZyGNzpHk", "url": "https://www.nationalgeographic.com/travel/parks/banff-canada-park/", "type": "video"}, "333": {"title": "National Parks - Gateway Canyons Resort", "snippet": "", "uploaded": "", "thumbnail": "https://encrypted-tbn1.gstatic.com/images?q=tbn:ANd9GcRt0EU0mTZdqiwvS3rWF5cQ0uncHz2qh-5jLqF_A9DdrQ", "url": "https://www.gatewaycanyons.com/national-parks/", "type": "video"}, "334": {"title": "Lake Mead National Recreation Area (U.S. National Park ...", "snippet": "", "uploaded": "", "thumbnail": "https://encrypted-tbn0.gstatic.com/images?q=tbn:ANd9GcQ-Pi2OsGpFXANeCOM7joA31E66WrKQQqjnMnXj3qxODwAh5i8TQ-cuwqcn", "url": "https://www.nps.gov/lake/index.htm", "type": "video"}, "335": {"title": "National Park Inn Dining | Mt. Rainier National Park Lodging", "snippet": "", "uploaded": "", "thumbnail": "https://encrypted-tbn3.gstatic.com/images?q=tbn:ANd9GcTeyejahTTg9pX0k345J7TFteFl1Gkvzjv8O9snbz9RnaAWsdLDtycvsS7U", "url": "https://mtrainierguestservices.com/nationalparkinndining/", "type": "video"}, "336": {"title": "How can the National Park Services work to be anti-racist?", "snippet": "", "uploaded": "", "thumbnail": "https://encrypted-tbn2.gstatic.com/images?q=tbn:ANd9GcSenuETUvvrI5casB4Q4EShrK3PVkHOTHV6pOFoy_xGidhjD7JO0VD6ItM", "url": "https://www.nationalgeographic.com/travel/national-parks/more-diversity-how-to-make-national-parks-anti-racist/", "type": "video"}, "337": {"title": "Gateway Arch National Park Protocols | The Gateway Arch", "snippet": "", "uploaded": "", "thumbnail": "https://encrypted-tbn1.gstatic.com/images?q=tbn:ANd9GcSPuDYxgF6ddhAEL81wGWXDqhHBJ7k8mwqplkjKXU73MpCp-RL9GvoSpG7TTVA", "url": "https://www.gatewayarch.com/gateway-arch-national-park-protocols/", "type": "video"}, "338": {"title": "Glacier National Park Glamping Resort & Lodging | Under ...", "snippet": "", "uploaded": "", "thumbnail": "https://encrypted-tbn2.gstatic.com/images?q=tbn:ANd9GcQlWD9YlcUDONUWx5uaFkPYypkvoa5e2ZmhVj7I6sM4fpTIGGvvdnpC6DQw", "url": "https://www.undercanvas.com/camps/glacier/", "type": "video"}, "339": {"title": "Digital Mammography \u2013 National Park Medical Center", "snippet": "", "uploaded": "", "thumbnail": "https://encrypted-tbn3.gstatic.com/images?q=tbn:ANd9GcTDqfR9QQPqgfvNTEnbIi-qcDgp7AkJpKOwCB4vLch3qYp1whwCvF9Kv8CBjQEl", "url": "https://nationalparkmedical.com/services-technology/medical-services-technology/digital-mammography/", "type": "video"}, "340": {"title": "Utah National Parks - Visit Utah", "snippet": "", "uploaded": "", "thumbnail": "https://encrypted-tbn3.gstatic.com/images?q=tbn:ANd9GcSnx64Xrgf4eudr2sNLX1nlw-ULiXBvB9e66JybYj3brSCH1KawY0Q_ksCf", "url": "https://www.visitutah.com/places-to-go/parks-outdoors/the-mighty-5/", "type": "video"}, "341": {"title": "National Parks Will Be Free This Saturday for National Public ...", "snippet": "", "uploaded": "", "thumbnail": "https://encrypted-tbn1.gstatic.com/images?q=tbn:ANd9GcRvneyWExTLyx5ibLThh5r9lZU1rVQism3rVingHYIxkMavsR7sQIm1KnJCPhfm", "url": "https://www.travelandleisure.com/trip-ideas/national-parks/national-public-lands-day-free-park-entry", "type": "video"}, "342": {"title": "My Health Record \u2013 National Park Medical Center", "snippet": "", "uploaded": "", "thumbnail": "https://encrypted-tbn3.gstatic.com/images?q=tbn:ANd9GcTi0lnsEQWF7pnKCgqt1GbFlUlM1h9iM3bNS5GDTIv80-RFlOpxeSvhLF0SMMTh", "url": "https://nationalparkmedical.com/myhealthrecord/", "type": "video"}, "343": {"title": "Brooks Falls Bearcam - Katmai National Park & Preserve (U.S. ...", "snippet": "", "uploaded": "", "thumbnail": "https://encrypted-tbn1.gstatic.com/images?q=tbn:ANd9GcQ7Z_2-DuKR4f0ybgF9Fa5-36QB3CcGa03dY8WrF5uY4LmTvUyv1rBrYitH", "url": "https://www.nps.gov/katm/learn/photosmultimedia/brown-bear-salmon-cam-brooks-falls.htm", "type": "video"}, "344": {"title": "Acadia National Park Glamping Resort & Lodging | Under ...", "snippet": "", "uploaded": "", "thumbnail": "https://encrypted-tbn3.gstatic.com/images?q=tbn:ANd9GcTBWYOX_7k5IfCZmUXWtuiKV9KOUwBn_1UfZlYPkKoHAwdakdk_jXDNS7D1", "url": "https://www.undercanvas.com/camps/acadia/", "type": "video"}, "345": {"title": "Clean Cities Coalition Network: National Parks Initiative", "snippet": "", "uploaded": "", "thumbnail": "https://encrypted-tbn3.gstatic.com/images?q=tbn:ANd9GcTCbFebVrcJW0GsK2TBb9kGIMeKSH3-Bn4wZRAZuVipMV2VmeBwRk3tkA7arXc", "url": "https://cleancities.energy.gov/national-parks", "type": "video"}, "346": {"title": "Pop-Up Park Weddings \u2013 Conservancy for Cuyahoga Valley ...", "snippet": "", "uploaded": "", "thumbnail": "https://encrypted-tbn3.gstatic.com/images?q=tbn:ANd9GcQKa5VahyWyJiUAtv-H6odrzGZnffRlLsFuspc2jJ91-H60mvLO_0-9Y2sW", "url": "https://www.conservancyforcvnp.org/pop-up-park-weddings/", "type": "video"}, "347": {"title": "Explore Michigan's National Parks | Michigan", "snippet": "", "uploaded": "", "thumbnail": "https://encrypted-tbn2.gstatic.com/images?q=tbn:ANd9GcTorT3cw7DssaX7TXN5KPWs7b3cv51G3QDq4C5-FlIdzyOEXwZubdDNgeVl", "url": "https://www.michigan.org/nationalparks", "type": "video"}, "348": {"title": "Explore Arches National Park - Visit The USA", "snippet": "", "uploaded": "", "thumbnail": "https://encrypted-tbn0.gstatic.com/images?q=tbn:ANd9GcTQVLSaUbU2XcNXxGcVfhuBOYiwup78Vpz0xrePv53hbPmt1qAzZaGqu7g", "url": "https://www.visittheusa.com/experience/explore-arches-national-park", "type": "video"}, "349": {"title": "Crater Lake National Park 360 Tour | Find Your Park", "snippet": "", "uploaded": "", "thumbnail": "https://encrypted-tbn1.gstatic.com/images?q=tbn:ANd9GcSjLWVIENZXBRCaSS4rVy9iURsvqBlVUt4vtwVpyQ9MPadZRLmERZ2sijmN", "url": "https://findyourpark.com/get-inspired/crater-lake-national-park-360-tour", "type": "video"}, "350": {"title": "Shop All National Park T-Shirts, Sweatshirts, Hats ...", "snippet": "", "uploaded": "", "thumbnail": "https://encrypted-tbn3.gstatic.com/images?q=tbn:ANd9GcQz8Mfj8KRT5rM4lPzffRGznn0C6DtpwY93jCBuDW3ByS3J95_61_j4psDo73Q", "url": "https://www.parksproject.us/collections/all", "type": "video"}, "351": {"title": "Enchanted Rock State Natural Area \u2014 Texas Parks & Wildlife ...", "snippet": "", "uploaded": "", "thumbnail": "https://encrypted-tbn3.gstatic.com/images?q=tbn:ANd9GcS7ecBKyVnLn2dZMExAMasXviK2a1ohaf6_glIbrJ_zaTE-LBORIuuWSuZr", "url": "https://tpwd.texas.gov/state-parks/enchanted-rock", "type": "video"}, "352": {"title": "Disabled Veterans eligible for free National Park Service ...", "snippet": "", "uploaded": "", "thumbnail": "https://encrypted-tbn2.gstatic.com/images?q=tbn:ANd9GcS5v6KtsdI9G62k1C46VLOjUjsIsiGF5_XrAL-bcd3XmzUyymqJ2aBqo0pgBlTk", "url": "https://www.blogs.va.gov/VAntage/60590/disabled-veterans-eligible-free-national-park-service-lifetime-access-pass/", "type": "video"}, "353": {"title": "West Glacier RV Park | Glacier National Park", "snippet": "", "uploaded": "", "thumbnail": "https://encrypted-tbn1.gstatic.com/images?q=tbn:ANd9GcQW56aO7VvijYUFQvET-E0xJ38NTwQ1-tlYiCiRNvVkGgi7VYuJ-a7rvbs", "url": "https://www.glacierparkcollection.com/lodging/west-glacier-rv-park/", "type": "video"}, "354": {"title": "Our Story \u00b7 National Parks Conservation Association", "snippet": "", "uploaded": "", "thumbnail": "https://encrypted-tbn1.gstatic.com/images?q=tbn:ANd9GcSvk2zg51UC4nOQ0nm-s0CQziMfA4uVRsERcjUrbZBaq38Di9O8gcup1z8", "url": "https://www.npca.org/about/our-story", "type": "video"}, "355": {"title": "Powering Experiences at our National Parks | Aramark", "snippet": "", "uploaded": "", "thumbnail": "https://encrypted-tbn0.gstatic.com/images?q=tbn:ANd9GcRYjEoApdhjK_x9cSBBMNwUyQjHwW1QJ0Uym-HWzrSXPfJ6NFCnOL0PyAwU", "url": "https://www.aramark.com/test/national-parks-experiences", "type": "video"}, "356": {"title": "Lost Maples State Natural Area - Texas Parks and Wildlife", "snippet": "", "uploaded": "", "thumbnail": "https://encrypted-tbn0.gstatic.com/images?q=tbn:ANd9GcRKUdRwgGCJOIk36Ly1EdUBHdBm-YBiM2ZgtXBMuoQowMiFB5RBCXPRg1gPCdO7", "url": "https://tpwd.texas.gov/state-parks/lost-maples", "type": "video"}, "357": {"title": "National Park Ambassadors | Find Your Park", "snippet": "", "uploaded": "", "thumbnail": "https://encrypted-tbn1.gstatic.com/images?q=tbn:ANd9GcQ-8_8xT9xRMUyYHcehc1OypNRXxrPwl8gEEjNgTlZFoX4EUreTrFwe90uVFaM", "url": "https://findyourpark.com/get-inspired/national-park-ambassadors", "type": "video"}, "358": {"title": "Video (US National Park Service)", "snippet": "", "uploaded": "", "thumbnail": "https://encrypted-tbn2.gstatic.com/images?q=tbn:ANd9GcR4jmmw3hdDYhhUa6gtZUjZ3mkGqMAJ-aow8D558yOthabuuHF36eWpJCi6", "url": "https://www.nps.gov/media/video/view.htm%3Fid%3DFFE6C27D-A5B1-D332-806A4F9D91212C0A", "type": "video"}, "359": {"title": "Kenai Fjords National Park Tour Cruise with Dinner on Fox ...", "snippet": "", "uploaded": "", "thumbnail": "https://encrypted-tbn2.gstatic.com/images?q=tbn:ANd9GcTHJS3c_VtwQxhaOvr92i_7PeXDuu774XiZF6BcvwRf8F5d0QBVR7ofN-Wj", "url": "https://www.alaskacollection.com/day-tours/kenai-fjords-tours/kenai-fjords-national-park-tour-with-dinner-on-fox-island/", "type": "video"}, "360": {"title": "100 Digital Ways to Celebrate NPS - National Park Foundation", "snippet": "", "uploaded": "", "thumbnail": "https://encrypted-tbn2.gstatic.com/images?q=tbn:ANd9GcSx2DknC7eZGcWEJXIvnFT91ZmTGP4xjHc0dkmVdk2WmoyAHY5nl6Nzuri8_oE", "url": "https://www.nationalparks.org/connect/blog/connecting-national-parks-no-matter-where-you-are", "type": "video"}, "361": {"title": "19 Things You Didn't Know About National Parks - SelectHealth", "snippet": "", "uploaded": "", "thumbnail": "https://encrypted-tbn3.gstatic.com/images?q=tbn:ANd9GcSXI3baXbwHc92cYanLjikb_nPZCyLjsVuSLQovddsnLolKWaBzK60ZOzYz", "url": "https://selecthealth.org/blog/2016/10/national-parks", "type": "video"}, "362": {"title": "Horseback Riding | Activities | Shenandoah National Park", "snippet": "", "uploaded": "", "thumbnail": "https://encrypted-tbn2.gstatic.com/images?q=tbn:ANd9GcT9H0SyVReD39uHc3xEkOSHr-QnWKCyunxs6LG3KtAoWNJresXY09c8_ff80QdJ", "url": "https://www.goshenandoah.com/activities-events/horseback-riding", "type": "video"}, "363": {"title": "Active Trails | National Park Foundation", "snippet": "", "uploaded": "", "thumbnail": "https://encrypted-tbn3.gstatic.com/images?q=tbn:ANd9GcS1fn1_MTQHB4vq_NQnD2IYasOHbBKWlVAy8fL94e86L1Am7Q31N27HqS4", "url": "https://www.nationalparks.org/our-work/programs/active-trails", "type": "video"}, "364": {"title": "Emergency Department \u2013 National Park Medical Center", "snippet": "", "uploaded": "", "thumbnail": "https://encrypted-tbn3.gstatic.com/images?q=tbn:ANd9GcQQbz4s1qg9MAXhBZzkc6F8E4Tp0ABmPqWXvHhis02WXVeb5QveTZxxKiCz", "url": "https://nationalparkmedical.com/services-technology/emergency-department/", "type": "video"}, "365": {"title": "Yosemite Transportation and YARTS - Yosemite National Park", "snippet": "", "uploaded": "", "thumbnail": "https://encrypted-tbn0.gstatic.com/images?q=tbn:ANd9GcShQzsfWPHWXRP8pPzLXSOaPIbgI_BdAOc3G40LjDDjO0yjyC079F-huPek", "url": "https://www.yosemite.com/transportation/", "type": "video"}, "366": {"title": "Yellowstone National Park Glamping Resort & Lodging ...", "snippet": "", "uploaded": "", "thumbnail": "https://encrypted-tbn3.gstatic.com/images?q=tbn:ANd9GcQVhHUTnMpBLBKHH6LATtYACJGIETi-uCIpISFr2DbdCym002UR3qeX6Q4", "url": "https://www.undercanvas.com/camps/yellowstone/", "type": "video"}, "367": {"title": "TOP 5 National Parks in the US | Must Do Travels - YouTube", "snippet": "", "uploaded": "", "thumbnail": "https://i.ytimg.com/vi/i4plOCPf8g4/default.jpg?sqp=-oaymwEECHQQQQ&rs=AMzJL3mg7c08Ujo4u67PYhvUR17RwyX5Kg", "url": "https://www.youtube.com/watch?v=i4plOCPf8g4", "type": "video"}, "368": {"title": "Toddler suffers burns after falling into Yellowstone 'thermal ...", "snippet": "", "uploaded": "", "thumbnail": "https://encrypted-tbn0.gstatic.com/images?q=tbn:ANd9GcRvMhy8dp_S5RuS1_xwsh94JDpnbP-IQcQS8bn7O3ne-f2nQkmxzd6Vfo1Q_F2c", "url": "https://www.insider.com/toddler-suffers-burns-after-falling-into-yellowstone-thermal-feature-2020-10", "type": "video"}, "369": {"title": "National Parks & Monuments in Wyoming | Travel Wyoming", "snippet": "", "uploaded": "", "thumbnail": "https://encrypted-tbn2.gstatic.com/images?q=tbn:ANd9GcTvb705eSDJ1VRTJrnhbctaFofsK5Zgoi3eqYw5-MZzShm21HDa4SrflBQ", "url": "https://travelwyoming.com/national-parks", "type": "video"}, "370": {"title": "Hines Hill Campus \u2013 Conservancy for Cuyahoga Valley ...", "snippet": "", "uploaded": "", "thumbnail": "https://encrypted-tbn3.gstatic.com/images?q=tbn:ANd9GcTMfENdE4pCHzS9p0W1oEfZavXAZzC2sZBXCktJOvwOB9YWfy-asjubLA", "url": "https://www.conservancyforcvnp.org/experience/space-rental/weddings/hines-hill-campus/", "type": "video"}, "371": {"title": "Photos & Videos | Sequoia & Kings Canyon National Parks", "snippet": "", "uploaded": "", "thumbnail": "https://encrypted-tbn2.gstatic.com/images?q=tbn:ANd9GcT_rqkqnLRHJtZ3QojWdi1Af_NkY3MOn90-kbj_5lV8NUabs9j7VQ3yfPHw", "url": "https://www.visitsequoia.com/about-us/photos-videos", "type": "video"}, "372": {"title": "Yellowstone, the First National Park | National Geographic ...", "snippet": "", "uploaded": "", "thumbnail": "https://encrypted-tbn1.gstatic.com/images?q=tbn:ANd9GcR9LewQ0kCQmLOtXDNfWR3y9b2cIt_4usTwAiSYYtBsq4WyPtHPmA8TltA", "url": "https://www.nationalgeographic.org/video/yellowstone-first-national-park/", "type": "video"}, "373": {"title": "See all U.S. National Parks in One Minute | National ...", "snippet": "", "uploaded": "", "thumbnail": "https://i.ytimg.com/vi/lva1m8cl9-Q/default.jpg?sqp=-oaymwEECHQQQQ&rs=AMzJL3lNhLQnv8IJyEk0y0QK-3ua9sUdQw", "url": "https://www.youtube.com/watch?v=lva1m8cl9-Q", "type": "video"}, "374": {"title": "Yellowstone Jobs | Yellowstone National Park Lodges", "snippet": "", "uploaded": "", "thumbnail": "https://encrypted-tbn3.gstatic.com/images?q=tbn:ANd9GcTCJupeqr8U8-1Zd8z99xRLcyE2P30bJrzJC03oLzEFHpaDAoplp2v_P3g", "url": "https://www.yellowstonenationalparklodges.com/join-our-team/", "type": "video"}, "375": {"title": "Experience Yosemite National Park CA | TravelYosemite.com", "snippet": "", "uploaded": "", "thumbnail": "https://encrypted-tbn1.gstatic.com/images?q=tbn:ANd9GcSVO26C78vKSlyjoA2doVeKXtlgx4f3E5q0AvlKEHFeyPFsgVIT4vJcm2eU", "url": "https://www.travelyosemite.com/things-to-do/experience-yosemite-national-park/", "type": "video"}, "376": {"title": "Kenai Fjords National Park Tour Cruise | Kenai Fjords Tours", "snippet": "", "uploaded": "", "thumbnail": "https://encrypted-tbn3.gstatic.com/images?q=tbn:ANd9GcRs4HPu2JOCsuEW9KmDhtN5tjeCRHDcFb3eDNpKcjlhG5OqDIGrU0VwfoE", "url": "https://www.alaskacollection.com/day-tours/kenai-fjords-tours/kenai-fjords-national-park-tour/", "type": "video"}, "377": {"title": "Enrollment Tutorials & Videos | National Park College", "snippet": "", "uploaded": "", "thumbnail": "https://encrypted-tbn2.gstatic.com/images?q=tbn:ANd9GcRe6WG6rc51K98KPmzNc2qYguZgppR07rm2aVbAa7ALRGQlWtfoeDAojswE", "url": "https://np.edu/admissions/enrollment-tutorials.aspx", "type": "video"}, "378": {"title": "Giant City State Park - Parks - Illinois.gov", "snippet": "", "uploaded": "", "thumbnail": "https://encrypted-tbn1.gstatic.com/images?q=tbn:ANd9GcRXXL8ruDnnKL_1jzTE2cbxyCX21py8FtjhtFnOuGwzgohZIfDdI2rQVMQ", "url": "https://www2.illinois.gov/dnr/Parks/Pages/GiantCity.aspx", "type": "video"}, "379": {"title": "Happy Days Lodge \u2013 Conservancy for Cuyahoga Valley ...", "snippet": "", "uploaded": "", "thumbnail": "https://encrypted-tbn3.gstatic.com/images?q=tbn:ANd9GcTiz5gviXR9AZ-gxNfR-Sf8bbISJRZfVlkjItcGhB30yFUVrmb-bICBwHo", "url": "https://www.conservancyforcvnp.org/experience/space-rental/weddings/happy-days-lodge/", "type": "video"}, "380": {"title": "Tallulah Gorge State Park | Department Of Natural Resources ...", "snippet": "", "uploaded": "", "thumbnail": "https://encrypted-tbn2.gstatic.com/images?q=tbn:ANd9GcT0-gWVaG9cvYlGN99ms_rdmJ0zrBIThQcMSeM2t6Iu7sjtyHk00dxVjv6cPLh1", "url": "http://gastateparks.org/TallulahGorge", "type": "video"}, "381": {"title": "National Parks at Benaroya \u2013 Washington's National Park Fund", "snippet": "", "uploaded": "", "thumbnail": "https://encrypted-tbn0.gstatic.com/images?q=tbn:ANd9GcTu_ivnT2FL9hrt1YYaflvhuzVxkANJEMYoxV1esFhQA1NFfjkZ7CQ21ME", "url": "https://wnpf.org/national-parks-benaroya/", "type": "video"}, "382": {"title": "Lassen Volcanic National Park | VisitRedding.com", "snippet": "", "uploaded": "", "thumbnail": "https://encrypted-tbn2.gstatic.com/images?q=tbn:ANd9GcTjLqHSQ38yC2yoe7-S6h3qskyzgjflh852VMkNGcY3Cu9wH4OYPjshO927", "url": "https://www.visitredding.com/lassen-volcanic-national-park", "type": "video"}, "383": {"title": "Careers | Golden Gate National Parks Conservancy", "snippet": "", "uploaded": "", "thumbnail": "https://encrypted-tbn3.gstatic.com/images?q=tbn:ANd9GcRC7qTAvLlPzXy7Q_ZxLVqeplNQytvaqgwyKVstI4hLvpqgdxxOHMldeYQ", "url": "https://www.parksconservancy.org/careers", "type": "video"}, "384": {"title": "Yosemite National Park Vacation Travel Guide | Expedia ...", "snippet": "", "uploaded": "", "thumbnail": "https://i.ytimg.com/vi/9fJEFi3ccwI/default.jpg?sqp=-oaymwEECHQQQQ&rs=AMzJL3nAGN0csBBQ8PjyKIzQx_Ka0kktXA", "url": "https://www.youtube.com/watch?v=9fJEFi3ccwI", "type": "video"}, "385": {"title": "Glacier National Park Video Series - Montana", "snippet": "", "uploaded": "", "thumbnail": "https://encrypted-tbn1.gstatic.com/images?q=tbn:ANd9GcSEFokJQ8MixDMdLh1-s4XqC3apcxII-5kbDq3MU0qL1HFn4YUQHHtD6JU", "url": "https://www.visitmt.com/glacier/video-series.html", "type": "video"}, "386": {"title": "Park Photos of Pocono Mountains | National & State Parks", "snippet": "", "uploaded": "", "thumbnail": "https://encrypted-tbn1.gstatic.com/images?q=tbn:ANd9GcThEwClb50z1fxlPDE0F43vl5yqrzNjyHHRKI0yaljyX_PC-jrFzWULY9c", "url": "https://www.poconomountains.com/things-to-do/national-state-and-local-parks/", "type": "video"}, "387": {"title": "Biscayne National Park - Home | Facebook", "snippet": "", "uploaded": "", "thumbnail": "https://encrypted-tbn3.gstatic.com/images?q=tbn:ANd9GcRHhZzpPH0OX1-NmOTsv3pksAH4YWWXQO5YaizfrXcoOoPih5kBIOmzS2Qe", "url": "https://www.facebook.com/BiscayneNPS/", "type": "video"}, "388": {"title": "5 Reasons Congress Should Pass New Bill to Fix National Parks", "snippet": "", "uploaded": "", "thumbnail": "https://encrypted-tbn3.gstatic.com/images?q=tbn:ANd9GcQzUTadm_3F7et3ePnj5hTaJp37VMm0JjdHIRXEC-WSD2EueBU4CQYAooky4Tw", "url": "https://www.pewtrusts.org/en/research-and-analysis/articles/2020/03/17/5-reasons-congress-should-pass-new-bill-to-fix-national-parks", "type": "video"}, "389": {"title": "Brown Bear Cam - Brooks Falls in Katmai National Park ...", "snippet": "", "uploaded": "", "thumbnail": "https://encrypted-tbn1.gstatic.com/images?q=tbn:ANd9GcRiEQu2B9FURshp3DkM2PAoHo7tc6-kfLiCmXUKUZcXMwJurnZGESBjOvXW", "url": "https://explore.org/livecams/brown-bears/brown-bear-salmon-cam-brooks-falls", "type": "video"}, "390": {"title": "Jedediah Smith Redwoods SP - California State Parks - CA.gov", "snippet": "", "uploaded": "", "thumbnail": "https://encrypted-tbn3.gstatic.com/images?q=tbn:ANd9GcTQKhfHSJHwK_kRqsku8fMUAFLvNJkRaTAe1qpsvVMjUj-8Mhu9bhsnxV0", "url": "https://www.parks.ca.gov/?page_id=413", "type": "video"}, "391": {"title": "Transportation Scholars | National Park Foundation", "snippet": "", "uploaded": "", "thumbnail": "https://encrypted-tbn1.gstatic.com/images?q=tbn:ANd9GcRyKegXNnjZghzrHA6zpK19jPXOXMAN0uKrnekkApPtJhevqvV-7gC0visv", "url": "https://www.nationalparks.org/our-work/programs/transportation-scholars", "type": "video"}, "392": {"title": "Boise National Forest - Home - USDA Forest Service", "snippet": "", "uploaded": "", "thumbnail": "https://encrypted-tbn0.gstatic.com/images?q=tbn:ANd9GcQtYn7Z3dmLi2zpd3nzgC1kHEvAMecOkTutWo-JrxUZjkeZCnkQ2_nee8zB", "url": "https://www.fs.usda.gov/boise", "type": "video"}}
