# Supplementary material for: An architecture for non-linear discovery of aggregated multimedia document web search results
Source: PeerJ Comput Sci. 2021 Apr 21;7:e449. doi: 10.7717/peerj-cs.449 (PMC8080422; doi:10.7717/peerj-cs.449)
Supplement: Supplemental Information 1 — We used each query cached file as the single experimental run. We calculated the mean from 5 iterations and again calculated the mean average of 5 iterations in the end. [file peerj-cs-07-449-s001.zip › QUERY_CACHE/snip_view23]

{"0": {"title": "Star Wars - Wikipedia", "snippet": "Star Wars is an American epic space opera media franchise created by George Lucas, which began with the eponymous 1977 film and quickly became a\u00a0...", "url": "https://en.wikipedia.org/wiki/Star_Wars", "type": "web"}, "1": {"title": "StarWars.com | The Official Star Wars Website", "snippet": "The official site for Star Wars, featuring the latest on Star Wars: The Rise of Skywalker and The Mandalorian, as well as Star Wars series, video games, books,\u00a0...", "url": "https://www.starwars.com/", "type": "web"}, "2": {"title": "Star Wars Movies | StarWars.com", "snippet": "Explore the Star Wars movies, from The Phantom Menace to The Last Jedi, Rogue One, and Solo -- with clips, behind the scenes videos, and more!", "url": "https://www.starwars.com/films", "type": "web"}, "3": {"title": "Star Wars | Wookieepedia | Fandom", "snippet": "Star Wars is a science-fiction franchise comprising movies, books, comics, video games, toys, live action shows, and animated shows. It is a fictional universe\u00a0...", "url": "https://starwars.fandom.com/wiki/Star_Wars", "type": "web"}, "4": {"title": "Star Wars - YouTube", "snippet": "Welcome to the official Star Wars YouTube channel -- home to a galaxy of Star Wars videos including trailers, behind-the-scenes featurettes, and original ser...", "url": "https://www.youtube.com/user/starwars", "type": "web"}, "5": {"title": "Star Wars timeline from Phantom Menace to Rise of Skywalker", "snippet": "Note: Contains major spoilers for the Star Wars movies and television shows. Duh.) Episode I: The Phantom ...", "url": "https://www.digitalspy.com/movies/a825727/star-wars-timeline-chronology-phantom-menace-to-last-jedi/", "type": "web"}, "6": {"title": "Star Wars | History, Movies, & Facts | Britannica", "snippet": "Star Wars, film series created by George Lucas that became one of the most successful and influential franchises in movie history. Begun in the 1970s and '80s\u00a0...", "url": "https://www.britannica.com/topic/Star-Wars-film-series", "type": "web"}, "7": {"title": "How to watch the Star Wars movies in order | TechRadar", "snippet": "Sep 29, 2020 \u2014 The Star Wars order explained, including both the release and chronological orders of the movies.", "url": "https://www.techradar.com/how-to/how-to-watch-the-star-wars-movies-in-order", "type": "web"}, "8": {"title": "The Science of Star Wars - Georgia Tech News Center", "snippet": "From light speed to hyper drives to lightsabers and autonomous robots, Star Wars was certainly way ahead of ...", "url": "https://www.news.gatech.edu/features/science-star-wars", "type": "web"}, "9": {"title": "Star Wars News Net", "snippet": "Star Wars News Net - Star Wars News Net is your source for news - Covering everything from the films, TV shows, novels, comics and more. SWNN - A Force for\u00a0...", "url": "https://www.starwarsnewsnet.com/", "type": "web"}, "10": {"title": "Star Wars Saga - Rotten Tomatoes: Movies | TV Shows ...", "snippet": "Star Wars Saga. A long time ago in a galaxy far, far away, Star Wars redefined blockbuster moviemaking, and its sequels,\u00a0...", "url": "https://www.rottentomatoes.com/franchise/star_wars_saga", "type": "web"}, "11": {"title": "Star Wars - Amazon.com", "snippet": "Amazon.com Star Wars Store. Become part of the Star Wars Saga on Amazon.com. Shop products, both new and classic, from the Original Star Wars trilogy,\u00a0...", "url": "https://www.amazon.com/Star-Wars/b?ie=UTF8&node=281446", "type": "web"}, "12": {"title": "Star Wars Collectibles | Sideshow Collectibles", "snippet": "Products 1 - 24 of 298 \u2014 Officially licensed Star Wars collectibles, figures, statues, prop replicas and art prints! Sideshow has the droids you're looking for!", "url": "https://www.sideshow.com/brands/star-wars", "type": "web"}, "13": {"title": "Star Wars - Home | Facebook", "snippet": "Star Wars. 19M likes. Welcome to the official home of Star Wars on Facebook. Follow along for exclusive news, updates and insider access, and May the...", "url": "https://www.facebook.com/StarWars/", "type": "web"}, "14": {"title": "Star Wars News & Updates: Movies, TV Shows, and Video ...", "snippet": "Synopsis. Star Wars has grown to become one of the entertainment industry's biggest franchises over the decades. It started out with 1977's Star Wars Episode IV:\u00a0...", "url": "https://screenrant.com/tag/star-wars/", "type": "web"}, "15": {"title": "Star Wars: Building a Galaxy With Code (Blockly) - Code.org", "snippet": "Starwars blocks intro. Star Wars: Building a Galaxy with Code - Introduction. Instructions. Immersive Reader ...", "url": "https://code.org/api/hour/begin/starwarsblocks", "type": "web"}, "16": {"title": "Star Wars Toys & Action Figures | shopDisney", "snippet": "Official Star Wars toys, action figures and figurines for kids & adults. A universe of Jedi approved playsets, badges, lightsabers, plush items & more at\u00a0...", "url": "https://www.shopdisney.com/franchises/star-wars/toys/", "type": "web"}, "17": {"title": "Star Wars: Squadrons Multiplayer Review: the space combat ...", "snippet": "2 days ago \u2014 Star Wars: Squadrons, EA's new combat flight sim, slows down the pace and replaces the mindless one-button abilities with intricate systems\u00a0...", "url": "https://www.theverge.com/21508084/star-wars-squadrons-multiplayer-review-ea", "type": "web"}, "18": {"title": "Star Wars: The Old Republic", "snippet": "Official site. BioWare and LucasArts bring you the next evolution in MMO Gameplay: Story.", "url": "https://www.swtor.com/", "type": "web"}, "19": {"title": "STAR WARS\u2122: Squadrons \u2013 First-Person Multiplayer Space ...", "snippet": "Buckle up! Master the art of starfighter combat and feel the rush of first-person multiplayer space dogfights in ...", "url": "https://www.ea.com/games/starwars/squadrons", "type": "web"}, "20": {"title": "Star Wars (@starwars) \u2022 Instagram photos and videos", "snippet": "13.5m Followers, 115 Following, 3963 Posts - See Instagram photos and videos from Star Wars (@starwars)", "url": "https://www.instagram.com/starwars/?hl=en", "type": "web"}, "21": {"title": "STAR WARS\u2122: Squadrons on Steam", "snippet": "Oct 1, 2020 \u2014 Master the art of starfighter combat in the authentic piloting experience STAR WARS\u2122: Squadrons. Feel the adrenaline of first-person\u00a0...", "url": "https://store.steampowered.com/app/1222730/STAR_WARS_Squadrons/", "type": "web"}, "22": {"title": "Star Wars Attractions & Merchandise | Walt Disney World Resort", "snippet": "Celebrate 'Star Wars' with attractions, entertainment and shopping at Disney's Hollywood Studios at Walt Disney World Resort in Florida.", "url": "https://disneyworld.disney.go.com/attractions/hollywood-studios/star-wars/", "type": "web"}, "23": {"title": "Star Wars: Episode IX - The Rise of Skywalker (2019) - IMDb", "snippet": "Directed by J.J. Abrams. With Daisy Ridley, John Boyega, Oscar Isaac, Adam Driver. The surviving members of the resistance face the First Order once again,\u00a0...", "url": "https://www.imdb.com/title/tt2527338/", "type": "web"}, "24": {"title": "Star Wars: Official Merchandise at Zazzle", "snippet": "Purchase merchandise from Zazzle's Star Wars store. Shop for products with officially licensed images & designs. Order yours today!", "url": "https://www.zazzle.com/store/starwars", "type": "web"}, "25": {"title": "Star Wars Games | LOL Star Wars - Disney LOL", "snippet": "Play official Star Wars Games! Check out free games from all your favorite Star Wars characters like Yoda and Ezra Bridger.", "url": "https://lol.disney.com/star-wars-games", "type": "web"}, "26": {"title": "Hasbro Star Wars - Toys, Action Figures, Characters ...", "snippet": "Get ready and expand your Star Wars collection with our new Star Wars toys & action figure, characters and adventure figure. Introducing Star Wars the black\u00a0...", "url": "https://starwars.hasbro.com/en-us", "type": "web"}, "27": {"title": "Star Wars : Target", "snippet": "Explore what's new in the galaxy. Shop Target for Star Wars products at great prices. Free shipping on orders $35+ or free same-day pickup in store.", "url": "https://www.target.com/c/star-wars/-/N-5tdvp", "type": "web"}, "28": {"title": "Star Wars - Inverse", "snippet": "New Star Wars movie: Vader comic brings back a shocking Sith villain. Jake Kleinman. Entertainment. 10.7.2020 4:00 AM. Star Wars prequels theory finally\u00a0...", "url": "https://www.inverse.com/topic/star-wars", "type": "web"}, "29": {"title": "STAR WARS\u2122: Squadrons | Xbox", "snippet": "Buckle up, feel the adrenaline of first-person multiplayer space dogfights alongside your squadron, and learn what it means to be a pilot in a thrilling STAR WARS\u00a0...", "url": "https://www.xbox.com/en-US/games/star-wars-squadrons", "type": "web"}, "30": {"title": "Star Wars The Black Series - Hasbro Pulse", "snippet": "136 results \u2014 Collectors can imagine the biggest battles and missions in the Star Wars saga with figures from Star Wars The Black Series! With exquisite features\u00a0...", "url": "https://hasbropulse.com/collections/star-wars-the-black-series", "type": "web"}, "31": {"title": "Star Wars Posters - Officially Licensed Prints | Displate", "snippet": "Great selection of Star Wars Posters - official movie posters and unique licensed prints. Amazing quality. Fast, Worldwide Shipping. Shop now!", "url": "https://displate.com/star_wars", "type": "web"}, "32": {"title": "Star Wars | Latest News, Photos & Videos | WIRED", "snippet": "Find the latest Star Wars news from WIRED. See related science and technology articles, photos, slideshows and videos.", "url": "https://www.wired.com/tag/star-wars/", "type": "web"}, "33": {"title": "Star Wars order: Best order to watch the movies and shows", "snippet": "May 4, 2020 \u2014 The three Star Wars trilogies are finally coming to an end, and with the release of The Rise of Skywalker, there's no better time to rewatch.", "url": "https://www.pocket-lint.com/tv/news/star-wars/147767-star-wars-machete-best-movie-viewing-order", "type": "web"}, "34": {"title": "50 Best 'Star Wars' Characters of All Time - Updated - Rolling ...", "snippet": "May 4, 2020 \u2014 50 Best 'Star Wars' Characters of All Time. From Mos Eisely aliens to the most dangerous Jedi ever, our updated ranking of the heroes and\u00a0...", "url": "https://www.rollingstone.com/movies/movie-lists/50-best-star-wars-characters-of-all-time-145533/", "type": "web"}, "35": {"title": "Star Wars: Stormtrooper - Razer", "snippet": "Complete your Star Wars collection with these PC peripherals Razer Stormtrooper\u2122 Edition - Gaming Keyboard, Gaming Mouse, and Mouse Mat.", "url": "https://www.razer.com/campaigns/stormtrooper", "type": "web"}, "36": {"title": "Star Wars Action Figures & Star Wars Toys - Entertainment Earth", "snippet": "Items 1 - 60 of 2053 \u2014 Journey into the unknown with Star Wars action figures and toys from Entertainment Earth. We certainly have the Star Wars merchandise\u00a0...", "url": "https://www.entertainmentearth.com/s/star-wars/t", "type": "web"}, "37": {"title": "Star Wars Latest News | SYFY WIRE", "snippet": "All about Star Wars - uncut footage, behind-the-scene pics and news about Star Wars games - Be up-to-date with SYFY WIRE!", "url": "https://www.syfy.com/tags/star-wars", "type": "web"}, "38": {"title": "Star Wars | Barnes & Noble\u00ae", "snippet": "Star Wars \u00b7 Product Type \u00b7 Prices \u00b7 Ages \u00b7 Formats \u00b7 Books \u00b7 Only at Barnes & Noble \u00b7 LEGO Star Wars \u00b7 Kids' Books.", "url": "https://www.barnesandnoble.com/b/star-wars/_/N-1p49", "type": "web"}, "39": {"title": "Star Wars Collection: Shoes, Sneakers & Apparel | adidas US", "snippet": "This holiday season: 3-Stripes. Three drops. One intergalactic colab between adidas and Star Wars.", "url": "https://www.adidas.com/us/star_wars", "type": "web"}, "40": {"title": "STAR WARS\u2122: Squadrons - Epic Games Store", "snippet": "Oct 1, 2020 \u2014 STAR WARS\u2122: Squadrons includes the Fortnite Vanguard Squadrons X-wing Glider for FREE until October 1st, 2021 @ 11:59pm ET.", "url": "https://www.epicgames.com/store/en-US/product/star-wars-squadrons/home", "type": "web"}, "41": {"title": "Making Star Wars | From the Prequels to the Sequels!", "snippet": "Making Star Wars is the leading source in original podcast content, spoilers, speculation and discussion of Star Wars: The Last Jedi, Han Solo, and more.", "url": "https://makingstarwars.net/", "type": "web"}, "42": {"title": "Star Wars movies and shows | Disney+", "snippet": "Disney+ gives you endless access to all the Star Wars movies and TV series that you can binge-watch. Start streaming now.", "url": "https://www.disneyplus.com/en-gb/brand/star-wars", "type": "web"}, "43": {"title": "Every new Star Wars movie and TV show confirmed so far ...", "snippet": "Sep 2, 2020 \u2014 All the new Star Wars movies coming our way over the next few years.", "url": "https://www.gamesradar.com/upcoming-star-wars-movies/", "type": "web"}, "44": {"title": "STAR WARS\u2122: Squadrons on PS4 | Official PlayStation ...", "snippet": "VR Games may cause some players to experience motion sickness. Master the art of starfighter combat in the authentic piloting experience STAR WARS\u2122:\u00a0...", "url": "https://store.playstation.com/en-us/product/UP0006-CUSA15080_00-STARWARSQUADRONS", "type": "web"}, "45": {"title": "Star Wars\u2122 | Themes | Official LEGO\u00ae Shop US", "snippet": "Star Wars\u2122. Builders can join forces to build the iconic All-Stars from their favourite Star Wars\u2122 movies.", "url": "https://www.lego.com/en-us/themes/star-wars", "type": "web"}, "46": {"title": "Star Wars: Legion - Fantasy Flight Games", "snippet": "Star Wars: Legion invites you to join the unsung battles of the Galactic Civil War as the commander of a unique army filled with troopers, powerful ground or\u00a0...", "url": "https://www.fantasyflightgames.com/en/products/star-wars-legion/", "type": "web"}, "47": {"title": "Star Wars | 300+ ideas on Pinterest in 2020 | star wars, star ...", "snippet": "Apr 14, 2020 - Explore From up North's board \"Star Wars\", followed by 142838 people on Pinterest. See more ideas about Star wars, Star wars art, War.", "url": "https://www.pinterest.se/fromupnorth/star-wars/", "type": "web"}, "48": {"title": "Star Wars | Pottery Barn Kids", "snippet": "Palo Alto, CA 94304. (650) 321-2563. Mon - Sat: 10:00 AM - 7:00 PM; Sun: 12:00 PM - 6:00 PM. Set As My Store; GALLERIA AT ROSEVILLE. 1151 Galleria Blvd.", "url": "https://www.potterybarnkids.com/pages/star-wars/", "type": "web"}, "49": {"title": "Star Wars | Film | The Guardian", "snippet": "4 days ago \u2014 Ever wanted to be an X-Wing pilot? Playing this game immersively with VR is the closest yet to being in the cockpit, flying missions on both\u00a0...", "url": "https://www.theguardian.com/film/starwars", "type": "web"}, "50": {"title": "Star Wars Action Figures | Star Wars Toys & Collectibles ...", "snippet": "You don't need to be in a galaxy far, far away to find Star Wars action figures! Discover a wide selection of collectibles from the popular sci-fi franchise.", "url": "https://www.bigbadtoystore.com/brand/StarWars", "type": "web"}, "51": {"title": "STAR WARS \u2013 Loungefly.com", "snippet": "View All \u00b7 Dresses \u00b7 Fashion Tops \u00b7 Star Wars \u00b7 View All \u00b7 Fashion Tops \u00b7 Skirts \u00b7 SALE \u00b7 BACKPACKS \u00b7 CROSSBODY BAGS \u00b7 COIN BAGS \u00b7 COSMETIC BAGS\u00a0...", "url": "https://www.loungefly.com/collections/brands-star-wars", "type": "web"}, "52": {"title": "Star Wars: News & Reviews | Den of Geek", "snippet": "Star Wars. Search topic: Ad\u00a0...", "url": "https://www.denofgeek.com/star-wars/", "type": "web"}, "53": {"title": "Star Wars Games, Accessories & Collectibles | GameStop", "snippet": "Shop for the newest releases in the Star Wars video game franchise. Check out expansions, DLC, classic titles in the series and more.", "url": "https://www.gamestop.com/collection/star-wars", "type": "web"}, "54": {"title": "Star Wars x Pandora | Star Wars Jewelry & Charms | Pandora ...", "snippet": "Keep the Force close and collect jewelry from the Star Wars x Pandora collection, inspired by the iconic movies and full of details Star Wars\u2122 fans will love.", "url": "https://us.pandora.net/en/jewelry/star-wars-collection/", "type": "web"}, "55": {"title": "Star Wars - CBS News", "snippet": "News, interviews and behind-the-scenes features about the origins and continuation of George Lucas' mythic saga.", "url": "https://www.cbsnews.com/feature/star-wars/", "type": "web"}, "56": {"title": "Star Wars Merchandise - Walmart.com - Walmart.com", "snippet": "Shop for Star Wars Merchandise at Walmart.com. Browse Star Wars Movies, Star Wars Costumes, Star Wars Video Games and Star Wars Toys. Save money.", "url": "https://www.walmart.com/cp/star-wars/1229472", "type": "web"}, "57": {"title": "Star Wars\u2122 Rival Run Weekend presented by ... - runDisney", "snippet": "Get an overview of the racing events for Star Wars Rival Run Weekend presented by OtterBox on April 4 - 7, 2019 at Walt Disney World Resort in Florida.", "url": "https://www.rundisney.com/events/disneyworld/star-wars-rival-run-weekend/", "type": "web"}, "58": {"title": "Star Wars order | What order should I watch the Star Wars ...", "snippet": "Jun 23, 2020 \u2014 Star Wars chronological movie order \u00b7 Episode I: The Phantom Menace (1999) \u00b7 Episode II: Attack of the Clones (2002) \u00b7 Star Wars: The Clone Wars\u00a0...", "url": "https://www.radiotimes.com/news/film/2020-06-23/how-to-watch-the-star-wars-movies-in-the-right-order/", "type": "web"}, "59": {"title": "Star Wars Washable Rugs | Ruggable", "snippet": "Shop a wide variety of Star Wars themed area rugs and runners on Ruggable. Our rugs are machine-washable, stain-resistant and water-resistant.", "url": "https://ruggable.com/pages/star-wars-rugs", "type": "web"}, "60": {"title": "Star Wars - CNET - CNET.com", "snippet": "Learn about Star Wars on CNET. Read the most important product reviews and follow the tech news and more.", "url": "https://www.cnet.com/tags/star-wars/", "type": "web"}, "61": {"title": "Star Wars | PEOPLE.com", "snippet": "Adidas and Star Wars Launch Fur-Covered Chewbacca Sneaker. The fur-covered sneaker will be available for \u00a3119.95 GBP (approx. $155 USD) on\u00a0...", "url": "https://people.com/tag/star-wars/", "type": "web"}, "62": {"title": "Star Wars | Latest News And Breaking Stories | Nerdist", "snippet": "Stay current on Star Wars news and updates with Nerdist. We cover movies, TV shows, comics, theories, and more. Click here!", "url": "https://nerdist.com/topic/starwars/", "type": "web"}, "63": {"title": "Star Wars: Squadrons gets voice commands with this premium ...", "snippet": "3 days ago \u2014 Star Wars: Squadrons gets voice commands with this premium PC mod. Michael Dorn \u2014 yes, Worf \u2014 supplies one of three pilot voices. By Owen\u00a0...", "url": "https://www.polygon.com/2020/10/8/21507744/star-wars-squadrons-voice-commands-module-pc-hcs-voicepacks-mod-vr-hotas", "type": "web"}, "64": {"title": "Star Wars | Movieweb", "snippet": "The opening crawl text for Star Wars: The High Republic, Lucasfilm's massive new publishing initiative, has been released. Ryan Scott Oct 7, 2020. 1.", "url": "https://movieweb.com/star-wars/", "type": "web"}, "65": {"title": "Star Wars - Cameo", "snippet": "Get the Cameo app to view the latest content, DM your idols, share your Cameos + more. Just like that.", "url": "https://www.cameo.com/browse/actors/movies/star-wars", "type": "web"}, "66": {"title": "Star Wars: Squadrons first impressions | CNN Underscored", "snippet": "Oct 1, 2020 \u2014 \"Star Wars\" flight sims were massively popular in the '90s and early 2000s, but it's been over 15 years since we've seen a full-fledged title\u00a0...", "url": "https://www.cnn.com/2020/10/01/cnn-underscored/star-wars-squadrons-review/index.html", "type": "web"}, "67": {"title": "Star Wars | EW.com", "snippet": "Ridley says the Star Wars braintrust were \"toying with an Obi-Wan connection\" in Rise of Skywalker.", "url": "https://ew.com/tag/star-wars/", "type": "web"}, "68": {"title": "Upcoming Star Wars Movies and TV Shows: A Complete List ...", "snippet": "Dec 14, 2017 \u2014 Since The Force Awakens hit theaters in 2015, the Disney-owned Lucasfilm has released five new Star Wars movies, completing the Stars\u00a0...", "url": "https://time.com/5045736/upcoming-star-wars-movies/", "type": "web"}, "69": {"title": "- Star Wars Celebration", "snippet": "To our Star Wars Celebration Fans and Friends, At Star Wars Celebration, the health and safety of our fans, attendees, exhibitors, guests and staff is always our\u00a0...", "url": "https://www.starwarscelebration.com/", "type": "web"}, "70": {"title": "Star Wars - latest news, breaking stories and comment - The ...", "snippet": "The 'Brave New World' star was all set to be the next Hollywood heavyweight and then the Star Wars film, in which he played Han Solo, bombed. But failure is\u00a0...", "url": "https://www.independent.co.uk/topic/star-wars", "type": "web"}, "71": {"title": "Star Wars\u2122: Galaxy of Heroes - Apps on Google Play", "snippet": "Live your Star Wars\u2122 dreams as you fight with your favorite dark and light side heroes across iconic locations to become master of the galaxy. Create and\u00a0...", "url": "https://play.google.com/store/apps/details?id=com.ea.game.starwarscapital_row&hl=en_US&gl=US", "type": "web"}, "72": {"title": "Star Wars\u2122 Pajamas for the Whole Family | Hanna Andersson", "snippet": "The coolest clothes in the galaxy have landed with new Star Wars\u2122 PJs and accessories for kids and adults with all-over softness and year-round durability.", "url": "https://www.hannaandersson.com/characters-star-wars/", "type": "web"}, "73": {"title": "Star Wars | CBR", "snippet": "Star Wars: The High Republic comics features Keeve Trennis, a newly minted Jedi with a double lightsaber designed by Phil Noto and Cavan Scott. Bea Caicoya 1\u00a0...", "url": "https://www.cbr.com/tag/star-wars/", "type": "web"}, "74": {"title": "Star Wars | Marvel", "snippet": "Star Wars. A long time ago in a galaxy far, far away, the adventures of Luke Skywalker, Han Solo, Princess, Leia, Darth Vader and more continue! Set following\u00a0...", "url": "https://www.marvel.com/comics/events/327/star_wars", "type": "web"}, "75": {"title": "star wars | Williams Sonoma", "snippet": "Shop star wars from Williams Sonoma. Our expertly crafted collections offer a wide of range of cooking tools and kitchen appliances, including a variety of star\u00a0...", "url": "https://www.williams-sonoma.com/search/results.html?words=star+wars", "type": "web"}, "76": {"title": "Keeve begins her Jedi trials in first look at Marvel's 'Star Wars ...", "snippet": "4 days ago \u2014 Writer Cavan Scott and artists Ario Anindito and Mark Morales present a look at Marvel's new series \"Star Wars: The High Republic #1,\"\u00a0...", "url": "https://www.space.com/star-wars-the-high-republic-comic-book-preview", "type": "web"}, "77": {"title": "Star Wars Shirts, Dresses & Clothing | Her Universe", "snippet": "Become the hero you have always wanted to be with the latest merch, shop by license, star wars & more at HerUniverse.com - Dream Your World, Be Your\u00a0...", "url": "https://www.heruniverse.com/shop-by-license/star-wars/", "type": "web"}, "78": {"title": "Star Wars: Squadrons for PC Reviews - Metacritic", "snippet": "Oct 1, 2020 \u2014 Metacritic Game Reviews, Star Wars: Squadrons for PC, Master the art of starfighter combat in the authentic piloting experience Star Wars:\u00a0...", "url": "https://www.metacritic.com/game/pc/star-wars-squadrons", "type": "web"}, "79": {"title": "Star Wars - Cross", "snippet": "Cross has partnered with Disney to create this series of officially licensed Star Wars collectibles commemorating the original 1977 film and the saga born from it.", "url": "https://www.cross.com/cr_en_us/star-wars", "type": "web"}, "80": {"title": "Star Wars: Rebellion | Board Game | BoardGameGeek", "snippet": "Star Wars: Rebellion is a board game of epic conflict between the Galactic Empire and Rebel Alliance for two to four players. Experience the Galactic Civil War\u00a0...", "url": "https://boardgamegeek.com/boardgame/187645/star-wars-rebellion", "type": "web"}, "81": {"title": "Star Wars Intro Creator", "snippet": "Create your own Star Wars opening crawl.", "url": "https://starwarsintrocreator.kassellabs.io/", "type": "web"}, "82": {"title": "Star Wars | Brickset: LEGO set guide and database", "snippet": "Matches 1 - 25 of 791 \u2014 LEGO set database: Star Wars.", "url": "https://brickset.com/sets/theme-Star-Wars", "type": "web"}, "83": {"title": "Star Wars: Episode IV: A New Hope Movie Review", "snippet": "Sci-fi action classic perfect for sharing with kids. Read Common Sense Media's Star Wars: Episode IV: A New Hope review, age rating, and parents guide.", "url": "https://www.commonsensemedia.org/movie-reviews/star-wars-episode-iv-a-new-hope", "type": "web"}, "84": {"title": "The Star Wars\u2122 Home Arcade Game - Arcade1Up", "snippet": "The Star Wars\u2122 Home Arcade Game features the artwork from the original arcade machine on the cabinet and the included riser. The just over 5' tall machine\u00a0...", "url": "https://arcade1up.com/products/star-wars", "type": "web"}, "85": {"title": "Taika Waititi to make new Star Wars film - BBC News", "snippet": "On \"Star Wars Day\", a new big-screen spin-off and another streaming series are announced.", "url": "https://www.bbc.com/news/entertainment-arts-52535428", "type": "web"}, "86": {"title": "OFFICIAL Star Wars Gifts & Merchandise | BoxLunch", "snippet": "We know what you're thinking \u2013 it's a trap\u2026no one could have such a complete collection of official Star Wars Funko Pop! collectibles \u2013 but BoxLunch does (and\u00a0...", "url": "https://www.boxlunch.com/pop-culture/shop-by-license/star-wars/", "type": "web"}, "87": {"title": "Star Wars On Comicbook.com", "snippet": "Comic Book Star Wars, Movies, News, & Digital Comic Books.", "url": "https://comicbook.com/starwars/", "type": "web"}, "88": {"title": "STAR WARS\u2122 Jedi Knight II: Jedi Outcast\u2122 for Nintendo ...", "snippet": "A Nintendo Switch Online membership (sold separately) is required for Save Data Cloud backup. Lucasfilm, the Lucasfilm logo, STAR WARS and related\u00a0...", "url": "https://www.nintendo.com/games/detail/star-wars-jedi-knight-ii-jedi-outcast-switch/", "type": "web"}, "89": {"title": "Star Wars Jackets & Gear | Columbia Sportswear", "snippet": "Which side will you choose? Special-edition Star Wars jackets and gear from a galaxy far, far away... Free shipping on orders $99+.", "url": "https://www.columbia.com/starwars/", "type": "web"}, "90": {"title": "Upcoming Star Wars Movies And TV Series - CINEMABLEND", "snippet": "Sep 14, 2020 \u2014 Following the release of the prequel trilogy, the Star Wars franchise stayed mostly dormant on the big screen for years... but now we may never\u00a0...", "url": "https://www.cinemablend.com/new/Upcoming-Star-Wars-Movies-List-Titles-Release-Dates-100467.html", "type": "web"}, "91": {"title": "STAR WARS\u2122 Battlefront\u2122 II for PC | Origin", "snippet": "Embark on an endless Star Wars\u2122 journey from the best-selling Star Wars\u2122 video game franchise of all time.", "url": "https://www.origin.com/usa/en-us/store/star-wars/star-wars-battlefront-2", "type": "web"}, "92": {"title": "OFFICIAL Star Wars\u2122 Shoes, Sneakers, Trainers & High Tops ...", "snippet": "Prepare to step into the Star Wars\u2122 | PO-ZU footwear collaboration wearing boots and sneakers inspired by some of the films' lead characters (under license\u00a0...", "url": "https://po-zu.com/pages/home-star-wars", "type": "web"}, "93": {"title": "Star Wars: Squadrons Early Review Impressions \u2013 Single ...", "snippet": "Oct 2, 2020 \u2014 Involved flight mechanics add a lot to the space combat of Star Wars: Squadrons, though the campaign's narrative components might leave you\u00a0...", "url": "https://www.gamespot.com/articles/star-wars-squadrons-early-review-impressions-single-player/1100-6482800/", "type": "web"}, "94": {"title": "Star Wars in Death Valley - Death Valley National Park (U.S. ...", "snippet": "Jul 12, 2020 \u2014 star wars in death valley. ... The famous movie series, Star Wars, has filmed in the park for Episode IV -- A New Hope and Star Wars Episode VI\u00a0...", "url": "https://www.nps.gov/deva/planyourvisit/star-wars-in-death-valley.htm", "type": "web"}, "95": {"title": "Star Wars (Franchise) - TV Tropes", "snippet": "Star Wars is a long-running Space Opera mega-franchise. Originally created in 1977 by George Lucas, produced by Lucasfilm and distributed by 20th Century\u00a0...", "url": "https://tvtropes.org/pmwiki/pmwiki.php/Franchise/StarWars", "type": "web"}, "96": {"title": "The Star Wars Report \u2013 A Star Wars blog and podcast network", "snippet": "We share some news about ways we're getting involved with Star Wars Reads month for October- from joining a Wampa's Lair Book Club to entering a giveaway\u00a0...", "url": "https://www.starwarsreport.com/", "type": "web"}, "97": {"title": "Star Wars: The Rise of Skywalker ...starwars.com", "url": "https://www.starwars.com/films/star-wars-episode-ix-the-rise-of-skywalker", "thumbnail": "rgba(32,33,36,0)", "type": "image"}, "98": {"title": "List of Star Wars characters - Wikipediaen.wikipedia.org", "url": "https://en.wikipedia.org/wiki/List_of_Star_Wars_characters", "thumbnail": "rgba(26,115,232,.4)", "type": "image"}, "99": {"title": "Star Wars Trilogy Episodes IV-VI ...amazon.com", "url": "https://www.amazon.com/Star-Trilogy-Episodes-IV-VI-Blu-ray/dp/B00E9PMMX0", "thumbnail": "rgba(0,0,0,.42)", "type": "image"}, "100": {"title": "Star Wars: Episode IV - A New Hope ...imdb.com", "url": "https://www.imdb.com/title/tt0076759/", "thumbnail": "rgba(255,255,255,.90)", "type": "image"}, "101": {"title": "Star Wars order: Best order to watch ...pocket-lint.com", "url": "https://www.pocket-lint.com/tv/news/star-wars/147767-star-wars-machete-best-movie-viewing-order", "thumbnail": "rgba(0,172,193,.7)", "type": "image"}, "102": {"title": "Star Wars: The Last Jedi - Wikipediaen.wikipedia.org", "url": "https://en.wikipedia.org/wiki/Star_Wars:_The_Last_Jedi", "thumbnail": "rgba(100,100,100,.6)", "type": "image"}, "103": {"title": "Star Wars: The 40 Best Moments | Time.comtime.com", "url": "https://time.com/4788422/best-star-wars-moments/", "thumbnail": "rgba(150,191,242,.17)", "type": "image"}, "104": {"title": "LEGO Star Wars Game - Home | Facebookfacebook.com", "url": "https://www.facebook.com/LEGOStarWarsGame/", "thumbnail": "rgba(66,133,244,.04)", "type": "image"}, "105": {"title": "watch 'Star Wars: The Rise of Skywalker ...businessinsider.com", "url": "https://www.businessinsider.com/how-to-watch-star-wars", "thumbnail": "rgba(0,0,0,.41)", "type": "image"}, "106": {"title": "50 Best 'Star Wars' Characters of All ...rollingstone.com", "url": "https://www.rollingstone.com/movies/movie-lists/50-best-star-wars-characters-of-all-time-145533/", "thumbnail": "rgba(0,0,0,.20)", "type": "image"}, "107": {"title": "Star Wars Jedi: Fallen Order ...starwars.fandom.com", "url": "https://starwars.fandom.com/wiki/Star_Wars_Jedi:_Fallen_Order", "thumbnail": "rgba(32,33,36,.255)", "type": "image"}, "108": {"title": "Star Wars Movies - Home | Facebookfacebook.com", "url": "https://www.facebook.com/starwarsmovies/", "thumbnail": "rgba(204,204,204,.75)", "type": "image"}, "109": {"title": "Star Wars - Rebel Pilgrimblog.rebelpilgrim.com", "url": "https://blog.rebelpilgrim.com/2017/10/star-wars-last-jedi-sci-fi/", "thumbnail": "rgba(66,133,244,.26)", "type": "image"}, "110": {"title": "STAR WARS Jedi: Fallen Order\u2122 on Steamstore.steampowered.com", "url": "https://store.steampowered.com/app/1172380/STAR_WARS_Jedi_Fallen_Order/", "thumbnail": "rgba(32,33,36,.10)", "type": "image"}, "111": {"title": "Star Wars: Episode VII The Force ...starwars.com", "url": "https://www.starwars.com/films/star-wars-episode-vii-the-force-awakens", "thumbnail": "rgba(51,51,51,.8)", "type": "image"}, "112": {"title": "watch the Star Wars movies in order ...gamesradar.com", "url": "https://www.gamesradar.com/star-wars-movies-order-first-chronological/", "thumbnail": "rgba(0,0,0,.098)", "type": "image"}, "113": {"title": "Rise Of Skywalker' Is The Worst 'Star ...forbes.com", "url": "https://www.forbes.com/sites/scottmendelson/2019/12/18/review-disney-and-lucasfilms-star-wars-the-rise-of-skywalker-is-a-terrible-end-to-the-skywalker-saga/", "thumbnail": "rgba(255,255,255,.1)", "type": "image"}, "114": {"title": "Medal (Star War Episode IX ...djmmtgamechangerdoc.wordpress.com", "url": "https://djmmtgamechangerdoc.wordpress.com/2019/12/24/chewie-finally-gets-a-medal-star-war-episode-ix-the-rise-of-skywalker-review/", "thumbnail": "rgba(34,34,34,.87)", "type": "image"}, "115": {"title": "The Star Wars Saga in 7 Minutes - YouTubeyoutube.com", "url": "https://www.youtube.com/watch?v=T9-SJ6ikuj0", "thumbnail": "rgba(131,131,131,.50)", "type": "image"}, "116": {"title": "Star Wars' movie and TV show ...insider.com", "url": "https://www.insider.com/star-wars-movie-tv-show-timeline", "thumbnail": "rgba(32,33,36,.1)", "type": "image"}, "117": {"title": "Hasbro Clue Game: Star Wars Edition ...amazon.com", "url": "https://www.amazon.com/Hasbro-Clue-Game-Star-Wars/dp/B01HH0NSW2", "thumbnail": "https://encrypted-tbn0.gstatic.com/images?q=tbn%3AANd9GcT77jHHTkUfYnDkftfSWPHpaDjnaH6Tm9k-Bg&usqp=CAU", "type": "image"}, "118": {"title": "40 Best Star Wars Characters of All ...esquire.com", "url": "https://www.esquire.com/entertainment/movies/g30316032/best-star-wars-characters/", "thumbnail": "https://encrypted-tbn0.gstatic.com/images?q=tbn%3AANd9GcQ76IpLo1M8qnnhUbVlF9yeCU8j_c_ne66vBQ&usqp=CAU", "type": "image"}, "119": {"title": "STAR WARS\u2122 Battlefront\u2122 II on Steamstore.steampowered.com", "url": "https://store.steampowered.com/app/1237950/STAR_WARS_Battlefront_II/", "thumbnail": "https://encrypted-tbn0.gstatic.com/images?q=tbn%3AANd9GcQVog-vj80TCD2-MBXqL0tDA8FLPQIUKzI-kQ&usqp=CAU", "type": "image"}, "120": {"title": "watch the Star Wars movies in order ...techradar.com", "url": "https://www.techradar.com/uk/how-to/how-to-watch-the-star-wars-movies-in-order", "thumbnail": "https://encrypted-tbn0.gstatic.com/images?q=tbn%3AANd9GcSXwBrXZjeWbA24KOCvROmELx_SsLU9FF1qIw&usqp=CAU", "type": "image"}, "121": {"title": "Star Wars Battlefront II: Official ...youtube.com", "url": "https://www.youtube.com/watch?v=_q51LZ2HpbE", "thumbnail": "https://encrypted-tbn0.gstatic.com/images?q=tbn%3AANd9GcSgPsI4TsWnhc_PDjUJvrXI8hsWEh6wITENNw&usqp=CAU", "type": "image"}, "122": {"title": "Star Wars Disney+ series leaks with ...slashgear.com", "url": "https://www.slashgear.com/star-wars-disney-series-leaks-with-leslye-headland-as-showrunner-22617962/", "thumbnail": "https://encrypted-tbn0.gstatic.com/images?q=tbn%3AANd9GcRRWXQjnDJY1qQ6f0keGVpv5sb9zGwothEb-A&usqp=CAU", "type": "image"}, "123": {"title": "Star Wars | History, Movies, & Facts ...britannica.com", "url": "https://www.britannica.com/topic/Star-Wars-film-series", "thumbnail": "https://encrypted-tbn0.gstatic.com/images?q=tbn%3AANd9GcRwQgQR3X3iChUtPUhm3Havw7IUFV2ufOQsOw&usqp=CAU", "type": "image"}, "124": {"title": "The Clone Wars: Season Seven ...starwars.fandom.com", "url": "https://starwars.fandom.com/wiki/The_Clone_Wars:_Season_Seven", "thumbnail": "https://encrypted-tbn0.gstatic.com/images?q=tbn%3AANd9GcTHjult99l3pXF0jCeT5asQEi8R6-hTyXfUUw&usqp=CAU", "type": "image"}, "125": {"title": "Star Wars (@starwars) | Twittertwitter.com", "url": "https://twitter.com/starwars", "thumbnail": "https://encrypted-tbn0.gstatic.com/images?q=tbn%3AANd9GcSwEY-exc1YWHz-8ttabxJPeNpFOi_d91IHhg&usqp=CAU", "type": "image"}, "126": {"title": "Star Wars' Game Coming. Its Stock Hit ...barrons.com", "url": "https://www.barrons.com/articles/electronic-arts-has-a-new-star-wars-game-coming-its-stock-hit-a-nearly-2-year-high-51592259247", "thumbnail": "https://encrypted-tbn0.gstatic.com/images?q=tbn%3AANd9GcRnpPir9XtxazGP31M3OnzzjDSPkOhff6UQwg&usqp=CAU", "type": "image"}, "127": {"title": "Star Wars Movies | StarWars.comstarwars.com", "url": "https://www.starwars.com/films", "thumbnail": "https://encrypted-tbn0.gstatic.com/images?q=tbn%3AANd9GcTaM-BXoy9B8vrfXs97m94QVQgskn0g6PU25Q&usqp=CAU", "type": "image"}, "128": {"title": "Star Wars - Wikipediaen.wikipedia.org", "url": "https://en.wikipedia.org/wiki/Star_Wars", "thumbnail": "https://encrypted-tbn0.gstatic.com/images?q=tbn%3AANd9GcSJm2iDlG0UfpLwb_Ep1VEOkMEwdOWdg0DtUA&usqp=CAU", "type": "image"}, "129": {"title": "International Banner for Star Wars ...starwarsnewsnet.com", "url": "https://www.starwarsnewsnet.com/2019/11/new-international-banner-for-star-wars-the-rise-of-skywalker.html", "thumbnail": "https://encrypted-tbn0.gstatic.com/images?q=tbn%3AANd9GcTxVtIcOXDk-SnMvspLT6M9NLUIhWdaEDS6AA&usqp=CAU", "type": "image"}, "130": {"title": "Star Wars Cast Sings 'Stayin' Alive'newsweek.com", "url": "https://www.newsweek.com/star-wars-cast-sings-stayin-alive-408620", "thumbnail": "https://encrypted-tbn0.gstatic.com/images?q=tbn%3AANd9GcTWZEfjbcxHsiVCEFjVBMnm1WDDBeBCoBW8Yg&usqp=CAU", "type": "image"}, "131": {"title": "Star Wars: Squadrons first impressions ...cnn.com", "url": "https://www.cnn.com/2020/10/01/cnn-underscored/star-wars-squadrons-review/index.html", "thumbnail": "https://encrypted-tbn0.gstatic.com/images?q=tbn%3AANd9GcSWD18OHcJXVf46mMtkCqnC7dfJAxeaiIuf6A&usqp=CAU", "type": "image"}, "132": {"title": "Star Wars Movies - Home | Facebookfacebook.com", "url": "https://www.facebook.com/starwarsmovies/", "thumbnail": "https://encrypted-tbn0.gstatic.com/images?q=tbn%3AANd9GcTNnZ01sX2QLPzgTP7GgvqQeNI6j1ucZaEjEg&usqp=CAU", "type": "image"}, "133": {"title": "Star Wars: The Complete Saga ...amazon.com", "url": "https://www.amazon.com/Star-Wars-Complete-Episodes-Packaging/dp/B003ZSJ212", "thumbnail": "https://encrypted-tbn0.gstatic.com/images?q=tbn%3AANd9GcQcRT86UA18GBrpsZUP1XZF6d0cAThxV1sVOA&usqp=CAU", "type": "image"}, "134": {"title": "Darth Vader #1 ...starwars.com", "url": "https://www.starwars.com/news/marvel-darth-vader-1-preview", "thumbnail": "https://encrypted-tbn0.gstatic.com/images?q=tbn%3AANd9GcQjXTsS-PCdYJao_ZMjkxWWPN0JZ4773xmogw&usqp=CAU", "type": "image"}, "135": {"title": "The Star Wars\u2122 Battlefront\u2122 II ...ea.com", "url": "https://www.ea.com/games/starwars/battlefront/star-wars-battlefront-2/news/celebration-edition-rise-of-skywalker-roadmap-update", "thumbnail": "https://encrypted-tbn0.gstatic.com/images?q=tbn%3AANd9GcRQ-B0XazNZwExyqyOAOjvCXERkjQGZVcDZGA&usqp=CAU", "type": "image"}, "136": {"title": "Watch Star Wars the Right Way | WIREDwired.com", "url": "https://www.wired.com/2012/05/ff-starwars/", "thumbnail": "https://encrypted-tbn0.gstatic.com/images?q=tbn%3AANd9GcSoZm_0oIg7F6LPtejFTfRFogl65yj5uzX4Gw&usqp=CAU", "type": "image"}, "137": {"title": "40 greatest 'Star Wars' quotes ...nj.com", "url": "https://www.nj.com/entertainment/2017/05/40_of_the_greatest_star_wars_quotes_for_the_40th_a.html", "thumbnail": "https://encrypted-tbn0.gstatic.com/images?q=tbn%3AANd9GcR9FFxN40mPH6Fmh14pIWvpNl12M7iTWel8yw&usqp=CAU", "type": "image"}, "138": {"title": "Star Wars The Vintage Collection Luke ...hasbropulse.com \u00b7 In stock", "url": "https://hasbropulse.com/products/star-wars-the-vintage-collection-luke-skywalker-jedi-knight-figure", "thumbnail": "https://encrypted-tbn0.gstatic.com/images?q=tbn%3AANd9GcQ_bhbndi1fhzwsw6lhuSYfHuO-dUsKYT9XBQ&usqp=CAU", "type": "image"}, "139": {"title": "High resolution Disney+ Star Wars ...pinterest.com", "url": "https://www.pinterest.com/pin/65161525846987393/", "thumbnail": "https://encrypted-tbn0.gstatic.com/images?q=tbn%3AANd9GcTCAgHbs2Le9Pj_uQ9ABTiNAYVGZhsP4mlxLA&usqp=CAU", "type": "image"}, "140": {"title": "Star Wars\u2122 Galaxy of Heroes - Free ...ea.com", "url": "https://www.ea.com/games/starwars/galaxy-of-heroes", "thumbnail": "https://encrypted-tbn0.gstatic.com/images?q=tbn%3AANd9GcTdCacHmq6OYYJgpQcDIcJ48Hw6_eH4_Jb-pg&usqp=CAU", "type": "image"}, "141": {"title": "The Impact of Star Wars: From ...theluxauthority.com", "url": "https://theluxauthority.com/impact-of-star-wars/", "thumbnail": "https://encrypted-tbn0.gstatic.com/images?q=tbn%3AANd9GcR4wyvMh2RYcv1d3sJ1o3vfg4-zPL-bHqB1kg&usqp=CAU", "type": "image"}, "142": {"title": "Dave Filoni on making The Clone Wars ...ew.com", "url": "https://ew.com/tv/dave-filoni-the-clone-ending/", "thumbnail": "https://encrypted-tbn0.gstatic.com/images?q=tbn%3AANd9GcSSMlyffremUboQz6JDxTHH7HKKmrrkXTioPg&usqp=CAU", "type": "image"}, "143": {"title": "Amazon.com: Aftermath: Star Wars (Star ...amazon.com", "url": "https://www.amazon.com/Aftermath-Star-Wars-Trilogy/dp/1101885920", "thumbnail": "https://encrypted-tbn0.gstatic.com/images?q=tbn%3AANd9GcSFkiKqcM-5i4VmK6fiwOQxOqaHqgzrR6P_Eg&usqp=CAU", "type": "image"}, "144": {"title": "Star Wars: Revenge Of The Sith (4K/UHD ...target.com \u00b7 In stock", "url": "https://www.target.com/p/star-wars-revenge-of-the-sith-4k-uhd/-/A-79365319", "thumbnail": "https://encrypted-tbn0.gstatic.com/images?q=tbn%3AANd9GcT3o9ZoNMaVXk4dGCo9H6o5d9K-y-AxHgiibg&usqp=CAU", "type": "image"}, "145": {"title": "Star Wars: The Rise of Skywalker' tries ...nbcnews.com", "url": "https://www.nbcnews.com/think/opinion/star-wars-rise-skywalker-tries-please-everyone-once-disappointing-results-ncna1105716", "thumbnail": "https://encrypted-tbn0.gstatic.com/images?q=tbn%3AANd9GcQQqDxmCzjrlk-RZjbS_z9FK8xRDa52b65cqw&usqp=CAU", "type": "image"}, "146": {"title": "Phasma (Star Wars) by Delilah S. Dawson ...penguinrandomhouse.com \u00b7 In stock", "url": "https://www.penguinrandomhouse.com/books/556965/phasma-star-wars-by-delilah-s-dawson/", "thumbnail": "https://encrypted-tbn0.gstatic.com/images?q=tbn%3AANd9GcTwa1jch1anOgfjptcuVIvSs0h-AtAS-AHB6A&usqp=CAU", "type": "image"}, "147": {"title": "How to Watch Star Wars Movies in Order ...goodhousekeeping.com", "url": "https://www.goodhousekeeping.com/life/entertainment/g31959826/star-wars-in-order/", "thumbnail": "https://encrypted-tbn0.gstatic.com/images?q=tbn%3AANd9GcSIlb0OfsiLcp8upI1uQrh6tTlE0Y8hpCmhjw&usqp=CAU", "type": "image"}, "148": {"title": "Star Wars timeline from Phantom Menace ...digitalspy.com", "url": "https://www.digitalspy.com/movies/a825727/star-wars-timeline-chronology-phantom-menace-to-last-jedi/", "thumbnail": "https://encrypted-tbn0.gstatic.com/images?q=tbn%3AANd9GcRmk5KR3gfrQc4SiTdwAxcxWTqpi0dIMCivlQ&usqp=CAU", "type": "image"}, "149": {"title": "STAR WARS\u2122: Squadronsepicgames.com", "url": "https://www.epicgames.com/store/en-US/product/star-wars-squadrons/home", "thumbnail": "https://encrypted-tbn0.gstatic.com/images?q=tbn%3AANd9GcToXqbsOeDfmvpdTISn-D1zs7IMKUD4jp7SxQ&usqp=CAU", "type": "image"}, "150": {"title": "Star Wars, The Force Awakens Reboots ...newsofthesouth.com", "url": "http://newsofthesouth.com/star-wars-the-force-awakens-reboots-the-franchise/", "thumbnail": "https://encrypted-tbn0.gstatic.com/images?q=tbn%3AANd9GcTCgDVwmv4eU2ZQqtOrNTJcd46T0cH42aCY7g&usqp=CAU", "type": "image"}, "151": {"title": "Carl Cunningham and Rancho Obi-Wanpopularmechanics.com", "url": "https://www.popularmechanics.com/culture/movies/a26364375/star-wars-toy-theft/", "thumbnail": "https://encrypted-tbn0.gstatic.com/images?q=tbn%3AANd9GcQ2PhQAWt1AeYYblQPWPmph0uYv3JCheNt7JA&usqp=CAU", "type": "image"}, "152": {"title": "STAR WARS\u2122 Battlefront (Classic, 2004 ...store.steampowered.com", "url": "https://store.steampowered.com/app/1058020/STAR_WARS_Battlefront_Classic_2004/", "thumbnail": "https://encrypted-tbn0.gstatic.com/images?q=tbn%3AANd9GcTvRPIuGIznSrxUa4CnDHcU45K7unF3RoE5XA&usqp=CAU", "type": "image"}, "153": {"title": "How famous Star Wars title sequence ...theconversation.com", "url": "https://theconversation.com/how-famous-star-wars-title-sequence-survived-imperial-assaults-52547", "thumbnail": "https://encrypted-tbn0.gstatic.com/images?q=tbn%3AANd9GcTEAyPQHCYMgg8ftApACTDNZYBXSbSj1AddQA&usqp=CAU", "type": "image"}, "154": {"title": "Star Wars: Russian bots and trolls ...news.sky.com", "url": "https://news.sky.com/story/star-wars-russian-bots-and-trolls-behind-last-jedi-abuse-study-finds-11515403", "thumbnail": "https://encrypted-tbn0.gstatic.com/images?q=tbn%3AANd9GcS7uhel_biuIClGXlp5mWoqaJsfZh7sA0GlKg&usqp=CAU", "type": "image"}, "155": {"title": "The Rise of Skywalker 3D Blu-ray 2019 ...walmart.com \u00b7 In stock", "url": "https://www.walmart.com/ip/Star-Wars-The-Rise-of-Skywalker-3D-Blu-ray-2019-Region-Free/411142759", "thumbnail": "https://encrypted-tbn0.gstatic.com/images?q=tbn%3AANd9GcQlo7hxG2QqHbQPbhPZ8yAtIycu2mzs8ssjAw&usqp=CAU", "type": "image"}, "156": {"title": "Star Wars Games | StarWars.comstarwars.com", "url": "https://www.starwars.com/games-apps", "thumbnail": "https://encrypted-tbn0.gstatic.com/images?q=tbn%3AANd9GcRWWTPdmKDUsdbKiEMpKl7r7GPgYsfzQrFDFw&usqp=CAU", "type": "image"}, "157": {"title": "STAR WARS\u2122 Battlefront\u2122 II for PC ...origin.com \u00b7 In stock", "url": "https://www.origin.com/usa/en-us/store/star-wars/star-wars-battlefront-2", "thumbnail": "https://encrypted-tbn0.gstatic.com/images?q=tbn%3AANd9GcTryOOhBSMsvWYpvtzKs_WY4GzXmq7nkpwPHA&usqp=CAU", "type": "image"}, "158": {"title": "Star wars film, Darth vader ...pinterest.com", "url": "https://www.pinterest.com/pin/647251777668025706/", "thumbnail": "https://encrypted-tbn0.gstatic.com/images?q=tbn%3AANd9GcSmcBh_-Dl9yZepX0Ka8nwhBFot3b6lNGwrwA&usqp=CAU", "type": "image"}, "159": {"title": "Rise of Skywalker clip this Saturday ...theverge.com", "url": "https://www.theverge.com/2019/12/13/21020843/fortnite-star-wars-the-rise-of-sykwalker-clip-exclusive-premiere-risky-reels", "thumbnail": "https://encrypted-tbn0.gstatic.com/images?q=tbn%3AANd9GcQOTNYPV7luGlVxr0jebXO0YHiqr-zv2MNg7g&usqp=CAU", "type": "image"}, "160": {"title": "LEGO\u00ae Star Wars\u2122: The Skywalker Saga ...youtube.com", "url": "https://www.youtube.com/watch?v=syvicyCN_lw", "thumbnail": "https://encrypted-tbn0.gstatic.com/images?q=tbn%3AANd9GcQ0UH97pFT5SRWlZ6NMLE2aGTs0Ud5vJkrmOQ&usqp=CAU", "type": "image"}, "161": {"title": "The inimitable music of Star Wars ...abc.net.au", "url": "https://www.abc.net.au/classic/programs/screen-sounds/the-inimitable-sound-of-star-wars/11831798", "thumbnail": "https://encrypted-tbn0.gstatic.com/images?q=tbn%3AANd9GcRbEQMSF9EczZ03EI7icLKTwN-qnyJd-eek9Q&usqp=CAU", "type": "image"}, "162": {"title": "Aftermath | Wookieepedia | Fandomstarwars.fandom.com", "url": "https://starwars.fandom.com/wiki/Aftermath", "thumbnail": "https://encrypted-tbn0.gstatic.com/images?q=tbn%3AANd9GcRCEnbakSiYQXvATvtH3_bh_v3pfKaBFM46aQ&usqp=CAU", "type": "image"}, "163": {"title": "Official Star Wars Merchandise ...shopdisney.com", "url": "https://www.shopdisney.com/franchises/star-wars/", "thumbnail": "https://encrypted-tbn0.gstatic.com/images?q=tbn%3AANd9GcS3fECONSAJbUJTdVCTBxN23v5klVizZAQyuw&usqp=CAU", "type": "image"}, "164": {"title": "Zen Studios - Star Wars Pinballstarwarspinball.com", "url": "http://www.starwarspinball.com/main.html", "thumbnail": "https://encrypted-tbn0.gstatic.com/images?q=tbn%3AANd9GcStyIJeWKxKk_xdwv78ANtKKo0fJYJm6j5tpw&usqp=CAU", "type": "image"}, "165": {"title": "Star Wars\u2122: Galaxy of Heroes ...apps.qoo-app.com", "url": "https://apps.qoo-app.com/en/app/3481", "thumbnail": "https://encrypted-tbn0.gstatic.com/images?q=tbn%3AANd9GcQSETw6MgfWi7pRpYcPM2YYTT-YKamoTCWUWw&usqp=CAU", "type": "image"}, "166": {"title": "Star Wars: The Clone Wars | Lucasfilm.comlucasfilm.com", "url": "https://www.lucasfilm.com/productions/star-wars-the-clone-wars/", "thumbnail": "https://encrypted-tbn0.gstatic.com/images?q=tbn%3AANd9GcQI0BqVEmmlG2WVwVo4Mftj2HCRfp9NmGZLQQ&usqp=CAU", "type": "image"}, "167": {"title": "Kathleen Kennedy Says 'Star Wars ...insidethemagic.net", "url": "https://insidethemagic.net/2020/08/kathleen-kennedy-star-wars-future-rwb1/", "thumbnail": "https://encrypted-tbn0.gstatic.com/images?q=tbn%3AANd9GcQTMDaD3Zj-QbZ-VCJU0Tz6EeevJuzArC4ONg&usqp=CAU", "type": "image"}, "168": {"title": "Star Wars: Episode V - The Empire ...imdb.com", "url": "https://www.imdb.com/title/tt0080684/", "thumbnail": "https://encrypted-tbn0.gstatic.com/images?q=tbn%3AANd9GcRHpG9Uw7Md7jDCMBfrhGTJxpdoMUUH0HKGRg&usqp=CAU", "type": "image"}, "169": {"title": "Ahsoka Tano\u2014A Star Wars Oral History ...vanityfair.com", "url": "https://www.vanityfair.com/hollywood/2020/04/ahsoka-tano-clone-wars-finale-star-wars", "thumbnail": "https://encrypted-tbn0.gstatic.com/images?q=tbn%3AANd9GcQyjw9bmZNvpOBBqqBB421KW_mHPAnpuy-EXg&usqp=CAU", "type": "image"}, "170": {"title": "Lego Star Wars: Return Of The Jedi ...target.com \u00b7 In stock", "url": "https://www.target.com/p/return-of-the-jedi-paperback-emma-grange/-/A-53031406", "thumbnail": "https://encrypted-tbn0.gstatic.com/images?q=tbn%3AANd9GcQosOj5XqK0GBZw_wqSMP8wHkauXtq5fS9PKA&usqp=CAU", "type": "image"}, "171": {"title": "Star Wars: Episode III - Revenge of ...amazon.com", "url": "https://www.amazon.com/Star-Wars-Episode-Revenge-Widescreen/dp/B00005JLXH", "thumbnail": "https://encrypted-tbn0.gstatic.com/images?q=tbn%3AANd9GcSjeCbFpbiaFNM6PnUPtYFMDVht1tsB0DQF-g&usqp=CAU", "type": "image"}, "172": {"title": "EA says it will 'double down' on Star ...videogameschronicle.com", "url": "https://www.videogameschronicle.com/news/ea-says-it-will-double-down-on-star-wars-following-recent-success/", "thumbnail": "https://encrypted-tbn0.gstatic.com/images?q=tbn%3AANd9GcQBUIYHutV7UEXN6gVNoe-KlTVA0xMe9PGFGw&usqp=CAU", "type": "image"}, "173": {"title": "Star Wars Last Jedi actor 'in tears ...express.co.uk", "url": "https://www.express.co.uk/entertainment/films/1134707/Star-Wars-actor-Last-Jedi-backlash-Ackbar-Episode-IX-9-release-date-fans-jj-abrams-rian", "thumbnail": "https://encrypted-tbn0.gstatic.com/images?q=tbn%3AANd9GcSxOcUA0bIu59OHbhAi0BqWB-jwQnftyZgRYw&usqp=CAU", "type": "image"}, "174": {"title": "Star Wars Timeline Explained: From ...collider.com", "url": "https://collider.com/star-wars-timeline-explained/", "thumbnail": "https://encrypted-tbn0.gstatic.com/images?q=tbn%3AANd9GcTKYvhjv3CevfwX0R9aKkKUrmFVWUFKaA4UCQ&usqp=CAU", "type": "image"}, "175": {"title": "Star Wars - Home | Facebookfacebook.com", "url": "https://www.facebook.com/StarWars/", "thumbnail": "https://encrypted-tbn0.gstatic.com/images?q=tbn%3AANd9GcRSVRi7VHh9dWTUkT7gWBEIzLHTb6Phm0vvLw&usqp=CAU", "type": "image"}, "176": {"title": "Star Wars Squadrons: Complete Controls ...outsidergaming.com", "url": "https://outsidergaming.com/star-wars-squadrons-complete-controls-guide-for-ps4-and-xbox-one/", "thumbnail": "https://encrypted-tbn0.gstatic.com/images?q=tbn%3AANd9GcTfcC27_CsfXfoRVF2vNC_FPwB4FeYmjkAblg&usqp=CAU", "type": "image"}, "177": {"title": "The Star Wars Debate \u2013 The Strandthestrand.ca", "url": "https://thestrand.ca/the-star-wars-debate/", "thumbnail": "https://encrypted-tbn0.gstatic.com/images?q=tbn%3AANd9GcS_lNxAnzLasLA8n99nGRNH0KQvtQM0rC4UsQ&usqp=CAU", "type": "image"}, "178": {"title": "Star Wars (film) - Wikipediaen.wikipedia.org", "url": "https://en.wikipedia.org/wiki/Star_Wars_%28film%29", "thumbnail": "https://encrypted-tbn0.gstatic.com/images?q=tbn%3AANd9GcTRMG294qYewAa_fXA3X6_386UcA4xa5YqR6w&usqp=CAU", "type": "image"}, "179": {"title": "STAR WARS\u2122 BATTLEFRONT\u2122 Game | PS4 ...playstation.com", "url": "https://www.playstation.com/en-us/games/star-wars-battlefront-ps4/", "thumbnail": "https://encrypted-tbn0.gstatic.com/images?q=tbn%3AANd9GcQf6HkyZK0dJSu7lh6tYMoqo0jEbBHwOOLMWg&usqp=CAU", "type": "image"}, "180": {"title": "THE FORCE AWAKENS Poster Art by Paul ...pinterest.com", "url": "https://www.pinterest.com/pin/491103534341863737/", "thumbnail": "https://encrypted-tbn0.gstatic.com/images?q=tbn%3AANd9GcQdXIkriN-6QMAzdd5rD2KOWDvKlBwQ9LjC7w&usqp=CAU", "type": "image"}, "181": {"title": "The Worst-Reviewed 'Star Wars' Movie Everforbes.com", "url": "https://www.forbes.com/sites/paultassi/2020/01/20/star-war-rise-of-skywalker-is-now-the-worst-reviewed-star-wars-movie-ever/", "thumbnail": "https://encrypted-tbn0.gstatic.com/images?q=tbn%3AANd9GcSC5Egd1rhXYhRo7GcRQEo5HtVsnFByO_8ozA&usqp=CAU", "type": "image"}, "182": {"title": "favorite minor Star Wars characters ...ew.com", "url": "https://ew.com/movies/2019/12/12/favorite-minor-star-wars-characters/", "thumbnail": "https://encrypted-tbn0.gstatic.com/images?q=tbn%3AANd9GcTEFChTyXcbk3VRccf_36Jt-roYbbF04_-J2A&usqp=CAU", "type": "image"}, "183": {"title": "Star Jedi Font - Download Free | Free ...freefontsvault.com", "url": "https://freefontsvault.com/star-jedi-font-download-free/", "thumbnail": "https://encrypted-tbn0.gstatic.com/images?q=tbn%3AANd9GcTBcJ_ScHbX4tq5ffflkI6fAjixzzvxl_hhzQ&usqp=CAU", "type": "image"}, "184": {"title": "Star Wars Jedi: Fallen Order review ...pcgamer.com", "url": "https://www.pcgamer.com/star-wars-jedi-fallen-order-review/", "thumbnail": "https://encrypted-tbn0.gstatic.com/images?q=tbn%3AANd9GcQI68MTD8MsQVawOWfKXFOqJBk3MxS4t64gnQ&usqp=CAU", "type": "image"}, "185": {"title": "Star War | Phoenix Theater Minneapolisphoenixtheatermpls.org", "url": "https://www.phoenixtheatermpls.org/project/star-war/", "thumbnail": "https://encrypted-tbn0.gstatic.com/images?q=tbn%3AANd9GcSARUWsU3ildUcSp87PQIQSr_D1dJRigfIEPw&usqp=CAU", "type": "image"}, "186": {"title": "Star Wars: The Force Awakens ultimate ...gq-magazine.co.uk", "url": "https://www.gq-magazine.co.uk/article/star-wars-7-news-star-wars-characters-beginners-guide-to-star-wars-the-story-so-far", "thumbnail": "https://encrypted-tbn0.gstatic.com/images?q=tbn%3AANd9GcQny0MaK_wcepWXUvHVd9oVEWyAAejpD-PZXw&usqp=CAU", "type": "image"}, "187": {"title": "The Fortnite Star Wars Event is Strong ...epicgames.com", "url": "https://www.epicgames.com/fortnite/en-US/news/the-force-is-strong-with-fortnite", "thumbnail": "https://encrypted-tbn0.gstatic.com/images?q=tbn%3AANd9GcQe434LwuA1gwiS2CbohyshEBRAgi0yqt5sZw&usqp=CAU", "type": "image"}, "188": {"title": "Is 'Star Wars: The Rise of Skywalker ...deseret.com", "url": "https://www.deseret.com/entertainment/2020/1/24/21064389/star-wars-rise-of-skywalker-last-jedi-jj-abrams-fans-toxic-fans-disney-dc-comics-batman-superman", "thumbnail": "https://encrypted-tbn0.gstatic.com/images?q=tbn%3AANd9GcSpjaAGcFtSzdO17mqHUMW3aHlqrCrN6fhxzQ&usqp=CAU", "type": "image"}, "189": {"title": "Star Wars Games | LOL Star Warslol.disney.com", "url": "https://lol.disney.com/star-wars-games", "thumbnail": "https://encrypted-tbn0.gstatic.com/images?q=tbn%3AANd9GcQwbSGdLc9pX5Bwf5we3pcDL3gm0XnoZ9H8WA&usqp=CAU", "type": "image"}, "190": {"title": "Star Wars: Battlefront 2 update ...polygon.com", "url": "https://www.polygon.com/2020/4/28/21240312/star-wars-battlefront-2-final-update-scarif-rogue-one", "thumbnail": "https://encrypted-tbn0.gstatic.com/images?q=tbn%3AANd9GcQKIeZIDxnIm5CXFjrqpbEe3mTDUsuYemdqFA&usqp=CAU", "type": "image"}, "191": {"title": "Star Wars Timeline Explained: From ...collider.com", "url": "https://collider.com/star-wars-timeline-explained/", "thumbnail": "https://encrypted-tbn0.gstatic.com/images?q=tbn%3AANd9GcTYm28gIVsRYNdtjcJxswO30lgFY0Y4yiAFdw&usqp=CAU", "type": "image"}, "192": {"title": "Star Wars' movie villains ranked from ...businessinsider.com", "url": "https://www.businessinsider.com/star-wars-movie-villains-ranked-from-worst-to-best-2018-5", "thumbnail": "https://encrypted-tbn0.gstatic.com/images?q=tbn%3AANd9GcQ8kqiSxHLm47ohK83e1wFZCYhTAy9yRme9RQ&usqp=CAU", "type": "image"}, "193": {"title": "The Last Jedi Worth Geeking Out Over ...eonline.com", "url": "https://www.eonline.com/news/897020/7-secrets-rolling-stone-uncovered-about-star-wars-the-last-jedi-that-are-worth-geeking-out-over", "thumbnail": "https://encrypted-tbn0.gstatic.com/images?q=tbn%3AANd9GcTkC-8pAipd_0ug9fzivcYBHw1fDVIsyQYbcA&usqp=CAU", "type": "image"}, "194": {"title": "Star Wars Legends (Dark Nest, Book III ...kobo.com \u00b7 In stock", "url": "https://www.kobo.com/ww/en/ebook/the-swarm-war-star-wars-legends-dark-nest-book-iii", "thumbnail": "https://encrypted-tbn0.gstatic.com/images?q=tbn%3AANd9GcRcemSpuApmyL31tG6JznDpqK8Xg9nhc0MDEA&usqp=CAU", "type": "image"}, "195": {"title": "Star Wars: The Ultimate Pop-Up Galaxy ...insighteditions.com \u00b7 In stock", "url": "https://insighteditions.com/product/star-wars-the-ultimate-pop-up-galaxy/", "thumbnail": "https://encrypted-tbn0.gstatic.com/images?q=tbn%3AANd9GcS3o55VImQJU5G3pUeXx3AFtYOwOcctVydOEQ&usqp=CAU", "type": "image"}, "196": {"title": "Star Wars: Legionfantasyflightgames.com", "url": "https://www.fantasyflightgames.com/en/products/star-wars-legion/", "thumbnail": "https://encrypted-tbn0.gstatic.com/images?q=tbn%3AANd9GcTkxh7doSX_BjWQ8g3qoCEpSBd2jxab3GdhQg&usqp=CAU", "type": "image"}, "197": {"title": "Star Wars Book Clarifies Details About Snoke", "snippet": "The Star Wars sequel trilogy ended with The Rise of Skywalker last year, \nbut fans are still wondering about a number of unresolved details ...", "uploaded": "1 day ago", "url": "https://www.cinemablend.com/news/2556559/star-wars-book-clarifies-details-about-snoke", "thumbnail": "data:image/jpeg;base64,/9j/4AAQSkZJRgABAQAAAQABAAD/2wCEAAkGBwgHBgkIBwgKCgkLDRYPDQwMDRsUFRAWIB0iIiAdHx8kKDQsJCYxJx8fLT0tMTU3Ojo6Iys/RD84QzQ5OjcBCgoKDQwNGg8PGjclHyU3Nzc3Nzc3Nzc3Nzc3Nzc3Nzc3Nzc3Nzc3Nzc3Nzc3Nzc3Nzc3Nzc3Nzc3Nzc3Nzc3N//AABEIAHAAcAMBIgACEQEDEQH/xAAbAAACAgMBAAAAAAAAAAAAAAAEBQIDAAEGB//EADUQAAIBAwMCBQEGBQUBAAAAAAECAwAEERIhMQVBEyJRYXEyBkKBkcHRFCNSofAkU3Kx4TP/xAAXAQEBAQEAAAAAAAAAAAAAAAABAgAD/8QAGxEBAQEBAQEBAQAAAAAAAAAAAAERAiESMQP/2gAMAwEAAhEDEQA/APJzwc1oHitudqhGNTjI2zXN0FrGFXbkjJ9qwc7nFWuAQR2GM+9VfS2GOKlbGxuRn9q3GCMDapjBFTiwD6ms2LYhGdmVic9hR9tCpn0aiM7kaTx+VCx41AMhxn7tMrdgZl0KQxx9XemCiZLTGgl1xjI7H4oi6kS16fLNpEbKm2/JqM4IK4YsM4I5FUdZSQdO0x7xgrq2434q0gekxD+GyZlVdiw5O/61dJEt5cZHiFV40j+9aQk2RWOMIo+9yfwouzVjEcasEfH9hUrTRVchY5ghUcMcH5q3UYc5DNrYb+n41seEByQ3Old8VW0skj43RR9IHJ/amiOHK5X4qUShWHpjNS08g8Z/KoM3nYjuMYoH4LhUSHBOAdgp70Q9shUgkHH5iqenRvMQo2GOc1deXMEJMS+YDll5c+3tTBQ7WsqDKHK+5rcevUPJg/HNYnUNKk+DIsY7lgP7VfHdWrtplwrep2rfI+rBcEbMAcEbelEvbSogcgAA4z33qNq6gaY3DD3bimdtHqGHZXbYKtPy32BeKaG1LhirIMjGQDUjJLPaGO4kSQY1ZBOBtU+pzK5NrHhihGvScgH0rGgUWYgUeZv/AKOe2ew96KqKIvBkgBc6NfcbnHNXHVceGi/y4l4UcE+/rV9vYxvAFByAACpHvTBIUhIVFGWHfhfemQWwvYLbJqdsE7Yx29hQt68xVFSNkBI4OCaayrDC7PlWc8sTsKkdO8h3Cj1rWGdODkOVbbfFCs2GNX6lI9DUdOo+vxUlbFfSW8BEYUMRzvtQSo80hOfMeT/VRTxHTpxn0zWQ28u+nCkfdPenU4wRu0iPJbCVQd0LaQ34ih5V0EqyaMHcaqaTo8MWW7jJYvsP1pRPktjcnnJpFkiy1vHt5NvOvzjFNo+rTXACxusHq+dzSALiiLdtLaiNhWrOlspLdV0IztqHmwpNO4vBmKAeJEq8KVO59a5qxvjDHlAvpxmuss7hwgOsYIySUGfyrQ1iJFDaSyvKD4Y1BuD+VIrz7RLNrNswDEbO4IVc/wDdEfa+7cWUdquQZDl/+I/9pBZPGuFaMSHGNJFOic6usZJh1RVluVuVckOyPlG25H47U9vmEXS5YkLZK4z+FJpLfWGWCNUIAzo/U0ZcRfw/S3Zi+6jTr334o6vldP5853HMA71YGIUEbVUN6vSPIIPapQuiZm5GWbj2psvT4SPFmOW5AB5oO0stZVjn6RwaaJpRP5oXyg5Oe1MalnUIvAj/AJcekHk96XNDpyXznGTmm7SrPNkKXC+veqruEyk6BqLc7cVmJmTNbVNIO/4UVLEISwdgD6GqSV05GDQyVnIVuBjavQukqhtlkcFnPrzivPbNNd1Go4JxXoRQ2llGik5cDBzWn6bA3U+nL1FtQySucEDG3+ZoG26Ksb55I7ngfNH3nVIunuIyC8zbrCgyT+1DK9zKWm6lJHax8tEh4/5GrHoqO0iJViq+Qc8D/PmuX+0HWkvr0Wtmc2kJwG/3G4z8elVda+0ZuI5LWxGiE+Uyb6nHt6UgiOJF+aOpsP8APvO5VsbDOCcHsavFw2D/AFDkUCDg5qZbhv8AMVsQfW18wQFicnbJ/SoS3LeI8aA7gcnPbmlcB+d+KaQBYoDLJ9R7dzQdXWkMjRE6goO5Y7UWl/DbhoYSGb70mnP4ClD3Mk+lWyqr9KjjFZbRlpxnIOazbqPUbfWyyJqOedRyc1QYgkAJ2p0yLDKMkMrjAPvVq2P8VA3ACnDjPftTmkn6TGZLhSNsGu2mnVI1LkhY01N329aR9FsXtboPMuqHswHNNftDewWsB8JA0sowFI+kdzU5itmlgv2MjXXhCPxASufrI7b9hQVzcJeKI5I/EUjyjuDQxl8Y6y5LZyW/SokHV5diDnOeDXO9W1Xhd1CyazlxkMh3BFDU3uE8aPQ2NWM59KVSxtE5R+RwfWuvPWzHHvnLsYFBFZ2xWJU9I3qmjafT7UxmfUkRz7GloxwauDlgcnjippSS4eGViArDOcEUVb38ZkYlNMh+kAbUC2AdqwRhuxz7U6xzETcSR6pMKH2B/vTxx4caRQLkcsw4JIzXKwQ3FvgRYIJzjmippuoyl4tKRrKAMIMY+PTitKcdNFewCZIIQrvp+nsPc+9c31Sd7u/ldySqsUA7ADtTPpFkbGOSRyTjv60kmc+YuuGdskfNT1ackVqxUj09K2rF4mP3jVZO5wdqnHlfMeKnG1JAQNROd9/it3dv48Z/rRcr7itFickDNSAcSDzDGKm7PVTL4UJzU1GXqpTvV6nH5V3rlGts7VNCQaiAEUnHNYuQM9jQVmkmjbCMvKACc9qBjYnYmjLbxFkXSSM+lSZHUW0EcekyIGfHIFGx7FnTAYeUHakVlHcSP5pGA9SeKZm2kBEfiMXbnB4FXviVHWrr/SGOPbWwU47Deuccf6ceoNPOp6Y/Dgyq4yxPfHApXdxgR5QYOdvf2rl1fV/gSIFxhOw5qax6VXbAIzUYoiEBRgM7Hf4/etLJqXg9uaydSUfV6EVYzEOudjp4qlSTgE8ttVjkOdW/YA0VUr//2Q==", "type": "news"}, "198": {"title": "The Clone Wars Rewatch: The \"Crisis at the Heart\" of the Conflict", "snippet": "StarWars.com rewatches Star Wars: The Clone Wars in chronological order. \nThis week, \"Crisis at the Heart,\" the 7th episode of Season Six.", "uploaded": "3 days ago", "url": "https://www.starwars.com/news/the-clone-wars-rewatch-crisis-at-the-heart", "thumbnail": "data:image/jpeg;base64,/9j/4AAQSkZJRgABAQAAAQABAAD/2wCEAAkGBwgHBgkIBwgKCgkLDRYPDQwMDRsUFRAWIB0iIiAdHx8kKDQsJCYxJx8fLT0tMTU3Ojo6Iys/RD84QzQ5OjcBCgoKDQwNGg8PGjclHyU3Nzc3Nzc3Nzc3Nzc3Nzc3Nzc3Nzc3Nzc3Nzc3Nzc3Nzc3Nzc3Nzc3Nzc3Nzc3Nzc3N//AABEIAHAAcAMBIgACEQEDEQH/xAAbAAACAwEBAQAAAAAAAAAAAAAEBQIDBgABB//EADQQAAIBAwIEAwYFBAMAAAAAAAECAwAEERIhBTFBURNhcQYigZGhsRQjMkLBFdHh8TNDYv/EABgBAAMBAQAAAAAAAAAAAAAAAAABAgME/8QAHhEBAQACAwEBAQEAAAAAAAAAAAECEQMhMRJBMiL/2gAMAwEAAhEDEQA/APmKBicAHNFNBLGFLoRkZrzh8iC4UnceZp3xS5SS3TEYUdDq/UM4++1WRMoPY0RHKA/iPK3iHnqTV9zVCkuwVcsWOABzNcylWIYEEHBBG4oBlJeRyxxK+lSj51pEFLDzAxUru7t53bD6EPJVtVGB65FLMV1MlkhBOEd2QctQxj4ZNRCsTgDNMeBcFvuN3Yg4fCzkH8yQ7LGO5J+3M1sZfYKeBDLbhtUZA06lfX3Jwdu+2f5qblJ6qY2+MBJDLHjWpGRmoDI3xT/jpMcQSWPw2HLqG36HrSJQ0jhI1Z3Y4CqMkmmSyOUBtTykueepNX3omW6hnWFZNC6GJZo4guodiBil3M11MGd1dQTOzB1jU8lS2UYHrmgZVf8ADzSW8rFIELKWGDk9hk+VVVOWYx8OeNYiSzbyFtsDBxjG5qM7qHj66x4gtuVyYJVH7ZYM5+lF2t3aQS3Dho2DH8pXg1BN88qz6CiE51RGVxNDNu1wx7BIAB9xQoB6D5VWoyauB0nScg9QdqAugtJ5v+ONjsTyqt42RtLKQe1N+G3f4eDIUNnOwXJx6fP5UDfupnLDGDuMHIpg+9k+MzWEBs+H2HjXLlpZZdenSoG2fLn8Tyya0Psz7Snic7WzL4FyhJwSSzdx51jOD3MtvZXcsEZbQyanWMHYtk5J5DatfweCztZDfuFy6j35MAqd8+XpXPnO3XxX/Mecbvre0jvWmCsXY+GHXWMnbODWDuHhkGfHd2HICIKPv/FH+1N+l/xDVBIrxBQQV5Z/wKTqCWwoJPYCtcJqOfk19dOwe1XR2s8iM6RkhRnlVYZTjJp3ZX8UVuqHHvbMccvOrQRsCNiCKjoEnusTscgCrriQPKzDkajagNcoDyzv8jU3wT0qjySABvRawzBA/htpNV2rBZFY9DWimvkezWNY2x+06T8aYIlzRlu5LmSXROW/Vrk94/XNCk155UA6laAW6vYQG2uQdLATFgykY6/361ZdraRkLBawggDMr3PM47Fh9qRAVx93c9BT2BMk72qyiK4H5gwyxsdORy9d6r4vx25njNuWxDJjUoPMYGxNL3JZdYwc8xQTo5I1fAscVje60lsnRpa3CzrjVhwNwetEIzowZWKHkCDik0axIcyOCRvhVJ/x9a0HDbhZLUMqaWViDk6j5b1pjfxFgi1h0j8+zE0fcPpPzot4Y/HSO2VorSUKZUMqkjGetAvKS2Sd6lrGN6sl09tHI7CzsHGeReYN/igXL2w0XLsng50ge8ELenfA69Kv11Vf3d3FZMlvMyIxGtcjBHTb1NRn4c9A2XDnuwoguYBJ1WR9P32pt4Eyz/06RcXniDT+YNGnSevKs9FcYP8AxJnqQWH2OKNj4iROs3gxs6ppBbPp8aCFXXDxZArNdwvIOkRJ+tDM5ZUGFGkYyFxnfO/fnXC9kG8ccMXmqaj82zUdbSMWkYsx5k0w9GScAb1TeSaLdj3wKd8NnsraLxLrTkbbjekHHb23uJNNsuI1bOeWaVMTYW63KzAsqlEUKWGRv/qgb6JY5pQrFiMZY9TimHCCNExIySwGzY6UrupNTynBwW61lP6aWzSqLkT5014W+ElXtg0mjb3jRtlMsTMW5FeXc1c9R+HDOBuTiqGvIlONQNLZZmnOSdu1RxWiTNbpGOzCrXImt5RnkuaTNRNnI35q5yCmN/UVOXghvF7HcYcZVbTPb8Wmf7V6PZ3ifDw0/EuE3LwIP+iVD8SVLYFHl8dfjUFuJnYaZHCg5xn61r8RP1TDhHswklo83EeD3CKMhdN8pc+ZGAB6Gs97S2X9HYW4kR2I1a0O+OzDv6bVtbX2hLReFegkEY8VDhh51lfaD2YnMcl9wud+Io7apBkeKg35jr8BnyrG8eW/W15MLNSMlLI7nUTUbS3a6uFiXbJ949hUQ2oDTvnlinljbfg4yGx4rjLnt5UpE0PYymO2mUMAM8iaWFi2r1FWoAfxDYGRuPmaozz9aUgepzFWhsPVUW+fKvc5kHrTgEivSa8rjWiHURYDMxxzOB9RQxovhYLTjb96/ell4cOpH1khSMA4bz8qth90YorjN5BxDiMj2MQhsYh4drHj9KDqfMnJOepNCg4rZC7NTt7mW3lEkLlWG2RQ2qpK4PrQY2a0seKym60R2/FDkeINllPmOh57+e9AfgbYzyQT3TRXKbPA6+GVPqcg/A1YM5BzuKNnhteNWiW18fCukGILnG6+R7ipsG2Du0NvPdxD9shX13NB5AWmPEuHTWV5La3C+HOpGpT9D5g9xTP2b4NwybiNpBxi4eV5ziO1smBY55an5L6DJ9KwvTSTfhAqlV35moqffHrWi9qeHWnD5VFkXMDLtrbUVPUE9f45Vno0ZplRRkk7edKXZ5TV0IzXZqMiSR/rUio6q0QujXxJFTONR50yLpG6CEaUTSdPbYn4mlEb6HDZ5Uwt2Uums5XI1HGM86zz3tvx2TjyO12G1dmqw1RZjnFdLmWFtW1STY71VqC154mTtQButcc6qlYHGknI6ihw3epawBRsD50g9oLJbO5cR30W1vcdv/J8v90jso34VcXAXP8AUI00F3TSIM89O/vEg4z2PnRcMcs8mYsgKd36D+/pTPivC4+OcN12szjikC7BjjxlB/T69qjPH6iscvmsrxe6aaOODUDoGcA5+fqc0Lw5Q95Fq5hWx60KcqylgdQJyG55zyNThn8G4jlA2XpnyrLGaqsrafyLvy+NDS20T/qUZ7jaqouJoxw6lR51f48Tfuro3KzBSWRByj7edXWSjxI45l2U4bzGCaI1I3I1VL+8jnoY/TH81lyY9bXhlrp//9k=", "type": "news"}, "199": {"title": "Star Wars Fan Animated Luke And Kylo\u2019s Conflict From Colin Trevorrow\u2019s Episode IX, And I Can\u2019t Look Away", "snippet": "CinemaBlend participates in affiliate programs with various companies. We \nmay earn a commission when you click on or make purchases via ...", "uploaded": "2 days ago", "url": "https://www.cinemablend.com/news/2556488/star-wars-fan-animated-luke-and-kylos-conflict-from-colin-trevorrows-episode-ix-and-i-cant-look-away", "thumbnail": "data:image/jpeg;base64,/9j/4AAQSkZJRgABAQAAAQABAAD/2wCEAAkGBwgHBgkIBwgKCgkLDRYPDQwMDRsUFRAWIB0iIiAdHx8kKDQsJCYxJx8fLT0tMTU3Ojo6Iys/RD84QzQ5OjcBCgoKDQwNGg8PGjclHyU3Nzc3Nzc3Nzc3Nzc3Nzc3Nzc3Nzc3Nzc3Nzc3Nzc3Nzc3Nzc3Nzc3Nzc3Nzc3Nzc3N//AABEIAHAAcAMBIgACEQEDEQH/xAAbAAADAQEBAQEAAAAAAAAAAAADBAUGAgEAB//EADgQAAEEAQIEBAMGAwkAAAAAAAEAAgMRBBIhBSIxURMyQWEGkaEjQlJxgbEUU9EHJDNDYmPB4fD/xAAYAQADAQEAAAAAAAAAAAAAAAABAgMABP/EAB8RAQEBAQEBAAEFAAAAAAAAAAABAhExITIDEhMiUf/aAAwDAQACEQMRAD8Ayh6oWXO3GhMh+XcrslS/iBx/h4hdc1/RS4om5GU6Z3OV5jzO1Gn6aHp/7qg4kT8idrGi77rYYPwvisILzI43eomtkdWQczpThmG6Zgdpo962Cv4vDmsq2hzu6dxcVkLA1rRQ6JpoAN7Uo/u6t4TOM1p36j5IOQwBtnqnsgmwRVE9lLyT5r7oCm5bQbI6+qkZQAY4qtMQdgVMym8pCeBUlzaPN5SvDbDpJ2HRN5LBpaOiXmHJTtnN6BWjn16+jkBcAD80/AQ4nbcKMTTtiqODk7Bh691rAlXBuFO41CZIAbFD6KiNmpLiJuA+u9JIYH4Sxg/OYXfi+dBfoLBoGojqsDwCd2PlFzRrLWnSPfZWJeN5MTbfQPraTfbVceNKXat1y3Y0VmYviEvrUN79FWGW4xumuw1t6fdJ4fh2eRrSAOtKbk+Qk9VKfx01qa0mWztSRGdxCfUPDfR33ajJaFvFWRtAlTMvd1Dp6oL8nMYOYbDugnK1klwo9k8yHX09Oaew2SWQ7y79PqiyyHSlJ3bClTKOwn2Ca6JzCa6RtNAsGyktW+4VHhcnnodk1JFwnkU/iD3Nj5Sd/RPE8qXyGh8ZBG/opwwHw+0vfk2PKy/qEaXHycgucXUC7lBNEpn4Rh/veQ1wBboqv1V/J4aC7ZvL6EFLrXNL4+xmYsWWOWn8xLugI6e6v5DBh8FaKGurJRYeGxh4c716IPG3/ZFt8tbBLfpozGC2V+TKQasWAP8AtEmxslrA9rrO+oNIsdtz1RsSMvZraao7UmnsMhJawE1uOybvAuUObx4QNZvuLC5ALgbHQ9lSOC/UeU6vddzY7YYb2vsj0OIsvlSUp5k9kkAmkg5UiW3rSPVP4Rax2oEkEbpERkttHww7xGtFUSUaTjRk0EGQ2F1I7oh3sptTfAnFmbJp/lWfmFo4pDIQXH16eyznABq4q4f7J/cLRafB303YpS366P0vxcZfE2YuQGSM5dPULP8AF+LwSPsUGnbcpnjnEWxN8NrB4m/NfUnqs7/EMEZaYo3EjzEdE+cmu5FKOeCHGbNiyh2/NSoSyMDIZY/K8Bw/JZzHlifF4Ba1gJslo3Kuylhw26TszYLWNLKYyMtum29t1KzJnSMLvReND55Qz0RMuENj0/ohGqLk9LQI43ScjG2e5TOX0I6EbIOO4N3JpVniF/Iw2ACMuPQHf811ixCNocev7Lk5AkOhnkb9SiM2WC07K7mXBdsvHGyvAECm+Fz+Bnxv/Fykq18QZ5x8ZjWOp7+lLMPNbi7BsIvFMn+JfHVVpFWel9Utz29Uzrk4UyHmUanOBd1slL7FvNVqvjx4kDdb4xI5u3MiSz4RcD4AF9aIKbtNM5vtQHNo36JnHynw7E212xtMZTMYi2N0qfKA1+3RH0t/rfjQ4TmgCQEE1YS+dNp3LrJ6fuksPI0xtb2JQ8+bU4V6JefT3Xwtky6ye6XkvlDuy8B1yI8oYHNdKHVvVKiF/wBExoyBZTbQgMyISANdV7Jhjmu8rgfyKWtB149wa0ucaAQ5JvD6i7U/LkdKw2fRGQOvpcwzPcGktjb190aOUEWR6bJGEAQD3XTJNOx6eia5CVS1vka4h1EobyKG+wC4cJInObI0seOoIpDc+xuk4p10ZHEbm9l46nE/ND1WSPZcvkAdQRDrwyFvRDfISepJXkjuy8jbvZ9EQ6NjMLngAWSqU3D3ZGKxrHAOZzX1sUiYGGYwNY+1fvX4R/VWcTH5thQGyIWsfk4k+JoMoGiS9D2mw5CY8tPKtzDwxuUMrGkYDC/mr8B7jtusTs0loNgGrrqj6U28kmyUvkbROpGJtCmGpjh7IsGz/CaOwRuGxePxLHiPQyC/mhN8gPsqHwy3xONQBC+Mq/G8zRxyJpaNJgYD6XskDwlz42yQTBzXdwq/9pWIIsrBnHV7CD+iR4G8mExOPuLCnbyLYkqVLhzw/wCWb9SEv4DyfKbWnmcWPc129eqUZHchOnlKE0f+NIhwZZsiOFjeeQ02yrGJhwYzS4DxZf5jhTW/kPX8/onMWNrWzZGkfZxEA11c7YD6kpjheG6Use9pMbSKaPvO7Jpeo7nLwTEwRFD48wNv8jfVxVDHxPDx3SSDd24Hcp2PGGovkdb/ALzvw/6W+yPGPFlZy20czW+yKaVxzIHCeBZEjSBNK3w233P9F+aDYLQ/GvF28Q4n4GO+8fFJaHD77vvH/hZ4bpsi/9k=", "type": "news"}, "200": {"title": "Disney+ addition 'The Right Stuff' highlights a different kind of star war", "snippet": "New on Disney+: 'The Right Stuff' highlights a different kind of star war. \nBut it's now 'Mandalorian. '", "uploaded": "1 day ago", "url": "https://www.nbcnews.com/think/opinion/disney-addition-right-stuff-highlights-different-kind-star-war-ncna1242771", "thumbnail": "data:image/jpeg;base64,/9j/4AAQSkZJRgABAQAAAQABAAD/2wCEAAkGBwgHBgkIBwgKCgkLDRYPDQwMDRsUFRAWIB0iIiAdHx8kKDQsJCYxJx8fLT0tMTU3Ojo6Iys/RD84QzQ5OjcBCgoKDQwNGg8PGjclHyU3Nzc3Nzc3Nzc3Nzc3Nzc3Nzc3Nzc3Nzc3Nzc3Nzc3Nzc3Nzc3Nzc3Nzc3Nzc3Nzc3N//AABEIAHAAcAMBIgACEQEDEQH/xAAbAAACAwEBAQAAAAAAAAAAAAAFBgMEBwIBAP/EAEAQAAIBAgQDBAcFBQcFAAAAAAECAwQRAAUSIQYxQRMiUWEHMnGBkaGxFCNCYsEzg6LR4RVScpKywvEkU2OC8P/EABkBAAIDAQAAAAAAAAAAAAAAAAECAAMEBf/EACgRAAICAQMCBgIDAAAAAAAAAAECABEDBBIhIjETFEFRYfBxkTJC0f/aAAwDAQACEQMRAD8AS6aL1R4hh9cXaaHVZepjA+YxJTU99O3JyMEKWm/6sD8q/wCrFNy8CU4YdWg25hj/AA4nEVpL25x3+Yxeoaa8UB/Lb+HE0tLpIP8A4W+q4lxqlLs+z1seSsb/AOXAIMZTqJ35ezDRnEHZ5fUty74W/tUYN5BllLnXB8GXmNEzBoZJoKjQL3WVgBq9wFvA+WNGIhF3mU5AWbaIlVlvtGv8LIjIOltIsPdy92JDMkrOs6hYWJICD9lf+75eXX2740DKqGFs/wAzaopaephScQdkY1ZY9RuLgjbTvy6MPDA2qo8pybjF4K+iLUz3lB7PWi6uXdHQG4tbww/ijsBcAwH+xqJrUVR2pRUuLevfukHqD1BGO/sMdMDNUPcryA5ezzw059S1Bjiam7KenZ2FK9PCIe18VsOYF73FuTYn4tyCnXhR6imomgmoqgh2ZNLSKG0lh+U3DDyxSWfIQLoGa1GDApNbn+Yq06iZVm/vI9vKxtizLD6+3Uf7ccZGpehFxyVx/EP54LNT37Xb8aj6fyxWyhGKiLvOTqbuYB7OzSG3IOfoP1wPaO1zb8JP0wdeK0dQ/gp+Z/pilPDYMAPwW+JwLikSemjsTtyl/QYvQparbyjQ/wAWPoIv2pIIBZWHniwxijqJmkdVXRGO8QPxYENSfL4e6Bb1ZXX4EjE9VD3Ttyik+q4s5VGrSyKTsKtyfZqJ/XEuZaXVzAv3Yiextz9Xf5YW+ajVxcp1lFJU0tWiFbh7qpUG5CjxwrRZvmEbU0iVciPTX7HTYaNXO23W/XGgUqd+qvvaQE/BcAuJYKc5TQ10ELOFUpI7iwFgLXHhz8sa9LkVW2sLuU50ZlsGgICTMa+QieqqLxGcznWintXtYm1t9tvDFjM87zKpnhqzVl2VdKSlE1je9jYdD5Yu8QNQUeXQ5fHEJK1445ZqkAG5Iva/T2DC5GNcoRVLHc2A6Dc/LHRxYlcb2ExZMvhdGM/79/EMUOYZzmOaUtZLUyTGjdTqYKAik2Nha17X6YpwZlm9JQ1lHDPalndhUKYUYOSLHcja4HQ4Y6SSPKuHWrTRCN8wltANd1Gjrvva4O1zf34HZRRJUExTVIigADnW4Acjba/M7/XCWo3MRwOJNpO0A8nvO8loXiy9Ay2YxubfvBgutPcSkf8AeX3WwQanVZpRbYJJt+9GJVCSLJpVgyz6XuLbjzxyHclr9500UBa9opywEUtX7v8AfinLATIf/QfO+GaWnBjqx+ZB8j/PFCrijhRpZTpRWUkkXwIJDW1FMy/ZqRW7WKMdowIIvbp7MUkio6yWomzClhnEcQULMuyg82v0PLfCZSV1VDTQ08KNTwgEFo1I1czz9+NI4YjXL+GhX1TCSoMc1folAYlFUpGN/Ft/hgHGaoGFc/VuIi9WV+acM5agyqZo7SOjMYw+lWUEbnkQDYYYJc4pKuhqJqWphMYRr3cAi68j4HCdluZTR1KQSzGaGRwJEkOoNcWG592J+IeG1pa1jlyjS2m0LNvdioXT43J5YcD0MqLm7EZp6Sjmno8yiIM3bdo9Us7aXj5sCPVtpuOfQe5dzfMgM1pf7KnEyvQmF44XDAuwkW1vEXX4DBTizLny/hCqpFQLHl1fT0xYX747Lduew1ueVunhjj0f5NSvGmaW1zLKQgbcRkH64CrtFmM+TfQAgfhWipMyouwWujp6szhY4zp+8Db3A5nr8MEZsgraeuokgr7vUSGJl7EqE89YO+3Me3A/Mslp341y/LoXeIVpjaQrzjZmN9Pgdr/DBvjLM5spXKTlUro6y1PfYhrpFII1vcb3Ksf1ti7zGYAANwIgxYeSy8mCeCzRS5lU0vEFY8TRMRHFPKVTYnUu57ttttr2w7mTK63NbUxy+qgNMoVV0yKi77jfa+FPNsjTPuEI+KVKQ5gEc1KoLRzBWI3HRrAe34W89E9LSZlVZulbLLEIaZZbJKUv6w17b3Uf6uuK8m7ItXGxMMTXUbkrsvoqMhq+DRBAwZjMDYa1tffrhPyrjNhn9X9oq6g5bPU6qanZdlZmUajtcAC5t4nlfAvhbhheJK+pRKjsqSkBkdwLu4JsLdAT54v8dcGnh9FzPLixoWfs7Fu9CwJA38Da/txFVe0DMTzHLMJZhA6Ui96aZYyWS9trl9OxvY+rfoMKvFEeZTZXNTiSGpSCYGSalBAlTSCO7vyvvYnkPPA3hnOapVqnqJWqEp6Z5k7YlgpWN2t7yBvz2GGThbPjnyVEUsISpiS7FTdWDG1x1B8vnhdjKfiWs6soHqYJzThriQ5Fl8IyWrU0gZpi2mwAH+L246qs+pJcmmp6JZDJ9ggpFLIFGxW/XYd0/LEc3pF4gnhlgerskiFXtFGO6efJcLAdEjdIB3itha3ux0vKCjZFzmeYs/EeuD+C6PMvvqzMpIZmswRAosRy588MM1HX0nFaTQZc9fToIFMkW+hVNy1vb9MZPX8S5nHJF2TmMRoB3DsQOpH64LZL6Qc4pg0sUx1FdJcRqxbe/UYx4sbO9VNLuqLcPZvneXS5ZxPQVTXrqjMppo4zEQBo7qgk/iGkewj2Yj9Hme0OT5LmC5iJrLUI6GNNQ7y2AHgToOE6tr0qquapmRjJNK0shIHeZiST8ScH8uFO/A9ZO8JLyZiIozqtcpTyPbkb9drj29DvbSYkHJ9pkXUux6R7y7w+lRmPE75/TUM8/YNIyxRKXZbxusQa17X7nzxPxbw/mtZlOTyU9BWNNRUIiq9dKy3b1ne/Lnf43wuZBxjW5H24yt2i7bT2ncVtVr25g+JwcpPSZnk9TFFJV9x5FV7xRjYkA/hwmTRgN0nj78Rl1XHPeLJmmk4bWgEjSIKkyql7qqlRbyvcXxFl0OZUtSn9lFzU1cT05VPWZXWxUDrf6jFzPKuOPOsySIHSauXZSNJ753tiKlzg0tVTVUSuJaeRWibY6SDt/wAYsXSY6PMVtQxMfvRjl2Y5NBmUOaZRmEHbKOyf7MzA7WttcjAT0p1FRV5r9mhknaOJj9zJqj03Cn1Wt43vbHZ9KOeDc1BuOf3EX8sAc2z2XN69q6sVnqXA1NpUXAFumETRdVsfv6jHV9NCBUSrgilWOK/aJpbcbDqPmcM2R5TntCslZkVFW1cVTStD20MZsG7puPYwI+OBQrYpAoaJzfYDbB/J+OMwyWgWhoGaOnRiVTs0axJuee/M4syaRa6D+4ialj/KZtPXM7OAzKjbC3hiMNbm7EAbE9MVJAUci97G2PL457WTZmtaAoQ5QwNmTxGWSKPQ+gs76e02Jtf4fHHlNVFUYw1Kx6wVsB6q9OY6/riOWVEyWOlVSWf752I5HkB9cCtZ8BgrkbmF0UUIap6haiKwWTtR33sO6ADv9catwVSQ1Xo1qHnRJOxqJpYw6X0Pp06h52JxlXCTwHNGWpVyjRFSImsxFwbD4fPG2cJSQZhwzmQjiEEdTWtqVNtOopcj43wH1BboMi6cKu8fiYbTNsf8IP1xIZFVe8QCy7DxxVp5NPrW9RcVJJm7XfpsPLG18xVeJkTFbcwrDID2KId1HL3YkDkr+8t88ChXSiNkvscX6CGoqKSOWKJ5UVzqKDUdhuSBvbzwmPOTw0fJhHdZNLJp7cnkBb5Yk7a03kI74ozSd2X8z2x5JIQ0p8EAxeckp2S9TTaWgU9QT7Meifuub85dsUVezX8FCj/7345WTur5sTg75NshWliqoy4raaKTURolYqbeN7YtU2UAMGNbQyta4WOpUn4bYC47Qdb/ACxzWXdNysB6QtIFqIIo91XUVFudgNv0+OKApXKggi5BNjzFueJoawhe/Zjt0tywTy6rySepjgr6eekjIANVDLrs3iyEcvG2HIWJyTK/D2aSZDVyVi08U7NGYtEnLexv8sbJ6NKuCXg6ARyIKmepkLrctZhJex8O4Ft7sYhWumsBCCuo2IHPfY4M8JcSVuSSTR0VREqzFXbtI9Qup6eH9MVui9xHVzVGB9DQzPC699LxkfmGxxFPSzNSmvVCabtBE0nQOQSB8AcE62ankrXqJyCJptcxQAE6jdrDodzbF3iniWmzCiXL8qpnpqUaTNsqiVhybSOvnfEfITQAkVAASTFTDhwRmi5VIGnI7NXM0aBb630lbMeYHeOE8c9sSq5A3OA67hUON9huGc5MLV05poVhieTUIlNwtwL28r3xSbd3HjYYplyOpxovCHCeV8Q5LBXvUTpIt4p4kYAdop5357gg4tGUKvMrKb2JESCLIccIRdB4AnGnv6PMsWUN9oq2QH9mWFj8r/PFao9H1CSxhqp4yWuBYEBeq/1xPMqTJ4BEygY9vjjHuEhnWrHwJGOcX8lyevzytFJllO08trkA2CjxJ6DEklQPho9GtDHmfGdJDUU8VRTqkjzRyxh10hTa4P5iuGLKfRHOxVs5zKOJesdKCx/zHYfA40fhzhvJ+HY2XKqURySbSSuxZ2956eQ2wjZBVCWKhvmYfx9RDLeL8yp44Uhh7QPDHGgVQhAIsBsMLxONN9N2Wn7Tl+axQkKyGCaQHYEbrf4tv5Yy/rgqbERhRnd8fXGOb48w0E6vjSvQ1mAEmY5bI6DXpnjU8yRs1vdbGZ4fvQ60Yz2s1sgc01k1WuTqHL4YV+0ZDzNWmI8BinNyxbmAI254qSMCL9MZ5on/2Q==", "type": "news"}, "201": {"title": "Are the best 'Star Wars' stories now in video games?", "snippet": "Some of the best \"Star Wars\" narratives are in video games. \"Squadrons\" is \nno exception. And in VR it almost replicates a theme park ...", "uploaded": "1 day ago", "url": "https://www.latimes.com/entertainment-arts/story/2020-10-10/star-wars-squadrons-wants-to-put-you-in-an-intergalactic-dog-fight", "thumbnail": "data:image/png;base64,iVBORw0KGgoAAAANSUhEUgAAABAAAAAQCAMAAAAoLQ9TAAAAb1BMVEVHcEy8u7pYXF+4tra7t7SwrayspaEAAACIhoYAAAAAAAC8urqOjIu9u7uQjo3///++wcHv7++rra7k4+Pf3t4EAADRiUXbv6zOzMzCxcflzr3s0sCXmJn34tTm5eX6+vrz2cdsamtYU1E9NjWRjo0g/hx4AAAAD3RSTlMA1Suy+u35JEMOJrZWuFetVG1cAAAAkklEQVQYlVXO2w6DIAwG4KrgwB0KDJSjp+39n3FIiIvfTfs3aVOAijO4ahS/ZNaoaybY/xO/21lrbZ91iYmoiijK4Zb4NWGMmFZP2jwgPoS0GbOlEDwBeGjMPmb/HlW/oJNH44whctcoO6BYLAtaIxAp9GOG1Tj2QKdMVtNEQQnnnKicUMDs/D7NNr/Gh9tp4PADN8IMh1vqUX0AAAAASUVORK5CYII=", "type": "news"}, "202": {"title": "Star Wars: Everything We Know About The High Republic's Starlight Beacon", "snippet": "Star Wars: The High Republic will take place in the Starlight Beacon space \nstation, the Jedi's navigational lighthouse for the unmapped Outer ...", "uploaded": "10 hours ago", "url": "https://www.cbr.com/star-wars-everything-know-high-republic-starlight-beacon/", "thumbnail": "data:image/jpeg;base64,/9j/4AAQSkZJRgABAQAAAQABAAD/2wCEAAkGBwgHBgkIBwgKCgkLDRYPDQwMDRsUFRAWIB0iIiAdHx8kKDQsJCYxJx8fLT0tMTU3Ojo6Iys/RD84QzQ5OjcBCgoKDQwNGg8PGjclHyU3Nzc3Nzc3Nzc3Nzc3Nzc3Nzc3Nzc3Nzc3Nzc3Nzc3Nzc3Nzc3Nzc3Nzc3Nzc3Nzc3N//AABEIAHAAcAMBIgACEQEDEQH/xAAbAAACAwEBAQAAAAAAAAAAAAAFBgMEBwIBAP/EADgQAAIBAwMCBAQDBwMFAAAAAAECAwAEEQUSITFBBhMiUWFxgZEyobEHFEJSYsHRFSPwJDNyguH/xAAZAQEAAwEBAAAAAAAAAAAAAAADAQIEAAX/xAAfEQACAgMBAQEBAQAAAAAAAAAAAQIRAxIhMVFBMiL/2gAMAwEAAhEDEQA/ANP0rxFHPiO49Le9FZ7aG6j3JggjqKyWC9lgIEmSvQEdqY9I1+W3YYbdH7Zp5Y3EJTCupaKMnCile/0spn0nFaHZ6lbajGMEb8fhNQ3umLKDhRUJr9EUzJLqzIJ4NC54CM8VpOp6McnC/lSvfaay5yMfSu0sVZBRliqrJD1o7cWrITkGqctu2wNtwM4ziu0J3AckNU5ouelHpIaqTQZHSpUQ5OwEyVEyUTlhIPSqjpjtXNBlNhirLQ3NvBFLcW80VvMu6KV0IVx/Sx4P0qN0p88D6lrU2l38s80culaXbBFEsSsQzYCIuSASMd+cd+ao1RI1tCpOSARjpjINVjCYOYA2erA9Onauo70Nhg3qJ6AURHkzxlvw4xnH963yX0xRkQWGoMkimFmRvYnjNO2i+II5wIrk4bsxpGltjuLEqwPV8ZNfLcGKTvjsG6r9azzx/B4zTNUmt4p0zwc96A6joqsCVWqGh+IXh2xzNvjPGfam6CeG7j3RMGBoVJwZdq/DNtR0cgk7elL11pzIxwPvWvXlhHJnil++0cNnC/etEWpBrI1xmY3FmY+HRg3PyqhLBjNPOoaMygnbS9e2ZRm9GB7e1S4F1OxYnhz0odNFjtTDPDjtQ26hxzj5VRxLWBjCzuqIhd2baqr1YnoK0PxVGvhHwjY+HYtouiBdXpX+KdhwM/D9AKg/ZrpMT6nc69fKf3PSE8wE8B5iDtHxx1+ZWljxTqk2s6lLczElncs3P/OnSiatk2M0U0tvIPTyOcmiFtqjNLmTCk/xKOD8xVSMPdJ/NJkBV/mqK8tngZ/VuMbepecj51t3T9PP1kvA2bsxsGGTG3t2qTzY3K7sDd0bsaXobg7gjFtvYjqKsl5Y32j1IR0qyrwnZ+oY7eNh+H6Y6UQs76e0cFWYfI0rWWovCSrZ257npTDazxzrwetBkxNdQuPKnwctO1uK5VUuMK/83Y0UMKyc4BFZ+FKnKNR/Q9X8phDOxK9ie1ZnFrwaov0LXmmRyqfT1pQ1vRdiyny8kjgg9Kf0kSVN0bBh8KpX9sskbBuKTFladSDyQ17EyS20I3eoLC+Vj3c4B9XU4+HAbntil7V7YC9eG1QMXkHlheQc9APqcfStA8YTro2nSxwzeXcXbbFIP4FHLN9gfzob4Mgtbm6fW5kZbSyTzQsq8h/4fsATx7CplL/ToSP8oqeNXXw14ZsPDVswNw3+9eOv8Tnn7Z/QVmsiqTkn3+OaY9auZdf1O61F8lXchPlQC4iMblSOhrox5ZLl0aBIQquj4YexwasRXbzQyRyOCWC5LDJOOlUrmErhoSCT2yKrpI6tkgjnBNWBLj71zjoO5FeGd88kEAYIr4u/k5RSyL8M/nXBlt3iBXfG6j8YOcnPcf4q6mUeP4SLOpPBJ981ds797d8ofT3GaC5bPB+3euklx3zWhStAtU+Drb6rEUzu61ah1COQ+k4PzpJhmBwpPWnHUtK01LK1m0m+MkrBUHVhK3f5YwfliiyaL0SDm/ApZa3LZSKQ3B689aZ01uG6ijUgBiSXz02gZP8Ab70mifTRprxGZGmlw0eBvZVAGDhc/M/PrxivTHI0UcEan/dxFkjBCdZX+3A+1Y5SizXGLA3iS4S51+DUNRkRLLYJIoyx3Mgyc4/qYL/6598GrrWr3MPhy201GzqWsTeayKOURjhFwPhgfegeuNcX2vRXN7G0GmyNlHcEARKOFA64AAWprHUZrXUF8XXtukkNyHisoXP4APSj9z2P510UtukztLgbn0JLGyjgT1eWu1jnv3pU1W0ZWYnbjHGK0KCaDULW3S0ukvUWLdc3CjblyBwR2JO447Y+Ipb1i0B8zLhQFyMjqfattKjHBu+gc3avGqFVLZ6tXFwoWBXRjsPPXn61LeRwTPyxhftGY8YGO5oZna2xW3MeAOxrJGaZqlBou28r+UfLc/Fc8GoZCVb0nrXPly2/E0bKjcqcdqsfudxKitGqsSfSocZNcppEODfhHHKoO2QkA9GH8NeOSOoGfh3rm5t5rZjHPEUIPf8AzUXmcBSeB0+FNGQUo0M2iatp1rphtpoQ8ryFn82MFW6YAPyHw604eEjDHBJ5toLOCSGSWMuQVKNnDc9OBjvxSH4ct9Klh1C61Vy6W6osUCS7GkZiec+wA/Om/wAO66bu2W5tLKSCwslKhp2yz54Kgkc4ABHyxRZX8FxLnQpaWFhbxs1jtIdg0QBILLt9z3znr3ry5vp9MghnsbSOa7yAqSycNHkb1z2JOefl2GKKmFJbZJ7aRCpUsCfwlTyfpSVZeIf9T1u4FpEslsuB5rNnK9lUfEknPx9qKhWyXX/ENhe3UVpHpuoR3M4CpDNZ5USNxsJ988ZBx8T2Vf2nXMc1/ZaTbAGLT4Vjyg44GMD5nJ+1PjaiunwS3E5MvkI3kll/Cx75+RwPjWSXVw91LPPjzJ5WOQvOCf7dKslXSPTQv2c20FtobmZz+8XT78MeAo4UfqfrUurRo94bYEEqnmMM52qTx9zn7Um6Z/qmh2ohnmO//usjjhE+Z785/KmTSZ5I7YzXY3yXQWSRj1Ax6R9B/enhKzPOOrsXjqSoCkkjSPnrtHPtUTQfu7vKyFi54OM4GPagttdbJvNdiwXmu5dUlkn372rLp8Nm6/Qvc3qBs7dw2kHJPf8ASvjqUSqRb20aE49WeR8jQua7WX1NySOaqLOFBD9uBVtF+lHkYcvdSknwXAkXvu/Q1X2JIm6F+3KOeR/mhwl2yK427lOatQxNcAtEwUsc4c8VKqKoq05dOG4Pyq/ol7qUV7DBpc0xkllAWAOdrseOVzg/Wqd1CYH2OyFh12HIrzTdRuNK1GC/snCXFu25CVDDpjkH4E0qlaC1pjpquvxWtw2kwzSCS5jKS20bZMbEHcFJHzHx/XjR7DSobNpNMZ49SVSULSlcn+oY6djiku6mS4tL64uUMh3iZjgDLlsck/8AkTirceuxGGOP91aG4LbVIfKM2M5weV+neifHTGXUaE1zMLPy7mWIM/pcvJt2kjj1Hjt7UKntIod08qJtRS0m2UMCBSrdatf4WJL5nKqGWXYrDkcrj7+9RR/vDvsWSEuYhJMqW+wkdSpPAOOuPapJJru8ub0Nc3O3M7qZEBzgDkDPc5xRDR9W1KfUIrO5tUMTAlmAKFB8OxA6UJdJbh5Li4dZZidyAenHxHbNE9InuYJvLuNrEYKsOCR7Ee9LCP4DNpqxKExrtJyqkYHNVd2RkV8CWPFAMX1dWQYXce/OKiJLDPHTORUTSqq+WCDjuP4v/lex3jKkisAwcY57f84qbIo7ikOMdu9XbS6Nu6ljvizyp7fGhW/D5yPf09qIWETXE6opUKx5J9qrJqulop3wsTv5rmUKVyevYmod+Tg4yOtFSlnHB5e1nVerK2efbHagtxwz7MkHO3NTjnsiuTHqxmutPj0zQhbXaK1/qAimRsjbHAQSBn+Ynk+wx7UEs/8Ap23QgxybSu9TyMqVOD9T8s0V1jWLd7+O8s5GnPkKqmc7mU7QDn26HA6c9MYoIk2OcEknknvUxXW2VflImQKiBF6D3OasW9yUZSQNynKH2OOtVGcE9a43nGe1On+Bu/Qlb7hGiGQyS9zjqaJW0Dlg+ccc0AhuCrA5xjuKPWN2t3MivMsZkP4iOAT0z7DPftS+FKs//9k=", "type": "news"}, "203": {"title": "6 Sith to Scare You Silly This Halloween Season", "snippet": "In the spirit of Halloween, StarWars.com looks back at some of the scariest \nSith and devotees of the dark side -- from Darth Vader to Darth ...", "uploaded": "1 day ago", "url": "https://www.starwars.com/news/six-sith-to-scare-you-silly-this-halloween-season", "thumbnail": "https://encrypted-tbn0.gstatic.com/images?q=tbn:ANd9GcRJaL9E0PpE7N6ZpO4ZIPf9JJy-4sHddfXnid3VwQBRUQTNIwbmdZQqKRA&usqp=CAI&s", "type": "news"}, "204": {"title": "Star Wars Confirms The Mandalorian's Homeworld Name | Screen Rant", "snippet": "Star Wars officially confirmed the home planet of Din Djarin, otherwise \nknown as the Mandalorian, the lead character in Disney+'s hit TV series, ...", "uploaded": "1 day ago", "url": "https://screenrant.com/star-wars-mandalorian-homeworld-name-confirmed/", "thumbnail": "https://encrypted-tbn0.gstatic.com/images?q=tbn:ANd9GcRg24ulR0VM7Fhi81x64u7Mv2ormWRjO-CSug5md7jvXhC-XIm1ihoVEQ4&usqp=CAI&s", "type": "news"}, "205": {"title": "Star Wars: Why Rey Deserves Her Own Sequel Trilogy | CBR", "snippet": "The most recent set of Star Wars movies allude to the end of the Skywalker \nSaga \u2014 that is, with the exception of Rey. Over the span of three ...", "uploaded": "4 hours ago", "url": "https://www.cbr.com/star-wars-rey-sequel-trilogy/", "thumbnail": "https://encrypted-tbn0.gstatic.com/images?q=tbn:ANd9GcQLo0DioJj7HqRwgopbY9JRewXmNimRNvtLI0y70soI9-tR3sNH5nVFpck&usqp=CAI&s", "type": "news"}, "206": {"title": "Star Wars: Squadrons has a fun campaign, but it's missing the brilliance of TIE Fighter's military flavor text", "snippet": "After reviewing Star Wars: Squadrons last week, I've been thinking more \nabout its campaign, a fun but small-stakes battle between Empire and ...", "uploaded": "1 day ago", "url": "https://www.pcgamer.com/star-wars-squadrons-has-a-fun-campaign-but-its-missing-the-brilliance-of-tie-fighters-military-flavor-text/", "thumbnail": "https://encrypted-tbn0.gstatic.com/images?q=tbn:ANd9GcReZ3KSywoGGXkk1rGHHMrbp_P9OGXurF4-NQ0VZEfXC7arDTFUakUPK3o&usqp=CAI&s", "type": "news"}, "207": {"title": "Star Wars The High Republic: The Great Disaster and the Jedi, explained", "snippet": "The galaxy is at peace in the High Republic, the newest era of Star Wars \nstorytelling from Lucasfilm. But that peace is threatened by the \u201cGreat ...", "uploaded": "2 days ago", "url": "https://www.polygon.com/star-wars/21507879/star-wars-high-republic-the-great-disaster-jedi-explained", "thumbnail": "https://encrypted-tbn0.gstatic.com/images?q=tbn:ANd9GcT_nVkAMxye3h8WhmutaQ6lR4tRJVcfVWOLduW-LgE&usqp=CAI&s", "type": "news"}, "208": {"title": "Star Wars: The 10 Most Exciting Projects In Development", "snippet": "Disney hasn't made the best choices with Star Wars, but the studio has a \nton of franchise content in the works, from The Bad Batch to a new ...", "uploaded": "1 day ago", "url": "https://screenrant.com/most-anticipated-buzzy-new-star-wars-projects-development/", "thumbnail": "https://encrypted-tbn0.gstatic.com/images?q=tbn:ANd9GcQQEOQYjt_6OfTSpz4tqnndo5oOTe7Mr0GFPBOHihAyAB2edepyiHh-3v8&usqp=CAI&s", "type": "news"}, "209": {"title": "Star Wars High Republic\u2019s Wookiee Jedi carries a Wookiee-size lightsaber", "snippet": "The lightsabers of Star Wars' new High Republic era might get a bit weird, \nincluding the big-beefy laser sword used by Wookiee Burryaga ...", "uploaded": "2 days ago", "url": "https://www.polygon.com/star-wars/2020/10/8/21508182/star-wars-high-republic-wookiee-jedi-lightsaber", "thumbnail": "https://encrypted-tbn0.gstatic.com/images?q=tbn:ANd9GcR5efXbC6e_65DnW0wD4tTcSZxprX0_lizMdQY127E&usqp=CAI&s", "type": "news"}, "210": {"title": "Keeve begins her Jedi trials in first look at Marvel's 'Star Wars: The High Republic #1'", "snippet": "Set 200 years prior to \"Star Wars: The Phantom Menace\" during the Jedi \nKnights' golden age, these rousing new tales occur while the valiant ...", "uploaded": "4 days ago", "url": "https://www.space.com/star-wars-the-high-republic-comic-book-preview", "thumbnail": "https://encrypted-tbn0.gstatic.com/images?q=tbn:ANd9GcRdAdw-Mb99NWR3Jpirbit566MNJk3J0Ladn7wDudZw0PeEx9wWsLuKWqU&usqp=CAI&s", "type": "news"}, "211": {"title": "Eight iconic ships missing from Star Wars: Squadrons", "snippet": "Star Wars: Squadrons, eh? Ian Boudreau loved it in ... the force be with \nyou!\u201d and you're all like, I know that line \u2013 that's a line from the Star \nWar!", "uploaded": "4 days ago", "url": "https://www.pcgamesn.com/star-wars-squadrons/missing-ships", "thumbnail": "https://encrypted-tbn0.gstatic.com/images?q=tbn:ANd9GcQ6bIsXXkOhhrVot4bjIW4CWkYUaEiw9H7WGIxAeQWAe1Liyh4O1SnWuJU&usqp=CAI&s", "type": "news"}, "212": {"title": "Doctor Aphra Crosses Paths with Sana Starros, and More from Marvel's January 2021 Star Wars Comics - Exclusive Preview", "snippet": "There's no slowing down for Marvel's Star Wars line come next year. \nStarWars.com is thrilled to offer a first look at solicits for the House of \nIdeas' ...", "uploaded": "4 days ago", "url": "https://www.starwars.com/news/marvel-january-2021-star-wars-comics-exclusive-preview", "thumbnail": "https://encrypted-tbn0.gstatic.com/images?q=tbn:ANd9GcQQwuiHlDTjqpe3A0ykg2Epg12muSDG4lNsyARPEPpx_oEn3lPXjPFyHYg&usqp=CAI&s", "type": "news"}, "213": {"title": "Star Wars: Squadrons is a modern take on the X-Wing series", "snippet": "\u201cStar Wars\u201d flight sims were massively popular in the '90s and early 2000s, \nbut it's been over 15 years since we've seen a full-fledged title ...", "uploaded": "1 week ago", "url": "https://www.cnn.com/2020/10/01/cnn-underscored/star-wars-squadrons-review/index.html", "thumbnail": "https://encrypted-tbn0.gstatic.com/images?q=tbn:ANd9GcRk3DsfVo_5L3zx-xzIp9D0svJ1PgYbZWFSQE2Otq8051u5VPfn7CQeg9M&usqp=CAI&s", "type": "news"}, "214": {"title": "You need to watch the best sci-fi comedy ever before it leaves Hulu this month", "snippet": "By 1987, Star Wars had already conquered the world and was on the brink of \nfalling into obscurity. The year marks the beginning of a period ...", "uploaded": "1 day ago", "url": "https://www.inverse.com/entertainment/scifi-movies-on-hulu-october-2020-spaceballs", "thumbnail": "https://encrypted-tbn0.gstatic.com/images?q=tbn:ANd9GcRhg4i8ULhtXyvYG-xiTOp73B1q93Qg3dKsocD-2Ax5izCTuijUM3UkvjY&usqp=CAI&s", "type": "news"}, "215": {"title": "Star Wars: The Kenobi Show Should Re-Tell Obi-Wan's Final Duel With Maul", "snippet": "Star Wars Rebels reveals the final duel between Obi-Wan Kenobi and Maul, \nand the upcoming Disney+ the series about the Jedi Master ...", "uploaded": "1 week ago", "url": "https://screenrant.com/star-wars-kenobi-series-retell-maul-duel-rebels/", "thumbnail": "https://encrypted-tbn0.gstatic.com/images?q=tbn:ANd9GcSjz3M3_Dn6rrqLz5uFO2UGb8MDJmVJu-XoAe1I1t6fAbuCgs-udhbZPt4&usqp=CAI&s", "type": "news"}, "216": {"title": "The Galaxy-Wide Star Wars Character Guide: Tivik \u2013", "snippet": "Love it or hate it, this is the Star Wars movie that most thoroughly \nstresses the \u201cWar\u201d half of the title. The Empire is terrifying, morals are \ngrey, and ...", "uploaded": "2 days ago", "url": "https://www.slashfilm.com/rogue-one-tivik/", "thumbnail": "https://encrypted-tbn0.gstatic.com/images?q=tbn:ANd9GcR0E7hb13oVHHbTLnm86Tvn5PLz_Dbz--lguf8MCpCbdadn_vfItjZvK2Y&usqp=CAI&s", "type": "news"}, "217": {"title": "With the Star Wars: Squadrons CG Short \u201cHunted,\u201d EA, Motive Studios, and ILM Tell a New Kind of Star Wars Story", "snippet": "\u201cI really admired cinematics from older Star Wars games. I think they're \nwonderful stories,\u201d Knoll tells StarWars.com. \u201cIt was kind of irresistible \nto ...", "uploaded": "4 weeks ago", "url": "https://www.starwars.com/news/star-wars-squadrons-hunted", "thumbnail": "https://encrypted-tbn0.gstatic.com/images?q=tbn:ANd9GcTqHBCeD5X190YoNWRuCZpkyDVdMYPqUai4cEuWkafZDXyt2rGu37Wz_qc&usqp=CAI&s", "type": "news"}, "218": {"title": "Star Wars: Squadrons Early Review Impressions \u2013 Single-Player", "snippet": "Involved flight mechanics add a lot to the space combat of Star Wars: \nSquadrons, though the campaign's narrative components might leave you ...", "uploaded": "1 week ago", "url": "https://www.gamespot.com/articles/star-wars-squadrons-early-review-impressions-single-player/1100-6482800/", "thumbnail": "https://encrypted-tbn0.gstatic.com/images?q=tbn:ANd9GcQBwPx4rbiluqQfKNaiyuB8uiTuW8L5PZGbwzPN9ir98qEbpfLwxgnPSgc&usqp=CAI&s", "type": "news"}, "219": {"title": "Star Wars Writer Teases More High Republic Stories On The Way", "snippet": "Popular Star Wars writer Charles Soule has just revealed some pretty cool \nnews for his fans courtesy of his newsletter, which has a lot to do ...", "uploaded": "1 week ago", "url": "https://screenrant.com/star-wars-light-jedi-soules-high-newsletter-project/", "thumbnail": "https://encrypted-tbn0.gstatic.com/images?q=tbn:ANd9GcTpeNzVDj1oEZiaa8SccJ1-p0wFV3EpzUeYLTnIthAPt_2mBDpqkFbqdvGh&usqp=CAI&s", "type": "news"}, "220": {"title": "'Star Wars' Actor Natalie Portman Admits the Truth Behind the Prequels' Release: 'It Was a Bummer'", "snippet": "Star War: The Rise of Skywalker brought the Skywalker saga to a close with, \naccording to some fans, one of the series' weaker installments.", "uploaded": "2 weeks ago", "url": "https://www.cheatsheet.com/entertainment/star-wars-actor-natalie-portman-admits-the-truth-behind-the-prequels-release-it-was-a-bummer.html/", "thumbnail": "https://encrypted-tbn0.gstatic.com/images?q=tbn:ANd9GcR2VKgOYYs-QWEEK1LEYtGN9BiOEfy9hjwpXLLiwWoaR3kzt89KWSl3wbQ&usqp=CAI&s", "type": "news"}, "221": {"title": "Star Wars: Squadron review", "snippet": "You spend most of Star Wars: Squadrons sitting in your ship. For a pilot, \nthrusting into the vacuum with a star war on the other side of the \nglass, ...", "uploaded": "5 days ago", "url": "https://www.videogamer.com/reviews/star-wars-squadron-review", "thumbnail": "https://encrypted-tbn0.gstatic.com/images?q=tbn:ANd9GcSRHIdhusr1wZTJHXId4oXxEJrpAj2NTu0oxV6o1FjWAmczIpEyV5Koye4&usqp=CAI&s", "type": "news"}, "222": {"title": "'Dune' 2020 will make Star Wars look absurd for 1 genius sci-fi reason", "snippet": "Why Dune's approach to artificial intelligence makes Star Wars look absurd. \nThere aren't any robots, droids, or killer AI in the Dune-verse. Well, \nat ...", "uploaded": "3 weeks ago", "url": "https://www.inverse.com/entertainment/dunes-2020-ai-tech-star-wars-differences", "thumbnail": "https://encrypted-tbn0.gstatic.com/images?q=tbn:ANd9GcRR6GL-0yvYqbgCaDadesGlMCrDChKizlkYRnszocE_jkv7EQE2OhQnOwg&usqp=CAI&s", "type": "news"}, "223": {"title": "Star Wars Splash Page #200: And a She-Wolf After the War", "snippet": "Our discussion about the relaunch of Star Wars Adventures is an abbreviated \none, given we'll have a full review with the Young Padawans in an ...", "uploaded": "3 days ago", "url": "https://www.fanthatracks.com/podcasts/star-wars-splash-page-200-and-a-she-wolf-after-the-war/", "thumbnail": "https://encrypted-tbn0.gstatic.com/images?q=tbn:ANd9GcQYSgS2HySg-dSCJ-Y_eNug8JsrUkaITluKrfSxBNORgwHQh7nolAVfhr0&usqp=CAI&s", "type": "news"}, "224": {"title": "Star Wars vs. Star Trek: Mark Hamill, Patrick Stewart clash in Uber Eats ad", "snippet": "The Star Wars and Star Trek universes clash in a new ad for Uber Eats that \nstars Patrick Stewart -- who plays Captain Jean-Luc Picard of Trek ...", "uploaded": "3 weeks ago", "url": "https://www.cnet.com/news/star-wars-vs-star-trek-mark-hamill-patrick-stewart-clash-in-uber-eats-ad/", "thumbnail": "https://encrypted-tbn0.gstatic.com/images?q=tbn:ANd9GcTQG54_jlIBHORAjb1YiFdxp0wBbkCCYPAIVcPud1UgzNbGfJGk8AawzJQ&usqp=CAI&s", "type": "news"}, "225": {"title": "Galactic War Report Episode #219: Galactic Order? Shattered War Report? The Crosscast", "snippet": "Richard cannot remember a time without Star Wars in his life. His love of \nthe community side of Star Wars is infectious and he can often be ...", "uploaded": "43 mins ago", "url": "https://www.fanthatracks.com/podcasts/galactic-war-report-episode-219-galactic-order/", "thumbnail": "https://encrypted-tbn0.gstatic.com/images?q=tbn:ANd9GcSNDUXqvlN4MKHFaM9fPL1TFC8nQcNCUbCnGTee-gUtTL7QrDp4OPxi_cg&usqp=CAI&s", "type": "news"}, "226": {"title": "Every single Chris Pratt movie, ranked by critics - Insider", "snippet": "Critics were harsh on \"Bride Wars,\" calling it a lazy and underwritten \ncomedy that ... 2,\" Peter Quill/Star-Lord (Pratt) and his superhero friends \nsplit up after a ...", "uploaded": "2 hours ago", "url": "https://www.insider.com/chris-pratt-best-and-worst-movies-ranked-photos", "thumbnail": "https://encrypted-tbn0.gstatic.com/images?q=tbn:ANd9GcTTLb7WOTQeHKWit4wlvWqOjLT0-jcNApQXiy3MvZ-IUd5ccpsRP9KIFb4&usqp=CAI&s", "type": "news"}, "227": {"title": "Fond memories of movies at Cineworld - apart from Star Wars ...", "snippet": "I also saw Star Wars: Revenge of the Sith. If you knew me in person back \n... It was Star War: Revenge of the Sith I cried at. I remember \nblubbing: ...", "uploaded": "5 days ago", "url": "https://www.swindonadvertiser.co.uk/news/18772485.steve-n-allen-fond-memories-movies-cineworld---apart-star-wars-revenge-sith/", "thumbnail": "https://encrypted-tbn0.gstatic.com/images?q=tbn:ANd9GcS91EEsJyeJZzLOY3XxeDjCHAvrmCAFEYR1UDe-TGtNjEvRUYV0D0AedNE&usqp=CAI&s", "type": "news"}, "228": {"title": "War With Grandpa Interview: Oakes Fegley & Laura Marano | CBR", "snippet": "The War With Grandpa stars Oakes Fegley and Laura Marano shared what it was \nlike to work with Robert De Niro and Uma Thurman and more ...", "uploaded": "21 hours ago", "url": "https://www.cbr.com/war-with-grandpa-oakes-fegley-laura-marano-interview/", "thumbnail": "https://encrypted-tbn0.gstatic.com/images?q=tbn:ANd9GcSStxPj0trRJGFUn3gyTGzqCahKZ3iknOLFaw_RjDZYUExZbvs81SLbYV0&usqp=CAI&s", "type": "news"}, "229": {"title": "Star Trek: 10 Hilariously Incorrect Memes That Are Too Funny", "snippet": "Trekkies may insist that Star Trek is better than other genre franchises \nlike Star Wars or Harry Potter, but they're in on the internet meme jokes.", "uploaded": "5 days ago", "url": "https://screenrant.com/funny-wrong-star-trek-memes-other-pop-culture/", "thumbnail": "https://encrypted-tbn0.gstatic.com/images?q=tbn:ANd9GcTBlIhLKakweFaBJd0uZGX4zpIXcQCR91nquFuO3ey6rlcBBi7D5vw3QOA&usqp=CAI&s", "type": "news"}, "230": {"title": "Bugsnax voice actors and cast list", "snippet": "Lowenthal has also voiced characters in Death Stranding, Star Wars ... as \nwell as working on other games like Horizon Zero Dawn, God of War, ...", "uploaded": "2 days ago", "url": "https://www.shacknews.com/article/120823/bugsnax-voice-actors-and-cast-list", "thumbnail": "https://encrypted-tbn0.gstatic.com/images?q=tbn:ANd9GcRtQMEQimiQ7WHfYQp_WoLMFPL6mhW8Kq4vCEkKkFUgWAxDbEHFJ91gNS0&usqp=CAI&s", "type": "news"}, "231": {"title": "The history of Mandalorian armor explained", "snippet": "Both Star Wars: The Clone Wars and Star Wars Rebels delved into other \nMandalorian armor history tied to the Mandalorian Civil War, which split ...", "uploaded": "5 days ago", "url": "https://www.looper.com/257049/the-history-of-mandalorian-armor-explained/", "thumbnail": "https://encrypted-tbn0.gstatic.com/images?q=tbn:ANd9GcSXnmRnlp1gmqAGNinsTsFMsYfcbORRlfFHJeqjGUNN2bly8uEeIrGQUlU&usqp=CAI&s", "type": "news"}, "232": {"title": "Major Issues: Joker War Ends With a Bang & Wolverine Slices into X of Swords", "snippet": "CBR reviews this week's biggest new comics, including Batman, \nTransformers/Back to the Future, Wolverine, Star Wars Adventures & \nDCeased: ...", "uploaded": "2 days ago", "url": "https://www.cbr.com/joker-war-wolverine-major-issues/", "thumbnail": "https://encrypted-tbn0.gstatic.com/images?q=tbn:ANd9GcR8IWs7bCofb-gxkw3wRsaJ7kjZuccTOtzRbnu7Zjy1H6cNwsAzwfLikqI&usqp=CAI&s", "type": "news"}, "233": {"title": "How to Watch the Star Wars Movies in Order", "snippet": "Star Wars fans can now watch every single movie from a galaxy far, far away \nall in one location. Disney+ added The Rise of Skywalker, the grand finale \nof the ...", "uploaded": "Jun 3, 2020", "url": "https://www.pcmag.com/how-to/how-to-watch-the-star-wars-movies-in-order", "thumbnail": "https://encrypted-tbn0.gstatic.com/images?q=tbn:ANd9GcRrIkWFPOC8unNYigtbylwyjcQkJehjBCzBFGG7tendzRuNGAF-3yYGYcc&usqp=CAI&s", "type": "news"}, "234": {"title": "Discovery of possible Second World War device prompts brief ...", "snippet": "TORONTO - The discovery of a possible Second World War device prompted the \nbrief evacuation of several homes in Toronto's west end ...", "uploaded": "7 hours ago", "url": "https://www.thestar.com/news/gta/2020/10/11/discovery-of-possible-second-world-war-device-prompts-brief-evacuation.html", "thumbnail": "data:image/png;base64,iVBORw0KGgoAAAANSUhEUgAAABAAAAAQCAMAAAAoLQ9TAAAAUVBMVEUBZaP////8/f4FaKUAWpwAX58AT5YAVJkXbahIjLvw9vqPudUAWJza6fIEYaFbmcItfLHA2OjH3epmoMZ9rs+nyN45g7Wwz+Kawdrn8PZxp8rkbdg3AAAAZklEQVQYlXWPRxKAIAxF80Gkig3r/Q9qVhJ1zPLNbyFPISZN9brcYzCCILbjZIQCGBzmpkoUJluCy1WhcKZuqRIGQa/wNwGTze6HJv0H2OIeFg61MpRrU1GiVr2HfaZ/nvM5RGGgC0UHBC2lgiXzAAAAAElFTkSuQmCC", "type": "news"}, "235": {"title": "Movie Marquee: \u2019War with Grandpa,\u2019 \u2019On the Rocks\u2019 premiere in Lubbock theaters", "snippet": "The War with Grandpa. Robert De Niro stars as a grandfather who has to \nshare a room with his grandson (Oakes Fegley), who declares war to ...", "uploaded": "1 day ago", "url": "https://www.lubbockonline.com/entertainment/20201009/movie-marquee-rsquowar-with-grandparsquo-rsquoon-rocksrsquo-premiere-in-lubbock-theaters", "thumbnail": "https://encrypted-tbn0.gstatic.com/images?q=tbn:ANd9GcTMp0umKvWAZAJsAla84NbsTcifAtOrI2Ywab5X20l5QCpPJKHXyME5nkk&usqp=CAI&s", "type": "news"}, "236": {"title": "The best order to watch every 'Star Wars' movie for the ultimate marathon - Insider", "snippet": "There are 11 movies in the \"Star Wars\" franchise, with more films and shows \non the way. We've presented six different ways to watch the ...", "uploaded": "May 8, 2020", "url": "https://www.insider.com/best-ways-to-watch-star-wars-movies", "thumbnail": "https://encrypted-tbn0.gstatic.com/images?q=tbn:ANd9GcRvZUwugJp4w8QMBLgXloZpZJ9HxeWurKCL28x67vVycidBVvntf_e6L7s&usqp=CAI&s", "type": "news"}, "237": {"title": "Star Wars: The Bad Batch to Debut on Disney+ in 2021", "snippet": "Clone Force 99, from Star Wars: The Clone Wars, returns! Today, Disney+ \nordered its next animated series from Lucasfilm, Star Wars: The Bad ...", "uploaded": "Jul 13, 2020", "url": "https://www.starwars.com/news/star-wars-the-bad-batch-series-announce", "thumbnail": "https://encrypted-tbn0.gstatic.com/images?q=tbn:ANd9GcRUVK25-10_BXxGnxJEsyjg819IuNyfj6tyFDnnRA17jRJTFX1prnv26vw&usqp=CAI&s", "type": "news"}, "238": {"title": "\u2018The Sims 4\u2019 is getting a story-driven Star Wars DLC", "snippet": "Inspired by the attractions of Star Wars: Galaxy's Edge at Disneyland and \nDisney World, \u201cJourney to Batuu\u201d introduces a Star Wars-themed ...", "uploaded": "1 month ago", "url": "https://www.washingtonpost.com/video-games/2020/08/27/sims-4-star-wars/", "thumbnail": "https://encrypted-tbn0.gstatic.com/images?q=tbn:ANd9GcRh-bHRL6Qwek2dUZacQcpXiw9kHSol4NFGLDMGxr1Vtmw414h5B3USYd4&usqp=CAI&s", "type": "news"}, "239": {"title": "NASA finds active 'Star Wars' galaxy in deep space", "snippet": "NASA has found an active galaxy far, far away that looks eerily reminiscent \nof a TIE fighter from \"Star Wars.\" The galaxy, known as TXS ...", "uploaded": "1 month ago", "url": "https://www.foxnews.com/science/nasa-finds-active-star-wars-galaxy-in-deep-space", "thumbnail": "https://encrypted-tbn0.gstatic.com/images?q=tbn:ANd9GcRCv22T3ST3FaLHzogIh2vdiAFuvZTNmRDgutYGTC09LsQuQwAkXaXW6oA&usqp=CAI&s", "type": "news"}, "240": {"title": "New LEGO Sets to Celebrate LEGO Star Wars: The Skywalker ...", "snippet": "Attention, Jedi Masters and Master Builders: we have some exciting news. \nStarWars.com is thrilled to reveal several new LEGO Star Wars sets, ...", "uploaded": "Jun 17, 2020", "url": "https://www.starwars.com/news/new-lego-sets-to-celebrate-lego-star-wars-the-skywalker-saga", "thumbnail": "https://encrypted-tbn0.gstatic.com/images?q=tbn:ANd9GcSM5lje6I1FMm0JOd0f4ZfhzjO7LQvwtW_LqhvYGnYZut6dQQi99bIne1c&usqp=CAI&s", "type": "news"}, "241": {"title": "Star Wars Backgrounds for Video Calls & Meetings", "snippet": "Choose from Star Wars: The Empire Strikes Back's Hoth (wampa-free, \nthankfully), the ruins of the Death Star, and many, many more. Whether \nyou ...", "uploaded": "Apr 16, 2020", "url": "https://www.starwars.com/news/star-wars-backgrounds", "thumbnail": "https://encrypted-tbn0.gstatic.com/images?q=tbn:ANd9GcReYmBzSRyMDoXv2Giw16r2_sY0AYbCqQloMVFrxHAw4cbDXrqS7ME8Uvs&usqp=CAI&s", "type": "news"}, "242": {"title": "Star Wars Episode IX: Is it really over?", "snippet": "\"The Rise of Skywalker\" is the final episode in the latest Star Wars \ntrilogy, and perhaps the Star Wars finale. But although the 40-odd year \nsci-fi ...", "uploaded": "Dec 18, 2019", "url": "https://www.dw.com/en/star-wars-episode-ix-is-it-really-over/a-51709984", "thumbnail": "https://encrypted-tbn0.gstatic.com/images?q=tbn:ANd9GcSnxfBRaPIl8WevQokF-tPMRKU9YSn2Jq3AOoxSqMBfb57WdLS1ac8sgzw&usqp=CAI&s", "type": "news"}, "243": {"title": "How The Mandalorian Fits Into the Larger Star Wars Timeline", "snippet": "In terms of Star Wars years, Return of the Jedi is set in 4 ABY (after the \nBattle of Yavin) and The Force Awakens is set in 34 ABY, which means ...", "uploaded": "Nov 12, 2019", "url": "https://time.com/5717734/mandalorian-star-wars-timeline/", "thumbnail": "https://encrypted-tbn0.gstatic.com/images?q=tbn:ANd9GcRhEjveHzikjT6jmg-npfnLduWa-PEsvzEaLZKoKgxNFZMw3M5gk393ED4&usqp=CAI&s", "type": "news"}, "244": {"title": "Andrew Jack, 'Star Wars' actor, dies from Covid-19", "snippet": "(CNN) Andrew Jack, a British actor and dialect coach who had roles in a \nnumber of \"Star Wars\" movies, has died aged 76 after contracting ...", "uploaded": "Apr 1, 2020", "url": "https://www.cnn.com/2020/04/01/entertainment/andrew-jack-star-wars-coronavirus-dies-gbr-intl-scli/index.html", "thumbnail": "https://encrypted-tbn0.gstatic.com/images?q=tbn:ANd9GcThNiKeNksGX6C2DcY1wMbxPzTIBF4fzdsiVy4Kw7swocB9BBHgfjbDf2A&usqp=CAI&s", "type": "news"}, "245": {"title": "Star Wars: Squadrons is speeding to gamers from a galaxy far, far away", "snippet": "The content is created by CNN Underscored. CNN News staff is not involved. \nWhen you make a purchase, we receive revenue. Star Wars: ...", "uploaded": "Jun 12, 2020", "url": "https://www.cnn.com/2020/06/12/cnn-underscored/star-wars-squadrons-official/index.html", "thumbnail": "https://encrypted-tbn0.gstatic.com/images?q=tbn:ANd9GcSwONm60WwkrKc9Gq8k6kZPzLz5HB-Um_KEtmsgTIN_Ga43NzLx0gkLLw8&usqp=CAI&s", "type": "news"}, "246": {"title": "These Lego 'Star Wars' sets for 2020 are strong with the Force", "snippet": "The Lego Star Wars UCS A-wing Starfighter, released in 2020, is an. (Image \ncredit: Lego).", "uploaded": "May 1, 2020", "url": "https://www.space.com/lego-star-wars-sets-2020.html", "thumbnail": "https://encrypted-tbn0.gstatic.com/images?q=tbn:ANd9GcS4ZVbq8M9rAa90c4WwU4meDX05TebUWZhKNuUNUMvAoAz-cl9jfzVai5g&usqp=CAI&s", "type": "news"}, "247": {"title": "Star Wars recap: What to know before watching 'Rise of ...", "snippet": "\u201cStar Wars: The Rise of Skywalker\u201d marks the end of a cinematic journey \nspanning nine movies over 42 years, and there's a sizable audience ...", "uploaded": "Dec 19, 2019", "url": "https://www.cnn.com/interactive/2019/12/entertainment/star-wars-franchise-recap/", "thumbnail": "https://encrypted-tbn0.gstatic.com/images?q=tbn:ANd9GcQkBxPTRpA_wIOy4eV36A8A5ZdI__7Ut2ovRFpqiCKDoe3Unlv6WZfwPBc&usqp=CAI&s", "type": "news"}, "248": {"title": "Hasbro Announces New Star Wars Toys for Fan First Monday", "snippet": "The immaculately detailed six-inch action figure line will continue to \ncommemorate the 40th anniversary of Star Wars: The Empire Strikes Back ...", "uploaded": "Jun 22, 2020", "url": "https://www.starwars.com/news/hasbro-star-wars-fan-first-monday", "thumbnail": "https://encrypted-tbn0.gstatic.com/images?q=tbn:ANd9GcQQa7gncbxz6vYy_CJgs6K8FSrvM1E_gjiozjIjXrDkfj15WWDbM9mZwsE&usqp=CAI&s", "type": "news"}, "249": {"title": "The Mandalorian Season Two Begins October 30 on Disney+", "snippet": "All Star Wars, all the time. Site tags: #StarWarsBlog, #TheMandalorian, \n#DisneyPlus.", "uploaded": "1 month ago", "url": "https://www.starwars.com/news/the-mandalorian-season-two-october-30", "thumbnail": "https://encrypted-tbn0.gstatic.com/images?q=tbn:ANd9GcSLz5xgHId_yggvSdrtAToREzLgsirfteX6Ehyby0lWPH1CDpbB9isNaJc&usqp=CAI&s", "type": "news"}, "250": {"title": "New to 'Star Wars'? Here are 13 basic things to know before you see 'The Rise of Skywalker'", "snippet": "There was a 16-year gap before the next \"Star Wars\" film, \"The Phantom \nMenace\" (1999), the first of three prequels. Two more films (both ...", "uploaded": "Dec 12, 2019", "url": "https://www.usatoday.com/story/entertainment/movies/2019/12/12/star-wars-newbies-what-you-must-know-see-rise-skywalker/2629822001/", "thumbnail": "https://encrypted-tbn0.gstatic.com/images?q=tbn:ANd9GcQNIWOxMOkHVRMlg8RGcme_WbTxIY783hPlNg6--mbxxg8pUFy1v4dY_8g&usqp=CAI&s", "type": "news"}, "251": {"title": "\u2018Star Wars\u2019 Box Office: Disney\u2019s Sequels Were Almost As Profitable As George Lucas\u2019 Prequels Trilogy", "snippet": "(c) 2019 and TM Lucasfilm Ltd. All Rights Reserved. A look at each Star \nWars trilogy, the original saga, the Prequel trilogy and Disney's sequel ...", "uploaded": "May 20, 2020", "url": "https://www.forbes.com/sites/scottmendelson/2020/05/20/star-wars-box-office-disney-jj-abrams-profits-fox-george-lucas/", "thumbnail": "https://encrypted-tbn0.gstatic.com/images?q=tbn:ANd9GcSLwwjyrzTdRoLpqTNP-tfHEyrtu1Xpj4ypYmvWyjFP2Tu3YBJAq36urRg&usqp=CAI&s", "type": "news"}, "252": {"title": "Beyond the movies: 10 essential 'Star Wars' comics", "snippet": "So here Newsarama's look at the ten best Star Wars comic book adventures\u2026 \nEight for Aduba-3. marvel star wars comics.", "uploaded": "May 10, 2020", "url": "https://www.space.com/essential-star-wars-comics.html", "thumbnail": "https://encrypted-tbn0.gstatic.com/images?q=tbn:ANd9GcTrkoIr-Jqvj5mCaOPsjRE3eaiWwoQdn63GaHQU3f2D3r7TZWvU0qGD3S8&usqp=CAI&s", "type": "news"}, "253": {"title": "Why \u2018Star Wars\u2019 Keeps Bombing in China", "snippet": "Why 'Star Wars' Keeps Bombing in China. Despite an aggressive marketing \npush by Disney, movie after movie has flopped in the world's second- ...", "uploaded": "Jan 14, 2020", "url": "https://www.nytimes.com/2020/01/14/movies/star-wars-china.html", "thumbnail": "https://encrypted-tbn0.gstatic.com/images?q=tbn:ANd9GcT-23EEANNtGvMQyZV2G5scyMOMBEqG6cCEnK-xkc5rsb8wD_Ua8LywZiQ&usqp=CAI&s", "type": "news"}, "254": {"title": "EA Motive (Star Wars Squadrons) est\u00e1 trabajando en varios juegos nuevos sin anunciar", "snippet": "Es el primer lanzamiento de EA Motive, un estudio que asisti\u00f3 a EA Digital \nIllusions CE (DICE) en los Star Wars Battlefront. Parece que este ...", "uploaded": "4 hours ago", "url": "https://www.hobbyconsolas.com/noticias/ea-motive-star-wars-squadrons-trabajando-varios-juegos-nuevos-anunciar-734623", "thumbnail": "https://encrypted-tbn0.gstatic.com/images?q=tbn:ANd9GcSaaz1HUfdJ6JKwhTUNcPkZYBti1uSOvh24ez4GInfWeDvxlQc9hEmrf1U&usqp=CAI&s", "type": "news"}, "255": {"title": "Star Wars: Squadrons in the StarWars.com Databank", "snippet": "Buckle Up and Join Star Wars: Squadrons in the StarWars.com Databank \u2013 \nUpdated. Meet the ace pilots from the Titan and Vanguard Squadrons ...", "uploaded": "1 week ago", "url": "https://www.starwars.com/news/star-wars-squadrons-databank", "thumbnail": "https://encrypted-tbn0.gstatic.com/images?q=tbn:ANd9GcRKwCgrGKJG8sgda3rRU73kpyzR1D545-q4N1PnXozVax_X9FrqkE7Qz_4&usqp=CAI&s", "type": "news"}, "256": {"title": "Disney Resetting Star Wars; Erasing Last Jedi", "snippet": "A new rumor has hit the net offering that some sort of Disney Star Wars \nreset is in the works that will see Force Awakens, Last Jedi, and ...", "uploaded": "Jun 29, 2020", "url": "https://cosmicbook.news/disney-resetting-star-wars-erasing-last-jedi", "thumbnail": "https://encrypted-tbn0.gstatic.com/images?q=tbn:ANd9GcQetytzRQfqafxmewJb6D89Sv2LoNbJUechOIEPW-l5swHKaHi_guMDCpw&usqp=CAI&s", "type": "news"}, "257": {"title": "A definitive ranking of all eleven Star Wars films, from best to worst", "snippet": "As all eleven Star Wars movies arrive on Disney Plus, it's time to sort the \nMandalorians from the midi-chlorians with a definitive ranking of the ...", "uploaded": "Mar 24, 2020", "url": "https://www.gq-magazine.co.uk/culture/article/star-wars-movies-ranked-disney-plus", "thumbnail": "https://encrypted-tbn0.gstatic.com/images?q=tbn:ANd9GcRiQG5zMw5pPBE-GvVboRwsn7FMuTziDXmK_ewXzScLjfASIL1ZeUuLjgs&usqp=CAI&s", "type": "news"}, "258": {"title": "Star Wars: Squadrons preview: chaotic, exhilarating, and very difficult", "snippet": "It's a space combat game that puts you in the cockpit of classic Star Wars \nspacecraft, including TIE ships and the New Republic Wing series, with ...", "uploaded": "Jul 22, 2020", "url": "https://www.theverge.com/21333148/star-wars-squadrons-preview-hands-on-impressions-release-date", "thumbnail": "https://encrypted-tbn0.gstatic.com/images?q=tbn:ANd9GcQVD56wWd_gQDl41AXIi6KRwtgyayjKKhpsFKDXL_Q&usqp=CAI&s", "type": "news"}, "259": {"title": "Star Wars: The Clone Wars - Stories of Light and Dark Authors ...", "snippet": "Star Wars: The Clone Wars \u2013 Stories of Light and Dark Authors Reveal Their \nChapters. Rebecca Roanhorse, Jason Fry, and more talk tales of ...", "uploaded": "Jul 2, 2020", "url": "https://www.starwars.com/news/star-wars-the-clone-wars-stories-of-light-and-dark-authors-reveal-their-chapters", "thumbnail": "https://encrypted-tbn0.gstatic.com/images?q=tbn:ANd9GcSKX2nOELxLkGFJfPMbuTwl_49PQRr0xVFJbyrOtmpp1d5NLhTbDhFh82Y&usqp=CAI&s", "type": "news"}, "260": {"title": "'Sims 4' brings the Force of 'Star Wars' with 'Journey to Batuu' expansion", "snippet": "But now you can take that simulation to a whole new galaxy far, far away \u2014 \nthe exciting realm of \"Star Wars.\" Advertisement. A new expansion ...", "uploaded": "1 month ago", "url": "https://www.space.com/sims4-star-wars-journey-to-batuu-expansion.html", "thumbnail": "https://encrypted-tbn0.gstatic.com/images?q=tbn:ANd9GcQLPQDrLtDKDgFHdjS6wSxykiEtcdgNjg7OGvHVOvQLwS5Vy2kHjyvyPY4&usqp=CAI&s", "type": "news"}, "261": {"title": "Star Wars: Squadrons, a New Space Combat Game, Coming October 2", "snippet": "Developed by Motive Studios, Star Wars: Squadrons promises thrilling \nfirst-person, 5v5 multiplayer space dogfights, monumental fleet battles, ...", "uploaded": "Jun 15, 2020", "url": "https://www.starwars.com/news/star-wars-squadrons", "thumbnail": "https://encrypted-tbn0.gstatic.com/images?q=tbn:ANd9GcSRHIdhusr1wZTJHXId4oXxEJrpAj2NTu0oxV6o1FjWAmczIpEyV5Koye4&usqp=CAI&s", "type": "news"}, "262": {"title": "Disney+ Should Offer the Star Wars Original Cuts\u2014All of Them", "snippet": "Since then, Disney has released an additional five Star Wars films, raking \nin almost $6 billion worldwide at the box office. In those intervening ...", "uploaded": "Mar 31, 2020", "url": "https://www.wired.com/story/put-original-star-wars-on-disney-plus/", "thumbnail": "https://encrypted-tbn0.gstatic.com/images?q=tbn:ANd9GcQFpAW2gG4esXwCwr9XQav-PIkrEfn6BiMhf5pMzNDKWWLMLMxN86Ulckw&usqp=CAI&s", "type": "news"}, "263": {"title": "5 Ways to Celebrate Star Wars Day At Home", "snippet": "The groundbreaking animated series Star Wars: The Clone Wars ends on May \nthe 4th as \u201cThe Siege of Mandalore\u201d story arc concludes. Find out ...", "uploaded": "Apr 29, 2020", "url": "https://www.starwars.com/news/5-ways-to-celebrate-star-wars-day-at-home", "thumbnail": "https://encrypted-tbn0.gstatic.com/images?q=tbn:ANd9GcQHktAY7HPA5kbRYCqbo4jvJf-DXvmMyyvdyr7Ao6lZ2kxhNv_SgiWIc5c&usqp=CAI&s", "type": "news"}, "264": {"title": "Photos inside United Airlines' new 'Star Wars'-themed Boeing 737 plane - Insider", "snippet": "You can now book a flight on United's new 'Star Wars'-themed Boeing 737 \nplane \u2014 here's what it's like inside \u00b7 United has launched a special ...", "uploaded": "Nov 19, 2019", "url": "https://www.insider.com/photos-inside-united-airlines-star-wars-boeing-737-plane-2019-11", "thumbnail": "https://encrypted-tbn0.gstatic.com/images?q=tbn:ANd9GcS_CXx-toKSkNcNOM2isADD7bkUodrnfxEwHiDX1-DtbQ1sTtGCo_GGvtc&usqp=CAI&s", "type": "news"}, "265": {"title": "\u201cThe Most Physically Grueling of Them All\u201d: Mark Hamill on Star Wars: The Empire Strikes Back", "snippet": "The actor behind Luke Skywalker takes StarWars.com on a journey through \nfilming the Star Wars sequel in time for the 40th anniversary of its ...", "uploaded": "May 4, 2020", "url": "https://www.starwars.com/news/mark-hamill-interview-empire-strikes-back-40th", "thumbnail": "https://encrypted-tbn0.gstatic.com/images?q=tbn:ANd9GcRIGwJYWH-mjSV1uliIG2bn_iXLn5VevYPykrl1dfqy7gYOeGcn9nQ5rFk&usqp=CAI&s", "type": "news"}, "266": {"title": "\u2018Star Wars\u2019 Does Space Combat, \u2018Call of Duty\u2019 Takes On Cold War in New Videogames for Fall", "snippet": "https://www.wsj.com/articles/star-wars-does-space-combat-call-of-duty-takes-on-cold-war-in-new-videogames-for-fall-11599649200.", "uploaded": "1 month ago", "url": "https://www.wsj.com/articles/star-wars-does-space-combat-call-of-duty-takes-on-cold-war-in-new-videogames-for-fall-11599649200", "thumbnail": "https://encrypted-tbn0.gstatic.com/images?q=tbn:ANd9GcRzpdGvMhevTbDBaG7PJ-PJOrN_RebCSkkcAYLXbXA&usqp=CAI&s", "type": "news"}, "267": {"title": "We Can\u2019t See \u2018Star Wars\u2019 Anymore", "snippet": "We Can't See 'Star Wars' Anymore. The cultural industry that the 1977 film \nspawned has ground its original charm and wonder out of existence.", "uploaded": "Dec 20, 2019", "url": "https://www.nytimes.com/2019/12/20/opinion/star-wars-movie.html", "thumbnail": "https://encrypted-tbn0.gstatic.com/images?q=tbn:ANd9GcQexjrMU8yPigDlbdePhfGan_CBN9pShX7Ryebe4c5C9KY1rhCpS6SoKgM&usqp=CAI&s", "type": "news"}, "268": {"title": "\u2018Star Wars\u2019 May Never Recover From The Damage Done By \u2018Rise Of Skywalker\u2019", "snippet": "Today is the two-month anniversary of the domestic debut of Star Wars: The \nRise of Skywalker. Star Wars Episode IX debuted on Thursday, ...", "uploaded": "Feb 19, 2020", "url": "https://www.forbes.com/sites/scottmendelson/2020/02/19/the-damage-done-to-star-wars-by-rise-of-skywalker-cant-be-undone/", "thumbnail": "https://encrypted-tbn0.gstatic.com/images?q=tbn:ANd9GcTnz2-anXzuxblQ79bwIkpcsp2F9s435M0HFi6tIMs69oo35xhk0-dN-dk&usqp=CAI&s", "type": "news"}, "269": {"title": "\u2018Star Wars\u2019 Series From \u2018Russian Doll\u2019 Co-Creator Leslye Headland in the Works at Disney Plus (EXCLUSIVE)", "snippet": "There are currently two other live-action \u201cStar Wars\u201d shows in the pipeline \nat Disney Plus \u2014 an Obi-Wan Kenobi series starring Ewan McGregor ...", "uploaded": "Apr 22, 2020", "url": "https://variety.com/2020/tv/news/star-wars-series-leslye-headland-disney-plus-1234587493/", "thumbnail": "https://encrypted-tbn0.gstatic.com/images?q=tbn:ANd9GcSUe49qc2bG5NFFUf0lwGAkcrqEBAPsSvELvM0R2EvDL-KHS7DjW7IX7Mw&usqp=CAI&s", "type": "news"}, "270": {"title": "The Next Star Wars Movies Are Rumored to Take Place 400 Years Before the Skywalker Saga", "snippet": "The latest news out of the Star Wars Leaks Reddit community is something \ncalled \"Project Luminous.\" First announced at the Lucasfilm ...", "uploaded": "Jan 6, 2020", "url": "https://www.esquire.com/entertainment/movies/a30417025/next-star-wars-trilogy-after-the-rise-of-skywalker/", "thumbnail": "https://encrypted-tbn0.gstatic.com/images?q=tbn:ANd9GcS-kO5szBOw_GDArno_o5yscKfxRV3ooxRmhz9vakknlybjtmslnHzvjxI&usqp=CAI&s", "type": "news"}, "271": {"title": "All the Star Wars orders - the best order to watch the movie and shows in", "snippet": "Star Wars, much like the galaxy itself, is an ever-expanding universe. \nSince Lucasfilm was acquired by Disney in 2012, two prequel/spin-off ...", "uploaded": "Jun 23, 2020", "url": "https://www.radiotimes.com/news/film/2020-06-23/how-to-watch-the-star-wars-movies-in-the-right-order/", "thumbnail": "https://encrypted-tbn0.gstatic.com/images?q=tbn:ANd9GcTsezwE8xtNQCOp8scB8FwVE1rtoq8_YcLbrlpYpuKr8faWQIw1jSvOQrA&usqp=CAI&s", "type": "news"}, "272": {"title": "Get paid $1,000 to binge watch all of the Star Wars movies", "snippet": "You can watch them in chronological order, release order or any order you \nwant. Star Wars films you'll watch: -The Phantom Menace. -Attack of ...", "uploaded": "Dec 3, 2019", "url": "https://www.azfamily.com/news/get-paid-1-000-to-binge-watch-all-of-the-star-wars-movies/article_d75c52bc-15ed-11ea-8f41-ebdf62c1f91f.html", "thumbnail": "https://encrypted-tbn0.gstatic.com/images?q=tbn:ANd9GcRAHMoPHLNtmv9HuEcOXyodFpJuRtKIOKzqMF3HJoA&usqp=CAI&s", "type": "news"}, "273": {"title": "May the Fourth be with you, always, even during the pandemic", "snippet": "Star Wars, ladled out of the same narrative stew as older mythic stories, \nis the hero's journey we are all on right now. But Star Wars is also ...", "uploaded": "May 4, 2020", "url": "https://www.cnn.com/2020/05/04/entertainment/may-the-fourth-star-wars-day-2020-wellness-wisdom-project-trnd/index.html", "thumbnail": "https://encrypted-tbn0.gstatic.com/images?q=tbn:ANd9GcTxZtnjtW-33OKY_rqXORrXBrj8EEDvAXZYvOSafVyLIx2fETi4t7jgOZg&usqp=CAI&s", "type": "news"}, "274": {"title": "Where Does the Star Wars Galaxy Go From Here?", "snippet": "\u201cPretty much every Halloween I'm going as a Star Wars character,\u201d Rubin \nsays in Episode 416 of the Geek's Guide to the Galaxy podcast. \u201cI don't ...", "uploaded": "May 30, 2020", "url": "https://www.wired.com/2020/05/geeks-guide-star-wars-future/", "thumbnail": "https://encrypted-tbn0.gstatic.com/images?q=tbn:ANd9GcTbEllyqBx380s8rNK6U23j_TGB7e2nLWahbwdw3QfZGQR2uW1lmGch_60L&usqp=CAI&s", "type": "news"}, "275": {"title": "New York Toy Fair 2020 Star Wars Product Reveals", "snippet": "Hasbro's Star Wars Retro Collection is striking back with an array of \n3.75-inch figures from The Empire Strikes Back including Luke Skywalker ...", "uploaded": "Feb 24, 2020", "url": "https://www.starwars.com/news/new-york-toy-fair-2020-star-wars-product-reveals", "thumbnail": "https://encrypted-tbn0.gstatic.com/images?q=tbn:ANd9GcT5HhIlfGCHzkyULkM4kha29ggUGn2mLVIO35ULJI8q3R780Yb8K_LwFa4&usqp=CAI&s", "type": "news"}, "276": {"title": "Pyrex has a collection of 'Star Wars' glass containers that cost as little as $8 - Insider", "snippet": "Pyrex has a collection of \"Star Wars\"-themed storage containers available \nonline and at select Costco locations. Most of the individual 4-cup ...", "uploaded": "3 days ago", "url": "https://www.insider.com/cheap-star-wars-storage-containers-glass-pyrex-2020-5", "thumbnail": "https://encrypted-tbn0.gstatic.com/images?q=tbn:ANd9GcT01klSQOzSRNO3JVj5MkBsfZlGGGk48MYQTmX0Rq2fz2BRN-ovVYPFdSs&usqp=CAI&s", "type": "news"}, "277": {"title": "\u2018Star Wars\u2019: NASA finds new galaxy that looks like a TIE fighter", "snippet": "The first time I saw the results, I immediately thought it looked like \nDarth Vader's TIE fighter spacecraft from 'Star Wars: Episode IV \u2013 A New \nHope.' ...", "uploaded": "1 month ago", "url": "https://www.deseret.com/u-s-world/2020/8/31/21403971/star-wars-galaxy-nasa-tie-fighter", "thumbnail": "https://encrypted-tbn0.gstatic.com/images?q=tbn:ANd9GcS6f-xfq9_Xkk1cEgcn0xVifrIQZ9TMovGwwtDann4&usqp=CAI&s", "type": "news"}, "278": {"title": "Lucasfilm to Launch Star Wars: The High Republic Publishing Campaign in 2021", "snippet": "New stories will explore the Star Wars galaxy set 200 years before the \nevents of The Phantom Menace. Note: Due to general marketplace delays, ...", "uploaded": "Feb 24, 2020", "url": "https://www.starwars.com/news/star-wars-the-high-republic", "thumbnail": "https://encrypted-tbn0.gstatic.com/images?q=tbn:ANd9GcTp7TOGpKbmwG94iEw070-LMiVjxn3tu_yrAbTNxV9id6NhWRqp6mh5diA&usqp=CAI&s", "type": "news"}, "279": {"title": "Star Wars: The Rise of Skywalker is available to buy now, earlier than expected", "snippet": "Star Wars: The Rise of Skywalker is available to buy now, a few days \nearlier than expected. If you need a new Star Wars movie to watch at home.", "uploaded": "Mar 14, 2020", "url": "https://www.theverge.com/2020/3/14/21179894/star-wars-the-rise-of-skywalker-digital-release-date-streaming-disney-plus", "thumbnail": "https://encrypted-tbn0.gstatic.com/images?q=tbn:ANd9GcQ9F8sONA9wl0QGsDOZ5Jlz3Kc05tjEfDg5QoDZwnU&usqp=CAI&s", "type": "news"}, "280": {"title": "'Star Wars: Squadrons' release date, trailer, consoles, and more explained", "snippet": "Star Wars: Squadrons will release on October 2, 2020 for PS4, Xbox One, and \nPC at a price point of $39.99. It's fully playable in VR on both PC ...", "uploaded": "1 month ago", "url": "https://www.inverse.com/gaming/star-wars-squadrons-release-date-trailer-story-project-maverick", "thumbnail": "https://encrypted-tbn0.gstatic.com/images?q=tbn:ANd9GcTvzaysBu7Ak3TYS7NrNAah305cm-osMe5TtoEBpUa7t1IPtpcf2j8xox8&usqp=CAI&s", "type": "news"}, "281": {"title": "The Only Right Way to Watch the Star Wars Movies Is to Watch Them In Order", "snippet": "Rogue One, the first Star Wars one-off is there too (you'll still have to \nmake your way over to Netflix for the Han Solo spinoff, Solo). This is...", "uploaded": "May 4, 2020", "url": "https://www.menshealth.com/entertainment/a30140997/star-wars-movies-in-order/", "thumbnail": "https://encrypted-tbn0.gstatic.com/images?q=tbn:ANd9GcSmiwiFlAMQRMoFWYAW4yPrPwHHzRuMd0JM8XFsVdO7GkKm1skaP-pWdyk&usqp=CAI&s", "type": "news"}, "282": {"title": "The 15 cutest creatures in the 'Star Wars' universe, ranked - Insider", "snippet": "Cute creatures that populate the \"Star Wars\" universe and translate into \nmerchandise are a big part of the franchise. From Baby Yoda to Ewoks, ...", "uploaded": "Jan 24, 2020", "url": "https://www.insider.com/star-wars-universe-cutest-creatures-ranked", "thumbnail": "https://encrypted-tbn0.gstatic.com/images?q=tbn:ANd9GcTE2-i1NfZU63J0-9aXhs6e21nmsXAHM--5x4oTwbU5nP6pKvEby7pmc78&usqp=CAI&s", "type": "news"}, "283": {"title": "Star Wars: Rise of Skywalker was designed to be the anti-Last Jedi", "snippet": "Star Wars: The Rise of Skywalker was designed to be the opposite of The \nLast Jedi. J.J. Abrams heard toxic fans' complaints. And now he's trying ...", "uploaded": "Dec 27, 2019", "url": "https://www.vox.com/culture/2019/12/27/21034725/star-wars-the-rise-of-skywalker-last-jedi-j-j-abrams-rian-johnson", "thumbnail": "https://encrypted-tbn0.gstatic.com/images?q=tbn:ANd9GcQDq4mecx0xwuIJr_BX7_aRHweiH-14xsZC03U0VY4&usqp=CAI&s", "type": "news"}, "284": {"title": "\u2018Star War: Rise Of Skywalker\u2019 Is Now The Worst-Reviewed \u2018Star Wars\u2019 Movie Ever", "snippet": "I have been tracking the Rotten Tomatoes score of Star Wars: Rise of \nSkywalker ever since it debuted below expectations, and surprisingly, ...", "uploaded": "Jan 20, 2020", "url": "https://www.forbes.com/sites/paultassi/2020/01/20/star-war-rise-of-skywalker-is-now-the-worst-reviewed-star-wars-movie-ever/", "thumbnail": "https://encrypted-tbn0.gstatic.com/images?q=tbn:ANd9GcS1KDTKIOwFHuWNz2fcO2r0za2LgTnVLOOoQ3KfZcUgdEmQDhLVLftvSko&usqp=CAI&s", "type": "news"}, "285": {"title": "The latest Star Wars film satisfies the right wing. Will the left start trolling?", "snippet": "Don't expect a new 'Fandom Menace' to emerge this time around. Daisy Ridley \nas Rey in \u201c ...", "uploaded": "Jan 18, 2020", "url": "https://www.washingtonpost.com/politics/2020/01/18/latest-star-wars-film-satisfies-right-wing-will-left-start-trolling/", "thumbnail": "https://encrypted-tbn0.gstatic.com/images?q=tbn:ANd9GcQZMkcZlceLITWMFuOg3EMNcPaWqIbsQMY8P0PBbnp7zbyEGQ30rW1HdoU&usqp=CAI&s", "type": "news"}, "286": {"title": "The Mandalorian shows what Star Wars\u2019 future looks like over the next few years", "snippet": "Star Wars is synonymous with big; big battles, big ships and, most \nimportantly, big movie theater screens. But the future is changing, and \nThe ...", "uploaded": "Dec 27, 2019", "url": "https://www.theverge.com/2019/12/27/21035823/mandalorian-finale-star-wars-rise-of-skywalker-baby-yoda-disney-plus-marvel", "thumbnail": "https://encrypted-tbn0.gstatic.com/images?q=tbn:ANd9GcS5rIKYKQ-zFhxzaprRiKcUOGbo7bIS7RFqn5zY4LU&usqp=CAI&s", "type": "news"}, "287": {"title": "'Star Wars Rebels' Season 5 release date, trailer, plot for Disney+ sequel", "snippet": "Star Wars Rebels is set five years before the events of Star Wars: Episode \nIV \u2014 A New Hope. Since Season 4's wrap in 2018, Filoni has been ...", "uploaded": "Feb 27, 2020", "url": "https://www.inverse.com/entertainment/star-wars-rebels-season-5-release-date-plot-cast-trailer-disney-plus-sequel", "thumbnail": "https://encrypted-tbn0.gstatic.com/images?q=tbn:ANd9GcRHvNFF4EsdMoT5a4Cm-x90Vh3hP1Mq3xviypU6lN7IMTKYMqVwQDFaZ5M&usqp=CAI&s", "type": "news"}, "288": {"title": "Local artist follows retiring UC grad as \u2018Star Wars\u2019 toy designer", "snippet": "The designer behind some of the most popular \u201cStar Wars\u201d toys over the last \n40 years is heading into the \u201csuns set.\u201d Cincinnati native Mark ...", "uploaded": "Mar 23, 2020", "url": "https://www.cincinnati.com/story/money/business/2020/03/23/cincinnati-artist-star-wars-toy-designer-hasbro/2887440001/", "thumbnail": "https://encrypted-tbn0.gstatic.com/images?q=tbn:ANd9GcS7lYxrHu4ro4wPDgmgSLzcvHVbB8R7H-iQn7-VAlbFmSzFvDLH7k88ViA&usqp=CAI&s", "type": "news"}, "289": {"title": "The Mandalorian finale: why the future of Star Wars should be a smaller one", "snippet": "It is, surprisingly, the better Star War. (Very mild spoilers to follow.) \nMando and The Child, out and about. What will they find next?", "uploaded": "Dec 28, 2019", "url": "https://www.theverge.com/2019/12/28/21040309/the-mandalorian-finale-review-star-wars-trilogy-skywalker", "thumbnail": "https://encrypted-tbn0.gstatic.com/images?q=tbn:ANd9GcTAGsLvxWrJe54CCdyArnpyZuCbIAbwjUw2NW9WQ0Q&usqp=CAI&s", "type": "news"}, "290": {"title": "Star Wars: Episode 9 - Dieser Charakter k\u00f6nnte eventuell zur\u00fcckkehren", "snippet": "... Uhr von Andr\u00e9 Linken - Die Schauspielerin Kelly Marie Tran denkt \u00fcber \nein m\u00f6gliches Comeback ihres Charakters im Star-Wars-Universum ...", "uploaded": "3 days ago", "url": "https://www.pcgames.de/Star-Wars-Episode-9-Film-259018/News/dieser-charakter-koennte-eventuell-zurueckkehren-1359491/", "thumbnail": "https://encrypted-tbn0.gstatic.com/images?q=tbn:ANd9GcRcVbxFcqTAVnaZixu3XuYlFEwxTcn8r0dw9lS9uIbS4Aw7zzi78CcR4-1O&usqp=CAI&s", "type": "news"}, "291": {"title": "Every \u2018Star Wars\u2019 movie, TV series and animation in correct chronological order", "snippet": "A long time ago, in a mixed-up order of films from L.A., the \u201cStar Wars\u201d \nsaga began in 1977 with its fourth episode. Since then, the space opera ...", "uploaded": "Dec 16, 2019", "url": "https://www.ocregister.com/the-chronological-order-of-star-wars-in-films-tv-series-and-animation", "thumbnail": "https://encrypted-tbn0.gstatic.com/images?q=tbn:ANd9GcT8V1LsC_Vv1cA8O7y_lHLAjIlNSU7uy5dVNzKGhZKGb6pcM_nvTaQg4-w&usqp=CAI&s", "type": "news"}, "292": {"title": "'Good Games Should Never Be Forgotten': Producer James Vicari on the Rerelease of Star Wars Episode I: Racer", "snippet": "StarWars.com: Star Wars Episode I: Racer is really fondly remembered. What \ndo you think is the legacy of that game? James Vicari: Legacy is an ...", "uploaded": "Apr 16, 2020", "url": "https://www.starwars.com/news/star-wars-episode-i-racer-interview", "thumbnail": "https://encrypted-tbn0.gstatic.com/images?q=tbn:ANd9GcTjXPlLzk4nZDpk08e9HKaK1-0ZUEGInSRkNy0qzTVI5lOesTfkk6SwaKs&usqp=CAI&s", "type": "news"}, "293": {"title": "A (Brief) History of Star Wars Games - IGN", "snippet": "No film franchise has had a more complicated relationship with video games \nthan Star Wars. The Force has been adapted to home consoles ever ...", "uploaded": "Aug 15, 2020", "url": "https://www.ign.com/articles/a-brief-history-of-star-wars-games", "thumbnail": "https://encrypted-tbn0.gstatic.com/images?q=tbn:ANd9GcSuDfpOOJq1LIqSno9k9K288bd_MfVhhy2syOj_A7Y-E68zdcLNS2m3kZs&usqp=CAI&s", "type": "news"}, "294": {"title": "30 'Star Wars' actors who have also played Marvel characters - Insider", "snippet": "Plenty of actors have appeared in both \"Star Wars\" projects and Marvel TV \nshows and movies. There are the obvious ones like Natalie Portman ...", "uploaded": "May 14, 2020", "url": "https://www.insider.com/star-wars-actors-in-marvel-movies-2020-5", "thumbnail": "https://encrypted-tbn0.gstatic.com/images?q=tbn:ANd9GcSh7G48OPyP-IzTkoNwhkZSl-1IfIfJsgQDx99Ml03bq4OQoeED9g-xukw&usqp=CAI&s", "type": "news"}, "295": {"title": "Bye bye box office: has Disney really given up on Star Wars movies?", "snippet": "After three trilogies, at least two of them pretty flawed, and more than \n$10bn taken at the global box office, Star Wars as a going Hollywood ...", "uploaded": "Feb 5, 2020", "url": "https://www.theguardian.com/film/2020/feb/05/disney-star-wars-break-films-tv-spin-offs-the-mandalorian", "thumbnail": "https://encrypted-tbn0.gstatic.com/images?q=tbn:ANd9GcTUzmdRpSW3MfRV9-LvMFflJHdgbG6Zs-P37v-G1zaxSUau_UqPUHW8q4Y&usqp=CAI&s", "type": "news"}, "296": {"title": "Star Wars\u2019 Daisy Ridley Reveals Rey's Wild Alternate Bloodline", "snippet": "Because while the audience sees the finished product of Star Wars movies, \nthey're ultimately just made up of people trying to do their best.", "uploaded": "1 month ago", "url": "https://www.cinemablend.com/news/2554309/star-wars-daisy-ridley-reveals-reys-wild-alternate-bloodline", "thumbnail": "https://encrypted-tbn0.gstatic.com/images?q=tbn:ANd9GcRHZG-MwZuOU8rOp3cnm3UKpd0a7mFkiV1MvEuK2qLugKRUucpltOfbNEg&usqp=CAI&s", "type": "news"}, "297": {"title": "Star Wars: The Rise of Skywalker | Final Trailer - YouTube", "snippet": "", "uploaded": "", "thumbnail": "data:image/jpeg;base64,/9j/4AAQSkZJRgABAQAAAQABAAD/2wCEAAkGBwgHBgkIBwgKCgkLDRYPDQwMDRsUFRAWIB0iIiAdHx8kKDQsJCYxJx8fLT0tMTU3Ojo6Iys/RD84QzQ5OjcBCgoKDQwNGg8PGjclHyU3Nzc3Nzc3Nzc3Nzc3Nzc3Nzc3Nzc3Nzc3Nzc3Nzc3Nzc3Nzc3Nzc3Nzc3Nzc3Nzc3N//AABEIAEEAdAMBIgACEQEDEQH/xAAbAAACAwEBAQAAAAAAAAAAAAAEBQADBgcCAf/EADsQAAIBAwMCAwUGBQEJAAAAAAECAwAEEQUSIQYxE0FRImFxkaEUMkKBscEVIzM0cnMHJDVSYqLR4fH/xAAYAQADAQEAAAAAAAAAAAAAAAABAgMABP/EACERAAICAQQCAwAAAAAAAAAAAAABAhEhAxIxQTJREyJh/9oADAMBAAIRAxEAPwDdzTxwJvmkWNO252AH1rGXXVepTdQ3ul6aliVt4fGid5S3jKBkkY7Y5FPOpbixt9DuZdU04ahaxYeSH3Z7/l3/ACrI6D1T0et/4GkaEkVzK5h3IAu9CCSc+mPKq1k4dONqy+Xq/WIdDsdRnisFOoOi2yeIQBn7xbPoMVVcdfzLaaLcIlui30cxndssImjOD28v/tGaf1DoN1ayyJoRjXSYPGg34w6HK5j8gP8AzVWj670xdzTsvTghkt7OTUFCMkhKHAf7p4ZhgYOD61qKpL0aLpbW21rSLa7mEUVxIm54UkDFRng+7PFOgx9aynRM+k3ayXek9Nfw2GWP2bkMuJefu+z6cd/StPnANFHPqKpUiGdhIFB4qTXsFuAZ7iOMHtvbGaG3YJ/UViupJ5P43cAmIqAqJ4mePZBGPdknn40XgGnFzdGp6r0KDqTSTbswEi+3BL32sP2Ncn6d1W56Z1qTxVYOhMc0frXTek5pP4WVZj7Mp2g9gOO3uzmsL/tP0uG21MajAfalx9ojA7Hyb861dlI4bizp0VyLu3injcmORQVb3VfZysVKEkle1cj6f6yutOgW1IDwI24FhwBxxmnMnWGoyzr9i8ONG9EBI+dHAr05I6XvPqam45wTXO7nqjU1hK/acsv3nVAMe4V5s+o7+J0kW6kuAeSkpyCPT3UKF2ujouTUoPTL2LUbRbiDgHhlY8qfSpRoX7Hq7t4b21ntZ13RTIyOPUEYNZ616D0e1MT273Ucsds1uJQy7iD+I+z976e6mthds4cTSFiO3Hb1o2KdXcqo49aziZSlHgz6dB6LAD9me9hzbNbPifdvQ4P4gcHgdsD3UMvQGkwuGsdQ1awJjSOT7JciPxdoxub2eWPn5Z8q1xJxzxQc1zHEf+b4VlEb5Z+yrp3RLLp7TFsNPMrQhy5aVgzMT64AHl6UdK2eAaWNfvn+WuBXlruZ+xHyo7BG23bDHmSJTubBPb1rH9Uie6vYjEiiNE2qTyTzk9+1X61qhtdUsLeTd4c2Qxx8vrRLiGcAt+A5+NaUcFtP6tMYaHclNPgiuAEZUxnPf0rDdU7xeX8d3cQysz+yuduVPkc+Y/an+q3wis5Hhb2sbQR5Vl+s3t7iGxnVf978ACR8+Q7VuMDKOdxmZ4/CeMQ7Se5YkEfSmGnXk4fC8YXB4HB9fjSeN5GO1ewz8KZ26lICQ218cE+6kWCzyMCzmVUJPhnAGPI/Gi0XYqlWPAJ79/caX27MyKpIDBgT7qPIBTHuNMmTkgqK8eNAOVzzgSEY+VfaEeIPtOfwipTE6Ok+JGjb844wTjHFVNP4b5UqwPmrc0oe8mmONzZ8wKqy54IPxqiiRH/2tZE2s7A/Gqtocnc4C+RxSpWUHLHA9a+NdonEauSex34+lMoGoaP4cRHc/vXkSKfUCllvfMjjdsyfRsn9aOh1AyMQYBIo7YwSfrRem6MKXkF91OVEZKWqN3HHbH70F/FkjO2RJo3GNwdMUzsvHhv76UqqCTLvFtDOfID18zwO9DqNQuXElyfCjwf5K+0T/kR+1JOFFoyQsutTjFjKI4t5lBj3Nxs/Ks5rb7bdGVsh12nHlW31O2jl0i6VI0UlCSduMkeZrCyypNbqCobByM9hUZItHsEs0QNjtnFGNIpAUqQTkk+VUqig84HH4c0SLOdjjwSDnz/9UrD2erbBfajDeSD65ph4MwGRHKxPGNhFBadpbzS/zg0agjJzgt8K0W52j2x+OnHBLgj8x3ooWTFKs6ZSQFWU4INfavuLV7hld5l3BcHOalMTNFeTogGyMEHz2gUL9sJXHIHp3qp5vZCHLYoSSQKO/wAhV4ZJuNDtbMNpgv2eZtzEYEalVwccndn6GiLTSxNcSRGYLi1jmTcMBnfw8J7uZAM0otJGljiizmOPJUemTzWr0jTrm9m2hcqYkjcngbV24+WxflV5Q2xuwblZTp/TzS3ngFiFCKxOznlA2Mfnj8qfLptlo1s09wEmnj+6h5VSfWibvUbbTYn8KQTXDf1JfXjH7VjtT16ZpZcMpEn3gy57dqnH5J/iFbRZpzxSajPKSCW5O1QMAenz+lE3lnHLqsUEcjsTEZnPgruP8veFGDz6c+dJ7N5I4xNEqsH3AhvTivWpX8ywTXLAJKyCBeQcgrtP/bxQ1ecDwXsZLpqzX81juPhmP2iV5HAOMDz5x3rDXGjQ2+mai7xDxbORU2jncSWHr/01qhfSyQFxId0iJuxxkDGB9B8qSavLcNe3iO+Uuisj8Y3YHH6muaVlotIDHTkLdRPowcgLNJF4yxjd7IJyBnGTt9fOjdJ0r7VO9ujXZFqgyngo0jguijID4AG8nIY8D8qGk1m+kv47smIXCMTvEQG4sCDn1zk0rvb+6V3dWSMSlBKkagL7LKykDy5RaVoKeQu8CQXcyF2wrsqsozvAOM/vVYuYFTDh3z2yOT8qX3129xdPNKdzyuzs3qScn60L4qEjLeflWsO0c/a1/CoX3FsfvUpI02GOGGKlazbDYN3oeTsfhUqVbT5NIb6J2WumWf8AwK6/xH6V9qVTX8CfZhtS+63xrO3Xc1KlOvEVdDzTf7G1+En60u1v+1T/AFf2qVK55clVwEWf9kP8aW6x/dx/6IqVKlIYAP4aXal/Tf4V9qUDdiq4/qfmaFPcfGpUpUULR2r7UqUTH//Z", "url": "https://www.youtube.com/watch?v=8Qn_spdM5Zg", "type": "video"}, "298": {"title": "Star Wars - YouTube", "snippet": "", "uploaded": "", "thumbnail": "", "url": "https://www.youtube.com/user/starwars", "type": "video"}, "299": {"title": "Star Wars: Squadrons \u2013 Official Reveal Trailer - YouTube", "snippet": "", "uploaded": "", "thumbnail": "data:image/jpeg;base64,/9j/4AAQSkZJRgABAQAAAQABAAD/2wCEAAkGBwgHBgkIBwgKCgkLDRYPDQwMDRsUFRAWIB0iIiAdHx8kKDQsJCYxJx8fLT0tMTU3Ojo6Iys/RD84QzQ5OjcBCgoKDQwNGg8PGjclHyU3Nzc3Nzc3Nzc3Nzc3Nzc3Nzc3Nzc3Nzc3Nzc3Nzc3Nzc3Nzc3Nzc3Nzc3Nzc3Nzc3N//AABEIAEEAdAMBIgACEQEDEQH/xAAcAAABBQEBAQAAAAAAAAAAAAAGAAMEBQcCAQj/xABDEAABAwMDAQQGBwYBDQAAAAABAgMEAAURBhIhMRMiQVEUMmFxgZEjM0JyobHBBxU1YnPR8RYkJTQ2Q1J0gpKissL/xAAaAQACAwEBAAAAAAAAAAAAAAAEBgEDBQIA/8QAJxEAAgIBAwQCAgMBAAAAAAAAAQIAAwQREnETITFBQmEjMjNRwRT/2gAMAwEAAhEDEQA/ANX0y0hyyRtyR0PXnxNSX7NAkL3ux0lXnUfSadlkZHtJ+ZzVe7rWK26pHozxCXVNlX3VBJV5lIJ5IyAOTihsdFaldw9Qi9mW5tD7MtUWK3oOUsAfE1zIsUJ4klKwfMKNUa9Wv7iEhvJI25ir8T1GVDcBg9OfIGlE1ruZC5EJ9Wee4wtKkjdt5R3lefOMcEdeKs6Nemmk4F1g76yx/wAl2CTmQ7tPhmnjpyKWwhTrxA/mp6w3pu8turaYcaDZAO8dSRnHvHj5GrSuBi1D4zo5Vx8tKdOn4AIzvJH81dqsVu2Hc13cedWignxFU90nLRNjsNYCAQtw58ATn8j8qno1j1I61p9mVFzNktTgaMQuvq7wRu5+PlXVuTa5py/ADJWcJ3K6mhISP3hc5MySVFplPbu46nPqo/KoeutXvWG1sRG1g3eW3vUrbzHbPQDyNDhVY6ATReoog1bvzCu/TNK2lSmn30l/p2bSdyk++qNrUWmFTWmSqShCvXcd7gRyPmMZ+VY/HdTKJXJkuLePeUGz+JJoiix5M2VHifuyTJCwG21rBQSOowRxxz5+OfKrv+SrTVhKDef1rJ5mwy7NA/d78uJOU8ktKW1sIPhkVmNoMuRpibIZalvIb3pVJCxhpXBOc8/a/KrB28XLS93iQ3oSG2wkFsqOQ4B1A8PZWn6dttnmaSMW3NbIM1tZWB62V53E+3JryVVKdgH3PWG9UFjHse0ALKvtLTFIJUA3gK8wCQPwxSq7uMGNb5rsOI0luOxtQ2hPRKQkcUqXLyRaw+5v0aGpT9Qw0svNqSP+FR8fcanqgQ1KKlxI5UTkktJJJ+VVmkxtguJ3BWHP/lNBj+odRC8PlMh8SUXIxkWj0T6NTGfre0xnO3vdceHWmXGOtK8RXyf5m5miKgRRgIjob5By13M488YyPYeKXoETGPQ42P6Y/tWai5a3eYtiWn3+1ny3kBXZNja2lCiOo7vI+1Tj+oNQLneiTLhItsP0yagzm4YcUOzKezRggjBBJzjnwq7SUTTGWW2E4ZZbbBPIQAkGnN3h41mb2qNQtxnwA+8+9BjCKUQlI+lccWlS9queEgK2n9afteqbq2/bGLsZCFNzHo0tSopT2icZbUeOMjHszxUz00J5RbaWvA7qSeTWZ3PVqTGkMocaKy2pGUNqKiDnOT55z5Z9nBrTXEpdaUhYyhaSCPYRWNaotL1su4T2aigoCUJTjnHTHyNBZTOum2H4NSWsQxkONfYDcFxmS46lx+Y2p7YyvAQjGMfhxk1n2vbqLxqmfNQCpsrCWiU4wgAY4+dFUmRb5EbvSAh1K+W9pzVCbDHuEpUhyYY0YEqeVtycDyFTivqCCNITn1sQCJUWxaH4jUMMI7dxzuPJVtWk5PJPkM8544HlRe0zfbBHav0l1K4kJ4oZDjm1T+e6SlI6A+Hs+NBcOSuHJU5Ec2AHhe0buDkHB9wNP3C6SrpGix5D5U2zucyTnetSiVLPt5x8KOPcTKU7TCDUGo4d3Zis2yI/HaZUXCXlZytXUDvHjPNa/wDsfuL82yyEOoQltpzCNgAHIyegFYLBYbjPt+k9modVbFbiRX07o+BboNljqtbYS2+2lalDqs7QMn4AULtHU1E07LQMPYw8mDOo17b3L4+0P/UUqZ1CsuXqWUp4C9vPsGK9pWyT+ZuTNrGX8KcCE2jz/msgdfpM5+GP0oVvtqvYdvarU7OW56VH9FBld3s1KBd8eB19w6UaaYYLFt7wwVLUfx4/DFAjmiL6brPl4jFuQ5JLQbUEOJ3+pvV1Unrxxg+dNOKCKVEVsog3MROixquXY4dqQJQkLkPrkrTJCSygBQbSlw53DJSckcgeFR5D2rpTLD7keYl5FvhpeZQ4jK3kSj2pAzjKkDPuOKkQtJahhWBp2DGjRr5Ck9oxl5stupU3sVuKG0e/vZOR1pDQ11t1+tDsaO1MhRYTLTqlPNpUXg4pbjm1aF9d3gUn2iiJROLinUMi76hktNXJtDjW63o3YCCWU+AXgHdnqKIv2fR70wiai+dslWW+yQtwuJxtGVJWeeT1HhQ9G0lqtuRKuEgwi/c0yky2m31EpDn1Y3HghG0AYx1PWjvTQmx7FFau8ZqJIYRsWlEjtE4SMbt2B1648K9PS1UM0I/tC069eY8SVCSlUmIs5Qf942RyPfwCPj50RxZrVwaLkRxK2dxT2iSDuIPOPZSdkOokBJShEcDKnlrx8AP1zVb6bSDLamZHDL6nz9fbc40tS3I6GSnhKUICc+fANdQtNSZLDanF5bcJLiE53DjOPfWg6xcjzH1NQlqVjvKz6ufhQBLS9BLjnauLdI7iM5BUeMn2+VZ6WgWbYwENdj7h2gfqmOy1d3mmoaYqG9qQ2FAngckkcZNVzCUFCi2D22c4PQinJG5yQpJOV5JUpVSrTp+dcpvosJve+oEpSVgbsDOBzWmXAXvMNaWd9FnsZpH0iH1BLqzwevt6+FfTuhn0StJWxxtKkJMdIwoYPArAkaUudvCF3uJJisKJSh9bfAV7fHFbfoW+xJtrbtyWTGlQ2wlbBVkbfBST9pJ86oR1ZoblY7rjqZTX5om8Ss+KgenmAf1pU9qNYVeJG3AxtB/7RSpYyKx1m5M2Mdm6K8CFWmFFdlYUf5h/5EVbEVXWJr0W1MMqUNwBJ58yT+tSnJbDaSpx5CUjqSaaKTtqXcfUV7hutbb/AGY6ogDmoki4MR2Fur3kIG47Gyo/IUvT4jzXaNSGynzCqhu3dobkx1JUEZClg8A+VS1ygazkVsfUahX03F8Mxoq0FACnxIO1TWfAjnmrCbIabiOLdQVthPKQN2fZjxrPp+r7fAmFlhPaFxwqkOtcAH3+JooYuLb0Zp5p0KQtIUnJx+BoY5Y18Qk4bAAn3Bi4amatElK2W3WgRhxhxJwog4GOcePx6Yr243adclpSFJCcKUAod5PIA7o8Tz7egHjTuorJ+/GsvL7JhBKwUAblL6A58APxqihacuLk1+W2+puOlRS00s5UoA8qJPPPvzVwsRl1Mk0sncS8msqjoR2WyTuGXXVOZKj4eH+FAWrJaYjylxlgLwRkDO3PUZ/Wja7syI9sS4y32TacIdKOAeOqazXUkOQGvSFja2TtSgnv/Khun+QQ/HsHTJJ+oIPL7IKKRlxXANTrW+mOveonrx76hrjOZ7za+Op2mu/RZW1LxaWlroCeM0YSrDQmBIz1uHUTW9IawVO/0NqNxMmC+g7VO+s3gcc0xb2rqzPdmaVZ9JjRlHsVPp7xSeqRyMj2dPHrQBBamYadZYcKgR9ICMe6i/T9wvUB1pxfcioUS412mcg9cChGZVYEma9bK1bbR3Pr1zzCJ64SZy+3uMUR5RADjXTaQKVNvTkvuF1a9yl8kkdaVL1pLWE/c0K0IQCaNK/1dv8ApihST9QaVKmDJ8CLeN5Mht+or3Ckf9knPuu/maVKucXxJyvMAYfrMf1KP0fY+7+lKlVd3qGP4ElD6j/orhP1TfupUqgeBK/ieZKlfwhv/mR+QoN1B/E2/vmvKVGr+pgo/wBkVXhTF3/hrvur2lQ3yhLeDPY38GT9wVNt/wBUv7/9qVKh7f2MIr9cSYfVR92lSpUGfMJn/9k=", "url": "https://www.youtube.com/watch?v=w0eRkhR1z6A&vl=en", "type": "video"}, "300": {"title": "Star Wars: Squadrons \u2013 Official Gameplay Trailer - YouTube", "snippet": "", "uploaded": "", "thumbnail": "data:image/jpeg;base64,/9j/4AAQSkZJRgABAQAAAQABAAD/2wCEAAkGBwgHBgkIBwgKCgkLDRYPDQwMDRsUFRAWIB0iIiAdHx8kKDQsJCYxJx8fLT0tMTU3Ojo6Iys/RD84QzQ5OjcBCgoKDQwNGg8PGjclHyU3Nzc3Nzc3Nzc3Nzc3Nzc3Nzc3Nzc3Nzc3Nzc3Nzc3Nzc3Nzc3Nzc3Nzc3Nzc3Nzc3N//AABEIAEEAdAMBIgACEQEDEQH/xAAcAAABBQEBAQAAAAAAAAAAAAAFAAMEBgcBAgj/xAA7EAACAQIEBAIGBwgDAQAAAAABAgMEEQAFEiEGEzFBIlEUMmFxgZEHFSMzUnLRFjVCgqGxwdJzlMII/8QAGgEAAgMBAQAAAAAAAAAAAAAAAwQCBQYBAP/EACkRAAICAQIFAwQDAAAAAAAAAAECAAMREjEEE0FRcSEyMyJCUoFikdH/2gAMAwEAAhEDEQA/ALLQopjgvveQ3H8mAufVckeQZZVWKTSQHUbetZrA4N5NQSVLwjmOkZkLMQNraR3/AKYHfSvCsFHRqgtGkZCW7AEYq0APDL4EuayRxp7ZjFXIKfgihrLEzzyglyeq74NVbU2UfUsVYpPpMYE9mPh9UavmflgDX6ZuD+GaXYmo0j4kAf5wS4h1VXGtHTFQ6UtOHYeVrt/qPiMCKKOnaPn6xg/yP+S5R8MU7Fr1EpHYX+WJH7O0ujQ0sxH5se+HZWlyxNTq4jdkDA3BW/h39xGBWc8YJl1fU0wAtT6QzNECCx6DVrAB7AHckiww+nD1EZCzPtxN2cFoTj4eoVIuJDY/iw5+z+XkW5Rt78Vup4vkcAw1EyOG0vHHQFjHZiCXBbwgAXN7WDL5jEZuL6s1Cxx1dSwkdY0MeXK6sb6Sbh9t1vY2I5qDuME5FQ+2Q59v5GWuPh7LFF/R73N9yTj0eH8s3Poy3PtOK7BxzzViKxyOkg8EqUmpCbAgFxJpBN7ddiCDiycP5mM4yqKtRSFkJtdNN7HqBc7e2+PcmvtPc6z8jBWdZVlWV5ZWZjULohpomkaw3sBfb2npjKcqzoVGU1mf5sjR0cUqxpFF18RsOvXfbb24u/0615puDhRxmzVk6qw80XxH+oXFG4Yz7L8lyeDKuIEVGRDKh5ZJbUQ6gML267gjodjgLcPUWxiPVXWrVqJkvimq9A4bhzGmss82hkBcMLEhT06G56YoTZxmr1acyt8FydCkXxpH0j0VRmHCGV1kiBUaQzMiRBFANzc26D4n34yCCV+fGpZtJOoL23xMcNWikgSC8TY9qgnrNZy1udQwuzMSUG+OYj5M5bK6YnY6O3vOOYythIcibDQvaWiDiSXL09FWGnYLvrbV9lHfxM57X6KOpPlgBx5m5zagAeDkyRMdKqSSEPTXtsx66ew64bzStFHM2pEkVbNGG3Cvf1z+IgWsOgwHzPNI56Jo0SdSrAxg7hr+szebHzPuxa8O7FFXMztlDrdrx6ZlpaSMQcIQ+H7EIGHyxIml53GmYSxyDwxcu4N97L+hxnQzuukmpLNGvozXjOnp78WLgusqa7i2cTG68t5JyF2JFlUezdgfhh3klgTkSb38tdJU7Ef2ZrPAUbLksuuVZA1TIw0CyqCfVHu/vfp0B2SjhnbXIHJPlIwHyBwI4KjEeUMoOomVmLeZYA/5t8MH16Ydq9olDZ7jIpy6muPvvLad/wBcL6ug8ZL1Da2LG9Q+1+w32HsG2JXcY63TE5CRRl9P1vP/ANiT/bD0caxKEQtYfiYsfmcODHOpOPT0yn/6AjlOS5dPED4Z2jJ8tQH6YwipZmrTG07tGCCpLG2m3txvf03vmNRlXo1PSK1DTaKiWoL+qwJ8NvdvjEaHK56tKgxQs0Kw2Mx2VDqHU+VyBiK4yYwxfQo6SwZjki0OS0FYmXSrHNT65JjCepPmRivQQrO6mKd3ZF9Rk6D3gWwVzz63gkoo89q1PJpRHFCkmsqvY2HQ74G1IWGm+wJSzWYdz33PywUj6TmDrbDgzRshI+qaft4Ttb24WFkV1yej8Q8UQbz6745jFW/I3mbxSCBPGdLTzV0cLuVlJNh52OHV4X+sYmFO+mb+HrgXxdVQenCIpy5YifGi+M9+uPVFxXm8ehoKtiwG/MUMfmRiwSluWhU4iBLuTpgl6IQVDNUkqIW+0JFiCD0t54uf0YZc4oarM5E0+lz6Bf8AAl//AEzD+XEXMMhzvNpqWqzUEpUbqAtj8QBjRMlyOopqfLaYM0UMDKzhNrgb2NuoJ64cS3SdG5iPGFdAORLHklOKfLIUCaTa5B88SknhIciaMhDZvEPCfbgNxLxFkuWxvl+YZzT0FVURHRrezKDcBj5C/c7YzeDhmV5zlAqsloaxcsKSRUlSztWgsp573TsAbX1dfLFsFwMTOk5OZsPpMAI+2j6X9cdMejNFzOVzE1kXC6hcjztjIavhvLpTV1lLntDycwo1oMnYmMcycRvG97R3Tcj1LdN/LDFC2Wx5nNXPmOQV0L5mk6ZrJUyieBSvhgRVUEgctreLSQNxfbHZybMJo/D408Xq+Ib+7CVlbVpYEg72PTGP5Xw3mdflmW+hZzk0rZPQxGFklkkGvWXLh1tpDAAdG6HbFo4SzylpXr6iszLKjQVtQ81NPFVFtbAXdd1AFrX2JNu2PT0qf0+SVFDPQSQyOsNZGySrfwkpuP6McVvgZqmHgjN5qaEVIgjnjmiuPAGQMGt3F4wLe3Gt8b5FQcXUWTmUmSm9JEl121I0b+fQk6bX7269MfPeX1GYUFfzsvMqaH3R/CNIJIDdrgdcCGA2I0WLVAnpIlPC5qwoBPTxHfbtifUU6SRRyTo/JZ2LzAWFxtbfbrbDU00BkZ6Q/ZG+lCtgm9wo7kDoCe2GqhKjMIGvIrMjAlVOwBvbYYP0gBvNCyWRfqqmCgWCW+W2Fhnh2KQZPANz63YjucLGJvU81vM3VZGgSHxVPJJMsT1YkRelPZvBt18r7n4Yi5AtKuY07VPihVgXS/UDth/Pswmq6ySlSBW0MVViuIeWUFQypKFKuxCWI6e3F4qtyVz2ilViByO8+hoo4q+ClqIfuCgKqR0GCCIF6bYpHDmY5nDncdM55uTtBpjmBFkcAbHv+LF3DqQLMDfD1AT3dZluIRq205yJVOJOD5s2zKprKPNpaA1tMlNUiNDq0qxYMjKylTuetwe4xSp4aKgzGpqpa/PVqqXMEVzJRpymZ15SJ11G6231WvvbGvllG7Hbtiv5nw3keaCqWtu61dRFNKhl2Zo/V28vMd8MahF8GZy2WcM5ZluV5wK+vKJUq8UHopYo8AYzsE1eHVpBZh5d74k0GSZPR1lDw7LnNbOaOvpNDwCZNWuGdkAfnHQCurdAvQbHteF4H4fKU0ckUs0FNBJBDC8x0Ijm7AAW93u2w1HwBkMfLMUlYjxGnKSLUEMvIRo49/YrsMdzOYMps8+U08OdQ5VVVlBlRAy6SGGiDFWDmP7Ny976mO5HfBbJ+EMuz3Kqh4a+omopq+KaSGso49aywkK6nSFBDBQvT53wbl4D4d5NVFNzXhqp+fMjyjxPr1ne17au18Gcmo8tyahSgoJAtOjEpGXFlBPQezHCw7zukyfU00NVDyZk1JcNsSLFSCCLdCCAfhj51+linng40q2iUELHGFVLDwAdQB7ScbfxTxbl3DVJzaotLK1+XDELs/6D24wziW2ccUVeY1UJNNTSPcqLCRVJNuvdifmBgTOgYRymh2QnHpKlUSrctqAG38Nw594x6ir5UWaODQA5U25at5dCRcdO3nhyoosxq41dKcsrd1Kgb9sTKTh2sp09IlpxIoTxKrDVf2eeJNcij1aDSmwt6CXjIIiuT0oDAkpcki25wsSKFI0o4VhusYQaQevxwsZC1s2E56zZ1A6BIB/eL/8AI2DMHbCwsXNvxjxKen3GEKf7hvz4PUv3VL7jhYWCUbfqKcRvJFX90cBJOg95wsLE33gq9oRT7pcdGOYWOyJjEvrYjjqn5sLCwNt4VdoC4l/eC/lOBGafu6r+P98LCxz7hGB8cah/dSfkXEyg9Q/nOO4WA2dfMnXt+pPj+7X3YWFhYrG9xliuwn//2Q==", "url": "https://www.youtube.com/watch?v=nCcfJ9uEwvs", "type": "video"}, "301": {"title": "Star Wars: The High Republic | Announcement Trailer ...", "snippet": "", "uploaded": "", "thumbnail": "data:image/jpeg;base64,/9j/4AAQSkZJRgABAQAAAQABAAD/2wCEAAkGBwgHBgkIBwgKCgkLDRYPDQwMDRsUFRAWIB0iIiAdHx8kKDQsJCYxJx8fLT0tMTU3Ojo6Iys/RD84QzQ5OjcBCgoKDQwNGg8PGjclHyU3Nzc3Nzc3Nzc3Nzc3Nzc3Nzc3Nzc3Nzc3Nzc3Nzc3Nzc3Nzc3Nzc3Nzc3Nzc3Nzc3N//AABEIAEEAdAMBIgACEQEDEQH/xAAbAAABBQEBAAAAAAAAAAAAAAAAAgMEBQYBB//EADwQAAIBAwIDBgMECAYDAAAAAAECAwAEEQUhEjFBBhMUIlFhcZGhIzKBsUJSYnKS0eHwJDNDgrLBBxUl/8QAGAEAAwEBAAAAAAAAAAAAAAAAAAECAwT/xAAdEQADAQADAQEBAAAAAAAAAAAAARECEiExQQNR/9oADAMBAAIRAxEAPwDxGugUYpWKAAClqC3489q6q8s1LgtnkICDNS3BwimPhIzjel93y2FXgsIY9PmmumwwAWNQRlpDy/Abk/CoEcJ5HG/KktDhE7vAzj6VZ6rYLCls0aBVaMgnHNlYqfyz+NEVqXcJjmQPrV1qcDSaLFIR/lXUik+gZVI/4tUvXaHOjJrDknYbe1Muh4sBatZIuGPBA4ue9OaNb2k993F2WBkU9ywIAD9Acjr098DrV0mFK6FeY+lNkVfajpbRcUkbCSIHdgN1/eHT8veqaRCGIApZ1Qagxy5Ub9TS2TFJJqxAi8QzRQj8IxjO9FAC1GTipcFtxnGKZjic+cDy5xn+/hV3p8SwvCZmAWTfB9Kz3qF5VEwaLKY48RhmkbCIWwAfU1Ks7WK2yBqWm8RGGPiP6VrbeG01a+kxKEtrdTGrRkguSPMQcbYGR86oeyPZl9We31FriyNpDdASW88vC0iqQSPgRSynpVhrpxCpYNHurWJbjWLeOSIswEToytnHMlgdsenU1EWCxQYXU7Fh0zOBXq9xqWjW+qalZxWGgyR22neJjbuEz3nERwk8jtvUS3tdG1Xs9HbXlvo9tqGqWrzGJAisjEbBfTG3WmspCp5zG1mrhvH6eWB5eIGDT01/G9i9qZ9JCvIknF4058vEOXD+0a9KfS9HvNKOmhNI8W+nZWPhRDxHYPxjfYjlVN2NttG07TrzTteXTJrvSLrhM+FbvFkXIOTz3Zh+Ao4r0Kzzya3gkYltS00emLn+lch06x4g82t2aMpDKY5FOCOXMivXu77L2l7PK8ejxwQBLePvFXBZjxN03P3RTuhWXZ7Sree3mXSiH1BjG80UchZWJYKM8uvwpgeTStbr9nDf6a6YIy9yBzG/IVC8DFFayOzWtwryKouIJhIYjg4UjAwDz/216lcafpOh6Xrd2tro5lMsk9qjMsuV24Y8Hkc7DHqKwPZuxi1ux1qaQ9zLLOHEcQ8iblhgY5A7ClxS8HTIXUDJJhhg/SojLvWgv7eQiIMnmLd3kDbiziqy8tPDyujsCynG1PL6gmiBiu05iuVVJL/QrFLq6iiJxxuAK13a3s68+mjwHD30DBlTGC6gYwD9ayUBfTbG21OJ8/bcDKeh5gj5GtHH2ytbyPDN3Mp5g8vwNcW+fJaz2dOeLUY92EmtP/W3bXiSq9swF1CFIKKc78Od9gdv5isRY29lcyN4qSRE48KyICeHznO/uEGPc+lbWw1+KG7eSeIOskRiZlA4gNiMdDuBsff1onh7OwwG5j0mS6hA4pGgiQtF6llJBA/a+7752rfP6f0yeWUGk6b2emkK6hdGNRfKgz5SYe7cljjl5gg/GnDo3Z1rFGS/jW7MSPKkrNwoeAk4xzPFgY960WlWvZTVWAgsuBn+6JIo8E+mQdjSjY9mvDXMz6ZKslvvLC8EfGuDg9cbfH4U+aFxZku0Gn9n7ewd9InEtyLgKF4icJ3anr+1mrLUtH7Lpc6gLC8SSFIC1oWdgGfv3XB647sKffn1wLzRbHsjq134bwvh3YHhMsCYY+gwedWF7oPZa0SVpYkMcYLOwgTbptvzyQPiRSf6JPiCy5TGTab2XKzRWk7NPHDC4eRyEcngMgHuPtB8qkJpHZBrayY3aJK4kMwaVtvs2K/DzcPzqzs4uzF5LJFDpbqUQszPBGRgfBqbW00OSGSVNOhRFbhVnt1856483Tqab0HFlHHpugLYoUlgnvu5i4ozOyIWMjiQ5x0URnHox6irv/xtd2NvpmprdI3fMyZkHlwmDkk56c8VWynT3mMVjpNtM43P2AAUepPFgD3JxTM3kAj7uzEOeKRbdCA5xgAnqBnly+NVyUDiyLq95Nq1809hG8WmwsBDxeXOP0j6knf2qu1BcqHYktnc+tTbq5GcysFHRc8h7VV3NyJmWNF2zzxUqtg/COm4opJyjMq8getFakmgtdU4NPNqeF4ZFKyRsMhhnPz5EHpUHwlgfuzTxn0wGH5g/SqtZGXkKWs7jPvWaxPCnpMs47WZD/hr2Jj+qSU/MVZ2FxqdnKswjk4lO0kLcvcEVn1umH6Ip9NRkTBUYI6g70PLfoJpG0trrTL1w0uLC8P+vFHhHP7acvxXB6kE1fCynuGjnmVXn4eAzRHiju4sYIz+uByzv68q83j164X7x4v3xxfnWg0PtxNpzEi2gYHHEuCA3xHKstY2nUWmmVN4sulXVxDxEPBIcNn05HNWnai7ZIrSAyFuN5nkz+lwuUVj/C+3xPWqztXria5qjXi2iW5dQjKhyD0z8qi6zfrd+AK/eiskidvV+J2Y/Nq2laZF6hqtDtGbSmuZOJVuG8xHMovJR7k/kabv5Ldz/i5O6jUcK20RGQByGeg+ZqKna/8A+bBaLZxKkUYQDJxt/OqmTXpCTwQxp+6grN5bZVUJ7Xc86CDT7NxGDkJEhC59Tnmfc70ydLv5c+Iu7O1U/rSgt/CMmqu41eeX7/ER6EnFRzqDHmn1prLXwVRcHSdJjGbvVp5nB3Ftb7fNyKh3dtp6OfAmYAjnKeI/TlVe167HZfrTLXDnO2M1U0JtCpUAkIBBArtMq5XkM/GirJqEUCu0VQgHKgUUUMAHMV0c6KKPgDrf902en99aKKPoCzyHwpI50UUAD8qbNdooA50ooopgFFFFSB//2Q==", "url": "https://www.youtube.com/watch?v=xCat5fXRyyU", "type": "video"}, "302": {"title": "Star Wars: The Clone Wars | Official Trailer | Disney+ - YouTube", "snippet": "", "uploaded": "", "thumbnail": "data:image/jpeg;base64,/9j/4AAQSkZJRgABAQAAAQABAAD/2wCEAAkGBwgHBgkIBwgKCgkLDRYPDQwMDRsUFRAWIB0iIiAdHx8kKDQsJCYxJx8fLT0tMTU3Ojo6Iys/RD84QzQ5OjcBCgoKDQwNGg8PGjclHyU3Nzc3Nzc3Nzc3Nzc3Nzc3Nzc3Nzc3Nzc3Nzc3Nzc3Nzc3Nzc3Nzc3Nzc3Nzc3Nzc3N//AABEIAEEAdAMBIgACEQEDEQH/xAAbAAACAgMBAAAAAAAAAAAAAAAFBgAEAQIDB//EADQQAAIBAwMCBQIDCAMBAAAAAAECAwAEEQUSIQYxEyJBYXEUURWBkSMyM0JiobHBFlLwB//EABkBAAMBAQEAAAAAAAAAAAAAAAACAwQBBf/EACERAAMBAAIBBAMAAAAAAAAAAAABAhEDIRIEIjFBBRMy/9oADAMBAAIRAxEAPwDxIJVuzgL9gD81f6Zg0+51aK21MwrbSeUySMyhT+RX45OKZn0HpySKEWuuQWcoYmcTbptuewG3K8ffJ+eKol2I30JF1EY3Csu0/YjFc1XLdhTV1NptrYRSWsmqQ3N3bMmzZCwLq3dck+nB/Ol1U82abxOa87NBGPsP0oto6piUNGrZYdx2qiVwKI6Qp/aY+600z2Tp9BO4iiMLYgQYBOdooBqlsVlMix/syowQOM+tNEmUibjPlNHOmulfxvR7qeXeih2SMjtkKmD8ZJH5VS4WE+Onok2gVLGEiIMxP/UVV1O2e4uw0UQVVXk4wBXocXS9lbwq955VjGWCsVBPx6UC1e0i8VmjQiHYQq7uxPY0kcaoq3gleFjOcY+Kt2Wk3moM62FpJcMnLCNRxUZMDHtTZ/8AP5Y1nmhmkSL6mVYUlY/w2MchBB7A8eorL6inxw6ktHuYFPRPUCsgOmkbu2ZEH+643vSWu2m4zaXKFCliV2kAD4Neu/h9lHcsy3NlMZnQvvlU4UKASBn93gH05PeuOvXVrZ2HhOsCy3ExSIWxBBAwcnngH/xrxV+T5XSSSelv1LNPB9pNSpIF8RsnHmNYr3cZIJ2riFmJt4JsqVxMpYDPqMEcj0NGtPuFm3H8N09ctkBImAXH283Y+tCVUUd0CHeg+TWtyl2ZfJvoHaxMrMI1sbOHcM74lcMOScDLEY/Kh6rRbW4wLlfZaHhaFPQeRoy8Cimipkyceq0PYZ4o108nEvH8y0NZ2H9dBeW3LRP6eU0zWKSRaPZ2KSNHaGMT3DIN2SwB5HzkUOnh228hwD5T/iuraSxtwJbqWNLm2ikh8KQrtbapI49ifzB+9LXJsspxcXvSf2Lerrd3MsUM0u5F/hhfNirVlaTSxpaTE5R1Ylj2X1rnqFjJ9QlsbqZ8DLjdgn5xW+qPLYXdpp1mCZHXLAcsuQBin9NWsfn4/GRT1sCDUrlVG1C5KD+k8ipovUF9ok0klkyEy4DJIDtOPgg5785op1lpxtDpplULPJbsZFBz2chT+n+KB6dHD9ZF44/ZlgDU+bhV24a6JzeSqD46+1xsIUtVYtwwEmRz9t+PbtVm76y1qaGaB1tEWVCCUWTK/GZCM/rVzq/p61NrBqWkIPpiFyF9Pelx48SY/orJfoeCHqlFJ5KoX2QF2z6Gs1JgfHkH2Y1Kc7gTCH8qaul7clBuBAyc+1Utc0O50vUFhdS6s2I2Ts4z6UwpaTaJHJdagYhbRNtnKTpI1u5xhZAhJUn3r0OZJLDHwvXotdRQsLlXVSUC4Le+e1CAvNNus6Zem5FmTbG6uZUijto7qJ3BJ8u8BiVzkd8UDk0m6W4mgiNrO8Ns9zIbe6jlVI0BLEsrEZAB8vf2pYpYNSelDbR7puI4cuCoZ0xn1Ge9D30u9jsBfOLeKJkMkYluokklQZyyRltzDg9h6cZpl0zTNQfU7e0WEPJdRxOAWGQnJB44xweKTlpYU4peh66tz9DLIANu0jJOPSgT6oW08Opke2RvBDkYaNxzj+4+audQanOoubG0iLfRxF5U3AFFDKhJz7uv60rdOalKt3PbBUdLvhllkCKCOxyTgeuSeKhwa934NPOpnMfZ3vdVtra7aVIme4ZN27flQf8AXxVbTtWV9TF7Mdz7QGx64qxrnT13LrsdjZxWXjSW/iGNL2DCADcSxDYXhlIz3HaufT2l3dpr9rYy2iTX0wDW8SSxuJAVLBg4JXGATnPpWqPGaWMz3V3PZOqE1G/1GOaW0mAMC+HlCF2nkcnj1/Wl6WGeMcwSL7lDj9aaLnWNSvmvXuWkRNOBaRMACNWdUxjOT5mUcUCis7/6+309EH1k6xNEm8DIkQOnmzgZVgeTU6pVbbO+KlLA10f1IsGdPv8Az2s3DA8496tdTaYtjcI6HMEinY/39qDx6Tq7aoNNj+guLwqz7VvoZFQL33MGIUj3INWNW1a/sIRpd4o5RJkVvDlXaRkFHViCCPsaLqaXbFmKT6FS4IW4l3erH1qVi7bN1KVZMFj3qVmwueo6P1HHqcUUN6QtzEwaKQjuw7H5/wA0N6qvBFb6la2unfTfiUviXE5uTID5ixCLtG0Fjnkk+lKIlZCCpII7H7UwWmpx6hb/AEl8cn+VyK2NrdMi1He+6vv77W7LUbhd0NnPHNDaGTyqVxwG2552/aqR1++lvby8vWa7lubGeyBkYKUWQEZ4HO3Pb+4qhqFnLbTnJO09m+4qlJIFHvSPM6HTehm91W1v7CCG+0/ffQWv0sF0LoouwElS0ew7iu4/zDPrR0daLZMJLOygluBZJbeJI5KjAPmIABPftkfNIBDyHIqwqYVRu5qdLSs00Mlx1RHd6ve6heaYh+tsxb3Edvc+GC+6NjIpKNtyYx5SD370uRXawX/i26FEEh2oz5IUngFsDPHGcDPfips78iqbfxSQaF0cev5Gj/mL2vVR1uGzUSm2EIjEnYiMJuztOeFBxj296swdbSfjF7rX4cj3l1arApnnaRIu24hcDg4GFyMc8nNJbksfeu6ZBAzzijVvYd4H9U6gfULjWZ2so4ZNVgijm8OQ7VdJI5GcAj+Yx9s8Z7nFQ69apqel6nFpky3tktursb0FJlhjWMYXw8oTtBzlsc0CYn1NaE8VN4Mhsk63lHUS63Fa3TTLDLGFub4S7d3YqfCGAPtg5+9Aep9XfqDV5NSniMckqIGUymQZAwSuRwPsvpQ8nNaMa50jpqOBjAPzUqVijQw2reL94fNSpTil/UP4MdCm71mpS/QxslZP7wqVK4Bk9qr+prNSgGanvW4/eHxUqVwDLVrUqUfR0xWKlSgDFSpUoOH/2Q==", "url": "https://www.youtube.com/watch?v=ZLW2jkd6E7g", "type": "video"}, "303": {"title": "Star Wars: The Rise of Skywalker \u2013 Teaser - YouTube", "snippet": "", "uploaded": "", "thumbnail": "data:image/jpeg;base64,/9j/4AAQSkZJRgABAQAAAQABAAD/2wCEAAkGBwgHBgkIBwgKCgkLDRYPDQwMDRsUFRAWIB0iIiAdHx8kKDQsJCYxJx8fLT0tMTU3Ojo6Iys/RD84QzQ5OjcBCgoKDQwNGg8PGjclHyU3Nzc3Nzc3Nzc3Nzc3Nzc3Nzc3Nzc3Nzc3Nzc3Nzc3Nzc3Nzc3Nzc3Nzc3Nzc3Nzc3N//AABEIAEEAdAMBIgACEQEDEQH/xAAcAAABBAMBAAAAAAAAAAAAAAAAAwYHCAIEBQH/xAA5EAABAwIEAQgHCAMBAAAAAAABAAIDBBEFEiExQRMUFSJRYXHRBlVykZKTlAcyNIGhscHwUlOCQv/EABkBAAMBAQEAAAAAAAAAAAAAAAABAwIEBf/EACMRAAIBAQkAAwAAAAAAAAAAAAABEQIDEhMUITFBUWEEInH/2gAMAwEAAhEDEQA/AINXqujPSUxZ+Hi+ALmy08ANhBF8AU8XwUlQEfmriMwqllYDkjv7AWRwSHgyM/8AASxl0MpzbvRZWM+0aqq8OEOGYPAxtTOwvfK1guxl7adlyolmwnFOclzmXkJzeJTptEzVxtSM23ehWF+y/FKnFRV4VisMb6qja17JTGLvYbix7wRv3hP5uHRZutTxW9gJYsPYTUFO17ZXKjo6W1ubxX9gJOSkgB/DxfAEYq6MyU5RbsKuAYIQdKeP4AkX0lNI7rQxg+wEYq6GVFQrbmgpr2EUfwBYmjhBsIIvgCMVAVKXittzKL/TF8IQjFQDmeMwstWWmBNwLrYZIx/3HNd4FcnGcZNC7koow+XQnNsAotiVMs2WsljOWxHYUvE6UjrD8imtJ6WVUbutDCW9lyk3els9TBNDyLYpXNOSRpOh3/a6xJvDZpenFVDz6eoMrMsNO2NxZ1jmLtQQNrBMCproBGJQ9zmuPVytJv4JzP67Z4r2As1pJ3KbtdUQNEVOAwObfS3FTnU77JRTA6fs1ObH5qhg0koQHFxs5pD9rfz5qSXO77KLfRHFG4ZVgTQgsc2xkb96/AHu1KeLvSWFtzyZFu0qqehx2tM16HeuRt70Fxsm1H6VxGcNka1sfE5tV2qTEKarbeCQO7huiSVxoWdc8VgWDcpQvaRpv2Lk4vjsFCTGxpkltsDoPFEiVLOg9lrnj2WSRfYC4t3plTekVfNLYVDmA8GgBZNxjEWuB5QyNHBzRqiSis2PLlfBCa49IagD8Iz4kJSGGxd0tQdp3N9nRYSulmJ5SVzr9q8DnnbXvWbGOfs037lFU1s6ndRpmmjaRcgOO19ysubtv4A62XYgwarlGYxFrd8zzYD3pV2H0UALqiua42tlhBcL+Kph1cmXa0rYZGKktpZsvAZ/cSuM6mlnczLIHSi13kcE4K+zpZI7cC0grCCnbBC1pILsozP7VhqGWor+poxxyRFxDQTe513XSo3MqerO03t1WuOt/LT91p1NTHFcZgbC7ieA/v7pFmIRw1ULSA4l4BIO2uvktXtNTF3XQ77sGYIOXNK9sZ1DuBS0FLLQR85iikZE7Z99ClHubzJkOY8o2Z7iO4htu7gs6uWKWipmskjMkbA17eTeHHxJ6tljSNxa7QYOrahw5QyOym7b8L6X/QpIxPkidMYbxA2c+2mbxW0Z6PottGDIZA0SB+XqmW+ota+odludOqPFJQviFDPDNI0m+aKPKczXaC4dtaw1F+A07W1D3BfgiKGR8JnZSkxDd9tAg0rxT84ETjDfLyg2utgywuw2ODlImytLjYseXG5GgP3fes6eriGF80eMr3Nku/ISQc+YDvB7RtxQknyDb6NERsPG3ihYAm2zh3ZkKV4rdQ5WdD0xuGyVLvc1ePxt8elLDDAO1rbu96rB01i3rOt+of5rzpnFTvidb9Q/zXp3HwcErksdU19RUOvJM9/jcrXNzqW/oq9dM4r6zrfqH+aOmsVBuMTrfqH+am7Cp8lFapcE4Yo69S4tFngWdrxXPlrMsOV92kbDgVDZxTEC4vNdVFztyZnXP6rw4jXO+9WVJ8ZXeaWXfY1bLol/ChHPiMYmLSM2YMO7iNdv7ssMWo+QlkyNyhrszbadXgPy2UQsrqxknKMqp2vH/pshB990pJiuIym8lfVut/lM4/yk/izybXyY4J7oKrndHHJYF1rOt2hKOJGtiPBQAzFcRjFo6+raOxs7h/Ky6YxT1lWfPd5pZT0zmF0T1c9hPDVZBzjp1goC6XxP1lWfPd5o6YxT1lWfPd5oyno8x4T8b96x6w2UCdMYp6yrPnu8150vifrGs+e7zSyj7DMeE95b6kIUCdMYn6xrPnu80IynoZjw0kcEIXejlBCEJAC9QhIZ4goQgAQhCYAhCEgBCEIAEIQgR//Z", "url": "https://www.youtube.com/watch?v=adzYW5DZoWs", "type": "video"}, "304": {"title": "Star Wars: The Force Awakens Official Teaser #2 - YouTube", "snippet": "", "uploaded": "", "thumbnail": "https://i.ytimg.com/vi/ngElkyQ6Rhs/default.jpg?sqp=-oaymwEECHQQQQ&rs=AMzJL3npKf3zkNPGHiyi2vKywUrMkb46Pw", "url": "https://www.youtube.com/watch?v=ngElkyQ6Rhs", "type": "video"}, "305": {"title": "Star Wars: The Rise of Skywalker | StarWars.com", "snippet": "", "uploaded": "", "thumbnail": "https://encrypted-tbn1.gstatic.com/images?q=tbn:ANd9GcSfSCIBYQPCInw32azAIHgGW28tvwwRPctrGEdwdDtryTMiLfSRZ3w1D0c", "url": "https://www.starwars.com/films/star-wars-episode-ix-the-rise-of-skywalker", "type": "video"}, "306": {"title": "Star Wars timeline from Phantom Menace to Rise of Skywalker", "snippet": "", "uploaded": "", "thumbnail": "https://encrypted-tbn0.gstatic.com/images?q=tbn:ANd9GcRT7Pn-v8UA9yVQ13D7YxvPxat7leMK5JLq-z8lkIYjSlQFOvPMT1w2cv1LXOI", "url": "https://www.digitalspy.com/movies/a825727/star-wars-timeline-chronology-phantom-menace-to-last-jedi/", "type": "video"}, "307": {"title": "Star Wars: The Force Awakens Trailer (Official) - YouTube", "snippet": "", "uploaded": "", "thumbnail": "https://i.ytimg.com/vi/sGbxmsDFVnE/default.jpg?sqp=-oaymwEECHQQQQ&rs=AMzJL3mKFYlGwK-vlKsBvUrY2vQwvigA5A", "url": "https://www.youtube.com/watch?v=sGbxmsDFVnE", "type": "video"}, "308": {"title": "Timeline of galactic history | Wookieepedia | Fandom", "snippet": "", "uploaded": "", "thumbnail": "https://encrypted-tbn1.gstatic.com/images?q=tbn:ANd9GcRsNTCC7Tfwi1ItLynO_dcAClOVLYUKuFJ1-rh5x36Wd2RUzmsXysBxwdQ", "url": "https://starwars.fandom.com/wiki/Timeline_of_galactic_history", "type": "video"}, "309": {"title": "Star Wars: Squadrons \u2013 \u201cHunted\u201d CG Short - YouTube", "snippet": "", "uploaded": "", "thumbnail": "https://i.ytimg.com/vi/f2VmOqjV_7Q/default.jpg?sqp=-oaymwEECHQQQQ&rs=AMzJL3kGd4TMVoK-lAOlPy17SwIcCaIbJg", "url": "https://www.youtube.com/watch?v=f2VmOqjV_7Q", "type": "video"}, "310": {"title": "Star Wars: Squadrons \u2013 Official Single Player Preview ...", "snippet": "", "uploaded": "", "thumbnail": "https://i.ytimg.com/vi/5zEjIEP1038/default.jpg?sqp=-oaymwEECHQQQQ&rs=AMzJL3nsm27Po7OQz0qdn23oxU61M11P6A", "url": "https://www.youtube.com/watch?v=5zEjIEP1038&vl=en", "type": "video"}, "311": {"title": "The Complete Skywalker Saga | Star Wars | Disney+ - YouTube", "snippet": "", "uploaded": "", "thumbnail": "https://i.ytimg.com/vi/hsq9i6dsyII/default.jpg?sqp=-oaymwEECHQQQQ&rs=AMzJL3nuVjmW35pbOYmiEODo3nEYgbmgag", "url": "https://www.youtube.com/watch?v=hsq9i6dsyII", "type": "video"}, "312": {"title": "Star Wars Theory - YouTube", "snippet": "", "uploaded": "", "thumbnail": "", "url": "https://www.youtube.com/channel/UC8CbFnDTYkiVweaz8y9wd_Q", "type": "video"}, "313": {"title": "The Science of Star Wars - Georgia Tech News Center", "snippet": "", "uploaded": "", "thumbnail": "https://encrypted-tbn1.gstatic.com/images?q=tbn:ANd9GcQD5SEPFpBu2-0S9-jUQE0rtBd8ZQ5ua-nOwADXGcAQOSDOdeRwR_3Yii1o", "url": "https://www.news.gatech.edu/features/science-star-wars", "type": "video"}, "314": {"title": "Star Wars Battlefront 2: The Rise of Skywalker Official Trailer ...", "snippet": "", "uploaded": "", "thumbnail": "https://i.ytimg.com/vi/qbVsjbBllKQ/default.jpg?sqp=-oaymwEECHQQQQ&rs=AMzJL3kiu-htsMNBzFFYyDEGZFV1dkwrKg", "url": "https://www.youtube.com/watch?v=qbVsjbBllKQ", "type": "video"}, "315": {"title": "Star Wars: The Complete WIRED Guide | WIRED", "snippet": "", "uploaded": "", "thumbnail": "https://encrypted-tbn1.gstatic.com/images?q=tbn:ANd9GcRiQjpKIK33zKkb_eQQ_1ZL4ACej9w0OTg_wZvgcitCjdVFWCqZ9QGOToTWZ-Av", "url": "https://www.wired.com/story/guide-star-wars/", "type": "video"}, "316": {"title": "Star Wars: The Last Stand **CGI Fan Film** 4K - YouTube", "snippet": "", "uploaded": "", "thumbnail": "https://i.ytimg.com/vi/_omJ3b6WHMk/default.jpg?sqp=-oaymwEECHQQQQ&rs=AMzJL3nrdENuZdUJft3x1Rm4VVmbmnAcuw", "url": "https://www.youtube.com/watch?v=_omJ3b6WHMk", "type": "video"}, "317": {"title": "Hasbro Star Wars - Toys, Action Figures, Characters ...", "snippet": "", "uploaded": "", "thumbnail": "https://encrypted-tbn2.gstatic.com/images?q=tbn:ANd9GcQQb637sH3Ot3VQg88ebNJ7r47kIFbPtNvBesJT-JZoRbUxA1RtF089xvM", "url": "https://starwars.hasbro.com/en-us", "type": "video"}, "318": {"title": "Star Wars Jedi: Fallen Order \u2013 The Hu Music Video - YouTube", "snippet": "", "uploaded": "", "thumbnail": "https://i.ytimg.com/vi/oJZfEh3EciU/default.jpg?sqp=-oaymwEECHQQQQ&rs=AMzJL3lWOuzt6vVvfH3XSEhHbAgMciFhtA", "url": "https://www.youtube.com/watch?v=oJZfEh3EciU", "type": "video"}, "319": {"title": "How Star Wars: The Rise of Skywalker Should Have Ended ...", "snippet": "", "uploaded": "", "thumbnail": "https://i.ytimg.com/vi/2OnieKUgv3I/default.jpg?sqp=-oaymwEECHQQQQ&rs=AMzJL3mj5kmy_Qlj0oFXzygY0p_chXxpCw", "url": "https://www.youtube.com/watch?v=2OnieKUgv3I", "type": "video"}, "320": {"title": "The Force | Wookieepedia | Fandom", "snippet": "", "uploaded": "", "thumbnail": "https://encrypted-tbn0.gstatic.com/images?q=tbn:ANd9GcQR0DCipo9qVK2EocPldFHyXNQyecrPkQvhviqmOfpMLh76y25QrdNgupk", "url": "https://starwars.fandom.com/wiki/The_Force", "type": "video"}, "321": {"title": "Star Wars: The Clone Wars | \"Unfinished Buisness\" Clip ...", "snippet": "", "uploaded": "", "thumbnail": "https://i.ytimg.com/vi/r_nK51C9Mlw/default.jpg?sqp=-oaymwEECHQQQQ&rs=AMzJL3k6k4UrUfhAfjED4xdf8rxRUF1GFg", "url": "https://www.youtube.com/watch?v=r_nK51C9Mlw", "type": "video"}, "322": {"title": "Rogue One: A Star Wars Story Trailer (Official) - YouTube", "snippet": "", "uploaded": "", "thumbnail": "https://i.ytimg.com/vi/frdj1zb9sMY/default.jpg?sqp=-oaymwEECHQQQQ&rs=AMzJL3nUsbmjhDVArQBS3Hjr1A7jepxjpA", "url": "https://www.youtube.com/watch?v=frdj1zb9sMY", "type": "video"}, "323": {"title": "Star Wars: Episode IV A New Hope | Wookieepedia | Fandom", "snippet": "", "uploaded": "", "thumbnail": "https://encrypted-tbn2.gstatic.com/images?q=tbn:ANd9GcTmkB_z4wXNLx-3ALcKsYiHMKFYAK9PW69NCSfyTPjHwkU9OXhwZasa2q0z", "url": "https://starwars.fandom.com/wiki/Star_Wars:_Episode_IV_A_New_Hope", "type": "video"}, "324": {"title": "STAR WARS\u2122 Video Games - Official EA Site - Electronic Arts", "snippet": "", "uploaded": "", "thumbnail": "https://encrypted-tbn1.gstatic.com/images?q=tbn:ANd9GcQrttPintqqTOY-Q1nHWlqcm6ZEPyRvv15zk9w6s0Y2ccn_vRjfMjIgD3Lc", "url": "https://www.ea.com/games/starwars", "type": "video"}, "325": {"title": "How to Watch the Star Wars Movies in Order | PCMag", "snippet": "", "uploaded": "", "thumbnail": "https://encrypted-tbn1.gstatic.com/images?q=tbn:ANd9GcQ_NbD974IHlWZBJLkcwTEKUc8ET513kq_rbcbN2tLJPUIo_za9DwAEmWqh", "url": "https://www.pcmag.com/how-to/how-to-watch-the-star-wars-movies-in-order", "type": "video"}, "326": {"title": "Star Wars Battlefront 2: The Battle on Scarif \u2013 Community ...", "snippet": "", "uploaded": "", "thumbnail": "https://i.ytimg.com/vi/PiXo9W5jc7Y/default.jpg?sqp=-oaymwEECHQQQQ&rs=AMzJL3m9XA_r1SYuzt8EcGnS_8oreWppRQ", "url": "https://www.youtube.com/watch?v=PiXo9W5jc7Y", "type": "video"}, "327": {"title": "How Star Wars: The Rise of Skywalker Should Have Ended ...", "snippet": "", "uploaded": "", "thumbnail": "https://i.ytimg.com/vi/2OnieKUgv3I/default.jpg?sqp=-oaymwEECHQQQQ&rs=AMzJL3mj5kmy_Qlj0oFXzygY0p_chXxpCw", "url": "https://m.youtube.com/watch?v=2OnieKUgv3I&feature=youtu.be", "type": "video"}, "328": {"title": "Star Wars: Building a Galaxy With Code (Javascript) - Code.org", "snippet": "", "uploaded": "", "thumbnail": "https://encrypted-tbn2.gstatic.com/images?q=tbn:ANd9GcQ6ztUxL0sd4Vi2DpbVsYrBVQ4yWRH6JP8ZQF2HzTdABX63vxcIVfCvl1A", "url": "https://code.org/api/hour/begin/starwars", "type": "video"}, "329": {"title": "Star Wars: The Clone Wars | \u201cShattered\u201d Clip | Disney+ ...", "snippet": "", "uploaded": "", "thumbnail": "https://i.ytimg.com/vi/RaNeHJyTA8s/default.jpg?sqp=-oaymwEECHQQQQ&rs=AMzJL3kh0iTjPjsWP5v4qS42wRKwh1W9Jw", "url": "https://www.youtube.com/watch?v=RaNeHJyTA8s", "type": "video"}, "330": {"title": "STAR WARS\u2122: Squadrons \u2013 First-Person Multiplayer Space ...", "snippet": "", "uploaded": "", "thumbnail": "https://encrypted-tbn2.gstatic.com/images?q=tbn:ANd9GcRVZdrtFlto9hAqJFchP-jj2YswUOATFGmA8oaRp3s5esPnNqwSbjGcRIT1", "url": "https://www.ea.com/games/starwars/squadrons", "type": "video"}, "331": {"title": "Star Wars: Squadrons review \u2013 childhood dreams, realised ...", "snippet": "", "uploaded": "", "thumbnail": "https://encrypted-tbn2.gstatic.com/images?q=tbn:ANd9GcRVZdrtFlto9hAqJFchP-jj2YswUOATFGmA8oaRp3s5esPnNqwSbjGcRIT1", "url": "https://www.theguardian.com/games/2020/oct/07/star-wars-squadrons-review-vr-xwing-pilot", "type": "video"}, "332": {"title": "Star Wars Jedi: Fallen Order \u2013 \u201cBecome a Jedi\u201d - YouTube", "snippet": "", "uploaded": "", "thumbnail": "https://i.ytimg.com/vi/AXIUamojMX0/default.jpg?sqp=-oaymwEECHQQQQ&rs=AMzJL3m6piNfohqH8ua2E6kO5Ly5ajJY1g", "url": "https://www.youtube.com/watch?v=AXIUamojMX0", "type": "video"}, "333": {"title": "Galactic Republic | Wookieepedia | Fandom", "snippet": "", "uploaded": "", "thumbnail": "https://encrypted-tbn2.gstatic.com/images?q=tbn:ANd9GcSLtgOZyw2tiKX8n8Q0TRjqbJ1tn42IQI6YiojFZiLtbQllS_s57XxBW9MX", "url": "https://starwars.fandom.com/wiki/Galactic_Republic", "type": "video"}, "334": {"title": "Clone Wars | Wookieepedia | Fandom", "snippet": "", "uploaded": "", "thumbnail": "https://encrypted-tbn0.gstatic.com/images?q=tbn:ANd9GcRw95l0ytTBvT6h7a21ZqhiPw8gleRE3Wia5rQp6RulEf_wZQoIP73QXnc", "url": "https://starwars.fandom.com/wiki/Clone_Wars", "type": "video"}, "335": {"title": "'Star Wars: Squadrons' lets players pilot their own starfighters ...", "snippet": "", "uploaded": "", "thumbnail": "https://encrypted-tbn1.gstatic.com/images?q=tbn:ANd9GcSI5atrPAlpzgaOT4baTjPbNVGInV_dGa4W6l34NyTdK4YV3nUp89B_lKPgP1U", "url": "https://www.cnn.com/2020/10/02/tech/star-wars-squadrons-launch-loot/index.html", "type": "video"}, "336": {"title": "Star Wars: Squadrons has a fun campaign, but it's missing the ...", "snippet": "", "uploaded": "", "thumbnail": "https://encrypted-tbn2.gstatic.com/images?q=tbn:ANd9GcS7rDeOuBB9kSpZLepvtGGxgJoK3vfxEWOwkoO2xXsFABPg4kCGexJ8VWEz", "url": "https://www.pcgamer.com/star-wars-squadrons-has-a-fun-campaign-but-its-missing-the-brilliance-of-tie-fighters-military-flavor-text/", "type": "video"}, "337": {"title": "Celebrating May the 4th in a Galaxy Far, Far Away - YouTube", "snippet": "", "uploaded": "", "thumbnail": "https://i.ytimg.com/vi/up3Y_yQIma8/default.jpg?sqp=-oaymwEECHQQQQ&rs=AMzJL3mEtfDJXPld8kVQk3KIAaUXElLjTA", "url": "https://www.youtube.com/watch?v=up3Y_yQIma8", "type": "video"}, "338": {"title": "Solo: A Star Wars Story Official Trailer - YouTube", "snippet": "", "uploaded": "", "thumbnail": "https://i.ytimg.com/vi/jPEYpryMp2s/default.jpg?sqp=-oaymwEECHQQQQ&rs=AMzJL3kGt8gMV2vQ8XU0N0tjQNcG1K_uHQ", "url": "https://www.youtube.com/watch?v=jPEYpryMp2s", "type": "video"}, "339": {"title": "After 'The Rise of Skywalker' the future of Star Wars is on ...", "snippet": "", "uploaded": "", "thumbnail": "https://encrypted-tbn2.gstatic.com/images?q=tbn:ANd9GcRRrwwEkgH5hwz55JFV_C6GhzQRX91gdStg5BRFPMGrG6JbEribjypXDo0", "url": "https://www.cnbc.com/2019/12/20/after-the-rise-of-skywalker-the-future-of-star-wars-is-on-disney-plus.html", "type": "video"}, "340": {"title": "Star Wars: Galaxy's Edge at Disney's Hollywood Studios in ...", "snippet": "", "uploaded": "", "thumbnail": "https://encrypted-tbn2.gstatic.com/images?q=tbn:ANd9GcQ9NOpiZ5tlYLmGpHyo0ak5qbIcXVncCOl-2XsGlzm3ttsHh7SECMictRPU", "url": "https://disneyworld.disney.go.com/destinations/hollywood-studios/star-wars-galaxys-edge/", "type": "video"}, "341": {"title": "Science and Star Wars with IBM Trailer - YouTube", "snippet": "", "uploaded": "", "thumbnail": "https://i.ytimg.com/vi/l6uHXtQcwo4/default.jpg?sqp=-oaymwEECHQQQQ&rs=AMzJL3k_-e2UID2THZ1fh9ba1-APE6yAsg", "url": "https://www.youtube.com/watch?v=l6uHXtQcwo4", "type": "video"}, "342": {"title": "Star Wars The High Republic: The Great Disaster and the Jedi ...", "snippet": "", "uploaded": "", "thumbnail": "https://encrypted-tbn2.gstatic.com/images?q=tbn:ANd9GcTaaLlG3XNkSIMpieG4Qo0w_Z8ep3tcHL1aDNmsc-yAUYeDbVuGDyPGkHM", "url": "https://www.polygon.com/star-wars/21507879/star-wars-high-republic-the-great-disaster-jedi-explained", "type": "video"}, "343": {"title": "The Times collected data on all eight episodes of \u201cStar Wars ...", "snippet": "", "uploaded": "", "thumbnail": "https://encrypted-tbn0.gstatic.com/images?q=tbn:ANd9GcSlWF7TWQa827dno9Bosv8huVhmdatxlBITQ0Nr0Y24ISNZFtPXArVXPe6v", "url": "https://www.latimes.com/projects/star-wars-most-talkative-characters/", "type": "video"}, "344": {"title": "Daisy Ridley reawakens the 'Star Wars' debate over Rey's ...", "snippet": "", "uploaded": "", "thumbnail": "https://encrypted-tbn0.gstatic.com/images?q=tbn:ANd9GcT6h9R6KGWMx_pPhQrGI8Bq7SK-PnxUnILjowUf6Mxjif941Lsas3Y6JPzQ89Q", "url": "https://www.cnn.com/2020/09/09/entertainment/daisy-ridley-rey-lineage/index.html", "type": "video"}, "345": {"title": "Keeve begins her Jedi trials in first look at Marvel's 'Star Wars ...", "snippet": "", "uploaded": "", "thumbnail": "https://encrypted-tbn0.gstatic.com/images?q=tbn:ANd9GcRUD2KSiyLxBpszvYvZO4l1WeGPbGugVxGe9zbwA7BC0u57Rj8HrORpBwE", "url": "https://www.space.com/star-wars-the-high-republic-comic-book-preview", "type": "video"}, "346": {"title": "Star Wars Fan Animated Luke And Kylo's Conflict From Colin ...", "snippet": "", "uploaded": "", "thumbnail": "https://encrypted-tbn2.gstatic.com/images?q=tbn:ANd9GcTr5ywZKbLBzwkTXB02A9ogAYEBjpcBsg7pVZN8IZIVQEI_WY47eRSpPWPi", "url": "https://www.cinemablend.com/news/2556488/star-wars-fan-animated-luke-and-kylos-conflict-from-colin-trevorrows-episode-ix-and-i-cant-look-away", "type": "video"}, "347": {"title": "Disney should keep this in mind when making the next Star ...", "snippet": "", "uploaded": "", "thumbnail": "https://encrypted-tbn2.gstatic.com/images?q=tbn:ANd9GcRgw55sH_YHGkaPY6dHx-OaFoacPaV0f7oxl2ytLXZ4PTjzYTBQlNoAYqA", "url": "https://www.cnbc.com/2019/12/24/disney-should-keep-this-in-mind-when-making-the-next-star-wars-trilogy.html", "type": "video"}, "348": {"title": "The Mandalorian | StarWars.com", "snippet": "", "uploaded": "", "thumbnail": "https://encrypted-tbn3.gstatic.com/images?q=tbn:ANd9GcQgR29GhlQ8rTCw0aIJ8IBjKw7y-Hj_xAyWyQUF6-oLtjllAqrfxuK0hBGI", "url": "https://www.starwars.com/series/the-mandalorian", "type": "video"}, "349": {"title": "Samsung Joins Forces with Star Wars\u2122 for Holiday ...", "snippet": "", "uploaded": "", "thumbnail": "https://i.ytimg.com/vi/ZAbox-KKXDQ/default.jpg", "url": "https://news.samsung.com/global/samsung-joins-forces-with-star-wars-for-holiday-collaboration", "type": "video"}, "350": {"title": "Star Wars: Force for Change | StarWars.com", "snippet": "", "uploaded": "", "thumbnail": "https://encrypted-tbn1.gstatic.com/images?q=tbn:ANd9GcT5QEJDCVd9gX2_W8tbQBbpgMbSJv8JHEpNe_-xLRQrWpzjLl6uG1Mwpfn0", "url": "https://www.starwars.com/force-for-change", "type": "video"}, "351": {"title": "Star Wars: The Clone Wars (TV series) | Wookieepedia ...", "snippet": "", "uploaded": "", "thumbnail": "https://encrypted-tbn0.gstatic.com/images?q=tbn:ANd9GcStXAkn2oYBh2YeNvp8wygYFr9UpbLDRkpvYUCkEuZTeiYEJ8Anw2qUvtjWjTE", "url": "https://starwars.fandom.com/wiki/Star_Wars:_The_Clone_Wars_(TV_series)", "type": "video"}, "352": {"title": "STAR WARS | Real Scale in 3D - YouTube", "snippet": "", "uploaded": "", "thumbnail": "https://i.ytimg.com/vi/nHo_J5FtJ58/default.jpg?sqp=-oaymwEECHQQQQ&rs=AMzJL3nti-RrQycdF9-3dCNlaV8JFIG4Tw", "url": "https://www.youtube.com/watch?v=nHo_J5FtJ58", "type": "video"}, "353": {"title": "Star Wars Rebels | Wookieepedia | Fandom", "snippet": "", "uploaded": "", "thumbnail": "https://encrypted-tbn3.gstatic.com/images?q=tbn:ANd9GcT2PHaGUA4puW8krkuu2Qj-nzuStIsxU3SgYfReA5h_yskpFCWwhOTuvcY", "url": "https://starwars.fandom.com/wiki/Star_Wars_Rebels", "type": "video"}, "354": {"title": "Rey Skywalker | Wookieepedia | Fandom", "snippet": "", "uploaded": "", "thumbnail": "https://encrypted-tbn1.gstatic.com/images?q=tbn:ANd9GcT2y3mNuiW2VbAuT48djm0Sft_ba-6-dojWuGdm3sHztFUCjvdWsAnkR5c", "url": "https://starwars.fandom.com/wiki/Rey_Skywalker", "type": "video"}, "355": {"title": "Coruscant | Wookieepedia | Fandom", "snippet": "", "uploaded": "", "thumbnail": "https://encrypted-tbn0.gstatic.com/images?q=tbn:ANd9GcTqNEdc_x4Sac_W-2aqt9-uSq5SHebXRFPxvlR1izQFgzjgi-QAyLXjKeld", "url": "https://starwars.fandom.com/wiki/Coruscant", "type": "video"}, "356": {"title": "Star Wars: Galaxy's Edge - Star Wars Land in California ...", "snippet": "", "uploaded": "", "thumbnail": "https://encrypted-tbn1.gstatic.com/images?q=tbn:ANd9GcTWlbjDp-qWxjA3XqDRGROIvvQ1Z6-_72RhMOmniq9eanmrWktfZUX_dKE", "url": "https://disneyland.disney.go.com/destinations/disneyland/star-wars-galaxys-edge/", "type": "video"}, "357": {"title": "The Entire Star Wars Story Finally Explained - YouTube", "snippet": "", "uploaded": "", "thumbnail": "https://i.ytimg.com/vi/2WWazICpXZ8/default.jpg?sqp=-oaymwEECHQQQQ&rs=AMzJL3nVPP9hnlgOHY8K99KlejGF3gQ20A", "url": "https://www.youtube.com/watch?v=2WWazICpXZ8", "type": "video"}, "358": {"title": "Star Wars: Squadrons gets voice commands with this premium ...", "snippet": "", "uploaded": "", "thumbnail": "https://i.ytimg.com/vi/QdYL-WbY8iU/default.jpg", "url": "https://www.polygon.com/2020/10/8/21507744/star-wars-squadrons-voice-commands-module-pc-hcs-voicepacks-mod-vr-hotas", "type": "video"}, "359": {"title": "Upcoming Star Wars Movies and TV Shows: A Complete List ...", "snippet": "", "uploaded": "", "thumbnail": "https://encrypted-tbn1.gstatic.com/images?q=tbn:ANd9GcTQcbrDA9B-3zDPV-tZQnY09y_nlIzWxQ-gYVrYlDUgN9lvbjSYFr2SWb7gkSc", "url": "https://time.com/5045736/upcoming-star-wars-movies/", "type": "video"}, "360": {"title": "Star Wars: Squadrons in the StarWars.com Databank ...", "snippet": "", "uploaded": "", "thumbnail": "https://encrypted-tbn2.gstatic.com/images?q=tbn:ANd9GcRVZdrtFlto9hAqJFchP-jj2YswUOATFGmA8oaRp3s5esPnNqwSbjGcRIT1", "url": "https://www.starwars.com/news/star-wars-squadrons-databank", "type": "video"}, "361": {"title": "Star Wars offers enduring themes that appeal to our deepest ...", "snippet": "", "uploaded": "", "thumbnail": "https://encrypted-tbn1.gstatic.com/images?q=tbn:ANd9GcRN50wWmlOYlvmK0kTb0ADmIL14OJvg1hqeshvceQ1heKU-5v9qj-zPdWy05Aw", "url": "https://theconversation.com/star-wars-offers-enduring-themes-that-appeal-to-our-deepest-selves-40386", "type": "video"}, "362": {"title": "Star Wars Squadrons Gameplay is NOT what I expected ...", "snippet": "", "uploaded": "", "thumbnail": "https://i.ytimg.com/vi/yGSkCalsisU/default.jpg?sqp=-oaymwEECHQQQQ&rs=AMzJL3ndKbfbzNMKKH-D3Ck7k-Jjc4Zktw", "url": "https://www.youtube.com/watch?v=yGSkCalsisU", "type": "video"}, "363": {"title": "Star Wars Night | Special Event | Chicago Things to do ...", "snippet": "", "uploaded": "", "thumbnail": "https://encrypted-tbn0.gstatic.com/images?q=tbn:ANd9GcSS8Vb5ulbJ4HeTJPOr_CHGstETF7CXlNlmW7Tr6egyyS3r1zafPdN8b0c", "url": "https://www.chicagowolves.com/special-events/star-wars-day/", "type": "video"}, "364": {"title": "Ahsoka Tano | Wookieepedia | Fandom", "snippet": "", "uploaded": "", "thumbnail": "https://encrypted-tbn0.gstatic.com/images?q=tbn:ANd9GcS_GBWZDmVRCwBK62finu35ejI5RhHDLLdjyZjroGmY8XNdmLqQWlkhBmEX", "url": "https://starwars.fandom.com/wiki/Ahsoka_Tano", "type": "video"}, "365": {"title": "Star Wars Celebration | StarWars.com", "snippet": "", "uploaded": "", "thumbnail": "https://encrypted-tbn0.gstatic.com/images?q=tbn:ANd9GcQXTLGL-ZTSUnAvVH0nqPsLcsRhWemX3C8zr-gaZ2rJYuQ3AkmfANhZZKE", "url": "https://www.starwars.com/star-wars-celebration", "type": "video"}, "366": {"title": "Every Stormtrooper in Star Wars Explained By Lucasfilm ...", "snippet": "", "uploaded": "", "thumbnail": "https://i.ytimg.com/vi/m4LFX-RWfn4/default.jpg?sqp=-oaymwEECHQQQQ&rs=AMzJL3nK00dXEH7tBB3mFu_1J306ma5iXw", "url": "https://www.youtube.com/watch?v=m4LFX-RWfn4", "type": "video"}, "367": {"title": "Star Wars: Episode III Revenge of the Sith | Wookieepedia ...", "snippet": "", "uploaded": "", "thumbnail": "https://encrypted-tbn0.gstatic.com/images?q=tbn:ANd9GcSeKIBGiWvLNb6-Lmljqqm36FeY8So84BcamUZygGG3LHRwU69mwlfY4uR1", "url": "https://starwars.fandom.com/wiki/Star_Wars:_Episode_III_Revenge_of_the_Sith", "type": "video"}, "368": {"title": "STAR WARS PLASTIC MODEL - \u30d0\u30f3\u30c0\u30a4 \u30db\u30d3\u30fc\u30b5\u30a4\u30c8", "snippet": "", "uploaded": "", "thumbnail": "https://encrypted-tbn1.gstatic.com/images?q=tbn:ANd9GcRlW6N0IoRtTv2bXzQAeLZoO03kdCfJ8dqzVcWlr8UwAfZjjhVeXln_mLM", "url": "https://bandai-hobby.net/sw/", "type": "video"}, "369": {"title": "Mandalorian | Wookieepedia | Fandom", "snippet": "", "uploaded": "", "thumbnail": "https://encrypted-tbn2.gstatic.com/images?q=tbn:ANd9GcTOtIlU9NmebJk8t5Fh03EXxTJjta5AtsQAKJ88epSl69h80GCyKw3LmuoK", "url": "https://starwars.fandom.com/wiki/Mandalorian", "type": "video"}, "370": {"title": "Star Wars: Squadrons preview: chaotic, exhilarating, and very ...", "snippet": "", "uploaded": "", "thumbnail": "https://encrypted-tbn2.gstatic.com/images?q=tbn:ANd9GcRVZdrtFlto9hAqJFchP-jj2YswUOATFGmA8oaRp3s5esPnNqwSbjGcRIT1", "url": "https://www.theverge.com/21333148/star-wars-squadrons-preview-hands-on-impressions-release-date", "type": "video"}, "371": {"title": "'Star Wars' filming locations you can visit in real life | CNN Travel", "snippet": "", "uploaded": "", "thumbnail": "https://encrypted-tbn0.gstatic.com/images?q=tbn:ANd9GcSE1UakG2FWezIMiy8YNNB2dqKU6CKH6AO74opV_LFOIBTOJLhQv-dV8uE", "url": "https://www.cnn.com/travel/article/star-wars-destinations/index.html", "type": "video"}, "372": {"title": "Galactic Empire | Wookieepedia | Fandom", "snippet": "", "uploaded": "", "thumbnail": "https://encrypted-tbn3.gstatic.com/images?q=tbn:ANd9GcRGwmz41cwiwSPJ-2rZO5QWf7NI5pix0oJ-in0od7y4vWYCEzgsCg0iMM3f", "url": "https://starwars.fandom.com/wiki/Galactic_Empire", "type": "video"}, "373": {"title": "Star Wars High Republic's Wookiee Jedi carries a Wookiee ...", "snippet": "", "uploaded": "", "thumbnail": "https://encrypted-tbn2.gstatic.com/images?q=tbn:ANd9GcTaaLlG3XNkSIMpieG4Qo0w_Z8ep3tcHL1aDNmsc-yAUYeDbVuGDyPGkHM", "url": "https://www.polygon.com/star-wars/2020/10/8/21508182/star-wars-high-republic-wookiee-jedi-lightsaber", "type": "video"}, "374": {"title": "Star Wars: Squadrons: watch this gorgeous animated short ...", "snippet": "", "uploaded": "", "thumbnail": "https://encrypted-tbn0.gstatic.com/images?q=tbn:ANd9GcS3J8SUgMsl_heZkeR1tmYDq1gfv7ByKIXEU30WNjVdyf--Sq-LrJrbeqBwwRKy", "url": "https://www.theverge.com/21436021/star-wars-squadrons-animated-short-trailer-watch", "type": "video"}, "375": {"title": "Star Wars: Squadrons, a New Space Combat Game, Coming ...", "snippet": "", "uploaded": "", "thumbnail": "https://encrypted-tbn3.gstatic.com/images?q=tbn:ANd9GcRHQKKQaCPzxeIcaex-p5XVHWc4vdJAJtm9OOzh-am8Q4nJURUem0gC8KA", "url": "https://www.starwars.com/news/star-wars-squadrons", "type": "video"}, "376": {"title": "Star Wars: Squadrons - Every Easter Egg, Reference, and ...", "snippet": "", "uploaded": "", "thumbnail": "https://i.ytimg.com/vi/tX2sm2hEDd0/default.jpg?sqp=-oaymwEECHQQQQ&rs=AMzJL3kNmz01bkYBNQoX5cmkFm87GiIMxQ", "url": "https://www.youtube.com/watch?v=tX2sm2hEDd0", "type": "video"}, "377": {"title": "New Star Wars Trilogy Announced! | The Star Wars Show ...", "snippet": "", "uploaded": "", "thumbnail": "https://i.ytimg.com/vi/RSBEm1oNLT4/default.jpg?sqp=-oaymwEECHQQQQ&rs=AMzJL3nmJPykyXXLGNxv-sDcwtTj1d06BQ", "url": "https://www.youtube.com/watch?v=RSBEm1oNLT4", "type": "video"}, "378": {"title": "Review: Watching 'Star Wars' for the first time on Disney Plus", "snippet": "", "uploaded": "", "thumbnail": "https://encrypted-tbn1.gstatic.com/images?q=tbn:ANd9GcSJyiQ44twlmulUYCudnH2F5ZyTRjGpy0cjOgs6zFyKoWlOd2KB91WDJCglToBg", "url": "https://www.cnbc.com/2020/06/21/review-watching-star-wars-for-the-first-time-on-disney-plus.html", "type": "video"}, "379": {"title": "Star Wars Movies - Home | Facebook", "snippet": "", "uploaded": "", "thumbnail": "https://encrypted-tbn2.gstatic.com/images?q=tbn:ANd9GcRxL5DWQqOU9Mfy3dyaZ1flpL2WvyuGDIIqjahdkg9EwXNi1cuojSClIXM", "url": "https://www.facebook.com/starwarsmovies/", "type": "video"}, "380": {"title": "Updated: Star Wars: Jedi Temple Challenge to Debut June 10 ...", "snippet": "", "uploaded": "", "thumbnail": "https://encrypted-tbn3.gstatic.com/images?q=tbn:ANd9GcTV9qfVq5e-MJre8vLPyA7FQmDlu8wfs5O1Cn5UtuPw7ILzE3DA1o-Z454", "url": "https://www.starwars.com/news/star-wars-jedi-temple-challenge-premiere", "type": "video"}, "381": {"title": "Lucasfilm to Launch Star Wars: The High Republic Publishing ...", "snippet": "", "uploaded": "", "thumbnail": "https://encrypted-tbn0.gstatic.com/images?q=tbn:ANd9GcRUD2KSiyLxBpszvYvZO4l1WeGPbGugVxGe9zbwA7BC0u57Rj8HrORpBwE", "url": "https://www.starwars.com/news/star-wars-the-high-republic", "type": "video"}, "382": {"title": "'Star Wars: The Rise of Skywalker' reviews: What critics are ...", "snippet": "", "uploaded": "", "thumbnail": "https://encrypted-tbn3.gstatic.com/images?q=tbn:ANd9GcQfNHsrcFXH0BvLaw79YTbjziTFgGx0pBNVlpSKH8ziLNNGZZ1D7AxxfVUX_iKN", "url": "https://www.cnbc.com/2019/12/18/star-wars-the-rise-of-skywalker-reviews-what-critics-are-saying.html", "type": "video"}, "383": {"title": "May the Fourth be with you, always, even during the pandemic ...", "snippet": "", "uploaded": "", "thumbnail": "https://encrypted-tbn3.gstatic.com/images?q=tbn:ANd9GcQsnyczDrw4azTUpnOwc7qhkJLySFdmjaLGrahfJS8nP2A-1K8lxMUsFdmaFHs", "url": "https://www.cnn.com/2020/05/04/entertainment/may-the-fourth-star-wars-day-2020-wellness-wisdom-project-trnd/index.html", "type": "video"}, "384": {"title": "Star Wars | Movieweb", "snippet": "", "uploaded": "", "thumbnail": "https://encrypted-tbn3.gstatic.com/images?q=tbn:ANd9GcRftTbpym5QuFciop5i7d3MqGm1MP6lcEmYYGVLk4SAdTit4eNhES5eOeILNXcp", "url": "https://movieweb.com/star-wars/", "type": "video"}, "385": {"title": "New Star Wars series featuring the Bad Batch coming to ...", "snippet": "", "uploaded": "", "thumbnail": "https://encrypted-tbn1.gstatic.com/images?q=tbn:ANd9GcRqnKREryPYPR8ckejQBCXMJ3_EXFBurQgcWSvKIPlsydDrwRxElX9wxpfa", "url": "https://www.cnbc.com/2020/07/13/new-star-wars-series-featuring-the-bad-batch-coming-to-disney-in-2021.html", "type": "video"}, "386": {"title": "Yoda | Wookieepedia | Fandom", "snippet": "", "uploaded": "", "thumbnail": "https://encrypted-tbn3.gstatic.com/images?q=tbn:ANd9GcSYBJCvc4P2ZwmOdIiGKeYkVbI6qiD6nX29_96zbZUU7B4sfEmom9MuiUw", "url": "https://starwars.fandom.com/wiki/Yoda", "type": "video"}, "387": {"title": "Star Wars: Episode I The Phantom Menace | Wookieepedia ...", "snippet": "", "uploaded": "", "thumbnail": "https://encrypted-tbn1.gstatic.com/images?q=tbn:ANd9GcT19niJRiyR6q0ggwAH5bxH1Sf1nAYmRLjtTaxm-5cnmQDzlAk9Of-c08k", "url": "https://starwars.fandom.com/wiki/Star_Wars:_Episode_I_The_Phantom_Menace", "type": "video"}, "388": {"title": "Star Wars: Commander | Wookieepedia | Fandom", "snippet": "", "uploaded": "", "thumbnail": "https://encrypted-tbn1.gstatic.com/images?q=tbn:ANd9GcS6Om1w5ttZFZKq1BdD_L_Wwkx7QHTjVRFoCyvI2f65WD6J27zB8mLnDzzB", "url": "https://starwars.fandom.com/wiki/Star_Wars:_Commander", "type": "video"}, "389": {"title": "With the Star Wars: Squadrons CG Short \u201cHunted,\u201d EA, Motive ...", "snippet": "", "uploaded": "", "thumbnail": "https://encrypted-tbn3.gstatic.com/images?q=tbn:ANd9GcSJ_0RK68kl9zILjWOiTBX4zwHB9fTKf6MuUoR4gQyHvLg0Qa7fbry3tCk", "url": "https://www.starwars.com/news/star-wars-squadrons-hunted", "type": "video"}, "390": {"title": "Star Wars - Home | Facebook", "snippet": "", "uploaded": "", "thumbnail": "https://encrypted-tbn0.gstatic.com/images?q=tbn:ANd9GcRn_fuUHKK3SDN-NrmVCk_fXm3R2JaFMKIeAzZ92py8hbAjMpMoO7Ewuq8", "url": "https://www.facebook.com/StarWarsPH/", "type": "video"}, "391": {"title": "How 'The Mandalorian' Fits in the 'Star Wars' Timeline | Time", "snippet": "", "uploaded": "", "thumbnail": "https://encrypted-tbn3.gstatic.com/images?q=tbn:ANd9GcRhsm_ZjAwtBfmztsgxqGUl7rhF4JikNHBM8WTn0IMyIw26mT0pEgjAqSH1gMMO", "url": "https://time.com/5717734/mandalorian-star-wars-timeline/", "type": "video"}, "392": {"title": "Star Wars: Episode VI Return of the Jedi | Wookieepedia ...", "snippet": "", "uploaded": "", "thumbnail": "https://encrypted-tbn3.gstatic.com/images?q=tbn:ANd9GcSGy6ArYPY0EMFGdeLQWthr09caxR5Q1YAC4__o9tl_GC9_Uj1dBxt9g3o", "url": "https://starwars.fandom.com/wiki/Star_Wars:_Episode_VI_Return_of_the_Jedi", "type": "video"}, "393": {"title": "Updated: Here's Everything Star Wars on Disney+ | StarWars ...", "snippet": "", "uploaded": "", "thumbnail": "https://encrypted-tbn1.gstatic.com/images?q=tbn:ANd9GcT2RJ0elpJpNaVQw89z71tdhi1VmwneEjrHbYyN0RY3PPLQoOrEUVZB4ac", "url": "https://www.starwars.com/news/star-wars-disney-plus-november-12", "type": "video"}, "394": {"title": "Star Wars: A New Hope | StarWars.com", "snippet": "", "uploaded": "", "thumbnail": "https://encrypted-tbn1.gstatic.com/images?q=tbn:ANd9GcSfSCIBYQPCInw32azAIHgGW28tvwwRPctrGEdwdDtryTMiLfSRZ3w1D0c", "url": "https://www.starwars.com/films/star-wars-episode-iv-a-new-hope", "type": "video"}, "395": {"title": "How to watch 'Star Wars' movies in chronological and ... - Insider", "snippet": "", "uploaded": "", "thumbnail": "https://encrypted-tbn0.gstatic.com/images?q=tbn:ANd9GcRYuuA9Rtt0ZXfppTamsjuigAtuVNU3TtmbJf5pRHS62_JkWkbpa5ZmGLVWnh4", "url": "https://www.insider.com/best-ways-to-watch-star-wars-movies", "type": "video"}, "396": {"title": "Rogue One: A Star Wars Story | Wookieepedia | Fandom", "snippet": "", "uploaded": "", "thumbnail": "https://encrypted-tbn3.gstatic.com/images?q=tbn:ANd9GcR8q7iooJHE6C7y6ZTm1tww9fE4PCQuez56ThgfggSQDlHZn5ejW_VFDQs", "url": "https://starwars.fandom.com/wiki/Rogue_One:_A_Star_Wars_Story", "type": "video"}}
