# Supplementary material for: An architecture for non-linear discovery of aggregated multimedia document web search results
Source: PeerJ Comput Sci. 2021 Apr 21;7:e449. doi: 10.7717/peerj-cs.449 (PMC8080422; doi:10.7717/peerj-cs.449)
Supplement: Supplemental Information 1 — We used each query cached file as the single experimental run. We calculated the mean from 5 iterations and again calculated the mean average of 5 iterations in the end. [file peerj-cs-07-449-s001.zip › QUERY_CACHE/snip_view24]

{"0": {"title": "What Is Mental Health? | MentalHealth.gov", "snippet": "May 28, 2020 \u2014 Mental health includes our emotional, psychological, and social well-being. It affects how we think, feel, and act. It also helps determine how we\u00a0...", "url": "https://www.mentalhealth.gov/basics/what-is-mental-health", "type": "web"}, "1": {"title": "Home | MentalHealth.gov", "snippet": "Extreme emotions, attitudes, and behaviors involving weight and food is a kind of mental health problem. Read more about the causes, symptoms and how to\u00a0...", "url": "https://www.mentalhealth.gov/", "type": "web"}, "2": {"title": "NIMH \u00bb Home", "snippet": "The National Institute of Mental Health (NIMH) is the largest scientific organization in the world dedicated to research focused on the understanding, treatment,\u00a0...", "url": "https://www.nimh.nih.gov/index.shtml", "type": "web"}, "3": {"title": "Mental Health - Home Page - CDC", "snippet": "Mental health includes our emotional, psychological, and social well-being. It affects how we think, feel, and act. It also helps determine how we handle stress,\u00a0...", "url": "https://www.cdc.gov/mentalhealth/index.htm", "type": "web"}, "4": {"title": "Mental Illness and the Family: Recognizing Warning Signs ...", "snippet": "Mental Illnesses are brain-based conditions that affect thinking, emotions, and behaviors. Since we all have brains \u2013 having some kind of mental health problem\u00a0...", "url": "https://www.mhanational.org/recognizing-warning-signs", "type": "web"}, "5": {"title": "Mental Health: MedlinePlus", "snippet": "Mental health includes our emotional, psychological, and social well-being. It affects how we think, feel, and act as we cope with life. It also helps determine how\u00a0...", "url": "https://medlineplus.gov/mentalhealth.html", "type": "web"}, "6": {"title": "Mental health: Definition, common disorders, early signs, and ...", "snippet": "Apr 13, 2020 \u2014 Mental health refers to cognitive, behavioral, and emotional well-being. It is all about how people think, feel, and behave. People sometimes\u00a0...", "url": "https://www.medicalnewstoday.com/articles/154543", "type": "web"}, "7": {"title": "Mental Health Conditions | NAMI: National Alliance on Mental ...", "snippet": "A mental illness is a condition that affects a person's thinking, feeling, behavior or mood. These conditions deeply impact day-to-day living and may also affect the\u00a0...", "url": "https://www.nami.org/learn-more/mental-health-conditions", "type": "web"}, "8": {"title": "Mental Health By the Numbers | NAMI: National Alliance on ...", "snippet": "You Are Not Alone \u00b7 19.1% of U.S. adults experienced mental illness in 2018 (47.6 million people). \u00b7 4.6% of U.S. adults experienced serious mental illness in 2018 (\u00a0...", "url": "https://www.nami.org/learn-more/mental-health-by-the-numbers", "type": "web"}, "9": {"title": "World Mental Health Day - World Health Organization", "snippet": "World Mental Health Day is observed on 10 October every year, with the overall objective of raising awareness of mental health issues around the world and\u00a0...", "url": "https://www.who.int/campaigns/world-mental-health-day", "type": "web"}, "10": {"title": "Mental Health and Substance Use - World Health Organization", "snippet": "Our work involves mental health promotion and the prevention of mental, neurological and substance use disorders. We support the expansion of access to\u00a0...", "url": "https://www.who.int/teams/mental-health-and-substance-use", "type": "web"}, "11": {"title": "Mental Health Disorders Center: Types, Symptoms ... - WebMD", "snippet": "Oct 2, 2020 \u2014 Mental Health Overview. Millions of Americans live with various types of mental illness and mental health problems, such as social anxiety,\u00a0...", "url": "https://www.webmd.com/mental-health/default.htm", "type": "web"}, "12": {"title": "Mental health - Wikipedia", "snippet": "Mental health is the level of psychological well-being or an absence of mental illness. It is the state of someone who is \"functioning at a satisfactory level of\u00a0...", "url": "https://en.wikipedia.org/wiki/Mental_health", "type": "web"}, "13": {"title": "Mental Health | Healthy People 2020", "snippet": "The burden of mental illness in the United States is among the highest of all diseases, and mental disorders are among the most common causes of disability.", "url": "https://www.healthypeople.gov/2020/leading-health-indicators/2020-lhi-topics/Mental-Health", "type": "web"}, "14": {"title": "Mental Health Home", "snippet": "VA has a variety of mental health resources, information, treatment options, and more \u2014 all accessible to Veterans, Veterans' supporters, and the general public.", "url": "https://www.mentalhealth.va.gov/", "type": "web"}, "15": {"title": "SAMHSA - Substance Abuse and Mental Health Services ...", "snippet": "... and programs in the United States or U.S. Territories for mental and substance use disorders. Substance Use Treatment Locator \u00b7 Behavioral Health Treatment\u00a0...", "url": "https://www.samhsa.gov/", "type": "web"}, "16": {"title": "How to look after your mental health | Mental Health Foundation", "snippet": "1. Talk about your feelings Talking about your feelings can help you stay in good mental health and deal with times when you feel troubled. \u00b7 2. Keep active \u00b7 3.", "url": "https://www.mentalhealth.org.uk/publications/how-to-mental-health", "type": "web"}, "17": {"title": "World Mental Health Day: The mental health disparities faced ...", "snippet": "1 day ago \u2014 People of color face higher rates of mental health disorders, but myriad barriers stand in the way. And the pandemic, as we see on World\u00a0...", "url": "https://www.cnn.com/interactive/2020/10/health/mental-health-people-of-color-wellness/", "type": "web"}, "18": {"title": "Mental health: time to invest in quality - The Lancet", "snippet": "20 hours ago \u2014 The theme of this year's World Mental Health Day, on Oct 10, is increased investment in mental health. Why invest, and why now? The answer\u00a0...", "url": "https://www.thelancet.com/journals/lancet/article/PIIS0140-6736(20)32110-3/fulltext", "type": "web"}, "19": {"title": "Mental Health, Depression, Anxiety, Wellness, Family ...", "snippet": "Comprehensive Mental Health and Mental Illness information on topics like Depression, Bipolar, Suicide, Anxiety, Addiction, Schizophrenia, and more.", "url": "https://www.mentalhelp.net/", "type": "web"}, "20": {"title": "Mental Health | National Institute on Drug Abuse (NIDA)", "snippet": "Many people who are addicted to drugs are also diagnosed with other mental disorders, including anxiety and depression. Some people develop mental health\u00a0...", "url": "https://www.drugabuse.gov/drug-topics/mental-health", "type": "web"}, "21": {"title": "New York State Office of Mental Health", "snippet": "Search for mental health programs by county, program category or subcategory. View program details including program name, address and phone number.", "url": "https://omh.ny.gov/", "type": "web"}, "22": {"title": "What Is Mental Illness? - American Psychiatric Association", "snippet": "Mental illnesses are health conditions involving changes in emotion, thinking or behavior (or a combination of these). Mental illnesses are associated with\u00a0...", "url": "https://www.psychiatry.org/patients-families/what-is-mental-illness", "type": "web"}, "23": {"title": "How the pandemic actually improved my mental health - The ...", "snippet": "4 hours ago \u2014 As a 60-year-old lifelong sufferer of mental illness, I was surprised to notice midway through California's covid-19 lockdowns how much my\u00a0...", "url": "https://www.washingtonpost.com/health/covid-pandemic-helped-depression/2020/10/09/59bfd000-e7a6-11ea-970a-64c73a1c2392_story.html", "type": "web"}, "24": {"title": "Building Better Mental Health - HelpGuide.org", "snippet": "Strong mental health isn't just the absence of mental health problems. Being mentally or emotionally healthy is much more than being free of depression, anxiety,\u00a0...", "url": "https://www.helpguide.org/articles/mental-health/building-better-mental-health.htm", "type": "web"}, "25": {"title": "Substance abuse, behavioral disorder, and mental health ...", "snippet": "Sep 1, 2020 \u2014 Pay. The median annual wage for substance abuse, behavioral disorder, and mental health counselors was $46,240 in May 2019. Job Outlook.", "url": "https://www.bls.gov/ooh/community-and-social-service/substance-abuse-behavioral-disorder-and-mental-health-counselors.htm", "type": "web"}, "26": {"title": "Department of Mental Health - hope. recovery ... - Los Angeles", "snippet": "Just4Me is a portal for LACDMH clients, providing them an easier way to access their health information and manage their healthcare. (If you are not a LACDMH\u00a0...", "url": "https://dmh.lacounty.gov/", "type": "web"}, "27": {"title": "Outpatient Mental Health Coverage - Medicare.gov", "snippet": "Mental health care (outpatient). Medicare Part B (Medical Insurance). helps pay for these covered outpatient mental health services: One depression\u00a0...", "url": "https://www.medicare.gov/coverage/mental-health-care-outpatient", "type": "web"}, "28": {"title": "A Hidden Cost of Covid: Shrinking Mental-Health Services - WSJ", "snippet": "2 days ago \u2014 Mental-health treatment has become harder to find just as the coronavirus pandemic has driven higher demand for such services and hospitals\u00a0...", "url": "https://www.wsj.com/articles/a-hidden-cost-of-covid-shrinking-mental-health-services-11602255729", "type": "web"}, "29": {"title": "Home page | dmh.mo.gov", "snippet": "Previous Next. Public visitation is temporarily suspended at all Department of Mental Health facilities and offices statewide. ... Help with Mental Illness \u00b7 Help with\u00a0...", "url": "https://dmh.mo.gov/", "type": "web"}, "30": {"title": "Mission: To support the recovery of people with mental illnesses.", "snippet": "Welcome to the Department of Mental Health, your comprehensive, statewide public mental health system, serving children, adults, and families in South Carolina\u00a0...", "url": "https://scdmh.net/", "type": "web"}, "31": {"title": "TeenMentalHealth.Org: Home", "snippet": "Mental Health Literacy is the knowledge and understanding that helps us become responsible, effective and successful in living full and healthy lives. With good\u00a0...", "url": "https://teenmentalhealth.org/", "type": "web"}, "32": {"title": "Mental Health - Harvard Health", "snippet": "A mental illness is a mental health condition that gets in the way of thinking, relating to others, and day-to-day function. Dozens of mental illnesses have been\u00a0...", "url": "https://www.health.harvard.edu/topics/mental-health", "type": "web"}, "33": {"title": "Mental Health Resource Center - The Jed Foundation (JED)", "snippet": "Mental Health Resource Center. Expert information and resources to help teens and young adults navigate life's challenges. Welcome to JED's\u00a0...", "url": "https://www.jedfoundation.org/mental-health-resource-center/", "type": "web"}, "34": {"title": "World Mental Health Day: Why hope is essential, not a luxury", "snippet": "1 day ago \u2014 Hope isn't a luxury, it's essential for mental health. But how do you maintain it in today's world? We talked to experts.", "url": "https://www.usatoday.com/story/news/nation/2020/10/10/hope-essential-mental-health-and-well-being-psychologists-say/5942107002/", "type": "web"}, "35": {"title": "Executive Order on Saving Lives Through Increased Support ...", "snippet": "6 days ago \u2014 My Administration is committed to preventing the tragedy of suicide, ending the opioid crisis, and improving mental and behavioral health.", "url": "https://www.whitehouse.gov/presidential-actions/executive-order-saving-lives-increased-support-mental-behavioral-health-needs/", "type": "web"}, "36": {"title": "Mental health and substance abuse health coverage options ...", "snippet": "Mental and behavioral health services are essential health benefits. All plans must cover: Behavioral health treatment, such as psychotherapy and counseling\u00a0...", "url": "https://www.healthcare.gov/coverage/mental-health-substance-abuse-coverage/", "type": "web"}, "37": {"title": "Mental Health | womenshealth.gov", "snippet": "May 14, 2019 \u2014 Many mental health conditions, such as depression and bipolar disorder, affect more women than men or affect women in different ways from\u00a0...", "url": "https://www.womenshealth.gov/mental-health", "type": "web"}, "38": {"title": "Department of Behavioral Health: dbh - Washington, DC", "snippet": "DBH contracts with community based providers to provide mental health services and supports. You can contact a provider of your choice directly or call the\u00a0...", "url": "https://dbh.dc.gov/", "type": "web"}, "39": {"title": "Mental health services | Washington State Health Care Authority", "snippet": "How do I get Apple Health (Medicaid) mental health services? In Washington, the name of Medicaid is Washington Apple Health. To apply for Apple Health\u00a0...", "url": "https://www.hca.wa.gov/health-care-services-supports/behavioral-health-recovery/mental-health-services", "type": "web"}, "40": {"title": "Why investment in mental health is needed now more than ever", "snippet": "2 days ago \u2014 There is a crisis of inaction on mental heath around the world. This World Mental Health Day, the future of our mental health is up to us. Will you\u00a0...", "url": "https://www.weforum.org/agenda/2020/10/good-mental-health-is-the-foundation-of-happy-healthy-and-productive-lives/", "type": "web"}, "41": {"title": "Learn more about the different mental health conditions,", "snippet": "If you have a mental illness your doctor will give you a formal diagnosis. While most people experience mental illness, in very different ways, most people will\u00a0...", "url": "https://www.rethink.org/advice-and-information/about-mental-illness/learn-more-about-conditions/", "type": "web"}, "42": {"title": "Substance Abuse and Mental Health - Florida Department of ...", "snippet": "Adult Forensic Mental Health. Services for individuals who have a mental illness and are involved with the criminal justice system. The goal is to provide\u00a0...", "url": "https://www.myflfamilies.com/service-programs/samh/", "type": "web"}, "43": {"title": "Live and Work Well : Welcome", "snippet": "Find articles, self-care tools, caring providers, and other mental health and substance use disorder resources. Register or sign in to view your personalized\u00a0...", "url": "https://www.liveandworkwell.com/", "type": "web"}, "44": {"title": "UnitedHealthcare: Health insurance plans for individuals ...", "snippet": "Explore employer, individual & family, Medicare-Medicaid health insurance ... to help cope with anxiety, stress, depression or other mental health concerns.", "url": "https://www.uhc.com/", "type": "web"}, "45": {"title": "Massachusetts Department of Mental Health | Mass.gov", "snippet": "The Department of Mental Health, as the State Mental Health Authority, assures and provides access to services and supports to meet the mental health needs\u00a0...", "url": "https://www.mass.gov/orgs/massachusetts-department-of-mental-health", "type": "web"}, "46": {"title": "Mental Health and Coping during the Coronavirus (COVID-19 ...", "snippet": "Find resources and advice to help support your mental and behavioral health during the coronavirus (COVID-19) pandemic.", "url": "https://www.hhs.gov/coronavirus/mental-health-and-coping/index.html", "type": "web"}, "47": {"title": "Mental Health/Behavioral Concerns & Symptoms | Kennedy ...", "snippet": "Mental Health concerns include psychiatric disorders and other problems with mental and social well-being such as problems with adjustment, anxiety,\u00a0...", "url": "https://www.kennedykrieger.org/patient-care/conditions/concerns-symptoms/mental-health-behavioral", "type": "web"}, "48": {"title": "Mental health & wellness | Kaiser Permanente", "snippet": "If you're struggling with depression, anxiety, or other mental health issues, we're here to help. Learn more about mental health care at Kaiser Permanente.", "url": "https://healthy.kaiserpermanente.org/health-wellness/mental-health", "type": "web"}, "49": {"title": "Mental health providers: Tips on finding one - Mayo Clinic", "snippet": "Find a mental health provider, such as a psychiatrist or psychologist, who matches your needs.", "url": "https://www.mayoclinic.org/diseases-conditions/mental-illness/in-depth/mental-health-providers/art-20045530", "type": "web"}, "50": {"title": "Mental Health: Get the Facts on Common Disorders", "snippet": "Mental health is more than just being free of a mental illness. \u00b7 Mentally healthy individuals tend to have better medical health, productivity, and social relationships.", "url": "https://www.medicinenet.com/mental_health_psychology/article.htm", "type": "web"}, "51": {"title": "World Mental Health Day: Leaders Must Prioritize The Whole ...", "snippet": "1 day ago \u2014 World Mental Health Day, 10/10/20. The COVID crisis has upped the ante for leaders to prioritize the mental health of employees. Failing to do\u00a0...", "url": "https://www.forbes.com/sites/margiewarrell/2020/10/10/world-mental-health-day--why-leaders-must-prioritize-employee-mental-health--wellbeing/", "type": "web"}, "52": {"title": "Climate Anxiety and Mental Illness - Scientific American", "snippet": "1 day ago \u2014 Mental health providers across the world are noting the presence of climate anxiety in their patients; however, the degree to which it is influencing\u00a0...", "url": "https://www.scientificamerican.com/article/climate-anxiety-and-mental-illness/", "type": "web"}, "53": {"title": "National Council for Behavioral Health", "snippet": "National Council for Behavioral Health is the nation's voice of mental health and addiction providers who care for 10 million adults and children.", "url": "https://www.thenationalcouncil.org/", "type": "web"}, "54": {"title": "How nature benefits mental health | Mind, the mental health ...", "snippet": "How can nature benefit my mental health? Spending time in green space or bringing nature into your everyday life can benefit both your mental and physical\u00a0...", "url": "https://www.mind.org.uk/information-support/tips-for-everyday-living/nature-and-mental-health/how-nature-benefits-mental-health/", "type": "web"}, "55": {"title": "Memorial Behavioral Health: Mental Health Services", "snippet": "Memorial Behavioral Health is an affiliate of Memorial Health System and is one of the largest providers of behavioral health services in central Illinois.", "url": "https://www.memorialbehavioralhealth.org/", "type": "web"}, "56": {"title": "Addictive and Mental Disorders - DPHHS - Montana.gov", "snippet": "The mission of the Addictive and Mental Disorders Division (AMDD) of the Montana Department of Public Health and Human Services is to implement and\u00a0...", "url": "https://dphhs.mt.gov/amdd", "type": "web"}, "57": {"title": "WellSpan Philhaven - Mental and Behavioral Health Care ...", "snippet": "WellSpan Philhaven is a non-profit behavioral healthcare organization with a wide range of services for children, adolescents, and adults in south central\u00a0...", "url": "https://www.wellspanphilhaven.org/", "type": "web"}, "58": {"title": "WellStone Behavioral Health \u2022 Connect to Health & Well-Being", "snippet": "Affordable mental illness & substance abuse treatment and outpatient counseling for all ages.", "url": "https://www.wellstone.com/", "type": "web"}, "59": {"title": "Juice WRLD's Mother Pens Open Letter for World Mental ...", "snippet": "You do not have to be ashamed of your mental health struggles. There is help. There is a way out,\u201d Wallace continued. \u201cIf we can help even one Mother and their\u00a0...", "url": "https://www.rollingstone.com/music/music-news/juice-wrld-mother-open-letter-world-mental-health-day-1073837/", "type": "web"}, "60": {"title": "What is Mental Health? - Mental Health and Wellness ...", "snippet": "Sep 18, 2020 \u2014 Mental health includes our emotional, psychological, and social well-being. It affects how we think, feel, and act as we cope with life. It also helps\u00a0...", "url": "https://library.hws.edu/mental_health", "type": "web"}, "61": {"title": "Supporting Mental Well-being During COVID-19", "snippet": "It is also very stressful for health care workers and their families. Helping others increases your sense of purpose and value, improving your own well-being. It's not\u00a0...", "url": "https://www.health.state.mn.us/communities/mentalhealth/support.html", "type": "web"}, "62": {"title": "Mental health and wellbeing - NHS", "snippet": "Advice and support from the NHS for common problems like stress, anxiety and depression.", "url": "https://www.nhs.uk/conditions/stress-anxiety-depression/", "type": "web"}, "63": {"title": "Mental health and substance use services | Hennepin County", "snippet": "Services include crisis help, adult and children's mental health care, and addiction services.", "url": "https://www.hennepin.us/residents/health-medical/mental-health-substance-use", "type": "web"}, "64": {"title": "Mental Health & Substance Use | Texas Health and Human ...", "snippet": "To speak with a mental health professional for help dealing with stress and other emotions, please call the toll-free COVID-19 Mental Health Support Line at 833-\u00a0...", "url": "https://hhs.texas.gov/services/mental-health-substance-use", "type": "web"}, "65": {"title": "Coronavirus: How lockdown has affected mental health - BBC ...", "snippet": "6 days ago \u2014 The BBC's Unusual Times podcast has been asking people how the pandemic has affected mental health.", "url": "https://www.bbc.com/news/uk-england-54418913", "type": "web"}, "66": {"title": "New local clothing line supports mental health work | KSTP.com", "snippet": "14 hours ago \u2014 On World Mental Health Day, The Look Within dropped its second line of clothing to its followers on social media. Its newly released clothing is\u00a0...", "url": "https://kstp.com/minnesota-news/new-local-clothing-line-supports-mental-health-work/5890034/", "type": "web"}, "67": {"title": "WHO's Big Event for Mental Health: performance by SuperM ...", "snippet": "22 hours ago \u2014 During WHO's first online global advocacy event for mental health, K-pop group, SuperM, spoke about the importance of positive energy,\u00a0...", "url": "https://www.youtube.com/watch?v=AJyRtMp4pIw", "type": "web"}, "68": {"title": "Behavioral Health Services | Medicaid", "snippet": "Medicaid is the single largest payer for mental health services in the United States and is increasingly playing a larger role in the reimbursement of substance\u00a0...", "url": "https://www.medicaid.gov/medicaid/benefits/behavioral-health-services/index.html", "type": "web"}, "69": {"title": "Mental Health | Edutopia", "snippet": "Mental Health. Find compassionate perspectives and evidence-based strategies to foster school environments that promote psychological well-being and\u00a0...", "url": "https://www.edutopia.org/topic/mental-health", "type": "web"}, "70": {"title": "OhioMHAS", "snippet": "The mission of the Ohio Department of Mental Health and Addiction Services (OhioMHAS) is to provide statewide leadership of a high-quality mental health and\u00a0...", "url": "https://mha.ohio.gov/", "type": "web"}, "71": {"title": "Oklahoma Department of Mental Health and Substance Abuse ...", "snippet": "The mission of the Oklahoma Department of Mental Health and Substance Abuse Services is to promote healthy communities and provide the highest quality\u00a0...", "url": "https://www.ok.gov/odmhsas/", "type": "web"}, "72": {"title": "Student Mental Health & Counseling | MIT Medical - Cambridge", "snippet": "MIT Medical's Student Mental Health and Counseling Services is available for telehealth visits only. No walk-ins. Call 617-253-2916 for more information. Please\u00a0...", "url": "https://medical.mit.edu/services/mental-health-counseling", "type": "web"}, "73": {"title": "Mississippi Department of Mental Health", "snippet": "A variety of services for mental health, IDD, alcohol and drug addictions, and Alzheimer's disease and other Dementia are available across the state. To find the\u00a0...", "url": "http://www.dmh.ms.gov/", "type": "web"}, "74": {"title": "Mental Health & Counseling | Yale Health - New Haven", "snippet": "Yale Mental Health and Counseling is committed to do our part to create an environment that opposes racism and promotes an inclusive environment that is free\u00a0...", "url": "https://yalehealth.yale.edu/directory/departments/mental-health-counseling", "type": "web"}, "75": {"title": "Plans for mental-health campus with 80 'tiny homes' worries ...", "snippet": "2 days ago \u2014 The problem, they said, is that the campus is too close to other county mental health services, which they see as causing quality-of-life problems\u00a0...", "url": "https://www.pe.com/2020/10/09/plans-for-mental-health-campus-with-80-tiny-homes-worries-riverside-officials/", "type": "web"}, "76": {"title": "American Mental Health Counselors Association: Home", "snippet": "Today, the House of Representatives approved S. 785, sending a major VA mental health and counseling bill to President Trump ...", "url": "https://www.amhca.org/", "type": "web"}, "77": {"title": "Behavioral & Mental Health Services | Denver Health | Denver ...", "snippet": "Denver Health physicians treat mental health concerns including depression, bipolar disorder, anxiety, and addiction with compassion & evidence-based\u00a0...", "url": "https://www.denverhealth.org/services/behavioral-health", "type": "web"}, "78": {"title": "Mental Health Resources: What You Need to Know - Healthline", "snippet": "There are many types of healthcare providers who diagnose and treat mental illness. If you suspect you might have a mental health condition or need mental\u00a0...", "url": "https://www.healthline.com/health/mental-health-resources", "type": "web"}, "79": {"title": "Mental Health - American Public Health Association", "snippet": "The Mental Health Section of APHA partners across fields and professions to strengthen leadership in public health. We seek to: Disseminate research, policies\u00a0...", "url": "https://www.apha.org/apha-communities/member-sections/mental-health", "type": "web"}, "80": {"title": "Mental Health Services - San Mateo County Health", "snippet": "We provide mental health services to individuals who are eligible for Medi-Cal and/or members of the Health Plan of San Mateo.", "url": "https://www.smchealth.org/mental-health-services", "type": "web"}, "81": {"title": "Seacoast Mental Health Center | Portsmouth NH & Exeter NH", "snippet": "Services include emergency services, behavior therapy, family therapy, addiction treatment, psychological, psychiatric, and autism spectrum services.", "url": "https://smhc-nh.org/", "type": "web"}, "82": {"title": "COVID-19 sparks increased demand for mental health services", "snippet": "1 day ago \u2014 Pema, a mental health counsellor who volunteers with UNFPA in central Bhutan, has witnessed this first-hand. \u201cThis lockdown has brought the\u00a0...", "url": "https://news.un.org/en/story/2020/10/1075122", "type": "web"}, "83": {"title": "Nevada Division of Public and Behavioral Health - State of ...", "snippet": "Apr 24, 2020 \u2014 Department of Public and Behavioral Health website.", "url": "http://dpbh.nv.gov/", "type": "web"}, "84": {"title": "Mental Health and Social Work Practice", "snippet": "Licensed Independent Mental Health Practitioner includes diagnosis and treatment of major mental illness/disorders, without supervision or consultation. Licensed\u00a0...", "url": "http://dhhs.ne.gov/licensure/Pages/Mental-Health-and-Social-Work-Practice.aspx", "type": "web"}, "85": {"title": "Psychiatric-Mental Health NP Certification | ANCC | ANA", "snippet": "Information from the American Nurses Credentialing Center on the Psychiatric-Mental Health Nurse Practitioner (Across the Lifespan) Certification (PMHNP-BC)", "url": "https://www.nursingworld.org/our-certifications/psychiatric-mental-health-nurse-practitioner/", "type": "web"}, "86": {"title": "Find a mental health professional | AFSP", "snippet": "A mental health professional is someone who can help people get relief from mental health conditions, and find ways to improve mental wellness and resiliency.", "url": "https://afsp.org/find-a-mental-health-professional/", "type": "web"}, "87": {"title": "Home - Maryland.gov", "snippet": "Where can I be connected to Substance Abuse and/or Mental Health Treatment? How do I file a complaint about a restaurant or food establishment?", "url": "https://health.maryland.gov/", "type": "web"}, "88": {"title": "Mental Health | Wex | US Law | LII / Legal Information Institute", "snippet": "mental health law: an overview. Mental health and the law interact in numerous ways. The term \"competence\" signifies a legal conclusion that an individual is\u00a0...", "url": "https://www.law.cornell.edu/wex/mental_health", "type": "web"}, "89": {"title": "Mental and Behavioral Health - PHE.gov", "snippet": "Healthcare and Public Health Professionals Assisting Individuals. Managing the Human Side of Reopening Your Behavioral Health Facility or Practice during\u00a0...", "url": "https://www.phe.gov/emergency/events/COVID19/mental-behavioral-health/Pages/default.aspx", "type": "web"}, "90": {"title": "Behavioral Health | County of Fresno", "snippet": "If you or someone you know needs recovery services please call the Fresno County Behavioral Health Access Line at 1 800 654-3937. Fresno County Department\u00a0...", "url": "https://www.co.fresno.ca.us/departments/behavioral-health", "type": "web"}, "91": {"title": "DBHIDS | DEPARTMENT OF BEHAVIORAL HEALTH AND ...", "snippet": "A Stronger, Healthier Philadelphia. The mission of the Department of Behavioral Health and Intellectual disAbility Services is to educate, strengthen, and serve\u00a0...", "url": "https://dbhids.org/", "type": "web"}, "92": {"title": "Facts & Statistics | Anxiety and Depression Association of ...", "snippet": "Anxiety disorders are the most common mental illness in the U.S., affecting 40 million adults in the United States age 18 and older, or 18.1% of the population\u00a0...", "url": "https://adaa.org/about-adaa/press-room/facts-statistics", "type": "web"}, "93": {"title": "Mental Health Minute - AAP.org", "snippet": "Designed to provide real-time education to support you as you care for children and youth with mental health disorders. These quick yet in-depth videos aim to\u00a0...", "url": "https://services.aap.org/en/patient-care/mental-health-minute/", "type": "web"}, "94": {"title": "Behavioral Health & Recovery Services | Merced County, CA ...", "snippet": "Learn about alcohol and drug services, children services, and other services available in the area of mental health.", "url": "https://www.co.merced.ca.us/78/Behavioral-Health-and-Recovery-Services", "type": "web"}, "95": {"title": "World Mental Health Day: One in two people say COVID-19 is ...", "snippet": "1 day ago \u2014 One in six Europeans already suffered from mental illness before the COVID-19 pandemic.", "url": "https://www.euronews.com/2020/10/10/world-mental-health-day-one-in-two-people-say-covid-19-is-impacting-their-mental-well-bein", "type": "web"}, "96": {"title": "Juice WRLD's Mom Pens Heartfelt Letter in Honor of World ...", "snippet": "23 hours ago \u2014 In honor of World Mental Health Day on Saturday (Oct. 10), Juice WRLD's mother Carmela Wallace announced the Live Free 999 Fund's new\u00a0...", "url": "https://www.billboard.com/articles/columns/hip-hop/9463681/juice-wrld-mom-letter-world-mental-health-day", "type": "web"}, "97": {"title": "Pregnancy & Postpartum Mental Health Overview ...", "snippet": "Learn about the symptoms of perinatal mood or anxiety disorder, such as postpartum depression.", "url": "https://www.postpartum.net/learn-more/pregnancy-postpartum-mental-health/", "type": "web"}, "98": {"title": "Mental Health and Substance Abuse Services - TN.gov", "snippet": "Our Mission: Creating collaborative pathways to resiliency, recovery, and independence for Tennesseans living with mental illness and substance use disorders.", "url": "https://www.tn.gov/behavioral-health.html", "type": "web"}, "99": {"title": "May is Mental Health Awareness Month ...thekimfoundation.org", "url": "https://www.thekimfoundation.org/blog/may-is-mental-health-awareness-month/", "thumbnail": "rgba(32,33,36,0)", "type": "image"}, "100": {"title": "Global mental health in the time of ...health.harvard.edu", "url": "https://www.health.harvard.edu/blog/global-mental-health-in-the-time-of-covid-19-2020061620194", "thumbnail": "rgba(26,115,232,.4)", "type": "image"}, "101": {"title": "Mental Health Awareness | Toledo Lucas ...toledolibrary.org", "url": "https://www.toledolibrary.org/blog/mental-health-awareness", "thumbnail": "rgba(0,0,0,.42)", "type": "image"}, "102": {"title": "A Mental Health Reminder: You're Not ...communitycare.com", "url": "https://communitycare.com/News/Health-Blog-Article?URLName=A-Mental-Health-Reminder-You%E2%80%99re-Not-Alone", "thumbnail": "rgba(255,255,255,.90)", "type": "image"}, "103": {"title": "Muscular Dystrophy Poses Mental Health ...musculardystrophynews.com", "url": "https://musculardystrophynews.com/2018/07/17/muscular-dystrophy-mental-health-risks-care/", "thumbnail": "rgba(0,172,193,.7)", "type": "image"}, "104": {"title": "Cultivating Your Mental Health ...adaa.org", "url": "https://adaa.org/learn-from-us/from-the-experts/blog-posts/consumer/top-5-strategies-cultivating-your-mental-health", "thumbnail": "rgba(100,100,100,.6)", "type": "image"}, "105": {"title": "Mental disorder - Wikipediaen.wikipedia.org", "url": "https://en.wikipedia.org/wiki/Mental_disorder", "thumbnail": "rgba(150,191,242,.17)", "type": "image"}, "106": {"title": "Workplace That Supports Mental Healthforbes.com", "url": "https://www.forbes.com/sites/alankohll/2018/11/27/how-to-create-a-workplace-that-supports-mental-health/", "thumbnail": "rgba(66,133,244,.04)", "type": "image"}, "107": {"title": "Raising mental health awareness is good ...sciencefocus.com", "url": "https://www.sciencefocus.com/the-human-body/raising-awareness-of-mental-health-is-all-well-and-good-but-the-hows-and-whys-are-important-too/", "thumbnail": "rgba(0,0,0,.41)", "type": "image"}, "108": {"title": "COVID-19 pandemic ...hub.jhu.edu", "url": "https://hub.jhu.edu/2020/04/06/dani-fallin-mental-health-challenges-coronavirus/", "thumbnail": "rgba(0,0,0,.20)", "type": "image"}, "109": {"title": "Why World Mental Health Day matters for ...sciencemag.org", "url": "https://www.sciencemag.org/careers/2018/10/why-world-mental-health-day-matters-scientists", "thumbnail": "rgba(32,33,36,.255)", "type": "image"}, "110": {"title": "Diagnose and Treat Mental Illnesshbr.org", "url": "https://hbr.org/2018/10/ais-potential-to-diagnose-and-treat-mental-illness", "thumbnail": "rgba(204,204,204,.75)", "type": "image"}, "111": {"title": "Mental Illness Types, Symptoms, and ...verywellmind.com", "url": "https://www.verywellmind.com/definition-of-mental-illness-4587855", "thumbnail": "rgba(66,133,244,.26)", "type": "image"}, "112": {"title": "taboo of mental health in the workplace ...trainingjournal.com", "url": "https://www.trainingjournal.com/articles/opinion/how-can-we-break-taboo-mental-health-workplace", "thumbnail": "rgba(32,33,36,.10)", "type": "image"}, "113": {"title": "Squashing Mental Illness Misconceptions ...delamohospital.com", "url": "https://delamohospital.com/squashing-mental-illness-misconceptions", "thumbnail": "rgba(51,51,51,.8)", "type": "image"}, "114": {"title": "Five Reasons why Mental Health is ...itsflorin.com", "url": "https://www.itsflorin.com/2019/07/10/five-reasons-why-mental-health-is-important/", "thumbnail": "rgba(0,0,0,.098)", "type": "image"}, "115": {"title": "Mental Health in Kazakhstan - ArcGIS ...storymaps.arcgis.com", "url": "https://storymaps.arcgis.com/stories/9794712c3e21455a9a3ed39af3d55ad9", "thumbnail": "rgba(255,255,255,.1)", "type": "image"}, "116": {"title": "Digital Mental Health Interventions ...memotext.com", "url": "https://www.memotext.com/the-adoption-of-digital-mental-health-interventions/", "thumbnail": "rgba(34,34,34,.87)", "type": "image"}, "117": {"title": "How AI therapists could save you time ...marketwatch.com", "url": "https://www.marketwatch.com/story/how-ai-therapists-could-shrink-the-cost-of-mental-health-2020-02-18", "thumbnail": "rgba(131,131,131,.50)", "type": "image"}, "118": {"title": "Own Mental Health as a Caregiver ...nami.org", "url": "https://www.nami.org/Blogs/NAMI-Blog/November-2018/Supporting-Your-Own-Mental-Health-as-a-Caregiver", "thumbnail": "rgba(32,33,36,.1)", "type": "image"}, "119": {"title": "Coronavirus exacerbates mental health ...tennessean.com", "url": "https://www.tennessean.com/story/opinion/2020/04/18/coronavirus-exacerbates-mental-health-issues-many/5125660002/", "thumbnail": "https://encrypted-tbn0.gstatic.com/images?q=tbn%3AANd9GcRcDfQY4fDgeUDlQ5cmjOwKMQ6AoGSNUgSVbA&usqp=CAU", "type": "image"}, "120": {"title": "ICN: 'Mental health is a human right ...icn.ch", "url": "https://www.icn.ch/news/icn-mental-health-human-right-end-discrimination-now", "thumbnail": "https://encrypted-tbn0.gstatic.com/images?q=tbn%3AANd9GcRr1ZEF0tX-Tr12WbY0Ynj9zz88T3AeFFWhCQ&usqp=CAU", "type": "image"}, "121": {"title": "5 Ways to End Mental Health Stigma ...childrens.com", "url": "https://www.childrens.com/health-wellness/5-ways-to-end-mental-health-stigma", "thumbnail": "https://encrypted-tbn0.gstatic.com/images?q=tbn%3AANd9GcS61TwAtAdXfOY2oXr79n_78KIFzNh54kEj6w&usqp=CAU", "type": "image"}, "122": {"title": "Mental Health Prime - Posts | Facebookfacebook.com", "url": "https://www.facebook.com/MentalHealthPrime/posts", "thumbnail": "https://encrypted-tbn0.gstatic.com/images?q=tbn%3AANd9GcRwZmXMmfErMYj6B3Ol6ZyzRf4hST6s4ng6jg&usqp=CAU", "type": "image"}, "123": {"title": "Common mental health myths - Children's ...childrens.com", "url": "https://www.childrens.com/health-wellness/common-myths-about-mental-health", "thumbnail": "https://encrypted-tbn0.gstatic.com/images?q=tbn%3AANd9GcQdCusJ9Y4uO-vMFhZi0dnYc8ucWp24IqritQ&usqp=CAU", "type": "image"}, "124": {"title": "Changing the Conversation About Mental ...chicagohealthonline.com", "url": "https://chicagohealthonline.com/conversation-about-mental-health/", "thumbnail": "https://encrypted-tbn0.gstatic.com/images?q=tbn%3AANd9GcQznMbmeXHDFIW4A9ka6_t4LWcqjkurUpPzGA&usqp=CAU", "type": "image"}, "125": {"title": "101 Inspiring Mental Health Quotes ...mentalhealthmatch.com", "url": "https://mentalhealthmatch.com/articles/anxiety/inspiring-mental-health-quotes", "thumbnail": "https://encrypted-tbn0.gstatic.com/images?q=tbn%3AANd9GcRxtuwFuXcu16AH2gxpig-U06micyPFG0itTw&usqp=CAU", "type": "image"}, "126": {"title": "mental health awareness ...dukechronicle.com", "url": "https://www.dukechronicle.com/article/2020/02/duke-university-mental-health-bi-polar-i-dont-want-your-mental-health-awareness", "thumbnail": "https://encrypted-tbn0.gstatic.com/images?q=tbn%3AANd9GcQb3wfGLEXwNogLibejWquAWE2EnixvHYwLow&usqp=CAU", "type": "image"}, "127": {"title": "Managing Mental Health during COVID-19 ...tlhoc.com", "url": "https://www.tlhoc.com/tips-for-managing-mental-health-during-covid-19/", "thumbnail": "https://encrypted-tbn0.gstatic.com/images?q=tbn%3AANd9GcSvYlfAybaUmPELnd1PWSf9ZcEZbHPLZbqIgw&usqp=CAU", "type": "image"}, "128": {"title": "Fashion Have a Mental Health Problem ...businessoffashion.com", "url": "https://www.businessoffashion.com/articles/careers/does-the-fashion-industry-have-a-mental-health-problem", "thumbnail": "https://encrypted-tbn0.gstatic.com/images?q=tbn%3AANd9GcQOOevD4fn6-eiM7ddIIOhmZwxHy5CV7mVUKA&usqp=CAU", "type": "image"}, "129": {"title": "Commemorating Mental Illness Awareness ...psychiatryadvisor.com", "url": "https://www.psychiatryadvisor.com/home/topics/general-psychiatry/commemorating-mental-illness-awareness-week/", "thumbnail": "https://encrypted-tbn0.gstatic.com/images?q=tbn%3AANd9GcQ83u9xzHj7F8ucwzCzBqwn7tr6mobsaLHk6Q&usqp=CAU", "type": "image"}, "130": {"title": "The Science Behind Mental Health \u2013 WISE ...wisewisconsin.org", "url": "https://wisewisconsin.org/blog/the-science-behind-mental-health/", "thumbnail": "https://encrypted-tbn0.gstatic.com/images?q=tbn%3AANd9GcQe84oF0gb2K5HxewsQCBKyROx6-bDIPROAhQ&usqp=CAU", "type": "image"}, "131": {"title": "Global Mental Health Report Cites ...npr.org", "url": "https://www.npr.org/sections/goatsandsoda/2018/10/15/656669752/report-world-support-for-mental-health-care-is-pitifully-small", "thumbnail": "https://encrypted-tbn0.gstatic.com/images?q=tbn%3AANd9GcSJMBfc97TdjBSmDoppsVSegzp61jD733-aIQ&usqp=CAU", "type": "image"}, "132": {"title": "Why Talking About Mental Health is So ...banyanmentalhealth.com", "url": "https://www.banyanmentalhealth.com/2018/08/01/why-talking-about-mental-health-is-so-important/", "thumbnail": "https://encrypted-tbn0.gstatic.com/images?q=tbn%3AANd9GcSUo_NEmXbWk6ktx9ND4KEVx-wzCV9e_BF7QA&usqp=CAU", "type": "image"}, "133": {"title": "Creative Ways to Support your Mental ...mindyourmind.ca", "url": "https://mindyourmind.ca/wellness/creative-ways-support-your-mental-health", "thumbnail": "https://encrypted-tbn0.gstatic.com/images?q=tbn%3AANd9GcQn5OeCxmqTslIEdV_GsEMu76_E9GLzqNUuYg&usqp=CAU", "type": "image"}, "134": {"title": "Support Employees' Mental Healthblog.nisbenefits.com", "url": "https://blog.nisbenefits.com/support-employees-mental-health", "thumbnail": "https://encrypted-tbn0.gstatic.com/images?q=tbn%3AANd9GcSb2lkJ9WvLQVkrw31U8TI4MG2bPdQ5LVz68g&usqp=CAU", "type": "image"}, "135": {"title": "Legal Promise Of Equal Mental Health ...khn.org", "url": "https://khn.org/news/legal-promise-of-equal-mental-health-treatment-often-falls-short/", "thumbnail": "https://encrypted-tbn0.gstatic.com/images?q=tbn%3AANd9GcQOam-DUchu0tsZbTEfc5mSlBeH4GPq6dv8gw&usqp=CAU", "type": "image"}, "136": {"title": "Mental Health Month 2020 | POPSUGAR Fitnesspopsugar.com", "url": "https://www.popsugar.com/fitness/mental-health-month-2020-47416737", "thumbnail": "https://encrypted-tbn0.gstatic.com/images?q=tbn%3AANd9GcQFoBMG21gepeDTSVze8IotmnmG2tvpBBTtrw&usqp=CAU", "type": "image"}, "137": {"title": "tell-tale signs that your mental health ...healthshots.com", "url": "https://www.healthshots.com/mind/mental-health/8-tell-tale-signs-that-your-mental-health-is-in-good-shape-according-to-a-psychologist/", "thumbnail": "https://encrypted-tbn0.gstatic.com/images?q=tbn%3AANd9GcT_xtBl25GluStyVxT8DvApUcy8OiQWoOi-mA&usqp=CAU", "type": "image"}, "138": {"title": "Mental Health ...healthline.com", "url": "https://www.healthline.com/health/mental-health/celebs-speak-out-men-mental-health", "thumbnail": "https://encrypted-tbn0.gstatic.com/images?q=tbn%3AANd9GcRz7KWECCtFQXbwLYxyPx2DetjxKhgwmC8vIA&usqp=CAU", "type": "image"}, "139": {"title": "Mental health gets special emphasis at ...positivelyaware.com", "url": "https://www.positivelyaware.com/articles/mental-health-gets-special-emphasis-croi-2018", "thumbnail": "https://encrypted-tbn0.gstatic.com/images?q=tbn%3AANd9GcQnegTaMo5T4mzwWZHg2FE16zRFLbIOuOHIjQ&usqp=CAU", "type": "image"}, "140": {"title": "Mental Health Philosophy of Clinical ...counseling.uconn.edu", "url": "https://counseling.uconn.edu/cmhs-philosophy-of-clinical-practice/", "thumbnail": "https://encrypted-tbn0.gstatic.com/images?q=tbn%3AANd9GcR8ChCD0mS5m9jpmY32Co8mvL7HdrHW0__Nfw&usqp=CAU", "type": "image"}, "141": {"title": "Empowering 8 Billion Minds: Enabling ...nam.edu", "url": "https://nam.edu/empowering-8-billion-minds-enabling-better-mental-health-for-all-via-the-ethical-adoption-of-technologies/", "thumbnail": "https://encrypted-tbn0.gstatic.com/images?q=tbn%3AANd9GcTFAhxaEEZDbDdLFYbC1aMG8gyKmhyyZFFSKA&usqp=CAU", "type": "image"}, "142": {"title": "the difference between mental health ...healix.com", "url": "https://healix.com/sharing-knowledge-and-news/mental-health-vs-mental-illness/", "thumbnail": "https://encrypted-tbn0.gstatic.com/images?q=tbn%3AANd9GcROksRwKasmDnFsp2wBF3I3epJg10wJN_eqoA&usqp=CAU", "type": "image"}, "143": {"title": "The Impact of Mental Illness Stigma on ...psychologicalscience.org", "url": "https://www.psychologicalscience.org/publications/mental-illness-stigma.html", "thumbnail": "https://encrypted-tbn0.gstatic.com/images?q=tbn%3AANd9GcTlGG2Doq-G4Zx7Gp152AomB7-qKcqNwijNNg&usqp=CAU", "type": "image"}, "144": {"title": "World Mental Health Dayfircroft.com", "url": "https://www.fircroft.com/blogs/world-mental-health-day-82831010374", "thumbnail": "https://encrypted-tbn0.gstatic.com/images?q=tbn%3AANd9GcSrl_jt5fqJHMBD_CJa_B_BYDXYLf0hhxn0yg&usqp=CAU", "type": "image"}, "145": {"title": "Plant-based health solutions for weight ...healtheuropa.eu", "url": "https://www.healtheuropa.eu/plant-based-health-solutions-for-weight-and-mental-health-management/100292/", "thumbnail": "https://encrypted-tbn0.gstatic.com/images?q=tbn%3AANd9GcS5K5E9en7wXIdtDcLgZpXNJ2X9Q2xRLsoZEA&usqp=CAU", "type": "image"}, "146": {"title": "4 Ways You Might Accidentally Be ...teenvogue.com", "url": "https://www.teenvogue.com/story/ways-you-might-be-perpetuating-mental-health-stigma", "thumbnail": "https://encrypted-tbn0.gstatic.com/images?q=tbn%3AANd9GcTiuwKwd1UPtioktSNY_ZMr12WxROWY4Xx2qQ&usqp=CAU", "type": "image"}, "147": {"title": "COVID-19 and Mental Health | NCAA.org ...ncaa.org", "url": "http://www.ncaa.org/sport-science-institute/topics/covid-19-and-mental-health", "thumbnail": "https://encrypted-tbn0.gstatic.com/images?q=tbn%3AANd9GcQX3jOqd31zjVACExXJhevKPvAuMIS-0Q5mgg&usqp=CAU", "type": "image"}, "148": {"title": "Meditation for Mental Health: How Does ...mindandlife.org", "url": "https://www.mindandlife.org/meditation-for-mental-health-how-does-mindfulness-compare-to-other-treatments/", "thumbnail": "https://encrypted-tbn0.gstatic.com/images?q=tbn%3AANd9GcQsC9HoePi6KPQfofmCCKbsu0-s-XGiUHMGIA&usqp=CAU", "type": "image"}, "149": {"title": "invest in employee mental health ...fm-magazine.com", "url": "https://www.fm-magazine.com/news/2020/jul/how-to-invest-in-employee-mental-health-amid-coronavirus-pandemic.html", "thumbnail": "https://encrypted-tbn0.gstatic.com/images?q=tbn%3AANd9GcTmKkVG3b9we1YpItIUaIdU0g1WMk66KztAQw&usqp=CAU", "type": "image"}, "150": {"title": "Mental Health In The Workplace: 5 ...insperity.com", "url": "https://www.insperity.com/blog/mental-health-in-the-workplace/", "thumbnail": "https://encrypted-tbn0.gstatic.com/images?q=tbn%3AANd9GcRLLIjXcg7YWf72uZKOkuRoEd3nP67wVz_-6w&usqp=CAU", "type": "image"}, "151": {"title": "Mental Health and Athletes - Athletes ...athletesforhope.org", "url": "http://www.athletesforhope.org/2019/05/mental-health-and-athletes/", "thumbnail": "https://encrypted-tbn0.gstatic.com/images?q=tbn%3AANd9GcSxjVwanrBpK1VjIwaiMwZWafV7BI2fK4-AdQ&usqp=CAU", "type": "image"}, "152": {"title": "With teen mental health deteriorating ...theconversation.com", "url": "https://theconversation.com/with-teen-mental-health-deteriorating-over-five-years-theres-a-likely-culprit-86996", "thumbnail": "https://encrypted-tbn0.gstatic.com/images?q=tbn%3AANd9GcQwyAZ6MTo-CF7mlN1ld6uvSwMYow-8krUS0A&usqp=CAU", "type": "image"}, "153": {"title": "Top US Schools Fail to Provide Adequate ...nonprofitquarterly.org", "url": "https://nonprofitquarterly.org/top-us-schools-fail-to-provide-adequate-mental-health-care-for-their-students/", "thumbnail": "https://encrypted-tbn0.gstatic.com/images?q=tbn%3AANd9GcRNiMIE09JhmdxZbi6I7P3SI3si8fmMRFH-1Q&usqp=CAU", "type": "image"}, "154": {"title": "Depression and mental illness - Skuldskuld.com", "url": "https://www.skuld.com/topics/people/crew/depression-and-mental-illness/", "thumbnail": "https://encrypted-tbn0.gstatic.com/images?q=tbn%3AANd9GcRe1NrC16lzvC7HUidiXz_M-kd6JjpPnRH2Tw&usqp=CAU", "type": "image"}, "155": {"title": "Mental health and COVID-19who.int", "url": "https://www.who.int/teams/mental-health-and-substance-use/covid-19", "thumbnail": "https://encrypted-tbn0.gstatic.com/images?q=tbn%3AANd9GcTZoF67TAsknf2ztV0CtfGXgeVzyKUGl-d2RQ&usqp=CAU", "type": "image"}, "156": {"title": "Louisiana's mental health care system ...nola.com", "url": "https://www.nola.com/archive/article_b613ae21-1e01-5bc7-a901-f75bd734ca5c.html", "thumbnail": "https://encrypted-tbn0.gstatic.com/images?q=tbn%3AANd9GcTgprgRZoBGISCWCdgstDddgCQQ7IYxqeFvgQ&usqp=CAU", "type": "image"}, "157": {"title": "Mental Health | The Recovery Village ...therecoveryvillage.com", "url": "https://www.therecoveryvillage.com/mental-health/", "thumbnail": "https://encrypted-tbn0.gstatic.com/images?q=tbn%3AANd9GcQZOKRFCvifbGddjsT0H7GkcbapYLzhs-J14A&usqp=CAU", "type": "image"}, "158": {"title": "How to Prioritize Your Mental Health ...realsimple.com", "url": "https://www.realsimple.com/health/mind-mood/mental-health-strategies", "thumbnail": "https://encrypted-tbn0.gstatic.com/images?q=tbn%3AANd9GcSQ3srN1FWeIuBrHSyKFrOiTOaHQ6MOhCbn2g&usqp=CAU", "type": "image"}, "159": {"title": "The Hierarchy of Mental Health Needs ...samsaragear.com", "url": "https://samsaragear.com/blogs/overcome-ed/the-hierarchy-of-mental-health-needs", "thumbnail": "https://encrypted-tbn0.gstatic.com/images?q=tbn%3AANd9GcRzXzJIKbrxua2sfu1V60JxNTuBIlqWrnkyjA&usqp=CAU", "type": "image"}, "160": {"title": "Mental Health Is Still a 'Don't Ask ...bloomberg.com", "url": "https://www.bloomberg.com/news/articles/2019-11-13/mental-health-is-still-a-don-t-ask-don-t-tell-subject-at-work", "thumbnail": "https://encrypted-tbn0.gstatic.com/images?q=tbn%3AANd9GcRQT3hRZcfzetdyaCHbgT5ih6u8zHyB357H3g&usqp=CAU", "type": "image"}, "161": {"title": "Behavioral Health vs Mental Health ...online.alvernia.edu", "url": "https://online.alvernia.edu/program-resources/behavioral-health-vs-mental-health/", "thumbnail": "https://encrypted-tbn0.gstatic.com/images?q=tbn%3AANd9GcR0VnKZeSVsi-1YtLX-Lj5ziaC10j7yLsZHtg&usqp=CAU", "type": "image"}, "162": {"title": "Mental Health - Home Page - CDCcdc.gov", "url": "https://www.cdc.gov/mentalhealth/index.htm", "thumbnail": "https://encrypted-tbn0.gstatic.com/images?q=tbn%3AANd9GcRNTODM8up7ME-B4_ZMhTHSmRY6vCkFOEbp_Q&usqp=CAU", "type": "image"}, "163": {"title": "Addressing Mental Health and Avoid ...hrdailyadvisor.blr.com", "url": "https://hrdailyadvisor.blr.com/2018/06/18/addressing-mental-health-avoid-major-losses/", "thumbnail": "https://encrypted-tbn0.gstatic.com/images?q=tbn%3AANd9GcRxx0FAMyKAjWIWdaJvsyS0HyIkhs1ZzZ9DuA&usqp=CAU", "type": "image"}, "164": {"title": "Incredible Ways Artificial Intelligence ...forbes.com", "url": "https://www.forbes.com/sites/bernardmarr/2019/05/03/the-incredible-ways-artificial-intelligence-is-now-used-in-mental-health/", "thumbnail": "https://encrypted-tbn0.gstatic.com/images?q=tbn%3AANd9GcT5PzitQvVg00E3hSARwQSgaHNhPIFWmsBIVg&usqp=CAU", "type": "image"}, "165": {"title": "on mental health support following COVID-19healtheuropa.eu", "url": "https://www.healtheuropa.eu/un-gives-recommendations-on-mental-health-support-following-covid-19/100321/", "thumbnail": "https://encrypted-tbn0.gstatic.com/images?q=tbn%3AANd9GcSZN4sf6Y5LgK7kLYnNupjn1sRy2kTUXlZDFQ&usqp=CAU", "type": "image"}, "166": {"title": "We All Have Mental Health - YouTubeyoutube.com", "url": "https://www.youtube.com/watch?v=DxIDKZHW3-E", "thumbnail": "https://encrypted-tbn0.gstatic.com/images?q=tbn%3AANd9GcR_KA08j_1_ySvqYKZ5tEGieMmnTm-SCN0onA&usqp=CAU", "type": "image"}, "167": {"title": "Mental Health in Africa: Innovation and ...mhinnovation.net", "url": "https://www.mhinnovation.net/blog/2019/oct/10/mental-health-africa-innovation-and-investment", "thumbnail": "https://encrypted-tbn0.gstatic.com/images?q=tbn%3AANd9GcQr03H1tYrV7Sbf9-mHxH0dMYoq7Y37BQEs5w&usqp=CAU", "type": "image"}, "168": {"title": "What Is Mental Health? | MentalHealth.govmentalhealth.gov", "url": "https://www.mentalhealth.gov/basics/what-is-mental-health", "thumbnail": "https://encrypted-tbn0.gstatic.com/images?q=tbn%3AANd9GcR27XJPdevTW62StuV6gO3dWsAymHZo-v2nrw&usqp=CAU", "type": "image"}, "169": {"title": "Transform How Mental Health Care ...thejournalofmhealth.com", "url": "https://thejournalofmhealth.com/2019-will-transform-how-mental-health-care-is-delivered/", "thumbnail": "https://encrypted-tbn0.gstatic.com/images?q=tbn%3AANd9GcT4gAznYWD7VTiIzhGySPMPj7KPS-TDeY2_LQ&usqp=CAU", "type": "image"}, "170": {"title": "fix America's broken mental health care ...slate.com", "url": "https://slate.com/technology/2018/02/how-to-fix-americas-broken-mental-health-care-system.html", "thumbnail": "https://encrypted-tbn0.gstatic.com/images?q=tbn%3AANd9GcSUzzRofzr8cKtY1mxPOQQtYP5W2ZEd64tGPA&usqp=CAU", "type": "image"}, "171": {"title": "How to care for your mental health ...theadvertiser.com", "url": "https://www.theadvertiser.com/story/entertainment/2020/06/05/how-care-your-mental-health-during-pandemic-protests/5286887002/", "thumbnail": "https://encrypted-tbn0.gstatic.com/images?q=tbn%3AANd9GcRdwzLPL6BeBJnroLjlDEryV6ZY2CePf2AuNw&usqp=CAU", "type": "image"}, "172": {"title": "The Correlation Between Mental Health ...thewellproject.org", "url": "https://www.thewellproject.org/a-girl-like-me/aglm-blogs/correlation-between-mental-health-and-hivaids", "thumbnail": "https://encrypted-tbn0.gstatic.com/images?q=tbn%3AANd9GcSoYqSUC-O75ZAl7xoAp-AD-YuSg_JGIK1u4w&usqp=CAU", "type": "image"}, "173": {"title": "Asian American/Pacific Islander ...mhanational.org", "url": "https://www.mhanational.org/issues/asian-americanpacific-islander-communities-and-mental-health", "thumbnail": "https://encrypted-tbn0.gstatic.com/images?q=tbn%3AANd9GcQFi1jexNqvr2UZABBdSOLtVuRxoeERPptggQ&usqp=CAU", "type": "image"}, "174": {"title": "Hennepin Healthcare Deepens Commitment ...minnesotamonthly.com", "url": "https://www.minnesotamonthly.com/featured/homepage-feature/hennepin-healthcare-deepens-commitment-to-mental-health-for-new-mothers/", "thumbnail": "https://encrypted-tbn0.gstatic.com/images?q=tbn%3AANd9GcReC8pF2jNs4r63DUELPI9QyYaZqJ8F3EDxCA&usqp=CAU", "type": "image"}, "175": {"title": "Mental Health | Healthlinehealthline.com", "url": "https://www.healthline.com/mental-health", "thumbnail": "https://encrypted-tbn0.gstatic.com/images?q=tbn%3AANd9GcSm-45WF4O2nU61JYSJlY8KS7R-1YXCX4enpw&usqp=CAU", "type": "image"}, "176": {"title": "Family With Mental Health ...eparent.com", "url": "http://www.eparent.com/eparent-connect/learning-to-help-your-child-and-your-family-with-mental-health/", "thumbnail": "https://encrypted-tbn0.gstatic.com/images?q=tbn%3AANd9GcQIjlk5k7tzCjqEASL76ARiXD4NM3r20d1ojA&usqp=CAU", "type": "image"}, "177": {"title": "Mental Health America (@MentalHealthAm ...twitter.com", "url": "https://twitter.com/mentalhealtham", "thumbnail": "https://encrypted-tbn0.gstatic.com/images?q=tbn%3AANd9GcSJEhv6x-bxcXfDea62DtgMyRBO1TomlrJ8Mw&usqp=CAU", "type": "image"}, "178": {"title": "10 European startups revolutionizing ...eu-startups.com", "url": "https://www.eu-startups.com/2019/06/10-european-startups-revolutionizing-mental-health/", "thumbnail": "https://encrypted-tbn0.gstatic.com/images?q=tbn%3AANd9GcRKU16dC9PYoY5az8ZvvahHT7b8UwgesXxKHA&usqp=CAU", "type": "image"}, "179": {"title": "101 Inspiring Mental Health Quotes ...mentalhealthmatch.com", "url": "https://mentalhealthmatch.com/articles/anxiety/inspiring-mental-health-quotes", "thumbnail": "https://encrypted-tbn0.gstatic.com/images?q=tbn%3AANd9GcRQauDQ_kcidEjo33iRodrnVv-mOnwF4gTgng&usqp=CAU", "type": "image"}, "180": {"title": "Johns Hopkins Bloomberg School ...jhsph.edu", "url": "https://www.jhsph.edu/departments/mental-health/", "thumbnail": "https://encrypted-tbn0.gstatic.com/images?q=tbn%3AANd9GcSQS9JrpX74TKWvJfLncdx5g474r1eHQD1vvg&usqp=CAU", "type": "image"}, "181": {"title": "The Importance of Mental Health ...pinerest.org", "url": "https://www.pinerest.org/mental-health-awareness-blog/", "thumbnail": "https://encrypted-tbn0.gstatic.com/images?q=tbn%3AANd9GcT9V0gKeLxy2yFVn-Ww04CnDNGAMswMYUxdGw&usqp=CAU", "type": "image"}, "182": {"title": "In Hard-Hit Areas, COVID's Ripple ...khn.org", "url": "https://khn.org/news/in-hard-hit-areas-covids-ripple-effects-strain-mental-health-care-systems/", "thumbnail": "https://encrypted-tbn0.gstatic.com/images?q=tbn%3AANd9GcSJtMMlz1DXTcqHxAlTkKrpboK-xe7hCdjd-A&usqp=CAU", "type": "image"}, "183": {"title": "10 facts on Mental Health (Infographic ...monsenso.com", "url": "https://www.monsenso.com/10-facts-on-mental-health-infographic/", "thumbnail": "https://encrypted-tbn0.gstatic.com/images?q=tbn%3AANd9GcT9zmRrpxvGUTQSx9evOhSH23WkksZVu_RXsw&usqp=CAU", "type": "image"}, "184": {"title": "HealthyAtHome - Mental healthwho.int", "url": "https://www.who.int/campaigns/connecting-the-world-to-combat-coronavirus/healthyathome/healthyathome---mental-health", "thumbnail": "https://encrypted-tbn0.gstatic.com/images?q=tbn%3AANd9GcRvqZLn78YpiaftIqXk5oUlnj5fXtErsYXGTw&usqp=CAU", "type": "image"}, "185": {"title": "Survey: Americans Becoming More Open ...apa.org", "url": "https://www.apa.org/news/press/releases/2019/05/mental-health-survey", "thumbnail": "https://encrypted-tbn0.gstatic.com/images?q=tbn%3AANd9GcRj4oQkAkyX8AcMianqeweQT4MhV_R-7TYMtg&usqp=CAU", "type": "image"}, "186": {"title": "The Crisis of Youth Mental Healthssir.org", "url": "https://ssir.org/articles/entry/the_crisis_of_youth_mental_health", "thumbnail": "https://encrypted-tbn0.gstatic.com/images?q=tbn%3AANd9GcRX2A-X5qHtG__xhnHOW88rJDiTqEYwzat-Cg&usqp=CAU", "type": "image"}, "187": {"title": "Mental Health in Montgomery County ...mymcmedia.org", "url": "https://www.mymcmedia.org/mental-health-in-montgomery-county/", "thumbnail": "https://encrypted-tbn0.gstatic.com/images?q=tbn%3AANd9GcT80M6DbMextISwtMN80EJzQH48Nng3MNryCA&usqp=CAU", "type": "image"}, "188": {"title": "Climate Change and Mental Healthpsychiatry.org", "url": "https://www.psychiatry.org/patients-families/climate-change-and-mental-health-connections/affects-on-mental-health", "thumbnail": "https://encrypted-tbn0.gstatic.com/images?q=tbn%3AANd9GcT3ySXmfJtF7W9aEhYsioe2CtUqWsAXxmkkyQ&usqp=CAU", "type": "image"}, "189": {"title": "Behavioral health - Northern Riversparsonscenter.org", "url": "https://www.parsonscenter.org/our-services/behavioral-health", "thumbnail": "https://encrypted-tbn0.gstatic.com/images?q=tbn%3AANd9GcQrIgM-YFiSw4M6bF119lx_oZD_KpdduNN1cg&usqp=CAU", "type": "image"}, "190": {"title": "Mental Health Statistics: Socioeconomic ...easel.ly", "url": "https://www.easel.ly/blog/mental-health-statistics-socioeconomic-costs-infographic/", "thumbnail": "https://encrypted-tbn0.gstatic.com/images?q=tbn%3AANd9GcQeM2FVFW6Nn9HT83zD2BlIB4VP5C8T8N_1iQ&usqp=CAU", "type": "image"}, "191": {"title": "The Mental Health Issue - Yes! Magazineyesmagazine.org", "url": "https://www.yesmagazine.org/issues/mental-health/", "thumbnail": "https://encrypted-tbn0.gstatic.com/images?q=tbn%3AANd9GcTRf1JQwbu32f2YSwjURFmdFvNoAhe0eedXsA&usqp=CAU", "type": "image"}, "192": {"title": "World Mental Health Day: The mental ...cnn.com", "url": "https://www.cnn.com/interactive/2020/10/health/mental-health-people-of-color-wellness/", "thumbnail": "https://encrypted-tbn0.gstatic.com/images?q=tbn%3AANd9GcTqrSyy4Nc4ZHFr1dmUKQI-8b3ymhoackb3xQ&usqp=CAU", "type": "image"}, "193": {"title": "Positive Psychiatry and Mental Health ...coursera.org", "url": "https://www.coursera.org/learn/positive-psychiatry", "thumbnail": "https://encrypted-tbn0.gstatic.com/images?q=tbn%3AANd9GcSEhlhkLxwrkMFov_qNDSg1MLZrUfatGH8q4g&usqp=CAU", "type": "image"}, "194": {"title": "How to look after your mental health ...mentalhealth.org.uk", "url": "https://www.mentalhealth.org.uk/publications/how-to-mental-health", "thumbnail": "https://encrypted-tbn0.gstatic.com/images?q=tbn%3AANd9GcQS9m88bgLoSCLhAfuIvVQpUG9Qq25dfR_sXg&usqp=CAU", "type": "image"}, "195": {"title": "Mississippi Department of Mental Healthdmh.ms.gov", "url": "http://www.dmh.ms.gov/", "thumbnail": "https://encrypted-tbn0.gstatic.com/images?q=tbn%3AANd9GcTwvSMgQb_iDpUUn3d-KCEbs_Ip_hG0GM9K5w&usqp=CAU", "type": "image"}, "196": {"title": "Mental Health Startups ...whatif.vc", "url": "https://whatif.vc/blog/approaching-1000-mental-health-startups-in%C2%A02020", "thumbnail": "https://encrypted-tbn0.gstatic.com/images?q=tbn%3AANd9GcSxd4Rzu5uBVkyW8EtZ5z-6NxMyATc3X7bwQA&usqp=CAU", "type": "image"}, "197": {"title": "How to Protect Your Mental Health ...healthboxcic.com", "url": "https://www.healthboxcic.com/how-to-protect-your-mental-health/", "thumbnail": "https://encrypted-tbn0.gstatic.com/images?q=tbn%3AANd9GcQ1FrZXH6rmN5p7JhKi6bXiQ2Hcr2r_kxbvnQ&usqp=CAU", "type": "image"}, "198": {"title": "Getting Better: YA lit reflects a more ...slj.com", "url": "https://www.slj.com/?detailStory=getting-better-ya-lit-mental-health-representation-great-books-teens", "thumbnail": "https://encrypted-tbn0.gstatic.com/images?q=tbn%3AANd9GcSBEibY0zS0erWKXeFd1CvQGlFqHXXl0nMAGQ&usqp=CAU", "type": "image"}, "199": {"title": "How the pandemic actually improved my mental health", "snippet": "As a 60-year-old lifelong sufferer of mental illness, I was surprised to \nnotice midway through California's covid-19 lockdowns how much my ...", "uploaded": "4 hours ago", "url": "https://www.washingtonpost.com/health/covid-pandemic-helped-depression/2020/10/09/59bfd000-e7a6-11ea-970a-64c73a1c2392_story.html", "thumbnail": "data:image/jpeg;base64,/9j/4AAQSkZJRgABAQAAAQABAAD/2wCEAAkGBwgHBgkIBwgKCgkLDRYPDQwMDRsUFRAWIB0iIiAdHx8kKDQsJCYxJx8fLT0tMTU3Ojo6Iys/RD84QzQ5OjcBCgoKDQwNGg8PGjclHyU3Nzc3Nzc3Nzc3Nzc3Nzc3Nzc3Nzc3Nzc3Nzc3Nzc3Nzc3Nzc3Nzc3Nzc3Nzc3Nzc3N//AABEIAHAAcAMBIgACEQEDEQH/xAAbAAACAwEBAQAAAAAAAAAAAAAABQMEBgECB//EADoQAAEDAwMCBAUBBgQHAAAAAAECAwQABRESITFBUQYTImEUMnGBkUIVI1JicqEHM4KxJFOSwdHw8f/EABkBAAIDAQAAAAAAAAAAAAAAAAADAgQFAf/EACURAAMAAgICAgICAwAAAAAAAAABAgMRITEEExJBIlFhcQUUQv/aAAwDAQACEQMRAD8AatttwvFl4iI0lqQtucypKgdaXBg4Od8Ec8b5pmMfqxwcnYe5O54x39qU+NJXky7ZfGEOPBsqbdU3pcQqMs/KkpTwjncdfmO9M23ApKXUqCkqAUCAcK2GDxvnP4p5RyL8uDR+FlhUaS3gZS8VY24IHb3Bp3gdhWD/AGw/Yl/FNxlSm3FBt5tCjrIJ9KhnsTjjfV7U4j+N7ItxDUt52A6o4CJjZRv21bpz96BbRpMDsKMDsK8MPsyGg6w6hxtXC0KBB+4qSuHDmB2FGB2FdooA5gdhRgdhXaKAOYHYUYHYV2igDmB2FBAxwK7S7xFIEWw3F/VpKIzhB7HScV1LfAHym1XAqd/deQzKKtTsdfpYk7Y1o/gXvvj7bEin0R5hbTiWgULb2cYCfUg9cAbnY8DkcHB3UP8Agxx5kmPc0ycYyyWdCwfzn+2edq922xsCKHb5epMNcYny1Ia1pS2MbeZjjOfSeO3NPzPFT/BjEnrkeqUhSAlwpRrGwX6dWR0G309gB3qsJjTRLLrSJsdagQG0gvNnoQkfMBkbcp9xjT4b8UW20Ic/Zk+7XNbm5MkoDJP9OkbfQAnvU0L/ABHcRIbemwF+looU3GeCW1EkHVoUnOdv4uDSljyd6JS4/Y/tjM9ltb0a3yQobjUkI88DAwQSDnHBO49v1W2PFEHzUR7kh+1Sl/KzPR5er+lWSlX2NZaN/iBY7dOnTWrdcfiZxSp1KnEKBKRgaRnNVYviy2RLK7b0WtL8d5a3PKfleY4FK3yctlAx7knv1rnrtdolSx0uz6DNu9tgMF6bPisN/wATjqQD/elrvicq3t9lu0xH/NTGKEH6FWM/isjAvnhv4UNW6CixXJRQlM9URD2ncZPp4yMjOABnNfQ3nWJDra1uNutBA0qV8oX1yOhxjGfeuUnPaIrHOt72LLb4oiS5aYUtiTbpq/kYmN6C5/SeDT2llwgW64WeUi46UwEAuJdB0+SQCStB6Y5yNuaRQLtfUWtcqO9a7nb2Qr/j3HFsq0p51o0n1fTmuLkKxdNGworMo8RzobDUq9WxCIDqQpE6E95rQCuCoEApH8x2qvMnXuddkw402HZgpOqOxIKFyJOM5OjJwnb67fjqQpy0aiZLjwozkmY+2ww0MrccVhKR7msvPfd8UOR4jbK4tkW8nzpUkeWZW+Q22DuQSOf/AIbFniT5a25XiANSpTKtUZsIKY7SQvSXCrGC5jJHG2MAZJqe9XhVsi+XFddenNhaWI6loX5pI9LjihnQgb9icY34PPnp8dliMKS+VHzxPiNbriFrHkPY9St1NKPcgetH+kkb7g81cgvw7y6W0y3WZbaiS2qW4kqGP0KBGoe2MDJ2GxGToIBBBGQec1erx5fXBWnK12a24eHbVJQtUsS2ykep5iWPScbk7Yz13z9OlZh2zWWEpDzkl64tFX+UiQlK8Hj5cgjr8yT7VWDTYOQ2kHvivdcnC1/0deXf0NZV0iJi/DWe2NQGyBqdTs6e4yk4H15+lKgABgDAoop0xMdC6p12FObF4kmWUBtsqdYB9KCsgoHYHt/LxSaii4VrTBU09o+ju+NUyretpx6C4lxBQ6iU2ckEYI0AjP8A7vSdfjJNutyrb4fjJZaJVqcW36TnqEqUoqz/ADEfeshUch9uMyp15QQ2nknpSF40Ll9Dffb4RtfDd9kPCXN8Ruvz4FvbSsNBKRh1WW04SNKcFKnAQfTxttTb9jW5luF4liMKlvNsYtiXpHlrSnCtKFAnSoI1K9WeOc4BrC+FPGYtq5LVuXEkpkIHmMvoJB05wcZHc1yfdrncpXxE2c6pYTpSloltCE/wpSOB7fmlvF8nuBnsSnVdmk+NQhLbPiC8OLcQgJUlLpQGsdE6EE5++D2617ehWNltS4tnkS23NzKYCHQo4/UtJKvzWMSAkAJAAHYUIJQ4HEKUhwbBaSQofcVP/W+9i/d9BRRRVoQFFFFABRRRQAUUUUAFSRnEMymHnEa0NupWpO3qAIJG/wBKjOwyatRPENmiW4NLiKkPFYW4rykqUojGACr5UgjO25/tVbys3rjWt7LHjYvZW960SeJbLbpl2Z8Q2EYaWVqkIDTiVKVuCo52xtwO+aojitZarkq5sh+OltLOrSRklQ/2A6f+KQXmMmJcHG206W1ALQBwAen5Bqj/AI/yGreClyXPOw/is0spUUUVrmWFFFFABRRRQAUUUUAFRPSG2MF04B4OCcfj61LUjKXV+YWNOW0FS9RGnHY55zxjr9M1DJXwltk4n5UkUZrEuVbHJUNouQm1pbedRvhSuE457fkUsjQnHg6XCWtB06Vpx6uxzxWkj2OYuOqTAkmGCUupaaWrQVpJKVfbHH0O1OI0hiA8p2GZMmQQPOcxr1K/VlR7nPHbesmvIVW3XP8ARqTgahKeDH2S7SLHNXhOptZAeZJ59x2PvT263iDdDGdiuFKwlSVocGFJ3Gn/AL8U3ukqxXRtJlW7Q6CCoNo0525GBpA++e221S2q4Wi1av2Rai866goIeGUgHn5jjgcn8UiLmMqypdDamqxPG32ZeircqIpKVyUp0pUsDymRrSO+CCcEdQdt9uKqfStvDlnLO0Y+XE8daYUUUU0WFFFFABRTC3WW4XFkvRGApvOEqUoJ1nb5RyrkbgEb1YeszUN9EWU87IlvgBDMFOvQSDjJI3J2wABwd8cpvyMcdsdGC76QWCAw+oyZzTzrQV5bLDaVEvuYzj074A36bkb4zV6cpL7aEmKxGTjLUdKTobAOnUdO5yokbZJO3vTG1R3IsTziwWlKS55KNQwwgAauwK1E/Me432quwwzCULjcHEtuuD0tocBUQBp/do5JAONZ23NZWfL7a56/Ro4cfrXHYqfgtFRDLH7xxX7phQOopHJXhZCR99sU1ESXaEPqnsMtjQBHj+X861EAat8fLkqG+AAOoz6iTnrY65eEW3U7IfSmPHUcaUBKsAjkkYQT3OKivt9bvXwEuWhKAELU+hBI9WQ2cEb8ozVatJbXZZnbf8DaB4ZZRHaMou/ELcAJS6tB9RCQDpIHJ4OQM9cZpRbLZ+0Y85twhwMvf5jx8xWkgKGM5xjAIHBP9r1mmW+RcEIYD8OStehTCnFkLKgUpKgTnWCUnUO3A2Nc8O2S53CVclMSUsfDyE6mjlJcBHy5Hy4AxnB5qS+kkRf29lO4x1yLSq7MrXGmNApeDayM6FaFD84x9QOlLlRETLKmQ0yr4p10qS6UkqexnKc9Seep9PbJpw1cPhH5FqnRXVq891xZBTpLTgUrUkHBzlQ2P5Gdqc+OLPBft0jS5HU6JEN0jYYPqBP6ThON+DkdKmm4v5SRaVR8aMxRXnzG/wCNP/UKnjMGQ266l1ltpv53HXAkDbOO5P0++K3KuZW2zFmKp6SIuoHU8e9O/CUOPKuD67g3hqOjOlatHqOQMgg53GwxyN/eaGQ3IDVoetqHlJ0F3VqU0MbuLWcY74Gf9hVhldptjLxYksOBoHWvVu4rfSn+bPONgOvvm5/MdcQjQw+Ipe7Y5k3hlt1TMQJSpQyFBtS3VjHIAGeOuBt+aXW7y25gnOpeLylOBqI0pKVrO4UsngYGcqJIHG+KvWl6OxDXKdmRl+c3qefW76nHDk5PB0pSDgdMA4FI4M+fJeluwZLUZl8DLzpT5gaGdKRk+kcnbGTVRvXLLS30jSSVOOOJluMoWnQlEWMDp886sknPCRzk84A6Gkq5zbs0zZb7kiQdQIis6mmUajwrYLUSORsN99sVPGiNELYm3HzXFJBkvuPArAJwEgkk5454Gec1VTJ+GuZt0f4IW5CSh5a1tlQSE5Uor+ZOCSQAdyPc1Fb0yT7H7jltFqROf1txnUAJfIBWeulA4z9tI6nY1Qtsdc25NT5Whry8JbaVjS2ncpQM8qwck++eTVKPJts96RMudwQwFLUWC84FFKdXpSkYVjAI4HQ717dvXh6KtTbSpEtSd1OtAJStR6ZJBHTcgmoc01XGiXEpr7NDdWCtyLMiNpVNjyELStONQSD6xvz6c7VmrdMuFqvNwZgaX31FtYDi9KSASB1+bcJHfVvVoP2ZSW7wy8kttIy0hbmktuqOBkdSMKOODt3xSCNM8yU3IJZGtxgrRqHza9QP+lOM/Tfmm8utC9JJmilomTlNT2G1olJKUs5cxgpSlSkK9iCfvngVZFzs97jIaylT0hCsMH5kOBJV/fSRkc5HUDEbtyTFlKYbkRlKS6pxnU+Alx1JxpznbUhWB7pI65GW0W6LcGZMaY9GiufvIyw4PMZcBGUnboT15GN+lc+mmD72j//Z", "type": "news"}, "200": {"title": "Local doctor offers insight on mental health | News Alert", "snippet": "Dr. Imran Iqbal of Baptist Health Hardin Medical Group Behavioral Health \nsaid to have a mental health illness means a person has a condition ...", "uploaded": "9 hours ago", "url": "https://www.thenewsenterprise.com/news_alert/local-doctor-offers-insight-on-mental-health/article_3032cd55-b992-5743-ab62-d0a0b0a9fbef.html", "thumbnail": "data:image/jpeg;base64,/9j/4AAQSkZJRgABAQAAAQABAAD/2wCEAAkGBwgHBgkIBwgKCgkLDRYPDQwMDRsUFRAWIB0iIiAdHx8kKDQsJCYxJx8fLT0tMTU3Ojo6Iys/RD84QzQ5OjcBCgoKDQwNGg8PGjclHyU3Nzc3Nzc3Nzc3Nzc3Nzc3Nzc3Nzc3Nzc3Nzc3Nzc3Nzc3Nzc3Nzc3Nzc3Nzc3Nzc3N//AABEIAHAAcAMBIgACEQEDEQH/xAAcAAACAgMBAQAAAAAAAAAAAAAABgUHAQMECAL/xAA8EAACAQMCBAMGBAQDCQAAAAABAgMABBEFIQYSMUETUWEHIjJxgZEjQqHwFBWxwVLR4QgkJTNEYoKy8f/EABkBAAMBAQEAAAAAAAAAAAAAAAADBAIBBf/EACARAAICAwADAQEBAAAAAAAAAAABAhEDEiEEMVFBcRP/2gAMAwEAAhEDEQA/ALlorFZoAKK1TyiGMuysQOy9arrjHjT/AHYtYCSONQfxm7nyUdPrQA+6lqlnpsJlvLhI1HQE7t8qQNZ9q1hC7paxSnl6c22ftVSM+o6xd+MomlUbB5JCeUeW56fp8q1y6NdcxLqQebcdxWXNIYsbLQtfbDpofE8N2mPIBhnv36fvapO49qek3CgWtyihl+Jwysp8iv8AkapZtGnJPukEd8VzXOl3duu6sVPpRujrxv4Xpw57SoLm+FlqfL75IhuoyOU47N+m/fyp9gvYJ2AikDZ+Ejv514+8WWI7kgA/rThwf7Q7rQXCzeJNECSMH4BgDAHTt/TyrQto9M1mo/QtUg1nTIL22OY5UDDfJG3Q1IUHAorFFAGaKxRQBHcQ6vbaHpFxqN42IoVyADu7HZVHqTgVTdjp15xfPJq2qEJE7kQwqMADucUw+3CR7o6JpEbsonmaRgO52Vf/AGNTWmWcdvawwxABI0CqB5Cp/IyaqkVeNjUnbI/TtBt7WLlC/Wtlxo1u5yUA86n0gyK+JYh5VC3L2egq9CzNpEIU+7UZcaXEyFSg5enSmydRUXcoACcUKTO6oqninQhayM8K+75dMUosjKxFWbxlcKI+QoDkHrVdSgKx6YNehik3Hp5ueKUuDF7POMr7hfWIVW4AsJpFWeOTJQLn4h5GvT9lcx3lrFcQnMcihlOMZBrxoPi3GR3r097IrwXfA1ivhzI0AMR8Xq2D1HpTicdKxRWaDhis0UUAVV7Qy917RdHt3GIre28UZPVuZsn9FFMtgPdFKntQln07jayvUiaUSadyRqAeokPN+hWubQeMblpT41pyx425kK/1qTPjcpWXePNKFFkpyrEdt8Vyyvnai31C3ntzKRhsY5RSjxDxTdWqlLS0PMGx8JNJ124PTrrJyc71GX+RFsRSg3GWpZIn02RsbkqjAiujTuJodRZoZlkhmzhQ4xzVz/GUVZpZovhA8a8zlAnxcpJ+lIkg3I69s1aHE2lvLZG5jUs0e5HmO9VvPABIMk5O+3Sq8LuJF5EWpHAM16h9ksbR8B6Zzfmj5gcdQTt1rzQtnNI7iGKSUpu3hqWx9q9QezSAW/AuioDsbVW++/8AenE7GeiiiumTFFZooAQvaOkzXVs9pEr3EUBCljjZmHz/AMPlSjqp1iNIhbRRzBwDI8gKlDvzDc4P5cH57VY+rKLrVXHLnwkEf9/71G3elxRAM5UNnZcCoskns+Hp4YLRdOTQY5F09jdcvOuwIGxpfmW5u9amjijDIijH33P73/rTj4TeCI4wckdqioBaG7WN2MUhPxE4x9aTTXaKa4L2upqdtcwRactvLCw/EkPPGUPlgk79Dn9KjotPnvWIu7TdW92ZHzv69KsOXQ4nPOT4gPc1quoY4lCogVR12rcpv4L1j9sXkgkihETHmwO+9Vzqeiyya7JaQ/nfmGBjGdz+/SrM1L8ABl2Bpftwsl8WkIAC83N9s1rHJxti8kVKkdVppw0rh+6FqBDIkfNzhRzP61anCkhl4dsHKBC0KkqB02qoLASQz6hZQFpLJY2iDnoxbZQD361dmnWy2dhb269Io1X643puC7Yry6UUkdFZooqkgCjvWKKAFM3ogmu5ZiFIlcnPbBNJY4xtf5hJcX0jsskgigjRSSBnd/l5UxcYW0hlvoYvcDKXXOTzZG/96qfR7IXM/NflYE3HMx7ipNVbs9GORpLX9LN1vi3RrC3F014APh8ONuZm9MUmalxtbaxDNaRW/wDC8wwk7ZyD547V0x8H2V4zT/zaAxkHK+IAfvXxccM6RFK3/EolwMBOYNgfau6xN75PwceFOJ7e4t0s5rlHn5du3NjrUneyZj+e+aq+9VJbiG1sxEBzgCdCVYHYAg1Yaxyi3jin/wCbyqW9TjpkUqao7GWzZFap76t7xIUdvnSvLaC4l8GR3Eboc8jYLbg9fp9qdbuJWicKN2OxxS5NbiEowO6uD16HI7UL0FdRM6JapdavpVuqkRJJjlJ2wFJ+uwI+tWlVQcJX1xcce2kiAvHHE8ZQDAUN1YeuVH3q36qwxqJF5M9sn8Cg0Vimk5mgUUUAKfHVk8q288WxLBGPpnp9RkUg8Tab/B36iKIeAcBeY4APfzJ/1FXLcwR3MDwyglGG+KV9T09RMvjRK8sZ91zvyrjrWJRHY5/hXdvpk5kkKtHHlSCvUqPvXO+k3Ej/AIcRJZiS+PdH+lOZt8X3uwxhivfz77VIJaiIEuykuSMFdiAeuPTtS6kP2iRGl8P2sVjIk8ayNkMuRtkfm9O1dC3A5uWU8pPw+Z22Nd1/NDFYqiMAGAUZPYVBzYeJndeVuYcuOo9fTyrEom4Ss67u4WRWwc491TjtUTeJ+FykdNxXVbSfiE5xg4Iz12HaoDizX4tMV4oh4l7KAAvVYlPQt/l3pdNukMtJWxi9m1xpNpqd+13e2sNzypHEkrhWPUkjP0q0EdXAZGDKehByK8ycGcPajxXrDLDzLbo+bm6I2BPYebenavQ+gaba6NapZWUYjiUfVj5k9zVsY0qPOm9m2StFFFdMBRRQKACobiqe1sNLl1K7uRbLbAfiMdjkgcp+ZxUyaqb/AGgNTlg0vS9PiYr4krXDlT/gwF/Vif8AxoqzqdMmhdtvLsDvtk4P7xWi8nmaUl5DggYC+f8A9pb4LvX1PQLZ+ctKi+G++Wyu2T9MVJyW8jZAjOT55qOWVp0XxxJqzXcsoZcPzOoxjP8AQ1zSXaW8ZeeZY0XcEtggVE63qKWTNFG3iTj4lTfw/me3WlK5nluZOaZyfTsKZDHLJ0zPJHHwYtW4taNTFpiFXYZ8d18+6g9fQnbyzXXwD7O7ziiT+aay08OmO3NksRJdHzHkvX3u/bzr69mfBjcS6j/G6hGTpNq2H5v+ofsg/wC0dW+3c4vxUCKFRQFAwABgAVQoRhxEs8kp+zh03SrLSrSO00+2jt4IxhUjGAP351vdVBDZ3FbihPcVy3AGCvNv3I7VoWbhWa0rMAFEpAJ/N2Nbs1kD/9k=", "type": "news"}, "201": {"title": "Texas A&M takes part in #3DAY to raise mental health awareness", "snippet": "Texas A&M was one of 16 schools, including nine from the SEC, to take part \nin the inaugural #3DAY on Oct. 3, focused on raising mental health ...", "uploaded": "11 hours ago", "url": "https://theeagle.com/news/local/texas-a-m-takes-part-in-3day-to-raise-mental-health-awareness/article_b8cc9078-0b79-11eb-a22e-5b90b70e09eb.html", "thumbnail": "data:image/jpeg;base64,/9j/4AAQSkZJRgABAQAAAQABAAD/2wCEAAkGBwgHBgkIBwgKCgkLDRYPDQwMDRsUFRAWIB0iIiAdHx8kKDQsJCYxJx8fLT0tMTU3Ojo6Iys/RD84QzQ5OjcBCgoKDQwNGg8PGjclHyU3Nzc3Nzc3Nzc3Nzc3Nzc3Nzc3Nzc3Nzc3Nzc3Nzc3Nzc3Nzc3Nzc3Nzc3Nzc3Nzc3N//AABEIAHAAcAMBIgACEQEDEQH/xAAcAAACAgMBAQAAAAAAAAAAAAAFBgMEAQIHAAj/xAA6EAACAQIEBAQFAwEGBwAAAAABAgMEEQAFEiETMUFRBiJhcTKBkaGxFELBIzNSYnKS8AcVFiRDguH/xAAZAQADAQEBAAAAAAAAAAAAAAACAwQBBQD/xAApEQACAgEEAQMDBQEAAAAAAAABAgADEQQSITFBEyJhUYGhFBUjMtEF/9oADAMBAAIRAxEAPwBhAxuBjZkaN2jcWZGKsOxGPAY7GZx8TwGNhj1iNiLH1xkYyFiZAxsBjwxsMZPTYDEVTVQUkRkqJFRelza5tew9dsTDC54oaVKynYKpThMqlhyJO5HqBa3vhF9npoWlGnqFtgUw/RyGZHcnUvEbQRyK9CO+2+LIxWy1teW0RN9qdBvzxaAxlJJrBM9eALCBMgYzjwxthkWJ7GRtjGPY8Z6DZKqCvf8AW0pvDUf1V9NW5B9QSR8sZijMsqxi12YDf1ONVRUXSihV6ADE9OLF3/uISPc+Ufc4IZVAJj7WsJUYGfxINbvNMJFCtrLqL/8AjY3Q/wCm30OJAMCcvVmraaSMKE/SOkyljrjdXFlI7Dz2+Y3ABwYtgaiSgzGahQth29TwGNgMeAxtg4metgL4xgnlyOV6WPXPEQyDtvYn6En5YOAYy8YkRkbdWBUj3wFihlIMbU5Rww8QF4ObMGym1dURVSRyaFlUaXTyiyFQLWtyPvhgGFLwZWLS5rJl9QwWKsHCu3JZBfSf4+eG4AgkMLEGxGJNHbuTB7Ep1te2zd4M8MbYxiCpq4KanlqJ5AkUP9o7GwT3J+uKiQO5IAT1J74WfFXjOhyENTxWqq+39irbJ6uentz9ueFbxX/xCeZXpchZo4T5Wq+Tv/kHQep39sc8kYsSWJ33JvuT3Jwp7fAjkqJ7n0KFxMBppSf77gfIDf8AI+mIldGGx37fK/4OJ5bBYkB+FAT7nf8ABGKMg4xJ8EdyoIUh40sEC8WTzPp2LkC259hbFHLcxhqK6WBJ9Z0koGuDsb2I6EXII7IO+CwXCX4np5MhzL/nqiRozKGvELlWNtiORuR872OJ9SXTDr4lWkCPuR/IjoBjYD2xrDIk0Mc8V+FIgdCR+074lkZFfSWQEADn6DDfUBAIiPTIyDMAC3PfG6LqNhjXjQCJRxUuGN/MOVhb84gOZ0cM2jjq0gBuirqP25YE2KBkmEKiSABEPP0ajzaoMflKS61I6X8w/OOhUtSK+mgrFt/3EayEDoSN/vfCN4pqKetqHnplkvwwrh00m4J39drY3hzaupvBkVQlXJDwGMMrQ04ldQAdJAO3a5OOTVaKtQccg/Sda+o2aYE9iM+dZ9RZMqCpbVPJtHAm7uSQB7C55nbHKvF+ey5zAZKiQSIx0IlPvDERpbdv3ta/rv8AtvY0JcyjmzKqGatUiFW4kuo/1ZZFKDQT0GzcrYrVtbU5vTR00EP6egpReJbbnaw372xVabCff7fjz95FVWB4gvUS2hAWfoo5/wDzF2my7UQ9Wb9RGOQ9++NoWho4wpXQSLkk74rVWckApTC3+Nv4wpmY9SgKB3OxqJKNyIRNKpjCx6H1BCsWlTztzA+vqTi3PLWwV00gLVMbL5KbULBlvax5m/k5kcj325gM+owadVmzCXSwM2pFAcbXA823v64K0SU9bl0U6zyayP6glqo0NwWFwLGwNiN78vXCWY1jc3EIAZ7j5UVk8FTKrx6l2MY44GkEDVcC1zttfAmqqZ6iWWKo4JpXjdURqhTc2Gkm5vtYn598K1fFSx8Z4KungMelmVqviawFT4QAOZDe2q3QYXI5qvMa1isrwR9dDHygnkL/AM9sar+p5m5x/WdH8OyrVxv4frJtFTAzNRSiQhWJuChI5qf5wMeqd4WSKSV5IZOFLUTvwBGUIOm/xeU3F7WPI4FVOVT5VQ0lbT1XFGomOQN5gee4+uKfitXzVqLOEVNdZHapAbZZksGPpcaT73xlaggjdjHxHWbuCJNV5tWQSxU9PmAMTQtIZgCGfmNIYk7WHT7YiyHOWqfEMEitMs8hADvJsNPK5IJ6bnA6eCsq1g/UzoeBCIYlVNlQchf587Yp5dl1RHULM3lKMbaT1GCyoU8wVDMwxOo59UvVZkVnpf0rFbrEB5bC3mDAWIJ/2MVqOonp6DNYKSThSvSvJG1r6WUXv9MVaqeno6KgiDmSd7NPKZGYXI2AvysO3U4tUgSWugRj5JlaJvZlI/nEDMQ4YS8KDWVnOpYoY5f1FZKJWZizaz1PUDvgm08MKqWddJtYdwf4wo64lHwtI3U3sMbtUttwlCeW19OOky7jkmcoNjgCGM7EMdKhuJGn1aCDcKAbX974X9BJsd8EpZRXxU4RlSZIxGqPya3UHle/TFPgVDmRdEjGJS0igfAB1PpghAjHQSU1BVR1cU1BO0ah1iYsQSbixFuY2O/pjGZZpT5jBSxM9FTrAmkCGJhq2UXP+kffCy7EoCRe5PL/AH6/bHo3HMkqR2xQurvVQqtgdeIOxc5xG2TPnbLmoFq6GOF4khYrTHWUUGw1Xv1P1PLAuozmekEUVFUK8UYax0jcsd7/AEGAoCWO59MW8sjZ6xQsTyoDZlC32O35xPGjJMcsjqaasyBoxTxpNDdpJFRRYXCgHrvfbfpinWMY8jrKZZGV45FniA59m+x+wwMrqqbKaeoy+MKjVKrxyNyF5hR29cYyt9CvNKOJqsoDdbd/TCvTJbMvor9Q+nLGTLmFVAG1xwUa/HU1AuD6Ac2PtgjWZrDDT/psuDE76qmRQGP+VRso+p9cCqmd5nu7H0Hb0HbFfrhg2Ay+rSrT8n6wxQ1iVUCUdQ4V0sEZuTDoPfDdlOU5jJRyVSFQtOjGOSQ21MAbD62vhZ8L0NBUMZqq07Id4SbKB3Pf8d8O2XpURUzRUmhafiAPFO50Iq73B59tuXtiWysFsiFZpGCGxZyvxVHFDmhEYRmdBxGj5a9wfwMBnYnew3uMN/iDJGrpqquylo5ULGVoBfWoufhP7x5Se9u9sVK2llqPE881MYYooI1nWSRVdAiqtiQdjfbY98Ug8ThWVlTyIGjpX0cOZQFPI35Y1dzGRBXLxEHwv1X2P8Yu0eU1GZyNNLIlPGwLmaoJSMdeg5drC2I6vLKilqYaaoXyTbo6HWrWH7T9L8sbFTTOoRBmtfFHGBHDUyoAV2WzkW/GLfhfLKTN8zWlzColhV7qiwKNTvY2G+3p8x74d66gy/MfEkcEFOgppSeNXiTyxnU0sh7b/CO9rj1v+HcsoqfNNMMDVIppE0SOgR0c2BuxJVel1H5BwIyV4jtg3/ERTkVHFnbUFTUVDQmJSHK6GR7i6t25EY3ziaXJY0hpKRKJp0HnWYvIQvW45elrXw+58aLJ8xEdTVQBK1TMhWTZCpYW3su5te1vQbbgM6y6izUowJlKC3EicEgfcYFbMdyk1AD2znzxyyo02ktd7M3+I3P8HBuKgmgy+CVxeNr+YdDc7fY4InKaempDAJpADMspZl32FrffEFfU3pKanUkxw6gCepPpgwwY8SvRBVs+0HPzxLROsdQGkWFk5Ms19JHuNx7jEI0axrvbrbng7kjUTzBI4pQw/exU2+qnGt1Oio3tjML0NPlFSFlRpaGqI8ru2oH/ANuTj159+mA3iDxDmAmq8uLRrGh4TaFBJtsfNzsbnDfl9FIElp0kQxTecK9PGFZrWNyvP5b+uOXZleOtqgdQtI4sxuR5jzPfAVDkxGuYogWHvAU8r5rFCpZm4jOLb8kKgD5tiPPw1Bm2b0scAFG6X4ejQE+F7bb89vp2xS8F5icszeKsaKWRVuP6aBu3fbDD49rKbO6g11KFeCSl4l1cmzpf4u2xAscEMb5yLG3UDHiQ5VNms1RTyuyVQ84ijRN40Gx57fLHqJ6h4p5aKkFTNDOIY4S17lmBkJI73UX6XOEYOQ44moqWBezWJ+eDmV1EtMs7QyVEUKtHKYpbMX0sDe9h1XmOwwxQBjMjz3GbKKmmzqCRpi1FRiQRRANu7XDEWHLpvvzw25RNFLNJSZSZJq2nGqMXZxASQCbEb99O5NvQ4CZVkdBQ5YoYVPDqNUmxGzK5UEEbg3UduWxwVqcxjyfwxXrSRU9PCRwYFVSJrG4RizDc/Edjyv32nZduVBldbhgCZz/x1XmtzpgTGf04MIeLZX0s3mA6A32GF2GWSnkEsLtHIOTIbEfPFuanklpZK26JCjiMKTuT2Atblhs8BeA18TZXVZk1Ug/TSFTAyMbgC97g8/TDgMDE1nBOCZUynNf11EFrBHLIGZXlfy2JF0vYWsTcXwOzG3EGldC2B0g3tcb74cq/wlHk9PS1KSRwJWBkaSFH2sbdV7gcwMLNdSwIxWNjIF2vbSO17YyuosTtEs/VVadAzHOeOIFuSbKCT6DBXJ461phHBRpI55aogT9yMYp49BOlEHcnDF4fy6krZdVYzEKdowRb3II3Hpi1dHlcsZy7P+4wb+NYVoMvzNbLU0jrpN2jjiYjfrY3H0wleOqBqPNWkKaVnTiAdjyItYW5duuOzZZBBHTqKUBF0WCggAW7AbdcBfF/hH/qU0QFTDC0LsCJTYyBgDYW9VY4S9KVKWzD/drtURW6j8/7EnwJHHlWWtmlWQiQo0wJHL29bAYSKyvlrZKiaVzqllaV1U+XzH6bYeqySoy+dcnrpIpWp50Djbfrv39L9b/KircDMoqlUj4U07QuAo3BB2+tsR18Et3mbYMqAOMRKgZeKhcBl1DUDyIvhxzCigipeLBpp4kIitfa583Ltt074kkEBoquBY7DUxNlHUYo18ssVLHH5mhlAcoykhbi1zvcHlh6tk8xLJtn/9k=", "type": "news"}, "202": {"title": "World Mental Health Day: The mental health disparities faced ...", "snippet": "\u201cThere's a high likelihood that (the pandemic) is also affecting mental \nhealth and well-being for these populations as well,\u201d added Smedley, who ...", "uploaded": "1 day ago", "url": "https://www.cnn.com/interactive/2020/10/health/mental-health-people-of-color-wellness/", "thumbnail": "data:image/jpeg;base64,/9j/4AAQSkZJRgABAQAAAQABAAD/2wCEAAkGBwgHBgkIBwgKCgkLDRYPDQwMDRsUFRAWIB0iIiAdHx8kKDQsJCYxJx8fLT0tMTU3Ojo6Iys/RD84QzQ5OjcBCgoKDQwNGg8PGjclHyU3Nzc3Nzc3Nzc3Nzc3Nzc3Nzc3Nzc3Nzc3Nzc3Nzc3Nzc3Nzc3Nzc3Nzc3Nzc3Nzc3N//AABEIAHAAcAMBIgACEQEDEQH/xAAaAAACAwEBAAAAAAAAAAAAAAAEBQECAwYA/8QANBAAAgEDAwMCBAQGAgMAAAAAAQIDAAQREiExBRNBIlEUYXGBMpGhsQYjUsHR8EKCFTNi/8QAGQEAAwEBAQAAAAAAAAAAAAAAAQIDBAAF/8QAIhEAAgICAwACAwEAAAAAAAAAAAECEQMhEiIxQeETUWEE/9oADAMBAAIRAxEAPwCmknx9qlU/+aJUe9W0gHisx7VgpjzzULbljxTCGEMeKZWlvGyEnkEjAPH+/wB6NCuVC226eoyzj0jnevduB2ZLaIvoG51YFMOp9tLQqxxqOFwPNZdPQCFB8OUyMM1MJbqxbKskF5GzBSiDUF4Bou1EsgM8keNWAoJHFbXduVaSXBZHXDL7AeavZZMJSbJaPGonztXHN3Evp1AhhkGsFstMwlWRgRtpxtiita9wRoAzAkMoO6jHNb6MCiJtGDJlWBPIoS7t4VTWxIPjNFS28rXA0THRjyP0oaa3vJQ6bOg48a64eK/osmt8DI4oUqRt48706WzuGI7iqFG2AaDltdD85pGiqaNWSqiIBs0UIweasYx44oCWetQispkOEJxvTCWVEZQo1M/GDQKRgjQwyPIq3w2lT2WJORgE4/I0yA0mX6mvdhVggYggtnkjiiLSYXMeoLpwcEHfB9hQTxyRxjuAlQf6sj/c1CCWNS6uyxyHkEbkUQ8bjQVdoJ4WjjfDKwJXfO1Ds0ciarqHUQBh03GD70dZWpUtMZGcuBuRitOw8dwZIlUqwGoZxj50RLS0LbCS3iJDYVy3pYA7g8b0wlOJVQFdxlvoKEktAt20bRgrIdSeMe9SbWS0OQCYyfUB5H1rhmkw4rvQ11OIvRglmU6CPete/hNUvp1j0INyfnQTQzTMXlc7bAkc/SuFjDdslLyXu6GVQW40nihbg63Zvc5ontoi4Ub+SeTWTRk0jZRUvAowEbGqdvHNOzCrAjSMnigmh2BHmuaJKVgYT2FWEeKJCYODU6ABljge9cHkYNEJE0NnFEPbx3iKjHSU8r5q3aNXCafG5onNkqrQZ1OZeMAkA4q+tGjJVsNj24NeEZx7D9qkLrzhg2PY0bEA54hKQWJyDkEV7TLEoETGT3VqL7Pk7fPNZF4RJo1gn9K4dMDjtyoZ20pqzkKNx96nWkq/y2DKPY5o2aIlGGdyCMmhbKzFvAIkwQOWA5NHj1bJvK+aiZGPO/mqlaNaA4rCQKjpExw7glR7gYz+4paZTml6OtAdTpOxHOKGtIJcNHMhOD6X+VYid0J7QUFycIBvvWs80qx5uZI7dDgFSdyCcccnem0TUWtGhgwcHkc0HfdkskTSKHEi4XO/OazjuJ5oylpqXWctcOoz9t6IsbBYhlVMkuN3IpOW9DvF17MJEW1WSGi44dMagjBxV1jxTpEeVCdDJdSBIvSHBIyNsCqSpNaSHKnY4DY9LeaexKqokb7adlJ4oC+dblYgCwIdl0Eb7EjP6frTUNHJ2oBuE13DKw1MWwgJ4pjadPji0OwzKNieRn5UIlrr7xDaEiTVqxnOKR3/AFGWco0dxMigYYliNR58flSSkorZZQeTUXR1MkDtI2kZzv7Y8b0B0iHuRyDUpIlZcjfgf7+dc58TMAD8VP5yCSdxTzpNrLYiUSSg6yPUM785/tQjmTVULk/yuLUr8G5t0/p/M0rura3e7i1qWcE9tvY08jwUTJ9TDIpD1m8fuwtFBmJQWLnxll/x+tUUlHbM0oSmqj+zG7ufhpALd1eRfJwCv1zUWnT5LqXu3WpmcnCauc/t9qJtbZhgvqZzuFDEgfbajby4h6YYpGLBgcNlT5FRrltm1yrrH0tHZSiWcSNhUCFVQDzzv75prFZxRAiNSPnnc0otP4h6cbiZp5CpOnThCRgD/OafQTRz26XETAxuNSn3FWXH4MMvyRXYClW4WbQgjVSN2bfNWkKW0INw4UAfiY4z9qE6x1ZbfT8PKNQBG3/LP+PekcVvPeSia8Zjv6Isn/fFCUq0VhiclctIYTdXedu3YJnf/wBzcJ9Pc1EFvMqGUlpW1et9OOfpTaysEjhZnhy6nCpjONvalt3/ABL8HcNbXVuxcY3UDYH70r1uTGVSfHGgW+bqcCx/AwmWOZW7iaSduBkfc0rNne8y9JiIxjaFt/1oGK26ZkrG84Pk9tf8/Om1h0uBZIbuKWQrucNGF5UjkH51Fvkzal+NfRNnaJMJDd9OjhYEBfSy59/P0pogaV1Vcs+ePc1UZJ0hcknjwabQ2Wi0b0q8zr+XmnhGzNlyVtlEV5MQqAqxEZkB/b/felbRrIhWRQUPKng10FtEsMUaYAYjJ2AJPmqzWUM27Lhv6l2qko2Z4ZUmbpZwxsrJEqsvBFJuqwul2zMMK/4TjOdqeNKACzHAxkn2pdJNLdt2XRFVhnB3I808o2qFxykpWc1JbToE7b3U2eSsqpjH1FadO6tcdPEirHJJ3AMNNcqwjxngD6/pTC4t2tZCp/D4Pgill3ZrjuR9qJVUk/yA5PzrPtPRtuM1Ugi0ie9uDN3O/Mx8ADH5H2rqbO2hjtlCoNxk5G5NcV07qPwNwmi5Ij1etEtFGofWuhb+JrBIVmkMqhs4ym+3PFUhKKVtkM8MjaS8LdavgbQnpd7ALouuSZF48jfauWmbq8jF5bi1kbbMjNDWUkHSApHx9wATyIMjmt7fpthcxu1tdTOAxDfy8b4+f1qUpObNOPHHFH6CenpeKX+OSFlK7YSI7/8AUUaQNIGAB+32qfwltsb1KRu7KqrknhfeilehJP5N7K1aZioX57nGKOjmfp4aCRFJ/Epz70TaQJCgbTiQr6iTk1NzLFApuJc4UYJAzyQK0xjRink5PfgsvOq2kF/aSTMNKxuGbtklScbbD5U0W7ilRHtyJQ49IVsH8jSq/wCnuzuREskROdIxt9qU28Vz0ucy9PJ32aF/bb381Nzae0UjhhKNxezoI5TMmvB0twDWNzHKJRNBhmxgqfavWrMpaEgFUOzA/eiM+1UF8YO0nxSvBMBHIvAO/wCVAFShwRgqaZS20MpDOvqHBGxoW9ijhCMrLH49T4yfvU5rVlISV0K78ThHnjurgYA9AfAIz/ilknVe8F7tpDIwBC92Ryfn/wAqJuYr57iV7W9iRM+kfEL7bioEHV2Qdu77mOSLoH+/yrO2zbFRXtGVpNaXdykP/jrcas/gLL4PG/ypvBHFACsSqgJyRnk1Ww+JS3jS6kLSZOpi2rbO36GtV/pyTj3pkic3ekWG5xwKtHI1pdAshBQkEH2IrWyQvMGb8Kb1e/s2ldpUYAkAaT5qsF8kZSV8WHRXXxKkwr6RsS/7ClHV+rFf5FuULA+tgQwGPGc58UHNczRI9vb97Sx3YwurAg74I8VFtbDHclAdm3wSSMY85FdKb8QI4Y+sOs+o37yg3JjCE409rSf3NNZ4klBEq58ZHNC2duIwJZfx8gHxRQYNwR+dNFOtk8jV9T//2Q==", "type": "news"}, "203": {"title": "Brockton navigates mental health crisis inflamed by pandemic, racial inequity", "snippet": "BROCKTON \u2013 Before the coronavirus pandemic came to the city, Brazilian-born \nmental health counselor Lucileide Marques Chaves recalled how ...", "uploaded": "6 hours ago", "url": "https://www.enterprisenews.com/news/20201011/brockton-navigates-mental-health-crisis-inflamed-by-pandemic-racial-inequity", "thumbnail": "data:image/jpeg;base64,/9j/4AAQSkZJRgABAQAAAQABAAD/2wCEAAkGBwgHBgkIBwgKCgkLDRYPDQwMDRsUFRAWIB0iIiAdHx8kKDQsJCYxJx8fLT0tMTU3Ojo6Iys/RD84QzQ5OjcBCgoKDQwNGg8PGjclHyU3Nzc3Nzc3Nzc3Nzc3Nzc3Nzc3Nzc3Nzc3Nzc3Nzc3Nzc3Nzc3Nzc3Nzc3Nzc3Nzc3N//AABEIAHAAcAMBIgACEQEDEQH/xAAbAAACAwEBAQAAAAAAAAAAAAAEBgMFBwIBAP/EAD8QAAECBAQDBAcFBQkAAAAAAAECAwAEBREGEiExE0FRByJhcRQygZGhscEjQlLR8DVygpLhFSQzNENUY6Kj/8QAGQEAAwEBAQAAAAAAAAAAAAAAAQIDAAQF/8QAIREAAgEEAgMBAQAAAAAAAAAAAAECAxESIQQyIjEzQSP/2gAMAwEAAhEDEQA/AKbFh4dRoD3JM442f50GHVraEjHIysyLm3BrFvekH6Q8MG6REqe4IrPsz6YFkIPRURyRst1OhAc38hEsyPs0+ChEEssocmNRYOD3WMUEZ9IADHtPULd6XWNPafrGnIGkZfKupTi+juEixQ6NP3Y0xt9GX1hCx9sMvSJ49iIPp6iPQ6k8xDiEkVGKP2QvWwU4gE9BmEWYdT1EVeJlhVNCARdbqU/OMYTpgfYzeUEnidzTzv8AWF+nuNsSbzy3MiEhWZS9AlPUwxTRyS82oqT3XLD4j6wrOSzk3Qp+WaKCt1paEgmwubWjGG6W7UcJUynyzD0y46+02EqEvLlYHhm2+McS3a/RalUWKbISFQWuYWG0uLShCQTz3v8ACMplcDVGZnjKmZlm1hsOX1Vpr4DpDRh7s7eptYk512eC+A4F5Ut2B+MCeothj2QJ2lOSTUgtlubbVNGbQ9wb94CxBNukOEmrMw2rqkGKnEWGKfVJ9T0yleci10qtFxKtJaZQ2m9kAAXMSo/NFKndnU1oyD0UICQbOzaQdLptp+9B02B6Mb/iHzgJlKnZuaaSDYhBHvMVJspMUzyqXPUqcQ1xsoeTkKyjUhPOx8Yf6IgztGbqE0oyYU3xCkuZgkcyTp0hB7QJUtyMiSDdD5Cj4lJ/KLLH+Imqbhan0ZhQExNNZnSPutAkW/iOnkDE8vJopjeKYFibFFQIy0RxxDSvVX99Q6+AhXlcd4jp0xnem1zTSfWaf2PkdwY8lZh5bVtswFz+BPU+JhioeHaRUUTD1RQlx0AZWiuxAG5tzgN47YyjlpDxhCtyuKaWmdlVvNLDnCeZUq5bXp7xqNYNxNLehNySVuFzjTOQDXkhZ+kKvZjS2afiqqyks643Lrk0OJZJ+8FkE+4iHHGTYBpJTmzGaVuf+NcVi01cjJNOwtzFxLTJUm+Veth4GKajryNOXTqCRp7ItpooEpMkXOveHjYxT0oJDKwvcqOhPPTnBAF07XEx3/yaN/NUNTeihC1IJAxMMo09DRzvfVUNCRGqfNmh2RR1DR8Ry2Y7qWjyYjbIiHH3TRar3Z1NXMsrzHzgen/tZ4i9sqT12METOssv2fMRXIqUnS6muZn3Q2yUbEElXgAN4sSZ52iJz0htwpUCJhB6clRmeMH3JjEMy6FcTIEIbG9gEgWHtvDRi3F7dal1SshLqbaKwriunvEi+wG0JE1MIF8yFKv6xvY+BBieHnkOpeOIz4Nl3X2PSFJzthRTdZ0Qr8ShDnRqHRXJxb5nFkpbIaUt3KjidU9T1tCNguv/ANjpdS+kqkZk9+w7zZ6j2Rc4xqFPclJaVokwh2Xd73DZOwG5I28TE2m5WOiLWB3h8Vei4kp1WemfS1HO07Y2Cmza4HwPmI1DGT136MEnRTriv/Mj6wj4LNNelZRhyZbcV3HnG/S1LW3ci/dygIG9xe/WG/GjgRVKMlKhoHzb+ED6xaD/AA5prdylmjeXmRy3Px/OKWlnVWY/fUbbcxFpMk+jzfK5+n9YqaSrcn8RJ98OIWtP1xIi3+zR81Q0n1TCpTVXxEyeXoaPmYaQbi0Cr82GHdFJVP8AFQYgbMTVf10GBWlp2Kh13iHG3SRWv3ZPMH+7Lv0jP8dqz1FtOfQN6gcv1pD5NqySi1K0Ta1/OMqrU6Z2ovvq2Us5R4DQfCOgiAZ9bc4GdIcNk2NuZ6x9MKIIINrR8ymyWyehgmLfCsh6VMKl5hOZh26b5tUKsdYq2GlUOuZ1jMhh0pc0vdu9jf2GPSlJvmAN/CPmxlKjyJ28Iyp/ozno2+m0Gg0OgTM3R3FTDjssU8Yu51L6bafCB8TYgp825hupomEJaXIuuLzEAoKsmhHI6K90JvZrOaTlPWpIbCC43fkTvb9c4TqqtxyYc+0UUsKISkm4SknlEoryaGluKY/TeKaa22+2HyvMdMovyilbxdKyYVw2FuE9e7CklzONfbrBrNLmH6RMVVlCVS8s8lp226CoXB8uUUJlwvHc6iZTMScu024loNpKu9oPD2ww9n2KaxXcSqYn38zCZdS8gQEi+ZIG3mYzhCVOKIQkqsLmwvYdTD72WypaxC65w0pAlyE9+6iCtOpESrv+bKUl5odMQOFpsOAA2OxgVhLc0htbzLYK20qKQMwB8Lx3i1aESJKzl10PjygCkzjbroQ2oKCkX0O3h8YlxPkPyO5Hi5lLFEcfYBTwlAqCeYOn1EZipW941fE4U5h6oJTvwSfdrGRr+UdRAicWniJBAOsTFQ5QA44Uugi9xfaJ2nA4O4dekEwQV2sY5Lg5QO+5kRc9YG4xPqgnyhkwMYMOVFFOrcu+4qzZCkL8iDb42gF23pDy3FEFTd/OK+XWszbWZJAzc4JqCrLbBP3AYR+7hvqxC2rU6w003E8pKYNnaCuScW7NuFSnswCRtlPW4t0hTb2vHUYwfT51qTM4HGeNxpZbCNbZSq3e+EOPZK4V1ybWQkK4AzK694Rn14f+yH9pVJXRhPzMR5HyZWj3Q4Y3SpdJWEC6riwhQws+pNXDatD09hhyxa2XaS4lN7kcoT6NLiXqTOdaASNATe/6+kQ4nQpyF5DdVhnpM6j8Uusf9TGNFVrBRvfYdY1LFM/6NQJtaD3lp4QtpqrT5XjJlKLa728I7TmJxLtm3JW+YRE40UKC078/GOw8Da1wQNQesNGCsPoxBOL9LVlkmk/aWVlK1ckjp1v+cCUlFXYVFydkKLtrJB5mO05QBoIcMR9n1RpzvFp4VOyt9kp+0T5jn5j3QszMtNSekxKzLHL7RlSBf2iDCcZK6ZpRlF2YMhJ4mci2VJIv5RHUCDMG1tAB3fKCBmCStQIFtNdd4Cm8ynVLWq6lG94MgI9TtHjq8qbxGFK0sDqLxGvMsnnAMdoUVq7x0+caV2UJQl2prQiwDKdeuiozBHrAG/sjT+yq6WKsbK9VIGYWPqr5RDk/JlaHdDniJWWlvKtsmECn0xyrTt1ktMIsoA7np5RoVSs5JrB6QutsJTrc36jSOPj1MYtHVUp5O4r4xklU9qTQXXF5isjMu+2WFzKld8w3hkxw0+HJV5aytk5ka7pO/wAbfCFdtXKPRhJSjdHFOOLsfOocUAlAT++YKps7PUtWaWmloVf1RsYiBEep5q67Q2KloW7W0P8ARO0VTEsv+2GLqbAyqZ/1D01OhgDEWOqlXGFy0uhiUk1ghSEWWtaehUfoB5wouFCwOInYWunS0CqlW1G7LgB6XyH8vjCKlGLukO6kmrMlmgUMqUTuRFa4u5vBK2JjMEOLcIP3VQXL09O7nuhxCWkVPLKegTkqHZUqvxG9HGz+IX38uY9kez9HbbWlZVdCxmaWj1HU9QTseo5R644zLWQRlzD1rR0xPOMoLIyuyyzfIvVN+o6HxEPllqRNQx3EGQ00x6idesPnZwoGUqqx1SD/ACq/OEOZW0FnhFViL2VuPC/OHfs3OWmVU9VpsfZ/WOTlaps6ePuaZ//Z", "type": "news"}, "204": {"title": "World Mental Health Day: It's time to end the stigma", "snippet": "\"Mental health is just as important as your physical health,\" NAMI of \nGreater Toledo director Robin Isenberg said. This video file cannot be \nplayed ...", "uploaded": "13 hours ago", "url": "https://www.wtol.com/article/news/local/world-mental-health-day-its-time-to-end-the-stigma/512-7b783289-8663-4711-ab26-e616f7862412", "thumbnail": "data:image/jpeg;base64,/9j/4AAQSkZJRgABAQAAAQABAAD/2wCEAAkGBwgHBgkIBwgKCgkLDRYPDQwMDRsUFRAWIB0iIiAdHx8kKDQsJCYxJx8fLT0tMTU3Ojo6Iys/RD84QzQ5OjcBCgoKDQwNGg8PGjclHyU3Nzc3Nzc3Nzc3Nzc3Nzc3Nzc3Nzc3Nzc3Nzc3Nzc3Nzc3Nzc3Nzc3Nzc3Nzc3Nzc3N//AABEIAHAAcAMBIgACEQEDEQH/xAAcAAACAgMBAQAAAAAAAAAAAAADBQQGAQIHAAj/xABAEAACAQIEAwYDBQYCCwAAAAABAgMEEQAFEiEGMUETIlFhcYEUMpEjocHR8AcVQlKSsSSCFjNDU2Jyc3SywuH/xAAYAQADAQEAAAAAAAAAAAAAAAACAwQBAP/EACgRAAICAQQBAwQDAQAAAAAAAAABAhEDBCExQRITUfAUIpGhYbHRBf/aAAwDAQACEQMRAD8A57U5hLVcMd50Zoaorq02I1J+YGLFxE5ObU8wn0JLGrWJbrfew9RhwnAObNl9dTPkikM6NGO1iGrSSP5/A3wXMuCuIqiny5v3SHljhVJVNVECpAHXXbATX2hYtpFeSWJY5Q1YTrTSAqvsbg/hjWCpp6d1knLVCRkNstree/TFjg4FzwzL22SxBN73q1JG3/UwKp4F4ikgZUySANtYLVJvv4mTCYqnwUzaae4ofOstpMmqhQ5dHp7VRMs4Nit2BA9+mDyZ5kj0mcIlIjmOFZHjMRAbvAi/1xKqeAuJno66OPKFLyuGRVqYd++p6v4asDp+AuKQ9dryggTUWhf8XBu4VRb5/EHyxQRtWI6pkPELOqoFraWwRTfSew8SeXd+/EiglSXs2VQBUZQ6gAgm41DDkcC8TfvXLKhspYxxwxrMfioDptcNfv77HpgmScB5/RNlKzZbIFhSohlb4iI6VYgqTZ+u/LAtBKVEShdXaCUn7SSWlcbXFtBH/riJTC9PUG5NjItyLf7e2HtPwhnaUFFHJls6yRrBrUENbSWvyJG18DThXO6aKfVlk9jI5Hy3N5tQ5HwxlAt2L8+pIZqgSSIWYRADv26nEakh7ONDFTJyNi0h2G9+vhg/EOWFq6WeanqFIsLlSoIt5jzxBpFEcYEdM5spXd+hBB6eeJ5cstg9ifLJUSRM8iojKrjun/gPmcMpXdo3+02jjPLnfsj+eD8P8PJm2WySvUmm1Mydmqa+g3vqA64sP+jNI2vVUzHWpB0oB/CF8T4YbGLolybyZctWMasa49h4JpU1UVLTvPUSLHEguzMbAYRRcS1Fc8RyzLi0M5PYy1MhjMtuZRACxHmdI88J+NpPjuI8myaZyKOSRXlXo5LWF/YH64mQ10scFZW0yI2Y1tf+76YOO7CqHSNvAAM1uuLIYEoKT3bJpZW5NLZIePV5nS71VFFLH1NJMWcDqdDAX9jfyxPpqiOrgSeB1eOQXVhyIwny2aloXmKNrjjkWGpzCoa7TTFgoQf5mAPQE2HWxoJFopc7kQ/YwuJdPQN2YZvS+x9ScJlBPoapMhtxrkSBy1bJ3GKsBTyGx9l8sM5s6y6DLEzKWrjWjcApLY970Fr38rY5hRD4X9nOYO3z1dZFHc8yEsx/sfrhhnFJLLLwtkdOEMsdOH0yfKWbvEn+k/XFktHjur7f6RMtROr+bl5yniTKs2qTT0VSWnUXMbxPG1vIMBf2xvJxFlEcskUmZ00ckTaXVpACD4b4pmU1FRUccZlmuaGEtldM5fsb6LgaRa/+bCJPsOCqqrmUPV5vWBVYC5IjJY2/zEj3x30cHKr9v2a9RKuPc63Dm1LLIsUFdC8jC6qkwJItfYX8MEkkilbspeykY76GAJ+hxzuDLIm41yrKYY0RMqgVqmRAAS4UOxJ694qPc4ncEoM54izfiJwCrN2VOxHS34KE+pwnJpoxi5X1f+DIZpSdV2XVKamVdKU0CqdyFjAF/bGWpKWRdLQJbxW6n6jBBjIxHRQCx7HsexxxXOMeG3zqKGoo37KvprmNibBhe9vIg7g/niqS1mf0tUJKjJakT/EJUsEUshlXYsukEDUuxHLqOox0Gqpa6SoElLXdjHYXjMQa5s2/3r48uWNIcvrV0drm0zm5LMEC6rn7v11tizFqPCCUqZPPF5O0VvKKPM63I8toDQSU6w1Uk1Q1V3Vfvs6GwOokMVJGwOm1wMWWsypzkFVQUshM88bAzSndnbmxt69PIDG65USJBLW1UodCh1MBYEre39IH1wBsqoY1UzVM1yCSxmsW335euAnlTd8dhRx0qEFRwRVT8NZflBq4V7GeSWocK1m1EgW9AcNxkDLxec/mqYuySLs4YNNindCje/m39WCRLkLBKlaqIghtLNUnYMpB2v8Ayg+3LBmp8iSIo5pkWQqWHakaipIHXoSf0Ma9RJ8v4zFhS6+IQUvB9dBkebwCrp3rM0dC84BC6NVyPe5/qwVeEJ/jOHkeSE0WVpeRQTqeQnUxAt1YLhotNw8vZxo8Q1uVQ9s1iV32N7beN7XFuYwTsMkEUbidAkVlUiovuSSPW5J3/LG/Uy9/lUZ6K9hFS8OZ1TUefVbfDtmmZHRFpksqoSdW5HgfDoMWDhjKv3NklNRtYyqC0pBvdybn8vbGRRUUGlxXzgKyjvVJYE32B/W+GtiTex3wGTPKar5sHDEouzXGRjNsbKMTjROs+aziRTQx0uxKO1QJDcPb5QvIrve+18aiDOmWPVVUcbBbNaIsCbDe1xyNxtbb12a2Pnjw3PXHHCuOkzSSBkqcy7KTtCQ9PCvyWFhZgd73Pv74X0iwmvkZRnLNI7RKxvoAtpY+AA53PXcdcOKXNKGsd0pKqOV411OEubDC2PiqknJFBSVtUw/3cP54Fziux0dPlk3UeAK0sNQ7OmS5jLG+156zQpFxyUvta3h6X54JluXOuuX/AEfoKYVEJ1q0+prj5Vay7j/x8Dg9XnlTTZPUZhNlskLI6rHFM1tdyN9htzP0wtqM8zyLKUzVqeijpn06QWJY3NhtgZZYobDRZZ+3Nc9jN8trHjdYo8rp3KEI605k0ty5G1x/fywZaSuSriOnL5ItRDXhs0abmwPW5Nunjv1VVPElXJT5dDR0ypXVq6u/usYvYHzvz9MYzdM8yih+PfOVn0soaI06qDcgbePPwGMeVI2Oim6Umk3x/I0jy6uWlELvlspRAilqSwO9zcA2F9zYdcH+Dn7QxmHL1pTJqAEZJA3HLkTY8/XnhBnPEFaKDKjSN8PUVKmSTSgewvYWBB57n2xKyebMauqAXOamZIxreOTLBFrHgGPI45Zk3SNehnGHnJpfkdfujLdv8DTiwAFoxsBga5HlawdglDCkPPRGNI+UL0PgAPTFaHEVdPUyLVVseUsD3IpKRn+pPLFsyztzRRtVTwzyNv2kK2Ujpb88bDIp8C82mlhScn8/ojyZFl8urXFJZuYFRIAfbV5n1xtWTUnD2UVNZI0hihXUe0lLsx5Bbk9TYe+GIxyj9rnEPb5lT5BTSfZ057SrAPNyAVU+im5/5h4Y2cvGLZMXLjhSchcg8pUv02vb8cLuHKrPBlNPBluXwtChfTPJIAD3ieV78ycWfM6CLM6J6ScssblSSvPYg/hjfLaGHLaRKWm1dkhJGo3O5ud8A8beTyvYvx6nHDTem1bu/wCClcD92bNb7WpjiBw9G3YOezzVtdrLR91W58zjo9LRU1Jq+FgjiLfNoUC+Nq6oFHSTVTo7rDGzsqWuQBfa+2BWDZW+B0/+knKTUea/RWarLa2u4aSipqGSmZZ9QWpn1MV3JJPqcay8FI0VG9NUdjURgdqXXtFJ8gTtv7YZz5zmFpFosjqZZF5a5ERWs29mJty1c7XNuhuMxrxFNVoZjRwU6yboLs7rc7X3Cm1h1vY8tXdP0Yvdky12WKqO27f5N80yOlzUxvUFlniWyzwnSfpv1+mBDhqmkkR8wqaqu0fKs73UewwabKHlneV6+q0aywUNbQDpIAPkQ1jv8xHQYjx5fQ01viMyd2AQapZwPlFhtfa45+PPBOELsUtRmiqUg2YZBTV1clY01RFLGoVOyYAKBytt54JHlGiGaM5jXv2qae9Nuvptgv70y65vmFJ7Tr+eNTnGWL82Y0YvyvOo/HHeMLO+oytJN7Iiy8OrUoIa3Mq6pp1IIjeQD7wL4cwxxwxJFEgSNAFVR0GIQzfLCLrmVER/3C/ngqV9G/y1dMfSZT+OOUYx3QM808iqT2BcRZvFkWS1WZTLrEKd1L21sbBV8rkjfoLnpj51lefMM3mmqmZJpG7R3Y3u5FmJHIb3O3Lli+/tX4i+KzBMqopVMVGNctjcPIRy8wFP1J8Mc9+LjlhCKAm1tHUW8sJyzfQp2uj6bxkDHMa39oOaTwF8vhpU8VO7qPQ8zz2APLlhDVcY5vURzfFZhUIUFtCkJ3vAhQPuGG+quh608uztU88NMmuomjiT+aRwo+/CDNuO+Gsp0mqzSJ3/AIY4VaRj/SDb3xx8iSSdagr2kpJuxOq1+QDMfW/r0wi4hAjnpYy6MimS6gEWJK3B5eXLGRyWzp4fFXZ1Os/a1FPJ2WSZVUVLEGzydzYcyB15HqMVnNePuLamO8bw0MTWCiLSzHy6nCIxtQTFayQdjbdQ12QEbeR58+npvgkb0vxBqD2QjgJWJSxLSb2LXG2xv9OuO82b6aXICjravOYZJcyq5qmcyEK0tm08jvcbD0xuaeBnDa4nsoBBKhieVtXLxO/l1xE4XiZqdm/hEtjuCb7ch154dZY1aZ5lDa1Um4dVU7A+IuDboLYCXIeNfaR4wKeoVV+ycXBjcklT52H59fDHpo0c3ESPGL6dDaLGw673OJuqVYQGAWRt9SOb7enX+wONlnqKeRnTWYnuCUe3TyPPn1wFjPEXvRVPbmWSiaSxVmGq9z4kgdf1cYi1NIZ2adqaJWckkIAABtawG2H8McsFaPhlAk37VGaMKdudm22H1v8AXKRxCMmJmhglbd0iB3PgNvptzxwLxpqmIIKFFdBHEJGB+VbWHnztyxPSejnhEFdlkTtYqkqsxIt5jf8AXhhlSZHU1zdrRJM6uxvKCEVvBr3FunL78P8ALuEJVbVWVzBdyYIdxc8+8R+H98DXYhYkpW2VWSCWFdMzpTwAd64tsNxbkR4+OIsNPHDKmiQqx3+1itaxuAdyB+IxJaCSteNoY2jMjkJIysqp4mxNrewsMaZeVgqtSR6juVdwoJX0a9r/AFxpZ2YhilN5JneQSkoJO0Ox3FwQD9fwwo4olfs4EYhUgkIKXuQxG9/6Rv1588WSeBpbJT09xMtwoNwAOZAstgTtyt4bYScaQLFlyhywlWbdFfuXK3LW5Ab2HLrgoPcVlX2sxWNIYo1UsDINILXOgbX9rX/W+I8MMlNOIlJ1Kt4ADq0jr12tzw+jp5DUmtDMNEaoO2SwBZNTAE2/hKb9d8Rap4KOMygqtVThXWIRhlvfvbm/S4/QwXdGeNqxPwzqFLMiXQGQAlT3rWH/AMxbKeV0EEojCzMGH2iFxLc+JsFAN7WuPHfFV4TElQ08NMhk+11oBvvtvbrb8cXynyGtq6dYZaaOlDtqlJY3Y3v8o5+9sZPk3G/t5EtRJUw1N4V1SG/K1+rEW+uD5fTVc8Zhp6MTamD/AOrIsbbDcd0elvO2LlBktBG6F4UkKDu7AKNh0HphkhVUVVUBQDYAWAwB0snsVei4WlcFqx44GZibRlnYbAbEnb78PaDJ6Gjt2cRd/wCeVi5+/Ye2JwZSdJsQOt+eM79bm2xGOFuTYYDkRb3ON1VSLD1GBDpq6e+Nxa1+Qxxh/9k=", "type": "news"}, "205": {"title": "These mental health crises ended in fatal police encounters. Now, some communities are trying a new approach", "snippet": "The next day, June 2, 2019, Walnut Creek, California, police responded to \nmultiple 911 calls about Hall, 23, who was having a mental health ...", "uploaded": "1 day ago", "url": "https://www.cnn.com/2020/10/10/us/police-mental-health-emergencies/index.html", "thumbnail": "https://encrypted-tbn0.gstatic.com/images?q=tbn:ANd9GcQzFwOCEUF2v4pF0j9vne9zroScDC_jwkZ1WhTNWmMCrgobxuW0vNGQRDw&usqp=CAI&s", "type": "news"}, "206": {"title": "New local clothing line supports mental health work", "snippet": "Created, designed and printed by Dolan Tierney, the signature hoodie \nhighlights the focus of mental health with a heart intertwined within \nthe ...", "uploaded": "13 hours ago", "url": "https://kstp.com/minnesota-news/new-local-clothing-line-supports-mental-health-work/5890034/?cat=12196", "thumbnail": "https://encrypted-tbn0.gstatic.com/images?q=tbn:ANd9GcTNP9rie-Bwfib5DVpfd7VP3TA2Ump07c9jA8vKLY2AiyyeHBEETtH_6HU&usqp=CAI&s", "type": "news"}, "207": {"title": "5 myths about mental illness: Find help, hope and healing", "snippet": "Mental health conditions are uncommon. False. Mental illness is more \nprevalent than many people think. One in five Americans experience it in ...", "uploaded": "23 mins ago", "url": "https://www.agrinews-pubs.com/2020/10/11/5-myths-about-mental-illness-find-help-hope-and-healing/a529ek8/", "thumbnail": "https://encrypted-tbn0.gstatic.com/images?q=tbn:ANd9GcSAGwCVtlBVabzKfhcg6qtxwAFoq0JBbXwmP391vjVq6Bl7VHBd7306UC4&usqp=CAI&s", "type": "news"}, "208": {"title": "Langreck: My struggle with mental health | agrinews-pubs.com", "snippet": "Words like \u201cpanic,\u201d \u201canxiety\u201d and \u201cmental health\u201d have always seemed to \nhave a stigma associated with them, and talking about them in public ...", "uploaded": "15 hours ago", "url": "https://www.agrinews-pubs.com/2020/10/11/langreck-my-struggle-with-mental-health/algzaf3/", "thumbnail": "https://encrypted-tbn0.gstatic.com/images?q=tbn:ANd9GcSAuhvsHC4VBIw1asUPvIfszhlUWsbHrQKFxKT9KY09c3BWhNly1CsI9ss&usqp=CAI&s", "type": "news"}, "209": {"title": "Skagway highlights mental health care", "snippet": "The municipality declared Sept. 6-12 Suicide Prevention Week, the first \ntime the municipality has recognized the nationwide mental health ...", "uploaded": "14 hours ago", "url": "https://skagwaynews.com/2020/10/10/skagway-highlights-mental-health-care/", "thumbnail": "https://encrypted-tbn0.gstatic.com/images?q=tbn:ANd9GcSVnp3ry0AoogYh2RyiIf3I0GPAooULoMZewmek7Uo_KriTUa-9BSON-14&usqp=CAI&s", "type": "news"}, "210": {"title": "Kansas ERs burdened by worsening mental health crisis", "snippet": "TOPEKA \u2014 Emergency rooms across Kansas are seeing an increase in people \nwith behavioral and mental health issues seeking care amid ...", "uploaded": "5 hours ago", "url": "https://salinapost.com/posts/5fa23bd1-cf89-4daf-8e77-4f8ea3bd4fef", "thumbnail": "https://encrypted-tbn0.gstatic.com/images?q=tbn:ANd9GcQHkiaM0hqEz3ntEEvZmuDg7wGm4wrQ3GfSGWlGTv0fJByYE5tiLoQoLQk&usqp=CAI&s", "type": "news"}, "211": {"title": "'It\u2019s OK to not be OK': Mindy Kaling, celebrities share encouraging words on World Mental Health Day", "snippet": "Your mental health matters. You matter,\" she wrote. Actress Lily Collins \ntook to Instagram to share a photo and an excerpt from a book that \nreads: ...", "uploaded": "21 hours ago", "url": "https://www.usatoday.com/story/entertainment/celebrities/2020/10/10/world-mental-health-day-lily-collins-mindy-kaling/5954405002/", "thumbnail": "https://encrypted-tbn0.gstatic.com/images?q=tbn:ANd9GcRwHySncr-YS9SMpgKtMsxgEGloLs3DpYgEWeQY85U3Ia_tG1JGtsT1ixI&usqp=CAI&s", "type": "news"}, "212": {"title": "Community leaders spread mental health awareness", "snippet": "\u201cWhat could I do to normalize being able to ask for help, when we're in \nthis darkness of struggling with either mental illness or different forms \nof ...", "uploaded": "15 hours ago", "url": "https://www.wifr.com/2020/10/11/community-leaders-spread-mental-health-awareness/", "thumbnail": "https://encrypted-tbn0.gstatic.com/images?q=tbn:ANd9GcQyle-MBKAm1GwVNfcgHpXmxkJmBw8hLnRSrdBuEu5mU7-fZIMYjyvW4pQ&usqp=CAI&s", "type": "news"}, "213": {"title": "NAMI and Infinity Taekwondo team up for World Mental Health ...", "snippet": "The Brazos Valley Chapter of the National Alliance on Mental Illness (NAMI) \nhosted several events for A National Day of Hope. NAMI usually ...", "uploaded": "14 hours ago", "url": "https://www.kbtx.com/2020/10/11/nami-and-infinity-taekwondo-team-up-for-world-mental-health-day/", "thumbnail": "https://encrypted-tbn0.gstatic.com/images?q=tbn:ANd9GcQDnacYgH6l3tbF17_0Hs26zYHi9PQV7rlfydRIPMVlwQb9tGwTKztuslU&usqp=CAI&s", "type": "news"}, "214": {"title": "COVID-19 sparks increased demand for mental health ...", "snippet": "Pema, a mental health counsellor who volunteers with UNFPA in central \nBhutan, has witnessed this first-hand. \u201cThis lockdown has brought the ...", "uploaded": "1 day ago", "url": "https://news.un.org/en/story/2020/10/1075122", "thumbnail": "https://encrypted-tbn0.gstatic.com/images?q=tbn:ANd9GcTlFx6ABKKJn3HEgTG_8ErJoRjSCIjcpYImCq0MPEGzBaBroyhXkD4akD0&usqp=CAI&s", "type": "news"}, "215": {"title": "Why it's so important to hope", "snippet": "For mental health, it's a necessity. \"Most people think about it ... like \nthe sprinkles on an ice cream, like it's great if it's there, but I think \nit's actually ...", "uploaded": "1 day ago", "url": "https://www.usatoday.com/story/news/nation/2020/10/10/hope-essential-mental-health-and-well-being-psychologists-say/5942107002/", "thumbnail": "https://encrypted-tbn0.gstatic.com/images?q=tbn:ANd9GcTh7eoSMhfX1lqW8x-fHmxVI5Tt7oqvGkUCQwr7vJmNXKC0tE3beKw2LW8&usqp=CAI&s", "type": "news"}, "216": {"title": "Climate Anxiety and Mental Illness", "snippet": "Mental health providers across the world are noting the presence of climate \nanxiety in their patients; however, the degree to which it is \ninfluencing ...", "uploaded": "1 day ago", "url": "https://www.scientificamerican.com/article/climate-anxiety-and-mental-illness/", "thumbnail": "https://encrypted-tbn0.gstatic.com/images?q=tbn:ANd9GcRm-i9QaQ0kIszhvXz6c9gzb-bkWJZHmRyGBh8MyetfsQC1NAyqEqgkxnI&usqp=CAI&s", "type": "news"}, "217": {"title": "Reopen New Mexico to improve economic, mental health", "snippet": "Economic health is closely linked to mental health. New Mexico was leading \nthe nation in suicides before the pandemic, and it is even worse ...", "uploaded": "9 hours ago", "url": "https://www.lcsun-news.com/story/opinion/2020/10/11/reopen-new-mexico-improve-economic-mental-health/5953904002/", "thumbnail": "https://encrypted-tbn0.gstatic.com/images?q=tbn:ANd9GcTC-KU7N7ZpKlPtwNHIllrhxvYt5d_iFCEZxWagdAhydLi-7c3CLYi-6Gg&usqp=CAI&s", "type": "news"}, "218": {"title": "OP-ED: City of Framingham Must Provide Mental Health Services To Youth; Create Mental Health Clinics For All", "snippet": "While mental health professionals are still working during the pandemic, \nnot everybody has the access to take care of their minds. Not all have ...", "uploaded": "18 hours ago", "url": "https://framinghamsource.com/index.php/2020/10/10/op-ed-city-of-framingham-must-provide-mental-health-services-to-youth-create-mental-health-clinics-for-all/", "thumbnail": "https://encrypted-tbn0.gstatic.com/images?q=tbn:ANd9GcQug3t_dHKGPUUA3ZWpfF_0o-2feTS0jrOB-F6EAP7wsvjlr-ZEvQxlCTM&usqp=CAI&s", "type": "news"}, "219": {"title": "Vancouver police in pilot program that aims to address mental ...", "snippet": "The city will share grant funding with Sea Mar, a federally qualified \nhealth center, to add three full-time mental health responder positions \nto ...", "uploaded": "3 hours ago", "url": "https://www.columbian.com/news/2020/oct/11/vancouver-police-in-pilot-program-that-aims-to-address-mental-health-crises/", "thumbnail": "https://encrypted-tbn0.gstatic.com/images?q=tbn:ANd9GcQc6xD4HUU_cUPOpS2wCCL-PLQOVDPrO7amnYfiF9cTgBxMTrTu_WRm1vU&usqp=CAI&s", "type": "news"}, "220": {"title": "Meghan Markle opens up about her mental health on teen podcast", "snippet": "\u2026I don't care if you are 15 or 25, if people are saying things about you \nthat aren't true, what that does to your mental and emotional health is ...", "uploaded": "20 hours ago", "url": "https://pagesix.com/2020/10/10/meghan-markle-opens-up-about-her-mental-health-on-teen-podcast/", "thumbnail": "https://encrypted-tbn0.gstatic.com/images?q=tbn:ANd9GcTRLnPHu6Z_Oow4ZiIF5LQhANI637Z5kBiNGaMvgVHSoEbgNP8Ehj81vPk&usqp=CAI&s", "type": "news"}, "221": {"title": "App State offers solutions for mental health during pandemic", "snippet": "App State has implemented a program to provide students easily accessible \nmental health services during the pandemic. Let's TeleTalk ...", "uploaded": "15 hours ago", "url": "https://theappalachianonline.com/app-state-offers-solutions-for-mental-health-during-pandemic/", "thumbnail": "https://encrypted-tbn0.gstatic.com/images?q=tbn:ANd9GcSo8mobxTmKhugNYtlB-Vd79IuCl5Kj0zXM112z6DniOZWrt9J6aAQMSu4&usqp=CAI&s", "type": "news"}, "222": {"title": "Employee Assistance Programs could get more workers mental health care", "snippet": "The pandemic has brought unprecedented health hazards, financial insecurity \nand isolation that is causing a mental health crisis. A Centers for ...", "uploaded": "1 day ago", "url": "https://www.marketplace.org/2020/10/09/employee-assistance-programs-could-get-more-workers-mental-health-care/", "thumbnail": "https://encrypted-tbn0.gstatic.com/images?q=tbn:ANd9GcQB9j6KotorOYqFHWbtuLmL0gLpWL3lb9PaWqctC7ToGpK2YkJFl4gNQ2A&usqp=CAI&s", "type": "news"}, "223": {"title": "On World Mental Health Day, Experts Encourage Others To Seek Help If Feeling Isolated During Pandemic", "snippet": "From the pandemic, to civil unrest and the upcoming election, mental health \nexperts have noticed an uptick in patients seeking to help deal with ...", "uploaded": "11 hours ago", "url": "https://losangeles.cbslocal.com/2020/10/10/on-world-mental-health-day-experts-encourage-others-to-seek-help-if-feeling-isolated-during-pandemic/", "thumbnail": "https://encrypted-tbn0.gstatic.com/images?q=tbn:ANd9GcSwj7ll8l_WiWwLPkNcyFHumMoLeA8ohlrclq5fQps&usqp=CAI&s", "type": "news"}, "224": {"title": "Osten fights hard for mental health services - News from southeastern Connecticut", "snippet": "As a veteran, a corrections officer, and as commander of an American Legion \npost, she is acutely aware of the effects of mental illness on many ...", "uploaded": "12 hours ago", "url": "https://www.theday.com/letters-to-the-editor/20201011/osten-fights-hard-for-mental-health-services", "thumbnail": "data:image/png;base64,iVBORw0KGgoAAAANSUhEUgAAABAAAAAQCAYAAAAf8/9hAAACMklEQVQ4jYWRzWsTURTFz71vkrQ2qSkJhE6SMQVxUVwo4kZddKObUHQj4tfGhX+AUFBwLV0WuhYqVCiuVPzYqBt104WCrtzUZpoZTCl0kpDvmXdd5MMkbfHCg+Gd98475zcAAMs0LwEI4ehRRwkGABCg57LWWy36mYi0mJTJhHkAp0GUA1EYWnsa9KEddJZd17X7BtT/yGWyz5VSt4bdRUSIyBcRRUTc2/sTtJoXCqXS75Fo8UrlnUSn6yBxRcTuLqx3JLiuG41VUvwLzAtElBBWca9Sfjli4AG+Vy1/mYlGt8DqMUAvILJrO8XPlXq96lUq347HpsPMtEBAar9cXgEgfBCXWmKixGHABHqzW5wS/ceNIZ3mstnLJHT+H5nuJJPJWDQczgM40wM3ODEwyGUyS0S8TERD12nGSqfvAmjW2u03k6FQTY390H4FJlb3NOS9iOz2ExNLx3acDWi9dSwUucHM8+O1Bgy037m5bdt5AD97ffegEc+m07cD5qDgFp9q5q8DHGMVdMF1v/e0uGjZCxqN1yoyeXXHcdYGEEUIBIiIByAYSQAAlmlehJDl6+BBA6geiCsS6xrp9b7BAFgqlZqaikxsAnIKIAbQBrAPkVe+Dj7qavWTMR2/D8aVRqu1WCqVaiMGuYy1QoyT0NgQEoNA15goDyKjF98LAr1acHaeAGiOMLBmZ88J0N627cUhQGsnTPMsK+OhEKK+1o+KTvHHeK1u90zmDoCJQ8X/zF81sfNJtUPuaQAAAABJRU5ErkJggg==", "type": "news"}, "225": {"title": "Opinion: Oklahoma mental health advocates called to act", "snippet": "At the Zarrow Mental Health Symposium, White urged participants not to let \n\u201cyour life's work become just another set of meaningless talking points ...", "uploaded": "9 hours ago", "url": "http://oklahoman.com/article/5673562/opinion-oklahoma-mental-health-advocates-called-to-act", "thumbnail": "https://encrypted-tbn0.gstatic.com/images?q=tbn:ANd9GcR-UAXsRd8_Xf4EoWmUjreK4tpzIriuPmYMl8EpVCSex-5xF3JGEzL19T0&usqp=CAI&s", "type": "news"}, "226": {"title": "After Indiana teens death, high school students walkout for mental health awareness", "snippet": "More than 100 other students rallied outside the school earlier in the week \nto talk about mental health and bullying. This video file cannot be ...", "uploaded": "14 hours ago", "url": "https://www.13wmaz.com/article/news/local/avon-students-walk-out-for-mental-health-awareness/531-c6ccd01d-42c4-434e-8967-5037e87e698c", "thumbnail": "https://encrypted-tbn0.gstatic.com/images?q=tbn:ANd9GcTK-rs8_lCl4bfaCPUn1msSJeUVdAMyXTtf2482qHeD3DK0pccPljR6kMU&usqp=CAI&s", "type": "news"}, "227": {"title": "Burrell Behavioral Health warns of how unemployment can ...", "snippet": "The job center here in Springfield doesn't offer in house mental health \nresources, but makes referrals when needed. Burrell Behavioral Health ...", "uploaded": "15 hours ago", "url": "https://www.ky3.com/2020/10/11/burrell-behavioral-health-warns-of-how-unemployment-can-impact-mental-health/", "thumbnail": "https://encrypted-tbn0.gstatic.com/images?q=tbn:ANd9GcQGfyfeUyg0PuZ8p1kL8lh9no3bZMMxOF4h1-l4dQPtEcDW9DvLDUgVWJg&usqp=CAI&s", "type": "news"}, "228": {"title": "First Things First: How to protect your family's mental health", "snippet": "As you continue to navigate through these times, there are ways you can be \nintentional about protecting your family's mental health. For starters ...", "uploaded": "1 day ago", "url": "https://www.timesfreepress.com/news/life/entertainment/story/2020/oct/10/first-things-first-how-protect-your-familys-m/533760/", "thumbnail": "https://encrypted-tbn0.gstatic.com/images?q=tbn:ANd9GcSXfdf-eMW07BWKu78NJWOXgaH1eXmhD9OjGSmO2KoZDMmO_In5HIS_0GU&usqp=CAI&s", "type": "news"}, "229": {"title": "Local psychiatrist weighs in on mental health amid COVID-19 pandemic", "snippet": "BIRMINGHAM, Ala (WBMA) \u2014 Doctor Amin Gilani is a psychiatrist at Brookwood \nBaptist Medical and said 1 in 5 people are affected by mental ...", "uploaded": "7 hours ago", "url": "http://abc3340.com/news/local/psychiatrist-weighs-in-on-mental-health-amid-the-covid-19-pandemic", "thumbnail": "https://encrypted-tbn0.gstatic.com/images?q=tbn:ANd9GcSDDbUwW0tkFH6Jd2WY3V7Jjqp3hhF71y9NOkCx13iQ-JUZCH4E5e-xkRnq&usqp=CAI&s", "type": "news"}, "230": {"title": "Mental health coordinator Laurel Miller returns to BCCC as ...", "snippet": "She currently works as the mental health coordinator for Beaufort County \nSchools (BCS) and as a licensed clinical social worker at Pamlico ...", "uploaded": "15 hours ago", "url": "https://www.thecoastlandtimes.com/2020/10/10/mental-health-coordinator-laurel-miller-returns-to-bccc-as-new-trustee/", "thumbnail": "https://encrypted-tbn0.gstatic.com/images?q=tbn:ANd9GcQqVGBNhIE_PUQ8ER4t0EQehToaQjX1KfA-WdZRwVpbTp0SUKx3rwVTCOw&usqp=CAI&s", "type": "news"}, "231": {"title": "Saturday is World Mental Health Day 2020", "snippet": "Miki MacDonald is a Nurse Practitioner with Saint Joseph Hospital's \nInternal Medicine Clinic in Bangor. Along with treating physical health, \nshe ...", "uploaded": "18 hours ago", "url": "https://www.13wmaz.com/article/news/health/world-mental-health-day-2020-comes-in-the-middle-of-a-pandemic/97-a7fa34fe-4e84-48bf-ad3e-ee5a781c8f46", "thumbnail": "https://encrypted-tbn0.gstatic.com/images?q=tbn:ANd9GcTWV2T0xVfgFiJykTQ4EIhfBfZqkHpaL2HroMRDkCd5gGUMswUw4YFSCs4&usqp=CAI&s", "type": "news"}, "232": {"title": "Q&A: 'Before the pandemic, refugee mental health was ...", "snippet": "UNHCR's Senior Mental Health Officer Pieter Ventevogel says COVID-19 has \nbeen a tipping point for many refugees in distress. But with the ...", "uploaded": "1 day ago", "url": "https://reliefweb.int/report/world/qa-pandemic-refugee-mental-health-was-severely-overlooked-now-it-s-full-blown-crisis", "thumbnail": "https://encrypted-tbn0.gstatic.com/images?q=tbn:ANd9GcTIetAw-49St3mgQ-AwNCysw_xZawLlzBH03URKo6J4JWOhyBfZBMydHcs&usqp=CAI&s", "type": "news"}, "233": {"title": "Penny For Your Thoughts? Accessing Mental Health in Beijing", "snippet": "We spoke to Dr. Johanna Teiser at Beijing United Family Hospital (BJU) \nabout accessing mental health support from an international hospital. Dr.", "uploaded": "8 hours ago", "url": "https://www.thebeijinger.com/blog/2020/10/11/penny-your-thoughts-accessing-mental-health-beijing", "thumbnail": "https://encrypted-tbn0.gstatic.com/images?q=tbn:ANd9GcTnRtPJGRjJ-iNT-XTzU1aMFvLZlXeQs8LCw5t2a84L2QI0Stfp_SD7i4k&usqp=CAI&s", "type": "news"}, "234": {"title": "NAMIWalks raises mental health awareness as struggles high ...", "snippet": "MADISON, Wis. (WMTV) - NAMI Dane County is walking for mental health \nawareness during a time when leaders say their services are needed ...", "uploaded": "18 hours ago", "url": "https://www.nbc15.com/2020/10/10/namiwalks-raises-mental-health-awareness-as-struggles-high-amid-pandemic-leaders-say/", "thumbnail": "https://encrypted-tbn0.gstatic.com/images?q=tbn:ANd9GcQt8b7iRFdnGUI04PoAPD7L-OefBwU8Fzt9WdUHtLFZ_OofNKIZKDe9OgE&usqp=CAI&s", "type": "news"}, "235": {"title": "Refugees find help with mental health effects of Beirut blast", "snippet": "Refugees find help with mental health effects of Beirut blast. With her \ndaughter left traumatized by the 4 August explosion, Syrian mother \nFahima ...", "uploaded": "4 hours ago", "url": "https://www.unhcr.org/news/stories/2020/10/5f82eac84/refugees-find-help-mental-health-effects-beirut-blast.html", "thumbnail": "https://encrypted-tbn0.gstatic.com/images?q=tbn:ANd9GcQ-SrfGZ0LT8VEcL4qV6Vu0tW4BceiI5IHutXht_Qx0xkfUkD9GXE6R15s&usqp=CAI&s", "type": "news"}, "236": {"title": "Chained and locked up, why some Nigerians turn to religion first to treat the mentally ill", "snippet": "In parts of Nigeria, it is common to attribute mental illness to ... \nagainst God, according to a report in the Integrative Journal of Global \nHealth.", "uploaded": "1 day ago", "url": "https://www.cnn.com/2020/10/10/africa/mental-health-religious-treatment-nigeria/index.html", "thumbnail": "https://encrypted-tbn0.gstatic.com/images?q=tbn:ANd9GcRSyLz2qhExbIL6HTRodFfatejieKmJQRxa8k9pG0f1M6rSUC-tm3iUFHo&usqp=CAI&s", "type": "news"}, "237": {"title": "Selena Gomez: How beauty can influence our mental health", "snippet": "On the eve of World Mental Health Day, October 10, she explains why this \nissue is important to her and why she decided to launch a beauty line.", "uploaded": "2 days ago", "url": "https://www.cnn.com/style/article/selena-gomez-mental-health-beauty-wellness/index.html", "thumbnail": "https://encrypted-tbn0.gstatic.com/images?q=tbn:ANd9GcRFsEVC1FBTAIfgmqOD9lDBh0BjR42jf_Gc9fzGGjRJ-MCTLJcpkrC3sRk&usqp=CAI&s", "type": "news"}, "238": {"title": "A Hidden Cost of Covid: Shrinking Mental-Health Services", "snippet": "About 400 psychiatric beds remain closed for care\u2014more such closures than \nin the past five years, according to the state's Office of Mental Health ...", "uploaded": "1 day ago", "url": "https://www.wsj.com/articles/a-hidden-cost-of-covid-shrinking-mental-health-services-11602255729", "thumbnail": "https://encrypted-tbn0.gstatic.com/images?q=tbn:ANd9GcR-_bFn5dWM9F2YVHRxoMF5EGoIpWvadtPCw7HQALM&usqp=CAI&s", "type": "news"}, "239": {"title": "Pawnee Mental Health receives $832,505 grant from USDA | News", "snippet": "Pawnee Mental Health Services will receive a $832,505 grant for enhancing \nexisting infrastructure and initiating partnerships with health ...", "uploaded": "5 hours ago", "url": "https://themercury.com/news/pawnee-mental-health-receives-832-505-grant-from-usda/article_3e98cad9-3c6c-5f52-a603-0188e9b21b84.html", "thumbnail": "data:image/png;base64,iVBORw0KGgoAAAANSUhEUgAAABAAAAAQCAYAAAAf8/9hAAACk0lEQVQ4jW2TTU+UZxSGr3Oe4Uvkq1Q7wDAEAg0U0CiitjUmNnGjS22MS/0R/Qnd9Ee0rhpK4t5Eo9W0UYQYQys4xsZOmZGpAiIKJfA+dxfvlIrx7J7k3Nd9nvNhvBdPnpc0t1jiz+UKwZyIkERv6356u7oYzubs3fxdj8mp26q8XsEsgBtKIgEjVrNMCfub2zg9OkZLQ6PtAnzz3bd69XoV3Mn399He0UE0QxIBWN9c58nUAxKJtsYmLn99kcG+PnOAq/duqzWf48aVSW58P8HNiasACMDSCh5ev8O1H37k+pWf8KYG5l6WAPD550WV374CoKOvByzybHaOjfU3GMJSDGt/L2ESGYRwymsrFMpF+fxiCSfgwODnYyQGJijMPCRWxculRTqHBzAzthQxIi7nUaWEl5aXIIk4Rl1DPV09eSQx9+s0wRxZ5Pd7M/SPHSBECGZYtTcLK0u4DJRxpNRt6IsjWHAWHj9le2MTx9hYXqXOa0kcIiAJhQBRuAmISks3Y/jYMbYxRMLj+/d58UeR3sMjyK06SoEcjwIXVSY4oCRS17yXznw3uPPbL1PM3p1m4ODI/8viqVhuBIHn2/bhSjH//W30qy/JJGKh8JStzW1iMELqQ0RYcCKRzo/24QNdORIHj9pZ29Hxw8RgyIzPxg/hGImnBpkIW0qb/mm2Gx/8pNuye5vBhZnh7qi+hvzoILWhdmd8nohEAjfcRLaxiaGOnGUAzh89aWfOn9PG2hv+Kjzj7KULjBw/Skv7x9TgzN6dpvhonvo9DUTEzLVbnBk/8YFjmv5ZL1dX2TYHJeifhJq6WmIwiAlYJLunhXPHT+3odgEACuUFzVfKFJcquAekiAx6Wtvpz+YY6uzepfkXHqol4TX2xUQAAAAASUVORK5CYII=", "type": "news"}, "240": {"title": "More Hoosiers have reported mental health issues, used ...", "snippet": "\u201cWorld Mental Health Day really does seem more important than ever,\u201d said \nKelsi Linville with Indiana Division of Mental Health and Addiction. \u201c ...", "uploaded": "12 hours ago", "url": "https://www.wishtv.com/news/coronavirus/more-hoosiers-have-reported-mental-health-issues-used-resources-during-pandemic/", "thumbnail": "https://encrypted-tbn0.gstatic.com/images?q=tbn:ANd9GcTolNwJ-xMYPuYlWrJB3iKD0yELXkZwnUygdHKpd3ypRpa40vRMgk_5yN0&usqp=CAI&s", "type": "news"}, "241": {"title": "These psychiatrists have their own mental illnesses \u2013 how it helps", "snippet": "... unique insight into their patients; By coming forwards with their own \nissues, they help to chip away at the stigma surrounding mental illness.", "uploaded": "4 hours ago", "url": "https://www.scmp.com/lifestyle/health-wellness/article/3104806/world-mental-health-day-2020-how-therapists-their-own", "thumbnail": "https://encrypted-tbn0.gstatic.com/images?q=tbn:ANd9GcQXFI7jLveWaUFNAWK9dsUQQx_uHYo8WPgVk96-f32pwgLPJzYWgxYtvCQ&usqp=CAI&s", "type": "news"}, "242": {"title": "Plans for mental-health campus with 80 \u2018tiny homes\u2019 worries Riverside officials", "snippet": "The problem, they said, is that the campus is too close to other county \nmental health services, which they see as causing quality-of-life \nproblems ...", "uploaded": "1 day ago", "url": "https://www.pe.com/2020/10/09/plans-for-mental-health-campus-with-80-tiny-homes-worries-riverside-officials/", "thumbnail": "https://encrypted-tbn0.gstatic.com/images?q=tbn:ANd9GcR2BUQZy7bEIoYJh_M_7zb6f2jGT7prVbFktKPLUJm7HZl-YonM6yWGBj0&usqp=CAI&s", "type": "news"}, "243": {"title": "College students suffering from mental health issues at a higher pace during pandemic", "snippet": "The cases have lead to classroom closures and quarantining of several \nstudents. It may not come as much of a surprise the mental health of ...", "uploaded": "14 hours ago", "url": "https://www.cbs8.com/article/news/local/college-students-suffering-from-mental-health-issues-at-a-higher-pace-during-pandemic/509-d43adff1-d41a-4b2b-bb90-0cd9d5fd9324", "thumbnail": "https://encrypted-tbn0.gstatic.com/images?q=tbn:ANd9GcQFPv8D_D5JQbGm54KncP5QgjzyCJC-ReVJTMxOIDnh4KFYCukVrw-WgIM&usqp=CAI&s", "type": "news"}, "244": {"title": "Carl Cohn podcast: Taking on mental health and counseling ...", "snippet": "In this week's podcast, Carl Cohn and his guests address one of the most \nchallenging \u2014 and hidden \u2014 aspects of the pandemic: the mental health needs \nof ...", "uploaded": "1 day ago", "url": "https://edsource.org/podcast/carl-cohn-podcast-taking-on-mental-health-and-counseling-during-pandemic", "thumbnail": "https://encrypted-tbn0.gstatic.com/images?q=tbn:ANd9GcQvba2oXmoqCGsDWIZxCl0Np5GMwAbctafMUIZIZcE&usqp=CAI&s", "type": "news"}, "245": {"title": "Fight election season burnout with these mental health tips", "snippet": "Being on call all the time is exhausting, and it negatively affects your \nmental health, according to Pierquet. ADVERTISEMENT. Limiting the ...", "uploaded": "3 hours ago", "url": "https://www.popsci.com/story/diy/election-burnout-guide-mental-health-tips/", "thumbnail": "https://encrypted-tbn0.gstatic.com/images?q=tbn:ANd9GcRXbPaZQMPbgSzA74ryANag5MxWJlx84gwHqq7Q0PQWzljjeGBtsOAs9i8&usqp=CAI&s", "type": "news"}, "246": {"title": "Volunteers Try to Break Guinness World Record on World Mental Health Day", "snippet": "October 10 is World Mental Health Day. Linked 4 Life's carabiners were put \ntogether from individual donations of $3 at Bear's Restaurant Group ...", "uploaded": "19 hours ago", "url": "https://www.nbcconnecticut.com/news/local/volunteers-try-to-break-guinness-world-record-on-world-mental-health-day/2344457/", "thumbnail": "https://encrypted-tbn0.gstatic.com/images?q=tbn:ANd9GcRNkbRIaYU4XayFNsJs0h2gvCHgGJurGdFmy0ZR8ZbgpY-C64CPGcjXJxY&usqp=CAI&s", "type": "news"}, "247": {"title": "Fincher to study mobile mental health support for law enforcement", "snippet": "OKLAHOMA CITY \u2013 State Rep. Derrel Fincher, R-Bartlesville, will host an \ninterim study on using mobile technology to provide mental health ...", "uploaded": "25 mins ago", "url": "https://www.examiner-enterprise.com/story/news/2020/10/11/rep-fincher-study-mobile-mental-health-support-law-enforcement/5960864002/", "thumbnail": "https://encrypted-tbn0.gstatic.com/images?q=tbn:ANd9GcRAxuZP8Q2cT4E-RU3KsFaDQdun9Inm7f1Ki87d8o4kKGKb-6AV5jzh6Bk&usqp=CAI&s", "type": "news"}, "248": {"title": "How to protect your child's mental health during the pandemic", "snippet": "Hasan Tinwala with Teach for America joined WFAA to share tips about how to \nhelp kids manage their mental health and build relationships ...", "uploaded": "1 hour ago", "url": "https://www.wfaa.com/video/life/wellness/how-to-protect-your-childs-mental-health-during-the-pandemic/287-cb6251c2-eb0e-4236-ad5e-e86d119ec7bb", "thumbnail": "https://encrypted-tbn0.gstatic.com/images?q=tbn:ANd9GcSfOMrhP86X6EmKU6_OSk6TGeSJlYeTzqZ33qHnZ2j84GuzbZqqy9Lgrgw&usqp=CAI&s", "type": "news"}, "249": {"title": "After teen's death, Avon students walk out for mental health awareness", "snippet": "More than 100 other students rallied outside the school earlier in the week \nto talk about mental health and bullying. Author: Allen Carter.", "uploaded": "14 hours ago", "url": "https://www.wthr.com/article/news/local/avon-students-walk-out-for-mental-health-awareness/531-c6ccd01d-42c4-434e-8967-5037e87e698c", "thumbnail": "https://encrypted-tbn0.gstatic.com/images?q=tbn:ANd9GcTK-rs8_lCl4bfaCPUn1msSJeUVdAMyXTtf2482qHeD3DK0pccPljR6kMU&usqp=CAI&s", "type": "news"}, "250": {"title": "BARTOW BIO: Jennifer Barnett puts spotlight on mental health ...", "snippet": "Individuals are allowed to stay at the respite center \u2014 which is operated \nunder the Georgia Mental Health Consumer Network \u2014 for a maximum ...", "uploaded": "17 hours ago", "url": "https://daily-tribune.com/stories/bartow-bio-jennifer-barnett-puts-spotlight-on-mental-health-substance-abuse-services,26099", "thumbnail": "https://encrypted-tbn0.gstatic.com/images?q=tbn:ANd9GcSu-8sfbWdiBeivJqOkcpc-t9wf6-xezygGcIiC3E6TpS2Koayi45ZpOXo&usqp=CAI&s", "type": "news"}, "251": {"title": "Therapists Predict How This Year Will Shape Our Mental Health", "snippet": "Therapists Predict How This Year Will Shape Our Mental Health. Here are all \nthe ways our well-being may change by the end of 2020 \u2015 from ...", "uploaded": "1 day ago", "url": "https://www.huffpost.com/entry/therapists-2020-mental-health_l_5f7dda48c5b6fc1dec78790a", "thumbnail": "https://encrypted-tbn0.gstatic.com/images?q=tbn:ANd9GcTOLY0LAgqUW49Cv8y1NmDKOnhSbJzdwQa2tE8alLIKOZvguWJPz0yf2yo&usqp=CAI&s", "type": "news"}, "252": {"title": "A mental health crisis and the limits of police response", "snippet": "A mental health crisis and the limits of police response. A call for help \nput a Des Moines woman and her family on a tragic one-way track. by.", "uploaded": "2 days ago", "url": "https://crosscut.com/news/2020/10/mental-health-crisis-and-limits-police-response", "thumbnail": "https://encrypted-tbn0.gstatic.com/images?q=tbn:ANd9GcRrLHrnTYJIGNcD5k12tPSnjte2SG4ciu-WKLnCO6Yj8rzxMqysD9wGxaE&usqp=CAI&s", "type": "news"}, "253": {"title": "On World Mental Health Day, 9 ways to boost your mental ...", "snippet": "Experts in the U.S. are warning of a mental health crisis as people's lives \nremain upended by the pandemic. \u201cCOVID-19 really hits on so many ...", "uploaded": "1 day ago", "url": "https://www.everettpost.com/health/on-world-mental-health-day-9-ways-to-boost-your-mental-health-as-the-coronavirus-pandemic-continues", "thumbnail": "https://encrypted-tbn0.gstatic.com/images?q=tbn:ANd9GcRKax2psf7kIdDleC3aicg8zt37P56SQbOniNx0-UF82hAUxiKm4ol224c&usqp=CAI&s", "type": "news"}, "254": {"title": "A Belltown residential treatment facility shutters, leaving a hole in King County\u2019s mental health system", "snippet": "In May, a Sound Health employee stepped out of the El Rey, a 60-bed \nresidential facility for people with serious mental illness in Seattle's ...", "uploaded": "3 hours ago", "url": "https://www.seattletimes.com/seattle-news/homeless/a-belltown-residential-treatment-facility-shutters-leaving-a-hole-in-king-countys-mental-health-system/", "thumbnail": "https://encrypted-tbn0.gstatic.com/images?q=tbn:ANd9GcTnKUQ7fIxISrhLYERK-iO1e0iyPhB3P_Hd4qUMzGCD2Chp_X2VJYfCjlg&usqp=CAI&s", "type": "news"}, "255": {"title": "Linked 4 Life brought a message of hope and awareness on World Mental Health Day by setting the Guinness Book of World Records mark for longest carabiner-link chain", "snippet": "Community members came together on World Mental Health Day to break the \nGuinness World Record for most carabiners linked at Dunkin ...", "uploaded": "6 hours ago", "url": "https://www.courant.com/news/connecticut/hc-viz-linked-for-life-mental-health-benefit-20201011-ael4z7uuqbhxhf56rb4twydtgm-story.html", "thumbnail": "https://encrypted-tbn0.gstatic.com/images?q=tbn:ANd9GcQxqGvPqqGLQc73jCfvk0ws-tB3VYiKNGQfeZhFDD-L2UPBbI3bOSgTiiw&usqp=CAI&s", "type": "news"}, "256": {"title": "Experts notice increase in students suffering from mental health crises", "snippet": "Experts notice increase in students suffering from mental health crises. by \nAllison Mechanic, KATU Staff. Friday, October 9th 2020. AA. (File Photo by \nEthan ...", "uploaded": "1 day ago", "url": "http://katu.com/news/coronavirus/experts-notice-increase-in-students-suffering-from-mental-health-crises", "thumbnail": "https://encrypted-tbn0.gstatic.com/images?q=tbn:ANd9GcT3mnEOvYGYZXp3__e1_xQlfFIFOKdzogqBNvojy_v_hSLf3_qvOXBGdcM&usqp=CAI&s", "type": "news"}, "257": {"title": "Are the kids all right? Supporting your teen's mental health through Covid-19", "snippet": "Supporting your teen's mental health through Covid-19. By Jen Rose Smith, \nCNN. Updated 4:28 AM ET, Thu October 8, 2020. How teens are coping with ...", "uploaded": "3 days ago", "url": "https://www.cnn.com/2020/10/08/health/teen-mental-health-pandemic-wellness/index.html", "thumbnail": "https://encrypted-tbn0.gstatic.com/images?q=tbn:ANd9GcSeCWKoFOhwb5gSaLa3XeGOhgqOXy5bP1Vl4q_SbwwlXBtiuBEa-HgoIAQ&usqp=CAI&s", "type": "news"}, "258": {"title": "Psilocybin for depression, MDMA for PTSD: the future of mental health?", "snippet": "The case for funding psychedelics to treat mental health. Scientists are \ndeveloping psilocybin, the active ingredient in magic mushrooms, into a ...", "uploaded": "1 day ago", "url": "https://www.vox.com/future-perfect/2020/10/9/21506664/psychedelics-mental-health-depression-ptsd-psilocybin-mdma", "thumbnail": "https://encrypted-tbn0.gstatic.com/images?q=tbn:ANd9GcRMrGX1Oe-J7ImO8RRcruriVdYJlSmGsQFJS1yHhX4&usqp=CAI&s", "type": "news"}, "259": {"title": "Mental health: Carson Daly and Logic discuss panic attacks", "snippet": "Rapper Logic advises people who struggle with mental illness to, \"Get it \n... and mental health as much as humanly possible,\" Carson said in the ...", "uploaded": "3 days ago", "url": "https://www.today.com/health/mental-health-carson-daly-logic-discuss-panic-attacks-t193717", "thumbnail": "https://encrypted-tbn0.gstatic.com/images?q=tbn:ANd9GcQjCdw3iEMG8k33kBp2N-t7Oahe48q6HMizmoINYEq7l4xemtxcfvOKWzPn&usqp=CAI&s", "type": "news"}, "260": {"title": "Hartford mental health advocates set Guinness World Record with #Linked4Life event", "snippet": "On World Mental Health Day, several groups teamed up for the Linked4Life \nevent at Dunkin' Donuts Park. More than 11,000 carabiners were ...", "uploaded": "13 hours ago", "url": "https://www.fox61.com/article/news/local/longest-chain-world-record-sends-message-mental-health-linked4life/520-e9d8cd22-8f29-4f49-912d-0f26476a7d6d", "thumbnail": "https://encrypted-tbn0.gstatic.com/images?q=tbn:ANd9GcSvI6LT-_QSkiW5ahrqq66cSMuZJ09A2TQAQZdaukMqBdPwpko1gZIfESE&usqp=CAI&s", "type": "news"}, "261": {"title": "These police shootings involved people having mental health crises", "snippet": "Recent police shootings in Northeast Florida are shining light on how we as \na society respond to people who are experiencing a mental health ...", "uploaded": "2 days ago", "url": "https://www.news4jax.com/news/local/2020/10/08/these-police-shootings-involved-people-having-mental-health-crises/", "thumbnail": "https://encrypted-tbn0.gstatic.com/images?q=tbn:ANd9GcRjFwcUaQ0KxQ0MS8nTX06pVgqQ0NznJmpbdLSUX8pPwPaBZur9-zPRcrY&usqp=CAI&s", "type": "news"}, "262": {"title": "WHO draws attention to Rohingya mental health issues", "snippet": "DHAKA: More than 20 percent of Bangladesh's Rohingya refugees are \nstruggling with mental health issues, a grim result of the abuse and ...", "uploaded": "19 hours ago", "url": "https://www.arabnews.com/node/1747121/world", "thumbnail": "https://encrypted-tbn0.gstatic.com/images?q=tbn:ANd9GcSqAGW1GczNLI9d_d7gGDJQzZAuetfKA4wrHQX7WGe4zhN-dzxE_RsBTNc&usqp=CAI&s", "type": "news"}, "263": {"title": "\u2018I am depressed\u2019: Ira Khan talks about her brave struggle with mental health", "snippet": "Let's start a conversation. Happy World Mental Health Day. . . . \n#worldmentalhealthday #mentalhealth #depression #journey # ...", "uploaded": "5 hours ago", "url": "https://indianexpress.com/article/lifestyle/health/i-am-depressed-ira-khan-talks-about-her-brave-struggle-with-mental-health-6720770/", "thumbnail": "https://encrypted-tbn0.gstatic.com/images?q=tbn:ANd9GcT_FJh3SzSf22ClZw-YLGEo5LDVu4AsVaKGgf8qaNyhEx1FZDqrnUJdV38&usqp=CAI&s", "type": "news"}, "264": {"title": "UVA students discuss quarantine, lack of housing and mental health", "snippet": "While students say they know it's to keep them safe, it's still affecting \ntheir mental health. \u201cI was exposed to my friends about three weeks ago now.", "uploaded": "13 hours ago", "url": "https://www.nbc29.com/2020/10/10/uva-students-discuss-quarantine-lack-or-housing-mental-health/", "thumbnail": "https://encrypted-tbn0.gstatic.com/images?q=tbn:ANd9GcTWeGDapyWIOCo25z4Rcpjjmn45DVIMkwfK_VuFhO59qZsOcDz0Hn1m-No&usqp=CAI&s", "type": "news"}, "265": {"title": "COVID-19 disrupting mental health services in most countries ...", "snippet": "World Mental Health Day on 10 October to highlight urgent need to increase \ninvestment in chronically underfunded sector. 5 October 2020. News release.", "uploaded": "6 days ago", "url": "https://www.who.int/news-room/detail/05-10-2020-covid-19-disrupting-mental-health-services-in-most-countries-who-survey", "thumbnail": "https://encrypted-tbn0.gstatic.com/images?q=tbn:ANd9GcSLLthoEEB-OabOeMAaNrzudqHdg_xDbnrBk6_TzLkORXrbTDdHoBn6xXE&usqp=CAI&s", "type": "news"}, "266": {"title": "Rutgers University Students Finding Ways To Help Peers ...", "snippet": "Saturday is World Mental Health Day, and this year, it has new meaning for \nso many left struggling with anxiety and depression because of the ...", "uploaded": "12 hours ago", "url": "https://newyork.cbslocal.com/video/program/828/4780318-rutgers-university-students-finding-ways-to-help-peers-struggling-with-mental-health-issues-amid-pandemic/", "thumbnail": "https://encrypted-tbn0.gstatic.com/images?q=tbn:ANd9GcTaZaEP5fTQg_VJUUOiQFV6vfjmUsDY5LDmq80mlIraQwAy7tk3BqRe3po&usqp=CAI&s", "type": "news"}, "267": {"title": "How has coronavirus affected our mental health?", "snippet": "The pandemic has affected the mental health of millions of people around \nthe globe. Data collected by the National Pandemic Emotional ...", "uploaded": "2 days ago", "url": "https://www.weforum.org/agenda/2020/10/emotion-mental-health-coronavirus-covid-19-pandemic-usa-us-america-chart-stats", "thumbnail": "data:image/png;base64,iVBORw0KGgoAAAANSUhEUgAAABAAAAAQCAMAAAAoLQ9TAAAAOVBMVEX////X2Nj6+vra2trBwsLOzs7+/v7U1NTFxcb39/fKy8zk5OTe3t7IyMm9vb3v8/bp6enj6vDS3uhZJoW2AAAAYklEQVQYlZ2OSRKAIAwEzUbCDv7/sUKhJVft23RSkxzHb9weGkUAbY3wFrFk4xKE/YqUSAVUFWKaCrIKj4VcTGQKxBSCGhAQ+tUS1XIRY35KnfO9ImLF93I9B31/xtV9/o0LhjoC82Ig+HgAAAAASUVORK5CYII=", "type": "news"}, "268": {"title": "Welcome to FIFA.com News - Alive and Kicking for mental health", "snippet": "Sub-Saharan Africa was seriously struggling with mental health a couple of \nyears ago. It was neglected into the wilderness amid problems such ...", "uploaded": "1 day ago", "url": "https://www.fifa.com/news/alive-and-kicking-for-mental-health", "thumbnail": "https://encrypted-tbn0.gstatic.com/images?q=tbn:ANd9GcTn8uRD7E3bDGL4RQDMas1dVRc_hVQl0rI9_QpWmSP7-lpaVodpPFzJupA&usqp=CAI&s", "type": "news"}, "269": {"title": "World Mental Health Day observation Toggle header content", "snippet": "World Mental Health Day observation. Toggle header content. News Oct 10, \n2020 / 07:51 PM MDT. \"Now more than ever, mental health is really really \nimportant ...", "uploaded": "14 hours ago", "url": "https://kdvr.com/video/world-mental-health-day-observation/5928044/", "thumbnail": "https://encrypted-tbn0.gstatic.com/images?q=tbn:ANd9GcRnmQ3VHWPZ2o-muB9xn-j4n3harU81tFN4_jBax3jR5pcYGJ6Ba6sNYQk&usqp=CAI&s", "type": "news"}, "270": {"title": "Close to Home: Our mission to improve mental health care", "snippet": "We have partnered with the mental health organization One Mind. Based in \nRutherford, One Mind is a national leader in brain research and has ...", "uploaded": "9 hours ago", "url": "https://www.pressdemocrat.com/article/opinion/close-to-home-our-mission-to-improve-mental-health-care/", "thumbnail": "https://encrypted-tbn0.gstatic.com/images?q=tbn:ANd9GcSJD0_61-dCroh9VgZVi6GqPkZ8Twfk-zqUgbbI0fI8aszkCnx5KmVPqSY&usqp=CAI&s", "type": "news"}, "271": {"title": "Experts encourage online mental health screenings, due to increase in stress, depression", "snippet": "The mental health screening Easterseals Michigan is offering is free, \nanonymous and takes about two minutes to complete. (WWMT/ Pat Hagan).", "uploaded": "3 days ago", "url": "https://wwmt.com/news/local/experts-encourage-online-mental-health-screenings-with-increase-in-stress-depression", "thumbnail": "https://encrypted-tbn0.gstatic.com/images?q=tbn:ANd9GcQCU0O0eK_FDzCsRqrJg3x07WY_zAxYhuKb7dSsVULfg9B8UipNMPjv5js&usqp=CAI&s", "type": "news"}, "272": {"title": "Las Vegas City Hall turns green for World Mental Health Day", "snippet": "Green is the color of mental health representing hope, strength, support, \nand encouragement for people who are suffering. If you are someone ...", "uploaded": "10 hours ago", "url": "https://www.ktnv.com/news/las-vegas-city-hall-turns-green-for-world-mental-health-day", "thumbnail": "https://encrypted-tbn0.gstatic.com/images?q=tbn:ANd9GcSTf7EjuK9zFxK5BpxgzkTHCNwJUlpnhvQxCXk3rKtUUUzQyHHMU6pCdcg&usqp=CAI&s", "type": "news"}, "273": {"title": "How Often Do Cops Seek Mental Health Tx?", "snippet": "Topics include cable news preferences and health behaviors, police \nofficers' mental health, and the Surgeon General's latest health initiative.", "uploaded": "19 hours ago", "url": "https://www.medpagetoday.com/blogs/news-quiz/89056", "thumbnail": "https://encrypted-tbn0.gstatic.com/images?q=tbn:ANd9GcSb__6Gybe8CB9F7DlLCMeucAEmj7cLPqEEzpS93om_DG92JuoZQh2jKdc&usqp=CAI&s", "type": "news"}, "274": {"title": "Eve opens up about her struggles with mental health", "snippet": "Sharon Osbourne opened up about her suicide attempt, and actress and mental \nhealth advocate, Taraji P. Henson, spoke on the topic of ...", "uploaded": "20 hours ago", "url": "https://thegrio.com/2020/10/10/eve-anxiety-panic-attacks-mental-health/", "thumbnail": "https://encrypted-tbn0.gstatic.com/images?q=tbn:ANd9GcRAlWBbRq-GWNABKOAXaqh4sgd-pTZD54JLWwxJhG4XYaqL2iQOsjxvV2o&usqp=CAI&s", "type": "news"}, "275": {"title": "What you should know about mental health discrimination in ...", "snippet": "But, what happens if your employer discriminates against you as a direct \nresult of your struggles with mental health? Read on to hear more about ...", "uploaded": "3 hours ago", "url": "https://augustafreepress.com/what-you-should-know-about-mental-health-discrimination-in-the-workplace/", "thumbnail": "https://encrypted-tbn0.gstatic.com/images?q=tbn:ANd9GcTRi1lXw8TJjhH0bAPv9C-ozpIdwsQUJj1N7fe9pj_QuQ4pbZ7PZS0lkx4&usqp=CAI&s", "type": "news"}, "276": {"title": "One month after the Moria fire, the mental health of refugees continues to suffer", "snippet": "This World Mental Health Day marks one month since the fire, and I am \nreminded of the extreme tragedies many of my clients have already ...", "uploaded": "1 day ago", "url": "https://www.rescue.org/article/one-month-after-moria-fire-mental-health-refugees-continues-suffer", "thumbnail": "https://encrypted-tbn0.gstatic.com/images?q=tbn:ANd9GcTurMUt61c4aXTkAefujhcMVYkE35CGdCwUx5L5q5oLoGuccZUAurayN8A&usqp=CAI&s", "type": "news"}, "277": {"title": "COVID-19 is taking a heavy toll on residents' mental health, experts say", "snippet": "\u201cWe are just nonstop busy,\u201d said Kumi Macdonald, the head of the National \nAlliance on Mental Illness Hawaii. \u00b7 Rarely can you say something ...", "uploaded": "1 day ago", "url": "https://www.hawaiinewsnow.com/2020/10/09/covid-is-taking-heavy-toll-residents-mental-health-experts-say/", "thumbnail": "https://encrypted-tbn0.gstatic.com/images?q=tbn:ANd9GcSGDp5A7-TT7GmIQ5JbWNru8coan90Iutuh99kKdWwcTvrHPKU4cF2VyFI&usqp=CAI&s", "type": "news"}, "278": {"title": "More Than 14K UW System Students Sought Mental Health ...", "snippet": "She also said that currently at Oshkosh, a majority of students coming to \nthe campus counseling center for mental health services said they had ...", "uploaded": "2 days ago", "url": "https://www.wpr.org/more-14k-uw-system-students-sought-mental-health-counseling-last-school-year", "thumbnail": "https://encrypted-tbn0.gstatic.com/images?q=tbn:ANd9GcTcKfGFkoSIyknzwpBy27g_0wxHkTZfxweQUwSiJ5K-CVM_yxrHhvqhcgo&usqp=CAI&s", "type": "news"}, "279": {"title": "Philly has put a behavioral health specialist in its 911 call center amid calls for police reform", "snippet": "\u201cIt will connect people experiencing mental illness and/or addiction to the \nbehavioral health system when they most desperately need care, and it ...", "uploaded": "2 days ago", "url": "https://www.inquirer.com/news/police-mental-health-911-kenney-reform-behavioral-20201009.html", "thumbnail": "https://encrypted-tbn0.gstatic.com/images?q=tbn:ANd9GcTK-xUd9Bdu9ZhwbUL_-w0cWVRgg3TbFyv9JafwLL1oi3QJ4oVSDd8G2pE&usqp=CAI&s", "type": "news"}, "280": {"title": "Trump Orders Agencies to Tackle Coronavirus-Related Mental ...", "snippet": "\u201cThe pandemic has...exacerbated mental and behavioral health conditions as \na result of stress from prolonged lockdown orders, lost employment ...", "uploaded": "4 days ago", "url": "https://www.govexec.com/management/2020/10/trump-orders-agencies-tackle-coronavirus-related-mental-health-challenges/169048/", "thumbnail": "https://encrypted-tbn0.gstatic.com/images?q=tbn:ANd9GcQXFK0C7rNJeSgv4K4k_Nbe4oksCA0LMjLjR8rBjKB6TZ6y411H-be5o7o&usqp=CAI&s", "type": "news"}, "281": {"title": "How McLaren's F1 Team Has Been Navigating Mental Health During COVID-19", "snippet": "We don't talk about mental health enough in motorsport. The mindset that \ntalking about your emotions\u2014your fears and ...", "uploaded": "20 hours ago", "url": "https://jalopnik.com/how-mclarens-f1-team-has-been-navigating-mental-health-1845326443", "thumbnail": "https://encrypted-tbn0.gstatic.com/images?q=tbn:ANd9GcSCfT-q9ZU5vJgYUITFJLST1FlkEjjpgAiLMYhdQu3ugllXFFEDhnkDHGE&usqp=CAI&s", "type": "news"}, "282": {"title": "Internal Talkspace memo illustrates challenge of delivering virtual mental health services in 50 states", "snippet": "Internal Talkspace memo illustrates challenge of delivering virtual mental \nhealth services in 50 states. Published Thu, Oct 8 20206:02 PM EDT. \nChristina Farr@ ...", "uploaded": "2 days ago", "url": "https://www.cnbc.com/2020/10/08/talkspace-memo-shows-challenge-of-delivering-telehealth-in-50-states.html", "thumbnail": "https://encrypted-tbn0.gstatic.com/images?q=tbn:ANd9GcSB32cRQ38XNQTlWqBvAwkhQ4K4YfN4TtRqXVVzP6wbDalM1ag53TjaY_8&usqp=CAI&s", "type": "news"}, "283": {"title": "Letter: LDS Church leaders give flawed mental health advice", "snippet": "Conference talk drafts should be approved by a panel of mental health \nprofessionals of different specialties from various organizations.", "uploaded": "15 hours ago", "url": "https://www.sltrib.com/opinion/letters/2020/10/10/letter-lds-church-leaders/", "thumbnail": "https://encrypted-tbn0.gstatic.com/images?q=tbn:ANd9GcRGoOmdf7iURtohLrfQc9AkpT5OXt60UdSONdWP5-ZmPTKdz-msvPR56uE&usqp=CAI&s", "type": "news"}, "284": {"title": "What If a Pill Can Change Your Politics or Religious Beliefs?", "snippet": "But a new mental health treatment, set to be licensed next year, poses just \nthis sort of problem. Psychotherapy assisted by psilocybin, the ...", "uploaded": "44 mins ago", "url": "https://www.scientificamerican.com/article/what-if-a-pill-can-change-your-politics-or-religious-beliefs/", "thumbnail": "https://encrypted-tbn0.gstatic.com/images?q=tbn:ANd9GcQ2ttYVH0kZubXfOqfIm-ig_TOnGx5yRpcnQ16q_rm9e-Cexn31HFHE7Ww&usqp=CAI&s", "type": "news"}, "285": {"title": "Throw me a lifeline: Employers are expanding mental health benefits", "snippet": "Given the challenges this year has posed so far, it's little wonder that \nmany of us are struggling with our mental health. But talking about it at \nwork ...", "uploaded": "4 days ago", "url": "https://www.cnn.com/2020/10/06/success/companies-mental-health-work-transformed/index.html", "thumbnail": "https://encrypted-tbn0.gstatic.com/images?q=tbn:ANd9GcRBFarWSdusRhkgmeYsGjYCEYK8dJON3LdjAaSvXgWMTnZrvTE12cVI7AM&usqp=CAI&s", "type": "news"}, "286": {"title": "It's time to take students' mental health seriously", "snippet": "At Student Minds, a national charity dedicated to student mental health, \nwe're conscious that an overfocus on unhelpful speculations, such as the ...", "uploaded": "23 mins ago", "url": "https://www.gulftoday.ae/opinion/2020/10/11/its-time-to-take-students-mental-health-seriously", "thumbnail": "https://encrypted-tbn0.gstatic.com/images?q=tbn:ANd9GcT1vzb-kNDqJP2rDcOVo5EQZxg6gqJJsWNeOE4YF5LTxl5swvnwh7GQUAE&usqp=CAI&s", "type": "news"}, "287": {"title": "World leaders, celebrities to join WHO's Big Event for Mental Health on 10 October", "snippet": "On 10 October, World Mental Health Day, world leaders and \ninternationally-recognized celebrities and mental health advocates will \ncome ...", "uploaded": "1 week ago", "url": "https://www.who.int/news-room/detail/01-10-2020-world-leaders-celebrities-to-join-who-s-big-event-for-mental-health-on-10-october", "thumbnail": "https://encrypted-tbn0.gstatic.com/images?q=tbn:ANd9GcT8bS1I7RoQH2oeUkWB91qvqCe7gv9bQLxdrdhUmDFgHM82WltlPysXGhA&usqp=CAI&s", "type": "news"}, "288": {"title": "Mental Health In Ultimate: How Ultimate Figuratively Then ...", "snippet": "Opening up about my mental health connected with others and elucidated some \nelements of the sport that need more attention.", "uploaded": "4 days ago", "url": "https://ultiworld.com/2020/10/07/mental-health-in-ultimate-how-ultimate-figuratively-then-literally-saved-my-life/", "thumbnail": "https://encrypted-tbn0.gstatic.com/images?q=tbn:ANd9GcS6EkBgqkCxkXnr0rN5jzf5qPFFHMogRlNIsOo3OQb01H7FJOZUCoc7T14&usqp=CAI&s", "type": "news"}, "289": {"title": "Norris and Sainz to wear personally designed helmets for World Mental Health Day", "snippet": "... Lando Norris and Carlos Sainz are wearing special, multicoloured \nhelmets this weekend to raise awareness of World Mental Health Day with ...", "uploaded": "17 hours ago", "url": "https://www.formula1.com/en/latest/article.norris-and-sainz-to-wear-personally-designed-helmets-for-world-mental-health.4OgjHxsXkTMXE9IITWyK3r.html", "thumbnail": "https://encrypted-tbn0.gstatic.com/images?q=tbn:ANd9GcQzxJIC2gqacCUgNcUbAh_rKJlEE7rWZWx5tXxs-78n5n6v47hqy-3P3T0&usqp=CAI&s", "type": "news"}, "290": {"title": "Kept in chains: People with mental illness shackled in 60 nations", "snippet": "HRW report says governments should urgently ban shackling, reduce stigma \nand develop accessible and affordable community mental health ...", "uploaded": "1 day ago", "url": "https://www.aljazeera.com/features/2020/10/10/rights-group-mentally-ill-shackled-and-chained-worldwide", "thumbnail": "https://encrypted-tbn0.gstatic.com/images?q=tbn:ANd9GcQ-YwPeCWQFuGPnsXqtlui0UCyMAsKmQCcgyZ_7vIHIflDHSOEuNAw4zm4&usqp=CAI&s", "type": "news"}, "291": {"title": "Mental Health In Ultimate: It's Not My Fault, But It Is My ...", "snippet": "Mental Health In Ultimate: It's Not My Fault, But It Is My Responsibility. \nTaking personal accountability for my actions allowed me to become a ...", "uploaded": "4 days ago", "url": "https://ultiworld.com/2020/10/07/mental-health-in-ultimate-its-not-my-fault-but-it-is-my-responsibility/", "thumbnail": "https://encrypted-tbn0.gstatic.com/images?q=tbn:ANd9GcThq4gl-5izUK2uUlYV0cY_qb0C6a3pzBZifm_FsJegWOolaM9GfNMz-To&usqp=CAI&s", "type": "news"}, "292": {"title": "Mental Health In Ultimate: Hating Myself For Hating Ultimate", "snippet": "We share these stories to present different perspectives on the ways mental \nhealth struggles can affect those playing this sport and what it ...", "uploaded": "4 days ago", "url": "https://ultiworld.com/2020/10/07/mental-health-in-ultimate-hating-myself-for-hating-ultimate/", "thumbnail": "https://encrypted-tbn0.gstatic.com/images?q=tbn:ANd9GcTbWJjB5S_PGfLwiQRMYg3hoS8cTLkwxxPbVWvcwr9cQrtY36S0YFZxdys&usqp=CAI&s", "type": "news"}, "293": {"title": "Illinois State University to keep spring break, citing mental health concerns", "snippet": "\u201cMental health concerns were a pretty common theme,\u201d spokesman Eric Jome \nsaid Friday. Many replies said the mid-semester break is important ...", "uploaded": "1 day ago", "url": "https://www.pantagraph.com/news/local/education/illinois-state-university-to-keep-spring-break-citing-mental-health-concerns/article_1b81aeeb-b7f0-58b0-bf96-5504e8ea74e8.html", "thumbnail": "https://encrypted-tbn0.gstatic.com/images?q=tbn:ANd9GcQ224KDRue_zY3T0KV4j-a5LhrK4TRfm9f5vz7k6vo&usqp=CAI&s", "type": "news"}, "294": {"title": "Pediatric Mental Health, Treatment, and COVID-19", "snippet": "A recent study published by the National Center for Health Statistics found \ndisparities among US children in the receipt of treatment for mental ...", "uploaded": "5 days ago", "url": "https://www.hcplive.com/view/pediatric-mental-health-treatment-covid19", "thumbnail": "https://encrypted-tbn0.gstatic.com/images?q=tbn:ANd9GcRumuc9DOfAjvJ1vRP67MI8TZbaGewpyxcUXC_20qdkKzOESiq1qG834qM&usqp=CAI&s", "type": "news"}, "295": {"title": "Opinion: Helping, Being Helped & Debt - World Mental Health ...", "snippet": "As today is World Mental Health day it seems as good as day as any to jot \ndown a few more, because the truth is that mental illness isn't some ...", "uploaded": "1 day ago", "url": "https://www.pinkbike.com/news/opinion-helping-being-helped-and-debt-world-mental-health-day-2020.html", "thumbnail": "https://encrypted-tbn0.gstatic.com/images?q=tbn:ANd9GcStCc8WJXP1MGnZFxn1ZWXdQYhpaYPZpMR8gNIxIB-HpCY7rX-sf9p-Ak0&usqp=CAI&s", "type": "news"}, "296": {"title": "Vandalism victim says crime highlights need for mental health services", "snippet": "Bergland says he's speaking out to raise awareness about the need for more \nmental health services. \"It's kind of astonishing,\" says Bergland as he \ndescribes ...", "uploaded": "3 days ago", "url": "https://www.ktvu.com/news/vandalism-victim-says-crime-highlights-need-for-mental-health-services", "thumbnail": "https://encrypted-tbn0.gstatic.com/images?q=tbn:ANd9GcQ2yK59HfQlkMa2SxHcC9PvksooIUFz10XI7BgZogeLy5wLWLBJototWes&usqp=CAI&s", "type": "news"}, "297": {"title": "How Is Your Mental Health These Days?", "snippet": "How Is Your Mental Health These Days? How have you been coping with the \nextraordinary challenges that 2020 has presented? What strategies ...", "uploaded": "6 days ago", "url": "https://www.nytimes.com/2020/10/05/learning/how-is-your-mental-health-these-days.html", "thumbnail": "https://encrypted-tbn0.gstatic.com/images?q=tbn:ANd9GcQSpFi1jvx4E48oXzu8OQ0MoZttGqkhwXLmQ3Bwi0CDf-TFSXn0on6G2c8&usqp=CAI&s", "type": "news"}, "298": {"title": "Community Centers Get $8 Million Boost To Expand Trauma ...", "snippet": "The city will also launch its first mental health campaign to spread word \nof the health care options that are available to Chicagoans, to build ...", "uploaded": "5 days ago", "url": "https://blockclubchicago.org/2020/10/06/32-community-centers-get-8-million-boost-to-expand-trauma-informed-mental-health-services-on-south-west-sides/", "thumbnail": "https://encrypted-tbn0.gstatic.com/images?q=tbn:ANd9GcTw5rvC8f1v8zzo5VWg6nbWd-OY5i138s2duf5co8plHB0zRO0OpoQKBcI&usqp=CAI&s", "type": "news"}, "299": {"title": "The Big Event for Mental Health", "snippet": "", "uploaded": "", "thumbnail": "data:image/png;base64,iVBORw0KGgoAAAANSUhEUgAAAHQAAABBCAMAAAA383ALAAABmFBMVEX///8+RlMfKjzPz9J6fYK4ub7tX0cAACDn6OkvN0dYXWVMUGDa2tzX2t+ZnaMjLDudttUec7v56Nr/nFj9wJopMkG6vb/+l033+/xGNkHp9PjG5PDZ6vHu8vOSxeJKTlm/0enyWD6yvMkAYrWBvNnJ6vCezduj0+e53ehxvdqFyuCMxt1dtNaczeav1ui82edNqdIWm8o7odNxt9q44OK+y8+ywMZ4kaKUq7iDnKpdgJZJc4fU4eN2lJ5qjZ2fuMHwlZT0xcbytbn409TwiY3sfX/54eH88vBqa3MPHDNwoc5JQU8nQ1EiTFg5OkNAUlzQoJV2vrNFyMG4oJLdhHK+kYHgb1xtycP+jz7gfjif2dPpZFLKhVfGj2vfk03cm53DnqVnhqiLhaHEVVDhq4narpjPoW1rVndyfKNLXJStSlh2S3KMVG/wm2Hzy7ONmLJZvsc9m6c3Q36Da4qPRFqkdY5Xkd6FdKsqTOJqgueprOGiXm6VfYY/T7xTV3aunalvYbdCQTLVv8DJhYAnLnTrQB5NiMJeR0tGDf/xAAAE/UlEQVRYhe2Ya3PTRhSG13EwwsUESB0vuviiyJFkWXJAlSylwooDJCYtKcgh0KQ3EihWgao1UGgplKv7t3sk2cZhpl86Wk8/8GqkXe9q9tlztJezRuij/ldip0/EtFDlWIwwpmmEMM3RNMZRV4h1ZkmUdFmoMTLmlLqqMaJaZDRN1NiGrNcZMky2zlaloixXazW0rCwzZ5lzEqOJy6Ii18SiSAbaECWpLp+rVZcExNKsFt40PBoMwzZYQv4Va1J9qbYssWIdadqoJ3CzhFwbipGXzknKWZGt1TB8zpogCbqiyvAUFVUn5F4s1yRWKkrachUJgqoJsqwqsqAIiqoUSX1TxIJrP6uy9SJ0AMO4wqFoDsciBEW0qjIwTUg1/1HT0miQGHAhzEVF6TCPOHJQx2xaYWrDddxshVnOdWxAt1rjjpnRm0Zy3WiuAIOyLONzRLVWKMs571gt20I50zZc1zJsw3ZM27TcFYM6T503E4GuWJZluiw8Uc5tWnbTMEzL4rmcYbuUZbu8a5qu4ViWC4nl2olAm9BS03Qsu4Uo0wbbwEAgcJzdNCkbegEwa4VqAR4MTgjKYQ47GHNcDsYRBdkcx9Ech5HDcchqcZBwlENRFBe+xxEbXhvjXDpHioEkepgZLuurG21irLGYRhGxOqszDUWAFK2idru9dgGpWkPTFEZEKhNGLpqe5LKvidCupsAuKihFlQFL1y62L64iVdB1BSsqKjKqXISqJOMHjdGxJog6QIuqwKBLF9ZW11fbiFEVVUA6DfucAEoWStMQZCoMhKA03QD3rq/DUIIbtlOWRnoYnEIdGw7pZIW1uEW68WHNxw2WnKhJEQuUDqtz7JAWpsE8kU99MqFjeYIb+1iduUNr7+xcehrQGeoQdGYa0OxlCp8cqTEl6IlZil08NdRmolB8/F9FIVLQTqoE+uLMl1e2zlxJnYm09VVYVrpMofJIbKLQbDT9rl7zutuZ6zuZWPGUPJpDp8dKHnrD8250u5nKkJmpdGH9wUdzp28WQF8XCjc/TRy663lArGQqO3sj6kIMLczPz3/z7fx8IXGo43nffb9wZKfyw639SubgIDK4Gro3gt6+QwK66137sWGY3b27Pf9g76d79yMHjyx98PPtAgGo513P7Af+L7/6vf7DzKPAul+JTA2hhce/lctPkofSXrdSuef7dw96vn+rux/0ngHznRNBHzz9/Y/y0zeJQ6vedibzrOc/qjz0/T+vB4G/E44qHEEfP3/xotN/QgAaTk/fv7f911v/0irf4zOZ9e078ZR5+fzVq61XL+cJQCt7r/2+Ybh+L3Bdv7yzjdbfjKFbJKC0t71nGDxv8jwfps1+ez080gAUbWzEscrGRsJQ7F3rGul0mrcCC7im1Y9DhBA6ocSnzJKxADZaQcCH8oO4aghtYBLQXW8pfdVwg2A/ggZ9HqELb8aWLp4kAaU9N73GB2/7vYjafwvMd+0Yyg3oRQgckoeiXSP3OoIG4VDq9ctobwfF7i0vspvs5iBhaCfb6XSy2WyplIKIM1uCXCrb+TssnQEos1hGaLCZNDT1Xvk0yk78DKFocGpzsMiQhXY+hOKTg0F0Mk0SOjuTHyrkgI9Tx0YFh0N6MiHo0Mj8v/ynQgY6G0PnnNHv0uyJCZUOB/zJIDup+HCWz3biYJDK5+fea2ZmNnEmd2RSw7KFybJpHCr+m/4BCk7ybeDfRj8AAAAASUVORK5CYII=", "url": "https://www.who.int/news-room/events/detail/2020/10/10/default-calendar/the-big-event-for-mental-health", "type": "video"}, "300": {"title": "Know the Warning Signs | NAMI: National Alliance on Mental ...", "snippet": "", "uploaded": "", "thumbnail": "data:image/jpeg;base64,/9j/4AAQSkZJRgABAQAAAQABAAD/2wCEAAkGBwgHBgkIBwgKCgkLDRYPDQwMDRsUFRAWIB0iIiAdHx8kKDQsJCYxJx8fLT0tMTU3Ojo6Iys/RD84QzQ5OjcBCgoKDQwNGg8PGjclHyU3Nzc3Nzc3Nzc3Nzc3Nzc3Nzc3Nzc3Nzc3Nzc3Nzc3Nzc3Nzc3Nzc3Nzc3Nzc3Nzc3N//AABEIAEEAdAMBIgACEQEDEQH/xAAbAAABBQEBAAAAAAAAAAAAAAAAAQIDBQYEB//EADYQAAEEAQMCBAQEAwkAAAAAAAEAAgMRBAUSIRMxBkFRoSJhcZEUMsHxFSPwFzNCQ1JigYKx/8QAGQEAAgMBAAAAAAAAAAAAAAAAAAIBAwQF/8QAHxEAAgIDAQADAQAAAAAAAAAAAAECEQMhMRIEQXEi/9oADAMBAAIRAxEAPwDyuckzPv1pRrozIiyTd5OXOFCJYoC3fhPI6unxgut0ZLTft7LChavwbOz+Zjbfj/vN1dx2oqrOrgW4X/R6FgPHCvcV91XJKzeERQWj0ctbO2Q8hnNfNcTK6Z0ktHZkwzwwuklhexgFlxHAWdl1CGdzhjv61d+n8QH1PYLaZOoieF8UjGljwWuB8wVi9WmhxmHBwA3Egj42xjn7qYuDlUNixTq5qjI6nFvzZpSPjeex52jyCz0unlnZ/stizFje07LcPVdedoLJi53Ujjp4Y1oZtsWRZoDnt910ceStGWcPtnnT4HN4v2UfQduBPC2Uvh78hbkwkOkDOAbsmv29UzJ8NRmNhx8xpeXU4O5A5odvf0WhSsoaRkZBQUDuyv8AWtGGBAJW5LZNoYHjb2e7dwD/ANCf3VE5OhWQkISnuhSByOmkc3a51j0KjCVInEHNa5x+EEkc8C1pfB0M4nll2EQllWfM35e6p9GyDBnR0291g8c18vsvQ9Pj3kHuCs+edKi7Et2WGI1/FBaLTZIY4wJ8KWR3m5s5bf8AxSg0vC3kcLS4+FGxosC1ypPZtvRxTzaayNjvwuZbxdCUcLNax0J5d+PHM0Vz1XAk/YLTwtky8jKilxWwsx3bGSCTd1b5sChXevPm/RV2fhbSeEXT4iF+mcw4T0yAPMrvzMbEbGQ7Bm3Ovadprzr/ABLqwMb4XceadqOVPE123aL/ANv9epVkJr1sifDOzQ6eXtiZpWSXOkH+WbIuq/N8/wDxcGojSGMcyXBdBMccuiL+zjVD8pPP19Eah4k3PjcJIzJECA7YTdkHt28gqHUtUdnyCWaRrnBtChXHf9VvhZmkRazNhSTMGnQvhhDfia88l1nnufKvdUk7iHcErqe6yuHId/MIVyKxhc6+5QndMHs8UhNoDmQhCYrJIJDFIx7e7XAhaDC8T5OLE1rceF+xoALpJea+jlmwaNrsh6BjBeydzj3EdUPuklFPoybXD1mTxU3RNBGW5scmTJI1scMjnbTbWuI3USKBJ5VZ/a1lltfwqFpI4InJ2n1ras5qWZFqXhIiSoHx5bTExxtxIYG+45tUMOmPcwuMjaHcBzXewNrND4+PfpFsskvo9F0rx/nyy9TH0LqF19TobQ6Q+rj59116t461GCJj8rw1lY7Hu2iSc7W3XkV5PlYgjZbgD8iylZaF4U1vUMX+IaVpgmx3F0fUbNEzkHkU5wPsml8fF1kLJPiPTfCPiiTVtUbhuw442va5xcHkkUFZ+KpIsXCmnkeGMaKLvSzX6rGeCdOztD1902sRfh5Pw7hHH1GOuyObDj6FHjfU8ubRpIHxEsfm2XAh1MAsXXbmu/oszwxeVKPC5Tfi2Q63FDFoM+ZDIx8ZZtY5hBBJ4/VYmKR7ztB5rhI0yGGVrXuEQouaHcE+Vj7psbBs6hs+dBboQ8qjPKXpkwe9oJeDX0Uc8TydzWnlOdO1wo3ZHopYcgv4qwPMFNwg4elJ/pKFZEhCLIKgJU1OTCgla4DggEehSJEASu6ZadoAPlwnCON4Ib3+ahRZHZADy0NAs9/RXmgeJdR0PFnx8F2K6KR4kLZ2uJuq+GiPID7KgQolFSVMlNp2jTZHi/UstzHSx4W+O9rgxzTz38/6pck+vZch3O6ZcRR+E0R6EXyqO07elWOK4hvbJZC6WT4NrN5HwjgJ0e5rug9pD72181ECy22fqnSvY6UuYTR9U4o/sSDw75pgcWPFcWeVGXuI5N16pA4WLtAWWQPCEjSKCEhJWJyEKwUEiVCAEKVCEACQoQgBEIQgATkIQAg80FCFAFgOw+iEISjH/9k=", "url": "https://www.nami.org/About-Mental-Illness/Warning-Signs-and-Symptoms", "type": "video"}, "301": {"title": "Depression - NAMI", "snippet": "", "uploaded": "", "thumbnail": "data:image/jpeg;base64,/9j/4AAQSkZJRgABAQAAAQABAAD/2wCEAAkGBwgHBgkIBwgKCgkLDRYPDQwMDRsUFRAWIB0iIiAdHx8kKDQsJCYxJx8fLT0tMTU3Ojo6Iys/RD84QzQ5OjcBCgoKDQwNGg8PGjclHyU3Nzc3Nzc3Nzc3Nzc3Nzc3Nzc3Nzc3Nzc3Nzc3Nzc3Nzc3Nzc3Nzc3Nzc3Nzc3Nzc3N//AABEIAEEAdAMBIgACEQEDEQH/xAAaAAEAAgMBAAAAAAAAAAAAAAAABAUCAwYB/8QAMBAAAQQBAgQEBAcBAQAAAAAAAQACAxEEEiEFMUFREzJhcZGhscEiMzRScoHRkiP/xAAXAQEBAQEAAAAAAAAAAAAAAAAAAQID/8QAGxEBAQACAwEAAAAAAAAAAAAAAAEREgIhMUH/2gAMAwEAAhEDEQA/AIqrOOSNEccd/j1aq9N1Z+/Jc3lPdkzPm2ouquw6LvyrhGWEHTZP5zoyd3PHOuZ6jf7lTXZ0kLgGyGcdfEYGn05EqtjBB36i1sWMtrSPisJ2lY+M96sKTHlY8nkmYT2JoqlY/Q1wq9XcA/ULymvFHQ2utHda2qauhRc6ai/Ke7bq0kLJmZL5XTytHe7V2TV0CKsw+IPf+GQAtHmkJ017qwilZK0OjdqaeRrmrlMNl96Q13C8RVHq8RQ2Z7XZrsbRW5AdfUKCYiIqI/EHmPCmcP218dlz5e0wtaGMBHNwuz86+XZdBxCzhTUATpvcWuaJGmtO981jk3xZA0bBW9hDqJ2CigWQBspjohCdLZWyDu0EV72stV4a6Ii91U62WKRHiz1A7HdvZYE2bKD4IMiGuHlGy8iZjtx3zSB7nB4a1oNDcH/F44U2gRZHRYGTTimAt3MmvV/VILzhsvi4rNVagOQN7d1Je4MYXHkBZVFw7JZiiRxjc9zuXQbKPmZcmTLqf5RyaOQW9umde1g/iZc0kzNivytZHrIHWzYo/wBLDhuG3KDsicuNuNUavuVCwoDlTiNoDRpsnnXqugxMZuLHoY5zhd7n7KTtbiNyIi2wLneI4RxsgBg/837s35ei6JasnHjyWaJQaBsEGiFLMrLhy9VpIN38lJadQsmz1W3N4ccUa2kvj/d1b7/6tWPoLC0h2q9iCK+C5+N+smtLjTRZXgFmgjX0S1CbQHAtJB5hECyJLXUNqPIoMUq9ufoi2xzvYA3W/QOTQ8gIIrrZ5SQCtJNlSJze/cqOAXOoAknoEWLzg0bWxvfoomgHdxQ+6slG4dA7Hxg1/mJsjspK6TxzvoiIqj2/RPgvEQFpOJjHnjxf8BbkQU/EsRsEjJom6Y3bOA5AqI0tN/iGy6GRjZWOZILa4UQofEsRrsXVE0B8QsUOnULFjUqq5G1uGRz8SNkpIAuQuJHtusIYn5DwyNocSLN8qU2PhDPDb4kjw6tw0ilMZXKue9uomq35DosQ9pVq3hMTXgiRzhe7XtBtb38PxXtrwg31aaKutMxSTBpj1A+26tuGYDMdjZZBcxF/xUXiGBFjxsfHqq9Lt7PLn8lZYMvjYkb+tUfcJJ2W9N6Ii2wIiICIiAiIgIiIKjgHld/AfVW6Is8fF5eiIi0iHxj9A/3b9QtfA/0jv5n6Iiz9X4sERFpBERB//9k=", "url": "https://www.nami.org/About-Mental-Illness/Mental-Health-Conditions/Depression", "type": "video"}, "302": {"title": "Mental Health and Coping during the Coronavirus (COVID-19 ...", "snippet": "", "uploaded": "", "thumbnail": "data:image/jpeg;base64,/9j/4AAQSkZJRgABAQAAAQABAAD/2wCEAAkGBwgHBgkIBwgKCgkLDRYPDQwMDRsUFRAWIB0iIiAdHx8kKDQsJCYxJx8fLT0tMTU3Ojo6Iys/RD84QzQ5OjcBCgoKDQwNGg8PGjclHyU3Nzc3Nzc3Nzc3Nzc3Nzc3Nzc3Nzc3Nzc3Nzc3Nzc3Nzc3Nzc3Nzc3Nzc3Nzc3Nzc3N//AABEIAEEAdAMBEQACEQEDEQH/xAAcAAACAgMBAQAAAAAAAAAAAAAEBQMGAAIHAQj/xAA/EAACAQMDAQMIBgYLAAAAAAABAgMABBEFEiExBhNBBxQiMlFhcYE0cnORwdEjMzViocIVJCVCQ1SEk7HS8P/EABoBAAMBAQEBAAAAAAAAAAAAAAACAwEEBQb/xAAyEQABBAECAwcDAwQDAAAAAAABAAIDESEEMRJBURQiYYGhsfAycZHB4fEFE0LRFSNi/9oADAMBAAIRAxEAPwC6X7bJX+NSVQoLF8tmhaVc9D+hj4mqBSO6Y1qxZQhZQhZQhLdWVpHt4HkeO1lLLKUOCeOAT4A88jB6c0IVZ8oltHNZWFlN3wshvM/cJkqFX0Sf3Qcf+5AtCrWmRwQ6VBGYo0uoo9kxUek3UjP39alIVeIbqt6sx7wliB8TUgrGlXtQBaJgACSOM07TlTeLCr7Zw3iFq9rnpDs3GaZKs3ZoQvo3VB+mce+oFWCFs2Ctt8aEFXTQTm0+dO1SdumdMsWUIWUIWUIUU6b42X3UISI28ep29rbvw0TbHTOSBjkMfEMAPvrFuyRdsrG4gk722hga3RViLEkSLknOPaOQTn2HHU4V4wqRmiuQXXdRzmSSJ5WZuCTkZ+FTBJCq4AG1C2yYELFsb2CsyEwopLNG8MjiTkAY48aqDYUCKKAfpzVLSUo92OK1Ku02ms9otatXv0TRooRN3JaeQxAvt3YG5+eOa7pNJAx1G7+eC42amZwsV880VLa9q7S4jSZdDimkwY45LkKXz0wN/NSEOmIscXzyTmbUDB4U2tL7tzaRR91b9n9kqh0LTE7gcYI/ScjkffWiPSjm755I49R4KZtb7drD3zwdmxFsEneGY7dh6NnvOh9tb/b0113lnHPvhaJr/bh3gRI+zJacZhUTnMg/d/S89D09lb/b02fqWcc/gkQ8pfatkd00/T3jjkEbOttKVDnoM951NX7HD1Pp/pS7VJ0UUnlU7RxOySWulo6sVZWgkBBHUH9J1rewxHYn55Je2PG4C8HlT7Rvu22umHCkttt5TgeJ/WdKDoYup+eS3tknQJh2F7a6nqHaS102eCyWG5aQu0cbhshGbOSxH93HSoz6SOOMuaSqRap73hpRnlJ7TKm/S7IksDiZ/wCUV5L3XhetEyu8VRLaOGaMsQG8D7qndK3DaFuIYoA2zqawm1vDSrWpDM24ngjGKqw4UHjKVOMtiqWpUh5MBqZKQu19h7+xh0C4t7m4eG4S9MyMkU52gxbM7osYPJ6n8x6WrNSCyMjmQOd815un+gjO/Q9PBXebtVoneaf3uoXHeWh3OZLGYNJlCgPq8ZLfhXE0WCWkUf8A0OWevILqLgCLvHgft0SS31Hs7Da2Ij1idhbW6wu729w6kqVJKgghB6DcDp8qu7jLiDWfEc/5HwqTS1rRvjwPzksttS0K2Ky2mrv3VskLJGbCYpGQH3ZIXhWDlh7DzyMCsdZPC6rN8xZ/cEUVoLQLbdDwNKa117SUura4/px2lADySpaXG6WMSM20jG11AbaGIyOTnJ4HNIBFDpuN69+dIDhYNn8Hb5zVPtNZTTrIadNo10yyvIzuxZC8jOGQhSMHHdJjPPDY6109yXvtkGPEbDfPn7KHE6Pulh+bIybtKnnJnk0W89MF98iJulQMzmNiUx3WGAOOcKKRrYyKbI387Hbrutc9wNlh/HzCDi7RQpbyw2+nXSSXFv3cxTbwWhjjXbx0JQNz13VV0Yw4uFD9CSfxm/slEtig0/yofJyrx9tdKYowyZsZGAcRODT6pwMLgD09wl04IlbY6q0+U220mGXvSndajN6e9HIB8MkdK8B4C92ImlQLZltkfDElzkk1EroCHup9+eaxBKTagm7Yy9QcAe2qMKk8JXMNsmKqDhSIygZT6Z4pgpHddG08uNJ1BjEJIosbssBtL5QEDaTke4ivU1Qb2qIXRPgchuSDmq+4PULy4Sf7MmLA/XHT2IR9pLPdW26K0iKXk62pJmIbcIgq9B0HLZ55PuzXFO2OKSnPNsaX7DbiJP5wOWF1RPfI2w0d48O/Phx/tSXV1dWHnNw91YyTkIm2G6DOjBHUnbjnLOWPzqcMMOo4Iwxwbk5aQCCQRm+jQ0eiaSSSHicXNJxsc7EbV1Nla3sksenRX82nxrbzKUgRZfU3RqgJBXPSPIII44p9O1jtQ7TslPE3JNb04nBuv8qON8rJXOEQlczB2z1FZx4Yz4LyK9uLOLTrWSG3Xvrb0JXm2gI+71jjgZ2nH7vvofp4pnSytJ7rsiuYrYXnFjzWNmfGI4yBkYN8je+MfsjpmmsmF1/Z5imlWfuhdJmXBONu1BkgkHPJ48a5IxHqP+rv8TQW3wnFgb241YG2BnFFdDy+Pv8Adom64hn7UBz574S6ya4stVh0w20Ul3GEtstKwQjeXPQeOQPkeua7p2xT6V2q4yGG3bC/pDfSifMbUuWJz4phDwguFN3Nb2tLsCK377zWVo7pVtsxXIJV4toA9Tg+gDjnPhTQkuk4A8Wy3ZbuH2T/AJZGfLmsl7rOLhw6m4PNtV/jvjzRFrqNzpHbC3vLtFlnt0IaKNt2CYipHA65YsR7Sa2N0XYC6L6ScXi+9jyrA8At4XnWBsm/7fD5qLWtVm1ae4luu6kiPRZAN6fPGa8y17AbhU24kNtMnmsomRxnCHkfKmwRlIbBwpFudxw4KsOoIxSEJw5a3Tqycnp76GoclUmWO88/GqWolBuh3HBJ58KcFTLV0vRLpLXSNXd47eZiINsU4yr+mfDIJx1ru/qEDptVpwCR9eRywOed9l5ulkEcMpIB+nB+6ZadfQz2mnM0VpalNWUlIRsGNnrEEn764NVpZI5ZgC59xHJzm9sAfhdcEzXMjNBvf5Y5LTUbGa7uGja20iCKW4A84hkXvApbr658OvFPpdSyFnEHyOIb9JBq62+keWUs8D5HUWsAJ3G+/wB0TNPpeoXGoWcN839YiEcEbx7Y42jHoYbPTg/HNQji1mmZFM6P6SSSDZId9WK/ilV0mnmc+MP+oUBVAVtlLtTsJb2z02e3e3KRWEauGnUMCMkjBOfGu3R6pmnlmZIDZeSO6SM1zqlzzwOljjc0ig0cwh9SkRrPQQrqSkJ3YPq+n4+yujSscJdVY3OPHuqMzgY4M7D9U3fVYR2w7vzTTjH5wB51tO/GOu7dj+FeU3Qyf8Txcb74fp5faqtdx1Le3Vwtq9+f5tAaFfm2u9WG6IoIpbiJZMEd6hyhHvru/qWlEsUGDdtaa34XDvA+C5tJPwSS9MkX1BwkttumuwzyNuYszPnknBJNd+uAbpSGjAr3ChoiTqWk+PsVHLHFvcEFwfFuTXz1r30LdAGBEQbCDwy8EVoWFCPDumBaV2JHOeppkvNbz2Z83EqjjdtYHqKDhAyl8kRCMOtaDlYRQUBcDhQAB7eK2klr6J1TsD2dtxmKycf6iQ/jXedbP19AuEaSE8vUrbR+wHZu6hdprF2IOPpEg/Gga2fr6BY7SQ9PdHN5N+yqqW/o9+B/mZP+1N2yfr7Jexw9FRNR7P6TFK/c2zKmeAZWOB99J22fr6BU7HD09Sl7aPpw/wAA5+0b863ts/X2R2KDp7r1dI00DLQkn7RvzrO2z9fZHY4enqVsujaaRjuD/uN+dHbZ+voEdjh6e69n0TTfNJe5jYTKu5T3h8DSv104GD6BOzRQF1EepSSxsykd5PNzsdUh93Dbv4Fa55NZNKzhccLpj0cUT+JoygZT6ZrmXQhJW4NCFvYpMkpnij34BXGM5yOcU7VNysel2Ma6JKZolZmJjViOTkjnPypnbLGg2qrfW4illUcqjMpPvBqSqUouAFlI2VUbKJ3X1lrCZizVXKDV5oHFvJ9ahqHJmwypHtpkq5ZroENxImOjEUioEgkk5oQozNihCw3GBQhSWswLHceGBU/PilcLCZpo2hpYiLGRQORNk/cPyNcy7CFW7wFWI99alW+h6YdX1aO1ZzHCMNK46hdwBx7+aYJSn8NrFDd7IE2xRsQorQgp7ZQRSGG3kDbZJC3onGOKOaxULUJ7KTXdWSIzhXuCwRgM7s8/hQ6losJXd6W7THbHIoA6EUzThTcMr6j1X9TVnLnao9C+jyfWoahyZ0yVcs7VfTpvrGkVAq03WhCgehC0PShCkj6H4ULUXP6179cfzVxnddvIKrah69aNlhTHsT+2pfsf50pkqbr9Nn+0NMFhTSz+k23xb/mjms5JdrP7an+r+dDkNSZ/Xb41gWndf//Z", "url": "https://www.hhs.gov/coronavirus/mental-health-and-coping/index.html", "type": "video"}, "303": {"title": "WHO Special Initiative for Mental Health", "snippet": "", "uploaded": "", "thumbnail": "data:image/jpeg;base64,/9j/4AAQSkZJRgABAQAAAQABAAD/2wCEAAkGBwgHBgkIBwgKCgkLDRYPDQwMDRsUFRAWIB0iIiAdHx8kKDQsJCYxJx8fLT0tMTU3Ojo6Iys/RD84QzQ5OjcBCgoKDQwNGg8PGjclHyU3Nzc3Nzc3Nzc3Nzc3Nzc3Nzc3Nzc3Nzc3Nzc3Nzc3Nzc3Nzc3Nzc3Nzc3Nzc3Nzc3N//AABEIAEEAdAMBIgACEQEDEQH/xAAbAAACAgMBAAAAAAAAAAAAAAAFBgAEAQMHAv/EAD8QAAIBAwIDBgIHBgMJAAAAAAECAwAEEQUhEhMxBiJBUWFxMpEUM3KBobHBIzQ1QtHwB8LhFSRSYnN0gpKi/8QAGQEAAwEBAQAAAAAAAAAAAAAAAgMEAQAF/8QAIhEAAgICAQUBAQEAAAAAAAAAAAECEQMSIQQTMTJBUWEi/9oADAMBAAIRAxEAPwBtWBc5wDQu4iBmfKjr5Uy3EJEOMHfzoPdw8EmPTypR0QNNAMfCPlQ26tUYHuij0seRQ+dMGusIXZrMjoo+VZskcIRvsSKMvay8rncp+VnHGVPD86v6VboYGJA+M/pWOVG0A+W2OhrDRsR8J+VOKW8ePhFYaCPHwih7huohzQuT8BqlPbP4oflT/JbRnoBQ2e3Rw/AQeE748KJTBYiSWzb/ALM/KtAtZJZUjiiZ3ZsKo6k06y2QOar2nJs9UtpJW7oJ2HXp5VzyL4FCOzR50/sFd3KB7qWOLIzw9SPurxq/ZG30+NWSR3cjGMY+VOa9o4UiV7K2muopQSksYAU496p3U93qAjmltY7ZCAyK78bnPmBsv40lZJ2nIseGFVFHP0kntUETjjI34iCc5qU66lpOjxTqLySYTFATwtipT9/4TdiX6hyaeV1xwrgHOy1XnVpZAzrgdNhRdsMCCcbA7VVuABG7E9MVT20ToFS2i8WN+lURHFZ3sVxdxq1qrjj4txgnGT7ZzTfa6HLccMk7cpD/AC4yx/pW90sdGtCl7FzELHEhjBznPXyoWorkJcsGdo7vTm06aJpVeQoVVIsE5x0/Dp6UoWji2touMu804MkcESZbgGAWbOABnp51Y1i65uspBoUebeZTzEIC8onbI9CD0HlXu8tWtrhJUt2ldbZYnZT3jwkkD/6Pz9ananNNpX+FkoR/zfBet4nktknUZidQyt6GsSRt5VY0qKVoVgeUBVAGAvSjC6ajKP2m5/5RR9tfSK+eBSuOIeFBdLDyNfqTk80kn8P0p5utMUHHGP8A1pNSKQWmoclirszBW8vWh05QyPqwZbagt5JPCqyxyxNgpKhUkeDDzBx1rVdXAs54eNc8xyOI47owd9x4E0M1K4vrS9huLYtIiEFy7l0AIOzE5I4vzHzparf/AO1IbiciSH6K2OEDdgwAAz6nO+2AOhrtU/UJRcJcnSbIPd6ZG6QRQywry1jLtvw7d5ehHvW5y9yY+Nf2pXJVfA+VAP8AD1dUvezq3ES22Edoss5ZgFxlm226jbr86P8AaTU4OyFv9Ht5kuNalT6wDuWynxA/4vLPvt0IPDKTopfURUbQv9pmtdN1Voby8JuGRXkRUMhjPThJHjgA49alc/utYg57l5ON2JLMTkknrk+dSqo0lRC5ybs7udRU/AD7k4qQXv8AvsDSgcrjHEMbULh4R8Rqw8qEBchR4micjtWdANxEkBmd1WMDJZjgCkztjrc1xbTWVjAroYi7s6cWRkdB4dff2oPqupXM9zDaJLzLWKNe4UIIfzznfIxjy++q1xfvcxmOMtzUj4QACCM+tR5cj20iXYenXswd2eeaa6F1OFQMMKB7Y/SmedwqoxJLs/4Ywf0oDYaSNNt5RFI/CX5gVjkIPHHpVnVrh20r6XDkNEwcj2OCPy+VehgWiTMzreDQYWflPGVxvRqK5MigEYIHhSLHqltcT6c6yrh5lHBnfJyCCPnTXBMqtKFGAHIreprfg8uCpcludvGqdrpsFrb8sKCWGZPUnrXqabbOelB+zGvyXV5JDqQHGBxpheHjQ9D+VDhkk+fIU4ycePCPFvpUdjZyAqC0mS+V8PAY9q5l2rtl02+a3tXkKznj5PgGJOMfM4rpfbLWI7CxnnQAAnhjXpnyFc50O9i1TtM2tasVSz02IXMirv8ACe4oz1JY5/CjzaJKNG495XJ/R9tL2D/DjsWsLhH1a8zwxHfvY7zH0Gw9cDzrlGp3814JWaVnmfvM5O59TWjtD2hutd1Sa/ujhn2SMHaNB0Ue355NetJiFxY3JHxlguT5YqaUqGxjs6ADDJ73WpVma1kilZHG4NSssxqjs8l5wLktRPRIWugtzOMp/Ip8fWlFpTcXENvnHG4Bp8tSI4wF2AGAPKm4427LsONPk33NvFcZDDhkxgOOooLFplxYSSytKspdxwKPAb+dGS45m5wD0NarpuFO+Ns/2aPtR22rkokm1RR58c9uVzuBw/cdv9fupdh1S4s47i9Qieylnbubgxk+/T++lZl1OODtG2my8MUbRYjYebZ60HtLlkSa2ZUZZJQGz3gNt8f1oeZSUUIm1FNhXsxbRfTVvDxZeQOAfDNMyXkiz3AGMcxh09aAQ8QXhiPCxj7pHgfCiFkXKZdg7H4mHQnNN6jGsSSR5cZvI22XJ7yQqw4iB44G9CNXuEuouU8MeI9o2XPEgAHTB/02q7clUVnkwEGMnFUJnAZ/ixkk53wR/XNDh1aaYM3KMk0Kuq3MFtzLiaR7y4X4OeNs+2falGa+c2s1uNhNNzZSP58Duj2BLH7x5Ud7Y3XCtvZDhyGMjEdfHGf78KVWzjelZGrpDYuT8nhjR/sk6yPPbNsT31P4UvE01dkxFNZlY14JY5O8+NyfD8Knyuoso6ZXkR6vNMufpD4XiHgaxTWIjjJJ3qVJ3pIvfTxbsHWv8Vh+2Ke7b6oVmpXqQJsPg3SfUN7Vi/8A3Y/ZqVK1DGcw7Zfx9/8At4/1rdbfXf8An+lSpSl7k+Twxkt/rE+zVuw+pFYqVRn+EOMmo/uU/wBg1Tsf3Vftf5TUqUvF7G5PBz7tf/GT/wBJPyNBJOlYqUE/Zhrwampk7FdZ/tLUqUufqOxew7joKlSpURcvB//Z", "url": "https://www.who.int/initiatives/who-special-initiative-for-mental-health", "type": "video"}, "304": {"title": "Mental Health - Departments - Johns Hopkins ... - Baltimore", "snippet": "", "uploaded": "", "thumbnail": "data:image/jpeg;base64,/9j/4AAQSkZJRgABAQAAAQABAAD/2wCEAAkGBwgHBgkIBwgKCgkLDRYPDQwMDRsUFRAWIB0iIiAdHx8kKDQsJCYxJx8fLT0tMTU3Ojo6Iys/RD84QzQ5OjcBCgoKDQwNGg8PGjclHyU3Nzc3Nzc3Nzc3Nzc3Nzc3Nzc3Nzc3Nzc3Nzc3Nzc3Nzc3Nzc3Nzc3Nzc3Nzc3Nzc3N//AABEIAEEAdAMBIgACEQEDEQH/xAAcAAABBQEBAQAAAAAAAAAAAAAGAAMEBQcCAQj/xAA6EAACAQMCAwQHBgUFAQAAAAABAgMABBEFIQYSMRNBUXEHFCIyYYGRIzRCc6GxMzXB0fAkcoKy4RX/xAAaAQADAQEBAQAAAAAAAAAAAAACAwQBBQAG/8QAHxEAAgICAwEBAQAAAAAAAAAAAAECEQMhEjJBMQQT/9oADAMBAAIRAxEAPwDHlro03TijNKHnSrT6CuUWn0WvGj1quXFSLpGaLC7nwFOaZB2s/KAxyDsvU7d1T7iyMsaCMLHFjmMoPujxb+30rGzJEfRNJuL1SIQu3exwK0bQPRtZTQRzarqjhpvcS3UKD8AzdT8hQvo+k69r9hjQo0tNMRgvbOQjTEdTsM/SiXRtE17T4ZmutXZ5lUiAM5YIfEZ6beFDb+jFBtUXc3or0FowI9Qv45Pwl2Qg/DHKM/WgHiTgjUtAY9pi4gz7Esf4h5dx+tW0vF/EvD13EuqvFPZ+7yhB9QeufOjS31iLiPh+49UBE7RYjXHMvNjKkf2PxBrzlRnFpmJFSMVyMk7Vb31tHJF65mNSTyyoknP2cneuf61Vge0QPrXkY0IZVetetzGMHeuO7FesTyYzWmeE2HVjFGqcmcUq9h0l5Y1cHqKVHonAwAU9GvSmRualRCvDxxVAp0Vyq5p+CEvIBisbobjxubpF5oFi7SRy9N8+FMccSmzme1hIEZHabfjJ6USaWgjtowdmVaqtYjstSuLiN+dbq3QPFgZRyu4DeA670u7YzNi4aNi0myj0jQrOwhGFghVB8Tjc/M5NQb72TlmAFVh1LVRfoZbaYWrZOe0DDA3z08NxUHXJZZLh0jiJlR+UGVchfA46Uu2Oi1RG4w0xtX0k+rMjtEebAPWh3hDiaTTD/wDOnjlYHYFVyQf3FE+lJqoUC5aAuw97k9zywBt86HOMuG2sbyO+tWZhIPtSTg82cZ286N01sXKL7IjawkGia5K0gRrLUGJkhPWI7Hm+GC3TOetRrm07KaREX3R16D9aJjrFvHpkcF+qyajFCvZhx0XHsknAPyNVMlwt5ZI/rMLtGvIRExYfDr+9YnQlrdA6RjODSOOUeNOyKTkkd9cOBgfGmIBrQT6ey+qR7jpSqnjg+zXFxjbpmlRkwGRrvUuMbYpGzliPtIcVJtYS7AAVrRQkSbS2L74q+0vTgCJHHkKd0jTjJy8y7DrVrd8tpETsABU7ds7eDFHFj5Mr7669WjblKhgNgaGTOS9zMr7t7OcdRv3eXWru+0XULv8A1MctvLB1DRygr8Qe8EeBFDmoFB9hEfYTZpM/xD/aiVfDl/oyPJO/DfLHUEvdPsbmyKvFNErouN9xnGap715FuiTEysWyTkHmHf8ArQj6MtRe6srnQ+3eKWP7WBlPtKjbOB5E5/5VKez14zC39ejiw2GmFvyvjPeSTk+QpTtMqxVKNoMbULIQ2c7UxxDcQ2WnNd3LhI4iCzkEhR0z7IJ+grrTg8cfLI5cjbmbqai8YQPe8L6lDEvNIYCVUd5G/wDShi+TphT1G0YfqGoT399Nd3TAzTHLcuwHgAPADA+VXnCdwqXRidVZJl5cHpnuNDUiFWKuCrDqDtipulXXqlzHIVDKrAlTVMlaOam7thFNaupdHUoyn3SOtQ7lQibMCaIdSKz2sV7bFwki4blORmhqY5Qg/XNDB2bNUNduw/GaVQyTk0qaINXm4ZilX3B9KZtOEo7eQyclGUJHKNqflK9gcDeupn/NyjopxZEpbBR0hsYyMAGqTUba51O4iit427I7u7RkqF8+lecQQ6pdamsNqMoT37Y/8ou0DRZLyBI5O1aCEYkf3Fc46KO/z/euLOE8fmyvJ+n+sePgHa9Ddw2CWEEkkkC+yE5cL+nd/nfQBdLJHOyTgqynDDwr6B4pjWz0n1TS7CZnbfmjjDlfLJ61gmuabqlvLJJeWF1EGJPM6bfpWYoy9RJMc4Qkum4u071CQpL2w5mHTk/EPmMitvvWZ3AmQHHQism9GdlnXopyNosDPxJrZryNSDy0GZ70P/OqVlaZDjAGBXUrA2zqx6jFem3YrlT0qLLzcwVtt6XCLspk9FTqPC9hf57aFG+ONx86pV9GkV6/LYXEqSMuQre0vd8/1ozPMQqL7zkKvmTgUUcN2qpJNKBtnkXyH+fpV0Uq2Q5UkZRHwRxPw/G8d3p7X2mucl7Nu0eI+PJ730zQ3q9rJZv2UgBBGVYdHFfTLXKxgZ7zygeJoU9I/DkWvaBczW0CnULZe1iZV9qTA3X45HT40PDdoQ5OtnzmwHMaVSOzzuBtSouLEm8w+7Tzfwz5UqVfQv4GvpVp/Gk8jRjpH8si8jSpVzM/0eupIah/jH+Uzf7TSpVj6hGXejT71cfnGtMl6mlSrkT7MqxdUcwe7UK69+vaVbD6HIai++Wf56fuKMNB+6Hzb96VKqvCTMdXn3yy/Nb/AKmrG29xfM0qVeQifVHzbeffJ/zW/c0qVKjROf/Z", "url": "https://www.jhsph.edu/departments/mental-health/", "type": "video"}, "305": {"title": "Get Involved | NAMI: National Alliance on Mental Illness", "snippet": "", "uploaded": "", "thumbnail": "data:image/jpeg;base64,/9j/4AAQSkZJRgABAQAAAQABAAD/2wCEAAkGBwgHBgkIBwgKCgkLDRYPDQwMDRsUFRAWIB0iIiAdHx8kKDQsJCYxJx8fLT0tMTU3Ojo6Iys/RD84QzQ5OjcBCgoKDQwNGg8PGjclHyU3Nzc3Nzc3Nzc3Nzc3Nzc3Nzc3Nzc3Nzc3Nzc3Nzc3Nzc3Nzc3Nzc3Nzc3Nzc3Nzc3N//AABEIAEEAdAMBEQACEQEDEQH/xAAbAAACAgMBAAAAAAAAAAAAAAACAwABBAUGB//EADcQAAEDAgMEBwYFBQAAAAAAAAEAAgMEEQUSIRMxQZIiUVNUYXGRBhQyVYGxFSNSofEWJTNEov/EABoBAQEBAQEBAQAAAAAAAAAAAAIBAAMFBAb/xAAtEQACAgEDAwMCBQUAAAAAAAAAAQIRAxJRUgQTFDFBkSJhISPR4fAkQlNxgf/aAAwDAQACEQMRAD8A84FDS93j9F73j4uKPFefJyGCgpO7R8qnj4uKI8+XkMbh1F3WLlU7GLigPqMvJjW4ZQ90i5UXgxcQPqc3JjW4XQd0h5UXgx8QPqs3JjW4Vh5/0oeRHs49gPqs/NjW4Rhx30UHIi8OPYD6vPzYwYNhvcYORTtQ2D5efmw24LhncKfkQeOGxvMz82MbgmF9wp+QIvHHYnl5+bDGB4X8vp+QKOEdjeXn5sMYFhPy+m5Ahojsby8/NhDAcJ+XU3IEXCJfLz82EMBwj5dTcgR0ovl5+bL/AADCPl1NyBakby8/NnM2Xun1WGAoFsY0KAbHNCIGOYEWc2OYEQMa1FgY1qIRjQgyDGoMwxoRZAwgWwwiylhEpahjjAPBe4ejYbWqMNjAOCgGdA2X2ffTNa6lqmSmIBz2O+F+huLndq4a8GjrK+ZrLfqd3Lp2qaZU34MJLU7Kkx5QCXHpXzgkjh8NwFl3Pc5TeBel/wAf6GSz+n2g9Guda+XMQC67eNt1j9t2ug/N+xL6X7lwR4IIGmZ9aZCHXDMoA6Wm8fp/lRvJZzS6avxbsyWtwANaCa1xcCXWt0dTa2nHTr3ofml/pPuBD+DmOPbirbJZofkta/E6/T91HrOcX0zS1XYdsH20OU1ojzHa3y3AtpbTrsj9ZH41qrr3HWwVxHSrGX3htrDyuj9Yn4r92YtV7vtr0geIy0aPOoPFZX7nDJo1fR6CwoAIIiIsY5EBeyfdZuMJwN2JUFRUsqGRuiLg2MjWQhhfYa33N4A+i45MuiSVHbHg7kXKxh9nK+O5f7u1rb3cZm26ObNr4bN9/LyU78SPpshkVPszX0xkc4RmFjnjaF4AIbmuf+XeniEF1EWSfSTX+h83svXRzmKHJKc5Y3pBpcQ5rTYX3dNvqis8WrYZ9HkTpfiFRez8sstVFUTx05pwzM5/w9IEgk30Fhrx8FJZkkqXqc4dI5OSk6oL+nsQY4NkjjY4kNs6QA3N9PE9E+ineiB9HlumFHgNc52XLECLZg6UDJc2bfqvwReWIV0eVv2+f56josArDEZJcsQ2ZeL8bC58tCD9UHlRY9Fkat/gU7BaqKsigkMYbJOIGytN2klxbccdC03+nWtrTVgl0s4zUX7ur/7Q1mDSzRMmpJGzRvAcw2ykjpA6Hjdh3X60Na9yrpJSScHaf7/oRuC1pF8se8NP5rdHfpPiBqVNaIuky/b5GOwOsAa5uzdGWhwkzgCxaHX8heyOtCfR5fVVX7Wa5U+ay1DWcoGr2T7bMmnq6qnhkhgqZoopf8jGSFrX6W1A36ISjFu2irJKKpMecSr3StlfXVJkb8LjK4kaEb79RPqetHtwqqI8+S71MN1dWSsLZKud7SXEh0hN77/W59Spojsc5ZsjVOTGiurHOzGrqC4G9zK697g9fWB6DqU0R2C82Tky3TzSF5kle7aEF93E5iN1/JTSl6HKWSTu36mQK2sL2vNVMXNtY7Q6WuB9z6nrXNwjsZ5sl3qYw1tY4AOq5yASReV2hJuf31R0R2I8+X01P5C99q3NDXVc5aBlsZDuta3ojpjsR58r/ufyMkraqXY7Sd5dE4vY6/SDiQS6+++g18AjpSNLNklVv0CFdWbQye91Gc2u7auubbkdK2N38t3qfyX75VnJepn6Fsv5h6Nt1vJRxRu9k/D6n8hGsqngh9VMQTc3kJvpb7aI0ivLkfrJ/IoLAIoY5cBexZ9lhAKEsY0KAbGtCgGxrQiwNjGhEDY1oRZLDA0QZAwESDGhFkssnKiyoouuNyDEkMyaC2/xUZrABIREFmWIc7ZeufUWFjDGhQDGNCgGNaiwsY0IgYxoRYRjUGYIIsgYQZAAbnVEZkBSwkJtqURIWATqoIIBQ1mlw+vjopzLs6aY5bBswDgNRrbr4fVenNKSqz0MblB3ps2I9oKe4/tuGWsBbJ1DTj/PFcu2ubO3ff8AjRrHzxySOeXxguJNgQAF1TS9z45Rk3dBNlj7RnMFnJbnNwlsMbLF2rOYIuS3A4S2GNli7VnMEXJbhcJbDGzRdqzmCLktw6JbBiaLtY+YItomiewe2i7WPmCLaNolsXt4rH82PmCDaNolsCJou1j5gpaFolsG2dh3TM5gjaNolsFtY+M8fOEbNplsFtoe1j5wpZdEtitvD20fMFjaJbHiy+Q/dEWMRYxFTEWMRYxSxCLGIsYixiLGIsYixiLGIsY//9k=", "url": "https://www.nami.org/get-involved/awareness-events/mental-illness-awareness-week", "type": "video"}, "306": {"title": "Mental well-being: resources for the public", "snippet": "", "uploaded": "", "thumbnail": "https://encrypted-tbn3.gstatic.com/images?q=tbn:ANd9GcReQ0lkLoid3lWwHd62PGaPUovHj2DeSmk85lw0dBD_lz1yHkeGeiY2tys", "url": "https://www.who.int/news-room/feature-stories/mental-well-being-resources-for-the-public", "type": "video"}, "307": {"title": "How nature benefits mental health | Mind, the mental health ...", "snippet": "", "uploaded": "", "thumbnail": "https://encrypted-tbn3.gstatic.com/images?q=tbn:ANd9GcRN3VdOLho5iC4RkYePFk8cxIcPe_Zylh2EvRr9Aj9Gch5Ew_XtGmoTwFuKcFg-", "url": "https://www.mind.org.uk/information-support/tips-for-everyday-living/nature-and-mental-health/how-nature-benefits-mental-health/", "type": "video"}, "308": {"title": "Mental Health: Types of Mental Illness - WebMD", "snippet": "", "uploaded": "", "thumbnail": "https://encrypted-tbn1.gstatic.com/images?q=tbn:ANd9GcSG9Z8N2oy6lTwim60WfiwRENuTT1ujb8XKfyzov_Jv_x1TW0sdB7bi-EpwCzk", "url": "https://www.webmd.com/mental-health/mental-health-types-illness", "type": "video"}, "309": {"title": "Mental and Behavioral Health | Johns Hopkins Medicine", "snippet": "", "uploaded": "", "thumbnail": "https://encrypted-tbn2.gstatic.com/images?q=tbn:ANd9GcSnTfDpfQ7IZnFmueh1kx1PFGMm4A18EZESRLGCQCvp4TPlNOzF48Mg4Sg", "url": "https://www.hopkinsmedicine.org/health/mental-and-behavioral-health", "type": "video"}, "310": {"title": "World Mental Health Day: Why hope is essential, not a luxury", "snippet": "", "uploaded": "", "thumbnail": "https://encrypted-tbn0.gstatic.com/images?q=tbn:ANd9GcSfuXb_C9UaTG91svQpTVbObT0h1_iPFM7X7KJhYEE8G5Ozr4994McghvSJrFDa", "url": "https://www.usatoday.com/story/news/nation/2020/10/10/hope-essential-mental-health-and-well-being-psychologists-say/5942107002/", "type": "video"}, "311": {"title": "Mental Health Awareness Week 2020", "snippet": "", "uploaded": "", "thumbnail": "https://encrypted-tbn2.gstatic.com/images?q=tbn:ANd9GcTegbMyGIgnS576osBZQJdqhfASefLY2yvJyRfu4DhMOmsDt0btmJYhB-1l", "url": "https://www.mentalhealth.org.uk/campaigns/mental-health-awareness-week", "type": "video"}, "312": {"title": "Depression - World Health Organization", "snippet": "", "uploaded": "", "thumbnail": "https://encrypted-tbn0.gstatic.com/images?q=tbn:ANd9GcSlra5mTVhqFFgxMq5B056kMjoewZ5_VSi9dcnb0XLa868oEXJJGNWOHmnh", "url": "https://www.who.int/news-room/fact-sheets/detail/depression", "type": "video"}, "313": {"title": "Mental health | Doctors Without Borders - USA", "snippet": "", "uploaded": "", "thumbnail": "https://encrypted-tbn3.gstatic.com/images?q=tbn:ANd9GcRd5uLTKdgmSD0E494ZK2ZXKiUDr8BGYloLSCJoD0aIGT143n_0GKk9jQk", "url": "https://www.doctorswithoutborders.org/what-we-do/medical-issues/mental-health", "type": "video"}, "314": {"title": "World Mental Health Day: Leaders Must Prioritize The Whole ...", "snippet": "", "uploaded": "", "thumbnail": "https://encrypted-tbn3.gstatic.com/images?q=tbn:ANd9GcQ81RQom_zpGoWAqTnVpKB5ehwxNzEr5oRiWrJW_1iaz21YZYEi8trlcFCP", "url": "https://www.forbes.com/sites/margiewarrell/2020/10/10/world-mental-health-day--why-leaders-must-prioritize-employee-mental-health--wellbeing/", "type": "video"}, "315": {"title": "7 ways young people are making a difference in mental health ...", "snippet": "", "uploaded": "", "thumbnail": "https://encrypted-tbn2.gstatic.com/images?q=tbn:ANd9GcS8Fh8B3Stg0Dx_3Vq2YVimiI3T3JFWYF7u_-8HUsel9Y5vON8cKJV-3LY", "url": "https://www.weforum.org/agenda/2020/10/7-ways-young-people-making-a-difference-mental-health/", "type": "video"}, "316": {"title": "WHO's Big Event for Mental Health: performance by SuperM ...", "snippet": "", "uploaded": "", "thumbnail": "https://i.ytimg.com/vi/AJyRtMp4pIw/default.jpg?sqp=-oaymwEECHQQQQ&rs=AMzJL3kg_sZpouCCob14e3b0fwZvHm4YrQ", "url": "https://www.youtube.com/watch?v=AJyRtMp4pIw", "type": "video"}, "317": {"title": "Behavioral Health | Hackensack Meridian Health", "snippet": "", "uploaded": "", "thumbnail": "https://encrypted-tbn0.gstatic.com/images?q=tbn:ANd9GcR93XVSLyXI8mCYqX0744kMpGOcIP2KxkYpvunmZuZJy9D5lUynTmlBxxjb", "url": "https://www.hackensackmeridianhealth.org/services/behavioral-health/", "type": "video"}, "318": {"title": "Mental Health | Anne Arundel Medical Center", "snippet": "", "uploaded": "", "thumbnail": "https://encrypted-tbn1.gstatic.com/images?q=tbn:ANd9GcSMQ0OZRFdAvcL7PDEiC1YLxE3Pqr7wMFDRDreIN5FSOiTLjg1JbHGEEN9O", "url": "https://aahs.org/Get-Care/Mental-Health/", "type": "video"}, "319": {"title": "The Big Event for Mental Health! Let's #MoveForMentalHealth ...", "snippet": "", "uploaded": "", "thumbnail": "https://i.ytimg.com/vi/p-KXvvkSXRk/default.jpg?sqp=-oaymwEECHQQQQ&rs=AMzJL3mCBI-wpNPbjKgrr_Wfd1F1x0YpRg", "url": "https://www.youtube.com/watch?v=p-KXvvkSXRk", "type": "video"}, "320": {"title": "How lockdowns can affect mental health - CNN Video", "snippet": "", "uploaded": "", "thumbnail": "https://encrypted-tbn3.gstatic.com/images?q=tbn:ANd9GcRHNPH9RwR8iBz7N5lE7QYQCLW4Hs_Stzoe19iOe4ZLd95IJ34Kb5sH6gY", "url": "https://www.cnn.com/videos/world/2020/10/09/uk-europe-coronavirus-covid-19-mental-health-lockdown-soares-pkg-intl-hnk-vpx.cnn", "type": "video"}, "321": {"title": "10-4-20 Expanding Access to Mental Health Services - SUNY", "snippet": "", "uploaded": "", "thumbnail": "https://encrypted-tbn2.gstatic.com/images?q=tbn:ANd9GcSZ3OQczWTyzyU24kNlKvkhj8FlLHZEW5ZeWf2L2-c9pg2grGcN1pvY4ejBOLpV", "url": "https://www.suny.edu/suny-news/press-releases/10-20/10-4-20/mental-health.html", "type": "video"}, "322": {"title": "HRSA Behavioral Health | Official web site of the U.S. Health ...", "snippet": "", "uploaded": "", "thumbnail": "https://encrypted-tbn0.gstatic.com/images?q=tbn:ANd9GcQI_IKOLGUwECcGwibJAJd9RC8cLdTY8o-Gv8RGaVje2wbiLMgQGdiJm_cLZN2C", "url": "https://www.hrsa.gov/behavioral-health", "type": "video"}, "323": {"title": "Mental Health \u2013 University Health Services \u2013 UW\u2013Madison", "snippet": "", "uploaded": "", "thumbnail": "https://encrypted-tbn0.gstatic.com/images?q=tbn:ANd9GcQVOCNm1EApU3TXHTuDAccsBTBK7XE_T5COXMvQI8tvIwkmq_L4kOPwiv28", "url": "https://www.uhs.wisc.edu/mental-health/", "type": "video"}, "324": {"title": "Mental Health & Substance Use | Texas Health and Human ...", "snippet": "", "uploaded": "", "thumbnail": "https://encrypted-tbn1.gstatic.com/images?q=tbn:ANd9GcRnRqV2AF7dViZayESUmUiJ1qtU2tkAEL_HV1GTGyuFeyJNC_K1iPEKbrKo", "url": "https://hhs.texas.gov/services/mental-health-substance-use", "type": "video"}, "325": {"title": "Behavioral Health & Mental Health Services | HCA Virginia", "snippet": "", "uploaded": "", "thumbnail": "https://encrypted-tbn0.gstatic.com/images?q=tbn:ANd9GcQwmlDYtvOpKPhIG6WjE1sP05dGxig2SWSBsohGIUoEyByxM3sgBW5V88Nj", "url": "https://hcavirginia.com/service/behavioral-health", "type": "video"}, "326": {"title": "Mental Health - Eskenazi Health", "snippet": "", "uploaded": "", "thumbnail": "https://encrypted-tbn1.gstatic.com/images?q=tbn:ANd9GcR-6z9Ugr0o2iH1nXOC7CROjSoTyGhNNFi3-6Sow9FechqBOZV7Wng7oTSZ", "url": "https://www.eskenazihealth.edu/mental-health", "type": "video"}, "327": {"title": "NIMH \u00bb Shareable Resources on Coping with COVID-19", "snippet": "", "uploaded": "", "thumbnail": "https://encrypted-tbn1.gstatic.com/images?q=tbn:ANd9GcSZmevGKHFcfTgvmJtAmLPuVW-jzRiks7e4uHurgtv-e4rkyKIgmh-1NMo", "url": "https://www.nimh.nih.gov/health/education-awareness/shareable-resources-on-coping-with-covid-19.shtml", "type": "video"}, "328": {"title": "Depression - World Health Organization", "snippet": "", "uploaded": "", "thumbnail": "https://encrypted-tbn3.gstatic.com/images?q=tbn:ANd9GcSKRH_A4Lyghu6NhX5As-vFc1FsltBrnkOUxFeR5Xc2zAXucUYYzPCmvVDt", "url": "https://www.who.int/health-topics/depression", "type": "video"}, "329": {"title": "Maintaining Good Mental Health - WellSpan Health", "snippet": "", "uploaded": "", "thumbnail": "https://encrypted-tbn0.gstatic.com/images?q=tbn:ANd9GcSqeK_K53O-A2B4OFm_04L8ByE25YO83dtt8LyY38fSwfLfWx7kvSFQRkg", "url": "https://www.wellspan.org/coronavirus/maintaining-good-mental-health/", "type": "video"}, "330": {"title": "Mental Hospital | Psychiatric Hospitals in Ohio - Sandusky", "snippet": "", "uploaded": "", "thumbnail": "https://encrypted-tbn0.gstatic.com/images?q=tbn:ANd9GcRLhWw1SoVMNu5Rc7ZSGsgdQlxtXCrzUu0WZU68_1EfsR8-bnqqoihjTIUw", "url": "https://www.firelands.com/care-treatment/behavioral-health/", "type": "video"}, "331": {"title": "Horizons Mental Health Center | Hutchinson Regional ...", "snippet": "", "uploaded": "", "thumbnail": "https://encrypted-tbn3.gstatic.com/images?q=tbn:ANd9GcSGRyJVAFEeRUGTKDrl5O5mM_EPonmbIojinOM_BQcts6Xyud3BRBipnXNF", "url": "https://www.hutchregional.com/locations-services/horizons-mental-health-center", "type": "video"}, "332": {"title": "NIMH \u00bb Disruptive Mood Dysregulation Disorder", "snippet": "", "uploaded": "", "thumbnail": "https://encrypted-tbn3.gstatic.com/images?q=tbn:ANd9GcQAJMqJcX1YyyeT9_7PcPaQ1UJt_bLY8D9D-8Br-e-sSJq00Dp04gY9Flg", "url": "https://www.nimh.nih.gov/health/topics/disruptive-mood-dysregulation-disorder-dmdd/disruptive-mood-dysregulation-disorder.shtml", "type": "video"}, "333": {"title": "Mental Health & Counseling | Yale Health - New Haven", "snippet": "", "uploaded": "", "thumbnail": "https://encrypted-tbn3.gstatic.com/images?q=tbn:ANd9GcRKx3VpbzRSDKgMjpJlK3s29BDDfXZHKiCoIoHRpw3t9B-Ycb5fVyIw7BQ4MLgf", "url": "https://yalehealth.yale.edu/directory/departments/mental-health-counseling", "type": "video"}, "334": {"title": "Mental Health | City of Rancho Cucamonga", "snippet": "", "uploaded": "", "thumbnail": "https://encrypted-tbn0.gstatic.com/images?q=tbn:ANd9GcQXjNyv7eoOCiBlttg-Q_ql6uOdIR1sMfwROnpIfzpOpNzIHILTZM92SuWv", "url": "https://www.cityofrc.us/mental-health", "type": "video"}, "335": {"title": "What is Schizophrenia? | NAMI: National Alliance on Mental ...", "snippet": "", "uploaded": "", "thumbnail": "https://encrypted-tbn3.gstatic.com/images?q=tbn:ANd9GcQJVtTtuha954DYdNRjYHj98HhpKL_lynfB4SOnEzdHfigb2opxv7A_LHDu", "url": "https://www.nami.org/About-Mental-Illness/Mental-Health-Conditions/Schizophrenia", "type": "video"}, "336": {"title": "Mental Health and Faith Community Partnership", "snippet": "", "uploaded": "", "thumbnail": "https://encrypted-tbn2.gstatic.com/images?q=tbn:ANd9GcR3IYUBfHufxDKhdEfEy_RWSH4vAd1ec48AswvzqOTmz74y9w63x-6BopoObR8", "url": "https://www.psychiatry.org/psychiatrists/cultural-competency/engagement-opportunities/mental-health-and-faith-community-partnership", "type": "video"}, "337": {"title": "Mental health - World Health Organization", "snippet": "", "uploaded": "", "thumbnail": "https://encrypted-tbn0.gstatic.com/images?q=tbn:ANd9GcTJm5S_H95FGCn-bWjBu0enJrDPTz3lAouEt5IN16LmJJL0QVkJe0OobJMF", "url": "https://www.who.int/westernpacific/health-topics/mental-health", "type": "video"}, "338": {"title": "Services for Behavioral Health | Hunterdon Healthcare", "snippet": "", "uploaded": "", "thumbnail": "https://encrypted-tbn2.gstatic.com/images?q=tbn:ANd9GcQTsvGXFFUGBkaLlmCrzQOCtERIImMRgqVUS_6sgOzfe9aFn-jah0IAAL1a", "url": "https://www.hunterdonhealthcare.org/service/behavioral-health/", "type": "video"}, "339": {"title": "The Lighting The Way Mental Health Campaign | Philanthropy ...", "snippet": "", "uploaded": "", "thumbnail": "https://encrypted-tbn0.gstatic.com/images?q=tbn:ANd9GcT9guOE7dYAw8JGzoldlnsyEkrUvKu_6biYaH1cSnzYMHWP2Z2rm-qiLGF8", "url": "https://www.chkd.org/Support-Us/Support-Our-Mental-Health-Program/", "type": "video"}, "340": {"title": "Behavioral Health Services | Good Samaritan Hospital", "snippet": "", "uploaded": "", "thumbnail": "https://encrypted-tbn0.gstatic.com/images?q=tbn:ANd9GcQtkfXy-Xs9cbEvQbOrGpNk41Ns_vUA4s53fU1Rfk3DGofW7NfgJAH4dlpZ", "url": "https://goodsamsanjose.com/service/behavioral-health", "type": "video"}, "341": {"title": "Urgent Care with Behavioral Health - Hackensack Meridian ...", "snippet": "", "uploaded": "", "thumbnail": "https://encrypted-tbn2.gstatic.com/images?q=tbn:ANd9GcSO6Yrx_5q_IzzjP6Vu6SeE_5uOziqbIYydnNPaMJnQPnt9ruMyKlXOw5c", "url": "https://www.hackensackmeridianhealth.org/services/convenient-care/urgent-care-with-behavioral-health/", "type": "video"}, "342": {"title": "Behavioral & Mental Health Services | Denver Health | Denver ...", "snippet": "", "uploaded": "", "thumbnail": "https://encrypted-tbn3.gstatic.com/images?q=tbn:ANd9GcRa_IOJCVCi5GNcW4FgifP2rmAa-vEDMjlkrgzhbsOe3VJqRF77NL0QWLZ9", "url": "https://www.denverhealth.org/services/behavioral-health", "type": "video"}, "343": {"title": "Important Info about Medicare Mental Health Coverage ...", "snippet": "", "uploaded": "", "thumbnail": "https://encrypted-tbn1.gstatic.com/images?q=tbn:ANd9GcQKT-YEVBK3cqr8Yfu5wIvCbDlOFzQo7ZNMKYDysqVKbJ7dhQviCqqoYzOj", "url": "https://www.medicare.gov/blog/medicare-mental-health-coverage-2020", "type": "video"}, "344": {"title": "Mental health services | Children's Hospital of Richmond at VCU", "snippet": "", "uploaded": "", "thumbnail": "https://encrypted-tbn2.gstatic.com/images?q=tbn:ANd9GcRjVjsK1_s1clIVG4uc0nIV0ZgdCjB2cWw-5cSq8qJQR7RyXFgU2dU1GKk5", "url": "https://www.chrichmond.org/services/mental-health/mental-health", "type": "video"}, "345": {"title": "Behavioral Health | Memorial Health - Savannah", "snippet": "", "uploaded": "", "thumbnail": "https://encrypted-tbn2.gstatic.com/images?q=tbn:ANd9GcQINd1Hk74a6opK3nqJm7Fl1eyQnpiOGBwn0Ar_-soyyEa7uXbJAE8NcKI", "url": "https://memorialhealth.com/service/behavioral-health", "type": "video"}, "346": {"title": "Center for Youth Mental Health and Wellbeing | Department of ...", "snippet": "", "uploaded": "", "thumbnail": "https://encrypted-tbn3.gstatic.com/images?q=tbn:ANd9GcRyBwmZW6UC7bTfVMH0HO3R0Tjn_d5IvZduYjovVxlnZgnJIS165Oruix4O", "url": "https://med.stanford.edu/psychiatry/special-initiatives/youthwellbeing.html", "type": "video"}, "347": {"title": "Richmond, VA Mental Health Services | Chippenham Hospital", "snippet": "", "uploaded": "", "thumbnail": "https://encrypted-tbn0.gstatic.com/images?q=tbn:ANd9GcRBS_VWYynRoffzDfP2aWl1EFU6CTI0wR546EbMMqE8J0qOh4ITg6OfI8Ce", "url": "https://chippenhammed.com/specialties/behavioral-health/", "type": "video"}, "348": {"title": "Suicide - World Health Organization", "snippet": "", "uploaded": "", "thumbnail": "https://encrypted-tbn0.gstatic.com/images?q=tbn:ANd9GcS2Q5U5VdOdjwtF-wz87rrKgmqLqCI1t4TCYvuxofihO4c8LhCcX8gBQ_I", "url": "https://www.who.int/health-topics/suicide", "type": "video"}, "349": {"title": "Connect | MentalHealth.gov", "snippet": "", "uploaded": "", "thumbnail": "https://encrypted-tbn0.gstatic.com/images?q=tbn:ANd9GcRn15Tt4zM8aOcGSJ-jDFxtcpQMZSfSm3jqfcN06E-f1fbYZM8Bn5z4yEqOIgVW", "url": "https://www.mentalhealth.gov/talk/connect", "type": "video"}, "350": {"title": "Mental Health Hotline & Alcoholics Hotline - Sandusky", "snippet": "", "uploaded": "", "thumbnail": "https://encrypted-tbn0.gstatic.com/images?q=tbn:ANd9GcRLhWw1SoVMNu5Rc7ZSGsgdQlxtXCrzUu0WZU68_1EfsR8-bnqqoihjTIUw", "url": "https://www.firelands.com/care-treatment/behavioral-health/mental-health-hotline/", "type": "video"}, "351": {"title": "Behavioral Health Center in Macon | Coliseum Health System", "snippet": "", "uploaded": "", "thumbnail": "https://encrypted-tbn0.gstatic.com/images?q=tbn:ANd9GcTMi5WLzAMpkALFu1SFNjuiPYAyHW_DOfFsdlLtBynVXyHdVN7ZVvVLejs", "url": "https://coliseumhealthsystem.com/service/behavioral-health", "type": "video"}, "352": {"title": "Expanding Mental Health Services at Anne Arundel Medical ...", "snippet": "", "uploaded": "", "thumbnail": "https://encrypted-tbn0.gstatic.com/images?q=tbn:ANd9GcRYvStrngxROqGDst6UBu75G4w_yfIvGOcymdoJ5NXE548DPVRuSH6ZKuty", "url": "https://aahs.org/J-Kent-McNew-Family-Medical-Center/", "type": "video"}, "353": {"title": "Mental Health | Dakota County", "snippet": "", "uploaded": "", "thumbnail": "https://encrypted-tbn1.gstatic.com/images?q=tbn:ANd9GcTHSEYerEF8KzttYSXjfTsTBEytdgi0zZZHUHbyN4yxbThKAOlS2Abh0TQiH5-O", "url": "http://www.co.dakota.mn.us/HealthFamily/MentalHealth", "type": "video"}, "354": {"title": "Mental Health Connection | Clackamas County", "snippet": "", "uploaded": "", "thumbnail": "https://encrypted-tbn3.gstatic.com/images?q=tbn:ANd9GcSaaUST1tJ5QO7LoLcGi8-bavWJ9DhqWTtsCZI33ZiDC33G7jO8KjmhFaY", "url": "https://www.clackamas.us/mentalhealthconnection", "type": "video"}, "355": {"title": "Tompkins County Mental Health Services | Tompkins County NY", "snippet": "", "uploaded": "", "thumbnail": "https://encrypted-tbn1.gstatic.com/images?q=tbn:ANd9GcQXyT7d8m8Y3FR0_H-yeWcHWU_TB0AH_UrzmciWktxlGgcYtpRTFhvEBAeG", "url": "https://www2.tompkinscountyny.gov/mh", "type": "video"}, "356": {"title": "Orange County, California - Mental Health Month", "snippet": "", "uploaded": "", "thumbnail": "https://encrypted-tbn0.gstatic.com/images?q=tbn:ANd9GcS-FSwUARGBZkHDnqhUOpaIxli_zZZYz-qi83YG7p4Ii75B8XsW8C-bAKk", "url": "https://www.ochealthinfo.com/bhs/about/pi/mhm", "type": "video"}, "357": {"title": "How to manage and reduce stress | Mental Health Foundation", "snippet": "", "uploaded": "", "thumbnail": "https://encrypted-tbn0.gstatic.com/images?q=tbn:ANd9GcR8Imr-wUG_UCibhXUmB72frFheQXcNUSEZrSkMMPKcSJ1K7eGoPjbu8oGpHYQ", "url": "https://www.mentalhealth.org.uk/publications/how-manage-and-reduce-stress", "type": "video"}, "358": {"title": "Women Veterans' Mental Health - Veterans Affairs", "snippet": "", "uploaded": "", "thumbnail": "https://encrypted-tbn1.gstatic.com/images?q=tbn:ANd9GcQ3Usc8xxHRtKiqySzrk_MHmLloc1Jhj-l2aOyIK4HXC9Ab_7bxMcVoWF0", "url": "https://www.va.gov/womenvet/resources/mentalHealth.asp", "type": "video"}, "359": {"title": "Onondaga County Department of Mental Health", "snippet": "", "uploaded": "", "thumbnail": "https://encrypted-tbn3.gstatic.com/images?q=tbn:ANd9GcTU9QqFY5_ih5AKljGYqP4ZpUWG9MxHy1YAVNyMAaRai7ofMC4sxuyu7iE", "url": "http://www.ongov.net/mentalhealth/", "type": "video"}, "360": {"title": "Behavioral Health - County of San Luis Obispo", "snippet": "", "uploaded": "", "thumbnail": "https://encrypted-tbn1.gstatic.com/images?q=tbn:ANd9GcSty3eGG-J4Rwa7FZBfE_eePiFY7kCJWbjRQ4cS_HQeqx1cENd2bxvOZg4", "url": "https://www.slocounty.ca.gov/Departments/Health-Agency/Behavioral-Health.aspx", "type": "video"}, "361": {"title": "Mental health and wellness - Covid19 Information Portal ...", "snippet": "", "uploaded": "", "thumbnail": "https://encrypted-tbn1.gstatic.com/images?q=tbn:ANd9GcROOYIRpDd072uRDnqBWFr-mGO1U5U8D9STJYxcPV6p_HjrxSGMldeOHkc", "url": "https://montgomerycountymd.gov/covid19/get-help/mental-health-wellness.html", "type": "video"}, "362": {"title": "Bipolar disorder | NAMI: National Alliance on Mental Illness", "snippet": "", "uploaded": "", "thumbnail": "https://encrypted-tbn0.gstatic.com/images?q=tbn:ANd9GcQI63Xpze1mWPC3bHbN7zC7k51N1EZt-xnLF_7QtFjENsOTQAtKc7AE3_Y", "url": "https://www.nami.org/About-Mental-Illness/Mental-Health-Conditions/Bipolar-Disorder", "type": "video"}, "363": {"title": "Police-Mental Health Collaboration (PMHC) Toolkit | Bureau ...", "snippet": "", "uploaded": "", "thumbnail": "https://encrypted-tbn3.gstatic.com/images?q=tbn:ANd9GcQQSdRFYjLxemackzLWGSyrFOvd_-ukn0gIJCaDtsTZByDwTB3MGq6uLQu0", "url": "https://bja.ojp.gov/program/pmhc", "type": "video"}, "364": {"title": "What is Mental Health? - Mental Health and Wellness ...", "snippet": "", "uploaded": "", "thumbnail": "https://encrypted-tbn2.gstatic.com/images?q=tbn:ANd9GcQBKyGYL6v-7994b8ts3a_4kMixDgn7Mh5w3RS1lxU47y6OktCqB7ND000", "url": "https://library.hws.edu/mental_health", "type": "video"}, "365": {"title": "Denver Mental Health Counseling and Services | Jewish ...", "snippet": "", "uploaded": "", "thumbnail": "https://encrypted-tbn3.gstatic.com/images?q=tbn:ANd9GcSduIv81d5twy2G9NKFwZjvhEBNMN8C98nVDvQfdX64V9OBsaKekWBAztU", "url": "https://www.jewishfamilyservice.org/services/denver-mental-health-services", "type": "video"}, "366": {"title": "Mental Health Response - Washington County", "snippet": "", "uploaded": "", "thumbnail": "https://encrypted-tbn1.gstatic.com/images?q=tbn:ANd9GcTdhTypIdMj-aF-XlOWs21rrtHYiQiT3AJGD4rGpXgLr9wMyay3RuRvCxnL", "url": "https://www.co.washington.or.us/Sheriff/MentalHealthResponse/index.cfm", "type": "video"}, "367": {"title": "Hopewell Behavioral Health | John Randolph Medical Center", "snippet": "", "uploaded": "", "thumbnail": "https://encrypted-tbn1.gstatic.com/images?q=tbn:ANd9GcRej-Aq-Q8WkXFdrLqh9mL3jtGiF6ytNLKQjc8LtUTauZG5BZxVlJCVFY0", "url": "https://johnrandolphmedicalcenter.com/specialties/behavioral-health/", "type": "video"}, "368": {"title": "Behavioral Health | County of Fresno", "snippet": "", "uploaded": "", "thumbnail": "https://encrypted-tbn2.gstatic.com/images?q=tbn:ANd9GcSHT9gkFzMqfJ0qZH-DrwVsdQUREo-eswarDNitgluI8zQEZX8RA3CHYY5T", "url": "https://www.co.fresno.ca.us/departments/behavioral-health", "type": "video"}, "369": {"title": "About mental health problems | Mind, the mental health charity ...", "snippet": "", "uploaded": "", "thumbnail": "https://encrypted-tbn3.gstatic.com/images?q=tbn:ANd9GcTlQZ9Tni8cD-S5bczWnJYsjMFr5f5-M_Em_Mjg5NGVqsaHvuJPQPnly_Nj", "url": "https://www.mind.org.uk/information-support/types-of-mental-health-problems/mental-health-problems-introduction/about-mental-health-problems/", "type": "video"}, "370": {"title": "Mental health | National Institute of Justice", "snippet": "", "uploaded": "", "thumbnail": "https://encrypted-tbn2.gstatic.com/images?q=tbn:ANd9GcS_mJu4y81o8IPgY2BwxDQ2uNKxU52MyUsQSIcYUnfg8F53tWCdwg5OFjY", "url": "https://nij.ojp.gov/taxonomy/term/18366", "type": "video"}, "371": {"title": "Predoctoral Fellowship in Mental Health and Substance ...", "snippet": "", "uploaded": "", "thumbnail": "https://encrypted-tbn2.gstatic.com/images?q=tbn:ANd9GcS_S3frzpeaZJL_zp7_hFBiBluKNZnu68Uu1aa7Z1RJPUc9fBYG7z8ordE", "url": "https://www.apa.org/pi/mfp/psychology/predoctoral", "type": "video"}, "372": {"title": "Mental and behavioral health | Regions Hospital", "snippet": "", "uploaded": "", "thumbnail": "https://encrypted-tbn0.gstatic.com/images?q=tbn:ANd9GcT9OAr3HIRj_hvjRN7QASNnU5vsFPvalwC8v-LMRXWP44xv8E-XE2Jr69J5", "url": "https://www.healthpartners.com/hospitals/regions/specialties/mental-health/", "type": "video"}, "373": {"title": "Mental Health Task Force | Fishers, IN - Official Website", "snippet": "", "uploaded": "", "thumbnail": "https://encrypted-tbn2.gstatic.com/images?q=tbn:ANd9GcQ30HgoE1mieCHwbGw3AzIBqiu0G41EGBj4GwAIaszn8wJJMM4n6pp1YJc", "url": "https://www.fishers.in.us/689/Mental-Health-Task-Force", "type": "video"}, "374": {"title": "Mental Health & Recovery Board | Mahoning County, OH", "snippet": "", "uploaded": "", "thumbnail": "https://encrypted-tbn2.gstatic.com/images?q=tbn:ANd9GcQOelf1ZFIMN16kMZ_ZNMoTEPc5zZU_G7QzGmbGP3H9snOLR4V1tzwoWtY", "url": "https://www.mahoningcountyoh.gov/912/Mental-Health-Recovery-Board", "type": "video"}, "375": {"title": "Teen Mental Health Services in D.C. | Dominion Hospital", "snippet": "", "uploaded": "", "thumbnail": "https://encrypted-tbn2.gstatic.com/images?q=tbn:ANd9GcSzoVcpn4Cjg-hilHbqKKRtkjcUyUlHnSlPZjBP4d-S0I2ybZ71HH0jceQ", "url": "https://dominionhospital.com/specialties/adolescent-behavioral-health/", "type": "video"}, "376": {"title": "Mental Health | Orange County, NY", "snippet": "", "uploaded": "", "thumbnail": "https://encrypted-tbn1.gstatic.com/images?q=tbn:ANd9GcRrZ_mm3Zy5n4jrWSHuZYFMg_XtATwLv7QyN4XEOUgVUmbmG-SQ6rMh8iY", "url": "https://www.orangecountygov.com/616/Mental-Health", "type": "video"}, "377": {"title": "1. Talk about your feelings | Mental Health Foundation", "snippet": "", "uploaded": "", "thumbnail": "https://encrypted-tbn0.gstatic.com/images?q=tbn:ANd9GcQcYvryGUoV-c78r4142xHzR-e5lL-UDCmcUXTLG6NfudE-SHh22T879Kw", "url": "https://www.mentalhealth.org.uk/your-mental-health/looking-after-your-mental-health/talk-about-your-feelings", "type": "video"}, "378": {"title": "NIMH \u00bb Shareable Resources on Child and Adolescent ...", "snippet": "", "uploaded": "", "thumbnail": "https://encrypted-tbn1.gstatic.com/images?q=tbn:ANd9GcSWqRlouFHtpHovFPdp5uPdqB0yZm8PGzhY9GNSF-D27DGlHQbzwOVntg40", "url": "https://www.nimh.nih.gov/health/education-awareness/shareable-resources-on-child-and-adolescent-mental-health.shtml", "type": "video"}, "379": {"title": "Police-Mental Health Collaboration (PMHC) Toolkit | Bureau ...", "snippet": "", "uploaded": "", "thumbnail": "https://encrypted-tbn2.gstatic.com/images?q=tbn:ANd9GcTXceEOV6qwKi5mqMhsXCPVGCUZEKs_JCOMSRtdt99Fh640KSBSzFLtJfg", "url": "https://bja.ojp.gov/redirect-legacy/PMHC/", "type": "video"}, "380": {"title": "School Mental Health | dcps - Washington, DC", "snippet": "", "uploaded": "", "thumbnail": "https://encrypted-tbn1.gstatic.com/images?q=tbn:ANd9GcRwiQ5HarcZTO_YEMbDDQsJ9HfHdjPeWK8opQxlLq31CqGTd4kRHPkTlICHfzk1", "url": "https://dcps.dc.gov/service/school-mental-health", "type": "video"}, "381": {"title": "Mental Health Services | Gallogly Recreation ... - Colorado ...", "snippet": "", "uploaded": "", "thumbnail": "https://encrypted-tbn3.gstatic.com/images?q=tbn:ANd9GcTyfCtKba8Uih1-m7vOSWD8pRtQhjphNqb_jKUdqDWUhIgkf0hFL1GDeEk", "url": "https://uccs.edu/recwellness/mental-health-services", "type": "video"}, "382": {"title": "Behavioral Health | Atrium Health", "snippet": "", "uploaded": "", "thumbnail": "https://encrypted-tbn3.gstatic.com/images?q=tbn:ANd9GcTEVUtncvzyv-LzztPiHeohktUUGltNGfQtKbdGsR1DT2q6N0qXnTIEJz0", "url": "https://atriumhealth.org/medical-services/prevention-wellness/behavioral-health", "type": "video"}, "383": {"title": "COVID-19 advice - Mental health | WHO Western Pacific", "snippet": "", "uploaded": "", "thumbnail": "https://encrypted-tbn0.gstatic.com/images?q=tbn:ANd9GcRhsd-axbOr9QXBTHS8uO8i2tWDLNj22v07Zkvl7f6INhyvEMHHa_l4cVCvr1qs", "url": "https://www.who.int/westernpacific/emergencies/covid-19/information/covid-19-mental-health", "type": "video"}, "384": {"title": "Community Howard Behavioral Health | Community ... - Kokomo", "snippet": "", "uploaded": "", "thumbnail": "https://encrypted-tbn1.gstatic.com/images?q=tbn:ANd9GcQHJO138nQIAQREmOniDda31pzWqdLXaC_xvEZExANbNoDgz4nynOvApK5jA74", "url": "https://www.ecommunity.com/locations/community-howard-regional-health/behavioral-health-care", "type": "video"}, "385": {"title": "Mental Health | Ontario County, NY - Official Website", "snippet": "", "uploaded": "", "thumbnail": "https://encrypted-tbn3.gstatic.com/images?q=tbn:ANd9GcRRAZuPT5-Hr6DSkVp8N8zw2Yn8nqGGhHC0mH81OfXJqQe8G9saEWa5wNQ", "url": "https://www.co.ontario.ny.us/99/Mental-Health", "type": "video"}, "386": {"title": "Behavioral Health - Free Screenings | McDonough ... - Macomb", "snippet": "", "uploaded": "", "thumbnail": "https://encrypted-tbn1.gstatic.com/images?q=tbn:ANd9GcRrts3RgC_YOXCM8RDyAm69kN5SENb1mzSNZnr5IIU1-4gPHnsKLiUtaFYtlFM", "url": "https://www.mdh.org/services/behavioral_health.aspx", "type": "video"}, "387": {"title": "Behavioral health coverage in San Diego - Sharp Health Plan", "snippet": "", "uploaded": "", "thumbnail": "https://encrypted-tbn1.gstatic.com/images?q=tbn:ANd9GcRGuDT5AJujCuMOsOVpIS6vSZULuKLRWJEI5DXLLCc8KhB0hpRpnTQ6bQM", "url": "https://www.sharphealthplan.com/members/types-of-care/behavioral-health", "type": "video"}, "388": {"title": "Find Support | NAMI: National Alliance on Mental Illness", "snippet": "", "uploaded": "", "thumbnail": "https://encrypted-tbn1.gstatic.com/images?q=tbn:ANd9GcRy_Cyn8dI3ZiRsGxaTYXB4e9uC0hvAPYkVl7Pkt0twCDN-bRZZwc0Wz80", "url": "https://nami.org/collegeguide", "type": "video"}, "389": {"title": "Psychiatric Mental Health Program | Kennedy Krieger Institute", "snippet": "", "uploaded": "", "thumbnail": "https://encrypted-tbn1.gstatic.com/images?q=tbn:ANd9GcTpBVA6D4HrI-zL9Ear7wdru_qA8t-UzMn6P_KHUyuuBRaOsO1S__3daqXrou50", "url": "https://www.kennedykrieger.org/patient-care/centers-and-programs/psychiatric-mental-health-program", "type": "video"}, "390": {"title": "Shasta County Health and Human Services - Mental Wellness", "snippet": "", "uploaded": "", "thumbnail": "https://encrypted-tbn2.gstatic.com/images?q=tbn:ANd9GcQRY03yJ6mTDTWCDtKPSRl_ZE-ldkKEH5XffL93mvLuULmlkG8RZX2lU6mk", "url": "https://www.co.shasta.ca.us/index/hhsa/mental_wellness.aspx", "type": "video"}, "391": {"title": "Is a Mental Health Crisis Emerging in the US Workforce? | AJMC", "snippet": "", "uploaded": "", "thumbnail": "https://encrypted-tbn1.gstatic.com/images?q=tbn:ANd9GcQGTKtCwf_dpsJHFZsRxpWscyfkO8aBpT3sxnLGVwZb8KWc2ZKpFxDIQX7X", "url": "https://www.ajmc.com/view/is-a-mental-health-crisis-emerging-in-the-us-workforce", "type": "video"}, "392": {"title": "Media centre - WHO", "snippet": "", "uploaded": "", "thumbnail": "https://encrypted-tbn3.gstatic.com/images?q=tbn:ANd9GcTJmpIl9fW8XlkWlgKtno2HYwcWTYELdS6OuXW_sniwKA6UaB6MldPPPzlX", "url": "https://www.who.int/mental_health/advocacy/en/", "type": "video"}, "393": {"title": "Catholic Charities' Counseling and Behavioral Health Clinic", "snippet": "", "uploaded": "", "thumbnail": "https://encrypted-tbn0.gstatic.com/images?q=tbn:ANd9GcQBfXiNjg3Y2GpnHtF6KlsPe1nSodwXLs-g72_sJjaXEW9Iycw6gNsJtFc", "url": "https://catholiccharities.org/our-services/strengthening-families/counseling/", "type": "video"}, "394": {"title": "Mental Health | Edutopia", "snippet": "", "uploaded": "", "thumbnail": "https://encrypted-tbn0.gstatic.com/images?q=tbn:ANd9GcS6b5Tv4kPqqKNqUFG3_iYUPq5pIDgnGoM12RAELatcUkR-7QrDP_Qj-yWc", "url": "https://www.edutopia.org/topic/mental-health", "type": "video"}, "395": {"title": "General Mental Health & Coping (COVID-19)", "snippet": "", "uploaded": "", "thumbnail": "https://encrypted-tbn0.gstatic.com/images?q=tbn:ANd9GcSqjSSl8HI59r0LcWNC8CmILS-UJIm8ioWoI5j6Kk1KXlhpv1HCedHm_7UR", "url": "https://www.massgeneral.org/psychiatry/guide-to-mental-health-resources/general-mental-health-and-coping", "type": "video"}, "396": {"title": "Clinical Rehabilitation and Mental Health Counseling", "snippet": "", "uploaded": "", "thumbnail": "https://encrypted-tbn1.gstatic.com/images?q=tbn:ANd9GcQjnrYfRRSq9nutXDCyF4myUgU8Gxjry-oV6LrjGLk2uIu3ChxvC0FrTak", "url": "https://www.med.unc.edu/ahs/crmh/", "type": "video"}, "397": {"title": "Orange County, California - OC Links - OC Health Care Agency", "snippet": "", "uploaded": "", "thumbnail": "https://encrypted-tbn2.gstatic.com/images?q=tbn:ANd9GcS0OcvFXc6VYSWAonZesUcqk5SezsV7_AF7Z7Tocmc53VDm_WolYmCGe4DPDa3Q", "url": "https://www.ochealthinfo.com/gov/health/bhs/about/pi/oclinks/default.asp", "type": "video"}, "398": {"title": "Behavioral Health in Idaho Falls - Psychiatric Services ...", "snippet": "", "uploaded": "", "thumbnail": "https://encrypted-tbn0.gstatic.com/images?q=tbn:ANd9GcSo9SVTltVjxhZ12RHLo_l45t-akUGYO9hKIOD5zUl217ep9KSyGvuQ250", "url": "https://eirmc.com/service/behavioral-health", "type": "video"}}
