# Supplementary material for: An architecture for non-linear discovery of aggregated multimedia document web search results
Source: PeerJ Comput Sci. 2021 Apr 21;7:e449. doi: 10.7717/peerj-cs.449 (PMC8080422; doi:10.7717/peerj-cs.449)
Supplement: Supplemental Information 1 — We used each query cached file as the single experimental run. We calculated the mean from 5 iterations and again calculated the mean average of 5 iterations in the end. [file peerj-cs-07-449-s001.zip › QUERY_CACHE/snip_view3]

{"0": {"title": "U.S. Air Force - Locations", "snippet": "Base Locator. Work On Bases All Over The World. With bases spanning three continents, there's a need for Airmen all over the world. Find out where your career\u00a0...", "url": "https://www.airforce.com/lifestyle/locations", "type": "web"}, "1": {"title": "Where are Air Force bases located?", "snippet": "16 Results \u2014 Welcome to the United States Air Force. Learn about great opportunities for enlisted airmen, officers and health care professionals.", "url": "https://www.airforce.com/frequently-asked-questions/location-assignment,assignment/where-are-air-force-bases-located-1", "type": "web"}, "2": {"title": "U.S. Air Force - Life on base", "snippet": "When you're in the Air Force, you're a part of a community that's a lot like civilian communities everywhere around the country. In fact, Air Force bases are\u00a0...", "url": "https://www.airforce.com/lifestyle/life-on-base", "type": "web"}, "3": {"title": "Air Force Base List | Military.com", "snippet": "Looking for a specific Air Force base? Use Base Guides to find United States Air Force military bases. Select military bases by name or location.", "url": "https://www.military.com/base-guide/browse-by-service/air-force", "type": "web"}, "4": {"title": "The Official Home Page of the U.S. Air Force", "snippet": "Innovation. U-2 Federal Lab achieves flight with Kubernetes \u00b7 Air Force deploys commercial IT capability \u00b7 Tinker AFB completes construction for Energy Savings\u00a0...", "url": "https://www.af.mil/", "type": "web"}, "5": {"title": "Nellis Air Force Base", "snippet": "The Official Website of Nellis Air Force Base.", "url": "https://www.nellis.af.mil/", "type": "web"}, "6": {"title": "List of United States Air Force installations - Wikipedia", "snippet": "Active-duty USAF bases in the United States are under the jurisdiction of the following Major Commands. There are 59 Active Bases across the country: Air\u00a0...", "url": "https://en.wikipedia.org/wiki/List_of_United_States_Air_Force_installations", "type": "web"}, "7": {"title": "Joint Base San Antonio", "snippet": "Official website of Joint Base San Antonio (JBSA). The Air Force is the lead agency for Joint Base San Antonio, comprising three primary locations at JBSA-Fort\u00a0...", "url": "https://www.jbsa.mil/", "type": "web"}, "8": {"title": "Air Force Bases | Defenders of the Skies | MilitaryBases.com", "snippet": "Bagram Air Base is operated jointly by the United States Army and Air Force. Occupying forces include the U.S. Army, Air Force, Navy, Marine Corps and Coast\u00a0...", "url": "https://militarybases.com/air-force/", "type": "web"}, "9": {"title": "Joint Base Charleston", "snippet": "Sep 29, 2020 \u2014 The official site of Joint Base Charleston. ... NIWC Atlantic Helps Marines Achieve U.S. Space Force Certification Milestone for Next-Generation\u00a0...", "url": "https://www.jbcharleston.jb.mil/", "type": "web"}, "10": {"title": "U.S. Air Force Major Bases and Installations", "snippet": "Each Air Force base has its own mission and purpose \u00b7 Maxwell Air Force Base and Gunter Annex \u00b7 Eielson Air Force Base \u00b7 Joint Base Elmendorf-Richardson.", "url": "https://www.thebalanceeveryday.com/united-states-air-force-major-bases-and-installations-3344134", "type": "web"}, "11": {"title": "Why women were told 'Don't get pregnant at George Air Force ...", "snippet": "Jun 19, 2018 \u2014 George joins Pease, Patrick, Wright-Patterson and Wurtsmith Air Force bases with communities now coming forward.", "url": "https://www.militarytimes.com/news/your-military/2018/06/20/why-women-were-told-dont-get-pregnant-at-george-air-force-base/", "type": "web"}, "12": {"title": "Travis Air Force Base orders evacuations following LNU ...", "snippet": "Aug 20, 2020 \u2014 \u201cAll non-mission essential personnel residing in Travis AFB housing or lodging are directed to evacuate immediately,\u201d Travis Air Force Base said\u00a0...", "url": "https://www.airforcetimes.com/news/your-air-force/2020/08/20/travis-air-force-base-orders-evacuations-following-lnu-lightening-complex-fire/", "type": "web"}, "13": {"title": "Day 1 of the Edwards Air Force Base Aerospace ... - Bakersfield", "snippet": "2 days ago \u2014 Edwards Air Force Base continued it's week-long hybrid air show with a fly over of multiple cities in Kern County Friday.", "url": "https://www.turnto23.com/community/day-1-of-the-edwards-air-force-base-aerospace-valley-hybrid-air-show", "type": "web"}, "14": {"title": "Edwards Air Force Base holding hybrid air show ... - KGET.com", "snippet": "2 days ago \u2014 BAKERSFIELD, Calif. (KGET) \u2013 Major Thomas Stuart joined 17 News at Sunrise to share more about the Edwards Air Force Base hybrid air\u00a0...", "url": "https://www.kget.com/sunrise-interviews/edwards-air-force-base-holding-hybrid-air-show-friday-and-saturday/", "type": "web"}, "15": {"title": "Air University", "snippet": "Air University is the U.S. Air and Space Force's center for professional military ... Air University provides the full spectrum of Air and Space Force education, from ... reservist assigned to Seymour Johnson Air Force Base in North Carolina.", "url": "https://www.airuniversity.af.edu/", "type": "web"}, "16": {"title": "Edwards Air Force Base - Home | Facebook", "snippet": "(STREAM BEGINS AT 10:30a) Watch live as some of the most amazing aircraft fly out of Edwards Air Force Base around the Aerospace Valley, Bakersfield,\u00a0...", "url": "https://www.facebook.com/EdwardsAirForceBase/", "type": "web"}, "17": {"title": "Aerospace Valley Hybrid Air Show: Military planes take to the ...", "snippet": "2 days ago \u2014 EDWARDS AIR FORCE BASE, Calif. (KABC) -- It is an air show for our time. AIR7 HD was at the scene Friday morning near the Antelope\u00a0...", "url": "https://abc7.com/air-show-edwards-force-base-aerospace-valley-hybrid-livestream/6898801/", "type": "web"}, "18": {"title": "The Air Base: The Air Force's Achilles' Heel? - Air Force ...", "snippet": "2 days ago \u2014 The Air Force must again make the air base a key concern when establishing aircraft requirements, and reorganize forces to exploit mobility,\u00a0...", "url": "https://www.airforcemag.com/article/the-air-base-the-air-forces-achilles-heel/", "type": "web"}, "19": {"title": "Locations | Air National Guard", "snippet": "Marysville, CA Beale Air Force Base Base Details \u00b7 Sacramento, CA North Highlands Air Guard Station Base Details \u00b7 Van Nuys, CA Sepulveda Air Guard\u00a0...", "url": "https://www.goang.com/locations.html", "type": "web"}, "20": {"title": "COVID-19 Monitoring and Response Among U.S. Air Force ...", "snippet": "Jun 5, 2020 \u2014 This report examines the first 7 weeks (March 1\u2013April 18) of implementation of NPIs in Basic Military Training (BMT) at a U.S. Air Force base.", "url": "https://www.cdc.gov/mmwr/volumes/69/wr/mm6922e2.htm", "type": "web"}, "21": {"title": "Air Force - Military Bases", "snippet": "Andersen Air Force Base (Guam). Arnold AFB (Tennessee). Atlantic City International Airport (New Jersey). Aviano Air Base (Italy). Bangor (Maine). Barksdale\u00a0...", "url": "http://www.militarybases.us/air-force/", "type": "web"}, "22": {"title": "Scott Air Force Base | Southwestern Illinois College", "snippet": "Military personnel and civilians are able to take classes at Scott Air Force Base. In addition to classes, students can register, drop/add courses, use the\u00a0...", "url": "http://www.swic.edu/about/campuses/off-campus-sites/scott-air-force-base/", "type": "web"}, "23": {"title": "Eglin Air Force Base Wildlife Management Area | FWC", "snippet": "Eglin AFB covers 464,000 acres in Santa Rosa, Okaloosa, and Walton counties. An Eglin permit is required to access the 250,000 acres of the Eglin reservation\u00a0...", "url": "https://myfwc.com/recreation/cooperative/eglin-air-force-base/", "type": "web"}, "24": {"title": "North American Aerospace Defense Command > About ...", "snippet": "The Cheyenne Mountain Complex is located at Cheyenne Mountain Air Force Station (CMAFS), a short distance from NORAD and USNORTHCOM headquarters\u00a0...", "url": "https://www.norad.mil/About-NORAD/Cheyenne-Mountain-Air-Force-Station/", "type": "web"}, "25": {"title": "PFAS Response - Former Wurtsmith Air Force Base, Iosco ...", "snippet": "Jul 27, 2020 \u2014 Wurtsmith Air Force Base served primarily as a combat crew and bomber training base throughout its 70-year history. Since its establishment in\u00a0...", "url": "https://www.michigan.gov/pfasresponse/0,9038,7-365-86511_82704_83952---,00.html", "type": "web"}, "26": {"title": "Getting On Base - United States Air Force Academy", "snippet": "Public areas of the Academy are open to visitors and guests from 5:30 a.m. to 10 p.m. Visitors can enter through the North Gate (exit 156 on Interstate 25) or the\u00a0...", "url": "https://www.usafa.edu/visitors/getting-on-base/", "type": "web"}, "27": {"title": "Columbus Air Force Base Extension", "snippet": "Accessibility: East Mississippi Community College opened an extension campus at Columbus Air Force Base in 1972, just four years after we cut the ribbon at\u00a0...", "url": "https://www.eastms.edu/locations/columbus-afb/", "type": "web"}, "28": {"title": "Nellis Air Force Base Selects AT&T to Provide 5G and FirstNet ...", "snippet": "Jan 14, 2020 \u2014 AT&T will equip Nellis Air Force Base with 5G infrastructure to connect the base's personnel and power potential use cases.", "url": "https://about.att.com/story/2020/nellis_airforce_base_5g.html", "type": "web"}, "29": {"title": "U.S. Air Force cadets study idea of Space Force bases on the ...", "snippet": "Jul 15, 2020 \u2014 In December 2019, Donald Trump signed the U.S. Space Force Act, peeling off an orbit-and-beyond branch of the military, much as the Air\u00a0...", "url": "https://www.sciencemag.org/news/2020/07/us-air-force-cadets-study-idea-space-force-bases-moon", "type": "web"}, "30": {"title": "Exchange | Military Discount - Tax Free Shopping", "snippet": "Air Force Uniforms. Back to category. Air Force Uniforms \u00b7 Uniform Accessories Men's Uniforms ... Search. You can also search by City/State or Base Name. TOP.", "url": "http://www.shopmyexchange.com/", "type": "web"}, "31": {"title": "Luke Air Force Base | City of Goodyear", "snippet": "Luke Air Force Base, the largest fighter-training base in the world, is located on 4,200 acres approximately one mile north of Goodyear. Initiating operations in\u00a0...", "url": "https://www.goodyearaz.gov/about-us/luke-air-force-base", "type": "web"}, "32": {"title": "NWS radar image from Robins Air Force Base, GA", "snippet": "Latest radar image from the Robins Air Force Base, GA radar and current weather warnings. Topo Radar Counties Rivers Highways Cities Warnings Legend.", "url": "https://radar.weather.gov/radar.php?rid=jgx&product=N0R&overlay=11101111&loop=no", "type": "web"}, "33": {"title": "Ramey Air Force Base - Jacksonville District - Army.mil", "snippet": "In 1948 it was renamed Ramey Air Force Base and was operated under the Strategic Air Command. Ramey played a critical role during the Cold War for\u00a0...", "url": "https://www.saj.usace.army.mil/Ramey/", "type": "web"}, "34": {"title": "Luke Air Force Base WIC - Adelante Healthcare", "snippet": "Luke Air Force Base WIC. 7282 N. 137 Ave., Bldg. 1140. Glendale, AZ 85142. Military Pass Required. Phone: 1-877-809-5092. Hours: Open Mon & Wed 8am to\u00a0...", "url": "https://adelantehealthcare.com/locations/luke-air-force-base-wic/", "type": "web"}, "35": {"title": "Scott Air Force Base | Belleville, IL - Official Website", "snippet": "Scott Air Force Base is located just a few minutes east of Belleville in Southwestern Illinois. The Shiloh Gate, Scott's primary vehicle entrance point, is only 1.5\u00a0...", "url": "https://www.belleville.net/539/Scott-Air-Force-Base", "type": "web"}, "36": {"title": "Grand Forks Air Force Base | Lake Region State College", "snippet": "Lake Region State College offers a wide variety of classes and degree programs at its campus on the Grand Forks Air Force Base. Everyone is welcome at our\u00a0...", "url": "https://www.lrsc.edu/academics/grand-forks-air-force-base", "type": "web"}, "37": {"title": "Intake Site At Patrick Air Force Base - Locations", "snippet": "Intake Site At Patrick Air Force Base. Skip links | Regional Benefit Office. VA Office of Public Contact Viera, FL 32940. return to top go\u00a0...", "url": "https://www.va.gov/directory/guide/facility.asp?ID=5782", "type": "web"}, "38": {"title": "Two Air Force bases given go-ahead to expand network-as-a ...", "snippet": "Sep 17, 2020 \u2014 Maj. Gen. Kevin Kennedy said Offutt and Buckley Air Force bases can go from a 10% capacity on their network-as-a-service up toward 100%\u00a0...", "url": "https://federalnewsnetwork.com/ask-the-cio/2020/09/two-air-force-bases-given-go-ahead-to-expand-network-as-a-service/", "type": "web"}, "39": {"title": "Buckley Air Force Base Will Be The New Home To A ... - Denver", "snippet": "Buckley Air Force Base Will Be The New Home To A Space Force Unit. By Ben Warwick July 27, 2020 at 12:38 pm. Filed Under:Buckley Air Force Base, United\u00a0...", "url": "https://denver.cbslocal.com/2020/07/27/buckley-air-force-base-space-force/", "type": "web"}, "40": {"title": "Chanute Air Force Base - Chanute AFB - Illinois.gov", "snippet": "Chanute Air Force Base (AFB) was an Air Force training facility located in the east-central Illinois Village of Rantoul. The property has been divided into two\u00a0...", "url": "https://www2.illinois.gov/epa/topics/community-relations/sites/chanute-afb/Pages/default.aspx", "type": "web"}, "41": {"title": "Following standup of U.S. Space Force, Air Force bases could ...", "snippet": "Dec 20, 2019 \u2014 Peterson Air Force Base in Colorado Springs, for example, could become Peterson Space Force Base. Other candidates for re-designation\u00a0...", "url": "https://spacenews.com/following-standup-of-u-s-space-force-air-force-bases-could-be-renamed-as-space-bases/", "type": "web"}, "42": {"title": "Air Base Defense: Rethinking Army and Air Force Roles and ...", "snippet": "The gap between the growing cruise and ballistic missile threat to U.S. Air Force bases in Europe and the U.S. capacity and capability to counter the threat is\u00a0...", "url": "https://www.rand.org/pubs/research_reports/RR4368.html", "type": "web"}, "43": {"title": "Dover Air Force Base | Wilmington University", "snippet": "Wilmington University offers innovative degree programs open to both military and civilian students right at the Dover Air Force Base (DAFB). Offering both\u00a0...", "url": "https://www.wilmu.edu/doverafb/", "type": "web"}, "44": {"title": "LR Air Force Base C-130 Aerial Review Now Set for Thursday ...", "snippet": "4 days ago \u2014 In commemoration of 65 years of community support, Little Rock Air Force Base will treat Arkansans to a C-130 Aerial Review beginning at 11\u00a0...", "url": "https://www.kark.com/weather/weather-headlines/lr-air-force-base-c-130-aerial-review-now-set-for-thursday/", "type": "web"}, "45": {"title": "1 dead, 1 injured in 'armed domestic disturbance' at Air Force ...", "snippet": "Jul 24, 2020 \u2014 The base was placed on lockdown after the response to the armed domestic disturbance. According to the U.S. Air Force press release, law\u00a0...", "url": "https://www.winknews.com/2020/07/24/air-force-base-in-panhandle-under-lockdown-after-response-to-active-shooter/", "type": "web"}, "46": {"title": "Air Force Reveals Cold Facts on New Arctic Strategy > U.S. ...", "snippet": "Jul 21, 2020 \u2014 \"Bases in Alaska benefit from the region's strategic geography,\" she said. \"When the full complement of planned F-35s arrive at Eielson Air Force\u00a0...", "url": "https://www.defense.gov/Explore/News/Article/Article/2281961/air-force-reveals-cold-facts-on-new-arctic-strategy/", "type": "web"}, "47": {"title": "Travis Air Force Base | Travis AFB | Visit Vacaville", "snippet": "Originally known as the Fairfield-Suisun Army Air Base, Travis is home to the 60th Air Mobility Wing -- the largest wing in the Air Mobility Command. It is also known\u00a0...", "url": "https://www.visitvacaville.com/living-here/travis-air-force-base/", "type": "web"}, "48": {"title": "Lowry Air Force Base History | Wings Over the Rockies Air ...", "snippet": "Learn about the history of Lowry Air force base, a technical training center during World War II, the Korean War, the Vietnam War and the Cold War.", "url": "https://wingsmuseum.org/about/history/", "type": "web"}, "49": {"title": "Lowry Air Force Base - Denver - Colorado.gov", "snippet": "No information is available for this page.Learn why", "url": "https://www.colorado.gov/pacific/cdphe/lowry_afb", "type": "web"}, "50": {"title": "TSHA | Kelly Air Force Base - Texas State Historical Association", "snippet": "Kelly Air Force Base.Kelly Air Force Base was located at the southwestern edge of San Antonio and at its closing was the oldest continuously-operating flying base\u00a0...", "url": "https://www.tshaonline.org/handbook/entries/kelly-air-force-base", "type": "web"}, "51": {"title": "Air Force Inns", "snippet": "Current lodging rates can be found under the Policies & Info tab on top of this page. Staying with Air Force Inns also offers the convenience of other base amenities\u00a0...", "url": "https://af.dodlodging.net/", "type": "web"}, "52": {"title": "WILLIAMS AIR FORCE BASE | Superfund Site Profile - EPA", "snippet": "Announcements and Key Topics. Former Williams Air Force Base, previously in unincorporated area near Chandler, Arizona, is now on the eastern city limits of\u00a0...", "url": "https://cumulis.epa.gov/supercpad/cursites/csitinfo.cfm?id=0900890", "type": "web"}, "53": {"title": "National Security and Hill Air Force Base | Congressman Rob ...", "snippet": "My number one priority in the U.S. Congress is supporting our military and defending and promoting Hill Air Force Base and the other valuable military\u00a0...", "url": "https://robbishop.house.gov/issues/national-security-and-hill-air-force-base", "type": "web"}, "54": {"title": "City of San Bernardino - Norton AFB", "snippet": "Norton Air Force Base. The San Bernardino Air Material Command was renamed for this San Bernardino boy in 1950, six years after Norton died in action over\u00a0...", "url": "http://www.ci.san-bernardino.ca.us/about/history/streets_n_places/norton_afb.asp", "type": "web"}, "55": {"title": "MSU - Minot Air Force Base", "snippet": "Classes at Minot Air Force Base are open to the general public as well as military students and their dependents. Consider these convenient scheduling options in\u00a0...", "url": "https://www.minotstateu.edu/cel/mafb.shtml", "type": "web"}, "56": {"title": "History - San Antonio - Brooks City Base", "snippet": "Brooks Air Force Base was named after Sidney J. Brooks, a native San Antonian who was killed in a solo training flight en route back from Hondo to Kelly Field.", "url": "https://livebrooks.com/about-us/history/", "type": "web"}, "57": {"title": "Webster University Los Angeles Air Force Base | Webster ...", "snippet": "With opportunities to study at Los Angeles Air Force Base or earn a degree online, academic programs are focused on student success and taught by faculty\u00a0...", "url": "https://www.webster.edu/los-angeles-afb/", "type": "web"}, "58": {"title": "Home of Malmstrom AFB and Montana Air National Guard ...", "snippet": "In 1947, Great Falls Army Air Base was transferred to the Air Force and became Great Falls Air Force Base. That same year, Gore Field was reactivated as the\u00a0...", "url": "https://greatfallsmt.net/community/home-malmstrom-afb-and-montana-air-national-guard", "type": "web"}, "59": {"title": "Dyess Air Force Base - Airforce Technology", "snippet": "Dyess Air Force Base (DYS) is situated 11km southwest of Abilene, Texas, in the US. Built on a 6,117 acre site, the base was opened in December 1942. Type.", "url": "https://www.airforce-technology.com/projects/dyess-afb/", "type": "web"}, "60": {"title": "Former George Air Force Base residents file claim, intend to ...", "snippet": "Jul 10, 2020 \u2014 Lisa McCrea arrived at Victorville's George Air Force Base in 1987 a healthy and pregnant military wife. But...", "url": "https://www.vvdailypress.com/news/20200710/former-george-air-force-base-residents-file-claim-intend-to-sue-government-over-alleged-exposure-to-toxins", "type": "web"}, "61": {"title": "Shooting at Grand Forks Air Force Base leaves two dead - CNN", "snippet": "Jun 1, 2020 \u2014 An early morning shooting at Grand Forks Air Force Base in North Dakota has left two active-duty military members dead.", "url": "https://www.cnn.com/2020/06/01/us/grand-forks-air-force-base-shooting-north-dakota-trnd/index.html", "type": "web"}, "62": {"title": "Andrews Air Force Base | VisitMaryland.org", "snippet": "Andrews Air Force Base. Home to individual units of Air Force, Navy, Marine Corps, including 89th Military Airlift Wing, which provides transportation for\u00a0...", "url": "https://www.visitmaryland.org/listing/general-attractions/andrews-air-force-base", "type": "web"}, "63": {"title": "Whiteman Air Force Base - State Fair Community College", "snippet": "We are proud to help our military reach their educational goals. Whiteman Air Force Base Campus. Campus Description. The SFCC-Whiteman Campus is located\u00a0...", "url": "https://www.sfccmo.edu/about/campus-locations/whiteman-air-force-base/", "type": "web"}, "64": {"title": "Luke Air Force Base | ADOT", "snippet": "Luke Air Force Base License Plate. 1 Plate Issued. $25 initial application fee/ $25 annual renewal. No special requirements. Available to everyone. $17 of the\u00a0...", "url": "https://azdot.gov/content/luke-air-force-base", "type": "web"}, "65": {"title": "Norton Air Force Base Museum | San Bernardino", "snippet": "The mission of the Norton AFB Museum is to preserve, honor, and promote the history of the Norton Air Force Base.", "url": "https://www.nafbmuseum.org/", "type": "web"}, "66": {"title": "Whiteman Air Force Base | Warrensburg, MO", "snippet": "Whiteman Air Force Base. Sixty miles to the southeast of Kansas City, nestled among the wooded, rolling hills of west-central Missouri, and 10 miles east of\u00a0...", "url": "https://www.visitwarrensburg.com/592/Whiteman-Air-Force-Base", "type": "web"}, "67": {"title": "Tyndall Air Force Base To Be Rebuilt As 'Air Base Of The ...", "snippet": "Feb 12, 2019 \u2014 Tyndall is one of the nation's largest Air Force bases and is in a key location, next to the Air Force's testing and training range over the Gulf of\u00a0...", "url": "https://www.npr.org/2019/02/12/693549647/tyndall-air-force-base-to-be-rebuilt-as-air-base-of-the-future", "type": "web"}, "68": {"title": "Patrick Air Force Base 45th Force Support Squadron", "snippet": "Welcome to the Patrick AFB Force Support Squadron. We have all your entertainment and support needs met for the space coast. From leisure activities such as\u00a0...", "url": "https://www.gopatrickfl.com/", "type": "web"}, "69": {"title": "About: Who's Flying: Edwards AFB | F-35 Lightning II", "snippet": "F-35 Testing. Edwards Air Force Base, located outside of Lancaster, California, is home to the U.S. Air Force's 461st Flight Test Squadron, 31st Test and Evaluation\u00a0...", "url": "https://www.f35.com/about/who-is-flying/locations-edwards-afb", "type": "web"}, "70": {"title": "Welcome to the Air Force Institute of Technology / Celebrating ...", "snippet": "Home; About AFIT; Graduate Education; Continuing Education; Research; Consulting; Students; Library \u00b7 Alumni \u00b7 Careers. search; \u22ee quick links. \u00d7\u00a0...", "url": "https://www.afit.edu/", "type": "web"}, "71": {"title": "Testing at Buckley Air Force Base | Community College of ...", "snippet": "CLEP and DSST exams are offered at the Buckley Air Force Base (AFB) for active-duty military members, their spouses, and Department of Defense civilians.", "url": "https://www.ccaurora.edu/getting-started/testing/buckleyafb", "type": "web"}, "72": {"title": "Scott Air Force Base News | Belleville News-Democrat", "snippet": "Scott Air Force Base News news from the Belleville News-Democrat newspaper in Metro East.", "url": "https://www.bnd.com/news/local/community/scott-afb/", "type": "web"}, "73": {"title": "Air Force's 'Base of the Future' Ideas Will Be Tested on Tyndall ...", "snippet": "Jan 21, 2020 \u2014 Leveraging Operational Technology: Tyndall AFB has the potential to be a model for Air Force bases of the future by becoming a leader in\u00a0...", "url": "https://www.nextgov.com/emerging-tech/2020/01/air-forces-base-future-ideas-will-be-tested-tyndall-rebuild/162545/", "type": "web"}, "74": {"title": "Air Force Seeks Startups To Build High-Tech 'Bases Of The ...", "snippet": "Jul 27, 2020 \u2014 Tyndall AFB in Florida was severely damaged by Hurricane Michael in 2018. WASHINGTON: Tomorrow, the Air Force kicks off a unique virtual\u00a0...", "url": "https://breakingdefense.com/2020/07/air-force-seeks-startups-to-build-high-tech-bases-of-the-future/", "type": "web"}, "75": {"title": "Patrick Air Force Base, Cape Canaveral Air Force ... - Tampa", "snippet": "Feb 7, 2020 \u2014 LAKE MARY, Fla. - Patrick Air Force Base and Cape Canaveral Air Force Station are getting changes to their names. According to the 45th\u00a0...", "url": "https://www.fox13news.com/news/patrick-air-force-base-cape-canaveral-air-force-station-getting-name-changes-to-reflect-space-force", "type": "web"}, "76": {"title": "Air Force bases getting renamed as part of Space Force creation", "snippet": "Jan 7, 2020 \u2014 The US Air Force finally has a Space Force, and now some of its bases could be getting new names \u00b7 Buckley Air Force Base \u00b7 Cheyenne\u00a0...", "url": "https://www.businessinsider.com/air-force-bases-renamed-as-part-of-space-force-creation-2020-1", "type": "web"}, "77": {"title": "The future of Tyndall Air Force Base - Panama City - WJHG.com", "snippet": "2 days ago \u2014 PANAMA CITY, Fla. (WJHG) - In the weeks and months that followed Hurricane Michael, the future of Bay County and of Tyndall Air Force Base\u00a0...", "url": "https://www.wjhg.com/2020/10/09/the-future-of-tyndall-air-force-base/", "type": "web"}, "78": {"title": "Biloxi Police investigating after weapon reportedly fired ...", "snippet": "5 days ago \u2014 At this time, Keesler Air Force Base is not on lockdown. According to Jennifer Pyron with Biloxi School District, both Biloxi Upper Elementary and\u00a0...", "url": "https://www.wlox.com/2020/10/06/biloxi-police-investigating-after-weapon-reportedly-fired-outside-keesler-air-force-base/", "type": "web"}, "79": {"title": "As the world warms, costs rise for Alaska military bases ...", "snippet": "Aug 1, 2020 \u2014 EIELSON AIR FORCE BASE \u2014 When warming temperatures melted the frozen ground under the munitions repair facility here years ago, the\u00a0...", "url": "https://www.adn.com/alaska-news/military/2020/08/01/as-the-world-warms-costs-rise-for-alaska-military-bases/", "type": "web"}, "80": {"title": "Superfund Site | Former Williams Air Force Base | ADEQ ...", "snippet": "Superfund Site | Former Williams Air Force Base. Revised on: March 29, 2019 - 5:30pm. EPA #: AZ7570028582. Superfund National Priority List (NPL)\u00a0...", "url": "https://www.azdeq.gov/superfund-site-former-williams-air-force-base", "type": "web"}, "81": {"title": "Air Force base on Guam in midst of $260 million upgrades to ...", "snippet": "Mar 26, 2020 \u2014 ANDERSEN AIR FORCE BASE, Guam \u2014 The Air Force is building more than $260 million worth of new facilities on Guam to support its largest\u00a0...", "url": "https://www.stripes.com/news/pacific/air-force-base-on-guam-in-midst-of-260-million-upgrades-to-sustain-critical-missions-1.623726", "type": "web"}, "82": {"title": "Remarks by Vice President Pence to Vandenberg Air Force ...", "snippet": "Jul 11, 2019 \u2014 Combined Space Operations Center Vandenberg Air Force Base, California 6:24 P.M. PDT THE VICE PRESIDENT: Well, thank you all for that\u00a0...", "url": "https://www.whitehouse.gov/briefings-statements/remarks-vice-president-pence-vandenberg-air-force-base-personnel/", "type": "web"}, "83": {"title": "Economic impact of Hill Air Force Base valued at $3.7 billion ...", "snippet": "Feb 18, 2020 \u2014 An F-35A Lightning II from Hill Air Force Base's 388th and 419th fighter wings climbs into the sky during a combat power exercise at the base\u00a0...", "url": "https://www.deseret.com/utah/2020/2/18/21128069/economic-impact-hill-air-force-base-military", "type": "web"}, "84": {"title": "US Air Force Bases - The Military Standard", "snippet": "Bases Located Outside the U.S.. Arkansas Eaker (Blytheville) \u00b7 Little Rock California Beale \u00b7 Castle (Closed) Edwards \u00b7 George (Closed) March Air\u00a0...", "url": "http://themilitarystandard.com/afb/index.php", "type": "web"}, "85": {"title": "College Located on Travis Air Force Base College | Brandman", "snippet": "Located at Lemoore Naval Air Station, Brandman offers online or on campus degree programs for everyone. Especially convenient for military and veterans.", "url": "https://www.brandman.edu/about-brandman/campus/travis-afb", "type": "web"}, "86": {"title": "Pentagon restores money for Hill Air Force Base project ...", "snippet": "Apr 29, 2020 \u2014 Rob Bishop, R-Utah. The center will be housed at Hill Air Force Base. \u201cI've been working with the Department of Defense for months to make sure\u00a0...", "url": "https://www.sltrib.com/news/politics/2020/04/29/pentagon-restores-money/", "type": "web"}, "87": {"title": "Space Force", "snippet": "The Official Website for the United States Space Force. ... a live presentation for the Air Force Association's 2020 Virtual Air, Space & Cyber Conference Sept. 15.", "url": "https://www.spaceforce.mil/", "type": "web"}, "88": {"title": "Sen. John Hoeven positions Grand Forks Air Force Base for ...", "snippet": "3 days ago \u2014 Sen. John Hoeven positions Grand Forks Air Force Base for next steps in surveillance. The Republican leader visited Grand Forks to discuss with\u00a0...", "url": "https://www.grandforksherald.com/news/government-and-politics/6709373-Sen.-John-Hoeven-positions-Grand-Forks-Air-Force-Base-for-next-steps-in-surveillance", "type": "web"}, "89": {"title": "Aerospace Valley Hybrid Air Show OCT. 5-10, 2020 - Edwards ...", "snippet": "So our air show this year is going to be coming to you. ... 4 Forces Of Flight & Pythagorean Theorem. for HIGH ... Behind The Scenes At Edwards Air Force Base.", "url": "https://avairshow.com/", "type": "web"}, "90": {"title": "Edwards AFB Hybrid Air Show set to fly over the Victor Valley ...", "snippet": "2 days ago \u2014 (VVNG.com) \u2014 The Edwards Air Force Base Hybrid Air Show is set to fly over the Victor Valley on Saturday, October 10th. With the worldwide\u00a0...", "url": "https://www.vvng.com/edwards-afb-hybrid-air-show-set-to-fly-over-the-victor-valley-saturday/", "type": "web"}, "91": {"title": "Joint-use development proposed for Homestead air force base", "snippet": "4 days ago \u2014 Miami-Dade Commission should make no decision on Air Force base without public input | Opinion. By Steven Green and Dewey Steele. October\u00a0...", "url": "https://www.miamiherald.com/opinion/op-ed/article246288620.html", "type": "web"}, "92": {"title": "Fairchild Air Force Base (Spokane) - HistoryLink.org", "snippet": "Sep 1, 2016 \u2014 After the war, it became the Spokane Air Force Base and served as a Strategic Air Command (SAC) facility with heavy bombers assigned.", "url": "https://www.historylink.org/File/20112", "type": "web"}, "93": {"title": "The Air Force pushes off the start of its E-4B 'Doomsday Plane ...", "snippet": "4 days ago \u2014 An E-4B aircraft sits on the tarmac at Travis Air Force Base, Calif., Sep. 11, 2017. (Louis Briscese/U.S. Air Force). WASHINGTON \u2014 The Air\u00a0...", "url": "https://www.defensenews.com/air/2020/10/07/the-air-force-pushes-off-the-start-of-its-e-4b-doomsday-plane-replacement-program/", "type": "web"}, "94": {"title": "Robins Air Force Base Sgt. honored for help in Las Vegas ...", "snippet": "Oct 3, 2020 \u2014 Robins Air Force Base employee honored for helping dozens to safety in 2017 Las Vegas shooting. Tech Sgt. Benson received the Airman's\u00a0...", "url": "https://www.13wmaz.com/article/news/national/military-news/robins-air-force-base-employee-honored-for-helping-dozens-to-safety-in-2017-las-vegas-shooting/93-cd93e1d7-ffe9-4ad4-90f5-80c3902a351e", "type": "web"}, "95": {"title": "Air Force Bases - GlobalSecurity.org", "snippet": "Oct 19, 2013 \u2014 GlobalSecurity.org listing of United States Air Force Bases in the Continental United States and Overseas.", "url": "https://www.globalsecurity.org/military/facility/afb.htm", "type": "web"}, "96": {"title": "35 COVID-19 cases found in single Air Force unit in Guam ...", "snippet": "Jun 22, 2020 \u2014 A sudden increase in COVID-19 infections at Andersen Air Force Base in Guam is under investigation, officials said on Monday.", "url": "https://www.upi.com/Defense-News/2020/06/22/35-COVID-19-cases-found-in-single-Air-Force-unit-in-Guam/1831592854056/", "type": "web"}, "97": {"title": "Distracted F-35 pilot was factor in Eglin Air Force Base crash", "snippet": "5 days ago \u2014 EGLIN AFB \u2014 A distracted pilot and a technical issue with the aircraft contributed to the May crash of an F-35 Lightning II fighter jet at Eglin Air\u00a0...", "url": "https://www.nwfdailynews.com/story/news/2020/10/06/distracted-f-35-pilot-factor-eglin-air-force-base-crash/3634869001/", "type": "web"}, "98": {"title": "18 Best Air Force Bases for Singles ...operationmilitarykids.org", "url": "https://www.operationmilitarykids.org/best-air-force-bases/", "thumbnail": "rgba(32,33,36,0)", "type": "image"}, "99": {"title": "Hill Air Force Base completes F-35A ...airforcetimes.com", "url": "https://www.airforcetimes.com/news/your-air-force/2020/01/09/hill-air-force-base-completes-f-35a-lightning-ii-standup/", "thumbnail": "rgba(26,115,232,.4)", "type": "image"}, "100": {"title": "McConnell Air Force Base - Wikipediaen.wikipedia.org", "url": "https://en.wikipedia.org/wiki/McConnell_Air_Force_Base", "thumbnail": "rgba(0,0,0,.42)", "type": "image"}, "101": {"title": "Stunning 'Elephant Walk' at Hill Air ...military.com", "url": "https://www.military.com/daily-news/2020/01/07/stunning-elephant-walk-hill-air-force-base-showcases-52-f-35s-flight-line.html", "thumbnail": "rgba(255,255,255,.90)", "type": "image"}, "102": {"title": "Hill Air Force Base project shelved ...sltrib.com", "url": "https://www.sltrib.com/news/politics/2020/04/29/pentagon-restores-money/", "thumbnail": "rgba(0,172,193,.7)", "type": "image"}, "103": {"title": "Eielson Air Force Base - Wikipediaen.wikipedia.org", "url": "https://en.wikipedia.org/wiki/Eielson_Air_Force_Base", "thumbnail": "rgba(100,100,100,.6)", "type": "image"}, "104": {"title": "Kern County at Edwards Air Force Base 2020turnto23.com", "url": "https://www.turnto23.com/news/local-news/air-shows-are-coming-back-to-kern-county-at-edwards-air-force-base-2020", "thumbnail": "rgba(150,191,242,.17)", "type": "image"}, "105": {"title": "35 COVID-19 cases found in single Air ...upi.com", "url": "https://www.upi.com/Defense-News/2020/06/22/35-COVID-19-cases-found-in-single-Air-Force-unit-in-Guam/1831592854056/", "thumbnail": "rgba(66,133,244,.04)", "type": "image"}, "106": {"title": "Cannon Air Force Base - Home | Facebookfacebook.com", "url": "https://www.facebook.com/CannonAirForceBase/", "thumbnail": "rgba(0,0,0,.41)", "type": "image"}, "107": {"title": "get pregnant at George Air Force Base ...militarytimes.com", "url": "https://www.militarytimes.com/news/your-military/2018/06/20/why-women-were-told-dont-get-pregnant-at-george-air-force-base/", "thumbnail": "rgba(0,0,0,.20)", "type": "image"}, "108": {"title": "Air Force Bases | Defenders of the ...militarybases.com", "url": "https://militarybases.com/air-force/", "thumbnail": "rgba(32,33,36,.255)", "type": "image"}, "109": {"title": "Every Air Force Base In The United ...militarymachine.com", "url": "https://militarymachine.com/every-air-force-base/", "thumbnail": "rgba(204,204,204,.75)", "type": "image"}, "110": {"title": "Air Force base on Guam in midst of $260 ...stripes.com", "url": "https://www.stripes.com/news/pacific/air-force-base-on-guam-in-midst-of-260-million-upgrades-to-sustain-critical-missions-1.623726", "thumbnail": "rgba(66,133,244,.26)", "type": "image"}, "111": {"title": "Dyess Air Force Base - Airforce Technologyairforce-technology.com", "url": "https://www.airforce-technology.com/projects/dyess-afb/", "thumbnail": "rgba(32,33,36,.10)", "type": "image"}, "112": {"title": "Norton Air Force Base ...sbsun.com", "url": "https://www.sbsun.com/san-bernardino-marks-25-years-since-closing-of-norton-air-force-base-eyes-future", "thumbnail": "rgba(51,51,51,.8)", "type": "image"}, "113": {"title": "Tyndall Air Force Base To Be Rebuilt As ...npr.org", "url": "https://www.npr.org/2019/02/12/693549647/tyndall-air-force-base-to-be-rebuilt-as-air-base-of-the-future", "thumbnail": "rgba(0,0,0,.098)", "type": "image"}, "114": {"title": "Malmstrom Air Force Base, Montanathebalanceeveryday.com", "url": "https://www.thebalanceeveryday.com/installation-overview-malmstrom-air-force-base-montana-3344174", "thumbnail": "rgba(255,255,255,.1)", "type": "image"}, "115": {"title": "The Most Important US Air Force Base ...thenation.com", "url": "https://www.thenation.com/article/archive/the-most-important-us-air-force-base-youve-never-heard-of/", "thumbnail": "rgba(34,34,34,.87)", "type": "image"}, "116": {"title": "Andersen Air Force base in Guam ...spacenews.com \u00b7 In stock", "url": "https://spacenews.com/vox-space-signs-deal-to-fly-launcherone-from-andersen-air-force-base-in-guam/", "thumbnail": "rgba(131,131,131,.50)", "type": "image"}, "117": {"title": "$5 Billion To Fix Weather-Damaged Bases ...defenseone.com", "url": "https://www.defenseone.com/threats/2019/03/us-air-force-we-need-5-billion-fix-weather-damaged-bases/155863/", "thumbnail": "rgba(32,33,36,.1)", "type": "image"}, "118": {"title": "Air force bases in South Africa: past ...airforce-technology.com", "url": "https://www.airforce-technology.com/features/air-force-bases-in-south-africa/", "thumbnail": "https://encrypted-tbn0.gstatic.com/images?q=tbn%3AANd9GcR3MYJjotNN7GgUwZVPBBqcwn1n2mYKqEpoWw&usqp=CAU", "type": "image"}, "119": {"title": "Hill AFB flyers demonstrate combat ...deseret.com", "url": "https://www.deseret.com/utah/2020/1/6/21052183/hill-afb-air-force-base-f35-jets-combat-readiness", "thumbnail": "https://encrypted-tbn0.gstatic.com/images?q=tbn%3AANd9GcSIPtniXbXVRaizPIYSrCnlD-pIkp7Zuu3-Pg&usqp=CAU", "type": "image"}, "120": {"title": "Travis Air Force Base - Home | Facebookfacebook.com", "url": "https://www.facebook.com/TravisAirForceBase/", "thumbnail": "https://encrypted-tbn0.gstatic.com/images?q=tbn%3AANd9GcT43FBD0FlEjEEimEsu8r92LQOoNlvOFgPapg&usqp=CAU", "type": "image"}, "121": {"title": "Columbus Air Force Base - Columbus MSvisitcolumbusms.org", "url": "https://www.visitcolumbusms.org/places-to-visit/columbus-air-force-base/", "thumbnail": "https://encrypted-tbn0.gstatic.com/images?q=tbn%3AANd9GcSBkiPgp5zlgAiGWXrIg3XkcU3bDEJIzkKHzA&usqp=CAU", "type": "image"}, "122": {"title": "Luke Air Force Base - Wikipediaen.wikipedia.org", "url": "https://en.wikipedia.org/wiki/Luke_Air_Force_Base", "thumbnail": "https://encrypted-tbn0.gstatic.com/images?q=tbn%3AANd9GcQCBLkPUjyxqG2IajLFT3gJhTo0w07tw5bFnw&usqp=CAU", "type": "image"}, "123": {"title": "Luke Air Force Base: In-Depth Welcome ...mybaseguide.com", "url": "https://mybaseguide.com/installation/luke-afb/community/luke-air-force-base-welcome-center/", "thumbnail": "https://encrypted-tbn0.gstatic.com/images?q=tbn%3AANd9GcSYde3pZ2FXNIGfd3Hwucx5IFyELD8wFVLKDw&usqp=CAU", "type": "image"}, "124": {"title": "Bergstrom Air Force Base - FortWiki ...fortwiki.com", "url": "http://www.fortwiki.com/Bergstrom_Air_Force_Base", "thumbnail": "https://encrypted-tbn0.gstatic.com/images?q=tbn%3AANd9GcQPBRnAd5H68Dek3OOVUnRey8OsPWTv5l-ltQ&usqp=CAU", "type": "image"}, "125": {"title": "Beale Air Force Base > Home > Welcomebeale.af.mil", "url": "https://www.beale.af.mil/Home/Welcome/", "thumbnail": "https://encrypted-tbn0.gstatic.com/images?q=tbn%3AANd9GcQmFKMsgzUzS2cLFYdtapOXHf2K-tYOXWog8w&usqp=CAU", "type": "image"}, "126": {"title": "Tyndall Air Force Base ...npr.org", "url": "https://www.npr.org/2018/10/20/658512648/it-will-be-years-before-life-at-tyndall-air-force-base-returns-to-normal", "thumbnail": "https://encrypted-tbn0.gstatic.com/images?q=tbn%3AANd9GcTFryF1qScrQtzAIUvKI1Ic0b63_iSqoJ1iZg&usqp=CAU", "type": "image"}, "127": {"title": "Fairfield's Travis Air Force Base to ...abc7news.com", "url": "https://abc7news.com/coronavirus-travis-air-force-base-bay-area-symptoms-of/5897999/", "thumbnail": "https://encrypted-tbn0.gstatic.com/images?q=tbn%3AANd9GcSpntwdogO8tBbMzav15a5jRkXRR2sGnTmSyg&usqp=CAU", "type": "image"}, "128": {"title": "MacDill Air Base ...taskandpurpose.com", "url": "https://taskandpurpose.com/news/shooter-macdill-air-force-base", "thumbnail": "https://encrypted-tbn0.gstatic.com/images?q=tbn%3AANd9GcRz_5nxvhHjvscCLQpbSCIIGkn4A-1QxrZH0g&usqp=CAU", "type": "image"}, "129": {"title": "Space Force, Air Force bases ...spacenews.com", "url": "https://spacenews.com/following-standup-of-u-s-space-force-air-force-bases-could-be-renamed-as-space-bases/", "thumbnail": "https://encrypted-tbn0.gstatic.com/images?q=tbn%3AANd9GcQ59jTyg9CsRFHEi-TqMV5kZoxuQWxqzfQFSg&usqp=CAU", "type": "image"}, "130": {"title": "Scott Air-Force Base suspends Space-A ...kfvs12.com", "url": "https://www.kfvs12.com/2020/03/19/scott-air-force-base-declares-public-emergency-due-covid-/", "thumbnail": "https://encrypted-tbn0.gstatic.com/images?q=tbn%3AANd9GcSvQWa4h4xkqiyhZ4YAwlq2fwf0Kns_U7XChA&usqp=CAU", "type": "image"}, "131": {"title": "11 things about Luke Air Force Base you ...azcentral.com", "url": "https://www.azcentral.com/story/news/local/glendale/2015/09/25/11-things-luke-air-force-base-you-might-not-know/32415921/", "thumbnail": "https://encrypted-tbn0.gstatic.com/images?q=tbn%3AANd9GcSrIpecTfH8RKH1O7C9Rc1N7YQrB-iEjcRNfg&usqp=CAU", "type": "image"}, "132": {"title": "Air Force pilots for Russia, China war ...businessinsider.com", "url": "https://www.businessinsider.com/air-force-training-center-preps-pilots-for-russia-china-war-2020-8", "thumbnail": "https://encrypted-tbn0.gstatic.com/images?q=tbn%3AANd9GcTs88ToSPLzkqJLnC7CRCOw2W08bV9Ik0NmSg&usqp=CAU", "type": "image"}, "133": {"title": "EXTRA: Craig Air Force Base: 40 Years ...alabamanews.net", "url": "https://www.alabamanews.net/2017/11/13/extra-craig-air-force-base-40-years-later/", "thumbnail": "https://encrypted-tbn0.gstatic.com/images?q=tbn%3AANd9GcSo407IpBY1b7zBXNRl18qK_kst9vd2_sXI5A&usqp=CAU", "type": "image"}, "134": {"title": "Edwards Air Force Base in Edwards, CA ...militarybases.com", "url": "https://militarybases.com/california/edwards/", "thumbnail": "https://encrypted-tbn0.gstatic.com/images?q=tbn%3AANd9GcSSh1y66nhCJ1xeOEMSAQs-A06F1KYS-01Fqw&usqp=CAU", "type": "image"}, "135": {"title": "Edwards Air Force Base: History ...space.com", "url": "https://www.space.com/29543-edwards-air-force-base.html", "thumbnail": "https://encrypted-tbn0.gstatic.com/images?q=tbn%3AANd9GcRl4rIBKmF4jqogospMDImYROobVkDtl2WY3Q&usqp=CAU", "type": "image"}, "136": {"title": "Travis Air Force Base ...spouselink.aafmaa.com", "url": "https://spouselink.aafmaa.com/milfam-travel-10-things-to-do-near-travis-air-force-base/", "thumbnail": "https://encrypted-tbn0.gstatic.com/images?q=tbn%3AANd9GcSWcEWymqAXGza_Blc6igiOjFwx8Js0FSQ29Q&usqp=CAU", "type": "image"}, "137": {"title": "US Military Base in Turkey Has ...voanews.com", "url": "https://www.voanews.com/europe/us-military-base-turkey-has-uncertain-future", "thumbnail": "https://encrypted-tbn0.gstatic.com/images?q=tbn%3AANd9GcQZhJAVuYgOOQ2BUVgReBlIR_vxZYWDMWxC3w&usqp=CAU", "type": "image"}, "138": {"title": "Air Force Extends Smart Base Pilot ...afcea.org", "url": "https://www.afcea.org/content/air-force-extends-smart-base-pilot-program", "thumbnail": "https://encrypted-tbn0.gstatic.com/images?q=tbn%3AANd9GcRQExaHBl2bSiwk9fajQSeZJYMLJH15tu9SMw&usqp=CAU", "type": "image"}, "139": {"title": "Altus Air Force Base (@97AMW) | Twittertwitter.com", "url": "https://twitter.com/97amw", "thumbnail": "https://encrypted-tbn0.gstatic.com/images?q=tbn%3AANd9GcSWVX7i3i5-z543ExvjRl8hhqs_svv9gojomw&usqp=CAU", "type": "image"}, "140": {"title": "Selfridge wants F-35 jets if Wisconsin ...freep.com", "url": "https://www.freep.com/story/news/local/michigan/macomb/2019/11/26/michigan-selfridge-f-35-fighter-jets-wisconsin/4297009002/", "thumbnail": "https://encrypted-tbn0.gstatic.com/images?q=tbn%3AANd9GcSOQs_oFWOmcaKFKs_GAZzfmUdbKjQ_8IOquw&usqp=CAU", "type": "image"}, "141": {"title": "Edwards Air Force Base | Marvel ...marvelcinematicuniverse.fandom.com", "url": "https://marvelcinematicuniverse.fandom.com/wiki/Edwards_Air_Force_Base", "thumbnail": "https://encrypted-tbn0.gstatic.com/images?q=tbn%3AANd9GcQnfw4o5S69MixFqTkEegY8kiOBcbOmurWBYw&usqp=CAU", "type": "image"}, "142": {"title": "U.S. Air Force Major Bases and ...thebalanceeveryday.com", "url": "https://www.thebalanceeveryday.com/united-states-air-force-major-bases-and-installations-3344134", "thumbnail": "https://encrypted-tbn0.gstatic.com/images?q=tbn%3AANd9GcSW3iEIfdfwDXT8MMQWlSQ0CCvo7lNGsl3vhg&usqp=CAU", "type": "image"}, "143": {"title": "base in Romania into NATO Black Sea hub ...stripes.com", "url": "https://www.stripes.com/news/europe/air-force-wants-to-turn-soviet-era-base-in-romania-into-nato-black-sea-hub-1.636877", "thumbnail": "https://encrypted-tbn0.gstatic.com/images?q=tbn%3AANd9GcTsMUzzNz-PHOtl-cPKW0NpD1FA9OP2g-yItA&usqp=CAU", "type": "image"}, "144": {"title": "A Former Air Force Base Still Inspires ...kcur.org", "url": "https://www.kcur.org/community/2019-04-22/a-former-air-force-base-still-inspires-pride-for-generations-in-belton", "thumbnail": "https://encrypted-tbn0.gstatic.com/images?q=tbn%3AANd9GcQf_j4bDlicD4LJ0yEjgIGrdwy2m7CVt0lQLQ&usqp=CAU", "type": "image"}, "145": {"title": "Air Force Times, Independent News For ...airforcetimes.com", "url": "https://www.airforcetimes.com/", "thumbnail": "https://encrypted-tbn0.gstatic.com/images?q=tbn%3AANd9GcRT6UVuaWldeXUjETZa0lAYV1W8Nu3hXLFSXQ&usqp=CAU", "type": "image"}, "146": {"title": "Andrews Air Force Base | VisitMaryland.orgvisitmaryland.org", "url": "https://www.visitmaryland.org/listing/general-attractions/andrews-air-force-base", "thumbnail": "https://encrypted-tbn0.gstatic.com/images?q=tbn%3AANd9GcQ8gFiL9UGBx6rGOucLs2njOoJQo3ZcNk55qA&usqp=CAU", "type": "image"}, "147": {"title": "jobs at March Air Reserve Base ...pe.com", "url": "https://www.pe.com/more-than-200-jobs-at-march-air-reserve-base-at-risk-congressman-warns", "thumbnail": "https://encrypted-tbn0.gstatic.com/images?q=tbn%3AANd9GcQCGJNIZ7KNHi3laTUFojfNOIHHfIOQIGhtpw&usqp=CAU", "type": "image"}, "148": {"title": "Delta Plane Lands at Ellsworth Air ...military.com", "url": "https://www.military.com/daily-news/2016/07/08/delta-plane-lands-ellsworth-air-force-base-mistake.html", "thumbnail": "https://encrypted-tbn0.gstatic.com/images?q=tbn%3AANd9GcTym0_06hKm3nPGeSAinBf5T5pB-YjW7EWtng&usqp=CAU", "type": "image"}, "149": {"title": "Air Force moves F-35A fighter jet demo ...azcentral.com", "url": "https://www.azcentral.com/story/news/local/glendale/2019/09/07/glendale-arizona-luke-air-force-base-f-35-a-team-moves-utah/2248387001/", "thumbnail": "https://encrypted-tbn0.gstatic.com/images?q=tbn%3AANd9GcTzOLO8x8WwsVYEZr0nvtMpYWP6n0laGCtZDQ&usqp=CAU", "type": "image"}, "150": {"title": "Classified Air Force Conference ...breakingdefense.com", "url": "https://breakingdefense.com/2020/01/army-generals-flock-to-classified-air-force-conference-for-jadc2-talks/", "thumbnail": "https://encrypted-tbn0.gstatic.com/images?q=tbn%3AANd9GcQRrgqQ8Rjtr_KCgz3Z0m_OJff7mHGOY2_FAA&usqp=CAU", "type": "image"}, "151": {"title": "Maxwell Air Force Base and Gunter Annex ...encyclopediaofalabama.org", "url": "http://encyclopediaofalabama.org/article/h-1337", "thumbnail": "https://encrypted-tbn0.gstatic.com/images?q=tbn%3AANd9GcSOJ0BlG9CHEapS7BVurHjxLlz3CEMEpkJSCA&usqp=CAU", "type": "image"}, "152": {"title": "killed at Andersen Air Force Base ...foxnews.com", "url": "https://www.foxnews.com/us/intruder-shot-at-andersen-air-force-base-after-stabbing-dod-security-forces-civilian", "thumbnail": "https://encrypted-tbn0.gstatic.com/images?q=tbn%3AANd9GcTT6GXb0pacB5IEjcQK5QU4s15MSq2mHUhjig&usqp=CAU", "type": "image"}, "153": {"title": "Your Creech Air Force Base Area Guide ...taskandpurpose.com", "url": "https://taskandpurpose.com/area-guides/your-creech-air-force-base-area-guide", "thumbnail": "https://encrypted-tbn0.gstatic.com/images?q=tbn%3AANd9GcTuZJFlPUzjCFA1SePf5iVmnLGkbNW04e3xeg&usqp=CAU", "type": "image"}, "154": {"title": "Travis Air Force Base in Californiathedenverchannel.com", "url": "https://www.thedenverchannel.com/news/national/active-shooter-situation-reported-at-california-air-force-base", "thumbnail": "https://encrypted-tbn0.gstatic.com/images?q=tbn%3AANd9GcSWflaAVry9eZQUmHNKygD4rUF3yRoEpq_NzA&usqp=CAU", "type": "image"}, "155": {"title": "Offutt Air Force Base ...nbcnews.com", "url": "https://www.nbcnews.com/news/us-news/u-s-military-knew-flood-risks-nebraska-s-offutt-air-n985926", "thumbnail": "https://encrypted-tbn0.gstatic.com/images?q=tbn%3AANd9GcSxOfdpZxSX5gBDj3ZkhH8cN5hbZwVn_VXKZA&usqp=CAU", "type": "image"}, "156": {"title": "Flood Risks at Offutt Air Force Base ...insideclimatenews.org", "url": "https://insideclimatenews.org/news/21032019/military-climate-change-flood-risk-offutt-air-force-base-army-corps-levee-failure", "thumbnail": "https://encrypted-tbn0.gstatic.com/images?q=tbn%3AANd9GcQ7VfRZ4xZ2vHPyxqa-Qeoidv4nX1VzsQr6Bg&usqp=CAU", "type": "image"}, "157": {"title": "Lackland Air Force Base (KSKF) | MetaVRmetavr.com", "url": "https://www.metavr.com/products/terrain/airfields/lackland.html", "thumbnail": "https://encrypted-tbn0.gstatic.com/images?q=tbn%3AANd9GcRDqRsWhAVJgTAnVkh7HIDrGHKCNaQ2_dWgow&usqp=CAU", "type": "image"}, "158": {"title": "Hill AFB air show cancelation will ...standard.net", "url": "https://www.standard.net/news/local/hill-afb-air-show-cancelation-will-provide-another-hit-to-northern-utahs-already-floundering-economy/article_9b4417ea-c4f7-5fbd-91cc-8fcbd397bd27.html", "thumbnail": "https://encrypted-tbn0.gstatic.com/images?q=tbn%3AANd9GcQg1KUNGw8tOqASebac8p49pvjZ9W_WAVff7g&usqp=CAU", "type": "image"}, "159": {"title": "at Tyndall AFB after direct hit ...abcnews.go.com", "url": "https://abcnews.go.com/Politics/complete-devastation-tyndall-afb-direct-hit-michael/story?id=58463727", "thumbnail": "https://encrypted-tbn0.gstatic.com/images?q=tbn%3AANd9GcTZHrtf0Bdk_yy4EsG4f-yP9sDp5eqqRkNLKQ&usqp=CAU", "type": "image"}, "160": {"title": "Day 1 of the Edwards Air Force Base ...turnto23.com", "url": "https://www.turnto23.com/community/day-1-of-the-edwards-air-force-base-aerospace-valley-hybrid-air-show", "thumbnail": "https://encrypted-tbn0.gstatic.com/images?q=tbn%3AANd9GcSTGeFDwyGbXazjacOJ51gSqLlQuRE8p7wByA&usqp=CAU", "type": "image"}, "161": {"title": "Travis Air Force Base | Travis AFB ...visitvacaville.com", "url": "https://www.visitvacaville.com/living-here/travis-air-force-base/", "thumbnail": "https://encrypted-tbn0.gstatic.com/images?q=tbn%3AANd9GcT3EITVm-_9AJbWfJIrrEwtn11qGugItWD3cA&usqp=CAU", "type": "image"}, "162": {"title": "Core unit arrives at Nellis AFB ...af.mil", "url": "https://www.af.mil/News/Article-Display/Article/1059750/red-flags-heartbeat-core-unit-arrives-at-nellis-afb/", "thumbnail": "https://encrypted-tbn0.gstatic.com/images?q=tbn%3AANd9GcRM4flPNzI3DLzuY0JDwPNuBDCFhlQFL0xrzw&usqp=CAU", "type": "image"}, "163": {"title": "About the Museum | Hill Aerospace Museumaerospaceutah.org", "url": "https://www.aerospaceutah.org/museum/about-the-museum/", "thumbnail": "https://encrypted-tbn0.gstatic.com/images?q=tbn%3AANd9GcSL_ox7tJzRPw4itwMq-2EdJaNKXoi2ldjGng&usqp=CAU", "type": "image"}, "164": {"title": "at Clark Air Base in the Philippines ...thedailybeast.com", "url": "https://www.thedailybeast.com/as-china-closes-in-at-clark-air-base-in-the-philippines-nothing-but-ghosts-of-us-power", "thumbnail": "https://encrypted-tbn0.gstatic.com/images?q=tbn%3AANd9GcR9MOa9ZpuuFT2snvLPanckyuX0wrcwsEq5Sg&usqp=CAU", "type": "image"}, "165": {"title": "Aircraft Boneyard Davismonthan Air ...istockphoto.com", "url": "https://www.istockphoto.com/photo/overlook-the-aircraft-boneyard-davis-monthan-air-force-base-gm1090707832-292584613", "thumbnail": "https://encrypted-tbn0.gstatic.com/images?q=tbn%3AANd9GcTgxY3NnhCsEkQxsOF3yYzZivqP0VM-Joxs1w&usqp=CAU", "type": "image"}, "166": {"title": "Barksdale Air Force Base Airshowshreveport-bossier.org", "url": "https://www.shreveport-bossier.org/listing/barksdale-air-force-base-airshow/841/", "thumbnail": "https://encrypted-tbn0.gstatic.com/images?q=tbn%3AANd9GcTOA4kubho7ZgcmWL-MMUhybTd3Ux-s970SHg&usqp=CAU", "type": "image"}, "167": {"title": "Norton AFB - MILITARY POISONSmilitarypoisons.org", "url": "https://www.militarypoisons.org/norton-afb.html", "thumbnail": "https://encrypted-tbn0.gstatic.com/images?q=tbn%3AANd9GcQqYGK0K9mpd4kLaUYhzcHBGq6jWB9FVXWu7g&usqp=CAU", "type": "image"}, "168": {"title": "German Air Force leaving Holloman ...abqjournal.com", "url": "https://www.abqjournal.com/757845/german-air-force-leaving-holloman-afb.html", "thumbnail": "https://encrypted-tbn0.gstatic.com/images?q=tbn%3AANd9GcTyBHrAf0BSqkvXBu1yTTZWOwtt2ln6a7H6VA&usqp=CAU", "type": "image"}, "169": {"title": "The Story of Ellsworth Air Force Base ...blackhillsvisitor.com", "url": "https://blackhillsvisitor.com/learn/the-story-of-ellsworth-air-force-base/", "thumbnail": "https://encrypted-tbn0.gstatic.com/images?q=tbn%3AANd9GcSP49IfvLY5lb-71S419-l4Lw92AI-36hSiJg&usqp=CAU", "type": "image"}, "170": {"title": "All-clear given at Wright-Patterson Air ...wkbw.com", "url": "https://www.wkbw.com/news/national/active-shooter-reported-at-wright-patterson-air-force-base-hospital-in-ohio", "thumbnail": "https://encrypted-tbn0.gstatic.com/images?q=tbn%3AANd9GcTOK9YS9pwHzdlX4DF1OEy8-5dQ1OfYGLWqtw&usqp=CAU", "type": "image"}, "171": {"title": "Lackland Air Force Base (KSKF) | MetaVRmetavr.com", "url": "https://www.metavr.com/products/terrain/airfields/lackland.html", "thumbnail": "https://encrypted-tbn0.gstatic.com/images?q=tbn%3AANd9GcRT-GgYq-LW8yLaKdr06eYxXRaj_9kcZ27WWQ&usqp=CAU", "type": "image"}, "172": {"title": "Tyndall Air Force Base damage: What's ...abc30.com", "url": "https://abc30.com/f-22-raptor-hurricane-michael-damage-tyndall/4512413/", "thumbnail": "https://encrypted-tbn0.gstatic.com/images?q=tbn%3AANd9GcRV-lRZFbQzLZ0IczefjIF2H67LMeoUFWcw5A&usqp=CAU", "type": "image"}, "173": {"title": "F35 HAFB: Hill Air Force Base runway ...abc4.com", "url": "https://www.abc4.com/news/top-stories/hill-air-force-base-runway-closed-after-landing-gear-of-f-35a-collapses/", "thumbnail": "https://encrypted-tbn0.gstatic.com/images?q=tbn%3AANd9GcRrIIcFv3BPuM72Pwo9ABgufNzc2CUT4qIBig&usqp=CAU", "type": "image"}, "174": {"title": "Shaw Air Force Base | City of Sumter, SCsumtersc.gov", "url": "https://www.sumtersc.gov/community/shaw", "thumbnail": "https://encrypted-tbn0.gstatic.com/images?q=tbn%3AANd9GcTT4yZFOOrcZVolLPvfL850RcnwROC5wdOoOQ&usqp=CAU", "type": "image"}, "175": {"title": "Misawa Air Force Base's Draughon Range ...news.northropgrumman.com", "url": "https://news.northropgrumman.com/news/features/misawa-air-force-bases-draughon-range-fires-up-on-northrop-grummans-distributed-mission-operations-network", "thumbnail": "https://encrypted-tbn0.gstatic.com/images?q=tbn%3AANd9GcSacUwW-7JLm-th3vYOvBJA0MDi7zj0Z63jYQ&usqp=CAU", "type": "image"}, "176": {"title": "Hill Air Force Base cited as most at ...kslnewsradio.com", "url": "https://kslnewsradio.com/1903655/hill-risk-climate-change/?", "thumbnail": "https://encrypted-tbn0.gstatic.com/images?q=tbn%3AANd9GcQLNPeNxu0-s_XHJtpu3Wpvr6BL_ibrvHmrDw&usqp=CAU", "type": "image"}, "177": {"title": "Mountain Home Air Force Base ...facebook.com", "url": "https://www.facebook.com/366FW/", "thumbnail": "https://encrypted-tbn0.gstatic.com/images?q=tbn%3AANd9GcQeiFf-WhdcdMP4eA0MenOIw0iG9_djJOv9mA&usqp=CAU", "type": "image"}, "178": {"title": "Underground Yugoslav Air Force Base ...amazon.com", "url": "https://www.amazon.com/Titos-Underground-Air-Base-1964-1992/dp/1913118673", "thumbnail": "https://encrypted-tbn0.gstatic.com/images?q=tbn%3AANd9GcQGWY1CUfAgcV7Un1JlTjiPTgStfbxSLVY54A&usqp=CAU", "type": "image"}, "179": {"title": "Tyndall Air Force Base a 'Complete Loss ...nytimes.com", "url": "https://www.nytimes.com/2018/10/11/us/air-force-hurricane-michael-damage.html", "thumbnail": "https://encrypted-tbn0.gstatic.com/images?q=tbn%3AANd9GcQo8ifQK_gJhuHydM8Jk3mofBBBCoRNPCSg2Q&usqp=CAU", "type": "image"}, "180": {"title": "Nellis Air Force base now reporting 4 ...lasvegassun.com", "url": "https://lasvegassun.com/news/2020/mar/20/nellis-air-force-base-now-reporting-4-virus-cases/", "thumbnail": "https://encrypted-tbn0.gstatic.com/images?q=tbn%3AANd9GcQb-U5M1QH2ver5SyHnTtzBTD0K_206ebKsEg&usqp=CAU", "type": "image"}, "181": {"title": "Nellis Air Force Base hosts Red Flag ...reviewjournal.com", "url": "https://www.reviewjournal.com/news/military/nellis-afb-hosting-red-flag-military-air-exercises-through-aug-14-2088763/", "thumbnail": "https://encrypted-tbn0.gstatic.com/images?q=tbn%3AANd9GcSIE828O4jfvCle9jJqd6Ws77xofAauw_xteg&usqp=CAU", "type": "image"}, "182": {"title": "New 60th Air Mobility Wing commander ...thereporter.com", "url": "https://www.thereporter.com/new-60th-air-mobility-wing-commander-welcomed-at-travis-air-force-base", "thumbnail": "https://encrypted-tbn0.gstatic.com/images?q=tbn%3AANd9GcSu63sqAok4mnNYdJV27SjQNJ5XIYhyULGMCQ&usqp=CAU", "type": "image"}, "183": {"title": "How Americans quarantined at USAF base ...businessinsider.com", "url": "https://www.businessinsider.com/coronavirus-americans-quarantined-air-force-base-what-are-they-doing-2020-2", "thumbnail": "https://encrypted-tbn0.gstatic.com/images?q=tbn%3AANd9GcQMEsYyRStiHbdhKdPNYMxT3FOkgtpWbFw6hQ&usqp=CAU", "type": "image"}, "184": {"title": "Wurtsmith AFB - Oscoda Airportoscairport.com", "url": "https://www.oscairport.com/index.php/history/", "thumbnail": "https://encrypted-tbn0.gstatic.com/images?q=tbn%3AANd9GcRpJT1hEsiQ0WDFcP3MUZxCyIOeuus7CnjaUQ&usqp=CAU", "type": "image"}, "185": {"title": "security barrier at Georgia Air Force basefox23.com", "url": "https://www.fox23.com/news/trending-now/3-dead-after-crashing-into-security-barrier-at-georgia-air-force-base/994043035/", "thumbnail": "https://encrypted-tbn0.gstatic.com/images?q=tbn%3AANd9GcTTE-3FKZM66bQIl_gRLMyEwt9psKxz_MDGmA&usqp=CAU", "type": "image"}, "186": {"title": "Raptors at Langley AFB ...dailypress.com", "url": "https://www.dailypress.com/military/dp-nws-langley-raptors-advance-20190508-story.html", "thumbnail": "https://encrypted-tbn0.gstatic.com/images?q=tbn%3AANd9GcTJmdZOq2YWCN6GeCmBBOLKEZwTKatoZorD3w&usqp=CAU", "type": "image"}, "187": {"title": "Maxwell Air Force Base, Alabama ...airforce-technology.com", "url": "https://www.airforce-technology.com/projects/maxwell-air-force-base-alabama/", "thumbnail": "https://encrypted-tbn0.gstatic.com/images?q=tbn%3AANd9GcSWrIu0awivGkxMRItxxhG-mInTUh9Rll9wgQ&usqp=CAU", "type": "image"}, "188": {"title": "Luke Air Force Base Flyover on Friday ...bargainbeliever.com", "url": "https://www.bargainbeliever.com/blog/luke-air-force-base-flyover-on-friday-starting-at-310pm-15-aircraft/", "thumbnail": "https://encrypted-tbn0.gstatic.com/images?q=tbn%3AANd9GcQeves-EDIUtx7fQCyMiVXKI35z-mLc-7nAOg&usqp=CAU", "type": "image"}, "189": {"title": "Hill Air Force Base Directory - Utah ...utahdreamproperties.com", "url": "http://utahdreamproperties.com/military/hill-air-force-base-directory/", "thumbnail": "https://encrypted-tbn0.gstatic.com/images?q=tbn%3AANd9GcTH5RiN0BhVb2sCv_qrqAOVertNREb5_Vr90g&usqp=CAU", "type": "image"}, "190": {"title": "McGuire Air Force Base - Wikipediaen.wikipedia.org", "url": "https://en.wikipedia.org/wiki/McGuire_Air_Force_Base", "thumbnail": "https://encrypted-tbn0.gstatic.com/images?q=tbn%3AANd9GcQfmzvPSNfGQWAio0xBbB35EGNG5f6Nfrc2Mg&usqp=CAU", "type": "image"}, "191": {"title": "Inside Buckley Air Force Bases' radomes ...youtube.com", "url": "https://www.youtube.com/watch?v=be6Y2i5ZdgE", "thumbnail": "https://encrypted-tbn0.gstatic.com/images?q=tbn%3AANd9GcQWQOGCEG0clWIGCIgUcIdb6FUmYi7XWPdRLg&usqp=CAU", "type": "image"}, "192": {"title": "Nine airmen welcomed back to Hill Air ...standard.net", "url": "https://www.standard.net/news/local/nine-airmen-welcomed-back-to-hill-air-force-base-after-korea-deployment/article_0b3ed478-7dc4-535b-bc27-e314d043324a.html", "thumbnail": "https://encrypted-tbn0.gstatic.com/images?q=tbn%3AANd9GcQkeVVuFMY160eDsSst-gcZ9IqXqiyGD0CAUQ&usqp=CAU", "type": "image"}, "193": {"title": "B-21 Images Show New Details of Secret ...airforcemag.com", "url": "https://www.airforcemag.com/b-21-images-show-new-details-of-secret-bomber/", "thumbnail": "https://encrypted-tbn0.gstatic.com/images?q=tbn%3AANd9GcTvda-M5Cf3uRA3KlBCRyyJ1CP4ni-NU_7QPw&usqp=CAU", "type": "image"}, "194": {"title": "Whiteman Air Force Base | Warrensburg, MOvisitwarrensburg.com", "url": "https://www.visitwarrensburg.com/592/Whiteman-Air-Force-Base", "thumbnail": "https://encrypted-tbn0.gstatic.com/images?q=tbn%3AANd9GcRC9ITkMQVLVntnAd34fhzjtC2DhxmdtE1UkA&usqp=CAU", "type": "image"}, "195": {"title": "F-35 squadron amid a pandemicdefensenews.com", "url": "https://www.defensenews.com/smr/frozen-pathways/2020/05/11/how-the-us-air-force-is-assembling-its-northernmost-f-35-squadron-amid-a-pandemic/", "thumbnail": "https://encrypted-tbn0.gstatic.com/images?q=tbn%3AANd9GcT8qjM-rcxNyJlKM4FnkOCADwG1tsn-JiX-lg&usqp=CAU", "type": "image"}, "196": {"title": "Tyndall AFB Still Coping with Disrepair ...mynews13.com", "url": "https://www.mynews13.com/fl/orlando/news/2019/10/10/tyndall-afb-still-grappling-with-disrepair-1-year-after-hurricane-michael", "thumbnail": "https://encrypted-tbn0.gstatic.com/images?q=tbn%3AANd9GcSt_jsGamjYtv_CUHBs5LkTu6So1nBWiZqa8g&usqp=CAU", "type": "image"}, "197": {"title": "Chanute Air Force Base ...news-gazette.com", "url": "https://www.news-gazette.com/news/rantoul-20-years-after-closing-of-chanute-air-force-base/article_e1188e4e-04b2-5fe4-a01a-0ed875e6bfdd.html", "thumbnail": "https://encrypted-tbn0.gstatic.com/images?q=tbn%3AANd9GcR_gJ7i3QTT-kG9JjeOTRkvNN1XinNCUe5y0Q&usqp=CAU", "type": "image"}, "198": {"title": "\u2018This is very emotional for me\u2019: Veterans reflect after Edwards Air Force Base air show", "snippet": "The Edwards Air Force Base air show sometimes draws a quarter million \npeople to the East Kern County base. But with the pandemic ...", "uploaded": "22 hours ago", "url": "https://www.kget.com/news/local-news/this-is-very-emotional-for-me-veterans-reflect-after-edwards-air-force-base-air-show/", "thumbnail": "data:image/jpeg;base64,/9j/4AAQSkZJRgABAQAAAQABAAD/2wCEAAkGBwgHBgkIBwgKCgkLDRYPDQwMDRsUFRAWIB0iIiAdHx8kKDQsJCYxJx8fLT0tMTU3Ojo6Iys/RD84QzQ5OjcBCgoKDQwNGg8PGjclHyU3Nzc3Nzc3Nzc3Nzc3Nzc3Nzc3Nzc3Nzc3Nzc3Nzc3Nzc3Nzc3Nzc3Nzc3Nzc3Nzc3N//AABEIAHAAcAMBIgACEQEDEQH/xAAaAAEAAwEBAQAAAAAAAAAAAAAAAQMEBQIG/8QANxAAAQMCAwUGBQIGAwAAAAAAAQACAwQRBRIhFDFBUdETIjJUYZNxgZGhsRXhUmJygoTwBiMk/8QAGQEBAQEBAQEAAAAAAAAAAAAAAAECAwQF/8QAIhEBAAEEAQQDAQAAAAAAAAAAAAECAxESUgQhQVEjMUIi/9oADAMBAAIRAxEAPwC7ZKby0Ptjomx03lofbb0XmprGU72Ne0942vwXmTEKeOQRufqRe/AL6M1UQ54lZsdN5aH229E2Ol8tD7beita9r9WG4UrWIZU7JTeWh9sdE2Om8tD7Y6K5ExCqdjpfLQ+2OijY6Xy0Ptjor0TECjY6Xy0Ptjop2Ol8tD7beiuRMQinY6Xy0Ptt6JslN5aD2x0VyJiFU7JTeWg9tvRNjpvLQ+23orkTWBzBSZsjJy8xZi1jfTgvQwwG7ZX31uXAWJ9PwugyNsbcrBZvLkvSxFunyu0q4IWwRNjZ4WjirERdEEUqEQREQEREBERAREQSihrg69twNlKiiIioIiICISALncq+3itftG2TIsRZXYhTN3ya/wAIaSVc2bOzOGPA/mFlMwYWIqI+2klLy8CLgMuqvTKiIiqM8jcjcjZC1j+7rwJ9fVV3lZkpoo+yaB3XtIIIHDXcVdT1UFSCYyHBrrfPer+Cx2n6VhonVRne2Qh0I3FwsRwtuHG63JZFYhBERUFRLSU8pvJE2/MafhXogxOwunc/M7tL/wBStZSRN8Qc/wBXOWhExA8tYGaNAA9F6REBERBwYGzCSCO4Lz3wb+Ic/qumyWYTBp77b2dpq2+66uhpYYHZoo2tOXLe3BWtAb4RZcaLc0+W5qylERdmBERAUKUQERQXBupQSoQEHcVKCEUqEEooa4kkFp0G9SSBa53rOWhFKKohERAREVEEgC53Ln1VTaS2awDtD/b+6vmmY6nlznKGmx1XCqZBJc5+VgRpb/bryX7uO0NRDs0c/aSNseYN9TzH2C3L5+gnayoLtfCR3fh9/wB11qOYPzs1uDx/Cti7E9pSYXyk5O6bG41+ay1k+SzwQRa43jdvWiqzdg8sHeAuBfkuLJU9pQMy5iWus5x4/ALV6vXsRDw/EmNa4OkqomhtxkpXi1uJV36xStaJXmqcBaxdTPDWnQb/AFuPqvElLi0kb2z4o3I++YdkHAi2u74lYpmYhURiCfEyBLdvZug3252PwXoqpsx+3CK70/l06bGIIS+OYVz3ucXAGlfe2g3W3Aq52PUTRdzK0DmaR65wosVY5lQMXiaSS0v2cC2ov8fCPoohpcVlkfGMWa3LfvbIADoB+Pwnx/Wy7XeLpjHKN18sdabGxtSONjyUDH6Ai4FWf8VyzR4fjLTIYsbjBe8vdalbq48d6iOkxjP2bcbbdm4CmGg03a8iri3yNrvpqGPUWYtDavMOGzOvruUH/kFC3xCrHetY0rtSuI9+LQvnH6gwOJyPAhb3h6j5/dX1UeMRyRPkxRkjm95ruxbdpII0+RP1XPezyNrvp7bXRPEoZtUkcgO6leddeQ9D91izQshLyaiwveTZ3205nhZTWzYrA/spsRjc0tLtIW+vAepd9VkNTXuz5qpjhIXF9ogS4nfw00J+64Tb6XzUs1XfTZE+Fr7tbMXP7o/8jzfnvFuA3LoU+IUgk7Voq3AkhoFM85tetxZcBmN4q0Zm1drEC4jab/O3qfqea1U9ZiWR0bK4ZXAnKYgQ65JOh9ST81aaOlic7pve4voRjdHHHeY1IF7ZnU7gD6XXINXQB0wEzxG83Z/1nungV6qP1CqpYpKuubIwvIaDGCb/ABWKWKSKRscsjGuczMLs3r1zR0lUf3WxNfUeKX//2Q==", "type": "news"}, "199": {"title": "Day 1 of the Edwards Air Force Base Aerospace Valley Hybrid ...", "snippet": "Friday nearly a dozen aircraft hit the skies of Kern County as part of \nEdwards Air Force Base Hybrid Air Show. The week-long event has ...", "uploaded": "1 day ago", "url": "https://www.turnto23.com/community/day-1-of-the-edwards-air-force-base-aerospace-valley-hybrid-air-show", "thumbnail": "data:image/jpeg;base64,/9j/4AAQSkZJRgABAQAAAQABAAD/2wCEAAkGBwgHBgkIBwgKCgkLDRYPDQwMDRsUFRAWIB0iIiAdHx8kKDQsJCYxJx8fLT0tMTU3Ojo6Iys/RD84QzQ5OjcBCgoKDQwNGg8PGjclHyU3Nzc3Nzc3Nzc3Nzc3Nzc3Nzc3Nzc3Nzc3Nzc3Nzc3Nzc3Nzc3Nzc3Nzc3Nzc3Nzc3N//AABEIAHAAcAMBIgACEQEDEQH/xAAaAAEAAgMBAAAAAAAAAAAAAAAAAQQCBQYD/8QAMBAAAgICAAUCBAYBBQAAAAAAAQIAAwQRBRIhMUETURQicZEyQmGBocHRBlJTcqL/xAAXAQEBAQEAAAAAAAAAAAAAAAAAAQID/8QAGREBAQEBAQEAAAAAAAAAAAAAAAERAhIh/9oADAMBAAIRAxEAPwDeRETs46REQhEmIEREQEREKREQQiTIhExEQERIdgqknwCYGD3IjlTzkjvyIW19pmj1u/pizVm9BHUqT035mu4ZxPStVZ+PewZbJ5ttv1Tz8yhvyEexmNxvFhlK9GGpEzDsRpW2p8MI5GJ/Dr23/Us6S8sJEyKOvdSPeYFgASSNDzuXUxlEhGV0DqQynsQekkdWVdgFjGhEFk5iAw6frGj5EsumYTG1xWjOfygn7Dcx+IqOyrfIADzMNdCNyldxnDQlQDepBVgOgII0ev7ybFx4YHHEyssUNV6YffI/Nvr7H6y3fn43wzFrApYaAPczm666sW4W0u9hXqvMoGvrJz7/AIgVFV+ZdgmZ26uJYlLNqdS7i5zKApJ+8ohvUTf3mIOpFdFXmKdDm6mXK7m5S2xyjXmcslhXsZdoym5htukmC1x265US6q100e6nWpQyMvN4nwq5rsh7rKLFJVjs8hBG/c9R/ImwsX4rHevXRh0nOKXrfYJVh7RBtf8AT9j1U3VWsyI7owXtvW9/1LT59WBnu/ovYzJoObOwP6TW49GVagtWh2X/AHDzK7erkXgEMW7ADrLYi7l3Y2XebVd62IGwU31+8i8nCxxfTki1WblBTmUAgbOwde4niMS0EL6b8x7fKZKXctNmDk45ZWcMPysjdtjp57EfSFeluaz4ttTj8Q6aHt2lQKT011nQ3cGx7Chr2nL3/NzfWbBK0rHyIq/QalnKenIY6W23elXWWfr0kZONfjXAWqRvRGz0nWDFoF5vFSi092HmezAN3AP1msTXOZfDmwscXeorcx10EpdGnV5VC5FDVP0Defacvk4741prsGiP5mbFleXnUzB19ZgIMitlhcQCAV5A2vhgdanhxJKLMj1cd+YN1I1rRlTczUg9D2grfcAtHw5qcbCtvX8z3u4dWMxcugFWD85K+D7zV8KtWu4qx1zjof1m8SzQI1s+JKRHIjWeqO5309p45GBj33C50PqDXUN31LOwfwjQib5nxnr7SIiaZIiICeOVjV5NXJYPofIntEDmsnhWTUx5U9VfBT/ErPRkVLu2l1X3InXR4IPmTy16cYdg9B0kbbe9am/y+EKxL4xCk9eQ9v2lE8KzP+H/AND/ADM4uquNay2gqvzeOs2CcU0OuvvPKvhGU3dVX/sw/qbXBwfQQrca7Sda+Tt+8YemHDMz4qxwvZR1M2IkKiqNKoA9gJM1JjFqIkyJQiJMBERAREQEREBERAREQIiIgIiICIiBMRBgIiIoRESBERLo/9k=", "type": "news"}, "200": {"title": "Judge grounds Mountain Home AFB urban training plans in ...", "snippet": "An F-15E Strike Eagle assigned to Mountain Home Air Force Base, Idaho, \nflies during a Red Flag 15-3 sortie at Nellis Air Force Base, Nev., ...", "uploaded": "23 hours ago", "url": "https://www.airforcetimes.com/news/your-air-force/2020/10/10/judge-grounds-mountain-home-afb-urban-training-plans-in-idaho/", "thumbnail": "data:image/jpeg;base64,/9j/4AAQSkZJRgABAQAAAQABAAD/2wCEAAkGBwgHBgkIBwgKCgkLDRYPDQwMDRsUFRAWIB0iIiAdHx8kKDQsJCYxJx8fLT0tMTU3Ojo6Iys/RD84QzQ5OjcBCgoKDQwNGg8PGjclHyU3Nzc3Nzc3Nzc3Nzc3Nzc3Nzc3Nzc3Nzc3Nzc3Nzc3Nzc3Nzc3Nzc3Nzc3Nzc3Nzc3N//AABEIAHAAcAMBIgACEQEDEQH/xAAbAAACAwEBAQAAAAAAAAAAAAABAgMEBQAGB//EADUQAAEEAQMCAwYFAgcAAAAAAAEAAgMRBAUSITFBBhNRIjJhcZGhFCNCUoEzYhVDcpLR4fD/xAAZAQADAQEBAAAAAAAAAAAAAAAAAQIDBAX/xAAdEQEBAQACAwEBAAAAAAAAAAAAAQIDERMhMUES/9oADAMBAAIRAxEAPwC6GhMGhMAmAXtvHLtR2hOGpqSNHtC7YpKRpAR7QgWhS0upARFqUtU1IEICAtXEcKUhKQgkJCUgKYhKQmEwCcBcAmASMKRpMGEjgFMWFtWKvojsEpdSevghSKCrk9LqSBKQI+CchCkwjISkKWkpCAhISkKZzSkIQScU5oc0hwIsEdCEHEtqgKPdfPNC8RZOkkRvufEvmInlvxae3y6L6BhZeNqWL5+JIJIzx8Wn0I7FYzk/vPU+trx3GvaQ5FENLzuqhYTR5Mhftc0Ft+qp094sh1+pCmO1p5d9qXI6vXS4Cx36SPku2A9Dz6FVPP546LnZbWdwSrnJqIuM1bMTh2UMskUIJmmij/1vA+yg/FTv9xvHrSiycswtDsrJiYBz7RBpX5r0jwxex3Rzl21z6AsOETqPyNUUsjmRi5HtaB1LjVLyWpeJ8cStdFLLM9rve3cV/wC4WPqXiDN1SJ0JB8qgAG2S0XdcdueiPPo/Bl7LWNZh0wwMMT5nTc/li9rf3V6Krj65HlTww7J4pZHAbJGhrXA9CCF4gS5s1RujyntYKaDGaA+ArhSxYep5Lj5OLO6hZBeG8D5n1tRefkaTg449Bm65kN1AtxZYWQ8NG9ocQe56G69E58WE5DvxTIhCB7P4doJ9OfdHa+ndeblxpoJPLyonxy0CWuPS1JHiue32YW89y8A/S1leXXf1pOLPXxQhwc3Jl8rFx3TOvjZza3tD0XX9PyW5QlgwW3TxLIHbgOxaOqow5E+NMJ8eR8UnQOa6vjSs48+DIDNqmVmSus+w14DPqOUY0N5esyNSxGnbLmAu/bGE2PK2T2mwSkeshoLDw9VxhTNJ02x+4Nv7rQjn1CV35hZGPRosqkNKSUtHsw38h/ykGWxoB8geZXflJDjvd773EKwzFA6nj5oCvLkzSjngelqlkyRY8Lpp5drG8krfbp8Mool3+6lR1j/A9FjvMgOXlu/pYrbJcexdfQJW9HJ2x5c/DbDG908W2QB1VZI+IpV5tdgjid5AdYJDWR44JcOx5eAPosfJ82bKdPNix45kP9OOLY0V2ASOIjN/RoCi6aTDQZreryODI8hw3GmMbE0uP2W9haXquQzfqep5UV/5UUlH+eyl8IjCdpwnxgDkWWylwG5p9LHbutorq4+Hud6cvLz2X+csyPQ9PY7e+J0z+7pnlxKtDHgYG+XCxmw7m7W1RU5SFdMxmfI57vV+18m8yM+87n0BViESEHy/LY31c6ytjwx4PfO4z6xjuZDXsMc/a4/Gu38/ReoZ4W0hvSKSvQymlw+DV+O3z4n1X8OtbmaWx7j7jizg9a79AtQY8bOgJK7HixtPjdjYcZaN27bZIs9+VzWSSyfmXzzt3cKerPVPvv2nhiAA4+qtxw76Ab/NJoYaaC7ho6kpnyW3YwU3v6lVnF1fSbqZ+qWoZc7on4+guidkDh+TI244j8B+o/YLFxfCkDSZs6R2VmONvyJXkuJ+QoUvR9BQFfJBb54cz6x1zW/GG/wxgvnMhcWsLQNkbGjn6FTQ6BpUPIxGyOH6pHF3/S1EpVzjzPxF5N39RxxRws2QxsjZ+1jaCJTFKVozpSlKcpCnCS3aIShMEgVsZLvbe7b328fRSCmP/LaXD+81aCIWV4s1tOXUSySb3f2j3R6JUqZXJJOoi22+3WgigUyApUSgUwBSpilQQFIU5SFMkiKUIhI4YIoBFAG0QUqISM1oErkEG4pSmQKCpSh0RKBTIpSFOUhTKv/Z", "type": "news"}, "201": {"title": "Sen. John Hoeven positions Grand Forks Air Force Base for ...", "snippet": "Sen. John Hoeven positions Grand Forks Air Force Base for next steps in \nsurveillance. The Republican leader visited Grand Forks to discuss with ...", "uploaded": "2 days ago", "url": "https://www.grandforksherald.com/news/government-and-politics/6709373-Sen.-John-Hoeven-positions-Grand-Forks-Air-Force-Base-for-next-steps-in-surveillance", "thumbnail": "data:image/jpeg;base64,/9j/4AAQSkZJRgABAQAAAQABAAD/2wCEAAkGBwgHBgkIBwgKCgkLDRYPDQwMDRsUFRAWIB0iIiAdHx8kKDQsJCYxJx8fLT0tMTU3Ojo6Iys/RD84QzQ5OjcBCgoKDQwNGg8PGjclHyU3Nzc3Nzc3Nzc3Nzc3Nzc3Nzc3Nzc3Nzc3Nzc3Nzc3Nzc3Nzc3Nzc3Nzc3Nzc3Nzc3N//AABEIAHAAcAMBIgACEQEDEQH/xAAcAAACAwEBAQEAAAAAAAAAAAAFBgMEBwIBCAD/xAA6EAACAQMDAgQEAwYEBwAAAAABAgMABBEFEiExQQYTIlFhcYGxFDKhByNykdHhQlLB8BUWJFNiouL/xAAYAQADAQEAAAAAAAAAAAAAAAABAgMABP/EACARAAICAgIDAQEAAAAAAAAAAAABAhEDITFBBBIiYUL/2gAMAwEAAhEDEQA/ANR0/wAQabevHDDf2stw/GyKTJPyHWiE0rJFI8S+Y6AkID1PtWL+H45LAtL5qxzTAKCD6gvf5dqbdP1qyjI2uxbOzdsfBJHTPxrj9ztjgbVjZqV0jegMN6/mXuKj0+YBn5pG8OSSLNK5mzFMhaNJG9RAY84POPj3qfxEhuI7Uc58zHHyo/0TqhsuYw9weMkiqtuqzhibaaLaekqYz8qT9Tvri3eLTUima1aNFLRSKu07sljkdB1PPQUP8NXM58SWIa5ndWkbIMrFT6G7ZxWdrYyVo0VrWP2FcxwJFKrgYwan3gioZXwposU4v7eO+DeYOUHFKV1YiOcLjjcPvTOZwnmljtUYyT2HNK//ABeK71SWDdAojZRG3nA+aSf09qSKY9xpDJrL77eRB3Qis817SxDaPJG27CnIx8KYbfX4tSFzA8sJu4uXiifeEHHAbADc9xQjW5f+hl57VtxZkotOxQjMdmg8wOWJGQq5xVmG5guJBGm4ORkBhinHw7ey22liKHTZpsIZi42hXbOMZ98Y/lUet2Z1COHUZbdbWeFGLoCDx25GM9arHLumCfjfHsmCrG+ee7jhZVEpysRbgvxwB8eKJWt7ceYzC9KY5MO07iR2x70i3F3JJIJFcg5yrA9D70+6ZrNjrcC3l01va6jbANID6fxAUZOOxPHz5700sVcAx+Q0mmLUGuXCXwmMrFy+c55Iz3p3164MNnHcAA+U+/k47Gs/unS41cyNCsLS3H5Y+i5bp8uaeNSt7+8iaBLWbydw9UYw2e2M5z19q2RK0Qj2Lf8AxuZoWnlbPoIbI6jHSvfCMrLqNjctHiFZGYsFJKjaa4bTtSaRoBpF6wYMNxgYAfUiinhjw5rcOngS2N1E7SHhtoGOOxatpwoEJNSscoNdtZJBEfNBdiEd14Y5+HT615PdzJcrBPJCA4B2rke9CIfC2rIZEiFnEQwYMbnjn7Y+HtVd9PvbmaVJri0MkJ8thcTCNSQMAqSPUOvTNTki0ZEviz8TNp1zDYTxozphtzYBHf37Vk09w6IWBPHt1NaVd6JIYpvO1XSANrbGW8XIGCBnA6dKBaf4RS3ulkv9a04IFYkQysSOo/y9OaeDUUTl9UR+GNDvNJ1qeLU02Zhi3MjZ2eYwKg+zcHI7U8SaJbTRmMu0i/HBP2oNpVtbG4aG71eY26ZIcqZt/GCeD7Adf9K4vNM8PpcM8GoThHbGY4MFuenLgClntjRk0qRd1KBdKaLNy0FtgKAAeQOowBz9qoT6np8iJDOziMyDbhRnp1OaA3otF1FJrW7uzaRxNGJJ8Elzz6Vye4XvQQF/NXzJGfHQt1xTxwq9jy8iXrSKcMgfKk0Q0yRRN5bY9XT50AST1EirEc7xOsqnlSDirnMG9VkaKVZlz/hk+q/7FPNjr2u6de+X+JgntWG6OOQhVdcA4Xnj4Ug6s6yQRTRn0vyPqP6gUfszBe6XbC/VnK2+xXU4wRkA9fao5FxY8DRNK8S6F4gzZ3MhtbnjdBLlDnsVbjPwPFMd3odhfAm4gBc8+Yh2tn3yOv1rFYtLf8EUuJI3UDcGVwrYOcDJB7/eiPhzxhq2lXcNnDcCaAttWG4y4+jZ47f0qfqzNfo6a14Xu7ee0i0iVGV5RhZrVn2+oHLODjA9iOlVoNFuVtXW7htmUSSKzw+pPzk8Ht+mKPaV4vt55Vt9QhaznIzktujODjhvr3piSWNo1eLa6NyCvQj6UHwZNpmM6pbH8DHao0crzLCNyRjKpubJJqLV7ZzqEy2dvmMWIhj52gEtk9vhWuappen3Mcs01nvk2cmEbXb4cdaVf+XBPbXF9vls7aPgC8AUt7ntgduRzRTdaNasR7Cyhi0yVNRlna7LMUImbao/wjr2q3ra2H4GVo4Uzy2SwyF6DHxzg0zz+GHiG54WIIzu4YfpSR49Nvp1vFaw58+XLNjoEAP+uKEfqQ71EX7yaP0Z5Krj+fX/AH7Ch09wVU+5qNnLHGSdoAyagmORXYQJFWGT83Df+PNdixuWDmGGSZEG5miQttHucDiqsyNBPJGR+RypGc4waafCfi220Kza3WGVZ7iXNxccfkUehR8Mkk/HFI3SseKTlTB1hCdQhttPVlWWa6WKPOepOMfen6LRRY2ot53SZdzeXInHHQgjscg0GvPHcNutzc6fHCdQlXak8dsAQf4zzjHt146Ux6cpFoNzl1kAcM3UDA4qOST9UUSjFtCy1pGBEJFDRiPOD2z3/Q1F5EaBwkaGLcrDgcfKmK4sQJXJwUOBjHSh9zYNCCyZZD+YCppmZ7e3C3Ns0e8nbayMPcFShH2/WqWj67qmgzMWv3ij6nEiSDj3UnHP0Psar3CIzmVgUuAJNjZI2qD7D346/wBqhvLV5k2kRrI2A0uMbse9PqqAuTQvD37VLC9Kw6pF5Ep43x5Kk/Lr96fbaex1a13QSQ3UBOeMMMj3HvXz7aeF47m8eOW72KqB90K5Bz8/lTL4egTR0vGuLyeRrWdCLiMkNsIXGQTyBnkc9KWSj0KotmygJGgRcKo4CjAAr53/AGk3y6h4pvplb90snlR8dQox9wT9a1Cx8azR20rXdrHMkYOy6tcEcdCydVr5/knknuQ8rlmPJJPc9aphVMVlpPymo5V9JruI7VU4B+Br2QZXBXGT75roFP2qhl1W8Vwcid+v8RqvgGjnjG38vxLe7gQHKuPqo/1zQlECn4VOL0M+TiUbbdivULnHxrbdOszb2FrFMd0iRKpYd8AViafvd6jvkYre4mCgKfbH96jmfA+MikjjdMDnPSh0kARjkZBPTvRgjaRswc8e38qhliLDJ96gmUFXUtPWWJ/KA8w5A4oXcKVkQOOcHIpwmhYNkKQB7jmh13YpM25hhl43AU9gF+Aywy+fE55G3aat2d7HJc3a3ACiXbuBOARtwRX64smhbpn4+9Up3WMLhF3yOAM+/XP8gaZ7FQFvGngLhGMaPuVGxnIyRQKZAoiVF5By59ycU527RS2r27OSJGLgSqMc+3wobc6Usbkx9CMEZ+1XjwTbV0BUU7B8KKaZoOo6nayXlrBviiOOuCT8PfFVrSzMpkbDbUbBIpn0rWptOsVtbeFUSGMlicHeeuf1NGc3Wh8UYN/bKf7Rogmq2s3QywYxn/Kf/qlViRGW9hTh+0hQRp0vGRvX+eDSohj/AAF5uGZPLTYfb94mf0pcb+ULLkr2ZxMg92H3reYzgnedxHTtisL06IyalaRLyXmQf+wrbIwOW3YZjhsVLN0NjLalQAQck9cHv8q7LZ5zjd+tRLKqJjIGOoWuPMwTtxk4yPeoFDmU898dSMdapzKvUc1YkdGXanO3tiq7EgEsQCOcjvTIwPbDErKvq+fWhOpWKohmHIjy4CnocH+po3cIrplGGRzg80Lv2kktJYdpLspCEtxRAAYjG8scU65SOBQBzjcc5+vH61FeK8bDyJC6E4IY52/Wi0kaTRekAYGOR0oXePJHHIhxjYcCqWxaTZ3p0e2xeT/uOW6fAf3qQoptbuR0DbYj1r23mgNqkXOR0qPUGMWnEo8eGbY6g889M1ToXsI+Obc3mjrLEG3QShjx2II++KRoInkgnIJCpGWfjPAOfuBTz4jd7jSZUhlKenO1V4fHY0qaKsN1KIpiAreh0GQCCP15oY3UTTWyLw9JFDq9rLM+I45A2CB1rVbbUYJ1xFMD354JFJCeFbCT0HcD3ZWwRRfRNGt9OmMsUszuFxiRtwx8sUmRxkGKaGUygdDz3PvX4N2I+WTjj2qkW6bhg9F75+BqbbmPJ9SHkAVKihbEuw+sKPl2+VcORwG4b3715EXLoxUMuOBnn41KzqT6Npbp8qxii55z6QM9vvUFxAk3AOW9z3q5KqTfxHJyOlVnWRMBht/hGBRMB7qB4jhchu/HH1oVqSZgHDZLAYAyMUzzp5q5Y59xS3qMd7HOxgEewEFUcn9cUy2K9bKqQNGWYLvTrtPGB86s3TLPaKrAsAwxlskVSgmmIlN1GikLj930bniu2Ltb4XI55Aqq4Js//9k=", "type": "news"}, "202": {"title": "Air Force reduces tuition assistance", "snippet": "... Force Development Flight education services specialist, review \neducation documents Oct. 7, 2020, at Schriever Air Force Base, Colorado.", "uploaded": "2 days ago", "url": "https://www.schriever.af.mil/News/Article-Display/Article/2376675/air-force-reduces-tuition-assistance/", "thumbnail": "data:image/jpeg;base64,/9j/4AAQSkZJRgABAQAAAQABAAD/2wCEAAkGBwgHBgkIBwgKCgkLDRYPDQwMDRsUFRAWIB0iIiAdHx8kKDQsJCYxJx8fLT0tMTU3Ojo6Iys/RD84QzQ5OjcBCgoKDQwNGg8PGjclHyU3Nzc3Nzc3Nzc3Nzc3Nzc3Nzc3Nzc3Nzc3Nzc3Nzc3Nzc3Nzc3Nzc3Nzc3Nzc3Nzc3N//AABEIAHAAcAMBIgACEQEDEQH/xAAcAAACAgMBAQAAAAAAAAAAAAAFBgQHAQIDAAj/xABJEAACAQIEBAMDCAIOCwAAAAABAgMEEQAFEiEGEzFBUWGBInHBBxQVMkKRsdEjoRYkNFJTVWKTlLPS4fDxJUNFZHKCg4SSosL/xAAZAQADAQEBAAAAAAAAAAAAAAACAwQBAAX/xAAmEQACAgEDBAICAwAAAAAAAAABAgADERIhMQQiMkFRYROhFHGB/9oADAMBAAIRAxEAPwA9PnNDSzciepRZOpUbkDrc26YweIMuQXepVFABu3Sx6HFRVmYy1E8kcUheR21SN3dvD3f3YK5dw3nWZUukJy423vMxUEeQHXEJU8k4lo32EtmKoSVA8bh1PQjG+vzwp8J5NxFA9RltPNT1HKiWRGluAN7aevbf78MByTjJf9VlZ9zN+eOVCwyIDsEODMV7/t3LD/vDf1T4n68CKjJOL3kgkany+8LllsTuSpXffwY4iUmcVMGa1mXZ21LTzU6owOoIDqF7C5N9rYI1MBxAFik7Ri149qwM+lsvHXMKMf8AcJ+eMfTGW/xlRf0lPzwOk/EPUITLY5z1McEbSStpRRcnwGBxzrLB/tSh/pKfnjy5nlla3zRK+klMoKlI51Y29McQwGcTQQTiQcw4rgh9mliMlurP7K+nc4HjjGe9uTD6X/PHs1oUqqXUqMo16iStt+jbdux+/AlcpeO4cbqbX8R2wjvb3KCirGvKOIYq9xDKghlPTe4Y4KucJkdFHEA5kCt167+/8MGjxBl0UcaVlfTwz6faR3scUIrY3iH0+orU/D0WXZ81ZSQCSkROYYppLHV3IJv9x+/Eis42gdo2omnjTUNStCt7d99XwwBynOcwNNX0RlNTqhZIQ1gy3BGx79e+F65uQQQVJBUixHphi1aidU57dHhtLm4D4np6viWRIWkKSU+mONkAd2Buel+wv19MWLNmEir7NFUMfJTii/kky+Wt4wpahCRHRBppG9CoH3t+o4v/AF4orVUGMSS1izZJi/V5vWA+zlFY3ofyxTHGUdXmnHdXFHTSJUzrFphe2q4jB727DF/zO3a2Kczo2+WVD48v+pOGMRjiLQkmLi8I583SgB/60f8Aax4cJZ5b9xD+ej/tYuGOKKw9gY6cmL94uE/kj9JlGZrlNflRjGYQcoyglPbVrgdehPjgzwDlktVmoriStNSn27fbY9F+J9PHBX5WAFqMsCiw5cn4jEL5P86hpmmyuZlRppBJEzbBmtYr79hb1wQ7l3meJzHo01GwnYQ6JZSSdK/WxAraL9ErafYcaDc7/wCL4nPOqWZiLjtgLXVNTUtaPUEBGjbrvhJoVe4R4vZzgxYzJ5IJIOYxNgR9x/L8MAeIQRLBJ2KkX9x/vwycVIscdPMQbF2v5XAwt5r+loEZSG0NsR3B/wAhjlbDj7nMO2QctqzQ5hFVab6WuVP2h3H3XwycSw0MmW/SVHCsyOBoa5V1PgSOtvA4VX0uVLDYHt1wRqRU0dNyIZBNQVq61c9iOo67MO4+GMZCCCJyuCCDCXyc8QfQGfiqlJaFk5U4H70m9wPI74vM8V5DYf6aoLkdOev4Y+ZadJIag23sdx44nS5fDW1eqmmEQKg+2p226WAJuMMR8HBibKtQyJ9DvxVkDbfTNET5SjFVZ5mlAflVSuSshNGoTVPr9kfoiOvv2wsfsVqWMSLXUjcx9ICsetj5eWONRkoocwFDPmFOkpUMWIbSt/E22w0mJVMGXAnFORfxxR/zox1HFORd86ov54Yq39iky2vmVEoJsNRcf/OJS8D5g6hkrKNlIuCC2/6sK0p8xwZviG+OVXiGWmly6ZHigVhzBdle5G4I2ttgPS8GiQDnyytKBchCFVfeSNu2JuVySUCGhqI4C1INHN3tt39OvpbvglLncVFTrSUaiSsI1qjfVp1/hZSOnjbt78JudsaKxvGqqjuYzeKllp6laRZ3mWNVWR3Ys2rzY/HDIsEDwwwhSntXJHW+k4EcOywTUM8i1HMjVrsxsFXYEm/fqNziBxbxJDl2XBaKdJKmZiq6H3QDqT+A998LX8udB3lBFaDVxBedZlRVVVNRzU7TwRnQ0sDAkOL3NsQqKDJaZw5WtmjvcwzQLIje9cKyGnhAMcTkgWHMfp9wH44yaiTsQv8AwqBh34j6MmNu+cTh07XxYPCVO+Z8KvRhqZmZ20fOiSoZSSAPDY9uw92K9vhq4DlpVqJxWxJNHDaoVGUE6lHa4sNri56beJw9htEqcGdk4RjnmhSjq1kURe3zXCtO4Nm5ZANgNvrW6jxuICZcseYVmXypULWJCzxQyqEaORPb0sBcMGUGxB/HFoZZT5dmdKGyeuaWTnCU0s5EZQ7XAAA6b7Hrc+OEf5UGmoM1yyvMLU9UUlgOs7kJYKf/ABc392FKVbxjWJHMHrmizJBLKgYAhmkjiC2Gk/yhtc/jgJmM0c1ZVzSu+t1XSXjsSQLW2HkMRqKZJYkoqtk+a69V2YrpPjcYKQRQx2/bFM9gR+mkL9/MYI/cFVB3zCxzHJQ6TRSFajTqNi1y4sRfx6WwzZNX1FZSv9G0xqlRzpJLLsTcfZ28PTC7kGX8PvLNLm2YQg3HLjjlKr03vh5pOIckpadKemzKiiiQBVAf6oHwwltvGbnfeIfEkWa5eZq6Wm5SPJ7RVw4ia+1/Ppbzt4YnZBlbUlAj/Og8tcSJ0Yq8RPXlsN2ZrEXHniXm0bZ7maZeZ2jhpozVzSA/bP1R52FzbE3h8Uq5DDJlTGapkcvIzoS1rkGwvubDtfZup6l1JOjUeYTBVs0+hOD5hbJ6ieughhgVJIKiMMVMpBsiqo2C7kW2Fz02viuKuoatq3nZFRSbJGmwRewGD/GlbrqI6WJl0MomlANyJGJOknuQCPUnwwtDDTzFEg8TDGxx4/54w/tSKBuQLm3YeONu+MmTiAx+16AYn5PWLQVqyyapIiCkiayoZSLdvDr7xgWHuN/uxsJO2Ngx5zSGeCo+kMpp5adTu4T6o3O4Pf0vgrQ8bpV0ooOJaKHMaQ/ZmQEr5jvfCfk3Eldl0HzdSs1PZxypN/rAXsf+VTbptgrFlYrqePNIy5imBZ0C2YMNjbx3B8O3fEd6qp1cSmrLdvMYT8nvD2fRvPwrmTUstv3LUNzFHqfaH68K2b8B8SZQSZcslnX+EpSZVHx/VjjHPNRVCyUszRSKbq8Zt64d8n4/kqVp6bO5XURupMiHZhcfWA6/49+MFrqO7f7mGsE7SqeaSBZrg98MXC3D1Xm80dSyaaIN7RY2127DDVX8BxZvxe1TQ8oZRKA5WMgapCWuvl2v/mcPceU0mXQLFU1cFOqrpEcW5A8vDGW9QMdh/wBh1VgHLysuGc2SXNc6l9oySMXg09jYqvXa31RbvfB/NY6nMKVKbIpr1Css5Wnj0uVZSG16Rbe4IHuxKy7JOFMmBFFl8tbKU0NLWSaww812W3pgnLm9VLGI42WGECyxxDSo9BjD19agCsZ/QgClmbU0SpuAMyrK16nNauky6I6bqz8yU2UD6o27d2wUpsg4Xy2NlSjlzOcqVM1U9gL/AL1VsB79yPHE+UM7HUxb1xHMDdwMQ29Ze/vH9SgUryZqWjipZKakpqelhdSpjhjC6r7bnqfU4qZW9hSfAYtvlHtf39ML2Q8G5ZV0UNVNJUOXW5QMFF+46X/Xh3QOE1FvqZbUWwFlbBjYH7Q2N8d+TKoUyrydYunMBUP7jbfriOvU4kPXVjUa0bVMjUqklYidh8cevIJukdQp2j1DxV1Pxw8ZFxFT0WVQ0T0NReNTd7Agkkk9D4nFdctCfq2PltjqrTL9SomXwtIcA9YcYMZXYUORLGy6tyla2RkGiSdSqlkNkb+TfufPHPN8kVHNVl6nlFjeBtyLefgdyMV481QxGuZ28ybH7++G3h3O8yqkaCR6cpEhJmkToCNxYbHoT6YUatI2j1tDnDCGcjzaaGRdDOGUgMAxBZenr4fdhpV1exvqvuGJ64rjLaySLiB6aGGWohjYkywpdowOrWHVevw6YeYJGCqAr6bagSp28vjiTqenyoYciaj9xWTwpJu49i2xGN1TYEm1vHHenoCUUiaNj4a+mPVtBWcocqNXXvpa5xIa2A4lAWRuel9rHGOaD0OB8VNWzSMkVPKLbXdSoH39fTBWjyR1UNUy6j4DYDACqxvUYAJH5hc2jUufLG2R0E+VUIiZ+ZpYmxFrXJPxwaSKCnW2wt2xArK+JAdNr+/FCUsvuECBKDVhrIJ3sLDGWO+Ocalxc98dVg8sezPFmuNunXG/IPhjnYF7JYnz/HHTphz9n7R/9R4+/BXIMuq8xqZEodaRxxs08uwVU6G5Ow9SO+ICQ6erC579STh94YpJ0ggpYYWkpJ5GSqgIUM1jszbC9gelzbzvbBKMztwMxipuFKWHLvo6kjMRilWU1DuUDsBf2j3tse3l0sM5jmQy2sgRZ46z50WYJLKDrA21677Ai2BObZctXmkeU0rSCJYyVBeyBSTso1WO3RdiPHwMUcAp54aSSpSrLUrRxwzW1gg6bLe9hbqNu3XfBtWCoDQ8tWMqeZzXMsuYJUPlz0cji93N+n4HBWk4lpz7BZTb8MA8vippVl+YZk7R0iPz1kkDxK3iC4tbxsD0PS+IdHya6afMa6Okka6ozpvGLEIbte9j1HW5JNt8J/jZ8eJSvUauI21HElGNlkXcH1wCzTjmipoLq7Sh76OWpIa3gemAPGBgSmMdHUxGGZldqblAtq6alOkbbAWv4+OCUfANO2URl5JmiKc5ZJSY2jva40i489+h8b7YOmHsxLdd6URcr+OqycnkQhB4u18L9bm1dW3E9QxU/ZXYYmcQcO1eTFZWDSUkjERThbX8iO3xwHRGaaNETWzsFCg9ScYEUcTHscnDGf/Z", "type": "news"}, "203": {"title": "55th Wing renovates old SAC hangar in Lincoln to use during ...", "snippet": "The Air Force used them until the base was closed and the area on the west \nside of the runways turned into an industrial park. Goodyear leased ...", "uploaded": "1 day ago", "url": "https://norfolkdailynews.com/state/nebraska/55th-wing-renovates-old-sac-hangar-in-lincoln-to-use-during-offutt-runway-project/article_99b45590-8169-5c54-b031-208f9a2bc88b.html", "thumbnail": "data:image/jpeg;base64,/9j/4AAQSkZJRgABAQAAAQABAAD/2wCEAAkGBwgHBgkIBwgKCgkLDRYPDQwMDRsUFRAWIB0iIiAdHx8kKDQsJCYxJx8fLT0tMTU3Ojo6Iys/RD84QzQ5OjcBCgoKDQwNGg8PGjclHyU3Nzc3Nzc3Nzc3Nzc3Nzc3Nzc3Nzc3Nzc3Nzc3Nzc3Nzc3Nzc3Nzc3Nzc3Nzc3Nzc3N//AABEIAHAAcAMBIgACEQEDEQH/xAAbAAACAwEBAQAAAAAAAAAAAAADBAECBQAGB//EADoQAAIBAwIEAgYIBAcAAAAAAAECAwAEERIhBRMxQVFhBiIycYGRFBUzQlKhscEkYnKSB0OCg9Hw8f/EABgBAQEBAQEAAAAAAAAAAAAAAAEAAgQD/8QAHxEBAAIDAAIDAQAAAAAAAAAAAAERAhIhMlETQWEx/9oADAMBAAIRAxEAPwD6Pb3wuiLe8RVA3JO29altFZW2HhjG4wCdx8KQNo8EHJki5ysDlsdPfSglWORYLh25SnKsOwrtnGM/FxRlr5PUyZaH1cYNBj5XMLsAG8RXWzJLAnLl1Ljal5d5CB18q5q+nT+nhNG2QGoSsoznce+s9xKr9dNETUV3bJpqlZzm/grlkIzSscmH3bFFlliXdW3NBXed8Y2oBlPc0J5iTgVQgn2mrUQLMi55dWa9ZhgECkmVmOxFFWBQNWAfjVUK5SxLE+tVUAzuRV3GkZVRgUNZyfZA+VITJfIHzqyM7ik5bJbuZ5eYIyMYUjtWZBFM7KZZNKnqcdq145QkelDIwHc716RePi8sqyislbZJLKQOHjkQH1sHemprmNcMhyCM0nzImwWRhv4V3MiBIRTpPSnLGcu/bOOcY8hLcQy2DVfrFFODQXJJwFUjtkUMop/ywB5Gr4l8+IzcQi/Fil5Lsk5Rsj30wsNsyfZZI8RmhTW4jOFgxnptWar+vSMrFtbolf5qLzcnEgrPKyRHLKAtAnvMfe/OimraocawA+3nTsckIUKX/OvJteDVgNv160NuIoo9eZR/qxRz2uvYTSIsZ0yr8TWfJMF3Eg+deZfjdsjYadSe2Gz+lBl9IYlA0rKy76isTbD5VXjCm5e4lNsiadKn371Ec8BGhAPgNq8095ARnWw8jIKXk43bwOqF5COp5bLRePtdeouuM2NoxjIdnXqAuRWfL6WWpUsLGVlAJJ5WBtWDdTw3UrSwPrjcAgn3Cs5uG2z20jvrYlWY5kPnXnt1vWHo7j0sSJWZOEORnqSo/cVn3fpdc4Z/q+FBkYLzLn9az5OE2KJkQDOpdyxPcedEn4fZ8tVNuhGVG4ztkVbytMfTpPTbisYKRfQIjpJAEgJ28tNLj0p4vdCMycTjQttoSNj59du1NGxs1JZbSAHTgHljNGgjjSJQqIPcorM5NaxTwPpJ6U8agvlgteIsymLmbwjPfxz4CmPQ/iXFb17tuJfS7kBEMYOU07sD7IHXArO/xGu5Lb0hiSGWSP8AhlyEH8zVpf4YTyTjiZkkZ1UxBSwA/Hmm+KnojziCycNDNkAcxskj41RPrYoNFhawtvkbbeHf31tNtXZ8azaYrRcbdjpltkfO50g7b+R8qiSx4uyuZL9AM5wo7eHQVq8xOY+XUbj7wFRLcQiMgyx/3CmwQluIzpMcEhIP3kXyocl9cBDyoBnsCo/5pEcQty5TWcgZ3ogu4TgCQdM9qLhqMROHXU8FsI7i3YMGbGhgQQSSPCrOHaF/427QtqIjUDAz2oXPiz9oPyqwlU+ywNFtRjCjCcuym9vigxg5Xfffajy+tGFF7fE5Xy79aoWz96q6/wCYVdWsG/pCNZm3eW5V2QrzBu3XxpeO3gXQTe35KnOC+xquvwI+Bq3rfhqOsPNekPBo7m+DRcPu71BGoEr3wj3z0wVP/TTHohwf6Gl19PSS21ldCI+oY3rdOfAD41BYAb03I1gwk8Fgkpt0mmOnOD3Ph0rLvboXqpcXfDZllBKGPmEjSO4wp39Y9cdKb5g7g1IkHnRa1gvLZ8NNu0q2lzI2MrCDhtxuN+ntGlbyCBVtza8JuJeaMyhpgpi8vM+sa09fgDU80A9cfCm5GsMpeDQszF0VR25bnNceCw9VlkU/1Uzb3IljD+O9XknVFJJGwqqFZB+EanH8XMD4gVMfC5Ymyl6WGehUGim7aSHMTBZARnIyKq6XMgBaZm36JhcCs1BRJaXC7pIhI8iP0qkr3cKgFVyTthj+9HittKFHZiT1JOc0w0SPgP62PGqiyVubxJ2ZopdPhqFD+tLsN9hIf9smtxVRfZCj4VbSKNTbEHFpQDrDofAqRQZOOS8s6WAbzzmvQlFPUA0N7aJ/ajU+8VapiW/HXLAPhvHfFaS8SQjJxj3g/vV24bZtnMEf9oobcJtG6R4x0wSKoiYCV4nBpDYY5OwxRkvoCTlgvuWkpeFoRpiaTP8AUMD50NeCyLuLk/21dQsVu4+0mZtsYGAKYWKMfdBPnvQwWq2a2yKGQHYj5VzPjoc0LBNcFY77fOpJ556ad/fXPcOgztio5ZH3vyqpBByRkUNJW7PVht40VbhD4gmljGrncGirHjoTUTHN8xUGYf8AlDG3WhzaiuId37VBW9vRFHlThqrZSXDEMzHQd8d80OOykd+bPIdeeinYU70FFAYMB2AqS4oGodP0qcjxPzrTJUq5PqsBV12HrEZqozUioiax2qC9UxXaR4ZqS6tnwrmAbrt7qr06UG4uFiiZydgDuO1Cswq6T1J99RzQoPcjbArEPFC2GyQOwxvWhaCN3+kAbnoTRdmJs8oLbtt5VzSRqQo3PlUhq4aAc6RnxpS2r1c/lQXlUe0ceVXYBjnJFCMCkliASe9ISp1DI/Opyc1IXYYqdNQf/9k=", "type": "news"}, "204": {"title": "Flyover marks Little Rock Air Force Base's 65th year", "snippet": "Flyover marks Little Rock Air Force Base's 65th year Aircraft from past, \npresent take to skies in aerial formation by Tony Holt | Today at 7:05 a.m..", "uploaded": "2 days ago", "url": "https://www.nwaonline.com/news/2020/oct/09/flyover-marks-bases-65th-year/", "thumbnail": "https://encrypted-tbn0.gstatic.com/images?q=tbn:ANd9GcRHTqkkOlpWd1nIdA6ShxSi8d5S5sNTK1uqfX74d6akPKBlsFNJ7WouGck&usqp=CAI&s", "type": "news"}, "205": {"title": "Edwards Air Force Base hosts \"hybrid\" air show Friday and ...", "snippet": "KERN COUNTY, Calif. \u2014 The Edwards Air Force Base hasn't put on an air show \nin 11 years.The next one was planned for this week, and then ...", "uploaded": "2 days ago", "url": "https://www.turnto23.com/news/local-news/edwards-air-force-base-hosts-hybrid-air-show-friday-and-saturday", "thumbnail": "https://encrypted-tbn0.gstatic.com/images?q=tbn:ANd9GcSLQEABo6M_6PqFVquAZW5liLWMQRA10TWlbeQfriEfU3NLKyQ5im6jcec&usqp=CAI&s", "type": "news"}, "206": {"title": "Next-generation helmets keep Defenders lethal, ready", "snippet": "The 71st Security Forces Squadron at Vance Air Force Base, Oklahoma, was \nthe first unit to receive the new helmets and took no time to strap ...", "uploaded": "3 days ago", "url": "https://www.edwards.af.mil/News/Article/2376080/next-generation-helmets-keep-defenders-lethal-ready/", "thumbnail": "https://encrypted-tbn0.gstatic.com/images?q=tbn:ANd9GcT6RGld3KUfq5R8ABk6Bq9GVKlDBQ8qSu134F2mEdvBXFijJhJ-Msk7HEw&usqp=CAI&s", "type": "news"}, "207": {"title": "The future of Tyndall Air Force Base", "snippet": "PANAMA CITY, Fla. (WJHG) - In the weeks and months that followed Hurricane \nMichael, the future of Bay County and of Tyndall Air Force Base ...", "uploaded": "1 day ago", "url": "https://www.wjhg.com/2020/10/09/the-future-of-tyndall-air-force-base/", "thumbnail": "https://encrypted-tbn0.gstatic.com/images?q=tbn:ANd9GcQeFD8h1cV7GhClP5f3S77PEv4c78ofOCwbbladZTAugeWmU8cAjn9PpXU&usqp=CAI&s", "type": "news"}, "208": {"title": "AFLCMC commander speaks on the how, where of a digital ...", "snippet": "\u201cWhat it takes to be a digital Air Force starts here at Hanscom (AFB), both \nin the Digital Directorate and the C3I&N Directorate,\u201d Morris said. \u201cWe ...", "uploaded": "2 days ago", "url": "https://www.af.mil/News/Article-Display/Article/2377374/aflcmc-commander-speaks-on-the-how-where-of-a-digital-force/", "thumbnail": "https://encrypted-tbn0.gstatic.com/images?q=tbn:ANd9GcRnX_6YMbBYAwcXsAnWcXgNdEI-R_3HY7WYnLtF5lvkm-OPmF8Xm2s6rWU&usqp=CAI&s", "type": "news"}, "209": {"title": "DOD Continues Push to Bring 5G to Bases", "snippet": "Clear Air Force Station, Alaska; Eareckson Air Station, Alaska; Eielson Air \nForce Base, Alaska; Joint Base Elmendorf-Richardson, Alaska; King ...", "uploaded": "1 day ago", "url": "https://www.airforcemag.com/dod-continues-push-to-bring-5g-to-bases/", "thumbnail": "https://encrypted-tbn0.gstatic.com/images?q=tbn:ANd9GcTE98JiY2FVMRQEt2TVGhxuvhbMossfCT1OxuxazGeUhUgHW_P4lE8CCxA&usqp=CAI&s", "type": "news"}, "210": {"title": "LR Air Force Base C-130 Aerial Review Now Set for Thursday", "snippet": "In commemoration of 65 years of community support, Little Rock Air Force \nBase will treat Arkansans to a C-130 Aerial Review beginning at 11 ...", "uploaded": "3 days ago", "url": "https://www.kark.com/weather/weather-headlines/lr-air-force-base-c-130-aerial-review-now-set-for-thursday/", "thumbnail": "https://encrypted-tbn0.gstatic.com/images?q=tbn:ANd9GcSrEe_1Clh0faH2ousHmFyeimlmjktgkVso5bbwEgaCSnY7cIi0P7CZyYY&usqp=CAI&s", "type": "news"}, "211": {"title": "Air Force deploys commercial IT capability > US Air Force > Article Display", "snippet": "The Enterprise-IT-as-Service team, headquartered at Hanscom Air Force Base, \nMass., recently worked to pass commercial internet traffic from ...", "uploaded": "4 days ago", "url": "https://www.af.mil/News/Article-Display/Article/2374703/air-force-deploys-commercial-it-capability/", "thumbnail": "https://encrypted-tbn0.gstatic.com/images?q=tbn:ANd9GcT4z_56NojGp41LPfi5gVhWSwdjZ1_D_24ynS0MYc4SSbKff38p45DsllI&usqp=CAI&s", "type": "news"}, "212": {"title": "Edwards AFB Goes 'Hybrid' for First Air Show in Over a Decade", "snippet": "Edwards Air Force Base, Calif., is home to the U.S. Air Force C-12 school \nhouse. Air Force photo by Bobbi Zapka. Expand Photo Edwards AFB.", "uploaded": "4 days ago", "url": "https://www.airforcemag.com/edwards-afb-goes-hybrid-for-first-air-show-in-over-a-decade/", "thumbnail": "https://encrypted-tbn0.gstatic.com/images?q=tbn:ANd9GcSKGsaWPtIKIfWJvQpCGow6a8FHO6cU2Swy6ozAbT4WGF5k1anyBSo-5q4&usqp=CAI&s", "type": "news"}, "213": {"title": "Privatized housing resident advocate established for BAFB", "snippet": "BARKSDALE AIR FORCE BASE, La. -- In an effort to uphold the 2nd Bomb Wing \npriority of offering a safe, secure and welcoming community, ...", "uploaded": "1 week ago", "url": "https://www.barksdale.af.mil/News/Article/2370175/privatized-housing-resident-advocate-established-for-bafb/", "thumbnail": "https://encrypted-tbn0.gstatic.com/images?q=tbn:ANd9GcRypwrw8oE-u-dm9T3zzj122jN-rWmWZqNmS8qi1vM6gpblV8w3tLGXDlw&usqp=CAI&s", "type": "news"}, "214": {"title": "Eglin AFB loosening COVID-19-related mission posture", "snippet": "EGLIN AFB \u2014 Brig. Gen. Scott Cain has moved the base at least some distance \nfrom what had been a mission-essential-personnel-only ...", "uploaded": "1 day ago", "url": "https://www.nwfdailynews.com/story/news/2020/10/09/eglin-air-force-base-loosens-covid-19-related-mission-posture/5929419002/", "thumbnail": "https://encrypted-tbn0.gstatic.com/images?q=tbn:ANd9GcT65Y050p0GDw7TdT3FEzvILRH_8p_ZIeY3lcpp5RWnrCnNmzfFTQMPatM&usqp=CAI&s", "type": "news"}, "215": {"title": "Miami-Dade Commission should make no decision on Air Force base without public input | Opinion", "snippet": "After Hurricane Andrew devastated Homestead Air Force Base in 1992, county \nleaders and others proposed converting the property into a ...", "uploaded": "3 days ago", "url": "https://www.miamiherald.com/opinion/op-ed/article246288620.html", "thumbnail": "https://encrypted-tbn0.gstatic.com/images?q=tbn:ANd9GcQpWEgdSgniujfN1eam6K0KH_0-yoqYFn8uWDhELgycdzMPqa_vxiIp5CU&usqp=CAI&s", "type": "news"}, "216": {"title": "Biloxi Police investigating shots fired near Keesler Air Force ...", "snippet": "The Biloxi Police Department is currently investigating a report of shots \nfired near Keesler Air Force Base. According to Major Chris De Back, ...", "uploaded": "4 days ago", "url": "https://www.wxxv25.com/2020/10/06/biloxi-police-investigating-shots-fired-near-keesler-air-force-base/", "thumbnail": "https://encrypted-tbn0.gstatic.com/images?q=tbn:ANd9GcS_GLjJaxY06veKF9JK6sncMeWmgsrUBWNvCT18yPI1Ej4CTWZmHNpHTx0&usqp=CAI&s", "type": "news"}, "217": {"title": "Biloxi Police investigating after weapon reportedly fired outside Keesler Air Force Base", "snippet": "At this time, Keesler Air Force Base is not on lockdown. According to \nJennifer Pyron with Biloxi School District, both Biloxi Upper Elementary \nand ...", "uploaded": "5 days ago", "url": "https://www.wlox.com/2020/10/06/biloxi-police-investigating-after-weapon-reportedly-fired-outside-keesler-air-force-base/", "thumbnail": "https://encrypted-tbn0.gstatic.com/images?q=tbn:ANd9GcTC3CheHMRR-DX9GkNo3AW1qTLXPqFjV5KjTHEol8hpa0uINqYTFiN2DKA&usqp=CAI&s", "type": "news"}, "218": {"title": "Crews update Scott Air Force Base\u2019s water supply with new tower", "snippet": "Crews update Scott Air Force Base's water supply with new tower. By Senior \nAirman Greg Erwin 375th Air Mobility Wing Public Affairs. October 09 ...", "uploaded": "2 days ago", "url": "https://www.bnd.com/news/local/community/scott-afb/article246352465.html", "thumbnail": "https://encrypted-tbn0.gstatic.com/images?q=tbn:ANd9GcSmcKhiQ4cfcnl7pwquWCVPL5lndDLQ6m_8sYjPDfAWKnPNOP7fOeR3ok4&usqp=CAI&s", "type": "news"}, "219": {"title": "Invisible Wounds", "snippet": "By Michelle Padgett, Department of the Air Force Disabilities Action Team / \nPublished October 09, 2020. PRINT | E-MAIL. ARLINGTON, Va. (AFNS) --. I \noften look ...", "uploaded": "2 days ago", "url": "https://www.robins.af.mil/News/Article-Display/Article/2377830/invisible-wounds/", "thumbnail": "data:image/png;base64,iVBORw0KGgoAAAANSUhEUgAAABAAAAAQCAYAAAAf8/9hAAADYElEQVQ4jXWSzW4bVQBGv3vv/Dl27Ml4bMexncRx6qRNQxNC2goVkU3VSqiVeALYVOpT8ARsWbJhk0WEhBCUFYhuKC1KSkMCJI0cx6ntJP6LPTOeH8+dYcMChDgPcKQjHSKIG5+G4b1bAcZlACFC0DDwAVJ/jeDgE+DrYwAc/4MAurzC8NENiSYUAKAsBGMuF8U/SDrVKKrqPfT7P3aXltDf2tr6j0iQhMsX6Qxb03UmhgGHOhEgFqOiKBauDS36meePnyiK/12l8ssmgHMAwb8Esai/rWk1p1ichyS5UFUfisJASCJiOuIVWRmWovLK0vGR7AhC88vnz79v/zOJadp9xoT4Q0meTxIaJQCD6zQhMB8x7RCR+A7JTRZinaF1XdfH3XRyrFEoTJnVajUAAJbN3hHkyOjdUmltVlUVYTJjQRL3oeshFst5zOQmIEgiMYK2eufmwvp0IStbpnkxNZXpHh0dcZZKpaV4HFdv335/VVV7MiE7mJubQ3k+i1wuh5l8DsVpBeWihJnSVETTJ2/ks5nMaa3ZKZfnGjQardnRmPdzLHrWn502IYunyOc1xBMZMEbhjQBCo8im59Bqd+D4GFtdu/kglV54LMtXVNZsNvniwi1LlKzyW28XSyw2Lq4uFyBQCRcXQK0GDAxAZjZaJ09RqfwJRq4x01Ijr3Z3TimAoNHY7180nu3pmu1OpQlo0EEmxxFSYDAAHAeot4eot00MOiIODmTCg1ndMp0PBAC4e3ddmdBSy2ktofRPf8NPe9sor34IiSSRmZTh2UPs7L5Eq9tDjD6AaStonBmuZQcvBAA4M4wgCCOeYUZDSGVYwyoONz/HiGXQzr8H4egHUBIHdzN4I6YQcB6eHJ90e23jdwEAft3bG5XS16tv6rJHpJVIJJlD7+UrDNwWuiJH1JbgCu+gy1NwnQT6l7Z9Unv6LAiGBwIAjDyZWgaXz8+9UJLHQifQQdYfgZoUYzwJPpNGrxUnxoAGjrXfr9cv7db5dp3z854AAH5SMvud3jffPvlqYWJiseiNqCApPrNtmfpunfCQ0G5XkU5rMepYT75wnOou54fHA00bkr+XJhsbH8uRyFU9m12SDI9TGQNmWSEdDh3KeUibLSNRrbx+6PuNpkDPNlOp1mW1WvX+Ag7aftLxXa1DAAAAAElFTkSuQmCC", "type": "news"}, "220": {"title": "Leading Edge: 354th Security Forces Squadron", "snippet": "U.S. Air Force Senior Airman Chayna Chambers, a 354th Security ... wing \nleadership immersion at Eielson Air Force Base, Alaska, Oct. 6, 2020.", "uploaded": "2 days ago", "url": "https://www.eielson.af.mil/News/Article-Display/Article/2377371/leading-edge-354th-security-forces-squadron/", "thumbnail": "https://encrypted-tbn0.gstatic.com/images?q=tbn:ANd9GcQs3Y6ixigBEXaD5bdUQ8s1OAxdw53QWyoD6NGSzkbhfcjcni_0qIS56x0&usqp=CAI&s", "type": "news"}, "221": {"title": "20th Air Force commander visits Minot AFB | News, Sports, Jobs", "snippet": "Bryan Ashton, 54th Helicopter Squadron pilot at Minot Air Force Base on \nSept. 30, shown in this photo by Airman 1st Class Jan K. Valle. Ashton ...", "uploaded": "3 days ago", "url": "https://www.minotdailynews.com/news/local-news/2020/10/20th-air-force-commander-visits-minot-afb/", "thumbnail": "https://encrypted-tbn0.gstatic.com/images?q=tbn:ANd9GcT7SRAtn5gHWo-9JzFX6-wIBK5sjzXVnPWimHaLfdS1Qk1vkVrOFohnkzo&usqp=CAI&s", "type": "news"}, "222": {"title": "20th Bomb Squadron Honors Retired General Richards", "snippet": "He later returned to Barksdale AFB to become the vice commander for the \nEighth Air Force from September 1983 to July 1984. After that ...", "uploaded": "1 week ago", "url": "https://www.barksdale.af.mil/News/Article/2370597/20th-bomb-squadron-honors-retired-general-richards/", "thumbnail": "https://encrypted-tbn0.gstatic.com/images?q=tbn:ANd9GcQWJejfuMQiQ9R5lOTerOG6ovetI4ObnltNUq2hlcdelhNka-kd5JGKu8Y&usqp=CAI&s", "type": "news"}, "223": {"title": "97 CES encourages fire safety; hosts Fire Prevention Week", "snippet": "Members from the 97th Civil Engineer Squadron (CES) participate in a live \nfire demonstration on October 7, 2020, at Altus Air Force Base, ...", "uploaded": "1 day ago", "url": "https://www.altus.af.mil/News/Article/2378682/97-ces-encourages-fire-safety-hosts-fire-prevention-week/", "thumbnail": "https://encrypted-tbn0.gstatic.com/images?q=tbn:ANd9GcSO0MM9lzMeNygwgZxtteNkrQujWvz6tWgd8MMluB7VCO43zj_BXJfbZqY&usqp=CAI&s", "type": "news"}, "224": {"title": "Egiln Air Force Base drops to HPCON Bravo after decline in ...", "snippet": "Egiln Air Force Base drops to HPCON Bravo after decline in base COVID-19 \ncases. Installation personnel will continue to ...", "uploaded": "2 days ago", "url": "https://www.wjhg.com/2020/10/08/egiln-air-force-base-drops-to-hpcon-bravo-after-decline-in-base-covid-19-cases/", "thumbnail": "https://encrypted-tbn0.gstatic.com/images?q=tbn:ANd9GcQw4Oi6ZvKOSVvPIqYX_IZeXldlcPFaZvsRr1FrDudbnzIjTA8surbw8yY&usqp=CAI&s", "type": "news"}, "225": {"title": "The Air Base: The Air Force's Achilles' Heel?", "snippet": "The Air Force must again make the air base a key concern when establishing \naircraft requirements, and reorganize forces to exploit mobility, ...", "uploaded": "1 day ago", "url": "https://www.airforcemag.com/article/the-air-base-the-air-forces-achilles-heel/", "thumbnail": "https://encrypted-tbn0.gstatic.com/images?q=tbn:ANd9GcS-EXxkDtwyJ6ELMIq-BAvfLkw4l-uTw-5sjC2L4GOyC8St1n8vLoClmnY&usqp=CAI&s", "type": "news"}, "226": {"title": "Keesler Air Force Base hosts first-ever drive-through health fair", "snippet": "Keesler Air Force Base in Biloxi is taking the health care of our military \nmen and women to a whole new level. The mission: healthcare and ...", "uploaded": "1 week ago", "url": "https://www.wxxv25.com/2020/10/02/keesler-air-force-base-hosts-first-ever-drive-health-fair/", "thumbnail": "https://encrypted-tbn0.gstatic.com/images?q=tbn:ANd9GcSD5L7Hc5H5mxMahXwd8RLa79hw-AMSb-9iQPqqXqIWt-pjCZpdELZm6GM&usqp=CAI&s", "type": "news"}, "227": {"title": "A juvenile in a stolen car causes brief lockdown at McConnell ...", "snippet": "A juvenile in a stolen car causes brief lockdown at McConnell Air Force \nBase. The Associated Press. September 29. Cars pass in and out of McConnell \nAir Force ...", "uploaded": "2 weeks ago", "url": "https://www.airforcetimes.com/news/your-air-force/2020/09/29/a-juvenile-in-a-stolen-car-causes-brief-lockdown-at-mcconnell-air-force-base/", "thumbnail": "https://encrypted-tbn0.gstatic.com/images?q=tbn:ANd9GcQB0QJuTJglYCNTIjbIcdleFrX0JDUlEM5uf2U1RdprU-vhVFVkDMLjGd_d&usqp=CAI&s", "type": "news"}, "228": {"title": "Namesakes: Edward Peterson Jr.", "snippet": "Peterson Air Force Base. Airmen at Peterson AFB upgrade computer systems in \n2017. Steve Kotecki/USAF.", "uploaded": "1 day ago", "url": "https://www.airforcemag.com/article/namesakes-edward-peterson-jr/", "thumbnail": "https://encrypted-tbn0.gstatic.com/images?q=tbn:ANd9GcT49aSjzepPk2ZD0r2y16G8nOWOpXhr5msRsB3i2X0mxjtsXV9rR2CqOp8&usqp=CAI&s", "type": "news"}, "229": {"title": "Pilot distraction was factor in May F-35 crash at Eglin AFB", "snippet": "EGLIN AFB \u2014 A distracted pilot and a technical issue with the aircraft \ncontributed to the May crash of an F-35 Lightning II fighter jet at Eglin \nAir ...", "uploaded": "5 days ago", "url": "https://www.nwfdailynews.com/story/news/2020/10/06/distracted-f-35-pilot-factor-eglin-air-force-base-crash/3634869001/", "thumbnail": "https://encrypted-tbn0.gstatic.com/images?q=tbn:ANd9GcRacv-3ZwjU2bfdNeldCpMUFmdSGLlIj4Oho_ZV8oAGfF-M2eUNuuWD1Fo&usqp=CAI&s", "type": "news"}, "230": {"title": "Stress amid COVID-19 leads to increase in military suicides ...", "snippet": "Dover AFB had quick response to pandemic ... \u201cDover Air Force Base's VPI \noffice worked with base leadership and the first sergeants to ...", "uploaded": "17 hours ago", "url": "https://delawarestatenews.net/coronavirus/stress-amid-covid-19-leads-to-increase-in-military-suicides/", "thumbnail": "data:image/png;base64,iVBORw0KGgoAAAANSUhEUgAAABAAAAAQCAMAAAAoLQ9TAAAAZlBMVEVHcExRl7l0qMNPk7WtydlIjrNuo8C/1OFenLwAAFxooL4AKH2uy9v///8AZ5sAcaEAbZ7d6fCjw9XW5e3N3+gpgapvor/D1+M+ia8AX5bl7/Szzt17qsWLs8oae6ZcmLny9/oUeaXSM1akAAAADXRSTlMAr9qj3KLU/pYe7iXiyfEDKgAAALRJREFUGJVNj9tywzAIRGnrVPIkC+hu2bKd/P9PltbtTPcNWOAskenuJ+cmP9Ov3lKry1Jbul31+1pYTPwKnz/z0FWUWXUA5rmnkOKRQ9h4A/JMPgEsDBQ5AOfpcQYMVYeoZjkncmVHZjnxZN1zceQWAUR3YNE4rPGonDF4i4g9cJ3IN67IEovt5N48zemwF7HwiliPZPgfa98Q+PtKX28X+oldRdAudPMkDAv3/AtHNP+L/wVO/A32O5ZvAAAAAABJRU5ErkJggg==", "type": "news"}, "231": {"title": "Hurricane Delta Aims for Gulf Coast Bases", "snippet": "Keesler Air Force Base, Miss., said Oct. 5 it's unclear whether Delta will \nstrike near the base, but encouraged locals to start preparing. The base ...", "uploaded": "4 days ago", "url": "https://www.airforcemag.com/hurricane-delta-aims-for-gulf-coast-bases/", "thumbnail": "https://encrypted-tbn0.gstatic.com/images?q=tbn:ANd9GcR6ArpwGV-kenhwuq_FrBbEb3enaKOkBI3t8-a-YdFn4IIdlmSwaXfqOT4&usqp=CAI&s", "type": "news"}, "232": {"title": "Authority OKs recreation center project, as Ellsworth Air Force Base preps for B-21s", "snippet": "... S.D. (KELO) \u2014 A $12.6 million recreation center will be built to serve \nthe growing number of personnel expected at Ellsworth Air Force Base ...", "uploaded": "2 weeks ago", "url": "https://www.keloland.com/news/capitol-news-bureau/authority-oks-recreation-center-project-as-ellsworth-air-force-base-preps-for-b-21s/", "thumbnail": "https://encrypted-tbn0.gstatic.com/images?q=tbn:ANd9GcRZxWBm85XFoB1yZnuQM_jw96FprD5iq87Z-Me4Oa478WBsSza-zWGtoUs&usqp=CAI&s", "type": "news"}, "233": {"title": "Raiders visit Creech Air Force Base", "snippet": "Creech Air Force Base, Nevada, located one mile northwest of the community \nof Indian Springs, and about 35 miles northwest of Las Vegas, ...", "uploaded": "2 weeks ago", "url": "https://www.raiders.com/news/raiders-visit-creech-air-force-base-2020", "thumbnail": "https://encrypted-tbn0.gstatic.com/images?q=tbn:ANd9GcRPgc9xWpKyJv6fkF2ikHYwlbGggcVibjp_B2qumUvQav5fseaSLLd5VgM&usqp=CAI&s", "type": "news"}, "234": {"title": "Tinker AFB completes construction for Energy Savings ...", "snippet": "New boiler pumps at Tinker Air Force Base, Okla. reduce energy as part of \nTinker AFB's, new equipment and infrastructure upgrades, Sept.", "uploaded": "4 days ago", "url": "https://www.af.mil/News/Article-Display/Article/2373336/tinker-afb-completes-construction-for-energy-savings-performance-contract-proje/", "thumbnail": "https://encrypted-tbn0.gstatic.com/images?q=tbn:ANd9GcRSIeSn26T5CW2ogmVOa8hpsc5tC89Ug-QzFUJxsT5OnUCZ-IPA2B4cU4Q&usqp=CAI&s", "type": "news"}, "235": {"title": "Judge grounds U.S. Air Force urban training plans in Idaho", "snippet": "Officials at Mountain Home Air Force Base, where the training flights \noriginate, didn't respond to an inquiry sent through the base website by \nthe ...", "uploaded": "1 day ago", "url": "https://www.spokesman.com/stories/2020/oct/09/judge-grounds-us-air-force-urban-training-plans-in/", "thumbnail": "data:image/png;base64,iVBORw0KGgoAAAANSUhEUgAAABAAAAAQCAMAAAAoLQ9TAAAAPFBMVEVHcEwAAAAAAAAAAAAAAAAAAAAAAAAAAAAAAAAAAAAAAAAAAAAAAAAAAAAAAAAAAAAAAAAAAAAAAAAAAACHr/7WAAAAE3RSTlMAuyphcvDaV+Qeo4w3gM1nEEatcsB2FgAAAI9JREFUGJVNj1cSBCEIRDGAYFbuf9dVZqZq+aIfoQHghBTWkYKHN7KqUgOo8dH9aE160/bVD0C54vSIaRSsF1QPxQAvDjYfgA1IZTSQAK+m4lnnP1iLtzzARpyP5N4OWzpj0D2epcfWpTWzQyKzPYe5MUZUcuzBju+UYgpud+T3mdJkJu5Z8/euxNb6Lub7A0ckB+X81PASAAAAAElFTkSuQmCC", "type": "news"}, "236": {"title": "Making Bones: Air Force to develop 'digital twin' of B-1 for ...", "snippet": "Two B-1B Lancers, assigned to the 28th Bomb Wing from Ellsworth Air Force \nBase, S.D., conduct a flyover before landing at Andersen Air Force ...", "uploaded": "22 hours ago", "url": "https://www.militarytimes.com/news/your-military/2020/10/10/making-bones-air-force-to-develop-digital-twin-of-b-1-for-damage-prediction/", "thumbnail": "https://encrypted-tbn0.gstatic.com/images?q=tbn:ANd9GcSNgTWDlf24joPZ_mWeXZ3frmz2AQwQ_5WTrdnR1nUq8YFP5KOZzHlL6jA&usqp=CAI&s", "type": "news"}, "237": {"title": "Air Force Weapons Are Getting Smarter. Will That Leave Some Airmen Out of a Job?", "snippet": "From takeoff to return, it has completed its entire mission without an \nactive input or command from a human operator on station back in the ...", "uploaded": "7 hours ago", "url": "https://www.military.com/daily-news/2020/10/11/air-force-weapons-are-getting-smarter-will-leave-some-airmen-out-of-job.html", "thumbnail": "https://encrypted-tbn0.gstatic.com/images?q=tbn:ANd9GcQXUHS5iyQArM9F9D8TOQ3N3N_6hH1PclZkklOz1B7t2r0CJMA3IdBBCps&usqp=CAI&s", "type": "news"}, "238": {"title": "Minot AFB B-52s return from Bomber Task Force Europe", "snippet": "Five B-52H Stratofortresses aircraft assigned to the 5th Bomb Wing returned \nto Minot Air Force Base, from RAF Fairford, England, last week ...", "uploaded": "3 days ago", "url": "https://www.minotdailynews.com/news/local-news/2020/10/minot-afb-b-52s-return-from-bomber-task-force-europe/", "thumbnail": "https://encrypted-tbn0.gstatic.com/images?q=tbn:ANd9GcTh-B88YgB-LkKJ1vbKmXFc2yDlFosbKD-XbBJ7dtDnUCai0sbgMqmSYNA&usqp=CAI&s", "type": "news"}, "239": {"title": "Edwards Air Force Base \u2013 an oasis for Air Reserve ...", "snippet": "Edwards Air Force Base \u2013 an oasis for Air Reserve Component Airmen. By Lt. \nCol. Hamilton Underwood, 412th Test Wing Public Affairs / ...", "uploaded": "4 weeks ago", "url": "https://www.edwards.af.mil/News/Article/2348831/edwards-air-force-base-an-oasis-for-air-reserve-component-airmen/", "thumbnail": "https://encrypted-tbn0.gstatic.com/images?q=tbn:ANd9GcQzBNQFKOw8vzUhvn9mmYwhHkgYDExdKgasRvBLDPydIO2e0h-ke_WeGGk&usqp=CAI&s", "type": "news"}, "240": {"title": "Eglin F-35 Crash Blamed on Landing Speed, but Software, Helmet, Oxygen Also Faulted", "snippet": "An Air Force Investigation Board report, released Sept. 30, found an F-35 \npilot landed too fast, causing a May 2020 crash at Eglin Air Force Base, ...", "uploaded": "5 days ago", "url": "https://www.airforcemag.com/eglin-f-35-crash-blamed-on-landing-speed-but-software-helmet-oxygen-also-faulted/", "thumbnail": "https://encrypted-tbn0.gstatic.com/images?q=tbn:ANd9GcSANCUh-Qn3Wln5iesBrlCuM5j36rYH4O6OwcASBhmnOkZpcZoKANaMqZM&usqp=CAI&s", "type": "news"}, "241": {"title": "U-2 Federal Lab achieves flight with Kubernetes > US Air ...", "snippet": "22, 2020, at Beale Air Force Base, Calif. Kubernetes is an open-source \ncontainer-orchestration system for automating computer application ...", "uploaded": "3 days ago", "url": "https://www.af.mil/News/Article-Display/Article/2375297/u-2-federal-lab-achieves-flight-with-kubernetes/", "thumbnail": "https://encrypted-tbn0.gstatic.com/images?q=tbn:ANd9GcQ9MqFfCtXYW4YQJu4oX1vOQa5IXPumXm_OSRhgCzw3pc3iZDR2eZSb5ms&usqp=CAI&s", "type": "news"}, "242": {"title": "Two Air Force bases given go-ahead to expand network-as-a-service", "snippet": "(U.S. Air Force photo by Edward Aspera Jr.) \u201cJust on May 29, we're able to \napprove both Offutt Air Force Base and Buckley Air Force Base to go ...", "uploaded": "3 weeks ago", "url": "https://federalnewsnetwork.com/ask-the-cio/2020/09/two-air-force-bases-given-go-ahead-to-expand-network-as-a-service/", "thumbnail": "https://encrypted-tbn0.gstatic.com/images?q=tbn:ANd9GcScddv386ZDYPbfNirv65Em-5XtUu7jOiJGvLTRq2axaqk5t-0nxcspvTU&usqp=CAI&s", "type": "news"}, "243": {"title": "CSAF visits Peterson AFB > US Air Force > Article Display", "snippet": "James Smith, Peterson-Schriever Garrison commander, after landing at \nPeterson Air Force Base, Colo., Sept. 22, 2020. Brown serves as the ...", "uploaded": "2 weeks ago", "url": "https://www.af.mil/News/Article-Display/Article/2362005/csaf-visits-peterson-afb/", "thumbnail": "https://encrypted-tbn0.gstatic.com/images?q=tbn:ANd9GcQSpq1eTjsU7wgkBexoPyGOjWkytR73CoVUMdhWiorM76IuM5z9R_cT40Y&usqp=CAI&s", "type": "news"}, "244": {"title": "97 AMW Hispanic Heritage Spotlight - TSgt Ezekiel Brito", "snippet": "U.S. Air Force Tech Sgt. Ezekiel Brito, 97th Training Squadron KC-135 ... \nin a 97 TRS testing room on October 06, 2020, at Altus Air Force Base, ...", "uploaded": "4 days ago", "url": "https://www.altus.af.mil/News/Article/2373571/97-amw-hispanic-heritage-spotlight-tsgt-ezekiel-brito/", "thumbnail": "https://encrypted-tbn0.gstatic.com/images?q=tbn:ANd9GcRHWL-JJJy4qcQ35Aqmsw1rYDr4btFpbR1yQODdfISHuz5zkTKK7rULX2c&usqp=CAI&s", "type": "news"}, "245": {"title": "All The Ways The F-35 Tried To Kill Its Pilot Prior To Eglin AFB ...", "snippet": "Weapons load crew from the 33rd Fighter Wing prepare an F-35A at Eglin Air \nForce Base, Florida. Exactly how the third F-35 crash unfolded is ...", "uploaded": "2 days ago", "url": "https://www.thedrive.com/the-war-zone/36970/all-the-ways-the-f-35-tried-to-kill-its-pilot-prior-to-eglin-afb-crash", "thumbnail": "data:image/png;base64,iVBORw0KGgoAAAANSUhEUgAAABAAAAAQCAMAAAAoLQ9TAAAAP1BMVEVHcEzonkvrmT3cjDjRhDlILxHmkju/fTL5s1T2mFLvkj3fkjr3mFLupT75tFT6tFT6rEH2kj74okD3mkD4qEDJZPSDAAAAEHRSTlMApNN1Tw6zMdDU9ITb6tnUdk+i4AAAAFhJREFUGJV1jUkSgCAQxNhRwGWA/7/Vwuk+WeYWqpkY80M+t8Vl+XDcSoZ7eOJgqs8ItxhUXpxK5wfXlQAPcMdBGQqTFc5klCEvTCZV8UzCCy/ati8akx8evCoHE33zA4wAAAAASUVORK5CYII=", "type": "news"}, "246": {"title": "AFMC begins phased COVID-19 surveillance testing > US Air ...", "snippet": "The surveillance testing will begin with active-duty populations at four \nAFMC bases: Edwards Air Force Base, California; Eglin AFB, Florida; ...", "uploaded": "4 days ago", "url": "https://www.af.mil/News/Article-Display/Article/2374464/afmc-begins-phased-covid-19-surveillance-testing/", "thumbnail": "data:image/png;base64,iVBORw0KGgoAAAANSUhEUgAAABAAAAAQCAYAAAAf8/9hAAACpUlEQVQ4jaWSXUhTcRjG/+f8D8NtFzpXM8/0NBUUN1pLCwZzkaJehEYUEVonvEqFvPGuG8ULjaAPohqoMClxdFPqMEjaLnJeqdtc7kjtI4cdOyfTtp3NfZ2d0ZURsy/wuXx5fg88Lw8AhxTieLegSPHpI3gp/lGj0Qj/AzEMA4PBYC1RTnxGl5aXzo+Njg/u7e0VOV0u+C84Ho+joVCo5s7IyF3KS+kwn9+Pe1ZX6212+yXnivMVAGD3bwE+n08yMDAwGAwET+7s7kjQcDic5jiucPLZ8167zVb7N5imaWR6epqgvNRZDMN4iVT6BSVJ8g2EMM0wjFokEl03NhgNr+fmfltli6YlNrttKJlMytRq9YJSiX9CrVbrh5qa6ocIggCe50mO44a4KKcwPTUV7oO9PT347MyMenh4ZDLgD7TIioq2mluaTXq9PoYAAIDFMnXMMmV55HAsXoYQZlUq1TpJkv3y4mInwzBg1mrtEgSB3NzcrM5kMrC1tXW87UL77WudnWkIAAANDcaMTqcTeb1rp6JRThaJREo2Njb05QTxnWXZMy6Xs59l2Qqe50UEQfjIG+RjkiQDAAAAAQBgfn5eEBeIw41NjdlgIFCaSqUKMAzmNBq1F2JYgdPpOi0IQkapxEPd3TdNjsVFu8fjSf8MAAAAiqI4HMd9kUhEqKqq+mYwGF4KgpDM5XJR4jjhlojFbEdHh9nrpebMZnNsn0PyP33/3gPl9vZ2E8dFZWtr789BiCUqqyqXFIqjbFtb+1uj0Rj+1Y/mB6AoonW7XVczmXSpqkIVVJQodrgoV+F2rV78yrIHdoLlH7TaEys0TT9JJBJ1y8srVwRBAPV1dRNyufxFWVnZer7/QIV99d3q08bisa4sn01JpdKJ0bFR/5+8h9IPX+s2MlPyoDgAAAAASUVORK5CYII=", "type": "news"}, "247": {"title": "Cannon Air Force Base to pay $250k for PFAS permit ...", "snippet": "The chemicals were used in firefighting foam in military bases across the \ncountry, including at Cannon and Holloman Air Force Bases, until 2016.", "uploaded": "4 weeks ago", "url": "https://nmpoliticalreport.com/2020/09/15/cannon-air-force-base-to-pay-250k-for-pfas-permit-violations-contamination-cleanup-slow/", "thumbnail": "https://encrypted-tbn0.gstatic.com/images?q=tbn:ANd9GcQ4JyMEaG3dmMmwH_tcQxsm6L_j3qfQdI2EBXBarK6fRVKxcZ6gC5LhQNM&usqp=CAI&s", "type": "news"}, "248": {"title": "ATAC Selected To Provide Adversary Training At Eglin Air ...", "snippet": "The six bases involved are Kingsley Field ANGB, Luke AFB, ... The Air Force \nis wishing to provide the same adversary support to all air bases, ...", "uploaded": "6 days ago", "url": "https://theaviationist.com/2020/10/04/atac-selected-to-provide-adversary-training-at-eglin-air-force-base/", "thumbnail": "https://encrypted-tbn0.gstatic.com/images?q=tbn:ANd9GcQS3qzOqduQ4rDrmVFo9dNdnD5z9bq1sARIfWkWHqc3SFgj4oe9cYcy-Lw&usqp=CAI&s", "type": "news"}, "249": {"title": "Judge Grounds Air Force Urban Training Plans in Idaho", "snippet": "Show Full Article. Related Topics. Military Headlines Air Force Topics \nMountain Home Air Force Base. \u00a9 Copyright 2020 The Associated Press.", "uploaded": "1 day ago", "url": "https://www.military.com/daily-news/2020/10/10/judge-grounds-air-force-urban-training-plans-idaho.html", "thumbnail": "https://encrypted-tbn0.gstatic.com/images?q=tbn:ANd9GcRUh5PJTWax9BxLQxcdolzx1OzP-zfssXfPpdFOqU8c0QteF9LKl2LAbjw&usqp=CAI&s", "type": "news"}, "250": {"title": "920th Rescue Wing Airmen at Patrick Air Force Base Enhance ...", "snippet": "PATRICK AIR FORCE BASE, FLORIDA \u2013 Maj. Gen. Brian K. Borgen, Tenth Air \nForce Commander, Naval Air Station Fort Worth Joint Reserve ...", "uploaded": "2 weeks ago", "url": "https://spacecoastdaily.com/2020/09/920th-rescue-wing-airmen-at-patrick-air-force-base-enhance-lethality-readiness-of-wing/", "thumbnail": "https://encrypted-tbn0.gstatic.com/images?q=tbn:ANd9GcQzf6JI3lC2r3ux4PRbyfiKDoVzf31J56QaIfafzkW52kqDznFswhJBY4A&usqp=CAI&s", "type": "news"}, "251": {"title": "Robins Proud: Triple Ribbon, Gold Star Family Observances", "snippet": "Robins Air Force Base, Ga. \u2013 The September Robins Proud forum, \u201cTriple \nRibbon Month\u201d was held at Robins Air Force Base, Georgia, Sept.", "uploaded": "1 week ago", "url": "https://www.robins.af.mil/News/Article-Display/Article/2366955/robins-proud-triple-ribbon-gold-star-family-observances/", "thumbnail": "https://encrypted-tbn0.gstatic.com/images?q=tbn:ANd9GcQe6YW6sSDQG0N-ru5qCCp-FSaiRXyAfCS1TcZSZZeOEh70Otrs8PJVBuI&usqp=CAI&s", "type": "news"}, "252": {"title": "SparkED Team: keeping innovative ideas rolling", "snippet": "Airmen residing at the base dorms may be able to ride the scooters free ... \nEdwards AFB was the most active Air Force Challenge on Ideascale ...", "uploaded": "3 weeks ago", "url": "https://www.edwards.af.mil/News/Article/2353325/sparked-team-keeping-innovative-ideas-rolling/", "thumbnail": "https://encrypted-tbn0.gstatic.com/images?q=tbn:ANd9GcT7VdDwWT_Om_6inTvLvB8hlKSbFkrmg0pnllxuAKeNwwyVqd49nv_tkLs&usqp=CAI&s", "type": "news"}, "253": {"title": "SecAF, DVs tour Luke AFB, highlight military families", "snippet": "17, 2020, at Luke Air Force Base, Ariz. Pence, Barrett and Sharene Brown, \nspouse of Air Force Chief of Staff Gen. Charles Q. Brown, Jr., visited ...", "uploaded": "3 weeks ago", "url": "https://www.af.mil/News/Article-Display/Article/2353471/secaf-dvs-tour-luke-afb-highlight-military-families/", "thumbnail": "https://encrypted-tbn0.gstatic.com/images?q=tbn:ANd9GcQfQ8wNYxAHVhWW89NCmNbsOwfn8MCMJUfaxPlUhfRaZgdPKZdOFQVm75k&usqp=CAI&s", "type": "news"}, "254": {"title": "Education center upgrades will benefit Airmen, civilians ...", "snippet": "SCHRIEVER AIR FORCE BASE, Colo. \u2013 The 50th Force Support Squadron's Force \nDevelopment Flight will soon have a revamped education ...", "uploaded": "1 week ago", "url": "https://www.schriever.af.mil/News/Article-Display/Article/2365512/education-center-upgrades-will-benefit-airmen-civilians/", "thumbnail": "https://encrypted-tbn0.gstatic.com/images?q=tbn:ANd9GcQNsr8-ZTthb40mIFy5ccN1PHLjp_vNRR89vEFaEtuNS46m_UqNro2M_6M&usqp=CAI&s", "type": "news"}, "255": {"title": "Around the Air Force: New Vice Chief of Staff, Joint Warfare ...", "snippet": "David W. Allvin, the next Air Force Vice Chief of Staff, the Air Force and \nArmy ... Cannon Air Force Base Air Force Special Operations Command ...", "uploaded": "2 days ago", "url": "https://www.af.mil/News/Article-Display/Article/2377231/around-the-air-force-new-vice-chief-of-staff-joint-warfare-and-b-1b-innovations/", "thumbnail": "https://encrypted-tbn0.gstatic.com/images?q=tbn:ANd9GcQarME_M8JsU_3RMGOMc3Nhb4iBP9q2JfVcjl2zhHrbW_rLGKkho3Sq2q8&usqp=CAI&s", "type": "news"}, "256": {"title": "USTRANSCOM at Scott Air Force Base announces space as next frontier for logistics", "snippet": "Speaking at the virtual meeting from the command's headquarters at Scott \nAir Force Base on Oct. 7, Lyons told the audience about ...", "uploaded": "2 days ago", "url": "https://www.bnd.com/news/local/community/scott-afb/article246324920.html", "thumbnail": "https://encrypted-tbn0.gstatic.com/images?q=tbn:ANd9GcQiBHAy-k259ucfgYD_QlOoSKH2kzSbEj_YKJIodjp5GXrm6DW-gDnSnnk&usqp=CAI&s", "type": "news"}, "257": {"title": "CSAF #22 visits Peterson AFB", "snippet": "Chief of Staff of the Air Force General Charles Q. Brown, Jr. visits \nPeterson Air Force Base and coins Airmen from multiple units for conduct \nand ...", "uploaded": "2 weeks ago", "url": "https://www.schriever.af.mil/News/Article-Display/Article/2361884/csaf-22-visits-peterson-afb/", "thumbnail": "https://encrypted-tbn0.gstatic.com/images?q=tbn:ANd9GcSoGSiT1qdTflHpDtV5gWrn_udtM-3D0shpUeMOAvmTHncKyxsH-dBmEX8&usqp=CAI&s", "type": "news"}, "258": {"title": "78th Communications Directorate: Connecting Air Force to world", "snippet": "ROBINS AIR FORCE BASE, GA \u2013 Tony Toong, a help desk professional with the \n78th Communications Directorate, troubleshoots a computer ...", "uploaded": "3 weeks ago", "url": "https://www.robins.af.mil/News/Article-Display/Article/2349973/78th-communications-directorate-connecting-air-force-to-world/", "thumbnail": "https://encrypted-tbn0.gstatic.com/images?q=tbn:ANd9GcTvPxw12hg3M4NER6Te12G_KBSM-_T1wd1JqLvgbQJlm52kg3EssJZzwUg&usqp=CAI&s", "type": "news"}, "259": {"title": "Peace Groups Blockade Creech Air Force Base to Protest 'Illegal and Inhumane Remote Killing' by US Drones", "snippet": "A group of 15 peace activists on Saturday wrapped up a week-long \nnonviolent, socially-distanced protest at a Nevada Air Force base housing \na ...", "uploaded": "5 days ago", "url": "https://www.commondreams.org/news/2020/10/05/peace-groups-blockade-creech-air-force-base-protest-illegal-and-inhumane-remote", "thumbnail": "https://encrypted-tbn0.gstatic.com/images?q=tbn:ANd9GcRZe46JaDpQhInqlk7spTTgjPxGXm_H1F8PXwuVXSSm5SxbvAoxq4xHnSo&usqp=CAI&s", "type": "news"}, "260": {"title": "Dover Air Force Base launches an innovation lab", "snippet": "Called Bedrock, the Dover AFB innovation lab is 5,000 square feet. That \nincludes a large collaboration space, a virtual reality classroom, ...", "uploaded": "2 weeks ago", "url": "https://technical.ly/delaware/2020/09/24/dover-air-force-base-launches-an-innovation-lab/", "thumbnail": "https://encrypted-tbn0.gstatic.com/images?q=tbn:ANd9GcSGx14Y-HXGIuEZqsbrP44c-w-2cZDZWX3PMzG9BaJDdM6s8Bsx-mh7kS0&usqp=CAI&s", "type": "news"}, "261": {"title": "Luke commemorates Tuskegee Airman with flyover", "snippet": "Reserve Citizen Airmen from the 944th Fighter Wing at Luke Air Force Base, \nArizona, executed an F-35 Lightning II Missing Man formation ...", "uploaded": "6 days ago", "url": "https://www.afrc.af.mil/News/Article-Display/Article/2371434/luke-commemorates-tuskegee-airman-with-flyover/", "thumbnail": "https://encrypted-tbn0.gstatic.com/images?q=tbn:ANd9GcSms8AZCBtyD4g3UZWJJb2Ybnir8W0krrT0kGopXg6z-UrjG7iFF76yET4&usqp=CAI&s", "type": "news"}, "262": {"title": "Airmen at Colorado's Buckley Air Force Base train to fly ...", "snippet": "After 19 years of defending Colorado's skies from a 9/11 style attack, the \n140th Fighter Wing at Aurora's Buckley Air Force Base has an added ...", "uploaded": "2 weeks ago", "url": "https://gazette.com/military/airmen-at-colorados-buckley-air-force-base-train-to-fly-against-russian-threat/article_6c7eaf98-fe78-11ea-b729-c3f2446b64f3.html", "thumbnail": "https://encrypted-tbn0.gstatic.com/images?q=tbn:ANd9GcQMq55JcBSSVfdt2Du_hB18mOUqY5l9U26J5KQYzwvL7jJZOruw6uw-JFQ&usqp=CAI&s", "type": "news"}, "263": {"title": "The KC-46A Pegasus flight returns to McConnel Air Force Base", "snippet": "The KC-46A Pegasus flight landed Saturday afternoon at McConnell Air Force \nBase. The 905 ARS is one of the three Reserve flying squadrons ...", "uploaded": "1 week ago", "url": "https://www.ksn.com/news/local/the-kc-46a-pegasus-flight-returns-to-mcconnel-air-force-base/", "thumbnail": "https://encrypted-tbn0.gstatic.com/images?q=tbn:ANd9GcQDuyBb-votUyOsrh8Yw0kfTuIZqPj9Rn9TSyzm2MNx8tvT8ygGZcm2s1g&usqp=CAI&s", "type": "news"}, "264": {"title": "The Air Force pushes off the start of its E-4B 'Doomsday Plane' replacement program", "snippet": "An E-4B aircraft sits on the tarmac at Travis Air Force Base, Calif., Sep. \n11, 2017. (Louis Briscese/U.S. Air Force). WASHINGTON \u2014 The Air Force ...", "uploaded": "3 days ago", "url": "https://www.defensenews.com/air/2020/10/07/the-air-force-pushes-off-the-start-of-its-e-4b-doomsday-plane-replacement-program/", "thumbnail": "https://encrypted-tbn0.gstatic.com/images?q=tbn:ANd9GcRHomN9mWd2EfqrCtDG4eCxTrU9DoxN5Z3FbBAh7rmBudbnrgto_M8Hugk&usqp=CAI&s", "type": "news"}, "265": {"title": "Robins Air Force Base employee honored for helping dozens to safety in 2017 Las Vegas shooting", "snippet": "ROBINS AIR FORCE BASE, Ga. \u2014 Three years ago, Tech Sgt. Jordan Benson \nhelped roughly 30 people to safety during the 2017 Las Vegas ...", "uploaded": "1 week ago", "url": "https://www.13wmaz.com/article/news/national/military-news/robins-air-force-base-employee-honored-for-helping-dozens-to-safety-in-2017-las-vegas-shooting/93-cd93e1d7-ffe9-4ad4-90f5-80c3902a351e", "thumbnail": "https://encrypted-tbn0.gstatic.com/images?q=tbn:ANd9GcRX7eeZW2qKogejb6u0jlDw3IR5aIvWIEfuGuODSvf3psMK_q4AGA05BOE&usqp=CAI&s", "type": "news"}, "266": {"title": "Hanscom AFB mourns loss of Airman", "snippet": "Hanscom AFB personnel describe Phan as epitomizing the Air Force core \nvalues by emulating excellence in every task. \u201cHe came to this country ...", "uploaded": "3 weeks ago", "url": "https://www.edwards.af.mil/News/Article/2355055/hanscom-afb-mourns-loss-of-airman/", "thumbnail": "data:image/png;base64,iVBORw0KGgoAAAANSUhEUgAAABAAAAAQCAYAAAAf8/9hAAACmUlEQVQ4jXXOzWtUZxTH8e85z3Pfcu9MEse8NA2+IEpTUkl9W3RR6MKNqCuhi9JCEalQJYJ7u/AvcOVacNdF6apL96IoVaM01NSaaBwdTTtzmblz732eLoRgKDnrw/f3Eba5x4vzhEaoHeeA67X3BvAfvAjwym4XAAhUplf/HZ59nVemXzoOzYyIytYd3W69dJ7K+2/vrOVHL//2N8PaERgB/yGCO9sKxmN74PZafu7m/Td65MAuTl68QpQ2eHvrBsWLP0C0AO7+T/B4cR7n0EHlfqid328VTi7sYuLYCZpHThG0ZvHvFR1gaYtg6cKniEAYyLF3/foba4QrX33EZ4fnKDovQduEk3sQVYBnwPMtAZMZokDibl5ffF1UU/smIxJ1ROM7CFqzIEIwthMJ3mNd7jc2A8s/zeMdeMPxTlWfzhpKminOecp3Tyk31hBjKdpP0MiD6ANNxG8GNFEExsrKL/Zcne2biBALxitu8BKTZJhsgjp/jsYMEB4CWIC/rh3EDUEsZ5zwpQ8gzhTvoag8oQzwVR9cCb6HJtIGeboZ0FjQmFlf+x/jUIIwVZ51h0SBkkZCmgWIMSCCSSNMzgrwCsCu3Vyg+2BINhd8j5cFgE/2xgxKR2QFazy2kSJBhKjBNkepuv6RbWpe/eOxJoLxo+F8XXEWQASsQIzBA945NDG4KkfrFI0NZkR/x4FJwU6dmbY/X10+P5bZ3f3CEVpBAFXBWljvlOyY6hPZh1TEpG/z3txotFTWjslT97HLv6wez0b1625RIwZcAOudimaqaCUkDSiTPeAy+oOCOvx8vfGxX+n1usA9bLtbXYpGtJVk1NMty2q7ZNJarBGswu6ZiJViRpK0CdLTna0vVszB7zrpxp/Ar/wHv5P+00Q3SKMAAAAASUVORK5CYII=", "type": "news"}, "267": {"title": "Glendale annexes 260 acres north of Luke Air Force Base", "snippet": "22 unanimously approved annexing the land just north of Luke Air Force Base \nto house approximately 3.9 million square feet of industrial and ...", "uploaded": "2 weeks ago", "url": "https://www.yourvalley.net/glendale-independent/stories/glendale-annexes-260-acres-north-of-luke-air-force-base,191269", "thumbnail": "https://encrypted-tbn0.gstatic.com/images?q=tbn:ANd9GcR7fyp1jWYhHCaVnQ4EIn9SDQYDybUqQ8un74XhetCaTPDk7L6mt9VR9rI&usqp=CAI&s", "type": "news"}, "268": {"title": "New South Dakota Mines class benefits Ellsworth Air Force base", "snippet": "Students enrolled will tackle three projects, two of which directly benefit \nEllsworth Air Force base. \u201cIf you talk to any of the faculty out there, ...", "uploaded": "3 days ago", "url": "https://www.blackhillsfox.com/2020/10/07/new-south-dakota-mines-class-benefits-ellsworth-air-force-base/", "thumbnail": "https://encrypted-tbn0.gstatic.com/images?q=tbn:ANd9GcQoeQo6_fIfwfXm9B3SHTsAWyO5oPddGI8pMRlIz_UEp4DCS41EAjRDx0s&usqp=CAI&s", "type": "news"}, "269": {"title": "Pararescuemen Earn Bronze Stars for Bravery in Afghanistan", "snippet": "Two Bronze Stars with valor sit on a table at Davis-Monthan Air Force Base, \nAriz., on Oct. 1, 2020. U.S. Air Force Master Sgt. Adam and Staff ...", "uploaded": "1 day ago", "url": "https://www.airforcemag.com/pararescuemen-earn-bronze-stars-for-bravery-in-afghanistan/", "thumbnail": "https://encrypted-tbn0.gstatic.com/images?q=tbn:ANd9GcTKYUAmWAR3DpBUUmOZevjVmzrrGr4w_i7m3DW4LfcrmAk4xM8CECJkgR0&usqp=CAI&s", "type": "news"}, "270": {"title": "Fire Prevention Week: Escape Planning Tips", "snippet": "Fire Prevention Week: Escape Planning Tips. By Edwards AFB Fire Prevention \nTeam, 812th Civil Engineer Squadron / Published September 18, ...", "uploaded": "3 weeks ago", "url": "https://www.edwards.af.mil/News/Article/2341397/fire-prevention-week-fire-safety-in-the-kitchen/", "thumbnail": "https://encrypted-tbn0.gstatic.com/images?q=tbn:ANd9GcQCUkYcNWq_1iOahFm8CMrm1r_cKTYR0rh8nnD17gzJYZH9jhlJTY7RlRo&usqp=CAI&s", "type": "news"}, "271": {"title": "Moving from Situational Awareness to C2", "snippet": "On the ground at Nellis Air Force Base, Nev., a convoy from U.S. Strategic \nCommand was on the move and \u201cattacked\u201d by small unmanned ...", "uploaded": "1 day ago", "url": "https://www.airforcemag.com/article/moving-from-situational-awareness-to-c2/", "thumbnail": "https://encrypted-tbn0.gstatic.com/images?q=tbn:ANd9GcQPljq8IMx_SGskpkJz1oca7R-YlUEFIpM6d3RNlXEWf1TfG2D4-GpJ9fM&usqp=CAI&s", "type": "news"}, "272": {"title": "Veteran who Prompted Scott Air Force Base Shutdown Facing Charges in Missouri", "snippet": "SCOTT AFB -- A 24-year-old Air Force veteran was arrested at Scott Air \nForce Base after a local police department alerted officials Wednesday ...", "uploaded": "2 weeks ago", "url": "https://www.military.com/daily-news/2020/09/25/veteran-who-prompted-scott-air-force-base-shutdown-facing-charges-missouri.html", "thumbnail": "https://encrypted-tbn0.gstatic.com/images?q=tbn:ANd9GcSpvXZKICRmcpiq5kobqskA-T3-UDS0NqTPXvf-e77fNdsvlpFT7XteRh8&usqp=CAI&s", "type": "news"}, "273": {"title": "Team creating digital copy of B-1 Bomber", "snippet": "A U.S. Air Force B-1B Lancer bomber and a Qatari Mirage 2000 fly in ... \nGroup or AMARG out at Davis-Monthan Air Force Base, Arizona.", "uploaded": "6 days ago", "url": "https://www.robins.af.mil/News/Article-Display/Article/2371602/team-creating-digital-copy-of-b-1-bomber/", "thumbnail": "https://encrypted-tbn0.gstatic.com/images?q=tbn:ANd9GcT6OcoDyix_bBacqdRkI3iL-0P_RVP5YBL2XCrbiKQOczFMQlEaOKyuOew&usqp=CAI&s", "type": "news"}, "274": {"title": "San Antonio hosting Air Force Hurricane Hunters", "snippet": "The U.S. Air Force's 53rd Weather Reconnaissance Squadron - also known as \nthe Hurricane Hunters - have moved their operations to Joint Base ...", "uploaded": "2 days ago", "url": "https://www.ksat.com/weather/2020/10/08/san-antonio-hosting-air-force-hurricane-hunters/", "thumbnail": "https://encrypted-tbn0.gstatic.com/images?q=tbn:ANd9GcQ30x0TrRkcVs0yD239FZuhgcZGRjrrUjE7Q1F4nTUnqnzEb7R5QCgRyfI&usqp=CAI&s", "type": "news"}, "275": {"title": "Top Three hosts Triad Resilience Run-Walk-Crawl", "snippet": "26, 2020 at Schriever Air Force Base, Colorado. Lt. Col. Alan Burwell, 50th \nOperations Support Squadron commander, made a plaque out of ...", "uploaded": "1 week ago", "url": "https://www.schriever.af.mil/News/Article-Display/Article/2370157/top-three-hosts-triad-resilience-run-walk-crawl/", "thumbnail": "https://encrypted-tbn0.gstatic.com/images?q=tbn:ANd9GcSHc3lw7sDJh22jhMOVtStrDeA7Es70Gv_U0om239lQr2HeWJdRdHJKdyo&usqp=CAI&s", "type": "news"}, "276": {"title": "22nd Annual Cattle Drive kicks off Flying Rodeo", "snippet": "The cattle drive is unique to Altus AFB as it is the only Air Force base in \nthe world to host an event such as this. Traditionally, the cattle drive ...", "uploaded": "2 weeks ago", "url": "https://www.altus.af.mil/News/Article/2362062/22nd-annual-cattle-drive-kicks-off-flying-rodeo/", "thumbnail": "https://encrypted-tbn0.gstatic.com/images?q=tbn:ANd9GcQLGwqjRHvwO1Kq0HgKRAnHYFF7PA7HvsQImKsMAGB6kdVIyQKdXAUv3hY&usqp=CAI&s", "type": "news"}, "277": {"title": "Letters", "snippet": "At Vance [Air Force Base, Okla.,] with a 9,000-foot long runway, there is \nplenty of room to \u201croll out to 100 knots\u201d before aero-breaking, giving \nthe ...", "uploaded": "1 day ago", "url": "https://www.airforcemag.com/article/letters-13/", "thumbnail": "https://encrypted-tbn0.gstatic.com/images?q=tbn:ANd9GcTHpCi5yAxKdsL91xNbvvgOubfjmMi73BwBywDCFME6b_KwGU6eTzC9nUs&usqp=CAI&s", "type": "news"}, "278": {"title": "17th Training Group conducts first multi-squadron integration ...", "snippet": "21-24 at Goodfellow Air Force Base, Texas. First identified in Air Force \ndoctrine during March 2020, JADO consists of operations by the joint ...", "uploaded": "4 days ago", "url": "https://www.aetc.af.mil/News/Article/2374127/17th-training-group-conducts-first-multi-squadron-integration-exercise/", "thumbnail": "https://encrypted-tbn0.gstatic.com/images?q=tbn:ANd9GcSmu66e0jM8nl909GxLnJF9ux8PV5s8oJlndYjcBPLHmBw5Y44RHMGVCfI&usqp=CAI&s", "type": "news"}, "279": {"title": "Five New Golf Courses Proposed for Vandenberg Air Force ...", "snippet": "Doug Kern, director of the Gaviota Coast Conservancy, sounded the alarm \nbell Monday that Vandenberg Air Force Base is in the final stages of ...", "uploaded": "2 weeks ago", "url": "https://www.independent.com/2020/09/23/five-new-golf-courses-proposed-for-vandenberg-air-force-base/", "thumbnail": "https://encrypted-tbn0.gstatic.com/images?q=tbn:ANd9GcSThSZCPwsrLbOsAAhY6-m6YEnBQsP7HLJ3c9kPJ7SjI33D_dAd8Yxl1j8&usqp=CAI&s", "type": "news"}, "280": {"title": "OSU, Tinker Air Force Base to sign education partnership ...", "snippet": "Oklahoma City Air Logistics Complex, Tinker Air Force Base, is \"one of the \nlargest units in the Air Force Materiel Command,\" according to the Air ...", "uploaded": "2 weeks ago", "url": "https://www.enidnews.com/news/local_news/osu-tinker-air-force-base-to-sign-education-partnership-agreement/article_063c4f54-c23c-5ac1-b2cb-6f9f6ee75f06.html", "thumbnail": "data:image/jpeg;base64,/9j/4AAQSkZJRgABAQAAAQABAAD/2wCEAAkGBwgHBgEBAQEKCgkLDRYPDQwMDRsUFRAWIB0iIiAdHx8kKDQsJCYxJx8fLT0tMTU3Ojo6Iys/RD84QzQ5OjcBCgoKDQwNGg8PGjclHyU3Nzc3Nzc3Nzc3Nzc3Nzc3Nzc3Nzc3Nzc3KysrNzc3Nzc3Nzc3NzcrNzc3Nzc3Nzc3K//AABEIABAAEAMBIgACEQEDEQH/xAAWAAEBAQAAAAAAAAAAAAAAAAAGBQT/xAAnEAABAgUDAgcAAAAAAAAAAAABAgMEBgcREgAFIUFRCBMiMVJhof/EABQBAQAAAAAAAAAAAAAAAAAAAAL/xAAZEQEAAgMAAAAAAAAAAAAAAAABAGEDEVH/2gAMAwEAAhEDEQA/AGLc2tw+0eG2mlEZMRcwyPUgYoFgL4j90Yjt0Y3gTdSbxAVvD60kqh4lTKQtB+OQAunp11Gg0MNw0jSxMte4zykNpSWwm5ItyMrX99aU7Xt77MyzPINXHsQDglxCR34PP120shxSAa3P/9k=", "type": "news"}, "281": {"title": "Understanding Depression", "snippet": "Skip to main content (Press Enter). Toggle navigation. Edwards Air Force \nBase The Center Of The Aerospace Testing Universe. Edwards AFB.", "uploaded": "2 weeks ago", "url": "https://www.edwards.af.mil/News/Article/2360791/understanding-depression/", "thumbnail": "data:image/png;base64,iVBORw0KGgoAAAANSUhEUgAAABAAAAAQCAYAAAAf8/9hAAACmUlEQVQ4jXXOzWtUZxTH8e85z3Pfcu9MEse8NA2+IEpTUkl9W3RR6MKNqCuhi9JCEalQJYJ7u/AvcOVacNdF6apL96IoVaM01NSaaBwdTTtzmblz732eLoRgKDnrw/f3Eba5x4vzhEaoHeeA67X3BvAfvAjwym4XAAhUplf/HZ59nVemXzoOzYyIytYd3W69dJ7K+2/vrOVHL//2N8PaERgB/yGCO9sKxmN74PZafu7m/Td65MAuTl68QpQ2eHvrBsWLP0C0AO7+T/B4cR7n0EHlfqid328VTi7sYuLYCZpHThG0ZvHvFR1gaYtg6cKniEAYyLF3/foba4QrX33EZ4fnKDovQduEk3sQVYBnwPMtAZMZokDibl5ffF1UU/smIxJ1ROM7CFqzIEIwthMJ3mNd7jc2A8s/zeMdeMPxTlWfzhpKminOecp3Tyk31hBjKdpP0MiD6ANNxG8GNFEExsrKL/Zcne2biBALxitu8BKTZJhsgjp/jsYMEB4CWIC/rh3EDUEsZ5zwpQ8gzhTvoag8oQzwVR9cCb6HJtIGeboZ0FjQmFlf+x/jUIIwVZ51h0SBkkZCmgWIMSCCSSNMzgrwCsCu3Vyg+2BINhd8j5cFgE/2xgxKR2QFazy2kSJBhKjBNkepuv6RbWpe/eOxJoLxo+F8XXEWQASsQIzBA945NDG4KkfrFI0NZkR/x4FJwU6dmbY/X10+P5bZ3f3CEVpBAFXBWljvlOyY6hPZh1TEpG/z3txotFTWjslT97HLv6wez0b1625RIwZcAOudimaqaCUkDSiTPeAy+oOCOvx8vfGxX+n1usA9bLtbXYpGtJVk1NMty2q7ZNJarBGswu6ZiJViRpK0CdLTna0vVszB7zrpxp/Ar/wHv5P+00Q3SKMAAAAASUVORK5CYII=", "type": "news"}, "282": {"title": "MedWatch Today: Healthcare Hero, Dept. of Defense Team from Travis Air Force Base", "snippet": "This week our Healthcare Heroes are the members of the Department of \nDefense Team from Travis Air Force Base who recently came to ...", "uploaded": "2 days ago", "url": "https://www.yourcentralvalley.com/med-watch-today/medwatch-today-healthcare-hero-dept-of-defense-team-from-travis-air-force-base/", "thumbnail": "https://encrypted-tbn0.gstatic.com/images?q=tbn:ANd9GcQYN08mO4r7O1Vt2PD86k3u6afV5sTDIkSpWXqhRHGnfvkOFA3jGzATD6E&usqp=CAI&s", "type": "news"}, "283": {"title": "Panama City police arrest U.S. Air Force member, 4 others after drive-by shooting", "snippet": "It was later learned that Bradford was a member of the U.S. Air Force and \nthe Office of Special Investigations at Tyndall Air Force Base was ...", "uploaded": "23 hours ago", "url": "https://www.newsherald.com/story/news/2020/10/10/panama-city-police-arrest-air-force-member-4-others-after-drive/5943015002/", "thumbnail": "https://encrypted-tbn0.gstatic.com/images?q=tbn:ANd9GcR_mhLR8CINm2vUbn1rRvDCdMZ8aTggtPY8lkGYenCTV99iWzfLewcMsUk&usqp=CAI&s", "type": "news"}, "284": {"title": "Airman for Life", "snippet": "The COVID-19 pandemic kept the Air Force Association from holding its ... \nForce's Space Operations Command at Vandenberg Air Force Base, ...", "uploaded": "1 day ago", "url": "https://www.airforcemag.com/article/airman-for-life-6/", "thumbnail": "https://encrypted-tbn0.gstatic.com/images?q=tbn:ANd9GcRTeTUq32dQ8KhBp1gCANChWZq9p00Z3t_k185PBSBm1exiAeQwZ6HuxVk&usqp=CAI&s", "type": "news"}, "285": {"title": "Albuquerque engineering firm Applied Technology Associates wins $100M in Air Force contracts", "snippet": "Work will be performed in Colorado Springs, Colorado, and at Kirtland Air \nForce Base in Albuquerque. Applied Technology Associates is the ...", "uploaded": "2 days ago", "url": "https://www.bizjournals.com/albuquerque/news/2020/10/09/applied-technology-associates-wins-air-force-deals.html", "thumbnail": "https://encrypted-tbn0.gstatic.com/images?q=tbn:ANd9GcT8UvEQqiQmxIGEn_BuycIzCNEhpTzkTSNJ3K7yjTjC9WlQDfsJorqI-Bg&usqp=CAI&s", "type": "news"}, "286": {"title": "Robins Air Force Base holds 11th annual \"Triple Ribbon ...", "snippet": "Listen to the content of this post: WARNER ROBINS, Georgia (41NBC/WMGT) \u2014 \nRobins Air Force Base and community leaders across middle ...", "uploaded": "2 weeks ago", "url": "https://41nbc.com/2020/09/29/robins-air-force-base-holds-11th-annual-triple-ribbon-month-event/", "thumbnail": "https://encrypted-tbn0.gstatic.com/images?q=tbn:ANd9GcRFOf7YqR2YOwk38dQeb3jodnVFE6_dUxVUVxSNIuGTtjoz-Tox2WdG_v0&usqp=CAI&s", "type": "news"}, "287": {"title": "Former Plattsburgh Air Force Base Personnel Remember Good Times and Bad", "snippet": "Paul Malandrino, who served at Plattsburgh Air Force Base and last saw it \nbeneath the wings of a FB-111. He arrived in 1985 as the Deputy ...", "uploaded": "1 week ago", "url": "https://www.military.com/off-duty/2020/09/30/former-plattsburgh-air-force-base-personnel-remember-good-times-and-bad.html", "thumbnail": "https://encrypted-tbn0.gstatic.com/images?q=tbn:ANd9GcRu9u5h9dD360JpD31jkb45NDF_-Zc5BVauhK9BDnqZhP_Qk1VnoI1ckQw&usqp=CAI&s", "type": "news"}, "288": {"title": "Security Forces Getting New, Improved Helmets", "snippet": "The 71st Security Forces Squadron at Vance Air Force Base, Okla., was the \nfirst to receive the helmet, which will roll out to all units in the \nU.S. ...", "uploaded": "2 days ago", "url": "https://www.airforcemag.com/security-forces-getting-new-improved-helmets/", "thumbnail": "https://encrypted-tbn0.gstatic.com/images?q=tbn:ANd9GcTsPyvctEqs0wC2sYhnoMqNWBr9G3c8SpP-UNv453Ms9NioH2z9Bnu9obg&usqp=CAI&s", "type": "news"}, "289": {"title": "Air Force, Space Force select students for space test ...", "snippet": "EDWARDS AIR FORCE BASE, Calif. (AFNS) -- The Air Force Test Center's Test \nPilot School is one step closer to standing up the Space Test ...", "uploaded": "4 days ago", "url": "https://www.af.mil/News/Article-Display/Article/2373256/air-force-space-force-select-students-for-space-test-fundamentals-course/", "thumbnail": "data:image/png;base64,iVBORw0KGgoAAAANSUhEUgAAABAAAAAQCAYAAAAf8/9hAAACpUlEQVQ4jaWSXUhTcRjG/+f8D8NtFzpXM8/0NBUUN1pLCwZzkaJehEYUEVonvEqFvPGuG8ULjaAPohqoMClxdFPqMEjaLnJeqdtc7kjtI4cdOyfTtp3NfZ2d0ZURsy/wuXx5fg88Lw8AhxTieLegSPHpI3gp/lGj0Qj/AzEMA4PBYC1RTnxGl5aXzo+Njg/u7e0VOV0u+C84Ho+joVCo5s7IyF3KS+kwn9+Pe1ZX6212+yXnivMVAGD3bwE+n08yMDAwGAwET+7s7kjQcDic5jiucPLZ8167zVb7N5imaWR6epqgvNRZDMN4iVT6BSVJ8g2EMM0wjFokEl03NhgNr+fmfltli6YlNrttKJlMytRq9YJSiX9CrVbrh5qa6ocIggCe50mO44a4KKcwPTUV7oO9PT347MyMenh4ZDLgD7TIioq2mluaTXq9PoYAAIDFMnXMMmV55HAsXoYQZlUq1TpJkv3y4mInwzBg1mrtEgSB3NzcrM5kMrC1tXW87UL77WudnWkIAAANDcaMTqcTeb1rp6JRThaJREo2Njb05QTxnWXZMy6Xs59l2Qqe50UEQfjIG+RjkiQDAAAAAQBgfn5eEBeIw41NjdlgIFCaSqUKMAzmNBq1F2JYgdPpOi0IQkapxEPd3TdNjsVFu8fjSf8MAAAAiqI4HMd9kUhEqKqq+mYwGF4KgpDM5XJR4jjhlojFbEdHh9nrpebMZnNsn0PyP33/3gPl9vZ2E8dFZWtr789BiCUqqyqXFIqjbFtb+1uj0Rj+1Y/mB6AoonW7XVczmXSpqkIVVJQodrgoV+F2rV78yrIHdoLlH7TaEys0TT9JJBJ1y8srVwRBAPV1dRNyufxFWVnZer7/QIV99d3q08bisa4sn01JpdKJ0bFR/5+8h9IPX+s2MlPyoDgAAAAASUVORK5CYII=", "type": "news"}, "290": {"title": "AT&T 5G is coming to three Air Force bases", "snippet": "The faster mobile network will be added to Buckley Air Force Base in \nColorado, Joint Base Elmendorf-Richardson in Alaska and Offutt Air Force ...", "uploaded": "2 weeks ago", "url": "https://www.cnet.com/news/at-t-5g-is-coming-to-three-air-force-bases/", "thumbnail": "https://encrypted-tbn0.gstatic.com/images?q=tbn:ANd9GcRENFwCVAN-alJor_OrmeYELdhDcJ7CHqhGs5zdy8lvYYwpUOOLCQrRTxA&usqp=CAI&s", "type": "news"}, "291": {"title": "The Air Force now has its own tattoo shop", "snippet": "Nellis Air Force Base, located near Las Vegas, officially opened its own \ntattoo shop on Sept 4. \u201cWe are always leading from the front and finding ...", "uploaded": "2 weeks ago", "url": "https://www.militarytimes.com/off-duty/military-culture/2020/09/23/the-air-force-now-has-its-own-tattoo-shop/", "thumbnail": "https://encrypted-tbn0.gstatic.com/images?q=tbn:ANd9GcSyhGX85mD3JucL8YKf9h7m55aMnv2IR-fOyaoI0tVpEn5Ac2bpBnVnKIw&usqp=CAI&s", "type": "news"}, "292": {"title": "Universal City looks for ways to revitalize area outside Randolph Air Force Base", "snippet": "... City looks for ways to revitalize area outside Randolph Air Force Base \n... Randolph Airforce Base, between Aviation and National Boulevards.", "uploaded": "1 week ago", "url": "https://www.ksat.com/news/local/2020/10/03/universal-city-looks-for-ways-to-revitalize-area-outside-randolph-air-force-base/", "thumbnail": "https://encrypted-tbn0.gstatic.com/images?q=tbn:ANd9GcRFR7wNbzpw4zmVkQ4M7jH7EeY53BfRqeNZOOIEZlKKPcT2vNPS7xNMxG4&usqp=CAI&s", "type": "news"}, "293": {"title": "Stanley Cup celebrations: MacDill Air Force Base to honor Lightning with stadium flyover", "snippet": "MacDill Air Force Base said they plan to kick off the celebration by flying \na KC-135 Stratotanker over the stadium Wednesday night. The aircraft ...", "uploaded": "1 week ago", "url": "https://www.wfla.com/sports/tampa-bay-lightning/stanley-cup-celebrations-macdill-air-force-base-honors-lightning-with-tampa-flyover/", "thumbnail": "https://encrypted-tbn0.gstatic.com/images?q=tbn:ANd9GcSSPMQncc3jAI98IVqYqqQrq-rhhSJlIJZ89Ecb-fu9aD__bVeECPD7juU&usqp=CAI&s", "type": "news"}, "294": {"title": "SNCOA graduates first Space Force members", "snippet": "Air University's Senior Noncommissioned Officer Academy recently ... Joint \nTask Force\u2013Space Defense at Schriever Air Force Base, Colorado.", "uploaded": "1 week ago", "url": "https://www.maxwell.af.mil/News/Display/Article/2366971/sncoa-graduates-first-space-force-members/", "thumbnail": "https://encrypted-tbn0.gstatic.com/images?q=tbn:ANd9GcQ63-JId4kE9KrQEw_zr4ieHzJwTYnxOhJVbSnwGB53JJNLPb_dnXmCImg&usqp=CAI&s", "type": "news"}, "295": {"title": "90% of jobs created in Luke AFB expansion will be in 4 Valley cities", "snippet": "The targeted growth management plan drafted by the Maricopa Associations of \nGovernments in partnership with Luke Air Force Base focuses on ...", "uploaded": "2 weeks ago", "url": "https://www.bizjournals.com/phoenix/news/2020/09/23/plan-released-support-growth-luke-air-force-base.html", "thumbnail": "https://encrypted-tbn0.gstatic.com/images?q=tbn:ANd9GcQC-J1aUZJJhj22rj1joDKQoQGD-8Ch-6GXJE6bYB-jynRSfdAq6dVbRzE&usqp=CAI&s", "type": "news"}, "296": {"title": "8th Fighter Wing Takes New Approach to Defending Kunsan", "snippet": "Air Force photo by Senior Airman Colville McFee. Expand Photo 8th Security \nForces train to defend the base.", "uploaded": "2 days ago", "url": "https://www.airforcemag.com/8th-fighter-wing-takes-new-approach-to-defending-kunsan/", "thumbnail": "https://encrypted-tbn0.gstatic.com/images?q=tbn:ANd9GcS7dC1Peh0kq6guhWBuXM96nldhIqbILhS4aVcBlgZ8NxCN9_BSofvi-NE&usqp=CAI&s", "type": "news"}, "297": {"title": "The evolution of Anna Paulina Luna, Republican candidate for Congress", "snippet": "They sold their Portland-area home in October 2019, after her husband was \nrelocated to MacDill Air Force Base. The couple bought a home in ...", "uploaded": "13 hours ago", "url": "https://www.tampabay.com/news/pinellas/2020/10/11/the-evolution-of-anna-paulina-luna-republican-candidate-for-congress/", "thumbnail": "https://encrypted-tbn0.gstatic.com/images?q=tbn:ANd9GcSwJRtLowiPb4sz6tFBBgtsqOn5gMylnAV5BIsRl5TTRg5L2TP5Nj4wcpU&usqp=CAI&s", "type": "news"}, "298": {"title": "MacDill Air Force Base > Home", "snippet": "", "uploaded": "", "thumbnail": "data:image/jpeg;base64,/9j/4AAQSkZJRgABAQAAAQABAAD/2wCEAAkGBwgHBgkIBwgKCgkLDRYPDQwMDRsUFRAWIB0iIiAdHx8kKDQsJCYxJx8fLT0tMTU3Ojo6Iys/RD84QzQ5OjcBCgoKDQwNGg8PGjclHyU3Nzc3Nzc3Nzc3Nzc3Nzc3Nzc3Nzc3Nzc3Nzc3Nzc3Nzc3Nzc3Nzc3Nzc3Nzc3Nzc3N//AABEIAEEAdAMBIgACEQEDEQH/xAAcAAABBQEBAQAAAAAAAAAAAAAFAAMEBgcCAQj/xAA7EAACAQIEAwUECQIHAQAAAAABAgMEEQAFEiEGMUETIlFhcYGRobEHFDI1QnPB4fA0shUlM1JydIIj/8QAGAEAAwEBAAAAAAAAAAAAAAAAAQIDAAT/xAAgEQACAgIDAAMBAAAAAAAAAAAAAQIREiEDMUEiMkIT/9oADAMBAAIRAxEAPwDX6Smio6aOnp10xRrpUXvYYevgRmOfUmX00NQ5MscsojBjI2uCb7keGCJqIguouLYFoNMdlmSGJ5ZDZUUs3oMZbxhxnmNCqTUz6ZHkso5qosSdv5zxcOMaiqqOHqiDJezlrJrIqO4UWPO9yNrYxDPJsyrDGtUxlKp2i2jsCCL32xr2HF0a/wAJcUTVtLA1XZpHjDNoFhf9MXVDrUMORx845PxVmCUraIUeKNApNyp07DnfY7+GNk4O4hgzjspFeUS1NIsvYk3WLSzKwv43Ph0xr2Ci14WG4p4pgTFIjgGxKsDY47uMEU7BGMbq8+OYcTV9e0oCIpiW810RQ1gB6gXPS55nGxA4wb6Q8hnyfiKabQPq1QzzQdmvdVSdx5EE8sYKVsIx5/RBx/mEDX5gD9cFqDNIVAqDVhacnaQDl5c8Z5SUUsgEsxZEHIm2/wC2HMvJo5KlameVoHN0p1UHW1+d77WF/XbCZUV/m34b7w/m0NagjSYSta6sDe4/TBq+Mc+j7iSlXPIaWFpHWTuOdNgtrAE+O/wJxodXnshktSKojXm8g5+zGsTF2WDHmBVDnEUkF6uRFlDEWUG1sLGyBizLeKjWikpGp6jtI0RIzDEpS0m9mtvv3SLX2xZshqJ5MopWro3E2ixJa5Ntrk4CUlJVz0lWJE1087xuDcm3LVb3Xw1nXECxVVJRUbOsUdi1/wAR8PZt8cZpNUhk6dssuYZhRUEXa1s4ROhbnigZjmESQI1Pp0hSFXWAwX8OxHUWwPz+qnzqYJUXZVj+yptbwt7r4CPVVNOxikQTIvdDoR7sBQ0Uhy4sP0scecU65cqGHtkLabgHu97e3kCfH0vfFy4HFNl+QPXJGgaqWUvMSVshc2HPu7W5DpikcO5lVRTK/wBXjVFJEercLcj47e4kdcWriKGTMMgFJlPZgMylYwukELzVLdL/AC9zYiSnbtkn6P8AN3heqZmVjLYRixOu17tYcvU25HF3TPdzqhDAc9JtbGd8E5XVQ5nBR1gAljBLAAHSPA7bH9saN/hEV7l3v7MLJtPQUk1scjzqBj30ZPjiofSTVxVmX0xiie8UhvJysD09p6Ye4wzvKeFol7QNVVj2KU2u3dvuxPTb3nEmaPL+JOG1NF/8o6uNWjlC3ZbEGxBPqCMD5VsMaUrRlk894ijkBQPX2YjwMXYRxFizDkNrD34PcV8JxZPQwSHMTNM8nfRtK922zW58/PqMDoKNKBRJUTMDIRYBd7W5AeJ+GDFIMpvthThDJkpdMwqGiqu0NwEGjTfluDuRzNxi5iR4pWBDX/EG3J9+K1lrzEqYuHElTkDUWLW8yb/LBCnqqKrqo6esiky+YEGlKnSgb8SixtY2G21979LNKPpOMg7HKzrfSOfiBhYYhrJUaWGumigmhfRa1g4sCGXyIPzwsJQ2SBGbVkgy9oFkIjZe4VYX0nqL+o9+KLWiWCohZ9c2lGkZyfsAEHc/DFlzicdpLPOltCgR2cMT5HFEzyrkSu0U0pjp9NnZjbY9PXYjFUqWibdvZOo8yNZVEU8ahZHGgFvmfDEqd43qSZqNpNMg16UB5XBU+HzxVu0ejkHIEGwtyIxaaSpizyl0xEJmCgKt20iS3JW/Rjy5HaxDUqEJVROs4UQyCnCiy2Xfy25DAus4irsvnWmStgrIVUFGKeW9tgeeIWZVVSKSoSO6ORcq/Oynlb2Wx3VSU01JEz0qqHQhgQNRYDmrW8LW92MYvGT8ZVlFVR1WZT0hBUI/Zwkuy+GokcvE39cWTjD6Q6TKaBEyt46mtmS42usIPVvE+X8OJQaaO7wSOGbYN+L/AIjBfLYZMwq3eSGGWRYzpFQ11LaebKftA+HuthXFdsZSfQKqMyqK7MWrKthUSu2pjO2zN0v5DbbltbltjRfouGesr5OyvQ0xBqo55oWB7MkAiO40nexv0ucSuBuDKXLeI0hzD6rmDLSduSY9SIxIAA1c7X52HoMEvpLzrMFqaGHIK2ZXi7QzrTyEC40gBgNj12PuwJSt0MlWwJmH+H1KUVTEJJKkxJLMzya0ZmFwdyTsN/DkBjlGWjl+tvF29RpPZhk1gD9D1P8ALAOHEZpZIJJNaxLoPkosAPSwtiyqkVUpQSFgAWZA1gD/ADyxqoF2Ki4orJJNFYydkRYaFAsem45YIZtT02b5M5IJlH2GsdQI5EYFNTI0a6I7iPYEgXX18cPCtbL4HWRA1xYoGseR5eGDZqB+XVFVm9IjzMDJT3pyxH2tO9/jhYcy5EpKRI+7GSS7KGvuTc79cLEnybGxOoVgIZ6iJX1EszONz7fbjmXKsvkrYpRQ03aAai3Zj2fH+eNhznIp6OhlnDwtDD39Kgg+61sUWvnq5bn63JCp56B3j7emGU2+guKXYN4hrVqM0akdSKan0lwotqJF/wBsRJaegGqdFakcDu6TqPkLeHnz626YZtUVlYFWQs6qDy1bknx39mJNbBBSBln0zyNc6muqpY9B4/tiidkmNUs8cMDvOkZk2TSVtrP+5vkfHrvhqSWWSfUGLMxIBvzuOnx3xy1YVdJZu7HfURbdj4nEpGjBLSqsfarqVjYIfG1vIXwxhmKld30wRmSa1igFyLcwBgjU5XxBw06yV1KrRSr2iat9PT7QIZWsOQPrhvKM2jo665hFVTsB2qyG3aen+0+Dc728bY1bJ6SszjLKWnzKJzl4eS7TJ9qPV3LeduvjvhJSoMVbM/4c40qKKZKiGN0P2HZ5e0LDntcA258yefPEmSrppe0lFbp17m68uZvcHzwS4i4CkoJmqctYVFIL3HJ1uLb+PLmMVylhenpmp6qBiyEFdS9T0Hu+OEyT6HprsepIBltM7xzktOe6+ixKAdOfW/uwQy/tZplQb6gCGGxx7mFOJ2BRiETZdPQWtbEnLYjAgKABtVhc7D1w7dIRK2FKaYCf6qyC6KTfoDfr5WBwFzKe1Q4Ol9GnU68ha9rn24fqM0nhaQUwSasde4rCwA5Ek+G42/fACegn+rPLWyn7BuYiAfeb/LE0rKN0Bs1nnrq15USdkXuoUjJBHl7zhYtVNQGjp4oTVwRhVFlaORyB6hbHCxSkT2abnP3VVfkt8sZBm32T7MLCxLjK8gO4b+9J/wAkfM4g5lyH5g+ePcLHQuiPpAzPn/5OCjf0UPpHhYWAYh5L94UX58X964+pJ/8AVOPcLEuUpxla4h/qo/XFU43+66P/ALCf3Lj3CxOHZSX1BVN/qv8A8TiVF/SvhYWHkTj4Dk+/qz/qxf3Pj3OPu6p9D8sLCwv6Hf1CUH9NB+UvyGFhYWHJs//Z", "url": "https://www.macdill.af.mil/", "type": "video"}, "299": {"title": "Moody Air Force Base > Home", "snippet": "", "uploaded": "", "thumbnail": "data:image/jpeg;base64,/9j/4AAQSkZJRgABAQAAAQABAAD/2wCEAAkGBwgHBgkIBwgKCgkLDRYPDQwMDRsUFRAWIB0iIiAdHx8kKDQsJCYxJx8fLT0tMTU3Ojo6Iys/RD84QzQ5OjcBCgoKDQwNGg8PGjclHyU3Nzc3Nzc3Nzc3Nzc3Nzc3Nzc3Nzc3Nzc3Nzc3Nzc3Nzc3Nzc3Nzc3Nzc3Nzc3Nzc3N//AABEIAEEAdAMBIgACEQEDEQH/xAAbAAACAwEBAQAAAAAAAAAAAAAFBgADBAEHAv/EAEEQAAIBAwMCAwMIBwUJAAAAAAECAwAEEQUSIQYxE0FRImGBFDIzcZGhscEjQlJystHhBxU18PEkNENEY3OCkqL/xAAZAQADAQEBAAAAAAAAAAAAAAABAgMABAX/xAApEQACAgEEAQEIAwAAAAAAAAAAAQIDEQQSITFBEzJRgZGhwfDxBSJx/9oADAMBAAIRAxEAPwBciXNCeqZYYnsY7nxfBLl3EWNxC+mePOmCCOlvqqLxtZsIHZY42ABeVtqAFuealWsyKy6Oat/dt/1SkWi24CM68j2QGDF3YftZ/Lt2ozbLjU93/W/Og3UGlQ9O63ImnXhbwoy0UhIJ35IKccKQp8/zAph0+I3N+qp3d8j8aNzUVl9Gr54DXUiCPprVmI/5Vh9pApR/s+my11bBJmfhwwb2FHvGeDx3Apk60uZ4+mtVhnhEY/QIjhs7tz5Ix9S5+NInS1w9jr9vuhnZmOwxIxRue3GRn1walZBajRT2/wC/I27Zasjl1TtOjX29N2+ONY189xYnPw7/AANKt3rqTRaNF8hl26cIQ5Yj2yg5x6U4/Jf7x16QToTa2q7UUjgnvz69+3urbfWVvIChhQg9gVFcuhTqo2vzz9MHTKn1HnIO0TWbHULWV0m8ERyNJKk2AUUktk84xnzpA126F9qs863DTx52xyMu3K+4eQ7013Fsumym+08LBcRA4IHssPMEedBNK6eu9VjkvJLyytUaVo1kvJtnjSdyFwD2yMnsM10/x+mrptnZnghqFN4guWMcP6bRemJEBYtbSxDjzSTGPvpulvrOORY5JdjMMjcpAPrzQroCxNxpcmn3sey70a+lQr+yHXJ+8NW3rK3jNhDNFGiy2soLtH2ZTx+BqOqvdWp2Pp/XPuGqjugmbmjG3I5B86oZMVdo5E2mRHuVG0/CrJI6uAw1KvKc1KxgBbpx2pQ6isLy86otbQqU+VFFtwTu9kkAvtHYZz8Fp1hAC80iXOtX2oa9Zz2cYW4tmVIPCG12xyQSO+SDx6MRV6VzknN8GPU9HvrW+ura8XN1FEZ7na2/wzt3YYjjPb/2p86LRp7mGdH2mG38bcR7gPzpJmutQ1jWIJdQMkks+SGZQreEwJOD5gLuxT30vPAuvNb20iNZ3IKxOvYgNuAHwH3Umtz6eMGq7DvUFu8i6EEtmdReLJNtXcIlCSbGb0AJB59KV7SfULiztdXl3ySrp90rak//AAm3jahbvn2SPX9JRn+0+zuPkVvf27uqJmG4CEjKt83PqM5HxrzRidhTcdpOcZ4z61Ld6cVDHSwepp9KrK92fKfyPT4bZ5IJ1bYjOwYjyXI7GsCWUtlpdy7upc52FBjA9as0DUUurRJlG3fxID+15n7c1l124jMQGJsnK7lV8Y+HHp99TiklhAcVFsCm2usTeK7SIwOASfSr73wLKxsYL26tr1otQadFtW3bbdguVbIGGJXsee+a7NcqUVvmqBk+6l6VzJIznjcSaLsaTXvLaPTqdm/PX3PTOhXtI+pdTa01IajJqTtcyFYmQQxgsQGLd2JcDHkAaaNRsomsZ7OULsUbkPqrcYPv/pS7/Z1YQ6JYJcajIkF5qbAQJIcHYPmj625OPPij/XMcp6da6gnELxewDtycsVHH30NXCVtW5rn8/fwOCca67XCt8IVekZtviWhfeFLKG/aKnGfjTBIlCuktPjt7MTKSTyo9wo1IKrFYXJJ9mBl57VK+ppY43w7AHvzUpXOK4bAKV9crbadcTMpYRxsxUHBOB2z5Uvar1Dpq9W2eo6dar8mtjseNkGz52WkTBHtHcxyfPnmieryQ/IClxKkULuiyPJnaF3DOcAntmh/929P2XWSWTTlrHwyuCRJuZgwIY/qYBGOD2FdVWMMlMG3vUZu9em1RrNI2njKSrnfxtK5XPK8Y7Hyoz0Vcx20mmzHPhJKVJPfBJH8qDi40SLqaSaJTJpxBECoCoClSMOG5J7855JzWvp2EnTYkmBRXJKlxjcp7GhqEnDHRq+z0y/vXSa7XUDHLalVRoWwEMZHfnzYsBk+UbHjtSJ1P0hPp1x4mnuJ7WXlEZwJI/cQe49/20Rm1KW8hS3S7lIi9hWaJgMjP62Mev2mstnbzsZZZ23IoJOJN248fdzXNKxTSyuTr09s6ZPa+CvpmKWC2uFwSY3GeeMkZ4+6vvWbuF5EDQMCvY+lfdtcy2U87MFaOYqxJGBux293b7qw6hJ8pm37GCjywPxpUNK7dy+zJKWuAVQY3HA59xNHujtM0JZBe69qNtvj9pLNjjIzjc2cbgPQZHHPpQRhJtScL4cMbZBPY47/X/WuxSEybIIiUc+0cDC/X61klnLMtTOMXCL4Z6NdPdanf3NrcafJHM+YWy4Mc8YP6kg+ay5Eq5AYZbHfNZOt9ZeaaDRYnD8rLcMO3s5x9rH/5oDYajrFg5NpeqkLDEkbqWVh6jnj6xWjpyCC41mT5ZKZLh/0uTz4h9PcB6U1s3ZJLpI54x28jZo0JttNhRuGI3EfXWiQ10txVEr04ATes6XL7oBJnkErnipWp5BuqVxT0NcpOTb5KKbES4tI9Uhe0lYqGXIYeRHalrSNDlv8AWp7K6mWHZu8SdmGFO07TzywJ9OcUxWs4juCCRnYcD3ZGaxwuJJ2vI7YSTy52A5XKggZJ8+a9BWbERlHJyPQ9Oti7O7zsjDazDHHrtHb41skkaFJbeQKk23hweMcYPwxis2qSmCS4jaNULEBlQ8LlQfzqmK+3zJO5PihWBIPlnOMc+dRcnP8AsxkkjZYNIJYfGjBK8uI2IBBAwc+vn9nrRRbaeISrGx2MQ6s3YDIJHxAxQuxN5qSPtulUK2Cz5Oc+lfbEXG0PdykgBSCzLu58ue1K0NkJ2kCT3LwH6MQlyWOeSTn8VoJ8riWL9Oj8MFwF5ye1WXlpBZXiK8cTq6jHGef61wqGjDGWOGAtuUAhV7jnjue1ZcC5yWXl0JJBayDwkjG1RnOPPtiqUMYKiNtkicMc+Xpjzx+dVTWsHgeLKzOS2FbJJ/0oc0EaPmIPkDPsEUVEISe4Uu48eV2zyoXb/rXI797eRHt5WjlBG1h5c1SlyUhyicjB9o5PxoVfXZf2gF3A7eBjBoqOWK3g9U0DqIakhguNq3KLnI4Dj1x61tuLkAV5Ba3E0UKyI7JMmSpHemnQeopNRtWiuz/tUXc/tr6/XTYCmMsl17R5rlAZLr2zzUoBAFx/i9p+5J+FEOnfoY/3ZP4lrtSlu9gz8GLVf99vf31/gWsFv9Mf3D+NcqVoewhWQ/QH4Va30A/7f8q7Upglr/Ptvr/nXNf+ntP3D/EKlSsuwLyWS/RR/wCfMVVH3+B/CpUoroCKW+ePqNYLj6T/AMqlSiuzPsu9PqFX6B/ij/UfwqVKHhmXYak+ea7UqUBj/9k=", "url": "https://www.moody.af.mil/", "type": "video"}, "300": {"title": "Units - Eglin Air Force Base - Eglin Air Force Base", "snippet": "", "uploaded": "", "thumbnail": "data:image/jpeg;base64,/9j/4AAQSkZJRgABAQAAAQABAAD/2wCEAAkGBwgHBgkIBwgKCgkLDRYPDQwMDRsUFRAWIB0iIiAdHx8kKDQsJCYxJx8fLT0tMTU3Ojo6Iys/RD84QzQ5OjcBCgoKDQwNGg8PGjclHyU3Nzc3Nzc3Nzc3Nzc3Nzc3Nzc3Nzc3Nzc3Nzc3Nzc3Nzc3Nzc3Nzc3Nzc3Nzc3Nzc3N//AABEIAEEAdAMBIgACEQEDEQH/xAAcAAACAwEBAQEAAAAAAAAAAAAEBQADBgcCAQj/xAA+EAACAQMDAQUFBQYEBwEAAAABAgMABBEFEiExBhNBUWEiMnGBsQcUM6HwQnKRwdHhNFKCsiM1Q3OSwvEV/8QAGQEAAwEBAQAAAAAAAAAAAAAAAQIDAAQF/8QAIhEAAgICAQQDAQAAAAAAAAAAAAECEQMhMRITQVEEMqFh/9oADAMBAAIRAxEAPwDTW9gT4Uzt9OJx7OadQ2EcagyNg+VWNcwW49hQSPE16svkXqJ46xN/YDt9KLdcKKLGnQR8u+fhSjVe1FnYYFzdwxZ4AeQL9TWR1/7RLPT2Kh0uGZQY1imD5POc7c48OvXNc88kuZMrDCnpRs6KTaQnjHzqqfVLa3jJZgqeHlXH+zvbDUdavb26uG7uO3j2paRZbJbJzjGSfZwPiaq7edvHk1GWysIe4t4xsjG8Fiw4bcOowRUHk6vrz/Tojga5/DoWo9t4obhLazgWWVzgM8gVfyyaz2ofak9jeNBLYQvsfa43shAxnPIOf10riz3TTO7u5Zs80LcTbtm8s/O7k9fnSqcvJbsxO/aJ9qWkavcfdyDaS5wpm9xj5bh0PxxWq/8A0mDe0g+Rr8xaJpeoa1dGDToNwXmRicKoP+ZjXadAurrTNJtrHU3E9xDld+TyuTtJz6fT50e+lpiS+OvBpZ+1GmQX33K6nSOfaGxIMAg+vQ9POjXltn4ZQKwmrwpql7Gb+xD20YZjNDJuHGBtzxj+3rTyC83xKYxlMDHGeKbHm6lYkvjrwN5LW3lHsMPnQFzpQIyADVX3kEceyf4V6W7I5Vzn+NdCzNeSEsAuk0n2zxXymv38ftbSfUVKp3mT7TD7jUpWbAOT5KMmhJJ3YjvpCCfdjXlj8hQNtctMrBIwIRn2idoY/Hqfl+VU2uogX+1riOJVx+EmQfyqEp+jqjiRntS7AXesXJuNS1Iq0rcxmPIXy2rnjjHX6YrS2nY/QbC1jgt9KtppVH41zCsrsfFiT6/KjbzWWknSCyjE7dSVbaFHnuP9KJQzOMpH/qZzjP8AOuGUn6OtWJNZGlabB3gurG0u4I3MaNDknK9MIvukZ/I1yDtOt5e6krzWfcxhVWPagjTb4EDwz5fzpt2iW31TX7mK1uma1kYG71CWEI0RUHch9lTxjHOc4AHjlRp+jajeRW+yHvbVFLhyxwxYYUePoMCinWxkgCe0hhfNuGaLb77tyx8ePD0pTID3m09fpTm/hnspDaSxtDOn4iOMMPLNBxR98nHssCrcj1I+mP4GshpJLgfdm9UazszYyIFG4sNn7beZPiR09PLkmpe6/di7i3zPLFak4Ut7/jz+vAHrzSlbqWbu9sMewcLvzznxwOtbfspp+n6Rp6avrUiT3k8YktLdRkRRj/qMPmMepA60s2oq6FS2FXOqFNFxqchuxhAbZQscYJGQCDhfLg5PkADV3YftHLfTT6TdB47gAvCz88cZGfHr9aFu7+27QC51QWUoeFgiSzlGLsFACqCMYHUjPGeucA19kbt7vtgMiDYIi8ZYe2No2gA9cYJ46eyPIUkcikmqqjOFG9e3liG/O7jJ4Jql2UqGA5P+WjZ3UY7xgB4HgZoS5h3HvIdpf9oN0anjkYHFA3fSj3UyPA4qVXLLIj4ZGGecLk/QVKr3GT6EBLd3V53dursCTgIi9B8PCvFz3tg4h7hkJPvOOH+BHWtPp9la6ahcdT78j9TRjMLkoQpwpymeAPX1NaWbeloKiLdK0dXhE+owKhJDCInP/l/Sm7zxK3sAs/gqDH59KEuJpFkWM5uCSBgDAB/Q8fLPFWwxRwoZJB7Z95y2PlXLOTe2ViCz6fbyQXQu7a32XR3XAKKd3x456devrWL7evaaV2dNlZwQ2rbQ0CeOweIGep9c9PnW7eb7zMsSJmNBuJbgH+31pR2l0E646vDNFBcxKVF0YizKDnhcMMdScknrQjKnsZq0cJubvUNSdBNNK6j8NXkJVP3cniqrlpIwUVm7pjnOOp/R6ZroWv8A2c3Nlpsl5a3st9drIGMYjwXyeSOSc559ayTaNqMbOk1qW7qQoT3i7Q+eQDnHXg4q8ZxfAjTR80HTr3WJI7KBvZU7lYDiPPG4kc8V1ae0um0y00pEt4YzGsctyFAWJVAyApOfDgeeOfGlv2b2lvaabJc3DiKW5dgQ0gxtU4AA6dc/xp5qlzal3tJYe9hYA7kbHXyIqOSXU6Q0V5MH2izdQtDpqGCwt32WoXhdoHtE46+Ls3mQPKrPsxsHfXZbtdpS3hwX3HG5umPkG6061y2m1HT2s+z+kqZO57vBcLtTcPZQZAHgT8PQU87M6INA05LQHdL+JPJj3nI5+Q6D0FC6jQWN/wDiHrnA684qpgoVtzoWPQhMAVc4YOTnqM4qgrkHr18BQTAynuixJwhGeOfCpXvulPWTBqU1iFNndb5UMxLsvK7jk/IdM0bJfxyTyRFwGVRyPEnwrNx3Q7vYihQepwMn+PSmOnvG8SkrknoT5/1qk/ZkhpHKqviMrA7nJLc8ccAfr8qvcjfuxvCjILHqfp+VBxr7a7cbwOCwzj1qlB3SvB3kjEks5kYnaPHH8vjUXsdaCYd5iJjJDy87h4Dw/XrRUSyxqqqVIx49fryaGgKyRb2XGegc4xV5IjTJPAHQePoKmx0D6pdXENlc3EFo08luhdYgpJdwDgDHyrm+oXGpdpZUs9DtHMMYzI5Aj9snJJPGOecep44yeqLIyDHGPGqryQC3dti5xxnzoxlXgDVmINiNNtbawZu8aBMM68bmJyaMtokEq8nG4Z4x41pPuVo8ad7bqzgDLeOaHfTLVTvVGUg5Ht8U3Wahm4SBg4jUebooBFey6ghg2cjg0DczOI8bQc+H96pRXhldo5SYyMiMjheeefL0oJWhWxbe6veWuovHKsUkIJC4GG6f/K92uptcbQiADfgjkmqdT0tr677+CYR+yAVYZ586p0vTpdPuGYSZ6YyOM1TVC7sam4Yk7dpHnj+9Sl9rbSWolVJI9jyM6rj3c+FSlYNil/dHxNNYP+Zyf9pf9wqVKvLg0R9B71DP+JqH7q/zqVK5ygZH7ifA/Wg9O/wVv+vGpUqbGQx8KGuPdb93+dSpQMX+Xwqub3K+1KxmD3XvR/6v9pqp/wDEj5/+tSpVI8CM9J7837oqg9EqVKZcmKPE/GvtSpRFP//Z", "url": "https://www.eglin.af.mil/Units/", "type": "video"}, "301": {"title": "U.S. Air Force - Security forces", "snippet": "", "uploaded": "", "thumbnail": "data:image/jpeg;base64,/9j/4AAQSkZJRgABAQAAAQABAAD/2wCEAAkGBwgHBgkIBwgKCgkLDRYPDQwMDRsUFRAWIB0iIiAdHx8kKDQsJCYxJx8fLT0tMTU3Ojo6Iys/RD84QzQ5OjcBCgoKDQwNGg8PGjclHyU3Nzc3Nzc3Nzc3Nzc3Nzc3Nzc3Nzc3Nzc3Nzc3Nzc3Nzc3Nzc3Nzc3Nzc3Nzc3Nzc3N//AABEIAEAAdAMBIgACEQEDEQH/xAAbAAABBQEBAAAAAAAAAAAAAAAEAQIDBQYAB//EADYQAAEDAgMFAwsEAwAAAAAAAAECAxEABAUSIRMxQVFxImGBBgcUIzIzUpGx0fAVQmKhksHh/8QAGQEAAgMBAAAAAAAAAAAAAAAAAwQAAQIF/8QAIhEAAgIBBAIDAQAAAAAAAAAAAAECAxESEyExBFFBUmEi/9oADAMBAAIRAxEAPwC7CaXLT8tdFMZF8DIryvzh4ku7x5Volwli0ASEcM5EqPXUDwr1eKyXlR5O4e5ejEXrcEuKAXBIlXeB3Cg3y0wyM+LXrs05PM7O1dvbhLDAlajEncOtemeb+0NjZ3tqq4beU28CS2N0j7z8qfsLK1t0LaYYaLfskAJA8aN8kkoVb3lw23lS8+SCSO1AjhwpTxbnZZ1wdDzPGVVOW+cl2R3UkVJFJFdE4wzLXRUkUkVMkGRSZakikiryQZFIRUkV0VMkI4rqfFdUyTBMRSGEglRgASSag/U7HIVeltZQJParJX2Kv4o97xxq2nstIG/vVz6UtO5QQzXRKbwH3flMtKVqtbULZzlKH84UCB+6BvHjQr2MrxNCLZ5ptCCqc6VGFiDHTfVRc4ha2d+Gy+E7UhLgG5r+R5fbpVYq7uHsYesLK4t1M5AttaO2FDSQNQJkmk5WWWJpvg6EK6qpJpcourx5dmW2VZXWnVBGZSiktjmTxArZYK3aN4c01YPNvNNykrQqZVvP91gXr1akpaetFquEe05lgadxI1/IonAMXcwu/JLDotX8udJQkbyYUO0eFV4j2+zXnt3Jael8HocV0Ulu81ctB1hxLiDxTUkV0cnH0jIrstPikMAa6VeSYGRSRTHLq2a94+2nqoUG/jeHNAlVwD0FTUXpYdFdFZ258tMJYkbTMR/IVU3XnEtkyGGCr5n7VnWjW1I28V1ebr84tzmOS2EdBXVW4i9qQahQCuwAVDv3HhQ2J3T7NpFiwEPwSl1z2uMRG/qdKdtAglSUNiPic1J6QdKHduHhbHI0oiCcgGYA6nw3cK5UpNyyddRxEzFwypZyvpUl1GpSVTM6nXjUdlbrD6nbdvaFuF5CNCOI61osMwhi4fYau1q27qVuLdJ1EDcBwEqHyoa4sLvCG7h63dQttXYK8mrYzSlXduH5FMRti3pASrljUkWNpcpuLND7UkHTtDlwMcdfpQ68Zt7S+2DrkNLbKXMp1SoHTUcdT/ygWbl20Qb63yqad7N1bg+wsfuj+x+QNfYc/evKubUNLS7EEqyye6aqMVnno3KT0/z2bTDMTcwqFsetbKApaASQoSdR36g+FRXPnFn3DB/xqlwtbzdsULI2qTsecbgB89Y5VJdWNvtCktpMaGRBqo2utaTEqlY9Qt15eYk4CGk5eq4+gqnufKfGnpl1I6SfqaJcwphU5SpHQ0M7g69Sh4eIravTMuhrorncXxJZ9a+5HcY+lQek7T3pWepJox7Cr5PsoQsdyqENq80oek26kjp/uiRal0DknHtCyjgRTVKQONPVbtkSytSDyJkUPkWpeVaY1ieFacHHszGal0SZxXVoUWFnkSDbtEgAE5d9dQN6IbZl7L632WRCkABMBJI1UVE9+86fmlS2zbSnnV3KgVJUMus8JoJNuWlqVaOqZChlKICkx0pgsXVeuurkLYSmClKYWSKWccfI0pfgY+2WHg42pQdAgKA4GJ68KJdQu37F0whSMnaWDu56VXtlljM6X3lLt4IQ4skK4+Ooq0fxNLp2aGFpdIkhyNDExWJN9DFUIyzkxVw9+nXK/RYLbhKFJWmRlBiPrrypuHXSLZ15h9PqXUmCNdmrUjw/OdS4hbIaunw3lXbhfZUIiCJAqvPtOBOmb2CRujUCnVhoQlmL4NJgl20444nawvReiPaBmTHMa68iKNfSkoTlTEaDvHOsizcOsXiHG0JkqAUidIO8VqXjmu0Z1DaqQcpBkEfehWQw8+zcJ8Y9DCikyU8hzupPWck0PATI3J1p2WdDrSkr+AfOuClfB/dQrINc4ZbXCZyZFfEjSqS7w+5tlElGdA3KTrWmSoRBBFOGvSjwulHh9AZ0wlz0zJpvXUiM1dWlXZWriipbDZPMppa1u1fUHtW/Y//Z", "url": "https://www.airforce.com/careers/indemand-careers/security-forces", "type": "video"}, "302": {"title": "About Us - Eglin Air Force Base - Eglin Air Force Base", "snippet": "", "uploaded": "", "thumbnail": "data:image/jpeg;base64,/9j/4AAQSkZJRgABAQAAAQABAAD/2wCEAAkGBwgHBgkIBwgKCgkLDRYPDQwMDRsUFRAWIB0iIiAdHx8kKDQsJCYxJx8fLT0tMTU3Ojo6Iys/RD84QzQ5OjcBCgoKDQwNGg8PGjclHyU3Nzc3Nzc3Nzc3Nzc3Nzc3Nzc3Nzc3Nzc3Nzc3Nzc3Nzc3Nzc3Nzc3Nzc3Nzc3Nzc3N//AABEIAEEAdAMBIgACEQEDEQH/xAAcAAACAgMBAQAAAAAAAAAAAAAABwQFAgMGAQj/xAA+EAACAQMDAQMIBQoHAAAAAAABAgMABBEFEiExBhNBFCIyUWFxgZEHQrHB8BUjUlRikqGissI1RFNyc3TR/8QAFwEBAQEBAAAAAAAAAAAAAAAAAQIAA//EAB4RAQEBAAMAAgMAAAAAAAAAAAABAhESMSFRE0Fx/9oADAMBAAIRAxEAPwBG02PoggMujXgDAA3OOR47VpT04PoVwNGvcoxzeAZGePMFZne2kBjJ3FPOHIz0NYaokHcxG5BKh8gDnJwR9malEIs27B3e41hqMcU0SCUMQGJ8zqKKYjIqd1F3QYIRlePD8GoM0k8vepHGHXdjKqScVahVCIq8AKMZIzXqxCJu8Rtox6IHB/H3VNKvugbWFYFXaxAZ+PrH8Y+dRY4ndj5xz781NuW8okMlw+WbjJNetbRlNpXzV6gCnxvUGQuh2R+keWc4woHU1sIRI8sB+7nPuqutLqWe81K2IVIYSsaqB+0c5Pj0/HWrERJcSsjTq8gPCLIMn3AHitqWX5VczrNfbWlxtkIhDh9vIDlTj+H21q18zWOmvd21zHE8R81ZIe87w+C5BBGT8qvbWxHdhXZk3HdsXAAHj7T78/Cl5221CTVdVW2ggc2do2MqhAdvE56ewY9vrrRzqb2X1q/1fUmtru0tkCRl96bh4jgLz9tKTWxjWb8D9Zk/qNNDsbqdhodzezXz4WQII0EmT1OfRPh7aV+tTJcazfzxEmOS5kdc9cFiRSIhUUUUkU3/AKGb+wh0O/tby4WFmuQwLjCkbQPS6fxpQV3PYOWaPTbjulQ/nvrD9kUyc/Dc8Has9rHCZZbiALkAsCCvJCjn2kgfGtl5apNCA6Fyp4xjd8KVcl7qMe3yS3R3HUZxgezAJryXXdZU92hhDDIJBZtxz7V+6t1HaGTNbYgCqJCcjp1x9lYXjW9tAqzSogBzlmCgD8fbSuvdQ1vCm+uJzGescVyVPyAwPlVHfSxTS7hZujHxMjMx+OK3Ruxqz9otBtgS+oWzMP8AT/OY/dzVbN240W3UJbJdXOPHaFyfiaVcgf6qsPexNZCKVGZJAyspwec0cRXF45ds3bCOGSV7LTERpXLs7yZJOc84H3+NVE3aC6kvTeqlvHdby4mVMuD68kmqEo/6RrExybsb2p5bV1r1c3OtandkmfULl89fzhGflUUl5GyzFj6yc1nbafujRmlPnLn0gDUsWkcONwJPrLGqc6rJJUXjdkj1c1zU3Mz/AO404OyWl9mdWtr221juUuSFNu4l7pwec4PQ+456dKVOtW8dnrF9awuZI4biSNHOMsAxAPFFOUKiiipUKYn0cabd3mj3klssbKkxzulVDnaOBnrS7pn/AEYaSup9nL4LIIpVuxtkK7sDaM8eNMFW1u91YTGUW5I285kUDAPv9dQ76yuXh8taKSIvMVWPZxIMEnB9mBVxqPYhPyejx6jcNcIQXLvwwz4DwrltSF1oepdxJqOedoMRLhVLdCPAgYJHto1bP6vOM6tsnwkafpjXkveyoEtosNI0pwCM9OOeelRZuzs8t20dnEpTBbduysQ59I/A1ca5F+QtEeWa4eaRdu7GNsxLEH24wQcZPjUW0lu3tPKRcToCoAJb624ZyPcePjRrVl5bMlnCDrOgZvUh023zGBsL787j6zUO+0S7E0krCEtktsWYZHzwKtrcz9ZZZ3skcRSkvtZC2AG24wwHjyD1xU/8kosgxh1VvOXvQMiqz42t3z9OWXRLxGUtbliwzhZVYEHpypxQuhS73y6rs9JO95HOPaaaF1fW1zbsrZZA3O3gg1ylzFqAvpPJpGW3wdp7lGc5OeTwf4nNHXk/kksvDnF02aCJXlkCbmKjcWzweeDjw593NXnZrTNDtm8v1u5l1BJmEYtUjMfckn0mwTnp6+hPB8IWtvfqsAgjl70El3zszx1GDWdrpRvbsMl7Ar71yJZnTfg+1fGqmZ9uerOfh2lpY9kbmNvIbd9+zICvJnnGMfjxpH65GkWt6hHEGEaXMiqGJJADHGSea+moXtbeYCGBEAPG0AV80dozu7Q6oR43kp/nNbUGarqKKKlQpufQ423Qr7n/ADX9opR01/oiYDRL3P61/aKrPo147q/d3spliA7wodvtPqpedo7DUrSB59RnjuC00hjkXO9lIBVSB0xzxTAeRfXXM9o/yg88ckSpNaQskqxrndvVgcn18ZH45rWeRN2Tq2ahpMd9oVpBqM8sHcQqXZCMg7RnOevSq2xZYbLyYK5TvyjlCNxPGPhgE59lT76dNZsgsZuoPODgquDkHjII5Gap7+11JluIYGfFyAXlAAw46kgfpeOKNSUS1sdBcXJKSAJlJGQHAkKnjPj1wflVj3jGNRK5kI6HOD86p0kvLaeNJLTYjxhcxAsqt/576m7Zm6jFEkN5b2nIGMyY9rk/fRDdGM+aoqIyS+NY4YdaWXQIul5UEj1itHkQ75GMQ4YHOKjWlwYj1+dTBeBjycGmZTa6IzbmDKSfjXz/AK4c61qB9dzJ/Uaci3xXnOaTGqndql43rnc/zGjUOEWiiioWKaX0T/4Jef8AZ/tFe0VWfRfHYmtQ9KiiujmxFYNRRU0xGeo59KiigtT1GfrRRWaME6GvE60UVU8TUiLpSp1L/Ebr/mf7TRRRvw4RqKKK5uj/2Q==", "url": "https://www.eglin.af.mil/About-Us/", "type": "video"}, "303": {"title": "Facts - Luke Air Force Base", "snippet": "", "uploaded": "", "thumbnail": "data:image/jpeg;base64,/9j/4AAQSkZJRgABAQAAAQABAAD/2wCEAAkGBwgHBgkIBwgKCgkLDRYPDQwMDRsUFRAWIB0iIiAdHx8kKDQsJCYxJx8fLT0tMTU3Ojo6Iys/RD84QzQ5OjcBCgoKDQwNGg8PGjclHyU3Nzc3Nzc3Nzc3Nzc3Nzc3Nzc3Nzc3Nzc3Nzc3Nzc3Nzc3Nzc3Nzc3Nzc3Nzc3Nzc3N//AABEIAEEAdAMBIgACEQEDEQH/xAAcAAABBQEBAQAAAAAAAAAAAAAAAgMEBQYBBwj/xABAEAACAQMCAwMIBgcJAQAAAAABAgMABBESIQUxQQYTURQiMmFxgZGhByMzQrHRFRZScpLh8ERTY4OTssHC0iT/xAAYAQADAQEAAAAAAAAAAAAAAAAAAQIDBP/EACQRAAICAQMEAgMAAAAAAAAAAAABAhEDBDFRExQhQRJhFSJS/9oADAMBAAIRAxEAPwDXDs9cnGrulx/ilvwUU6vZ1j9pOo/dD/8AuryS+Fsmu/Hky5A71mzHk8vO6e8CpK/XIrq4dCNmU5BrVYMP8nK9Rl5KCPs1a85bi5I8BJp/nTv6A4ahGI5H/elc/wDNXXdVEv7lbQxRIolupzphh1Y1HGck9FHU/DJwDax4l5pE9fLLxZX3MPDLBIwOHxzTOdMMQUFnPv6DqTsKbsuCxKz3F7FBJcyYyqJiOIdFRf8Asdz8ALC04SkVx5Zct398ykNLuAAfuqudlHx6nc1O7qqUYbtCeSeyZV/oyz62kH+mKiXXB4Q/f2tvHrUYMR2WQeA/ZPr+Pqxn0xdqLzhpsuF8JvDD3yNJcSQPh8Zwq6huOp235VSfRR2r4j+sEXCry4ury3vMqquzStG/PUCTkLgHPTr7ZlLG3VGkY5FH5WelScLsuJWzJC1xauGwxikKyRnwIOR+fSkL2aiWBI/Lb3vAMGXWpLesggj5VfT8PMriWFu6uFGFkxzHgw6j+hiu27l3MM8fdXAGSmchh4qeo+Y64o+GJvzFC6mWv1bMvL2YvlH/AM3G5P8APtkf/bpqntrTtSl0bZ+HWzIpbEzy6EdRyIxqwT4GvSVti3IGu+Stn0TWctPp36NY6jOvZgXTjEB+u4NcSDxt5I2HzcH5VHm4kIWxc2l9AQM+faS4+OnT869FaAqcEEUnuzUPRYHsNa3Mtzy5+P8ACVYiS/tVfqHlUH4E0V6c0IJ3UH3UVHYY+SvyE+Cc8UUiFHCMp5hsEGmWsbfJaL6l/wBqI6c+0cj7wap14vfCVQk8DLq3BK+cKnG+ll2Z1X93asu8i/Q46NvZjXFOItwlIxMUlMpKxNoYed01Yz49Meyp1rYxQFpHYS3D/aTMN29Q8AOgH45JhtL5ysZASpyMnODVXNc3t/3jC7Kd3M6d3rAyAeeR0xjnSWr+i5aOl4ZqSF9W1eXfSJ2naS7n4VayaLeHKyFSQZG6jIPIcseI9lW93cSWUEt2LwRtEpI+t3J8PX/OvJ7+5j7iSaaXUzAnUxOWb389/XVRzvKgjhWN2/JQ8QPetmZPMG2pa3X0NXXC+FdoZDd5Se4hMUMr8lyQce/T8qx6qDGikkqBudt6e7/uHgkjJVncpqxjpyz/AF1q062G/Kpn0/JpUFndVVRkknAApue3jnQK59E5VlbBQ+IPQ15NxTtfc33Zq04SCwKoEuZs/ahcAD5b1f8AYLtQ0sP6Kup1W4VCLeV+TKB6J9Y/D2bt5mvRmtP9m1sp3aW4t3k1vbsoLgY1AqCMjx36fLlUvJXcuR76ytnxS4g4nxaWeIapbiMRguNOkRIDgk+INWEvHFCa2icInnMwKkADc9anuY7B0JHOC3cXEbQNHfSSNEFWTQ2cNjr66gdoeLXPCeKcLtbdu8W7k0uZc5XzkG3LoxrMdk+Ptw60lhitpZpLiUOmhdXTGMZG9K7ReVXfaOwhmLCRSh884VCxyFz4+afaaw+SSo6Xjk3fo9FkkAbAjJ9hFFY2LiN/GmgSkAbAEcqK07pnP2qMSO2Vyf7LD/E1dPbC7I2tYPfq/Os4D4ZpQrl6cOCqL/8AW6+6W9t/Cfzrn63X/wDcW/8ACfzqgJpOqjpw4GWPF+M3/GI4raQQxx69RKg+7r7aiyRyWlm5uVSWAekFPT1g9KjmRkUshGrHM9KYluGkjAEuGIOdR2I9ddGNJKkNOhMSWmoaZjDG3ofe/r+dPJFPGl1bpemSGdQpGkdG1A+I3+NUMNi50hOfQc8HrV40T2dtptgJZMDOdqudrYdprYf4VxjyISwTzQI8YGe9QFfdVnHx29icSQmCNxyZIFBHvxWMuIy0mi6J1S+K7r4EVfoytCo1HUnm+djOOnvrPJFbhTZav2i4q5JN2c+OhfypmfjHEJ42jlu3KMMEYXBHwquLYrhesaS9CLbhPHrzhMveWjRlgMDvI9WKsL3tUvEriKfiEDGWLGhopNI2yeXvNZcnNIOKGk9yvlLk3MnbrW5ZpbxSTnCkY/GisGRXKjpRFbHQzL1zTglB8PhTIA8dvbQyrjbnWpI8XAG9J71fHNRzkDmcUg4z4U6GPmdN8jbrUMsVSXTuFGQfVtSu71ZIenxKnkxiSN9RXSxYbVcXQHLaONTqfffPrNK8pVTv1Oygb1Fite7OY2Zc+Bp2GFI5u8kDsQMjBG5qpSUkCK67uJZ74yxHQ+wCncmrW1upm82aFMoujbl6zmlJHBb4ltwGuX85pCu49maPQHiTud6U52qKujus9a7n31xSDzwKDjoayJAkAmkk59lBLDniks5O3SgANFIOM70UCHB6Qrp5UUUwDpTMnpGiigBMP2lPr1oooGLj5mg0UUgELzWnZPsxXaKAGfvGkr0oooAU3Km/vUUUCOHnRRRQB//Z", "url": "https://www.luke.af.mil/Facts/", "type": "video"}, "304": {"title": "UPDATE: Shaw AFB deceased pilot identified > U.S. Air Force ...", "snippet": "", "uploaded": "", "thumbnail": "data:image/jpeg;base64,/9j/4AAQSkZJRgABAQAAAQABAAD/2wCEAAkGBwgHBgkIBwgKCgkLDRYPDQwMDRsUFRAWIB0iIiAdHx8kKDQsJCYxJx8fLT0tMTU3Ojo6Iys/RD84QzQ5OjcBCgoKDQwNGg8PGjclHyU3Nzc3Nzc3Nzc3Nzc3Nzc3Nzc3Nzc3Nzc3Nzc3Nzc3Nzc3Nzc3Nzc3Nzc3Nzc3Nzc3N//AABEIAEEAdAMBIgACEQEDEQH/xAAbAAACAwEBAQAAAAAAAAAAAAAEBQADBgEHAv/EAEMQAAEDAwIDAwYJCQkAAAAAAAECAwQABRESIQYxQRNRYRQiMoGhsQc0YnFykbLB0RUlM0JSc4Ki8CM1RFR0kqPS4f/EABkBAAIDAQAAAAAAAAAAAAAAAAEDAAIEBf/EACYRAAICAQQBAgcAAAAAAAAAAAABAhEDBBIhQTFxkRNCUWGBwdH/2gAMAwEAAhEDEQA/AGf5MgqHxYo/duqH2tVdFljqH9m++39JIX+FFIWpJwRn1Ve46EoO4B8OlIbg+jXDV6mPziSfblQ0NqLiXUOFSR5uDtjmPWK0nBbmOH2EjYJW4MfxmkV7kr8ijnI2eWPYmmfBTuqxJPc+8P5zSuOaNufJLLpoZJeXZqg7ULtCa64V0DAwhx3IpfPlNRIzkiQrS02nUo116U02oJcebQpXohSgCfmrJ/CBLUmLFig4DrmpXiBvRL44PJNQ+oA5e73d5BFubkNt581qO1qVj5Rwd/mwPnoyBep0Cb5DfUqGSBrcSEqbJ5ZxsR49K0HAqn53DkctyUI7BxbaklKiSByHpbbEdK+OKWotztGm4MqiXFpt5xrtE6ipLRwrJG2FAggH9oHG1RX5OhklgWR6dwrq+/U+300slN7Gr7M+ZVoiurOVaNKiepSSn7q+3UZzTEzlzi4tpmelM56UsdhurOEIJ9VO50+JEeQ06lxSlgkaEZxirod4tiSCHUg9ygR76Ym6F0IW+G7q8nW1DcKTyNSts3xLHSgBDzWB3LFSjuZKQvU+6tlGspyNj2aNINfSUKLRKSD4Yq06SjAKe8476AffU0vCFEEbY8awOTboe4pKwW8ZFtRkcpB+z/5TfgRX5kWO6U79rP30kubynrbuSdMhPT5KvwptwEr80yQekxz3JNNRsfOih6v9mnzQl2lKhWyVJQAVNNlQz30Vmgryy7ItMtmPjtVtKCQeu3L18qhjM9ZLmy6S9K7MqO5WtQBPrpZx47EcYiSIkhtxLTulxLbgUEBXU93KslBbt8WambNDq0tuAON6QcjO4xWxtzfC8dlqM8y23bX3U9qtTuok5BQlagdhnGRy59N6G2pG6ORqN8cc+wx+DG4pYbukd3VpbSJACBknAIVgdeSaJvC24Ngn+TTO3U/EjmQHwRJU4vCQtzoMtpxjA3SaRybDdbdcHpvDAklgOFAQjzXWuukpPpJxgjmeigCDRgbvF5S0jiRluLHS4gOPqbCH3B0RgbgE75IAGOtWimltG53iyZlqVJVw2uw/htstWOKF8yFK9RUSPYRRjtVW9SFRyGFlyMlRTHWeamxyPj1weowetfbpq3g5c5bpOT7Mtd8C+wweRbXn2VW+0lWcJzjxqX4pF+t+rZJS4D821WOupbeSiO0VNH03FqICfCm7qQmUbYuLTWd2Ek/MPwqUc4pCiFaSnI5KxmpQ+IH4bD0SlNgaU6SkYqh6QXCdSSCRzzvTNHDV5WrPZttg89Tg+7NXt8HzyQpx2MO/BJ+6s23mxj3NUZ2Xj8krOf8AEt9fkOU4+D5YNtnDPozlj+RFCcW29FqtSAJTDrjslGUN7FICHPHxr5+Dx8Jg3LP+eJ/4m6suzfJVooL7/wBNxqoW4XGHbo5fnyW2Gh+ss8/mHX1Ui4l4jNsaQ1FCFSXElWFn0UjrjrXnN1kPXNwvSn1vOK/aOceA7qso2YHKgW5T2J1zkSmWB2C3lKDRJGAT7K1Fl8husZ1u6REMtPt6U9lklJTjzjnmeX1Vg1tutvZW2pKRzcRvt4itshsw/JmY7ofw3qUpWAlKVb7ADc7D+hVpKqoKncWg9i3cSQY5iW6VEu1t20JfPnNgZwAoKSobEgDJAzsBTKBZ7rJCkXZyPFiKx2kSHqy8ByDiySSO8A4PWkbc123zPMUtKVboUk7DPT69/Wa21vnInw0SEAgKyCD4f1mpuZVJBGyUgJAAAwAKHdVVi1UK8uqkMrxOo/lm3acklDuNPPO1Ly3c1PBfkz2nPJ1QB8OeKv4tkeTXK2yAFeZ2nopzvtigF3a6S/0UeSoHqrCBT14KSXIcW7jsCR/EoE1ylxavCzqPYpPcpZJrlQHIzkcRXVXxi7voHi/2f3il0m5Jd+MTVO/SUtz271q4/CNoZxqbccPyl492KOatNtj/AKKEwCOpTk+2s9ROq9dk+WKX4POg72qimPHkOn5DYx78+ythwhFfhW95T6FNqkPlzs1c0+alO/8AtzTw6UDCQAO4CqVL3o8dGbNqMuXibMPfZEeVPDze7o1FxfXckJHjhIH10AwtsHmCNQ9HfYnnQt0KGpjriG8ZeUvIGyhqOaXMuiHLLQWXEg+aTtlJHWmJGWUrdnpKbFAdtKf7RCJxbBDfajOSNQOe7G9JrNKhMPOouDyEAoHY6lhAOFFJH1Ad9AMXJ8RvJkSnTHWDpQV5AI/V8B4cqqbcURlQAAJA78Hff11X1GRnGElKK9x/fJ1vdZJgIKVIAOkpWQR184pAPT2024NlpUxIjBYJb0q09QSMH3CsFOuCkNFlRyVbHu8Ka8LTksXVl1TzQUpJacQk808wceB3+upt4BPJvldV6HozjlCPOV11dBuuUEAqkKB3IBxQDy85q55fOgHV1ZEIXN6lCqXvUogN4aqVUqUocVOcqHXUqUSjPNLl8WX/AKh37RpE58aR+7FdqU2IljG3/FnP3qPcaYJ/W+kPtGpUoMKApP6ZP0/+9DWr+8h9JXuNSpR6B2evuchQjtdqUteRgA91oF7rUqVcAIr0qlSpUIf/2Q==", "url": "https://www.af.mil/News/Article-Display/Article/2243754/update-shaw-afb-deceased-pilot-identified/", "type": "video"}, "305": {"title": "Air Force BMT adjusts schedules, locations to sustain mission ...", "snippet": "", "uploaded": "", "thumbnail": "https://encrypted-tbn3.gstatic.com/images?q=tbn:ANd9GcQq7O1r3Y-BWVb3n3K1LaABPGkzJ_zDJ2yqthlgZYVybL-DyrLKl7WRYQk", "url": "https://www.af.mil/News/Article-Display/Article/2127647/air-force-bmt-adjusts-schedules-locations-to-sustain-mission-readiness/", "type": "video"}, "306": {"title": "Edwards Air Force Base - Home | Facebook", "snippet": "", "uploaded": "", "thumbnail": "https://encrypted-tbn1.gstatic.com/images?q=tbn:ANd9GcTeh82VS7Bpyj1aFWsZsJ-hJJY4dxAmQlN8eYxp4hhI2OdLKQ4zjmk40L3F", "url": "https://www.facebook.com/EdwardsAirForceBase/", "type": "video"}, "307": {"title": "Second Air Force: Building Airmen for tomorrow's Air Force ...", "snippet": "", "uploaded": "", "thumbnail": "https://encrypted-tbn1.gstatic.com/images?q=tbn:ANd9GcRSWiO7NrPzLlOxM2O6lLQ3unlG7Zg5tDG8w2COPylZ9kId8tyXLFOFCEeiuns", "url": "https://www.af.mil/News/Article-Display/Article/2319371/second-air-force-building-airmen-for-tomorrows-air-force/", "type": "video"}, "308": {"title": "Around the Air Force: SECAF Visits Whiteman Air Force Base ...", "snippet": "", "uploaded": "", "thumbnail": "https://encrypted-tbn2.gstatic.com/images?q=tbn:ANd9GcQWiJoUEnp-4JgWgxXyWxaJP9LJgqiTS_Eu_0N1cSeXkeqLcIUlHOPtAzk", "url": "https://www.af.mil/News/Article-Display/Article/2225428/around-the-air-force-secaf-visits-whiteman-air-force-base-c-17-makes-technologi/", "type": "video"}, "309": {"title": "Hurricane Season - Eglin Air Force Base - Eglin Air Force Base", "snippet": "", "uploaded": "", "thumbnail": "https://encrypted-tbn0.gstatic.com/images?q=tbn:ANd9GcSqlM8d2wYSmEo2xa4NjxoJPYr_ucGbJDenAxnhzcHvLOG5caSLpCVq0IU", "url": "https://www.eglin.af.mil/About-Us/Hurricane-Season/", "type": "video"}, "310": {"title": "McConnell Air Force Base - Home | Facebook - Wichita", "snippet": "", "uploaded": "", "thumbnail": "https://encrypted-tbn2.gstatic.com/images?q=tbn:ANd9GcReuMQ7xS-rDBEIeW5j68rYAe56tcVOvEukX2h8uMYxZhTHa267gWTxfQve", "url": "https://www.facebook.com/22ARW/", "type": "video"}, "311": {"title": "Tyndall Air Force Base - Home | Facebook", "snippet": "", "uploaded": "", "thumbnail": "https://encrypted-tbn3.gstatic.com/images?q=tbn:ANd9GcRT3sCTahJCwBoZyPjClQqY1-AWRceDpj4m5K_jhoD4qdmIA24NNUasnsBz", "url": "https://www.facebook.com/325FWTyndall/", "type": "video"}, "312": {"title": "Nellis Air Force Base - Home | Facebook", "snippet": "", "uploaded": "", "thumbnail": "https://encrypted-tbn2.gstatic.com/images?q=tbn:ANd9GcRMhtwmVk739lFEHwsbGI7aGbMCUxIM90nykHbXhb5RHUwvvUZM8KH--to", "url": "https://www.facebook.com/NellisAFB/", "type": "video"}, "313": {"title": "UPDATE: Shaw AFB deceased pilot identified > U.S. Air Force ...", "snippet": "", "uploaded": "", "thumbnail": "https://encrypted-tbn2.gstatic.com/images?q=tbn:ANd9GcSDAGBD9OGMnl3R7j3l5eWDPuupoYxfyBwy-e4CTGaIYeRDQe0Xq_m8eio", "url": "https://www.af.mil/News/Article-Display/Article/2243754/f-16-crashes-at-shaw-afb/", "type": "video"}, "314": {"title": "Air Force Academy Homepage", "snippet": "", "uploaded": "", "thumbnail": "https://encrypted-tbn3.gstatic.com/images?q=tbn:ANd9GcR4e0pm0TKSVVR9tI902hXFBmhqZFmkOyZfPvBRc7H3ibkwf9ItCqbTkzeH", "url": "https://www.usafa.af.mil/", "type": "video"}, "315": {"title": "Scott Air Force Base - Home | Facebook", "snippet": "", "uploaded": "", "thumbnail": "https://encrypted-tbn0.gstatic.com/images?q=tbn:ANd9GcTaQzlzkeJPscH4eQ5HjGp5Jzu2CIoJw7jVPWK8s-qmpz-ABouF-7XYWJ70guc", "url": "https://www.facebook.com/ScottAirForceBase/", "type": "video"}, "316": {"title": "3rd Annual Innovation Rodeo \"Call for Topics\" > Barksdale Air ...", "snippet": "", "uploaded": "", "thumbnail": "https://encrypted-tbn2.gstatic.com/images?q=tbn:ANd9GcSKwtCTds5hjj9YjW4mNaRQgJlshTZbBoLzdEiRFid-P1HMmz-MOEUxaMw", "url": "https://www.barksdale.af.mil/News/Article/2342274/3rd-annual-innovation-rodeo-call-for-topics/", "type": "video"}, "317": {"title": "Altus Air Force Base - Home | Facebook", "snippet": "", "uploaded": "", "thumbnail": "https://encrypted-tbn2.gstatic.com/images?q=tbn:ANd9GcS1xeeKBToPbVU0BvuIFRKmzrOUEFt1Ff8-mXlSaT3aKCxjEwwRs6Gb6nK6", "url": "https://www.facebook.com/97AMW/", "type": "video"}, "318": {"title": "Scott Air Force Base - Posts | Facebook", "snippet": "", "uploaded": "", "thumbnail": "https://encrypted-tbn3.gstatic.com/images?q=tbn:ANd9GcSOyjBBJUFHKbfNvL-9oKDMX5yK3AJrS6Wd0tb_maoGPa2zVf_A3AnTiDR2", "url": "https://www.facebook.com/ScottAirForceBase/posts/", "type": "video"}, "319": {"title": "U.S. Air Force: Life on Base - YouTube", "snippet": "", "uploaded": "", "thumbnail": "https://i.ytimg.com/vi/c-iZDMVL7Rk/default.jpg?sqp=-oaymwEECHQQQQ&rs=AMzJL3lfnahBR3sXX6QPZBwWEqFXel1J8w", "url": "https://www.youtube.com/watch?v=c-iZDMVL7Rk", "type": "video"}, "320": {"title": "Edwards Air Force Base holding hybrid air show ... - KGET.com", "snippet": "", "uploaded": "", "thumbnail": "https://encrypted-tbn3.gstatic.com/images?q=tbn:ANd9GcQm2fXy4eVwpPtEDIk8xJV0VSnr0fZeyVo7iHj_cip9mRHUFL6raUC3MPb7", "url": "https://www.kget.com/sunrise-interviews/edwards-air-force-base-holding-hybrid-air-show-friday-and-saturday/", "type": "video"}, "321": {"title": "Luke Air Force Base Information about Drones/Small ...", "snippet": "", "uploaded": "", "thumbnail": "https://encrypted-tbn0.gstatic.com/images?q=tbn:ANd9GcTWEHDSewKZVGBjQcFRGChi4GGzKl0DzHZsZ9P_pEmjXpcO01N3bMNM0yQ", "url": "https://www.luke.af.mil/Facts/Fact-Sheets/Article/1323299/luke-air-force-base-information-about-dronessmall-unmanned-aircraft-systems-uas/", "type": "video"}, "322": {"title": "Hill Air Force Base celebrates 80th anniversary", "snippet": "", "uploaded": "", "thumbnail": "https://encrypted-tbn2.gstatic.com/images?q=tbn:ANd9GcQbK_iAiGoTnnKywnF5qSurFlIpKFRpb-jVxrGviZzIJGNLHWwzYXjJ1TY", "url": "https://www.hill.af.mil/News/Article-Display/Article/2053827/hill-air-force-base-celebrates-80th-anniversary/", "type": "video"}, "323": {"title": "Andersen AFB KC-135 crew locates missing mariners on lone ...", "snippet": "", "uploaded": "", "thumbnail": "https://encrypted-tbn0.gstatic.com/images?q=tbn:ANd9GcQ6LdqGLV9CqwfLtlo6JBynvQRzm-2VfSYiBhe-QCXBr_2pUaOwSopbgc_7", "url": "https://www.af.mil/News/Article-Display/Article/2299292/andersen-afb-kc-135-crew-locates-missing-mariners-on-lone-pacific-island/", "type": "video"}, "324": {"title": "COVID-19 updates for AEDC, Arnold AFB > Arnold Air Force ...", "snippet": "", "uploaded": "", "thumbnail": "https://encrypted-tbn1.gstatic.com/images?q=tbn:ANd9GcSvrBBEVntnl-cEfCFQe6aT4gtEQSdbb-mVTOHuF72XACnzi1hkD-X0Luo", "url": "https://www.arnold.af.mil/News/Article-Display/Article/2103118/covid-19-updates-for-aedc-arnold-afb/", "type": "video"}, "325": {"title": "U.S. Air Force Honor Guard - AF.mil", "snippet": "", "uploaded": "", "thumbnail": "https://encrypted-tbn1.gstatic.com/images?q=tbn:ANd9GcR9GF9IXCmf_1N8MLM7P5F2DTzvEKD3SShVvJjxoPAht_VY98BgFUZ5cGg", "url": "https://www.honorguard.af.mil/", "type": "video"}, "326": {"title": "Hill Air Force Base Jobs - Job.Utah.Gov", "snippet": "", "uploaded": "", "thumbnail": "https://encrypted-tbn0.gstatic.com/images?q=tbn:ANd9GcTyQYRSsmdPPEJlXPdFePEh-86OFTi46WR_YUrkIeoALGoOg2gyq-TNaSBe", "url": "https://jobs.utah.gov/hillafb/", "type": "video"}, "327": {"title": "US Air Force: Life on Base - Family On-base Housing - YouTube", "snippet": "", "uploaded": "", "thumbnail": "https://i.ytimg.com/vi/jyhR3JAx4U0/default.jpg?sqp=-oaymwEECHQQQQ&rs=AMzJL3kSIOeoIy42N-iw0ozTjlpgCP7vnw", "url": "https://www.youtube.com/watch?v=jyhR3JAx4U0", "type": "video"}, "328": {"title": "Maxwell Air Force Base - Home | Facebook - Montgomery", "snippet": "", "uploaded": "", "thumbnail": "https://encrypted-tbn1.gstatic.com/images?q=tbn:ANd9GcRUoOhrz6PiRYzqHHp3ZPUuR9CKzAvdv0_2PIKrKgXFQSnfZN2LIZkV7TOi", "url": "https://www.facebook.com/MaxwellAFB/", "type": "video"}, "329": {"title": "Air Force unveils new infrastructure strategy to get more value ...", "snippet": "", "uploaded": "", "thumbnail": "https://encrypted-tbn1.gstatic.com/images?q=tbn:ANd9GcSf8AkKGVmz8r-DzdTy6SIMKHexa7j2GFPPqg6BaL763Rj9mqyQ3qw3ifA", "url": "https://www.af.mil/News/Article-Display/Article/1793099/air-force-unveils-new-infrastructure-strategy-to-get-more-value-for-money-impro/", "type": "video"}, "330": {"title": "HOPE campaign focuses on resilience - Robins Air Force Base", "snippet": "", "uploaded": "", "thumbnail": "https://encrypted-tbn3.gstatic.com/images?q=tbn:ANd9GcSznXCieOcoSAXXClk3OjPZIjAuuF4gipAm1TApH_iQ1bteJHqDvL9Mry4", "url": "https://www.robins.af.mil/News/Article-Display/Article/2211155/hope-campaign-focuses-on-resilience/", "type": "video"}, "331": {"title": "US Air Force's 'base in a box' plan hampered by lack of ...", "snippet": "", "uploaded": "", "thumbnail": "https://encrypted-tbn3.gstatic.com/images?q=tbn:ANd9GcQ1DYOo-NvbVqjYjyfiakhhXWwqbrEYolhKu11uMTJr3nz8eBHPpmVwMByW", "url": "https://www.defensenews.com/air/2019/01/02/air-forces-base-in-a-box-plan-hampered-by-lack-of-management/", "type": "video"}, "332": {"title": "Air University teaches space as a warfighting domain ...", "snippet": "", "uploaded": "", "thumbnail": "https://encrypted-tbn2.gstatic.com/images?q=tbn:ANd9GcRb-Pdcz7j_3XoCEB01EUPPPmpvEazcyzZRzCvU82694Ea8yOPoeQivXifS", "url": "https://www.maxwell.af.mil/News/Display/Article/2299066/air-university-teaches-space-as-a-warfighting-domain/", "type": "video"}, "333": {"title": "Space Force begins transition into field organizational structure", "snippet": "", "uploaded": "", "thumbnail": "https://encrypted-tbn0.gstatic.com/images?q=tbn:ANd9GcT5GYZ0ZTzBNTlOzCBiw9oHwzAcxZ40nU8QogOAGHaaHHoLpyAIvn18WGOyAaw", "url": "https://www.schriever.af.mil/News/Article-Display/Article/2287644/space-force-begins-transition-into-field-organizational-structure/", "type": "video"}, "334": {"title": "Pilot killed in F-16CM Fighting Falcon crash at Shaw Air Force ...", "snippet": "", "uploaded": "", "thumbnail": "https://encrypted-tbn1.gstatic.com/images?q=tbn:ANd9GcTMo4MJvbHRNMI_bfeZvFs9z3OBU8JJwiBcPR0yqY04Ecdk-MDzifNLlRk", "url": "https://www.airforcetimes.com/news/your-air-force/2020/07/01/pilot-killed-in-f-16cm-fighting-falcon-crash-at-shaw-air-force-base/", "type": "video"}, "335": {"title": "About Us - Schriever Air Force Base", "snippet": "", "uploaded": "", "thumbnail": "https://encrypted-tbn1.gstatic.com/images?q=tbn:ANd9GcQ_t0eL0QRvN7Vlh06HJhnSVeK7izM-59_PBtfSiOpp_7n0u6OUEQumCGmM", "url": "https://www.schriever.af.mil/About-Us/", "type": "video"}, "336": {"title": "Second to None: Building the Airmen We Need for America's ...", "snippet": "", "uploaded": "", "thumbnail": "https://encrypted-tbn2.gstatic.com/images?q=tbn:ANd9GcSp27fdJLSwfVP0sGsQ7JBABxybnKHDfo42RMCJFYdTAZkWehlKlPShd3ncAsY", "url": "https://www.aetc.af.mil/News/Article/2311477/second-to-none-building-the-airmen-we-need-for-americas-air-force/", "type": "video"}, "337": {"title": "Schriever's Judge Advocate Office - Schriever Air Force Base", "snippet": "", "uploaded": "", "thumbnail": "https://encrypted-tbn3.gstatic.com/images?q=tbn:ANd9GcR0Z1L17cNvNfLG9QjEfPcAQR40i-q2-YYtmEkjfCYKV7iBnXmI313WBKE", "url": "https://www.schriever.af.mil/JA/", "type": "video"}, "338": {"title": "AU K-12 Panel > Maxwell Air Force Base > Display", "snippet": "", "uploaded": "", "thumbnail": "https://encrypted-tbn3.gstatic.com/images?q=tbn:ANd9GcRQjp1MDko-OtPAPaO2CIcJYO-Y8EEmc5CizJfwY0F571BU76zIjR5N4qA", "url": "https://www.maxwell.af.mil/News/Display/Article/2332264/au-k-12-panel/", "type": "video"}, "339": {"title": "Boozman Recognizes Military Service of Late Little Rock Air ...", "snippet": "", "uploaded": "", "thumbnail": "https://encrypted-tbn0.gstatic.com/images?q=tbn:ANd9GcRUvNs5Uh_cDvQ0otVYHCmoBStj2YQdZD2VJ2eX64F_PWQzLXShPdOevBNQk9q4", "url": "https://www.boozman.senate.gov/public/index.cfm/2020/8/boozman-recognizes-military-service-of-late-little-rock-air-force-base-commander", "type": "video"}, "340": {"title": "We Are Laughlin > Laughlin Air Force Base > Article Display", "snippet": "", "uploaded": "", "thumbnail": "https://encrypted-tbn2.gstatic.com/images?q=tbn:ANd9GcTqDozsoeUWOL5lfoPmthTcgEioCi2q_grG7RMApczsEzy1nVcPohx-j9c", "url": "https://www.laughlin.af.mil/News/Article-Display/Article/2068021/we-are-laughlin/", "type": "video"}, "341": {"title": "Tyndall Air Force Base > About > Newcomers > Visiting Tyndall?", "snippet": "", "uploaded": "", "thumbnail": "https://encrypted-tbn0.gstatic.com/images?q=tbn:ANd9GcSnA90JARVPHFDAH90vWmzFa83VD9hJzyzpUSb7fTW7_SqO0EIw5KlAzVw", "url": "https://www.tyndall.af.mil/About/Newcomers/Visiting-Tyndall/", "type": "video"}, "342": {"title": "Seymour Johnson Air Force Base > About Us > Spouse Info", "snippet": "", "uploaded": "", "thumbnail": "https://encrypted-tbn3.gstatic.com/images?q=tbn:ANd9GcSeofGlIEwT3MYtV5C0ooBKOblRfndPfJr_lXZflKChnJaGj97ePffH0tS3", "url": "https://www.seymourjohnson.af.mil/About-Us/Spouse-Info/", "type": "video"}, "343": {"title": "Silent protest planned at highly toxic George AFB to remember ...", "snippet": "", "uploaded": "", "thumbnail": "https://encrypted-tbn2.gstatic.com/images?q=tbn:ANd9GcQFt6f2rSy0VqyUlGbi2x7S2fwt_uAhnvVHg6yp7rhiUQrdoV2QJ0EoS3ak", "url": "https://www.airforcetimes.com/news/your-air-force/2020/07/10/silent-protest-planned-at-highly-toxic-george-afb-to-remember-miscarriages/", "type": "video"}, "344": {"title": "Air Force JAG", "snippet": "", "uploaded": "", "thumbnail": "https://encrypted-tbn1.gstatic.com/images?q=tbn:ANd9GcTRCGPN_eZRvnnRSQdHOkmeCS5PmDlURpm9cYsHOOcOTVsmEz0ltvTawTU", "url": "https://www.airforce.com/careers/specialty-careers/jag/entry-programs/student", "type": "video"}, "345": {"title": "Blended Retirement System > Hanscom Air Force Base ...", "snippet": "", "uploaded": "", "thumbnail": "https://encrypted-tbn1.gstatic.com/images?q=tbn:ANd9GcS2_JLOieD84iwBzA367LX4Og2Too84EJs6u3tiESnId_fcAitidcu2WCIZ", "url": "https://www.hanscom.af.mil/About-Us/Fact-Sheets/Display/Article/1092217/blended-retirement-system/", "type": "video"}, "346": {"title": "Kirtland Air Force Base > Home - Kirtland AFB - AF.mil", "snippet": "", "uploaded": "", "thumbnail": "https://encrypted-tbn2.gstatic.com/images?q=tbn:ANd9GcTNCOulqSlFlkPkqHskEW6N_E_e_GvjEc0F-jzcai-FdcV1DKjyPAKmA9Gp", "url": "https://www.kirtland.af.mil/Home/videoid/742719/", "type": "video"}, "347": {"title": "F-35 fighter jets begin transfer to Alaska Air Force base", "snippet": "", "uploaded": "", "thumbnail": "https://encrypted-tbn3.gstatic.com/images?q=tbn:ANd9GcQ1DYOo-NvbVqjYjyfiakhhXWwqbrEYolhKu11uMTJr3nz8eBHPpmVwMByW", "url": "https://www.defensenews.com/smr/frozen-pathways/2020/04/23/f-35-fighter-jets-begin-transfer-to-alaska-air-force-base/", "type": "video"}, "348": {"title": "coronavirus - Offutt Air Force Base", "snippet": "", "uploaded": "", "thumbnail": "https://encrypted-tbn1.gstatic.com/images?q=tbn:ANd9GcT_kNQTkuZ8jHXsfQuP2pGHCZfX1id1O9n3XvkGJTkICd8FPpDYft-iZ4MS", "url": "https://www.offutt.af.mil/Home/coronavirus/", "type": "video"}, "349": {"title": "COMACC visits Mountain Home Air Force Base", "snippet": "", "uploaded": "", "thumbnail": "https://encrypted-tbn0.gstatic.com/images?q=tbn:ANd9GcSyFNnwyfYVerMWxgCESedcRcKv5eK4FJMpfQxYlQn5L9DstexbfjuO7M5M", "url": "https://www.mountainhome.af.mil/News/Article-Display/Article/1806263/comacc-visits-mountain-home-air-force-base/", "type": "video"}, "350": {"title": "Kirtland Air Force Base > Home - Kirtland AFB - AF.mil", "snippet": "", "uploaded": "", "thumbnail": "https://encrypted-tbn3.gstatic.com/images?q=tbn:ANd9GcS10wwudEvd2NtMrDIAF8Ahrbud2gG5RbaxAgzIg4XQrdAg8mJCxL0IyK6v", "url": "https://www.kirtland.af.mil/Home/videoid/735956/", "type": "video"}, "351": {"title": "Cannon Air Force Base water contamination shuts ... - Lubbock", "snippet": "", "uploaded": "", "thumbnail": "https://encrypted-tbn1.gstatic.com/images?q=tbn:ANd9GcRjWZYj9m5FbFg83zBlP3Me8HM0sZW3EDN-oaTHClbCQAS6k6d-fUzt2q0i", "url": "https://www.kcbd.com/2019/02/25/cannon-air-force-base-water-contamination-shuts-down-clovis-dairy/", "type": "video"}, "352": {"title": "Robins Proud: H.O.P.E. providers > Robins Air Force Base ...", "snippet": "", "uploaded": "", "thumbnail": "https://encrypted-tbn3.gstatic.com/images?q=tbn:ANd9GcSznXCieOcoSAXXClk3OjPZIjAuuF4gipAm1TApH_iQ1bteJHqDvL9Mry4", "url": "https://www.robins.af.mil/News/Article-Display/Article/2211053/robins-proud-hope-providers/", "type": "video"}, "353": {"title": "Pilot Height , Fitness Tests Suspended and Keesler AFB Basic", "snippet": "", "uploaded": "", "thumbnail": "https://encrypted-tbn1.gstatic.com/images?q=tbn:ANd9GcQhXY-uQ3kHMBycQqE5u7hRcOLp0p1E9ft3uqHHfOhAyFvFsaa92iB12Etv", "url": "https://www.af.mil/News/Article-Display/Article/2200791/around-the-air-force-pilot-height-fitness-tests-suspended-and-keesler-afb-basic/", "type": "video"}, "354": {"title": "About Us - Second Air Force - AF.mil", "snippet": "", "uploaded": "", "thumbnail": "https://encrypted-tbn3.gstatic.com/images?q=tbn:ANd9GcTd83PYlaCyN_-e7La54LNL73gij94W1aJBFTnUQSPfSdF0QJIza_eTeZ5R", "url": "https://www.2af.aetc.af.mil/About-Us/", "type": "video"}, "355": {"title": "JADC-2 Emergence, Space Force Civilian Jobs, Tyndall AFB ...", "snippet": "", "uploaded": "", "thumbnail": "https://encrypted-tbn3.gstatic.com/images?q=tbn:ANd9GcRAS3jtOjzpWeLXJAN-2nO9C55RxGKdZ0PctGpDe1mIP_qBpw1-SzFKDWA", "url": "https://www.af.mil/News/Article-Display/Article/2076561/around-the-air-force-jadc-2-emergence-space-force-civilian-jobs-tyndall-afb-upd/", "type": "video"}, "356": {"title": "Air Force update for COVID-19 > Malmstrom Air Force Base ...", "snippet": "", "uploaded": "", "thumbnail": "https://encrypted-tbn2.gstatic.com/images?q=tbn:ANd9GcTJL5l2DaPTVv5iVvcZErSqcdbcm_b5JClbRxkMar_7ZBUgCrFOovcq_KH4", "url": "https://www.malmstrom.af.mil/News/Article-Display/Article/2179566/air-force-update-for-covid-19/", "type": "video"}, "357": {"title": "Kirtland Air Force Base > Home - Kirtland AFB - AF.mil", "snippet": "", "uploaded": "", "thumbnail": "https://encrypted-tbn2.gstatic.com/images?q=tbn:ANd9GcQ31Cnm4kXLgcRCHnXr_xJZNo_gJKozUcgNFFDtIR6DT1Frt_vOyOlRXXOa", "url": "https://www.kirtland.af.mil/Home/videoid/730659/", "type": "video"}, "358": {"title": "About Us - Dobbins Air Reserve Base", "snippet": "", "uploaded": "", "thumbnail": "https://encrypted-tbn1.gstatic.com/images?q=tbn:ANd9GcQs_pWh9SXJ36GnkI9BYFZVpSmVRnKobEqTtwDd45RBdBw6LohA0x8e0UYA", "url": "https://www.dobbins.afrc.af.mil/About-Us/", "type": "video"}, "359": {"title": "MacDill Air Force Base > STEAM > Why the 'A'", "snippet": "", "uploaded": "", "thumbnail": "https://encrypted-tbn2.gstatic.com/images?q=tbn:ANd9GcT_H3Jp-s3O8qAEKlYnSXQc-V6pBsSf5-21xfJeSxSbKlK3VvDyPJsZr04P", "url": "https://www.macdill.af.mil/STEAM/Why-the-A/", "type": "video"}, "360": {"title": "Mercer, Robins Air Force Base Announce Partnership ... - Macon", "snippet": "", "uploaded": "", "thumbnail": "https://encrypted-tbn2.gstatic.com/images?q=tbn:ANd9GcTcZteQOYimq3HGFF9ZNqwIKe8qM3yAUTJ7f2m6nTyGgb7sVkRP9YFShKdTKHA", "url": "https://news.mercer.edu/mercer-robins-air-force-base-announce-partnership-to-bring-software-development-center-to-downtown-macon/", "type": "video"}, "361": {"title": "Whiteman Air Force Base - Home | Facebook", "snippet": "", "uploaded": "", "thumbnail": "https://encrypted-tbn1.gstatic.com/images?q=tbn:ANd9GcRq07hXDRxgk71ofKVaUxMQi54Rta8ahpmjfH1L6KU5LCDcDOCcRSXUI7pu", "url": "https://www.facebook.com/WhitemanAirForceBase/", "type": "video"}, "362": {"title": "Moody Air Force Base - Home | Facebook", "snippet": "", "uploaded": "", "thumbnail": "https://encrypted-tbn2.gstatic.com/images?q=tbn:ANd9GcQcvRv3qt-KY80QaJgq3frO4gInpbREWKrw0tEOFqiiJJZ6LrWtfeE1166x", "url": "https://www.facebook.com/moodyairforcebase/", "type": "video"}, "363": {"title": "Vandenberg AFB supports missile flight test > Vandenberg Air ...", "snippet": "", "uploaded": "", "thumbnail": "https://encrypted-tbn3.gstatic.com/images?q=tbn:ANd9GcSFDbcWlfa-6m0B0RGdyfmDD3UkSZg4hBx255EforVLOphQwZbtYhedh_8", "url": "https://www.vandenberg.af.mil/News/Article-Display/Article/2038928/vandenberg-afb-supports-missile-flight-test/", "type": "video"}, "364": {"title": "The Air Force now has its own tattoo shop - Military Times", "snippet": "", "uploaded": "", "thumbnail": "https://encrypted-tbn2.gstatic.com/images?q=tbn:ANd9GcSkaNzc1xLzgpzcBpUCMCZmvP9L3dKZ1VTVpFIy6yxo-zHrzB9YLlYfnYXJ", "url": "https://www.militarytimes.com/off-duty/military-culture/2020/09/23/the-air-force-now-has-its-own-tattoo-shop/", "type": "video"}, "365": {"title": "Whiteman Air Force Base > Community > Tax Toolkit", "snippet": "", "uploaded": "", "thumbnail": "https://encrypted-tbn0.gstatic.com/images?q=tbn:ANd9GcQwf32_E675ttzybcZSY_869xbKd2S5amfA5VnncMSrQWsIKS2YNQGVmzE", "url": "https://www.whiteman.af.mil/taxcenter/", "type": "video"}, "366": {"title": "The Air Force Base of the Future: Resilient by Design Video ...", "snippet": "", "uploaded": "", "thumbnail": "https://encrypted-tbn0.gstatic.com/images?q=tbn:ANd9GcSVA6USE6PwbY4UFG9z8AXaC5saxSbDh0rMKKABrmX02JLk-S8zmGZ3XEO_", "url": "https://www.esri.com/videos/watch?videoid=tANLcLw84Ms&title=the-air-force-base-of-the-future-resilient-by-design", "type": "video"}, "367": {"title": "I am an Airman > Hanscom Air Force Base > Article Display", "snippet": "", "uploaded": "", "thumbnail": "https://encrypted-tbn2.gstatic.com/images?q=tbn:ANd9GcQgiQ9u9--_wSuAZSDU0yPGIhAsa0S-MAwkInK2s5bS_YlDiTtO-a3XocA", "url": "https://www.hanscom.af.mil/News/Article-Display/Article/2215990/i-am-an-airman/", "type": "video"}, "368": {"title": "Tech Training Information - Second Air Force", "snippet": "", "uploaded": "", "thumbnail": "https://encrypted-tbn3.gstatic.com/images?q=tbn:ANd9GcQDbn1i5CKutAfQVTMsIrik2dEb4DQo2nEGaidgXMUopIiF-O6CHShTTjOh", "url": "https://www.2af.aetc.af.mil/About-Us/Tech-Training-Information/", "type": "video"}, "369": {"title": "47th Medical Group Virtual Change of Command > Laughlin ...", "snippet": "", "uploaded": "", "thumbnail": "https://encrypted-tbn3.gstatic.com/images?q=tbn:ANd9GcSWme0VaLJnGpTUIhi8WW9qoTArMZtYOvRu0ejyXptU0fDtM-n5kziszF8", "url": "https://www.laughlin.af.mil/News/Article-Display/Article/2244399/47th-medical-group-virtual-change-of-command/", "type": "video"}, "370": {"title": "About Us - Eielson Air Force Base", "snippet": "", "uploaded": "", "thumbnail": "https://encrypted-tbn2.gstatic.com/images?q=tbn:ANd9GcRMa-oEYa_FEOTeyM1QcJxLPzHGJFFomAVKpG9a_DNaa12iXHR-29wMY8U", "url": "https://www.eielson.af.mil/About-Us/", "type": "video"}, "371": {"title": "Offutt Air Force Base Video", "snippet": "", "uploaded": "", "thumbnail": "https://encrypted-tbn2.gstatic.com/images?q=tbn:ANd9GcQ4vYWCRBUb2cFAxW48m6aSRD9dpIQ-m0nsxBaHZLkbz-yJqhLejIYZlYc", "url": "https://www.offutt.af.mil/News/Video/videoid/752079/", "type": "video"}, "372": {"title": "Schriever Air Force Base | Congressman Doug Lamborn", "snippet": "", "uploaded": "", "thumbnail": "https://encrypted-tbn2.gstatic.com/images?q=tbn:ANd9GcS7MZbM3EcGHt0rwgX8I2ZKhSzBqx3qaXtaZhzrUvr74L5ECO-cYBGpew5c", "url": "https://lamborn.house.gov/schriever-air-force-base", "type": "video"}, "373": {"title": "TACE lays down foundation for future UAV test ... - Edwards ...", "snippet": "", "uploaded": "", "thumbnail": "https://encrypted-tbn3.gstatic.com/images?q=tbn:ANd9GcQVVpGcxPKxydXkS_Di-sx5asXCgiGClYr8h3jXxARTWZFoKiIbBF3j4hgG", "url": "https://www.edwards.af.mil/News/Article/1919647/tace-lays-down-foundation-for-future-uav-test-safety/", "type": "video"}, "374": {"title": "Coronavirus: China evacuees arrive at Travis Air Force Base", "snippet": "", "uploaded": "", "thumbnail": "https://encrypted-tbn1.gstatic.com/images?q=tbn:ANd9GcTbiocPH-MOreHfzJ8uulw_XuOVHkbtVJefytYsD_iQTnW6sOa_jDVa9zDVCS8", "url": "https://www.mercurynews.com/coronavirus-350-evacuees-from-wuhan-china-arrive-at-travis-air-force-base", "type": "video"}, "375": {"title": "AFMC championing diversity, inclusion across the mission set ...", "snippet": "", "uploaded": "", "thumbnail": "https://encrypted-tbn1.gstatic.com/images?q=tbn:ANd9GcQSKAJKJRQg9HgMca3Ms1N0tm5qbJrhB29rfQoPpAMSI3o9hO-Uq3JTO1c", "url": "https://www.robins.af.mil/News/Article-Display/Article/2321003/afmc-championing-diversity-inclusion-across-the-mission-set/", "type": "video"}, "376": {"title": "Air Force update for COVID-19 > Malmstrom Air Force Base ...", "snippet": "", "uploaded": "", "thumbnail": "https://encrypted-tbn2.gstatic.com/images?q=tbn:ANd9GcQE8KLXmcnNibQmHBqW__lXgb9GYHcQjasvVSvBK9yxD4DwHgTR9S1MjBLJ", "url": "https://www.malmstrom.af.mil/News/Article-Display/Article/2204749/air-force-update-for-covid-19/", "type": "video"}, "377": {"title": "Critical Air Force base flooded in Nebraska - The Washington ...", "snippet": "", "uploaded": "", "thumbnail": "https://encrypted-tbn1.gstatic.com/images?q=tbn:ANd9GcQIjBTvlgqr1xo_bxN47ZZnFn--05cLVvYrtA-yW9Q_puceeeD0RimRqO4", "url": "https://www.washingtonpost.com/national-security/2019/03/18/critical-air-force-base-flooded-nebraska/", "type": "video"}, "378": {"title": "U.S. Air Force - Watch videos", "snippet": "", "uploaded": "", "thumbnail": "https://encrypted-tbn2.gstatic.com/images?q=tbn:ANd9GcS68oSPjx1hisvlXA0GYi8MsK2_XGwtr9QQiIRjIBLEUoRCNgtobC4YXfr3", "url": "https://www.airforce.com/watch-videos", "type": "video"}, "379": {"title": "SFS updates gate entry procedures - Hanscom Air Force Base", "snippet": "", "uploaded": "", "thumbnail": "https://encrypted-tbn3.gstatic.com/images?q=tbn:ANd9GcQ4LI2vTMUvXKAw2u6VOQixfQwboruxKWOUkvvvImagqmXDqU-KRf7B0Zg", "url": "https://www.hanscom.af.mil/News/Article-Display/Article/2163472/sfs-updates-gate-entry-procedures/", "type": "video"}, "380": {"title": "Kirtland Air Force Base > Home - Kirtland AFB - AF.mil", "snippet": "", "uploaded": "", "thumbnail": "https://encrypted-tbn1.gstatic.com/images?q=tbn:ANd9GcTkMA3lGNF5Y8_VP_E91nsXPpPqiIWI7Lg0a-lHo7b6T3_OdK_0Ri4zwD11", "url": "https://www.kirtland.af.mil/Home/videoid/676334/", "type": "video"}, "381": {"title": "Air Force \u2014 Today's Military", "snippet": "", "uploaded": "", "thumbnail": "https://encrypted-tbn0.gstatic.com/images?q=tbn:ANd9GcRMUAxPKqG4APHt6PK4ITkqcyqXhrzVTXc-TuJFOYLFk8yMtVezTvr1nV92", "url": "https://www.todaysmilitary.com/ways-to-serve/service-branches/air-force", "type": "video"}, "382": {"title": "Push-In ceremony brings new trucks to Robins > Robins Air ...", "snippet": "", "uploaded": "", "thumbnail": "https://encrypted-tbn2.gstatic.com/images?q=tbn:ANd9GcTQn16uQkOjCZrLxupiVYzYhAuPp0Z-K6S4SC3aVzhr4eHgPqRfS4l9cYL-", "url": "https://www.robins.af.mil/News/Article-Display/Article/2211305/push-in-ceremony-brings-new-trucks-to-robins/", "type": "video"}, "383": {"title": "Webster University Luke Air Force Base | Webster University", "snippet": "", "uploaded": "", "thumbnail": "https://encrypted-tbn1.gstatic.com/images?q=tbn:ANd9GcRdfUJToQDV1JDGuzz7FoDuopuCG4vz--hOYVyHygUzf_o492Jk8Y299ME", "url": "https://www.webster.edu/luke/", "type": "video"}, "384": {"title": "U.S. Air Force - Career Detail - Pararescue", "snippet": "", "uploaded": "", "thumbnail": "https://encrypted-tbn0.gstatic.com/images?q=tbn:ANd9GcR4s3jx6B6zEtwWdtWHFebBRWXMAnCbQmbZErW0YRDPmmwjmm1WeXI8amo", "url": "https://www.airforce.com/careers/detail/pararescue", "type": "video"}, "385": {"title": "Trailblazers: AETC honors first women pilots in Air Force history", "snippet": "", "uploaded": "", "thumbnail": "https://encrypted-tbn1.gstatic.com/images?q=tbn:ANd9GcQcjSRq4orVG0UrXLSfA5jCVORJAVpxaFPG3s8zTep740y52Sn2Qd6yHsd3", "url": "https://www.af.mil/News/Article-Display/Article/2242010/trailblazers-aetc-honors-first-women-pilots-in-air-force-history/", "type": "video"}, "386": {"title": "U.S. Air Force - Special Warfare", "snippet": "", "uploaded": "", "thumbnail": "https://encrypted-tbn1.gstatic.com/images?q=tbn:ANd9GcSQh1AL16pWvxQ4SXgVOOevAKCip4BDOAaNl79ySBkmpwzF2jq1B2BgQYRr", "url": "https://www.airforce.com/careers/indemand-careers/special-warfare", "type": "video"}, "387": {"title": "Around the Air Force: Most Influential Honors, and Historic ...", "snippet": "", "uploaded": "", "thumbnail": "https://encrypted-tbn1.gstatic.com/images?q=tbn:ANd9GcRM3yll2tQos-okIDo0V2jHL8jbKrDchqwruTky45ChJtAjqGVLJW87vrQo", "url": "https://www.barksdale.af.mil/News/Article/2364071/around-the-air-force-most-influential-honors-and-historic-first-for-af-academy/", "type": "video"}, "388": {"title": "President Trump at Andrews Air Force Base | C-SPAN.org", "snippet": "", "uploaded": "", "thumbnail": "https://encrypted-tbn2.gstatic.com/images?q=tbn:ANd9GcQaybuUDrlHRjDFQRxedwmJ6bBgE8-3BBI0wzOqtbrx1qPcfkAgxgm30KH9", "url": "https://www.c-span.org/video/?470792-3/president-trump-andrews-air-force-base", "type": "video"}, "389": {"title": "Space Force begins transition into field organizational structure", "snippet": "", "uploaded": "", "thumbnail": "https://encrypted-tbn0.gstatic.com/images?q=tbn:ANd9GcQERYyOY7IzCiWVDi1sANgPLIu6eSxOjj8pTgg97PgLkRwv23OCwmZNlowLsgs", "url": "https://www.peterson.af.mil/News/Article/2287812/space-force-begins-transition-into-field-organizational-structure/", "type": "video"}, "390": {"title": "Aircrew flight equipment gears up > Ellsworth Air Force Base ...", "snippet": "", "uploaded": "", "thumbnail": "https://encrypted-tbn2.gstatic.com/images?q=tbn:ANd9GcREjhv2tgnXS4vL2LdCFfI_2FJTlHroa6GzE8RzcVUr5pwjdDVN_R9XiOTsxNU", "url": "https://www.ellsworth.af.mil/News/Features/Display/Article/1599690/aircrew-flight-equipment-gears-up/", "type": "video"}, "391": {"title": "Los Angeles Air Force Base, Home of Space and Missile ...", "snippet": "", "uploaded": "", "thumbnail": "https://encrypted-tbn1.gstatic.com/images?q=tbn:ANd9GcRXwvQcnrwL98pFsK4ganCndtY8JPbRu4dJQAGQxGpxzXBMNTfJsLOEzbGN", "url": "https://www.facebook.com/SpaceandMissileSystemsCenter/", "type": "video"}, "392": {"title": "Cannon Air Force Base reopen for retirees, VA ... - KFDA", "snippet": "", "uploaded": "", "thumbnail": "https://encrypted-tbn0.gstatic.com/images?q=tbn:ANd9GcQALQVAnd6SGun-aEDmFJZ9fbcdNFvnjDgJhM_9knVSJv75YQq65xGabkAh", "url": "https://www.newschannel10.com/2020/06/09/cannon-air-force-base-reopen-retirees-va-beneficiaries/", "type": "video"}, "393": {"title": "Snakes, robots and books! > Edwards Air Force Base > News", "snippet": "", "uploaded": "", "thumbnail": "https://encrypted-tbn1.gstatic.com/images?q=tbn:ANd9GcRUCm2OcGk0ROvrGbyuJ0P4De61KL8BgcuRd7SReMqtPCP3q1QvjHiY47gX", "url": "https://www.edwards.af.mil/News/Article/1922628/snakes-robots-and-books/", "type": "video"}, "394": {"title": "Craft beer taproom coming to former Castle Air Force Base ...", "snippet": "", "uploaded": "", "thumbnail": "https://encrypted-tbn2.gstatic.com/images?q=tbn:ANd9GcTKN-90PMCIhtks1dlU0N7R8MgOQMjMgYFpuWtwi-OuUdizf_7Tvep1ABJQ", "url": "https://abc30.com/localish/craft-beer-taproom-coming-to-former-castle-air-force-base/5486721/", "type": "video"}, "395": {"title": "KC-135 depot maintenance, first at MacDill - MacDill AFB", "snippet": "", "uploaded": "", "thumbnail": "https://encrypted-tbn1.gstatic.com/images?q=tbn:ANd9GcTuLCFgP7Nm9oGHWlPGalWIsAWVESo7F89pe0q7HUnitn5V78mWsDBg3CbA9ChP", "url": "https://www.macdill.af.mil/News/Article/1910759/kc-135-depot-maintenance-first-at-macdill/", "type": "video"}, "396": {"title": "Shaw Air Force Base pilot killed in F-16 crash on base", "snippet": "", "uploaded": "", "thumbnail": "https://encrypted-tbn3.gstatic.com/images?q=tbn:ANd9GcT4dGTHSMsr0tsac3TdSJG2-HwC9WjdmOc-bGCKtrugc6W4c3ii4KUcp9c", "url": "https://www.live5news.com/2020/07/01/shaw-air-force-base-pilot-killed-f-crash-base/", "type": "video"}, "397": {"title": "Air Force update for COVID-19 > Scott Air Force Base > Article ...", "snippet": "", "uploaded": "", "thumbnail": "https://encrypted-tbn1.gstatic.com/images?q=tbn:ANd9GcSGgOxlTsRli1iH0b6RIiZj6KJcmSSbfXUSl3SDw_sq6wpOlsxLVB4QYsrs", "url": "https://www.scott.af.mil/News/Article-Display/Article/2122758/air-force-update-for-covid-19/", "type": "video"}}
