# Supplementary material for: An architecture for non-linear discovery of aggregated multimedia document web search results
Source: PeerJ Comput Sci. 2021 Apr 21;7:e449. doi: 10.7717/peerj-cs.449 (PMC8080422; doi:10.7717/peerj-cs.449)
Supplement: Supplemental Information 1 — We used each query cached file as the single experimental run. We calculated the mean from 5 iterations and again calculated the mean average of 5 iterations in the end. [file peerj-cs-07-449-s001.zip › QUERY_CACHE/snip_view4]

{"0": {"title": "National Weather Service", "snippet": "National Weather Service \u00b7 United States Department of Commerce. HOME. FORECAST \u00b7 Local \u00b7 Graphical \u00b7 Aviation \u00b7 Marine \u00b7 Rivers and Lakes \u00b7 Hurricanes\u00a0...", "url": "https://www.weather.gov/", "type": "web"}, "1": {"title": "Weather | National Oceanic and Atmospheric Administration", "snippet": "National Weather Service (NWS) provides weather, hydrologic, and climate forecasts and warnings for the United States, its territories, adjacent waters and ocean\u00a0...", "url": "https://www.noaa.gov/weather", "type": "web"}, "2": {"title": "National Hurricane Center", "snippet": "*Spanish translations, when available, are courtesy of the NWS San Juan Weather Forecast Office. Eastern North Pacific (East of 140\u00b0W). Tropical Weather\u00a0...", "url": "https://www.nhc.noaa.gov/", "type": "web"}, "3": {"title": "U.S. National Weather Service (NWS) - Home | Facebook", "snippet": "U.S. National Weather Service (NWS). 911K likes. Official Facebook Page for the National Weather Service. Details: weather.gov/facebook.", "url": "https://www.facebook.com/NWS/", "type": "web"}, "4": {"title": "National Weather Service - Wikipedia", "snippet": "The National Weather Service (NWS) is an agency of the United States federal government that is tasked with providing weather forecasts, warnings of\u00a0...", "url": "https://en.wikipedia.org/wiki/National_Weather_Service", "type": "web"}, "5": {"title": "National Weather Service - YouTube", "snippet": "NOAA's National Weather Service is building a Weather-Ready Nation by providing better information for better decisions to save lives and livelihoods. Learn ...", "url": "https://www.youtube.com/user/usweathergov", "type": "web"}, "6": {"title": "Aviation Weather Center: AWC", "snippet": "Aviation Weather Center Homepage provides comprehensive user-friendly aviation weather Text products and graphics. ... National Weather Service \u00b7 National Centers for Environmental Prediction \u00b7 Aviation Weather Center 7220 NW 101st\u00a0...", "url": "https://www.aviationweather.gov/", "type": "web"}, "7": {"title": "U.S. Tsunami Warning Centers", "snippet": "United States Department of Commerce Go to the NOAA Homepage NOAA / National Weather Service U.S. Tsunami Warning System. NWS Homepage. Home.", "url": "https://www.tsunami.gov/", "type": "web"}, "8": {"title": "National Weather Service | USAGov", "snippet": "The National Weather Service provides weather, water, and climate forecasts and data.", "url": "https://www.usa.gov/federal-agencies/national-weather-service", "type": "web"}, "9": {"title": "Weather Service FACETs program aims to revolutionize storm ...", "snippet": "May 3, 2020 \u2014 The National Weather Service is working to revolutionize severe storm warnings. New technology will help forecasters constantly update, fine\u00a0...", "url": "https://www.washingtonpost.com/weather/2020/05/03/nws-facets-storm-warnings/", "type": "web"}, "10": {"title": "National and Local Weather Radar, Daily Forecast, Hurricane ...", "snippet": "The Weather Channel and weather.com provide a national and local weather forecast for cities, as well as weather radar, report and hurricane coverage.", "url": "https://weather.com/", "type": "web"}, "11": {"title": "National Weather Service Employees Organization", "snippet": "About NWSEO \u00b7 The forecasters, technicians and support personnel of the National Weather Service, the nation's official source for the weather forecasts and\u00a0...", "url": "http://www.nwseo.org/", "type": "web"}, "12": {"title": "Hurricane Delta Heads For Louisiana Coast As A Category 3 ...", "snippet": "3 days ago \u2014 the National Weather Service office in New Orleans says. Delta's possible path includes Cameron, La., which is recovering from Hurricane\u00a0...", "url": "https://www.npr.org/2020/10/08/921549862/hurricane-delta-forecast-to-strengthen-hit-louisiana-coast-friday", "type": "web"}, "13": {"title": "Columbus, GA ,weather: Tornado warning, national weather ...", "snippet": "19 hours ago \u2014 The National Weather Service has issued a tornado warning for some local counties this afternoon, including Muscogee and Chattahoochee\u00a0...", "url": "https://www.ledger-enquirer.com/news/weather-news/article246368190.html", "type": "web"}, "14": {"title": "NOAA National Weather Service (NWS) | LinkedIn", "snippet": "NOAA's National Weather Service (NWS) provides weather, hydrologic, and climate forecasts and warnings for the United States, its territories, adjacent waters\u00a0...", "url": "https://www.linkedin.com/showcase/noaa-national-weather-service-nws-", "type": "web"}, "15": {"title": "National Weather Service (@nws) \u2022 Instagram photos and ...", "snippet": "113.4k Followers, 48 Following, 472 Posts - See Instagram photos and videos from National Weather Service (@nws)", "url": "https://www.instagram.com/nws/?hl=en", "type": "web"}, "16": {"title": "Ameren Illinois earns readiness recognition from National ...", "snippet": "2 days ago \u2014 Each year, the National Weather Service reviews the 11000-plus Weather-Ready Nation Ambassadors \u2013 government, nonprofit, education, and\u00a0...", "url": "https://www.advantagenews.com/news/local/ameren-illinois-earns-readiness-recognition-from-national-weather-service/article_430bfa7a-0a54-11eb-b4c5-033b1a991f8f.html", "type": "web"}, "17": {"title": "National Weather Service says we could see an inch or two of ...", "snippet": "14 hours ago \u2014 National Weather Service says we could see an inch or two of rain thru Monday. Published on: October 10, 2020 | Weather\u00a0...", "url": "https://fredericksburg.today/2020/10/10/national-weather-service-says-we-could-see-an-inch-or-two-of-rain-thru-monday/", "type": "web"}, "18": {"title": "National Weather Service (NWS) | PreventionWeb.net", "snippet": "NWS is a component of the National Oceanic and Atmospheric Administration (NOAA), which is an Operating Unit of the U.S. Department of Commerce. NWS\u00a0...", "url": "https://www.preventionweb.net/organizations/4000", "type": "web"}, "19": {"title": "National Weather Service Weather Alerts: How Many Is Too ...", "snippet": "The National Weather Service is working on creating a new system which significantly simplifies the way they do business with weather \u2013 and other emergency \u2013\u00a0...", "url": "https://www.stwxstrategic.com/weather-blog/national-weather-service-weather-alerts-how-many-is-too-many", "type": "web"}, "20": {"title": "Ameren Illinois Recognized For Safety And Storm ...", "snippet": "2 days ago \u2014 ... For Safety And Storm Preparedness By National Weather Service ... company recognition from the National Weather Service (NWS) as a\u00a0...", "url": "https://www.effinghamradio.com/2020/10/09/ameren-illinois-recognized-for-safety-and-storm-preparedness-by-national-weather-service/", "type": "web"}, "21": {"title": "National Weather Service | Ellis County, TX Official Website", "snippet": "The National Weather Service (NWS) forecast office for Garland is located in Fort Worth. It has a team of meteorologists on hand 24 hours a day, 7 days a week\u00a0...", "url": "https://co.ellis.tx.us/930/National-Weather-Service", "type": "web"}, "22": {"title": "National Weather Service: Latest News, Top Stories ... - Politico", "snippet": "Latest news, headlines, analysis, photos and videos on National Weather Service.", "url": "https://www.politico.com/news/national-weather-service", "type": "web"}, "23": {"title": "NWS: San Antonio may see record-breaking heat this weekend", "snippet": "3 days ago \u2014 San Antonio may experience record-breaking temperatures this weekend, according to the National Weather Service. Meteorologists say\u00a0...", "url": "https://www.mysanantonio.com/news/local/article/NWS-San-Antonio-may-see-record-breaking-heat-15631405.php", "type": "web"}, "24": {"title": "National Weather Service - NWS | Crunchbase", "snippet": "National Weather Service offers weather, water, and climate data, forecasts and warnings for the protection of life and property.", "url": "https://www.crunchbase.com/organization/national-weather-service---nws/", "type": "web"}, "25": {"title": "National Weather Forecasting, LLC | THE WEATHER ...", "snippet": "Use National Weather Forecasting, LLC \u2122 services.Storm warning service is our specialty, for business or government agencies. Read more about our Exclusive\u00a0...", "url": "http://www.nationalweatherforecasting.com/", "type": "web"}, "26": {"title": "OU researchers, National Weather Service to deploy mobile ...", "snippet": "2 days ago \u2014 One of the National Oceanic and Atmospheric Administration National Weather Service's current radar at Lake Charles is inoperable due to\u00a0...", "url": "http://www.oudaily.com/news/ou-researchers-national-weather-service-to-deploy-mobile-weather-radar-to-monitor-hurricane-delta/article_83102fde-0a5d-11eb-95fb-33e3e3bd980d.html", "type": "web"}, "27": {"title": "National Weather Service proposal would drop 'advisories' as ...", "snippet": "Jun 16, 2020 \u2014 After years of hearing terms such as \"winter weather advisory\" and \"special weather statement\" while then trying to figure out what that actually\u00a0...", "url": "https://www.foxnews.com/us/national-weather-service-proposal-advisory-severe-weather-notification-revamp-special-message", "type": "web"}, "28": {"title": "National Weather Service Forecast - Town of Townsend - New ...", "snippet": "National Weather Service Forecast. Click here to view the National Weather Service Forecast. Visit Us: 141 Main Street Townsend, DE 19734. Contact Us:.", "url": "https://townsend.delaware.gov/national-weather-service-forecast/", "type": "web"}, "29": {"title": "National Weather Service asking for help locating missing ...", "snippet": "2 days ago \u2014 EUREKA, Calif. (KIEM) \u2014 The National Weather Service in Eureka is asking for the public's help to find some missing buoys. The buoys were\u00a0...", "url": "https://kiem-tv.com/2020/10/09/national-weather-service-asking-for-help-locating-missing-buoys/", "type": "web"}, "30": {"title": "Oklahoma technicians key to fixing a National Weather ...", "snippet": "4 days ago \u2014 The main Doppler radar for the National Weather Service near the U.S. capital went down suddenly, but six Oklahoma technicians are fixing it.", "url": "https://nondoc.com/2020/10/08/oklahoma-technicians-key-to-fixing-a-national-weather-service-east-coast-radar/", "type": "web"}, "31": {"title": "Download the 8 p.m. National Weather Service update on ...", "snippet": "2 days ago \u2014 Hurricane Delta is continuing to weaken very slowly. We just had a wind gust of 94 mph here in Lake Charles. Winds should start decreasing\u00a0...", "url": "https://www.eunicetoday.com/news/download-8-pm-national-weather-service-update-hurricane-delta", "type": "web"}, "32": {"title": "National Weather Service simplifying alerts | StormTeam 3 ...", "snippet": "Jun 29, 2020 \u2014 SHREVEPORT, La. - The National Weather Service is restructuring it's watches, warnings and advisories to make them easier to understand.", "url": "https://www.ktbs.com/weather/national-weather-service-simplifying-alerts/article_66fdb54a-b806-11ea-bd08-63abd005d8fa.html", "type": "web"}, "33": {"title": "National Weather Service radar to receive needed ... - WGRZ-TV", "snippet": "4 days ago \u2014 \u2014 Announced late last month, the National Weather Service's radar in Buffalo (KBUF) will be taken offline for routine maintenance beginning\u00a0...", "url": "https://www.wgrz.com/article/weather/national-weather-service-radar-to-receive-needed-maintenance/71-7ed105cb-6a51-409f-953d-420ae1dd1731", "type": "web"}, "34": {"title": "Updated forecast dampens Bay Area's hopes for rain", "snippet": "4 days ago \u2014 National Weather Service initially said up to half an inch of precipitation was possible\u00a0...", "url": "https://www.mercurynews.com/updated-forecast-dampens-bay-areas-hopes-for-rain", "type": "web"}, "35": {"title": "Ameren Receives Special Recognition by National Weather ...", "snippet": "4 days ago \u2014 Ameren Illinois has received special recognition from the National Weather Service. Ameren officials announced today they have been named\u00a0...", "url": "https://wlds.com/ameren-receives-special-recognition-by-national-weather-service/", "type": "web"}, "36": {"title": "National Weather Service - Overview, News & Competitors ...", "snippet": "View National Weather Service (www.noaa.gov) location in Florida, United States , revenue, industry and description. Find related and similar companies as well\u00a0...", "url": "https://www.zoominfo.com/c/national-weather-service/28328176", "type": "web"}, "37": {"title": "The National Weather Service Has Issued an Air Stagnation ...", "snippet": "Oct 1, 2020 \u2014 The National Weather Service Has Issued an Air Stagnation Advisory for Portland. The wildfire smoke that drifted in from California this week is\u00a0...", "url": "https://www.wweek.com/environment/2020/10/01/the-national-weather-service-has-issued-an-air-stagnation-advisory-for-portland/", "type": "web"}, "38": {"title": "Local National Weather Service bringing meteorology to ...", "snippet": "Apr 7, 2020 \u2014 The National Weather Service is bringing a weekly meteorological lesson to students who are not in the classroom for the foreseeable future.", "url": "https://www.tallahassee.com/story/news/2020/04/07/local-national-weather-service-bringing-meteorology-students/2962427001/", "type": "web"}, "39": {"title": "The National Weather Service Celebrates 150 Years \u2013 CBS ...", "snippet": "Feb 9, 2020 \u2014 PITTSBURGH (KDKA) \u2014 The National Weather Service has existed for 150 years, providing the latest forecast analytics to stations across the\u00a0...", "url": "https://pittsburgh.cbslocal.com/2020/02/09/the-national-weather-service-celebrates-150-years/", "type": "web"}, "40": {"title": "National Weather Service Radar in New Braunfels Upgraded", "snippet": "Jan 31, 2020 \u2014 Crews at the National Weather Service Austin/San Antonio started making upgrades to life-saving weather tracking tools.", "url": "https://spectrumlocalnews.com/tx/san-antonio/news/2020/01/31/national-weather-service-radar-gets-an-upgrade", "type": "web"}, "41": {"title": "KFSK weather weekly - KFSK", "snippet": "4 days ago \u2014 It's with forecasters from the National Weather Service in Juneau. Weather weekly will air during Wednesday's Midday Magazine news at noon\u00a0...", "url": "https://www.kfsk.org/2020/10/07/kfsk-weather-weekly/", "type": "web"}, "42": {"title": "Weekly Weather Update from the National Weather Service ...", "snippet": "Weekly Weather Update from the National Weather Service. Posted on February 25, 2019. Precip. Table 02-25-19. Synopsis: Another atmospheric river (AR)\u00a0...", "url": "https://www.cityofsanrafael.org/weekly-weather-update-from-the-national-weather-service-2/", "type": "web"}, "43": {"title": "State of the National Weather Service in 2012 - American ...", "snippet": "Aug 15, 2012 \u2014 To build a Weather-Ready Nation, NWS is developing new demand-driven support services, improving technology to track and forecast storms,\u00a0...", "url": "https://www.ametsoc.org/index.cfm/cwwce/reports-and-studies/general-reports-and-studies/state-of-the-national-weather-service-in-2012/", "type": "web"}, "44": {"title": "Met Office: Weather and climate change", "snippet": "Met Office weather forecasts for the UK. World leading weather services for the public.", "url": "https://www.metoffice.gov.uk/", "type": "web"}, "45": {"title": "National Weather Service Observing Handbook", "snippet": "ALASKAN AREA National Weather Service Office P . O . Box 8903 Mobile , AL 70807 205 - 694 - 6620 National Weather Service Office Box 5113 , Star Route 5\u00a0...", "url": "https://books.google.com/books?id=rzBRAAAAMAAJ&pg=PA17&lpg=PA17&dq=national+weather+service&source=bl&ots=Kqba8r_zd7&sig=ACfU3U0pnQlSqz-o1iyWupDz0kTma_3mYA&hl=en&sa=X&ved=2ahUKEwiE2a6o-6zsAhXUN30KHRY1D_IQ6AEwRXoECE8QAg", "type": "web"}, "46": {"title": "A Vision for the National Weather Service: Road Map for the ...", "snippet": "Road Map for the Future National Research Council, National Weather Service, Division on Engineering and Physical Sciences, Commission on Engineering\u00a0...", "url": "https://books.google.com/books?id=85ifXNCikEAC&pg=PA76&lpg=PA76&dq=national+weather+service&source=bl&ots=24ULalUbcb&sig=ACfU3U2WkNXYhc3HCNOxXk1qdCXLd5qxyA&hl=en&sa=X&ved=2ahUKEwiE2a6o-6zsAhXUN30KHRY1D_IQ6AEwRnoECEsQAg", "type": "web"}, "47": {"title": "National Weather Service: Hearing Before the National Ocean ...", "snippet": "The National Weather Service implementation plan continues to include about 115 forecast offices , and that is about 135 less offices than we have today .", "url": "https://books.google.com/books?id=A4l_objXNbIC&pg=PA54&lpg=PA54&dq=national+weather+service&source=bl&ots=cMrkqN2M1s&sig=ACfU3U2U-BvRdF_9P5rAawUmUwQLdFz_JA&hl=en&sa=X&ved=2ahUKEwiE2a6o-6zsAhXUN30KHRY1D_IQ6AEwR3oECE4QAg", "type": "web"}, "48": {"title": "National Weather Service Officers and Stations - Google Books Result", "snippet": "United States. National Weather Service. LIBRARY OF GOVT DOCUMENT U.S. DEPARTMENT OF COMMERCE NATIONAL OCEANIC AND ATMOSPHERIC\u00a0...", "url": "https://books.google.com/books?id=E0NHAQAAIAAJ&pg=PP1&lpg=PP1&dq=national+weather+service&source=bl&ots=JBjP3Tnq8z&sig=ACfU3U3qkDmxkTzQ9-o5Q1XdeRQ00zmcqg&hl=en&sa=X&ved=2ahUKEwiE2a6o-6zsAhXUN30KHRY1D_IQ6AEwSHoECEwQAg", "type": "web"}, "49": {"title": "Intellicast | Weather Underground", "snippet": "Intellicast Merges with Weather Underground. Starting January 17, 2019, we began redirecting traffic from Intellicast.com to wunderground.com. Even though the\u00a0...", "url": "https://www.wunderground.com/intellicast", "type": "web"}, "50": {"title": "National Weather Service - Wikipediaen.wikipedia.org", "url": "https://en.wikipedia.org/wiki/National_Weather_Service", "thumbnail": "rgba(255,255,255,.8)", "type": "image"}, "51": {"title": "National Weather Service Forecast ...npr.org", "url": "https://www.npr.org/2018/03/02/589845319/national-weather-service-forecast-cloudy-with-a-chance-of-budget-cuts", "thumbnail": "rgba(55,168,54,0)", "type": "image"}, "52": {"title": "National Weather Service wants your ...wearegreenbay.com", "url": "https://www.wearegreenbay.com/weather/beyondtheforecast/national-weather-service-wants-your-feedback-to-simplify-alerts/", "thumbnail": "rgba(32,33,36,0)", "type": "image"}, "53": {"title": "NWS Milwaukee Student Volunteer Opportunityweather.gov", "url": "https://www.weather.gov/mkx/studentvolunteers", "thumbnail": "rgba(26,115,232,.4)", "type": "image"}, "54": {"title": "US National Weather Service Norman ...facebook.com", "url": "https://www.facebook.com/NWSNorman/", "thumbnail": "rgba(0,0,0,.42)", "type": "image"}, "55": {"title": "National Weather Service Des Moines ...kicdam.com", "url": "https://kicdam.com/news/170071-national-weather-service-des-moines-launching-webinar-series/", "thumbnail": "rgba(255,255,255,.90)", "type": "image"}, "56": {"title": "High wind warning issued by National ...theworldlink.com", "url": "https://theworldlink.com/community/bandon/news/high-wind-warning-issued-by-national-weather-service/article_b6224111-3878-5510-bb9d-d22e3717b9f2.html", "thumbnail": "rgba(0,172,193,.7)", "type": "image"}, "57": {"title": "US National Weather Service Newport ...facebook.com", "url": "https://www.facebook.com/NWSMoreheadCity/", "thumbnail": "rgba(100,100,100,.6)", "type": "image"}, "58": {"title": "How the National Weather Service ...weather.gov", "url": "https://www.weather.gov/wrn/summer-article-how-the-NWS-leverages-social-media", "thumbnail": "rgba(150,191,242,.17)", "type": "image"}, "59": {"title": "Careersweather.gov", "url": "https://www.weather.gov/careers/", "thumbnail": "rgba(66,133,244,.04)", "type": "image"}, "60": {"title": "Decoding National Weather Service ...mprnews.org", "url": "https://www.mprnews.org/story/2020/01/15/how-to-decode-national-weather-service-forecast-discussions", "thumbnail": "rgba(0,0,0,.41)", "type": "image"}, "61": {"title": "About the National Weather Serviceweather.gov", "url": "https://www.weather.gov/bmx/didyouknow", "thumbnail": "rgba(0,0,0,.20)", "type": "image"}, "62": {"title": "Careersweather.gov", "url": "https://www.weather.gov/careers/", "thumbnail": "rgba(32,33,36,.255)", "type": "image"}, "63": {"title": "severe weather warnings ...washingtonpost.com", "url": "https://www.washingtonpost.com/weather/2020/06/12/national-weather-service-proposes-eliminating-advisories-simplify-severe-warning-system/", "thumbnail": "rgba(204,204,204,.75)", "type": "image"}, "64": {"title": "Civil Emergency' Alert Accidentally ...dailyvoice.com", "url": "https://dailyvoice.com/new-york/whiteplains/news/civil-emergency-alert-accidentally-broadcast-by-national-weather-service/706684/", "thumbnail": "rgba(66,133,244,.26)", "type": "image"}, "65": {"title": "National Weather Service Develops New ...govexec.com", "url": "https://www.govexec.com/management/2017/09/national-weather-service-develops-new-career-path-meteorologists/141199/", "thumbnail": "rgba(32,33,36,.10)", "type": "image"}, "66": {"title": "NWS Norman Office Informationweather.gov", "url": "https://www.weather.gov/oun/office", "thumbnail": "rgba(51,51,51,.8)", "type": "image"}, "67": {"title": "Boston / Norton, MAweather.gov", "url": "https://www.weather.gov/box/", "thumbnail": "rgba(0,0,0,.098)", "type": "image"}, "68": {"title": "Careers in the National Weather Serviceweather.gov", "url": "https://www.weather.gov/jetstream/careers", "thumbnail": "rgba(255,255,255,.1)", "type": "image"}, "69": {"title": "Los Angeles, CAweather.gov", "url": "https://www.weather.gov/lox/", "thumbnail": "rgba(34,34,34,.87)", "type": "image"}, "70": {"title": "National Weather Service Caribou, Maine ...en.wikipedia.org", "url": "https://en.wikipedia.org/wiki/National_Weather_Service_Caribou,_Maine", "thumbnail": "https://encrypted-tbn0.gstatic.com/images?q=tbn%3AANd9GcSRrNOoVtucCis9h4qMqnB9ti-cBe0pJ63KtA&usqp=CAU", "type": "image"}, "71": {"title": "What If The National Weather Service ...forbes.com", "url": "https://www.forbes.com/sites/marshallshepherd/2018/12/22/what-if-the-national-weather-service-really-shut-down/", "thumbnail": "https://encrypted-tbn0.gstatic.com/images?q=tbn%3AANd9GcQBHQEe0pEcwlkwzX_VwyHAKgvLBSMaOOqiGQ&usqp=CAU", "type": "image"}, "72": {"title": "confirms tornado near Chillicothe ...abc6onyourside.com", "url": "http://abc6onyourside.com/news/local/national-weather-service-confirms-tornado-near-chillicothe-during-midweek-storms", "thumbnail": "https://encrypted-tbn0.gstatic.com/images?q=tbn%3AANd9GcR2y0RhvngI5uIBlbd9bdYtvq0xkRgZZweLUg&usqp=CAU", "type": "image"}, "73": {"title": "National Weather Service | United ...britannica.com", "url": "https://www.britannica.com/topic/National-Weather-Service", "thumbnail": "https://encrypted-tbn0.gstatic.com/images?q=tbn%3AANd9GcQcPjjKpASk2zFTOLEh6g4NbA9CqHkVfv0RsA&usqp=CAU", "type": "image"}, "74": {"title": "National Weather Service Office In ...boisestatepublicradio.org", "url": "https://www.boisestatepublicradio.org/post/national-weather-service-office-boise-prepares-what-should-be-another-long-hot-summer", "thumbnail": "https://encrypted-tbn0.gstatic.com/images?q=tbn%3AANd9GcTqOcYlMK0cHhvc4QUKu8W-62f-oiTaZN0F3A&usqp=CAU", "type": "image"}, "75": {"title": "Careersweather.gov", "url": "https://www.weather.gov/careers/", "thumbnail": "https://encrypted-tbn0.gstatic.com/images?q=tbn%3AANd9GcSShXrXdVpShEo0vQCG8TLNV0hspnyqUs_Liw&usqp=CAU", "type": "image"}, "76": {"title": "National Weather Service going 'above ...abc3340.com", "url": "http://abc3340.com/news/local/national-weather-service-going-above-and-beyond-to-get-more-data-before-florence", "thumbnail": "https://encrypted-tbn0.gstatic.com/images?q=tbn%3AANd9GcS2n4PVkusy4RIMcPkhI6fovhdzYEiGhwlQ8A&usqp=CAU", "type": "image"}, "77": {"title": "The National Weather Service launched a ...sciencenews.org", "url": "https://www.sciencenews.org/article/national-weather-service-launches-new-us-forecasting-model", "thumbnail": "https://encrypted-tbn0.gstatic.com/images?q=tbn%3AANd9GcRjA38g3ALV2ikrA6bBDp5AMqAyaU2_Jc6V0Q&usqp=CAU", "type": "image"}, "78": {"title": "National Weather Service Marine Weather ...weather.gov", "url": "https://www.weather.gov/marine/marine_map", "thumbnail": "https://encrypted-tbn0.gstatic.com/images?q=tbn%3AANd9GcRqAtAfc3Se-sxM96UZLH1m6V0zdm1wdNUZLg&usqp=CAU", "type": "image"}, "79": {"title": "New York, NYweather.gov", "url": "https://www.weather.gov/okx/", "thumbnail": "https://encrypted-tbn0.gstatic.com/images?q=tbn%3AANd9GcQOZZTI1tUI3AeJwLH5rGAkdqlN8EHZtIXnEQ&usqp=CAU", "type": "image"}, "80": {"title": "NWS Weather Forecast Officesweather.gov", "url": "https://www.weather.gov/jetstream/wfos", "thumbnail": "https://encrypted-tbn0.gstatic.com/images?q=tbn%3AANd9GcQIz2T42yJLdqY1YHckyxbmOjs0dG_yizro8w&usqp=CAU", "type": "image"}, "81": {"title": "National Weather Service radar ...kctv5.com", "url": "https://www.kctv5.com/news/local_news/kansas-city-erupts-in-celebration-detected-by-national-weather-service-radar/article_d1581f78-4670-11ea-8a11-87cf346c9dd9.html", "thumbnail": "https://encrypted-tbn0.gstatic.com/images?q=tbn%3AANd9GcReCFil6I8QhNmkmsrxUcZZPz5T8z1QhdW-fA&usqp=CAU", "type": "image"}, "82": {"title": "ARRL, National Weather Service Update ...arrl.org", "url": "http://www.arrl.org/news/arrl-national-weather-service-update-em-memorandum-of-understanding-em", "thumbnail": "https://encrypted-tbn0.gstatic.com/images?q=tbn%3AANd9GcS3co3dG7MoGjLZoon70yiVnhyrpIIusINVEw&usqp=CAU", "type": "image"}, "83": {"title": "NWS Birmingham, Alabamaweather.gov", "url": "https://www.weather.gov/bmx/", "thumbnail": "https://encrypted-tbn0.gstatic.com/images?q=tbn%3AANd9GcStxeYwjANm3cfrcGoiIsHoAI-9eOHOEYmrmw&usqp=CAU", "type": "image"}, "84": {"title": "Peachtree City, GAweather.gov", "url": "https://www.weather.gov/ffc/", "thumbnail": "https://encrypted-tbn0.gstatic.com/images?q=tbn%3AANd9GcTQz41yHk6GTx0wGhtgvvlS6ZXBMcxab0g5iA&usqp=CAU", "type": "image"}, "85": {"title": "News for Page Lake Powell Arizonalakepowelllife.com", "url": "https://www.lakepowelllife.com/the-latest-from-the-national-weather-service-2/", "thumbnail": "https://encrypted-tbn0.gstatic.com/images?q=tbn%3AANd9GcTxPF6hwBd9_HBViGbQrWgF9TVbbT-SoEcTIQ&usqp=CAU", "type": "image"}, "86": {"title": "National Weather Service Training ...facebook.com", "url": "https://www.facebook.com/US.NationalWeatherServiceTrainingCenter.gov", "thumbnail": "https://encrypted-tbn0.gstatic.com/images?q=tbn%3AANd9GcQYfAOeYZAh6COG5RQWn1tJRnalfSzbdzjiaA&usqp=CAU", "type": "image"}, "87": {"title": "National Weather Service Baltimore ...en.wikipedia.org", "url": "https://en.wikipedia.org/wiki/National_Weather_Service_Baltimore/Washington", "thumbnail": "https://encrypted-tbn0.gstatic.com/images?q=tbn%3AANd9GcTJJSKXI2vWn3eVAuKQUNGK4TcGJl6xjaM8EA&usqp=CAU", "type": "image"}, "88": {"title": "National Weather Serviceweather.gov", "url": "https://www.weather.gov/", "thumbnail": "https://encrypted-tbn0.gstatic.com/images?q=tbn%3AANd9GcQnx69fHqX_z44Rz5kP6Gd2usFcsSH7bvd7Pg&usqp=CAU", "type": "image"}, "89": {"title": "National Weather Service Graphics ...newswise.com", "url": "https://www.newswise.com/articles/picturing-the-forecast-national-weather-service-graphics-developed-with-ncar-research", "thumbnail": "https://encrypted-tbn0.gstatic.com/images?q=tbn%3AANd9GcQ5fAuvdJZxBiAqTiwrDakaCOvbJ84GO-REJQ&usqp=CAU", "type": "image"}, "90": {"title": "National Weather Service forecast: Up ...courant.com", "url": "https://www.courant.com/breaking-news/hc-br-hartford-connecticut-weather-forecast-snow-20200417-fvcnlzqt4jcvljc6rt2vmqgqoy-story.html", "thumbnail": "https://encrypted-tbn0.gstatic.com/images?q=tbn%3AANd9GcT0CRLD9uIo6z52RwrG1CYg3eEeICxzG42OOA&usqp=CAU", "type": "image"}, "91": {"title": "A Brief History of the National Weather ...pbs.org", "url": "https://www.pbs.org/wgbh/americanexperience/features/hurricane-brief-history/", "thumbnail": "https://encrypted-tbn0.gstatic.com/images?q=tbn%3AANd9GcSt99xilhReE1wA8Lrvm_ovGgO_iMQEo5yGlw&usqp=CAU", "type": "image"}, "92": {"title": "Houston/Galveston, TXweather.gov", "url": "https://www.weather.gov/hgx/", "thumbnail": "https://encrypted-tbn0.gstatic.com/images?q=tbn%3AANd9GcRFY0DA1jnlpQX_Xa1gw-Zc8xTvukgA7hneQw&usqp=CAU", "type": "image"}, "93": {"title": "Philadelphia/Mt Hollyweather.gov", "url": "https://www.weather.gov/phi/", "thumbnail": "https://encrypted-tbn0.gstatic.com/images?q=tbn%3AANd9GcREgukl78d4jdKYqs9xnwerFsET_AGHTDXfYg&usqp=CAU", "type": "image"}, "94": {"title": "NOAA/NWS Storm Prediction Centerspc.noaa.gov", "url": "https://www.spc.noaa.gov/", "thumbnail": "https://encrypted-tbn0.gstatic.com/images?q=tbn%3AANd9GcQLDbeo6D3h9nYkbodaD3-4qPi_utioUz6eZg&usqp=CAU", "type": "image"}, "95": {"title": "National Weather Service proposing to ...minotdailynews.com", "url": "https://www.minotdailynews.com/news/local-news/2020/05/national-weather-service-proposing-to-simplify-forecast-terms/", "thumbnail": "https://encrypted-tbn0.gstatic.com/images?q=tbn%3AANd9GcQ-8k3m3ttBFwLIHiF_oYCCp8ITaDBClzsRFw&usqp=CAU", "type": "image"}, "96": {"title": "GAO-17-364, NATIONAL WEATHER SERVICE ...gao.gov", "url": "https://www.gao.gov/assets/690/684905.pdf", "thumbnail": "https://encrypted-tbn0.gstatic.com/images?q=tbn%3AANd9GcRgAEleTIw8TbMDVuzx3LUBGytGkm_NfCW6Cw&usqp=CAU", "type": "image"}, "97": {"title": "Trump Shares Altered National Weather ...gcaptain.com", "url": "https://gcaptain.com/trump-shares-altered-national-weather-service-forecast-map-of-hurricane-dorian/", "thumbnail": "https://encrypted-tbn0.gstatic.com/images?q=tbn%3AANd9GcSy1qVuVQJx0BKT9QfGK7XeAA1EI5fUY2fKPQ&usqp=CAU", "type": "image"}, "98": {"title": "National Weather Service Doppler Radar ...radar.weather.gov", "url": "https://radar.weather.gov/", "thumbnail": "https://encrypted-tbn0.gstatic.com/images?q=tbn%3AANd9GcSFxp_UTRCVfbICpw3rR-JcTYGxhtDiglKauw&usqp=CAU", "type": "image"}, "99": {"title": "Weather Forecast Offices (WFOs ...census.gov", "url": "https://www.census.gov/topics/preparedness/related-sites/nws.html", "thumbnail": "https://encrypted-tbn0.gstatic.com/images?q=tbn%3AANd9GcRcV8u3QoB1uYlWC-k-v_hPiSRDr8jJyaInsA&usqp=CAU", "type": "image"}, "100": {"title": "National Oceanic and Atmospheric ...en.wikipedia.org", "url": "https://en.wikipedia.org/wiki/National_Oceanic_and_Atmospheric_Administration", "thumbnail": "https://encrypted-tbn0.gstatic.com/images?q=tbn%3AANd9GcRfUQrirD-gIRTeGzy1m1nSTasQMSynnRdyGg&usqp=CAU", "type": "image"}, "101": {"title": "US National Weather Service Brownsville ...facebook.com", "url": "https://www.facebook.com/NWSBrownsville/", "thumbnail": "https://encrypted-tbn0.gstatic.com/images?q=tbn%3AANd9GcR9xTPPFFGdYLjoWKmFxLB5LPGdUdQG_7Twlw&usqp=CAU", "type": "image"}, "102": {"title": "National Weather Service: Winter storm ...auburnpub.com", "url": "https://auburnpub.com/news/local/national-weather-service-winter-storm-could-bring-foot-of-snow/article_dffab0a1-4203-5154-ad76-c025c3ad9231.html", "thumbnail": "https://encrypted-tbn0.gstatic.com/images?q=tbn%3AANd9GcSE0bPdYj4mr9I1GcL7P1XX3tTaawBwCHL_qQ&usqp=CAU", "type": "image"}, "103": {"title": "Grand Canyon National Park (U.S. ...nps.gov", "url": "https://www.nps.gov/grca/planyourvisit/weather-condition.htm", "thumbnail": "https://encrypted-tbn0.gstatic.com/images?q=tbn%3AANd9GcRBNIovkRf-1xsGqM2YJ15dW2Ov6hSDPsR0Sw&usqp=CAU", "type": "image"}, "104": {"title": "Peachtree City, GAweather.gov", "url": "https://www.weather.gov/ffc/", "thumbnail": "https://encrypted-tbn0.gstatic.com/images?q=tbn%3AANd9GcS2600E1Jn_BX5phXiDThjRpFxwZdVGUdJldg&usqp=CAU", "type": "image"}, "105": {"title": "National Weather Service: Long-range ...mcall.com", "url": "https://www.mcall.com/news/weather/mc-nws-lehigh-valley-weather-winter-is-coming-20171129-story.html", "thumbnail": "https://encrypted-tbn0.gstatic.com/images?q=tbn%3AANd9GcSy6uePeU-QiC6e15ey_Nch5PIp-VU2I0aoKw&usqp=CAU", "type": "image"}, "106": {"title": "National Weather Service Adds New ...wkms.org", "url": "https://www.wkms.org/post/national-weather-service-adds-new-colors-so-it-can-map-harveys-rains", "thumbnail": "https://encrypted-tbn0.gstatic.com/images?q=tbn%3AANd9GcSFbXVfm9yYSkl0uuoUDHYxZwNvNPCQAE8tLw&usqp=CAU", "type": "image"}, "107": {"title": "National Weather Service offers online ...wtoc.com", "url": "https://www.wtoc.com/2020/04/16/national-weather-service-offers-online-spotter-training/", "thumbnail": "https://encrypted-tbn0.gstatic.com/images?q=tbn%3AANd9GcT1iJNrFKk2ZmpyaXI4R-zehloORfE34VMtbg&usqp=CAU", "type": "image"}, "108": {"title": "National Weather Service Officeforbes.com", "url": "https://www.forbes.com/sites/marshallshepherd/2019/09/07/former-noaa-leadership-weighs-in-on-the-agencys-rebuke-of-a-national-weather-service-office/", "thumbnail": "https://encrypted-tbn0.gstatic.com/images?q=tbn%3AANd9GcSjOPc5Di3Fv2tY5Lh3RRNpsuGNw_fgSY7UVQ&usqp=CAU", "type": "image"}, "109": {"title": "U.S. GAO - National Weather Service ...gao.gov", "url": "https://www.gao.gov/products/GAO-17-364", "thumbnail": "https://encrypted-tbn0.gstatic.com/images?q=tbn%3AANd9GcRNAF585bsHrLFrARTIJAUjGHkYk3AyTNdmWg&usqp=CAU", "type": "image"}, "110": {"title": "For National Weather Service in Lincoln ...pantagraph.com", "url": "https://www.pantagraph.com/news/local/for-national-weather-service-in-lincoln-its-business-as-usual-amid-coronavirus/article_44c53e6d-b9a4-5f9a-82d3-6045e8fa1f22.html", "thumbnail": "https://encrypted-tbn0.gstatic.com/images?q=tbn%3AANd9GcT_EiABlYbYM2Q6hDVh-AlONR19CS3Jlan6qA&usqp=CAU", "type": "image"}, "111": {"title": "Greenville-Spartanburg, SCweather.gov", "url": "https://www.weather.gov/gsp/", "thumbnail": "https://encrypted-tbn0.gstatic.com/images?q=tbn%3AANd9GcRPjpNeO9Zk4L_fTVTna76r6YnWV4y5b5LAwA&usqp=CAU", "type": "image"}, "112": {"title": "National Weather Service Lincoln ...en.wikipedia.org", "url": "https://en.wikipedia.org/wiki/National_Weather_Service_Lincoln,_Illinois", "thumbnail": "https://encrypted-tbn0.gstatic.com/images?q=tbn%3AANd9GcS0Uai8DOdAFjG0PU9mLVGnCEHVkMUhARwrhA&usqp=CAU", "type": "image"}, "113": {"title": "storms at National Weather Service ...oklahoman.com", "url": "https://oklahoman.com/gallery/6040123/national-weather-service-in-norman", "thumbnail": "https://encrypted-tbn0.gstatic.com/images?q=tbn%3AANd9GcTdvRKYbTPZsE5wmtHuuWSMU370_8Rv7k8dZA&usqp=CAU", "type": "image"}, "114": {"title": "National Weather Service releases ...abccolumbia.com", "url": "https://www.abccolumbia.com/2019/09/02/national-weather-service-releases-hurricane-dorian-projected-path/", "thumbnail": "https://encrypted-tbn0.gstatic.com/images?q=tbn%3AANd9GcQyIhKKF6Z5AYV8WDhHQvmuW65KtPpO2XKNxw&usqp=CAU", "type": "image"}, "115": {"title": "Storm could bring 9 inches of snow to ...auburnpub.com", "url": "https://auburnpub.com/news/local/national-weather-service-storm-could-bring-inches-of-snow-to/article_4a818cb3-78f0-5f5c-8a4d-4f0a4d7cc55d.html", "thumbnail": "https://encrypted-tbn0.gstatic.com/images?q=tbn%3AANd9GcQxGzgtaXdbCy-GHSQXO9R9H8-DNaUeymR1-A&usqp=CAU", "type": "image"}, "116": {"title": "National Weather Service experiences ...accuweather.com", "url": "https://www.accuweather.com/en/weather-news/national-weather-service-experiences-significant-data-outage-as-alberto-targets-us-gulf-coast/348680", "thumbnail": "https://encrypted-tbn0.gstatic.com/images?q=tbn%3AANd9GcT08pW47GSlIPIF-IunZDF30pXSPBDMy2FIhQ&usqp=CAU", "type": "image"}, "117": {"title": "Trump Shares Altered National Weather ...gcaptain.com", "url": "https://gcaptain.com/trump-shares-altered-national-weather-service-forecast-map-of-hurricane-dorian/", "thumbnail": "https://encrypted-tbn0.gstatic.com/images?q=tbn%3AANd9GcTKzGKVcdQ6NdAyDqAgV8KNtiktFvKotl6xUg&usqp=CAU", "type": "image"}, "118": {"title": "Weather Service Predicts Severe Storms ...mtpr.org", "url": "https://www.mtpr.org/post/weather-service-predicts-severe-storms-friday-western-montana", "thumbnail": "https://encrypted-tbn0.gstatic.com/images?q=tbn%3AANd9GcS405FtyD52HtgyVSFH3VP9_ZbMGi8t_Fp8mQ&usqp=CAU", "type": "image"}, "119": {"title": "National Weather Service will stop yellingwkbw.com", "url": "https://www.wkbw.com/news/the-national-weather-service-will-stop-yelling-at-us-next-month", "thumbnail": "https://encrypted-tbn0.gstatic.com/images?q=tbn%3AANd9GcSxEbDm9Wmn4hxAlePKg1Ue5bgcimYjjBogtw&usqp=CAU", "type": "image"}, "120": {"title": "National Weather Service (@NWS) | Twittertwitter.com", "url": "https://twitter.com/nws", "thumbnail": "https://encrypted-tbn0.gstatic.com/images?q=tbn%3AANd9GcQ1LEWL9Lw40X0pddfmwnNR3IjA4ODg_LOdEg&usqp=CAU", "type": "image"}, "121": {"title": "National Weather Serviceweather.gov", "url": "https://www.weather.gov/", "thumbnail": "https://encrypted-tbn0.gstatic.com/images?q=tbn%3AANd9GcRYeINVFcEC1_-HNfk_1M44JcXuSdPwVQeHDw&usqp=CAU", "type": "image"}, "122": {"title": "Winter Storm Watch Issued by the ...alabamawx.com", "url": "https://www.alabamawx.com/?p=182115", "thumbnail": "https://encrypted-tbn0.gstatic.com/images?q=tbn%3AANd9GcTLijD72t-VA3DBuWH02PrnUjGRg-MXfvjKzw&usqp=CAU", "type": "image"}, "123": {"title": "National Weather Service track snow ...interlochenpublicradio.org", "url": "https://www.interlochenpublicradio.org/post/want-help-national-weather-service-track-snow-winter-heres-how", "thumbnail": "https://encrypted-tbn0.gstatic.com/images?q=tbn%3AANd9GcRENpcC58ZF2Uzcz0mq4eTjAfkD-arf4l2jeQ&usqp=CAU", "type": "image"}, "124": {"title": "Flash Flood Warning For Kauai | Hawaii ...hawaiipublicradio.org", "url": "https://www.hawaiipublicradio.org/post/national-weather-service-cancels-flash-flood-warning-kauai", "thumbnail": "https://encrypted-tbn0.gstatic.com/images?q=tbn%3AANd9GcQBIwGLYqg4M8cR90ryGj35UiUajiOjapYAuA&usqp=CAU", "type": "image"}, "125": {"title": "National Weather Service upgrades ...fox28media.com", "url": "http://fox28media.com/news/local/national-weather-service-upgrades-hampton-co-tornado-to-ef-4", "thumbnail": "https://encrypted-tbn0.gstatic.com/images?q=tbn%3AANd9GcTFs96Q_uo_dOHWyacaAcOZxeWinHHuFKcn6A&usqp=CAU", "type": "image"}, "126": {"title": "national weather service | KRCCkrcc.org", "url": "https://www.krcc.org/term/national-weather-service", "thumbnail": "https://encrypted-tbn0.gstatic.com/images?q=tbn%3AANd9GcRtsajSOwYb7-fsPnEZ9HffDTJM06Zq_TVbMQ&usqp=CAU", "type": "image"}, "127": {"title": "severe weather alerts ...whyy.org", "url": "https://whyy.org/episodes/are-we-doing-severe-weather-alerts-wrong/", "thumbnail": "https://encrypted-tbn0.gstatic.com/images?q=tbn%3AANd9GcS1Ti1tMC3KLcHOWFtFSWDdICUvb-pFjxMQVg&usqp=CAU", "type": "image"}, "128": {"title": "National Weather Service website ...duluthnewstribune.com", "url": "https://www.duluthnewstribune.com/news/weather/4670142-National-Weather-Service-website-unreliable-years-after-fix-promised", "thumbnail": "https://encrypted-tbn0.gstatic.com/images?q=tbn%3AANd9GcQ8PHzL1YPfqVwQvimHlrG7yuXSQ3g7tDDu6Q&usqp=CAU", "type": "image"}, "129": {"title": "National Weather Service proposes to ...week.com", "url": "https://week.com/2020/06/22/national-weather-service-proposes-to-eliminate-advisories-to-simplify-weather-alerts/", "thumbnail": "https://encrypted-tbn0.gstatic.com/images?q=tbn%3AANd9GcST6mrxSIg5s66OIPITutidmeIg73gPOBWKag&usqp=CAU", "type": "image"}, "130": {"title": "tornado hit Stark County ...cleveland.com", "url": "https://www.cleveland.com/weather/2020/04/national-weather-service-confirms-tornado-hit-stark-county-early-wednesday.html", "thumbnail": "https://encrypted-tbn0.gstatic.com/images?q=tbn%3AANd9GcTsYWcvSCHhKsVnMcPO9R-6ZxOTakFm7JP0aw&usqp=CAU", "type": "image"}, "131": {"title": "National Weather Service Birmingham ...abc3340.com", "url": "http://abc3340.com/news/local/winter-storm-watch-issued-by-the-national-weather-service-birmingham", "thumbnail": "https://encrypted-tbn0.gstatic.com/images?q=tbn%3AANd9GcRG5HwyDCtNFWhuegej30WiqoQ1ySuaUCauSg&usqp=CAU", "type": "image"}, "132": {"title": "Storm Prediction Center risk forecasts ...washingtonpost.com", "url": "https://www.washingtonpost.com/weather/2020/06/10/storm-prediction-center-risk-categories/", "thumbnail": "https://encrypted-tbn0.gstatic.com/images?q=tbn%3AANd9GcSeXknBlJ1YrMj_BUFCYTYZCPaQJehS7kT55w&usqp=CAU", "type": "image"}, "133": {"title": "Is the National Weather Service lying ...theguardian.com", "url": "https://www.theguardian.com/us-news/2017/mar/17/national-weather-service-forecasting-temperatures-storms", "thumbnail": "https://encrypted-tbn0.gstatic.com/images?q=tbn%3AANd9GcQQJ-5h755JOukhHI06KYU2jvuJECAh5JdnQQ&usqp=CAU", "type": "image"}, "134": {"title": "National Weather Service warns Friday's ...missourinet.com", "url": "https://www.missourinet.com/2020/01/16/national-weather-service-warns-fridays-commute-will-be-hazardous-across-much-of-missouri-audio/", "thumbnail": "https://encrypted-tbn0.gstatic.com/images?q=tbn%3AANd9GcTBmEGSVSujJGt5H-JTlSFwJzB4prVcokPizw&usqp=CAU", "type": "image"}, "135": {"title": "National Weather Service Teams With DEQ ...deq.utah.gov", "url": "https://deq.utah.gov/communication/news/the-national-weather-service-teams-with-deq-to-forecast-inversions", "thumbnail": "https://encrypted-tbn0.gstatic.com/images?q=tbn%3AANd9GcRK4CElGKgx3mBh2zEg5gAqQZCz8NzeUwn1Bg&usqp=CAU", "type": "image"}, "136": {"title": "Goodbye 'advisory': National Weather ...thedailynewsonline.com", "url": "https://www.thedailynewsonline.com/top_story/goodbye-advisory-national-weather-service-working-to-make-alerts-more-understandable/article_6b25cacf-cd93-550a-b327-45f81327269a.html", "thumbnail": "https://encrypted-tbn0.gstatic.com/images?q=tbn%3AANd9GcTKIFENV20P6LkXD5w8w-Wj5Sn9awBbTSyVuQ&usqp=CAU", "type": "image"}, "137": {"title": "National Weather Service simplifying ...ktbs.com", "url": "https://www.ktbs.com/weather/national-weather-service-simplifying-alerts/article_66fdb54a-b806-11ea-bd08-63abd005d8fa.html", "thumbnail": "https://encrypted-tbn0.gstatic.com/images?q=tbn%3AANd9GcSHjYZRkIlI5cQYowILNe2ybtema-bXR3gwHQ&usqp=CAU", "type": "image"}, "138": {"title": "National Weather Service survey finds ...wsfa.com", "url": "https://www.wsfa.com/2020/04/22/national-weather-service-survey-finds-tornadoes-hit-henry-houston-counties/", "thumbnail": "https://encrypted-tbn0.gstatic.com/images?q=tbn%3AANd9GcQgGF3JH7vHyd3d--r9l1xtLx3PDHj2jM2rYg&usqp=CAU", "type": "image"}, "139": {"title": "National Weather Service T-Shirt ...amazon.com", "url": "https://www.amazon.com/fagraphix-National-Weather-Service-T-Shirt/dp/B00OHY0532", "thumbnail": "https://encrypted-tbn0.gstatic.com/images?q=tbn%3AANd9GcQ069xCGvLqn8MBVd3fjSv6dgUeVGj7Jva6LQ&usqp=CAU", "type": "image"}, "140": {"title": "National Weather Service says Ball ...bsu.edu", "url": "https://www.bsu.edu/news/press-center/archives/2018/8/national-weather-service-says-ball-state-is-stormready", "thumbnail": "https://encrypted-tbn0.gstatic.com/images?q=tbn%3AANd9GcSrw-DGDEepNK2TELZRgbD4UDfPDmQgR2f4uA&usqp=CAU", "type": "image"}, "141": {"title": "National Weather Service Implementing ...weathernationtv.com", "url": "https://www.weathernationtv.com/news/national-weather-service-implementing-improved-warning-software/", "thumbnail": "https://encrypted-tbn0.gstatic.com/images?q=tbn%3AANd9GcTF921iN_nm-ye_213IDGKxqOHV3d_uersy2Q&usqp=CAU", "type": "image"}, "142": {"title": "National Weather Service Shreveport ...ksla.com", "url": "https://www.ksla.com/2020/01/10/national-weather-service-shreveport-gears-up-big-storms-tonight/", "thumbnail": "https://encrypted-tbn0.gstatic.com/images?q=tbn%3AANd9GcQ4R6L55wqf3LQx7v6WW9097ADMqyCVQl7qBA&usqp=CAU", "type": "image"}, "143": {"title": "forecats severe weather in Memphis ...commercialappeal.com", "url": "https://www.commercialappeal.com/story/weather/2020/04/11/national-weather-service-forecats-severe-weather-memphis-area-sunday/2975607001/", "thumbnail": "https://encrypted-tbn0.gstatic.com/images?q=tbn%3AANd9GcSlg2MoQuQiTLbZSxTWKlSs5xC8D7tIc3D-CQ&usqp=CAU", "type": "image"}, "144": {"title": "National Weather Service Regions ...ncdc.noaa.gov", "url": "https://www.ncdc.noaa.gov/monitoring-references/maps/nws-regions.php", "thumbnail": "https://encrypted-tbn0.gstatic.com/images?q=tbn%3AANd9GcQuSzH4OT5ULnjuBdGQd3o-9fHtH4wVo7FiXA&usqp=CAU", "type": "image"}, "145": {"title": "National Weather Service ...cityofsanrafael.org", "url": "https://www.cityofsanrafael.org/01-04-18-weekly-weather-update-from-nws/", "thumbnail": "https://encrypted-tbn0.gstatic.com/images?q=tbn%3AANd9GcSrvKSXQTiUOSbIAa0BkApzcgqGCGfMy7JVZA&usqp=CAU", "type": "image"}, "146": {"title": "National Weather Service looks to ...ky3.com", "url": "https://www.ky3.com/content/news/Should-Advisories-Go-Away-National-Weather-Service-is-looking-for-your-feedback-571326101.html", "thumbnail": "https://encrypted-tbn0.gstatic.com/images?q=tbn%3AANd9GcS-pNjNQHS8fE8APxFOz14cikW5A5f46TbqLQ&usqp=CAU", "type": "image"}, "147": {"title": "tropical storm watch to DC ...wtop.com", "url": "https://wtop.com/weather-news/2020/08/tropical-storm-isaias-expected-to-bring-heavy-rain-flood-threat-to-dc-region/", "thumbnail": "https://encrypted-tbn0.gstatic.com/images?q=tbn%3AANd9GcT7Xh8YMKj6awOGNOUAYKRnOX71Blyjta8hrA&usqp=CAU", "type": "image"}, "148": {"title": "National Weather Service forecasts cold ...carolinacoastonline.com", "url": "https://www.carolinacoastonline.com/news_times/article_46290a96-e979-11ea-a226-9fc32ffb3614.html", "thumbnail": "https://encrypted-tbn0.gstatic.com/images?q=tbn%3AANd9GcTUr6pkLXl-UooFepCAb8BFUeFSlf89AToOIQ&usqp=CAU", "type": "image"}, "149": {"title": "Winter Storm Warning | Duluth News Tribuneduluthnewstribune.com", "url": "https://www.duluthnewstribune.com/news/weather/4817714-Weather-Service-upgrades-North-Shore-to-Winter-Storm-Warning", "thumbnail": "https://encrypted-tbn0.gstatic.com/images?q=tbn%3AANd9GcRBQGFVK15reivbqgRWDj_u9kkmqVvhrwI6IA&usqp=CAU", "type": "image"}, "150": {"title": "Chance of La Ni\u00f1a Through Winter Now at 85%, Says U.S. Weather Service", "snippet": "A U.S. government weather forecaster on Thursday said there is an 85% \nchance of La Ni\u00f1a conditions continuing through the upcoming ...", "uploaded": "2 days ago", "url": "https://www.insurancejournal.com/news/national/2020/10/08/585896.htm", "thumbnail": "data:image/jpeg;base64,/9j/4AAQSkZJRgABAQAAAQABAAD/2wCEAAkGBwgHBgkIBwgKCgkLDRYPDQwMDRsUFRAWIB0iIiAdHx8kKDQsJCYxJx8fLT0tMTU3Ojo6Iys/RD84QzQ5OjcBCgoKDQwNGg8PGjclHyU3Nzc3Nzc3Nzc3Nzc3Nzc3Nzc3Nzc3Nzc3Nzc3Nzc3Nzc3Nzc3Nzc3Nzc3Nzc3Nzc3N//AABEIAHAAcAMBIgACEQEDEQH/xAAcAAACAwEBAQEAAAAAAAAAAAAABgMEBQcBAgj/xAA5EAABAwMDAQYDBgUEAwAAAAABAgMEAAURBhIhMQcTFCJBUTJhkRVScYGhwSNCYnKxQ8LR8RYzgv/EABUBAQEAAAAAAAAAAAAAAAAAAAAB/8QAFREBAQAAAAAAAAAAAAAAAAAAABH/2gAMAwEAAhEDEQA/AO40UUUBRRRQFFFFAUUUUBRRRQFFFFAUUUUBRVdTiwTyODUSpSU/G8hPOOVAUF2iqhUogeY8/Osu4Xfw9watzKCuU60p1O/O0BJSPTJJ83t70G9uHuK83p+8KWlX9aYaVmA74kxlyFNJUNqQkkHzcZzjg4/mT0zVR3ViVJdMSKl4NnClB9OByoZ/PCCB67/TBoG8uo96875PsaV785PUYzkXxrTKsbiygk/EnJUlIKuUlfp1SOmeSYbu8ruoTT6GO7Cm1khKwoZPJJ6nGMKGPMM9CKBn74eia874+iaWVt6gKAtx0NnuCnClpTlwEFJOBx8JCgCRhfGcVqsoT4Jpl6UpxaEAFwqwonHr70GgXVfIflQ24SvlQI6cVQ8NHPxBxz8Ukj/FTsIQzkNtqSM55/7oL9FeA5Ga9oKMttte4OJUU5zgA/tUKWGBnYy4c9c5/c1cdHnNYWsr2/p2wvXOPERKLS0JU2pZTgKO3OQD6kUGo2gN57uPtz16DNQrgpdmJluJy4gEIy8ohOeOBwKTJev5DWotOxUMxk266R47rqlJUXEF0lIAO7AwcdQfWsiRrDUT1j1LIRKbaetlwQygtMpGGytaSOc88J5+VB0xi3sRg2GGIzfd52bWvhz1wc8ZqwGV48q1Aem0D/ikbSlq1LKftd4natMiK4lLxiBvAcSpPQ4IHGfb0pIas8q8RdUvTbtcHbhaFqWloukpWAVZJz0+FXTFB2eQ/Di8y56W8de9kBH7iqi77YU+Hzc4Z8U73LJ77d3i8gbRj1ypP1rml00/CvfZ4jVCe8cu7UZtDzql5C+6IbWSPvYGc1Z1Ba4aey+2XaysBhxl1mWvaVKHeEbFnk/ex9KB8kaoscORc45cPiLa130pttk7kI45HHPCknj3rFg9p1nuFzjwYcG6Od86Gy93KdiMnGT5s4/KlBi+N3fX8K5PWyRDiXWP4B8vJwHQpO3KTjBGdnv0FT6DumsIIOn7VbokqPbpRTLW6oBaElR3AZWn2Vjg0G5I7S5SXZoj6akuNwFlEtwPZ7rBIJOE/I9aerTPZulsiXCLnuZTSXUbuoBGcH5jpXM9UyF6X1zci3b3J0O+wsLYQcFauhxgHkYJ6fz1t9jUh57SBadIUhiQtLR3AnaQFcj05JoOgMny49qkqFs4VU1BC78X5Vmaht4utiuED1fjrQn5Kxx+uK1HuoqMUH5wYL10jjaSiRa7StwEjlHdP7/0QoimrTGbxpjXzjSCVPjxKE+6v4jgH1pws/Z5Gtt+uN0M0vMzEPteF7naEIdVkjdnnHToK0NN6UtWlYcthqS4tEwJDplOJ5ABHGAPvGg59oBOkbWxCv8Ac7utm7Nd4CyVZAHKfhCSrBTz1omWdV17S58CHd3oEe6tCUhbOR36SgK2kBQyD5zz8+Kb5Om+z7TqWhcGYTPeAlsTJC3FLx1wFEk9R9a0rVfNKSnHF2lUN2RCjEpS0xhxLSR0RkAkAHGB70C32XtGZpe/aelg5aedZIPGAtJScf8A0FVLoe2TpvZzcbFcYsiM8O/ZZLzRRncNwUnPUBZP0r5e7XLNuKIFruElZGQkJQkn9Sf0qxf9f3GLdIdus9jMp6XEbkIDi1BXnBO0JA9MHPPvQZjmkdQ3Ls9tUBTSI14tssqY791OO7JURynOMZTx/TV+5aIvz2oZ90s97Rakz0oL4b3FW4JG4DGOMgnr6mqn/n15laavi/Cx4d3tjrYWkDcEtqVhR2n1HI9RWfB1Nq22ybBdr3c2ZFpujoTsQlOAk4+LCBtIznjPwmgZ4+gZLsW3/auoJUuZBmGS1L2HeAdp7s7lKOMpz19SK1YVnsmnbrOuTUwQjMO55hyQlDOfcJPQ8n19TXMHbdNumo79bbjqSQxOjuK8GzIkkIknJKUpyoBPG04A6HNb180GuXpVd1uYcOoY0IBRQ73iXQ30UTjJUpA6+/vQdLgz4lwZ7+BKZktBRTvZWFpyOoyKvpOUg0kdlbVtGj4z9saLRfJMlJcUrLyfKo+YnGcA4HGCKc2Vc7fpQevelIfazdrpZbFElWmYuKoydjqkJSSU7FHHIPqB0p8e+GkTtgbDmiXnD/pSGlfVW3/dQVdP6U1Oq4W67XLVLjzSFIeUwhThS4kjoeQOh9qSbbp0alk6qduMuSq4QC6tsZBDiwVjzZGcZSOBim7s80tNQq16gkXx59C4+5EVQUQlKk425KvT8PSs+yz4Vk7UdSR7lIajQ321lTjqgkbiULA/MLVQLV2f8V2dWGY5/GVBnOxVbifhI7wJ/DAx9KZZ8CDp3tQ0+u2NIj26YwEltPRRWFoOc/3Nmluzth7s91HEQQvwktmSlQ6HnYT9BUECAzp+bpq/zkmRbJJS64ocFDiSQR89pAUPcAig1dJ6in6Rdutlt1lXcXW5awkBSvJt8nOEk44Fb/aE+5FuukNT90pghaRISsYUj4VFJB6eUuCqN0fven+0K5z9P2xycicylYIZWppW8JOcp+YPr61flwdV6zsFwh322sQX23GnoSiNqVEbgtJG5R6H196ByvP2M83Isrz8NiXdGloQ1uSlx3cDyB1PI6/KuKJl3i5aN+x/svvIdqdU87JwdzB82QecD4lU6W/RWq5V6ttyvl2jq8C4go825YQk52jCQPqaZ7VpFm33O9yfElcW7BQci7MBGSTwc/1K9PWgUrzM0xdrfp6XqC2ud/cmQl24su7O6WjCVbvvYPuDxU/Zjcmouortp9m4Ln25Se9hKWokbU/Fj2yFDIHGUk+tMsPQ1kYsLVmkpfmxmXi82p9zC0qOM4KAMA+3zrQtGm7LZXS9bbcxHe2lPejJVj23HJoFXs6dFk1PqDSrjgw274mKjP8AIcf7VNn610RKsKBzVYqaSsr8gUeqh1NHiG89c/hQaL/Df50vastS77p6ZbG3ENrfCdqljgEKCufpW/Kz3KiPl/ms1yQUcAA/jQVNL212y2GHbZDyHlx0FJcQkgHkkcH8aoX3RNivlx8fPju+IIAWpp0oC8DA3Y+XGa0XJbvoUp+lUHbgoEhTjpwceVJA+posWrdpyzWy3vwIsBkRZH/vQ55+94x5t2c1cZTBhMoYYTHYaR8LbaQEp/ADpWCu4s8FxeD671j/AAKy3LjLUtfdPR0oz5dsZSzj8yBRDkq4Rx0c3fgCajVcmwOG1n9KS1ruT3HiJOD9xKW/+a+fsuQ6cuIcV83HlKP7UU2P31hrhamkH+pyqLmq4aTgyUD+xBNY7VhXx/DaH4NAn6mrrNgX6rWB7Dj/ABQeSdVn/QZlvfPbtH7n9Kri/wAp4eWIUH17xYP7itZnTqeMoJ/HmtBixNpx/DA/KhS6zLvEplSE9226eEqQngfPnNNltiOI7tbzuVADcAnqfWpo9tS2Rxj8qvIaCaFSLSFpKT0NYtytLqxmPIcHyUc1uUUQl/YsgnzvuH8DUiNPg/HuV/cSabtifavdo9qBZasDY6NpH5VbbsrY9B9K28V7QZaLU2OoqZNuaH8oq9RQVkxGx6VKllA9KkooPkIA9K9wPavaKAooooP/2Q==", "type": "news"}, "151": {"title": "Tornado warnings issued for areas of Muscogee, Chattahoochee counties", "snippet": "The National Weather Service has issued a tornado warning for some local \ncounties this afternoon, including Muscogee and Chattahoochee ...", "uploaded": "19 hours ago", "url": "https://www.ledger-enquirer.com/news/weather-news/article246368190.html", "thumbnail": "data:image/jpeg;base64,/9j/4AAQSkZJRgABAQAAAQABAAD/2wCEAAkGBwgHBgkIBwgKCgkLDRYPDQwMDRsUFRAWIB0iIiAdHx8kKDQsJCYxJx8fLT0tMTU3Ojo6Iys/RD84QzQ5OjcBCgoKDQwNGg8PGjclHyU3Nzc3Nzc3Nzc3Nzc3Nzc3Nzc3Nzc3Nzc3Nzc3Nzc3Nzc3Nzc3Nzc3Nzc3Nzc3Nzc3N//AABEIAHAAcAMBIgACEQEDEQH/xAAbAAACAgMBAAAAAAAAAAAAAAADBQQGAQIHAP/EAD0QAAIBAwMBBgQDBQYHAQAAAAECAwAEEQUSITEGEyJBUWFxgZGhFDKxFSNCwfAWUnKC0eEkM0RiwtLxB//EABgBAAMBAQAAAAAAAAAAAAAAAAECAwAE/8QAHxEAAgICAwEBAQAAAAAAAAAAAAECERIhAzFBE2FR/9oADAMBAAIRAxEAPwA1v2Allj8N1GVPPQnNEn//AD5BGiyX8MW05y3nWPwb6jHbtLcPti09ZWGT4+T1/wBTS/8AAWy8iEZ9+tdGEfEI5USG7EWaDDazaD1yw/8AasXHZW1lSNRrNkVjGFG/HFRTDB5RgfKt1t4jjEan5VmotVQMzDdmu6jkWGe1lRiCTHdr5Z8j8a9baCFySWX0O4MDUhIYEcIyoPl0praRfhsqpAiI4Xf+U+3tSriV2h87WyuahooZU/EXqZTpstwOPTw1Ct4FtZp1iuC8UsTKVJ2neQRnHpzV3lMAHikT7n+VQ3jsicvsI+H/AMqfJwOWkx1OirxWhYoZIAsYBbdvBHHsOg61Jj1GzitRHKuJjzuJI+2KZXVvbzWa2zXccajO50t4w7A54LZzjn1qHeaZDevG9zq0kjRqEUui5A9PzVkuRPSKRXC4vJ7Ax6lAepiwP69KGZrV7lZ1eNSMgnIGfasnQLTB23yH03J/vSy4097WTG1JVJwrJyP9q0862CEeLL+DwvQy3NYkt5UHEeDQCGX84x9ag412N9C42Gh3MtnbwnUDEyWwglCxcSYJOevvRv7IKzLu1C4UeYVFAb6g0BZdQ02dWjRJIAPGhHiIyBxTuy1CT9oPDIN0LgbSR5Y6Gu64rs58bZDXsXbA+K5um/zIP/GoHaTSNP0XTu+DyG4c7IQ8nG7+8fYDn7edXnVR+7jaymYMW2lV2nPzI61x7tdc3dzqs34iXvEt8xq2VwOfF0+X0qf2hJNRD832AikP7wxszbmCKzHkmnCaPdNzJOQf8ZpXo6d7cWSkfxmRvgvP8qtbXUCtte4hU+hlANaL0LK/BU3Z+SRdvfjn2Jpbcdm7lM+JDVoS8jyO6mR8n+EhqDf6kGwZ5Yo8DHQLxWfYLZVotDnVhvI6+gpg+mRAnJYf5RUqXVbOPAe7hU/9zjmgftOwdji7gyOuZAMVlQG2CfTIgvVj8hQDp3Ja3kKTAZQkDGfQ0zSVJV/cyI4PmrZoTA5wAT/h5ptAthtMuhe25LLtlQ7ZEPUNRJIYzkMq0rmZrC7jv41OxyEuF9fQ/wBeeK21TtDbWlw0LR7yoBLbsDkZGPXrTKSrZROzoc1oHQgHHzoYtxGEY5Vl6Mp6f1/OpisCKHN0AI8JrUYBqQeawlhErZkUr4Wx1Fck1jQNQs7to2uEwDkhzgHnyOD6fauxIZFADqMjp6mqT2ohc3Ktyi5woby9smpTWhk7FHZsu4WV0y0e6OVCv5d3T7U5j0m2nbd+zoVPqDj9BUbSSYrsw92e8kweOS7YroWm6PcGFe8j2HHmKmpobD0oEnZiAyBgroPQSPke+c1ifsxbTqvfAvt6M7MxH1arzq1jLaqXwMYqq3eoMhIDc/CnjixXEUHshbbwzM7qP4WVTWf7LWJfJhPB/LkkH5E0d9Uk85QvyFRn1Y9Tfxqo9xVKiISx2ftMhhAqMPNTtP1Boy6WImDxz3Bwc7HmLD75pT+3UH/WRt8GFbx6wspwsqt8GovFGSGF1YvNC0UsirG/5gOTSebs9pxu996hlRsAHeVC4HnirX2e0y51g7k4izjeTx8qeX3YlJI934sRhRksRkVzy5Y30XXGl2yK2oLBMkbjDHzqal1vyCgwOp9KR6qq+Bwc4POPXy4obaoIykucKByOmcH1+FVyJ0P3kiJGVJGag6/DHdaZMu/Ydp248/avJcx3MJeMMVzwR5UO3QsQ0jyruHPeDH6UXtGKloF8ttrCPKG8LH611/S9TgngAZxuHHSuM62ttp2szoo70vEu07sd2fXjr0r1h2huIcoJmGOmWrhalGZeoyjs7Lq2p2kNuwkO4HyC5rjutNC99Kv/ABCQM7FdvJxyRgE4z060HU+0E8mczk+2aSTamzEhmG09apHbtk3SVInvoTMctpnaVj7W8K5+uan6Po8cayJLpGqpmRWL3rQncvOVHgIA8+MH34qoy/gHJeSC2dvMlMGhbtOU7hBbAnjhaqkIPbjS1SV9mgXgQsdn4jX4UwM8fb4/Otu5hij8NlbRNu25j1MXRHOeQOBSAz2QAKQwL8Iwf1FbrqcIxmTgdBjH0o0vTWdK7K9q30a1jtjFCyKWO4uQTkk9Me9NtX7fd/aNFCkKk+uT+lcjj1SPcAPrRJLtnjLojkDzFQlBP0tGdbrZ1W6JnhdcoGK5UnoD/X61XJZF2KGLccEZxjypy8U20hcg4wCOKV3VhMvPPvxXQ4skmCgupLecSxNgr5A06tL6O8iyTiVeCM459RVcMTxud2fpxQSWD95GxV15yKVNo2j3bdVS4t7oMMhSjAck+n86rVjdQC5Pf/kPqKYazqM13IqOh24544zUW2te9ZUQJux0wKSW2FES+nV5G7rhM8VAdtw6n6VZNR0147dH7vGR0pQ8O4Y4980riYVzNnlmAA8sHmo20CQMCAPTBOaayQLnDEYFadxtY/lyPMGmiqFYtPhUh8rjGAVrAYYAUsRj2posZ/ix86kQQcZ4HvRoKF0aZGcSZxkj29aYW93IIe5UDDZAOOabW9pMkLDd+7cYOenNONJ0eCJRMyrlT7Gio2wt6LC08zYHfSY9vOss8rAAsxFQIdzhT4ifM7gOf9KlKCN2ARxkHOashDY24ceJskVlbJCeANxrCyMpO5ftR0cZAPGfLgVqCR20i3nIVsden+9NNP7KWTZULGGYYG8jOfn8q3gjjAPeyKucck4+3rVjsphD3fhClzjDDkj5cfepSSHiV+77J6WmS9ujBeD4SOfpjzpBcdmNLDARw4/vBnIP64rol44dG3FAmMHHmfj5VXrsI2TExZCSQQc8/HHlQURn0UtuzdsrYMB6eTUBuzcIDbUfBA68Gra6quT0z6c1ptUnGefeqKCJ2U+Ts7+9Xu0KjjBZc4+hoqaBJ0Ow46naSCPL+dWzu/F8fKiRoQwHl9PvQcUFdlUsuzN1czd1HEQh43F932HNWAdgrlLXvFyCB8MevGasunLN3YkieNNoBwWIPx4FOGvJTAd7xoejbT1598Y+9Qp32Vr8OPmbUYCGEDTL6g4GfjQVl1RrhCYZR4+Qx4A+tM7dWUAAnBH5ccVLiVt3PQ+WBXQoX6QZ637xxl1G3y8yKmRjI37wSfLHOaGqPk+h9qkohIC4Bz7DinqgWMrGVJMvPPGhQHar5G74Y5/WpC30Dx7GMIxkdCDzn3HX1oFurhVABeKTKBOgOKZW0eoQhpRp0YyeCXUf0amylkKXU4N+DECu3BAG4E+oxS+e5ZT4IWwB5Dn36cU3ubrU1Zt9sI3xn/mkY98Z5qEzO0SytEMvlj3bA8+/pz5UDELfuUMEPI6kVhWDeIBsn260ZgXJ2xDK48wKjlnDBkjBHmOAQadMRm4YehPsOtGhC58St6g560FHLDIUHPA2/wCtHt0diM7wAOO7UZ/Wg2FIdabfW1qcSyOBg4B/Tr1re67RQO2yG0mlxkfkwPv1qDBaK7gE3EnUEK4Xyz5U1RYooEVYI0EfKo/DD9alIqj/2Q==", "type": "news"}, "152": {"title": "Hurricane Delta Heads For Louisiana Coast As A Category 3 Storm", "snippet": "\"If ordered to evacuate by local officials, leave!\" the National Weather \nService office in New Orleans says. Delta's possible path includes ...", "uploaded": "3 days ago", "url": "https://www.npr.org/2020/10/08/921549862/hurricane-delta-forecast-to-strengthen-hit-louisiana-coast-friday", "thumbnail": "data:image/jpeg;base64,/9j/4AAQSkZJRgABAQAAAQABAAD/2wCEAAkGBwgHBgkIBwgKCgkLDRYPDQwMDRsUFRAWIB0iIiAdHx8kKDQsJCYxJx8fLT0tMTU3Ojo6Iys/RD84QzQ5OjcBCgoKDQwNGg8PGjclHyU3Nzc3Nzc3Nzc3Nzc3Nzc3Nzc3Nzc3Nzc3Nzc3Nzc3Nzc3Nzc3Nzc3Nzc3Nzc3Nzc3N//AABEIAHAAcAMBIgACEQEDEQH/xAAbAAACAwEBAQAAAAAAAAAAAAADBQECBAAGB//EAEEQAAIBAwIDBQQHBQYHAQAAAAECAwAEERIhBTFBBhMiUXFhgZHBFCMyQlKh0TOCk6KxFWJykuHwNENTc8LS8Qf/xAAaAQEAAwEBAQAAAAAAAAAAAAAAAQQFAwIG/8QAJBEAAgICAgEEAwEAAAAAAAAAAAECEQMEEiExBUFhcRMiMzL/2gAMAwEAAhEDEQA/APa94vk/8Nv0ru8Xyf8Aht+lXrqAp3i+T/w2/SqyyDu306s6TjMbfpVp5oreIyzyLGi4yzHAGTgfmazXXErKB3gluY0l2TSxwdRxgeviX4igF03EuJxx2rw8PeQyIz3QC/sm0LpABOTlj5HYH1qP7R4x9AllezEcqy6EURM5ZQu5wD1YHHIYI9a3RcQsp3DRXqlZwJYyuMFdPPONh4Tz8jWqJ45tfdXJfSwDaSpwcZ8vIg/CgF6cVvZLhUThUvdZKu5cgjAGMArg7k9QPDTRHWVBJGdSMMg+dQUbrNJ8F/Ssl1qtCZkeR1c+KNQCxbHNdvj7MnpuAZz3TJJp1A+FsDmSRjP61bDO471dIQjAO+TVrThHEL4Kz3EVp3QGUKd7qbnkgMAMYHInnWifgvEIkUtKl6AckJ9UW9ASR/NQA8DYgbjrXY8hQfqzEXjUtjPhwQcg8sHkfZXQhJU1d2yHOMMcGgIZJWlYxyhV2205PT5bUcnSCzHAG5JoSRKNWNXP8Z8hUSQQZ7yUHYczI360ATUfwn4ih3ESXC6ZYyw9R+tWCOu6Sk56P4vzztUd5MpOqMsOmgj50BWWGOS2a3aNu6K6cBsbfGsd/wAIsbwXT3FsWefBkcNhjpAAwc7chWwXQ2JjmVT94ry+dTLM3dtiGUjSfIf1NALpeC2UzJGYpFSGPCBJMacls9duf65okdivDbdn4fDKXXH1eoHvBpC4yT5Ab+fqc7YZ45pJDHICRjK9R6jpRHZIkaSQhVUZY0AG2umuEUx20veO5WOLI1Ejpz9hz5YNO7O2HDUE0wMl5LlE0YODz0Jv7CSeuPIACnDeGyWRPEGQm5lX62HG6p0A/vDGT58ui422NzFfXDywzpJFEdKKhBwerHrvyHv9wGG0lPBbSJJoZWtyM6gUOh92bryJ1HPT2DGGUN8J0SSKCVlkJCnKjcZyOe3I109st3bIrllxuGU7jpUw26WwhhjzhAxyfTHzA9MUAm46jR3UVwlvIvfZjkGVOpgMqefPAI9MeVYWmK7mGTmORXz9aa8fmDXNvboSWjJlfG2nIKrn1y3wpZNnun64GcUAPvJRrC20mrVtkrjkP71VyYimuCV5Cdjlck+wZ2/0o648RHInn7hXFAy6XAb1oC1Lb7iptLa+lFs0kls6xxxht5mYLp5A43b243NMunsrqAQW3aZbm7lgt7QvHHDJL3negAqACuxG2rxj2afbURdqLWcJEIj30n2lSQFVBfRnJxnf2b9M16HJ8z8arKx7p9z9k0Bncx3CxyxaGZJAAxG677jzHXatnDreW7v1DIhit8SONRAZvujl5jP7o86x3sK6WnUlJYxnWvPA6HoevOm/C7lOFcINzxQpCjr38tz9wA8tX4cKAPLbnk0A5Bmz+zj/AIh/9a8Z2S7IzcO463FJLuFkia6jCxodchkl1HvD1042889OVem4fx3h3EbKW7sZ2ljhbTIpidHU4yAUYBgSCCMjcEVWaccMtWklXvbq4csIgwGo7bZ8gMZOPzIFAHe/s7ZcT3MUZB5M2Dk8h60suuMyyzhbGLQoU/XTrgnJ6Jz6H7WPSlvdLNcfS7gJLcn/AJmjGn2L5DYfDfNXX9q/oPnQEqFDNly0jnU7MfEx5ZPw/wBgVZedD7iPvjMFxIRgsCdx/smiUAG1OYsfhOn4bUVmVACxAycDPWhW+/fN1Mh/IAfKiOiyLpdQw9ooC1dWa7d4REY4zIHlVH+sbwgnGcdce6k17xbitsZHThTyRCV44yGbUcawDgEnBYJvtsxPTNAeiqkv7J/8JpU1/eidsWTtCEjwQWzqZdR68h6e/O1Gur9bfhklxcI8DCEt9cxVM6erDIG/nvUpW6AxMf0iaG32ImkCn/DuW/lB/Knd1w634vwSbh16Ga2uoirqGwQrb4z7Nq+Y9mOM9qe0Fj3vDLCCK5jhJ+lvcYA1sQCqHO+FYbnHWmqQ/wD6DZASJcw3oQaWt1ZPD7Pu/kanZhPXnwkr+uy3q6q2I8vyRj8N0er4TwCw7OcNvClxO/fSCe4uJsF3K4xsAByAGAN/U0m4pxSG1b6bxi+S2MvhUSFcKBvoG2/t8z7q89xHtN2okk7q84UqxoVcxeMEkcid/MZ5dBUzX/ZztHwiI8cMELrIVMM87K0UnxB3FTq8cuRKSde9IjZ08mvHk2n9NM9BYXsFxbvPHcRyQAjTKrAgjGeY99c9/bI+rvVYNp5MNuefgK+W8Iu+DW3HVntBd2FjPFpVZ28Mrg4OWGxAxnmdz0r3IhQLhlDHqd9zV/N6e8U/PT8dGXPY4uqGn9q2q3Bgku8SZOSq5Xb24251otrqG5TXDdEjOnddJz5YIzSYDHVv8xqksKuAcsHTdHDHKnzGDXF6vXTPC2++0P4g8bSLgOpbIOrB3Az+dE1P/wBM+4ikb3d1MXVn7pdQz3TNk8up5en51osrvu20TyMYjyZnPhPt9lcnrzUbOy2IOVDeu9KFbsTrjdtTxsQTtkjmPyP9aDxSd7axlmSJJQiksjuVyPXBrgd7ox3/ABZu9MHD2VpI2HeFlyq89jy+fOsd8z39rJBfCOWI7mLRhdtxtvyIzVYE7uMAtqbmzfiNWf7DehrRxYVDv3M3JnlJ/A+7K2cMv02aRAGLKisnhYADPMb/AHqz9j+ycvZu7uLq5uLUqYFjd4UZTOVAzLLk/a2J/eamPZH/AIa7/wC//wCC1p7TymLglwBs0pWIejEA/wAuo+6q81cyxjfHGeSlna7nlu3Uh7h+8IPMDko9ygD3VklsLOafvprWB5SMF2jBJ99aetdV+LcF+pRcm3YFreCWJY5IY3jX7KMoIHuo3rUJ9kVNLIOrq6uqCCF+96/IVNQv3vX5CpoSxvcpci9t3tWVUbUk5ZNW2CV6jkdv3q8/xG77TPbTLHw5QriYbaXIU6e721ZJHiyOu3lXqcv+Ff8AN/pS7js88VoixP3ckkgQFHwd/LbpzrJirdI2JOlZ5p24xE1wI4EZVJSEZGcCPOfewxz68tqYSG4KvgRKMHG5b9KLvn7IP71VbVpbwjkfvVqJUjJcrZqs7fiF7YcQ4da3UaTSd1MikGNZQrjWhYElQQFBI/FRzw284Z2btoL0KpW8ykKTGRYEKMAusgE7gnkN2rJb3E1pdRXUKjvImzjVgMMbqfX8tjWrtJ2qiYSWQsXlt0ELzy6gBEXf6vIOCfEvIcqobM1gmpVfwXtdPLBxMVdW0xKRgRr/AJv9KwcQkFnpLAkMwXC+IjJAG3lk4rxq+rYNifBWn8njNoZMUeXlEp9kVNL34taQyyQyPpeJlV9iQNQJG+PIVLcWgVIpGjlEcsayBtJxglRv1G7D41p8kVOMjfXUG3uY7gZgeOTAzlGyMZI8vMH4UXxfhHxqUeao5fvevyFTVF1eLwjn5+wVbxfhHxoB9BLJIPrIGiIA5sDk9eVY+NIWS3O2Flz/ACMPnTGl/Fy2iIDGnUc+fLaszF/tGrm/nIW1D/Yb0NTUN9lvQ1psyvckbHPto81jZzXKXj2UFxcRjMbOu4Ycj7v/AJigUWGUxnfdfKsr1TSybEVPG/2iXtHZjhlU/DFnZ2741xBp24nF9FQEaCItLNzyRnkPZuRTe4t4VhwI12YMCdznzyedX+kx4J6npigTSmQjoo5DzrI0tDYlsxnKHFI0NrbxfiaTtswfQLN21vaxFjkklASc86L9Gg0oDEmEACjTyAIP9VB9wq6E8tJAAGD51avq6RhWwNvaW9rn6PEkeoAHSMcs4/qfjRq6uqUiG78kL971+Qq1REpd9KjLMwAGceVajBaRL9fOZX6pGdO/u3/OvEsij0dI4nJWf//Z", "type": "news"}, "153": {"title": "NWS confirms EF-0 tornado touches down in south Mobile County Saturday morning", "snippet": "The National Weather Service reports a \"very brief\" tornado touched down \nand crossed Beverly Road south of St. Elmo Saturday just after 5 ...", "uploaded": "18 hours ago", "url": "https://www.fox10tv.com/news/nws-confirms-ef-0-tornado-touches-down-in-south-mobile-county-saturday-morning/article_434bd86a-0b40-11eb-b0b2-d730fca5fd46.html", "thumbnail": "data:image/jpeg;base64,/9j/4AAQSkZJRgABAQAAAQABAAD/2wCEAAkGBwgHBgkIBwgKCgkLDRYPDQwMDRsUFRAWIB0iIiAdHx8kKDQsJCYxJx8fLT0tMTU3Ojo6Iys/RD84QzQ5OjcBCgoKDQwNGg8PGjclHyU3Nzc3Nzc3Nzc3Nzc3Nzc3Nzc3Nzc3Nzc3Nzc3Nzc3Nzc3Nzc3Nzc3Nzc3Nzc3Nzc3N//AABEIAHAAcAMBIgACEQEDEQH/xAAbAAACAwEBAQAAAAAAAAAAAAACAwEEBQAGB//EACkQAAICAQQCAAYCAwAAAAAAAAABAgMRBAUSIRMxIjJBUWFxQpEUI6H/xAAXAQEBAQEAAAAAAAAAAAAAAAAAAQID/8QAFhEBAQEAAAAAAAAAAAAAAAAAAAER/9oADAMBAAIRAxEAPwDRTJyAmdyOjIm8CwpSQPJYAlEZAciOWQqpuePC8nmbH2/2eh3Z40zbPMyl2bjNdOQmcgpSETl2VAzYmcibJCZMlI5sgEKuLbwgV9UbwgHLoVZaL8mPqYbNlPLI5Fdz7Cc0kEM5dnNieaJ5BVDerP8AUop9ZPPTZs71NYSMKcjbIZsTORM5CJyAicuxTeTpMjtvoAoR5NI39m2iy6UbJLEANg2r/In5bliC/wCnro8a4qMEkl9iUVpW5QtzYiU+yOYxVjyYO8mWVlIOL7Lgs8uiXP4RMWdKXRBj71Zm3H2MmUi7ulmbmZ05hAWSEyZM5Cn2NE+2ae07dZq7el8K9t/Q7aNtnq55fyL2z1unpr01ShWsY9/kaHUwjTVCuCwoomU+xUpC5TwQV5NYyAgHLJzfRpRphKWBOSVJZKLSl0Ktt4wbBdiUSjuN3Chr7kqMrU287JSKk5kzkV5yIOlLss7fpZaq6MYr9lOK5vC9nrdn0sdNp4yfzyWf0QaWlqhpaFXD6e/yMlZ0JlbhC5WAOlPr2KlMXKYDkaAZJbE8yJ2BTHZ2dywI5ZIc+xA9zbZmbpdmSin0i5zSTMTU287JS/IqE2SE5yyZsPS1O61RXtmVi/s+k8lnOxfCj0Pkwyrpq401KEQuZpD5TywXMVzAlP6AMdhzn0JciHIonORU5Hchcs5Cj5C/J2C5CuXZFNvt40yZkTeclzWWZiolGRlAP2bO11qurm18TMvTVeS1J+jYT4JJekWC15COfYhTyTkph3MFyyxXMJPIQWSGzgJMVTEm2Q4k121v+S/sZGVUo/PHJTVS1Y9CPQ+1rPzL+yndPDwZoTc8y7ESWRsm8g4Ii1o4cY8mWuWSrGxJJBK1JpZAsJh81grTsT9MDz/Yurqy2myFNorK58svAzyZ/iTTT1YyJSyJjzbGKLwUf//Z", "type": "news"}, "154": {"title": "Hurricane Laura destroyed a major weather radar in Louisiana. Now Delta is bearing down.", "snippet": "Thursday afternoon -- Mobile radar is on site in Lake Charles to address \ndata gap. The National Weather Service and University of Oklahoma ...", "uploaded": "2 days ago", "url": "https://www.washingtonpost.com/weather/2020/10/08/radar-lake-charles-hurricane-delta/", "thumbnail": "data:image/jpeg;base64,/9j/4AAQSkZJRgABAQAAAQABAAD/2wCEAAkGBwgHBgkIBwgKCgkLDRYPDQwMDRsUFRAWIB0iIiAdHx8kKDQsJCYxJx8fLT0tMTU3Ojo6Iys/RD84QzQ5OjcBCgoKDQwNGg8PGjclHyU3Nzc3Nzc3Nzc3Nzc3Nzc3Nzc3Nzc3Nzc3Nzc3Nzc3Nzc3Nzc3Nzc3Nzc3Nzc3Nzc3N//AABEIAHAAcAMBIgACEQEDEQH/xAAcAAACAgMBAQAAAAAAAAAAAAADBAIFAQYHAAj/xAA4EAACAQMDAgMGBAUDBQAAAAABAgMABBESITEFQRNRYQYiMnGBkRShsfBCUoKS0QfB4RYjM0Ny/8QAGAEBAQEBAQAAAAAAAAAAAAAAAQACAwT/xAAeEQEBAQACAwEBAQAAAAAAAAAAARECEiExURMUA//aAAwDAQACEQMRAD8A62rCp61PFIq44zRFkCkGvQ5GWJWvBgaEJ1bZuKlmMd/vQRMLWVY0PUmNqyso471AbNeDVEMCKzqAqKVQkkxsPrUHlHAO9YAHxMd6kwSx7E1AqxO4qclwoHNLNdAnAqBgIB8WKHPpxgULWW70ORtuaiJojPpUGwDtxS4d81MsSMVBLWAaIGDYpcD1ogZQN6kZTiskgHalWl8iBQ2nx3qR1pgO9Be432NItIznbYVE57mpHlnAye9Racngk0jh24yRQZ7uKygluLmQRQxKXkd+FA5NSB9pbu4gs0EOFaVwmok7d9sfKn+lSm6sYZnGGdcnHFc59oP9R7CaEw2VpNOuoaZZBpGR3AO/6HmsdL/1UigVIbzpc2lQFzARkf0k70b5OOok6WwTtUdKPvrNA6Xep1C2Fx4M0OTjRMoVht3AJxzRJMKx08VpNU6v16WCSJ7ZyVd1Gldy2TgbdvlRm9rrdTMqDLQ7E+Z2rW5CEsnlOTMrroZnzwQRkeXbP+KkDBczzTxR4jCmQvGfifc434zt+VctrWRs3SfaqC8JilRklG+Oash1m1lOmN9QBIbHatF0jpxht5XDuykNp/hPJHzyc0O6tLh+o6YzkggnDad8ZAOewz++72qyOj2xE6aypUHjJ5pmOKIn3j96obG+nijjS4kEjMMFlXYH5/8AFN/is75zWtZWzpCMaQM1gQxKdTYPp5VVLd7+tSN0fI0hbGeNV2Aqm61ZwdUthbTIjI7biT4fqO4/faiJMzcIftSvUfHdYtB0FXLbrnV7p2oTV+o+yPSIrK4leyK3IQzaA7KFQtseefT0oHR/Zu0tJpLeSKNLlz4sVy3xsoxsD2OcHny7Grfq6SRWN2ZpRJiLBkkfJzvtxv8A7cfKst/Z64ulhu7m5e3OVZIYDg6CvBbGQcDOx9KGtbd0+dWgPhk7YDAncEAA5ozSNQLGOG3VkiBCkKcuxYnbG5O/YUwQGO1aDQ5eqw3Fq0YiTLZaGYTfCc5/lOcH1/Wq6269Etj4MlvpJkTJifGnS+pvvv8AetTeUxZaN1O2+DsfnUfxx8N18MNqOclzzzXG85fUbnHGxydXjm6h+KMDEasQQZyAD+ec96uune0EVowElrM8sjnJ2GT5n99hWh2t28cqyeD4gHbxAuatn65a+E+jpbo3YmcOM+tPHL7o5a6bZ36zssU1sYpjuQeB9afVYuXfPpSfRws3SbKeTSJJYEdwM4yVBOM03hQeVI8q1GDUKxAZTAPrRCVIH/cX5VXBFB+IgehqavpGAcitaliVjwumXfuRSvUpYoo4mRZJG8TkLqx7pPH0oGoHfFa97Ve0C2ERgggNxNjDaJAPD1KwB3474OMbUWmAdU6hrmf8fYyRQvC3gozAZcfxHAO/p6Vc2PVPDaFWsy4WFAWCkjO+Dx5CuaX3X742sCs0ciTRAeGzlsaWO/o2/qNzW5ey3WLm7tI7e+iWBtCGMHllGcN6e8R+zWZy2nG12haKecS2wC+6UUkHAOfL1pproN/6lH0qrgnkaV1fAZUUN9zj8qbVCwyZQB8q2Hz6tuscU+NPvoFwGG+9EMGUUIqjPkcU7+Djb4lPyzU2gUqq6TheMdq8f68XTSdlYITJ4xAIGV94USayt4XRo2OvWm+vPcUY26cYaotZoxDZYYOav14jY6rZdQiis7OF5AHMKhVzgnAHao9Q65a2Kxm5k0a20rsTn9+dc9W7lVUySzIMKWYkqPSiXHUJrkAXKrMq8axnH1rf9HFjHQoOsW88SukqaWOBk4yaPJ1OGGJpZpljjX4mYgAVzBpxJHDEy5WDePUT7vHG/oKbueo3V0vhz3D+GeRqO9an+/E9W3XvtTAbZ3sIjcqvJIOk+a9t60LqN9ZSzSPaRTWqybqPELIfIAeW54OKPaXE1rkw3DxFtiEY4I7ZocsYunL3MsUh0kAsOM4/xRecpzFNAZDqMgDiEHClv0++fpWz+yfT7cwfjbi5ZdiNIZkKjVgkEd8ZPp61rsthJBMIkIcPshVsgkd/1O/lV10lrq18eGIhIgzR6XXBPIPI5olns46Jb9Z6RARpuYlzGoOp2bjPc0f/AKi6Xja+tx/WK5kzPEAJ3VCdl1EDPPFZ1sBnUv3p/WtXhGNXnXtXy+1LeKvnWDMuea8OOeGtY8hWdQ81+1LeKmNzUfFUcGrqjJwahsDxQTMBXhMp71YBSy9wK9rUfwihGVaiZFPc04hta8nNY8bTw5oWtPP868StR2iyyw+FAdStK0pAAPHu43+pq9s45LRbfDsGLnUQOcgmtbKoxGUU/QUeCZ4JA8btt5sa7ceckxe0vbZgVtZOW8TJOMHg15ZVbeg9RZuoqi3EhIXeoLHgAA8eVHKyw+ARbyY7fU14QS/zL9N6sTbTDcpJjvt+814W8o+KNwP/AJoyt9SJgfGQwz8qiLeU42I33xVgbaTP/il/srDwTLv4UhHPwnirKOpLwW4GcZ5znFZktWUlRhvJg1NiKYn3beQ/JTXmjmJwYZAO+VOBTl+LqQ/DzDf8ql4UgPw7+tOLG+rR4b5+R/xUmtpe0Mp+QNXn4ehJoW/lNe8FxwPpmnRbXA38CU/Q1loLgLqMEmPPSaso6kdE3BUj61hlmHC5+Zp5YLgrlYGP0rHhXOd7aX7UZfi6ElE3DIv3qRjfGQcfSnTDcDm2l/tNe/D3Gk5t5R/SasvxdX//2Q==", "type": "news"}, "155": {"title": "Hurricane Delta: NC mountains brace for deluge, Charlotte to skirt full brunt, NWS says", "snippet": "North Carolina mountains brace for deluge from remnants of Hurricane Delta \nSaturday. Charlotte will miss worst of the storm, National Weather ...", "uploaded": "1 day ago", "url": "https://www.charlotteobserver.com/news/weather-news/article246361640.html", "thumbnail": "data:image/jpeg;base64,/9j/4AAQSkZJRgABAQAAAQABAAD/2wCEAAkGBwgHBgkIBwgKCgkLDRYPDQwMDRsUFRAWIB0iIiAdHx8kKDQsJCYxJx8fLT0tMTU3Ojo6Iys/RD84QzQ5OjcBCgoKDQwNGg8PGjclHyU3Nzc3Nzc3Nzc3Nzc3Nzc3Nzc3Nzc3Nzc3Nzc3Nzc3Nzc3Nzc3Nzc3Nzc3Nzc3Nzc3N//AABEIAHAAcAMBIgACEQEDEQH/xAAbAAACAwEBAQAAAAAAAAAAAAAEBQIDBgcBAP/EADkQAAIBAwMCBAQEBAQHAAAAAAECAwAEERIhMQVBE1FhgQYicZEUMqHBFULR4SMzcvEHQ1JigrHw/8QAGgEAAgMBAQAAAAAAAAAAAAAAAgMAAQQFBv/EACcRAAICAgEEAQMFAAAAAAAAAAABAhEDIRIEEzFBYRQiUQUyUnGh/9oADAMBAAIRAxEAPwDoatU1elC9ZsPGEJvIRI3A1c0w8QAZJA96KxYUHr3VQNrdwXSa7eRXXjIryXqNrBdxWskmJpBlRpP6ntUIMQasBoeNg6K6sCrDII4IqwZqWQIRquVqEUmrVbFSyBiNVytQSvUbnqFtZIr3dxHCrHAMjAZNQJDHNfE5oW1u4LpNdvMkq+aMDRINCWeVIHavK+2qEOFxXsIu2FzAuRGUQ40OpJ35+/70LD1GWxugwlmktpOVWQnbz34I+lZ6C7bXKzSyDMZTPcjy+2aNW4vIIFEpuNIA/P8AlXYcduKBsWjp3R7i0S4mS1+dpNJ0oMfLp5wfXPnUOtQxziCBJFBVwNU4JwO2D33rD9NNz1LqNrcSSzKFIZJTIMqinfGe242+tbDqdzBF0+S7ZsvCQf8ALxqIIP7USdho0fRbgy2+JHUuAvyqhUKPTI34pmMedZwXtpbJHdy3OFlUb6j8x+lXR9fsnyBcAKOTV8kVQ+BB4qL3Mcc0cJOZH4HkPOsu/wAQxQXh1ykxBsnSNsED+9DXnXLaGRrqCdHmZc98ncft5UPNN0XRp7/rMFl0y7vcMwt1ORjGT2H3rkfWLzq19eG8vzIxONIxgAeQFaa5+Jlmt7mNPCkM66QGOBqxtk5NIgnXuoXq9PtT4TsoZ3UYWJDxk9jzVZG0NxwTTZX0bqfVeldUhvLSCRtDASRbgSL3FdvsL2O9s4bqLISVAwDcj0NcVn+D7uzVprjqF3BbJJhBBGZJZd+yrsM+tMvhr4zn6ZOLG9WXw121SoULA/lOOAfPGxoYzCljdbOv+IOM71EyDzrK2vX4bpmuIXXJj2jZsE88d87GqH+I5XYiWwvLdR/MTqUeuAoJ9jTW0hOzkF1DZJLZ3FkJtGtVuFRONux4zsaezyR3OuEW15+Ek4Zic+mdvTkUy3VdOnAzxgVNvFdMZwANtwPWub9RN+IstJAT2dxHPCkHTHljhi/5xONxzgkVHqEsqQh7np7qmCjmGQYXA2ySP+6mqfiHygV2B/6pTir0s7hgMRxKoG3zGr7+V+IBKvYitbWRrWCGUzQgINCCMPrU8HOcAZ+hHem3TZpLOcW02lLULpd5IjI7MT30gjA270VFYzHKBohuTuD3q8dJuMEm5QDyVDVPJnvUC1Qlbpl6OozXi3kc0LyYSM3DApHncAE44JG4pl1K1t4oIVtVhkiRsyCedxhQO2F59T+tEHpcgjMk14I1AJYleAOe9c6+IevFywWUiBWIQNtr8iR+v2o8ffnLapApKHgfwWvTeo9QdLeJobWCMBnRwG1nBxkDDemAMA+1Pz1zpvSYltsLBqOQuCCx8z5n1rmnSPjBun2syR2+ZWfImb8oz50X0qeLqXVopupXccMDtqmvixYdsKOQoyBzv9KbOLXk0wnFLRtL74lhu7aUW5lfABY20wjkA341bGsJf9Xm/GRXEU894kTBUF5sUIztjO/tiovfQJ1yWO16gZoBLiORnx4kZ3Iz237UF1S4jn6kVVIlRcqDEdmPc/pRwhumgck7idI+E/id4rRIbyKHVklQi/kUnOMnJNao9Xtn2MZbucPyP0rjVlcFWBU4zwPOuqf8Pr78VYzQPu0ZDDzwf70zJjbX2uhCZn/x5bdoV+hcmpjqDAEIoB9/60BHmRSyICBuSamrMTgYFecl1mf8/wCIBSYel/KFywGe5Ax/WrB1OQHj9aXaWYjfAHOKkscS7vIc/Wg+tz/yC2MP4xKCAIxj3q8dXbScxNnthqWLoG2nLc81IyKQBnAHbc4ql12dewt+wy76i1xZT22go0sbIDrBxkEeVce6nI8d3JHeI6SRnHhkcV1TxkUYyT7UD1GCwvEMl/ZxSiJSdUibgc81r6X9SyRlWRWinRzew6nJYXLTWsUR1DCiaMNgenln086f9f8Aiq36x0lbVOiW1pclgZJo8YbHcbbEnzzsT7ZS4kV5pGjUIjMSqj+UE7Cq8t64rv0nsC2Tclewoi0BlkVyQpwSvr2wKqso/FuY0JXc7lvKmFxB+HvhECoCtlSTjY79vXNTkuVBrG+HMbW+MYUE+eO/1NbT4AuXg6qIyygyoRp525/asConTllkB5CvpAHp/Wn3wtcmxvluIcEqDsRuMjv51c5KMW2UGW8hWDO7sP5fOrwx1GVnZdgDxgUij6hj8jMGUjcNx51ct7pAILAYyc8mvOSwSBuhys8TAnUSP9XNWLoRFcZJIzjc9yMDttS+OQIFlkRsHIVifTk/cV8t18wUadIOxA5+9KeJoNOltDL8QEGcYHbfHtXwu0K6sEj/AFUAt1JG25RCOO5/tXhnVyGk0MvPz8/ag7P5B50Hi5VlJRcZ/WgusG4u+mXFvbY8SRNIyex5H2qJnj1ZODq4UACr7a+VH8QLnHAHc0zDjSyRfyVyOZXtpPaSmO6ieJ/JhjP086o4HGa61bXnSOoMIr+PXE50hsAhSfMGg/iX4Q6bY2kl3BaQSJt88czrp/8AHOK9LzjdBrFJq0c76bFM9wjwKTpOSSPlH1p86Qrk+Eur0Gcem/ah5LlI5PDTAGMIF4B7D9P1qKyO5w649aPirsik+PH0esqsP8Nt03Gg7im3QpiZAJTr1DgKAf8AelVraXV3Ky2kDSOqkkA8+n1q7pEx/EJnlZMex3FBlXKDRQ2bQojSMaow2GbIA2+2eOaZqupUZIvBjI/lOSfXHIrNJdpLIUkyAo7AEe9NbSaWCaPUP8MoGD6vl0+efLmsrih37R8LGDw9o8qADlzwfLFCT2pSLEVuRGQMtqA+29efxCKJAWZnB3VQOe2cVTdddlmBAjGg7HPOKRkUGhc5x9lSx4H+Vg8ggbj3qOI1zp1Ank996GW/lkGkkqDynHvgVah+YBSgyc796ySg0IbvSC4VjU62QyEHYMeD2r0hvFVyNJVgcAbDyFDoWXB2IxnIY7H61MspYHJBHB70raYTaSph88snT9DwIjwXBzodB8jngqe1LupdTuPw0ltLGzK64ZF7e9M1jF58OXSalV4iWjYnbIAI/WlEN/0+8t0Md1CsmPmjZgGU99jW9Tm0pVZ2enhCeNbqzJS2ty4I06SDnNXol3PiJ3Jx/KFO9O51g8RVjnRpGOFVWBJPoKKeODpNuZLpwJTuxzx6Voh1Er2hObo4wjaewXphvOmxeJERGqAs2sqUGD321D6jP0pTbyh+tZixondgBnyJI/bH1qHUOpfxOVfDXRCGxuN2I3/cfeg48oqONmjZXB/Q/wDqtnlHP/sdW1ukSBmjUA7YZ929h2pgI1dDGsmUJySRt7VSkccWlhGu4+XJyRR0em4hyryIATs2wP0FZX8jdsrtYEYxxQLnUcBQNiTwMfam/XbKCxvBaKvhrGiGQs27MRzS55lCqYtRZRqyTuPtQbyyXEjPMpZ5SfEd+S2d/fJpTlGN0hEnTLHkjTPhfIg4IJ0r/T2qqKWf5yBldgGTf2+tM7K0t41DTMrAcrvv5c9t+a8luvD1hYSp4XVgHyrO1YPH2Alrk5zG2pe7cLUFWdUJdOGJOO/1/Wr/ABW0szAJpUYDtnH/ANmvUgmuFxCGkJ4KDvjvntQJfAKjyKrmV7hbayi1MqEeIAPzEng+1MpPh3p0dpmS1jLYz3FEfDkQMk3iY1K3l9qZX+DG30rRCTS0dbGlLGrRlumz9N6XLIkNpEtyx+WRgTt5CkXxHbTXMpm8UkDfTg4z6U0kAW9dguWGw1bD196qmYCUR/l+XVpA4o+5U7FOSk+2ZyybTCqMMMjnY9wR/amNrBqxq2HnjOKNtbGK5vRrXW2Pyjufaro5BFgJHlQTwmMHNOn1FL7VsyZYvH5P/9k=", "type": "news"}, "156": {"title": "National Weather Service Warns Of Elevated Fire Danger In Coming Days", "snippet": "(Undated)-- The National Weather Service is once again warning of an \nelevated fire danger across the region. Forecasters say a combination ...", "uploaded": "3 days ago", "url": "https://www.exploreokoboji.com/news/news-stories/national-weather-service-warns-of-elevated-fire-danger-in-coming-days/", "thumbnail": "https://encrypted-tbn0.gstatic.com/images?q=tbn:ANd9GcSqo3cc5_4VABKJRqHMRe7oMJ9nhxNDYiPxbVzUm5E&usqp=CAI&s", "type": "news"}, "157": {"title": "National Weather Service confirms tornado touched down Saturday in Covington", "snippet": "A representative with the National Weather Service confirmed that a tornado \ntouched down in Covington on Saturday.", "uploaded": "2 hours ago", "url": "https://www.11alive.com/article/weather/tornado-in-covington-georgia-from-tropical-storm-delta/85-bcba7023-bca7-473d-8111-d39a9fe647c3", "thumbnail": "https://encrypted-tbn0.gstatic.com/images?q=tbn:ANd9GcRocUQ5DypjJ-4kjgnH1OZg_jkCgEvQ59hkHTMggqHFuARDU6WkL8ED7GI&usqp=CAI&s", "type": "news"}, "158": {"title": "National Weather Service releases map of 2020 tornadoes across the Tennessee Valley", "snippet": "15 tornadoes have touched down across the Tennessee Valley this year, \naccording to the National Weather Service in Huntsville.", "uploaded": "2 days ago", "url": "https://whnt.com/news/national-weather-service-releases-map-of-2020-tornadoes-across-the-tennessee-valley/", "thumbnail": "https://encrypted-tbn0.gstatic.com/images?q=tbn:ANd9GcRjx65xcOI-FeDia6yIhxuWwDYxWSR7gGVwSgmnhNoB5AFWiF1HeEohNDo&usqp=CAI&s", "type": "news"}, "159": {"title": "NWS: San Antonio may see record-breaking heat this weekend", "snippet": "San Antonio may experience record-breaking temperatures this weekend, \naccording to the National Weather Service. Meteorologists say ...", "uploaded": "2 days ago", "url": "https://www.mysanantonio.com/news/local/article/NWS-San-Antonio-may-see-record-breaking-heat-15631405.php", "thumbnail": "https://encrypted-tbn0.gstatic.com/images?q=tbn:ANd9GcS5m8fBwDmaKUzylpJI8oM9EFD-_Ls0EhmkQ1kuv2wo00DGS48BmYgtTPE&usqp=CAI&s", "type": "news"}, "160": {"title": "National Weather Service radar picks up huge bat colony in skies over Phoenix", "snippet": "The official start of fall may be Tuesday, but forecasters in Arizona \nrecently spotted a sight in the sky more fit for Halloween.", "uploaded": "3 weeks ago", "url": "https://www.foxnews.com/science/national-weather-service-phoenix-pat-colony-radar-migration", "thumbnail": "https://encrypted-tbn0.gstatic.com/images?q=tbn:ANd9GcSpM8U3D4l36QOew1gqXHkfDd4m9MFxQJjRVLBw2IP4UTakN_AdY7y6u-0&usqp=CAI&s", "type": "news"}, "161": {"title": "National Weather Service radar picks up on huge colony of bats over Phoenix", "snippet": "PHOENIX (3TV/CBS 5) - The National Weather Service in Phoenix picked up on \nsomething pretty cool in the sky Sunday night. Unfortunately ...", "uploaded": "4 weeks ago", "url": "https://www.azfamily.com/news/national-weather-service-radar-picks-up-on-huge-colony-of-bats-over-phoenix/article_596f3ffc-f6f9-11ea-beb2-a7216daa6b0a.html", "thumbnail": "https://encrypted-tbn0.gstatic.com/images?q=tbn:ANd9GcS5B-TsUpYHmmKm97KAj8OABZ-yWTt6DvJNeWysEtE&usqp=CAI&s", "type": "news"}, "162": {"title": "The National Weather Service spotted a massive bat colony on its weather radar", "snippet": "Murder hornets, zombie cicadas, invasive lizards -- the list of unexpected \ncreatures popping up across the United States appears to be growing ...", "uploaded": "3 weeks ago", "url": "https://www.cnn.com/2020/09/19/us/bat-colony-phoenix-national-weather-service-trnd/index.html", "thumbnail": "https://encrypted-tbn0.gstatic.com/images?q=tbn:ANd9GcT5kd1rBT15oncqRLOlX4R2CkKKWBu4wphYTq4Ad_2DcoADxxLCLMX1Ipw&usqp=CAI&s", "type": "news"}, "163": {"title": "National Weather Service asking for help locating missing buoys", "snippet": "EUREKA, Calif. (KIEM) \u2014 The National Weather Service in Eureka is asking \nfor the public's help to find some missing buoys. The buoys were ...", "uploaded": "1 day ago", "url": "https://kiem-tv.com/2020/10/09/national-weather-service-asking-for-help-locating-missing-buoys/", "thumbnail": "https://encrypted-tbn0.gstatic.com/images?q=tbn:ANd9GcTWPe2kde_6CEl3WAJMzATNnaL9b0kgO29qMbNyPAloozti54UImyF8Yws&usqp=CAI&s", "type": "news"}, "164": {"title": "Oklahoma technicians key to fixing a National Weather ...", "snippet": "Since the malfunction, forecasters have been forced to depend on airport \nradars and other weather service radars scattered throughout New ...", "uploaded": "3 days ago", "url": "https://nondoc.com/2020/10/08/oklahoma-technicians-key-to-fixing-a-national-weather-service-east-coast-radar/", "thumbnail": "https://encrypted-tbn0.gstatic.com/images?q=tbn:ANd9GcTaFjA5J6z2W4ZyFPqFQHuARBzTbi_o9FQstjFqFJN9ojp-orQScwPa6L0&usqp=CAI&s", "type": "news"}, "165": {"title": "Ameren Illinois earns readiness recognition from National ...", "snippet": "Chris Miller, a warning coordination meteorologist for the National Weather \nService based in Lincoln, nominated Ameren Illinois for the ...", "uploaded": "1 day ago", "url": "https://www.advantagenews.com/news/local/ameren-illinois-earns-readiness-recognition-from-national-weather-service/article_430bfa7a-0a54-11eb-b4c5-033b1a991f8f.html", "thumbnail": "https://encrypted-tbn0.gstatic.com/images?q=tbn:ANd9GcQaVdHaX62RTUc_dxHTrXW0BsMYmhh46QfP4PnVCYDfRztz29WeJiKGhf8&usqp=CAI&s", "type": "news"}, "166": {"title": "OU researchers, National Weather Service to deploy mobile ...", "snippet": "One of the National Oceanic and Atmospheric Administration National Weather \nService's current radar at Lake Charles is inoperable due to ...", "uploaded": "1 day ago", "url": "http://www.oudaily.com/news/ou-researchers-national-weather-service-to-deploy-mobile-weather-radar-to-monitor-hurricane-delta/article_83102fde-0a5d-11eb-95fb-33e3e3bd980d.html", "thumbnail": "https://encrypted-tbn0.gstatic.com/images?q=tbn:ANd9GcTkb2Ir7q0COWwJSUY3okGNsAWX8BslrzJ4uVag0fE&usqp=CAI&s", "type": "news"}, "167": {"title": "National Weather Service honors Ameren", "snippet": "Chris Miller, a Warning Coordination Meteorologist for the National Weather \nService based in Lincoln, nominated Ameren Illinois for the ...", "uploaded": "2 days ago", "url": "https://www.thetelegraph.com/news/article/National-Weather-Service-honors-Ameren-15632636.php", "thumbnail": "https://encrypted-tbn0.gstatic.com/images?q=tbn:ANd9GcQl-rUrXv3KP9npPleEvTL5AFLaKy8r_ocNTqC_9aFTa_wKGM1vvi04fEQ&usqp=CAI&s", "type": "news"}, "168": {"title": "Download the 4 p.m.. National Weather Service update", "snippet": "Hurricane Delta is category 2 with winds of 105 mph. The eyewall is now \nmoving onshore in Cameron and western Vermilion Parish.", "uploaded": "1 day ago", "url": "https://www.eunicetoday.com/news/download-4-pm-national-weather-service-update", "thumbnail": "https://encrypted-tbn0.gstatic.com/images?q=tbn:ANd9GcR3jw-Y7kQcNgusB3HJgbfDvYZPZOhyEPNw5ycoLMI&usqp=CAI&s", "type": "news"}, "169": {"title": "Tornado warnings expire, leave flooding in their wake across metro Atlanta, north Georgia", "snippet": "10:30 a.m. A representative with the National Weather Service confirmed \nthat a tornado touched down in Covington on Saturday. Keith Spellman ...", "uploaded": "1 day ago", "url": "https://www.11alive.com/article/weather/severe-weather/delta-may-bring-strong-to-severe-storms-to-georgia-metro-atlanta/85-e2710435-32ca-4e02-a7a7-952ec1a544d3", "thumbnail": "https://encrypted-tbn0.gstatic.com/images?q=tbn:ANd9GcTR7aJeF6PPvowmZc2OJxSKjWaN30VaOluaEyLe7LMceJ21vaJVd_eLwJk&usqp=CAI&s", "type": "news"}, "170": {"title": "Extreme drought: CU to begin pumping water from Stockton Lake next week", "snippet": "In a news release Friday, the National Weather Service said drought ... has \nallowed for Extreme Drought (D3) conditions to develop,\" NWS said.", "uploaded": "23 hours ago", "url": "https://www.news-leader.com/story/news/local/ozarks/2020/10/10/city-utilities-national-weather-service-drought-stockton-lake-fellows-lake/5941392002/", "thumbnail": "https://encrypted-tbn0.gstatic.com/images?q=tbn:ANd9GcSX1fHZbG8CDCnDt4mMoUZcgpl1jhhVJ0rOLcZk1awVDelxMuopVe88RrY&usqp=CAI&s", "type": "news"}, "171": {"title": "6 pm National Weather Service update", "snippet": "Hurricane Delta is moving ashore in Cameron and Vermilion Parishes this \nevening. Hurricane force winds are seen in those regions, as well as ...", "uploaded": "1 day ago", "url": "https://www.eunicetoday.com/news/6-pm-national-weather-service-update", "thumbnail": "https://encrypted-tbn0.gstatic.com/images?q=tbn:ANd9GcR3jw-Y7kQcNgusB3HJgbfDvYZPZOhyEPNw5ycoLMI&usqp=CAI&s", "type": "news"}, "172": {"title": "KFSK weather weekly", "snippet": "It's with forecasters from the National Weather Service in Juneau. Weather \nweekly will air during Wednesday's Midday Magazine news at noon ...", "uploaded": "3 days ago", "url": "https://www.kfsk.org/2020/10/07/kfsk-weather-weekly/", "thumbnail": "https://encrypted-tbn0.gstatic.com/images?q=tbn:ANd9GcTjpk4_S0iyb2EpkiXaqn1nqOFlSt6d3ahHuQIHtIYQ6LIyjB1pB0QvdkM&usqp=CAI&s", "type": "news"}, "173": {"title": "Trucking and the National Weather Service", "snippet": "The National Weather Service (NWS), which turned 150 years old in 2020, is \nthe backbone of forecasting in the U.S. To fulfill its mission \u201cto ...", "uploaded": "5 days ago", "url": "https://www.freightwaves.com/news/trucking-and-the-national-weather-service", "thumbnail": "https://encrypted-tbn0.gstatic.com/images?q=tbn:ANd9GcRMVYm1LmXPwivLBC1Ya9KfMxLk3R-AQoFONp9ocyiCqKR9ufqelWfy-ow&usqp=CAI&s", "type": "news"}, "174": {"title": "Remnants of Hurricane Delta will bring rain to Connecticut", "snippet": "Sunday morning radar from the National Weather Service shows the remnants \nof Hurricane Delta, which will bring wind and heavy rain to ...", "uploaded": "3 hours ago", "url": "https://www.ctpost.com/local/article/Remnants-of-Hurricane-Delta-will-bring-rain-to-15637355.php", "thumbnail": "https://encrypted-tbn0.gstatic.com/images?q=tbn:ANd9GcTHRY7cTYOCJFZdvkcOmxls2iI03Q-68AwjhCAQOs0nz7kUYVkc8N71dCE&usqp=CAI&s", "type": "news"}, "175": {"title": "Ameren Receives Special Recognition by National Weather ...", "snippet": "Ameren Illinois has received special recognition from the National Weather \nService. Ameren officials announced today they have been named ...", "uploaded": "3 days ago", "url": "https://wlds.com/ameren-receives-special-recognition-by-national-weather-service/", "thumbnail": "https://encrypted-tbn0.gstatic.com/images?q=tbn:ANd9GcRfAGo56eqqeLC_BglgsP8ERczzQ_MkF0rS093b0dhcpTJoAxQyj_J-aPk&usqp=CAI&s", "type": "news"}, "176": {"title": "Cameron Peak firefighters brace for gusty winds as blaze grows; storm system could bring snow to mountains", "snippet": "The National Weather Service posted a red flag warning for critical fire \nconditions on Monday for areas including the northern mountains ...", "uploaded": "11 mins ago", "url": "https://www.denverpost.com/2020/10/11/cameron-peak-fire-october-11-weather/", "thumbnail": "https://encrypted-tbn0.gstatic.com/images?q=tbn:ANd9GcQN34ZE1YdXwH1BN_CXyZ4-lveJiqldWm3cU_HJa0RN0LR2dyEs6WkshUk&usqp=CAI&s", "type": "news"}, "177": {"title": "Updated forecast dampens Bay Area\u2019s hopes for rain", "snippet": "National Weather Service initially said up to half an inch of precipitation \nwas possible ...", "uploaded": "4 days ago", "url": "https://www.mercurynews.com/updated-forecast-dampens-bay-areas-hopes-for-rain", "thumbnail": "https://encrypted-tbn0.gstatic.com/images?q=tbn:ANd9GcT46v6zkGSoHfLptkX0NWOLmP6PSvW4xbTKlDkCgda15FjuspNVZVhy5As&usqp=CAI&s", "type": "news"}, "178": {"title": "Friday offers southern Wisconsin a likely last blast of summer weather for 2020", "snippet": "Subscribe for $1/mo. National Weather Service forecast graphic 10-9-20. \nNational Weather Service ...", "uploaded": "2 days ago", "url": "https://madison.com/wsj/weather/friday-offers-southern-wisconsin-a-likely-last-blast-of-summer-weather-for-2020/article_0fd2c8e9-ccc5-5c44-b16c-4c0a62f52230.html", "thumbnail": "https://encrypted-tbn0.gstatic.com/images?q=tbn:ANd9GcQTmDARfjYE4_qY-BEDpLUxsxLM6frgdS9J6hY1jr0&usqp=CAI&s", "type": "news"}, "179": {"title": "National Weather Service radar to receive needed maintenance", "snippet": "\u2014 Announced late last month, the National Weather Service's radar in \nBuffalo (KBUF) will be taken offline for routine maintenance beginning ...", "uploaded": "3 days ago", "url": "https://www.wgrz.com/article/weather/national-weather-service-radar-to-receive-needed-maintenance/71-7ed105cb-6a51-409f-953d-420ae1dd1731", "thumbnail": "https://encrypted-tbn0.gstatic.com/images?q=tbn:ANd9GcTyNoZUFBAhT-IDFK61vbjUzUSyfKtPIyVLCqOfEoc4FU-oxAs2ryJKldw&usqp=CAI&s", "type": "news"}, "180": {"title": "Scorching temperatures, smoky skies predicted this week, National Weather Service says", "snippet": "National Weather Service meteorologist Gerry Diaz said hot and dry \nconditions are expected for much of the area throughout the week, with ...", "uploaded": "2 weeks ago", "url": "https://www.mercurynews.com/scorching-temperatures-smoky-skies-predicted-this-week-national-weather-service-says", "thumbnail": "https://encrypted-tbn0.gstatic.com/images?q=tbn:ANd9GcS8L8_4NsXVzm76RKE7VYD0O50gnO9yGteUSL9lITN9-I3fj2uFMLnWh1c&usqp=CAI&s", "type": "news"}, "181": {"title": "Strong winds, low humidity creates 'critical fire conditions' Tuesday", "snippet": "The National Weather Service issued a red flag warning for southwest \nMinnesota on Tuesday morning, where winds up to 25 mph with gusts near ...", "uploaded": "5 days ago", "url": "https://www.sctimes.com/story/news/local/2020/10/06/national-weather-service-warns-high-fire-risk-minnesota/3635320001/", "thumbnail": "https://encrypted-tbn0.gstatic.com/images?q=tbn:ANd9GcQ5o3oswNsmTAx387d2Ia6RfFn3B6XwG3n8ck2sRoiVXNYyUert7qbsA84&usqp=CAI&s", "type": "news"}, "182": {"title": "Two systems churning in the tropics, National Weather Service ...", "snippet": "Gamma poses no threat to Southeast Texas at the moment, according to the \nNational Weather Service. Meanwhile, Invest 92, a tropical wave ...", "uploaded": "1 week ago", "url": "https://www.panews.com/2020/10/03/two-systems-churning-in-the-tropics-national-weather-service-shares-levels-of-concern/", "thumbnail": "https://encrypted-tbn0.gstatic.com/images?q=tbn:ANd9GcRhLN-noG9jeiDXpyZgDOqLAOuaaBt2QFO5QmNho7oIjgTLBBUW07dAf0U&usqp=CAI&s", "type": "news"}, "183": {"title": "La Ni\u00f1a may signal scant relief from California\u2019s seemingly endless loop of hot, dry weather", "snippet": "... begin Sunday as upper-level high pressure builds into California, the \nNational Weather Service said. High temperatures will climb by several ...", "uploaded": "2 hours ago", "url": "https://ktla.com/weather/la-nina-may-signal-scant-relief-from-californias-seemingly-endless-loop-of-hot-dry-weather/", "thumbnail": "https://encrypted-tbn0.gstatic.com/images?q=tbn:ANd9GcTr-L2njkLrNltwVe6E5IlsHgOq4rpYzXiXL4p-stbllQA1e4CjsJsKP-M&usqp=CAI&s", "type": "news"}, "184": {"title": "National Weather Service forecasts wet weekend for Treasure Coast; some areas had inches of rain Thursday", "snippet": "Indian River County had between 1 and 1 \u00bd inches Thursday. The National \nWeather Service predicted wet conditions that brought flooding to ...", "uploaded": "1 week ago", "url": "https://www.tcpalm.com/story/news/local/2020/10/01/national-weather-service-predicts-weekend-wet-weather-treasure-coast-following-local-flooding/5885483002/", "thumbnail": "https://encrypted-tbn0.gstatic.com/images?q=tbn:ANd9GcRQe3YRVI4_WE7m-h7tme1WddEesb9X5B8hsmBphGpjrl1YLYDUupFU10c&usqp=CAI&s", "type": "news"}, "185": {"title": "Stormy Saturday brings tornado warnings, downpours to metro Atlanta", "snippet": "UPDATE [8:35 p.m.]: The National Weather Service has announced southwestern \nGwinnett County is under a tornado warning until 9 p.m. The ...", "uploaded": "15 hours ago", "url": "https://www.ajc.com/news/saturdays-weather-traffic-delta-sends-rain-into-north-georgia/QFCH37C2QVGHZCDAJ6OAMTI4RY/", "thumbnail": "https://encrypted-tbn0.gstatic.com/images?q=tbn:ANd9GcRl7XGQvblQzCkj96Dl6S72lr12NyG-YJm6UlYBWRY1Wlalst3S1cWpfiM&usqp=CAI&s", "type": "news"}, "186": {"title": "National Weather Service selects Navajo Department of ...", "snippet": "... Weather-Ready Nation Ambassador of Excellence by the National Weather \nService (NWS). \u201cNavajo Department of Emergency Management ...", "uploaded": "1 week ago", "url": "https://www.nhonews.com/news/2020/sep/29/national-weather-service-selects-navajo-department/", "thumbnail": "https://encrypted-tbn0.gstatic.com/images?q=tbn:ANd9GcTD-xIXwx0QPRu__psqAuhumd9dk_KQDKd_4CT2aFufEOCU_ky_P3VwrbA&usqp=CAI&s", "type": "news"}, "187": {"title": "National Weather Service issues frost advisory for Sunday ...", "snippet": "... according to a post from the National Weather Service. NWS issued a \nsimilar frost advisory Saturday morning for some of the same counties.", "uploaded": "3 weeks ago", "url": "https://www.post-gazette.com/local/region/2020/09/19/Frost-advisory-issued-for-Sunday-morning/stories/202009190068", "thumbnail": "https://encrypted-tbn0.gstatic.com/images?q=tbn:ANd9GcS0koBS0xgYTyDwk1kII47YxCv5k894bfu2P2qHFLRd-PCNt8hMURH_dlQ&usqp=CAI&s", "type": "news"}, "188": {"title": "RADAR Challenge: Tracking Delta After Laura's Impact", "snippet": "Jessica Schultz, deputy director of the National Weather Service's Radar \nOperations Center in Norman, Oklahoma, said Hurricane Laura's winds ...", "uploaded": "1 day ago", "url": "https://www.weatherboy.com/radar-challenge-tracking-delta-after-lauras-impact/", "thumbnail": "https://encrypted-tbn0.gstatic.com/images?q=tbn:ANd9GcSavCIi_pkc6UuKBiedujBrrqhFJJTYK16YkbJWg_RuaANY1ATaA9eDwwQ&usqp=CAI&s", "type": "news"}, "189": {"title": "National Weather Service Adds Surf Warning To Weekend Fire Advisory", "snippet": "The Weather Service issued a statement on increased danger from large waves \nof 15 to 20 feet and rip currents Wednesday morning via its ...", "uploaded": "2 weeks ago", "url": "https://sanfrancisco.cbslocal.com/2020/09/24/national-weather-service-adds-rip-current-warning-to-weekend-fire-advisory/", "thumbnail": "https://encrypted-tbn0.gstatic.com/images?q=tbn:ANd9GcSrFMlIT-KsY6RowBC7c6jjAkYkI_QfbEeCM5QYm8xKvuWt__bFpxOe5w&usqp=CAI&s", "type": "news"}, "190": {"title": "Thunderstorms headed to Kansas City Sunday night with cold front, strong winds", "snippet": "... will accompany thunderstorms as a cold front sweeps through the Kansas \nCity area overnight, according to the National Weather Service.", "uploaded": "1 day ago", "url": "https://www.kansascity.com/news/weather-news/article246375420.html", "thumbnail": "https://encrypted-tbn0.gstatic.com/images?q=tbn:ANd9GcQH73XZJJD9_OjJAUkpr_Js7muFFny1WPWxsJ7DYSz9kAs8YKST8RRFXS8&usqp=CAI&s", "type": "news"}, "191": {"title": "East Central Indiana has been abnormally dry, with more such weather expected", "snippet": "Only 0.12 inches of rain fell in the capital city, or three inches less \nthan normal for September, according to the National Weather Service.", "uploaded": "22 hours ago", "url": "https://www.thestarpress.com/story/news/local/2020/10/10/east-central-indiana-drought-monitor-dry-national-weather-service/5939650002/", "thumbnail": "https://encrypted-tbn0.gstatic.com/images?q=tbn:ANd9GcSF1WNJzaKXyNqrpa4tRZXl93RK0qAEUOCgoPki2j4eeNlOUhT_xjrJjBV3&usqp=CAI&s", "type": "news"}, "192": {"title": "Red Flag Warning: Critical fire weather warning for Lake ...", "snippet": "The National Weather Service (NWS) in Reno issues Red Flag Warnings to \nalert Tahoe Basin land management agencies about the onset, or ...", "uploaded": "23 hours ago", "url": "https://carsonnow.org/story/10/10/2020/red-flag-warning-critical-fire-weather-warning-lake-tahoe-basin-today-no-open-flame", "thumbnail": "data:image/png;base64,iVBORw0KGgoAAAANSUhEUgAAABAAAAAQCAYAAAAf8/9hAAABs0lEQVR4AWL4//8/RRjO8Iucx+noO0MWUDo16FYABMGP6ZfUcRnWtm27jVPbtm3bttuH2t3eFPcY9pLz7NxiLjCyVd87pKnHyqXyxtCs8APd0rnyxiu4qSeA3QEDrAwBDrT1s1Rc/OrjLZwqVmOSu6+Lamcpp2KKMA9PH1BYXMe1mUP5qotvXTywsOEEYHXxrY+3cqk6TMkYpNr2FeoY3KIr0RPtn9wQ2unlA+GMkRw6+9TFw4YTwDUzx/JVvARj9KaedXRO8P5B1Du2S32smzqUrcKGEyA+uAgQjKX7zf0boWHGfn71jIKj2689gxp7OAGShNcBUmLMPVjZuiKcA2vuWHHDCQxMCz629kXAIU4ApY15QwggAFbfOP9DhgBJ+nWVJ1AZAfICAj1pAlY6hCADZnveQf7bQIwzVONGJonhLIlS9gr5mFg44Xd+4S3XHoGNPdJl1INIwKyEgHckEhgTe1bGiFY9GSFBYUwLh1IkiJUbY407E7syBSFxKTszEoiE/YdrgCEayDmtaJwCI9uu8TKMuZSVfSa4BpGgzvomBR/INhLGzrqDotp01ZR8pn/1L0JN9d9XNyx0AAAAAElFTkSuQmCC", "type": "news"}, "193": {"title": "National Weather Service gets its radar back", "snippet": "The National Weather Service radar station on Mount Ashland is back online \nafter work to replace the pedestal for the radar's dome and dish.", "uploaded": "2 weeks ago", "url": "http://mailtribune.com/news/top-stories/national-weather-service-gets-its-radar-back", "thumbnail": "https://encrypted-tbn0.gstatic.com/images?q=tbn:ANd9GcQc-1JEnIKxZ6ZbnqM3TMkz-Px_tFapr0W4Z6CKehh9o6L45KfneSgQNFE&usqp=CAI&s", "type": "news"}, "194": {"title": "Storms could turn severe Sunday in Minnesota", "snippet": "According to the National Weather Service, a line of storms is forecast to \ndevelop in the eastern Dakotas or western Minnesota and move ...", "uploaded": "3 hours ago", "url": "https://bringmethenews.com/minnesota-weather/storms-could-turn-severe-sunday-in-minnesota", "thumbnail": "https://encrypted-tbn0.gstatic.com/images?q=tbn:ANd9GcQm1qBgLtASFCcxnZGXX4fQ5-EaY9eW1jy-qC7PUw0&usqp=CAI&s", "type": "news"}, "195": {"title": "Hurricane Delta could bring heavy rain, tornadoes to NC. How close to Charlotte?", "snippet": "... tornadoes in North Carolina this weekend, with Charlotte expected to \nskirt the worst of the storm, a National Weather Service forecaster said.", "uploaded": "1 day ago", "url": "https://www.charlotteobserver.com/news/weather-news/article246339185.html", "thumbnail": "https://encrypted-tbn0.gstatic.com/images?q=tbn:ANd9GcRLu8oFCrwTSOVAsQDmYwD3wwDdI5DTWySFzlFy2rvG5DNt6wgrMNsVyjM&usqp=CAI&s", "type": "news"}, "196": {"title": "FIRE WATCH: Saturday\u2019s rain won\u2019t do much to quell fires", "snippet": "Jeff Tonkin, meteorologist at the Eureka office of the National Weather \nService, said less than 0.10 inches of rain, likely closer to 0.05 \ninches, ...", "uploaded": "18 hours ago", "url": "https://www.times-standard.com/fire-watch-saturdays-rain-wont-do-much-to-quell-fires", "thumbnail": "https://encrypted-tbn0.gstatic.com/images?q=tbn:ANd9GcSHUdaj3zxOrqQYoHMkoicutHZ-aGeJ3EQtQJCuxLAclEmigbdRbwFzYEU&usqp=CAI&s", "type": "news"}, "197": {"title": "National Weather Service Warns of \"Zombie Storms\"", "snippet": "As their eerie name suggests, according to the National Weather Service, \nthe rare weather phenomenon occurs when strong tropical climates ...", "uploaded": "1 week ago", "url": "https://futurism.com/the-byte/national-weather-service-warns-zombie-storms", "thumbnail": "https://encrypted-tbn0.gstatic.com/images?q=tbn:ANd9GcQ0eqIgRHSPeBlnhzcIqEcwChUESHz3lv2mGfH7WYK8aEey8fjIYb0n1zA&usqp=CAI&s", "type": "news"}, "198": {"title": "The National Weather Service Has Issued an Air Stagnation ...", "snippet": "The National Weather Service Has Issued an Air Stagnation Advisory for \nPortland. The wildfire smoke that drifted in from California this week \nis ...", "uploaded": "1 week ago", "url": "https://www.wweek.com/environment/2020/10/01/the-national-weather-service-has-issued-an-air-stagnation-advisory-for-portland/", "thumbnail": "https://encrypted-tbn0.gstatic.com/images?q=tbn:ANd9GcR_1jk1awG00MCHRxi6UvBKRFdOCB3kZ9G838d0RbLFkYoVZ-MvVzmqKe8&usqp=CAI&s", "type": "news"}, "199": {"title": "2 years later, National Weather Service continues to improve messaging learned from Florence", "snippet": "RALEIGH, N.C. (WNCN) \u2013 Eight-trillion gallons\u2026that's how much rain fell \nfrom Hurricane Florence in five days in North Carolina in Sept. 2018.", "uploaded": "4 weeks ago", "url": "https://www.cbs17.com/weather/weather-stories/two-years-later-national-weather-service-continues-to-improve-messaging-learned-from-florence/", "thumbnail": "https://encrypted-tbn0.gstatic.com/images?q=tbn:ANd9GcQDRaaKR6eNxX05MgRuQu92HLuYDSlfavAqP9EW85oF3APtwixN58_60BI&usqp=CAI&s", "type": "news"}, "200": {"title": "Cooler weekend weather in L.A. expected to give way to heat wave starting Monday", "snippet": "... County region early Saturday, with temperatures ranging from the high \n60s to the mid-70s, according to the National Weather Service.", "uploaded": "21 hours ago", "url": "https://ktla.com/weather/cooler-weekend-weather-in-l-a-expected-to-give-way-to-heat-wave-starting-monday/", "thumbnail": "https://encrypted-tbn0.gstatic.com/images?q=tbn:ANd9GcTef2A55DWxZtDjylgHHT0tN9mZ1YBLWo5FfkclnVV0MxUOj5apLnhk3d8&usqp=CAI&s", "type": "news"}, "201": {"title": "National Weather Services Issues Wind Advisory Through ...", "snippet": "BOSTON \u2013 The National Weather Service has issued a wind advisory through 1 \np.m. today, September 30. South winds 15 to 25 mph with ...", "uploaded": "1 week ago", "url": "https://framinghamsource.com/index.php/2020/09/30/national-weather-services-issues-wind-advisory-through-wednesday-afternoon/", "thumbnail": "https://encrypted-tbn0.gstatic.com/images?q=tbn:ANd9GcRLOXstMWFLZqMkCS-xMkwA0xmdK8daGnCimG2oqXo&usqp=CAI&s", "type": "news"}, "202": {"title": "National Weather Service issues flood warning for Katy area", "snippet": "The National Weather Service has issued a flood warning for the Katy area. \nCOURTESY GENARO SERVIN. Posted Tuesday, September 22, ...", "uploaded": "3 weeks ago", "url": "http://katytimes.com/stories/national-weather-service-issues-flood-warning-for-katy-area,1789", "thumbnail": "https://encrypted-tbn0.gstatic.com/images?q=tbn:ANd9GcQSKW9M8kfMgj7-GxKa1OfMEygE9f2Fbb4mNZoriGEyBjlfkaJWnonCHD4&usqp=CAI&s", "type": "news"}, "203": {"title": "Return of the non-soon: Arizona's second dry monsoon season breaks records", "snippet": "Connecting weather events or even seasons to climate change is difficult, \nbut the National Weather Service expects \"summers will gradually ...", "uploaded": "3 hours ago", "url": "https://www.azcentral.com/story/news/local/arizona-weather/2020/10/11/arizonas-monsoon-season-driest-record/5930457002/", "thumbnail": "https://encrypted-tbn0.gstatic.com/images?q=tbn:ANd9GcTImd5oxlMFjMbZPJQ5kJOcr0S4vzlLLMBCzSWN-o_Kwi8Ab5NOG0ShJpg&usqp=CAI&s", "type": "news"}, "204": {"title": "National Weather Service confirms two tornadoes in Florence County Thursday", "snippet": "The National Weather Service said an EF0 tornado with 85mph winds touched \ndown between Twin Bridge Road and Twin Church Road in the ...", "uploaded": "3 weeks ago", "url": "https://www.wbtw.com/weather/national-weather-service-confirms-tornado-in-florence-county-thursday/", "thumbnail": "https://encrypted-tbn0.gstatic.com/images?q=tbn:ANd9GcSYLGhKnQOzcjjpn-j5szgPjxbDtOFTS0woT21cpUasQdFfF09blezgsbo&usqp=CAI&s", "type": "news"}, "205": {"title": "Weather Service Explains Smoky Air In B-N", "snippet": "The National Weather Service in Lincoln is tracking many reports of smoke \nin the air across central Illinois. The culprit: A combination of \nprairie ...", "uploaded": "1 day ago", "url": "https://www.wglt.org/post/weather-service-explains-smoky-air-b-n", "thumbnail": "https://encrypted-tbn0.gstatic.com/images?q=tbn:ANd9GcTOJQmtNkBgK_NrrJrPcjUXCw9GLmI6JYE71KiC32jf-Jp7QBSOZ4oYY9s&usqp=CAI&s", "type": "news"}, "206": {"title": "Hurricane Delta: Thousands left without power in Lafayette, but parish escapes the worst", "snippet": "The parish had about 3.4 inches of rain recorded at the Lafayette Regional \nAirport, according to the National Weather Service. The NWS radar ...", "uploaded": "20 hours ago", "url": "https://www.theadvertiser.com/story/news/2020/10/10/hurricane-delta-lafayette-power-outage-damage/5944545002/", "thumbnail": "https://encrypted-tbn0.gstatic.com/images?q=tbn:ANd9GcR9pjPAA2IxNYwQjtffwTLpksrG0uhfWI9ixUlUIVHNMfBn6K-Az5Fy21k&usqp=CAI&s", "type": "news"}, "207": {"title": "Power restoration efforts nearing end", "snippet": "The National Weather Service had a severe thunderstorm watch in place for \nSaratoga, Fulton and Montgomery counties, with the potential for ...", "uploaded": "11 hours ago", "url": "https://dailygazette.com/2020/10/11/power-restoration-efforts-nearing-end/", "thumbnail": "https://encrypted-tbn0.gstatic.com/images?q=tbn:ANd9GcS63zfp-3DCpAsO2WD1KVur6ZMV9BugLPW5J-c9dCw8RkxPKK7YPUpoBy8&usqp=CAI&s", "type": "news"}, "208": {"title": "NWS: It Hasn't Been This Dry Since 2013", "snippet": "According to the National Weather Service's Sioux Falls Forecast Office, \nfor the first time since 2013, the Sioux Falls and surrounding areas ...", "uploaded": "5 hours ago", "url": "https://kiwaradio.com/local-news/nws-it-hasnt-been-this-dry-since-2013/", "thumbnail": "https://encrypted-tbn0.gstatic.com/images?q=tbn:ANd9GcSwFK_SBycrZRU-xISbSAnO03q4rUsgzyEYEsgHa-x3bNXbeVwDJpZDwPw&usqp=CAI&s", "type": "news"}, "209": {"title": "Avoid Swimming In Lake Erie, National Weather Service Warns", "snippet": "The National Weather Service issued a beach hazards statement on Wednesday, \nwarning Northeast Ohioans to avoid the lake's waters.", "uploaded": "1 week ago", "url": "https://patch.com/ohio/cleveland/avoid-swimming-lake-erie-national-weather-service-warns", "thumbnail": "https://encrypted-tbn0.gstatic.com/images?q=tbn:ANd9GcTGOQUSGNqNPsEceAN87Z3keOT2TQIs-GsL-UnHlwYEJCBKu9-x8vpLZDc&usqp=CAI&s", "type": "news"}, "210": {"title": "(WATCH) Snow falling in western mountains, winter weather advisory in effect", "snippet": "It has even reached the valley floor in Jackson, as seen in this post \nshared by the National Weather Service (NWS) in Riverton. 5 to 8 inches ...", "uploaded": "36 mins ago", "url": "https://oilcity.news/community/weather/2020/10/11/watch-snow-falling-in-western-mountains-winter-weather-advisory-in-effect/", "thumbnail": "https://encrypted-tbn0.gstatic.com/images?q=tbn:ANd9GcTos3cNBCr3cbUN-L3VVAickVkBe78yGWwSJzXvMAfrAcF2agz9n0U96X4&usqp=CAI&s", "type": "news"}, "211": {"title": "National Weather Service releases two-day rain totals", "snippet": "(WBAY) - The National Weather Service in Green Bay has released its reports \nof rain totals received in cities throughout the region for the past ...", "uploaded": "1 month ago", "url": "https://www.wbay.com/2020/09/13/national-weather-service-releases-two-day-rain-totals/", "thumbnail": "https://encrypted-tbn0.gstatic.com/images?q=tbn:ANd9GcSnIU6oB1D0kb8_DuG8_oWrPssfyRzo9FlHV6gAhwqubA_xfegZV_1eE70&usqp=CAI&s", "type": "news"}, "212": {"title": "National Weather Service continues to survey damage from Sally", "snippet": "COLUMBIA, SC (WACH) \u2014 Officials with the National Weather Service in \nColumbia spent the day Monday surveying the damage left behind ...", "uploaded": "3 weeks ago", "url": "http://wach.com/news/local/national-weather-service-continues-to-survey-damage-from-sally", "thumbnail": "https://encrypted-tbn0.gstatic.com/images?q=tbn:ANd9GcQhN_nHgfVFwQv7d3N1aRKMw2tehpt3721_C7wQ6spBjfrL5pDFBWqZM9o&usqp=CAI&s", "type": "news"}, "213": {"title": "Bend's September was the warmest on record, National ...", "snippet": "Bend's September was the warmest on record, National Weather Service says. \nNWS Bend weather Sept 2020 NWS. Prineville also warmer than ...", "uploaded": "1 week ago", "url": "https://ktvz.com/weather/2020/10/01/bends-september-was-the-warmest-on-record-national-weather-service-says/", "thumbnail": "https://encrypted-tbn0.gstatic.com/images?q=tbn:ANd9GcTfSQxoWXdXFaV3jXQLhB8fGOlJ2QXlC5NBnf5eE_DvALjQV6d43sKoMJY&usqp=CAI&s", "type": "news"}, "214": {"title": "UD faculty member, climate change skeptic joins parent of ...", "snippet": "... member, climate change skeptic joins parent of National Weather Service \n... a position at the parent agency for the National Weather Service.", "uploaded": "4 weeks ago", "url": "https://delawarebusinessnow.com/2020/09/ud-faculty-member-climate-change-skeptic-joins-parent-of-national-weather-service/", "thumbnail": "https://encrypted-tbn0.gstatic.com/images?q=tbn:ANd9GcSiaXRYC8v4JtXXxLwPwIczjKVjzRP8skI2GuU6jsI&usqp=CAI&s", "type": "news"}, "215": {"title": "The Latest: Nearly 370K in Louisiana without power", "snippet": "The National Weather Service said the watch was in place until 9 p.m. local \ntime. A tornado watch means weather conditions are favorable for ...", "uploaded": "46 mins ago", "url": "https://www.startribune.com/the-latest-delta-s-remnants-raise-inland-flood-storm-risks/572705251/", "thumbnail": "data:image/png;base64,iVBORw0KGgoAAAANSUhEUgAAABAAAAAQCAYAAAAf8/9hAAABT0lEQVQ4jZWSsUvDQBTGfyfFQRw6CUInaQJuIlKsUwYp4uAgDgkUBwcXJzsUF3dxCKKLdBRM/AsEnTqI2RyLBgQXoWOHUqpDzuWql9Mj+OBxd+/73nff8U5IKQWWCBNvFqBV7w5tnCkboGJdpTWKBDZVWqNUILBRgNsdhIm3BFSAitr/T4C8deszSmHiNYEVIDOwLbVmTy+jZXHuhsbF08BjCYiAGeAEKBsi/df3j/b13eAU2NbqA+AIiMTkH4SJNwecAb4i3Y7G2d5xp38FNLTmG6Al47QPIMyPFCZeA1ho1buXInDbyhnAENiRcXqv838JfAOBWwMe+Bl1BlRlnL7pvD+nIAK3rKyO1c0TbtPk2sbYAT6BVaAG9FR9t1BABO6+sl2TcdqTcfqsRCKgKgJ3LdcgpRSTxHcW8Z1DvWbgB/jORa5mEOZtzRrH0c9fDlSqjXfNhnwAAAAASUVORK5CYII=", "type": "news"}, "216": {"title": "Tornado warning issued in New Hampshire as strong storms roll through", "snippet": "At 6:56 p.m., the National Weather Service office in Gray, Maine issued the \ntornado warning. The storm raced east at 55 miles per hour.", "uploaded": "16 hours ago", "url": "https://www.newscentermaine.com/article/weather/weather-blog/tornado-warning/97-019692f5-4a32-4d9f-bef4-28003f10d677", "thumbnail": "https://encrypted-tbn0.gstatic.com/images?q=tbn:ANd9GcQPHr9sEoxJDEE8wYRnLmDx0DnD3UwhoFAQBygHBGb-P8qXNSnzXtYLERE&usqp=CAI&s", "type": "news"}, "217": {"title": "With Lake Michigan's record-high deaths, activists call for more safety measures", "snippet": "High waves and windy conditions prompted the National Weather Service to \nissue beach hazards statements Oct. 1 for Northwest Indiana ...", "uploaded": "3 hours ago", "url": "https://www.nwitimes.com/news/local/with-lake-michigans-record-high-deaths-activists-call-for-more-safety-measures/article_13bd9a81-fad4-5abf-b1ba-c27832aed01f.html", "thumbnail": "https://encrypted-tbn0.gstatic.com/images?q=tbn:ANd9GcQKjfF3ADRc2DXuf-uCyNQ9Uos1SKGWV9oXozs90HE&usqp=CAI&s", "type": "news"}, "218": {"title": "Laura left her mark, and the National Weather Service found it", "snippet": "A National Weather Service ground survey team found the high water mark \nfrom Hurricane Laura at this spot, where it was determined that the ...", "uploaded": "2 weeks ago", "url": "https://www.kjas.com/news/local_news/article_e7be68b4-ff78-11ea-9852-bf2069eb8975.html", "thumbnail": "https://encrypted-tbn0.gstatic.com/images?q=tbn:ANd9GcQekrBczjVqMG4VFTA53mBEQi9R25w9xoM_yJTSU9g&usqp=CAI&s", "type": "news"}, "219": {"title": "Dense fog advisory issued for Greenwood County; Wind ...", "snippet": "The National Weather Service has issued several wind advisories throughout \nthe area. An advisory is in effect for Lyon, Coffey and Osage ...", "uploaded": "3 hours ago", "url": "https://www.kvoe.com/news/item/50743-dense-fog-advisory-issued-for-greenwood-county-wind-advisories-issued-area-wide-through-monday", "thumbnail": "https://encrypted-tbn0.gstatic.com/images?q=tbn:ANd9GcQajd95zPqeskdYkbQ0VyCwOaHDp64LYR6Nw1Jq9W1kScZFyJObl4TScHo&usqp=CAI&s", "type": "news"}, "220": {"title": "The October 7, 2020 Severe Weather Event - The Impacts and Meteorology", "snippet": "An Albany National Weather Service storm survey team was able to identify a \nbrief spin-up tornado that occurred on one of those bowing ...", "uploaded": "19 hours ago", "url": "http://cbs6albany.com/weather/weather-extra/the-october-7-2020-severe-weather-event-the-impacts-and-meteorology", "thumbnail": "https://encrypted-tbn0.gstatic.com/images?q=tbn:ANd9GcS0v0p9LwSUXDM_RA0q5dVvEAZdmvqGqW79lNJv_ZWHV13ZJJT_Q4Zge78&usqp=CAI&s", "type": "news"}, "221": {"title": "How the local National Weather Service tracks Beta", "snippet": "CORPUS CHRISTI, Texas \u2014 As Tropical Storm Beta has taken a random path for \nmeteorologists to follow, the National Weather Service has ...", "uploaded": "3 weeks ago", "url": "https://www.kristv.com/news/local-news/how-the-local-national-weather-service-tracks-beta", "thumbnail": "https://encrypted-tbn0.gstatic.com/images?q=tbn:ANd9GcQJQo9S1Aow02JeVKajvrGs6qS3YSMX7BSCjZsRDvy4SXq31akdQZLSx4s&usqp=CAI&s", "type": "news"}, "222": {"title": "National Weather Service confirms 4 tornadoes in Iowa during derecho", "snippet": "DES MOINES, Iowa \u2014. The National Weather Service has confirmed four \ntornadoes were active during the derecho on Aug. 10. The National ...", "uploaded": "2 weeks ago", "url": "https://www.kcci.com/article/national-weather-service-confirms-4-tornadoes-in-iowa-during-derecho/34184876", "thumbnail": "https://encrypted-tbn0.gstatic.com/images?q=tbn:ANd9GcTLEwbcbWQ1ep0I1kaeM2PkBU0U4YNxKoEZeYbxhS35PIlF-Te9i767av8&usqp=CAI&s", "type": "news"}, "223": {"title": "National Weather Service Forecast October 7th - The Cannon ...", "snippet": "National Weather Service Forecast October 7th. October 6, 2020. Comment \nEmail Print. Related Articles. No Related Articles. Today. Sunny, with a \nhigh near 80.", "uploaded": "5 days ago", "url": "https://www.cannoncourier.com/national-weather-service-forecast-october-7th-cms-20109", "thumbnail": "https://encrypted-tbn0.gstatic.com/images?q=tbn:ANd9GcToNBciw8NHeQjU01bt4BMtCIipurHXyzjx1wG1ICY&usqp=CAI&s", "type": "news"}, "224": {"title": "Phoenix Bat Colony Appears On National Weather Service ...", "snippet": "PHOENIX \u2014 The National Weather Service radar in Phoenix is typically used \nto pick up on weather in the area. But on Sept 14, the radar ...", "uploaded": "3 weeks ago", "url": "https://patch.com/arizona/phoenix/phoenix-bat-colony-appears-national-weather-service-radar", "thumbnail": "https://encrypted-tbn0.gstatic.com/images?q=tbn:ANd9GcSeCIktBf4FiNqgggAHh24JQe2RJvqrvAHmJgySHiJnymkyXyDezFmYYsU&usqp=CAI&s", "type": "news"}, "225": {"title": "NWS: Florence NOAA Weather Radio Transmitter intermittently offline", "snippet": "The National Weather Service said NOAA Weather Radio station KIH-57, \ntransmitting on 162.475 MHz out of Florence, was experiencing ...", "uploaded": "1 day ago", "url": "https://whnt.com/news/shoals/nws-florence-noaa-weather-radio-transmitter-intermittently-offline/", "thumbnail": "https://encrypted-tbn0.gstatic.com/images?q=tbn:ANd9GcSRVxPFISGfgOhFmJ9zzeFcPX6jiZMzvzjZIkCCNJ5I1uDbUwWaJ2OgVnE&usqp=CAI&s", "type": "news"}, "226": {"title": "Tidal and river flooding still a risk this week, National Weather Service says - The Virginian-Pilot", "snippet": "The weather service issued a coastal flood advisory for Gloucester, Isle of \nWight, Norfolk, Portsmouth, Suffolk, Chesapeake, York County, ...", "uploaded": "3 weeks ago", "url": "https://www.pilotonline.com/weather/vp-nw-flooding-20200921-mv5khsojrreqvpxzsak7whpvze-story.html", "thumbnail": "https://encrypted-tbn0.gstatic.com/images?q=tbn:ANd9GcT6lrwMBeTEcNBz8NomDDp--Ia5OZgqQNuSpf_4WgY3KbuH-wTwdImCe8Q&usqp=CAI&s", "type": "news"}, "227": {"title": "National Weather Service issues frost advisory to the north", "snippet": "URGENT \u2013 WEATHER MESSAGE National Weather Service Green Bay WI 143 PM CDT \nFri Sep 18 2020 Menominee-Marathon-Shawano-Wood ...", "uploaded": "3 weeks ago", "url": "https://www.washingtoncountyinsider.com/frost-advisory-to-the-north/", "thumbnail": "https://encrypted-tbn0.gstatic.com/images?q=tbn:ANd9GcSX98D7ycxsezDBOiuBR7ZD19EYB34_YascnIIu9gTOKM4zVqkgUvcLrts&usqp=CAI&s", "type": "news"}, "228": {"title": "National Weather Service monitoring 2 potential storm systems | Local News", "snippet": "It is also too soon to determine whether the tropical disturbance will \nimpact South Texas, but the National Weather Service will be providing ...", "uploaded": "1 month ago", "url": "https://www.victoriaadvocate.com/news/local/national-weather-service-monitoring-2-potential-storm-systems/article_9239a23c-f488-11ea-8c76-4f36db0671d4.html", "thumbnail": "https://encrypted-tbn0.gstatic.com/images?q=tbn:ANd9GcSPDUl3PKvZwQplu_9lkKZYQDGgaJnPOiCVU5bAzZ6-6qlwRFGhI6vvTno&usqp=CAI&s", "type": "news"}, "229": {"title": "NWS issues wind advisories for multiple counties in our area", "snippet": "The National Weather Service (NWS) has issued wind advisories for counties \nin our area. A wind advisory in effect from 8 p.m Sunday to 2 a.m. ...", "uploaded": "38 mins ago", "url": "https://salinapost.com/posts/85e09f35-90d3-4a12-b25b-3ef129ce6c7b", "thumbnail": "https://encrypted-tbn0.gstatic.com/images?q=tbn:ANd9GcQGAsWpoQ_0_Cx1ZvHZbpN6nUrXJeyzKVVSD48u0GUGnRHK1R9ZAt24qFY&usqp=CAI&s", "type": "news"}, "230": {"title": "National Weather Service forecasts heavy rain, risk of rip ...", "snippet": "The National Weather Service's weather forecasting office in Newport issued \nFriday a tropical weather outlook., reporting localized heavy rain ...", "uploaded": "1 month ago", "url": "https://www.carolinacoastonline.com/news_times/article_5d2d4b08-f464-11ea-b81b-c74f31ab511b.html", "thumbnail": "https://encrypted-tbn0.gstatic.com/images?q=tbn:ANd9GcRu-J6TsU2SIFnLw2fuvoJX7WboZcwdOJrpRLKClGBlHuOSmFB9b8wEvDg&usqp=CAI&s", "type": "news"}, "231": {"title": "Update: Glass Fire containment reaches 90%; warmer weather to return to Napa County this week", "snippet": "But the prospect of significant weekend rain was fading, and the National \nWeather Service said a high-pressure system is expected to grow ...", "uploaded": "1 hour ago", "url": "https://napavalleyregister.com/news/local/update-glass-fire-containment-reaches-90-warmer-weather-to-return-to-napa-county-this-week/article_4458ca00-a52b-5e6a-a579-3ca2a748d204.html", "thumbnail": "https://encrypted-tbn0.gstatic.com/images?q=tbn:ANd9GcRr5Zm2h4Yseoa1uDP55v8X_MD8UJ06G7eJUxKjxos&usqp=CAI&s", "type": "news"}, "232": {"title": "National Weather Service Issues Red Flag Warning for Our ...", "snippet": "Arnold, CA\u2026The National Weather Service in Sacramento has elevated the \nweather warnings for our area from a Fire Weather Watch to a Red ...", "uploaded": "2 weeks ago", "url": "http://thepinetree.net/new/?p=107648", "thumbnail": "https://encrypted-tbn0.gstatic.com/images?q=tbn:ANd9GcR-jW2PjdOoNnXabS6zd58qo54SwRk5cMmolkhBwGhjxNHtuwS3kwa4Ipc&usqp=CAI&s", "type": "news"}, "233": {"title": "National Weather Service Names KCCR 2020 Ambassador Of Excellence \u2013 Today's KCCR 1240-AM \u2013 Pierre, South Dakota", "snippet": "Warning Coordination Meteorologist Kelly Serr at the Weather Service's \nAberdeen office says National Weather Service Ambassadors take many ...", "uploaded": "3 weeks ago", "url": "http://www.todayskccr.com/national-weather-service-names-kccr-2020-ambassador-of-excellence/", "thumbnail": "https://encrypted-tbn0.gstatic.com/images?q=tbn:ANd9GcRU4gfi6cOFoKOQHx0kUs4yuyv2afiFD_g-yygw4funws8lh0VEM80j2FQ&usqp=CAI&s", "type": "news"}, "234": {"title": "National Weather Service Wakefield outlines potential local impacts from Tropical Storm Sally", "snippet": "(WAVY) \u2014 National Weather Service Wakefield gave the rundown on potential \nimpacts from Tropical Storm Sally on Wednesday. According to ...", "uploaded": "3 weeks ago", "url": "https://www.wavy.com/news/national/national-weather-service-wakefield-outlines-potential-impacts-from-tropical-storm-sally/", "thumbnail": "https://encrypted-tbn0.gstatic.com/images?q=tbn:ANd9GcTA0i55rEh1ptWdfUNTH5gJpTgoF4BEbzYY6l6Sun7hh25xSzmCpRgFIos&usqp=CAI&s", "type": "news"}, "235": {"title": "National Weather Service revises rainfall prediction totals", "snippet": "The National Weather Service has revised its rain fall prediction totals \nfor the Eastern Shore of Virginia, now predicting the most rain anyone ...", "uploaded": "3 weeks ago", "url": "https://shoredailynews.com/headlines/national-weather-service-revises-rainfall-prediction-totals/", "thumbnail": "https://encrypted-tbn0.gstatic.com/images?q=tbn:ANd9GcQRO2u2gRAq7BHjmZjU6kyRn3SUeCc91UYPENfm0lbJ0dEtt9gYIJLaqgw&usqp=CAI&s", "type": "news"}, "236": {"title": "Rain returns today. National Weather Service says it's tied to ...", "snippet": "National Weather Service says it's tied to Sally. Published on: September \n17, 2020 | Weather. How much rainfall is expected? 0.10 to ...", "uploaded": "3 weeks ago", "url": "https://fredericksburg.today/2020/09/17/rain-returns-today-national-weather-service-says-its-tied-to-sally/", "thumbnail": "https://encrypted-tbn0.gstatic.com/images?q=tbn:ANd9GcQOTFhX25k61UtBlODZObQ4ep1HYMvb3OgUVXDsKhcp5gmj_1DUKVc-o00&usqp=CAI&s", "type": "news"}, "237": {"title": "Denver weather: Hot, dry and extreme fire danger", "snippet": "... are expected to reach 83 degrees, with winds up to 35 miles per hour \nover the Eastern Plains, according to the National Weather Service in ...", "uploaded": "1 day ago", "url": "https://www.denverpost.com/2020/10/10/denver-weather-saturday-10/", "thumbnail": "https://encrypted-tbn0.gstatic.com/images?q=tbn:ANd9GcTMbdeVU3VpYB3Ch0XLdU_isDeATinyZR-A2e61l5zlf4AeWX2SMVaJb20&usqp=CAI&s", "type": "news"}, "238": {"title": "'Welcome back to the land of the living': National Weather ...", "snippet": "'Welcome back to the land of the living': National Weather Service tweets \nabout 'zombie' Tropical Storm Paulette. National & World. by: Web ...", "uploaded": "2 weeks ago", "url": "https://fox59.com/news/national-world/welcome-back-to-the-land-of-the-living-national-weather-service-tweets-about-zombie-tropical-storm-paulette/", "thumbnail": "https://encrypted-tbn0.gstatic.com/images?q=tbn:ANd9GcSJzY5YJNPCt8DjOs1xlHnZNqnCW7r5YvZt5j8o4bKYuka3Mb8Hh9kVQRE&usqp=CAI&s", "type": "news"}, "239": {"title": "National Weather Service issues heat and air quality advisories, red flag warning for Humboldt County", "snippet": "National Weather Service issues heat and air quality advisories, red flag \nwarning for Humboldt County. Weitchpec, Hoopa, Willow Creek air ...", "uploaded": "2 weeks ago", "url": "https://www.times-standard.com/national-weather-service-issues-heat-and-air-quality-advisories-red-flag-warning-for-humboldt-county", "thumbnail": "https://encrypted-tbn0.gstatic.com/images?q=tbn:ANd9GcTvkxUdFkZg5nxeThtdwpwaZranW0iJRX8Y8_2E92nTdGkr6V0YvtaaJgU&usqp=CAI&s", "type": "news"}, "240": {"title": "Rain in the forecast? Meteorologists, firefighters watching with anticipation", "snippet": "National Weather Service meteorologist Rick Canepa said Sunday that \nforecasting models project that a low pressure system from the ...", "uploaded": "1 week ago", "url": "https://www.mercurynews.com/forecasters-keeping-a-close-eye-on-rain-system-set-to-hit-bay-area-late-in-the-week-national-weather-service-says", "thumbnail": "https://encrypted-tbn0.gstatic.com/images?q=tbn:ANd9GcTej2PiQUNicoKIGVnUykmySljxcD54YdFxmkcq9L5LLp8ZFEVwxy7zAXc&usqp=CAI&s", "type": "news"}, "241": {"title": "National Weather Service Hurricane Sally Radar", "snippet": "National Weather Service radar loop of the Louisiana, Mississippi, Alabama, \nand Florida coasts where the outer rainbands from Hurricane Sally ...", "uploaded": "3 weeks ago", "url": "http://www.brevardtimes.com/2020/09/national-weather-service-tropical-storm-sally-radar/", "thumbnail": "https://encrypted-tbn0.gstatic.com/images?q=tbn:ANd9GcQ3eA-3uRj0Bx9Bcif0VRopfrfyRbFPwk29clpgwPaASWYxkk09lyQnAJ0&usqp=CAI&s", "type": "news"}, "242": {"title": "Summery weather in store for central Pa. but storm clouds loom", "snippet": "According to the National Weather Service, this week's summery weather will \ncontinue with highs in the upper 70s and partly sunny conditions.", "uploaded": "1 day ago", "url": "https://www.pennlive.com/news/2020/10/summery-weather-in-store-for-central-pa-but-storm-clouds-loom.html", "thumbnail": "https://encrypted-tbn0.gstatic.com/images?q=tbn:ANd9GcTzcTf-yH23luQ09J3qXehUOKN8jAnq6P9jdDhD1p8sPM-Ngn1eKQN6CSA&usqp=CAI&s", "type": "news"}, "243": {"title": "Wednesday Cook Co. tornado confirmed by National Weather Service", "snippet": "(WALB) - A National Weather Service (NWS) survey determined that an EF-0 \ntornado with winds of 75 mph touched down in Cook County ...", "uploaded": "3 weeks ago", "url": "https://www.walb.com/2020/09/17/wednesday-cook-co-tornado-confirmed-by-national-weather-service/", "thumbnail": "https://encrypted-tbn0.gstatic.com/images?q=tbn:ANd9GcToro4_D9em8hvA3Nd18vzvWmlnOzAqWkYlNg_SnEW31Ubm-ENr7y-wDn8&usqp=CAI&s", "type": "news"}, "244": {"title": "National Weather Service issues Flood Warning for Pea River ...", "snippet": "UPDATE (4:45 pm Wednesday, Sept. 16). From James Brown, Coffee County EMA \ndirector: Just off the phone with NWS - The National River ...", "uploaded": "3 weeks ago", "url": "https://www.elba-clipper.com/news/national-weather-service-issues-flood-warning-for-pea-river-at-elba/article_279a1174-f838-11ea-a69a-43228be46e79.html", "thumbnail": "https://encrypted-tbn0.gstatic.com/images?q=tbn:ANd9GcTaCAwpOv3SppuOYQcQEy3fXhQ4sYVN3_RLwqONC8YoJ4yjHEh2eAZ7H40&usqp=CAI&s", "type": "news"}, "245": {"title": "NATIONAL WEATHER SERVICE RADAR: Quick Moving ...", "snippet": "NATIONAL WEATHER SERVICE RADAR: Quick moving showers and locally heavy rain \nare over Brevard County today and are moving ...", "uploaded": "1 month ago", "url": "https://spacecoastdaily.com/2020/09/national-weather-service-radar-quick-moving-showers-locally-heavy-rain-over-brevard-county-today/", "thumbnail": "https://encrypted-tbn0.gstatic.com/images?q=tbn:ANd9GcTgbsUqkSwTRLsi7KJH34mjMjWUQz6tEk5LzB_npmw1Kt8rmTqokYx9xqk&usqp=CAI&s", "type": "news"}, "246": {"title": "Arizona National Weather Service picks up spooky oddity on ...", "snippet": "On Sunday, the National Weather Service observed a strange wave of radar \nreturns in the Phoenix the area between 6 to 7 p.m..", "uploaded": "4 weeks ago", "url": "https://kvoa.com/news/top-stories/2020/09/15/arizona-national-weather-service-picks-up-spooky-oddity-on-radar-ahead-of-halloween-season/", "thumbnail": "https://encrypted-tbn0.gstatic.com/images?q=tbn:ANd9GcReXN7vAeS3PryF5bK1rAU0Ddhu_LVAYGOmYEgJXzfiK63fJ-I1_gVQtjM&usqp=CAI&s", "type": "news"}, "247": {"title": "Despite predicted shift east, Delta expected to bring heavy ...", "snippet": "The National Weather Service on Friday predicted weakened remnants of \nHurricane Delta will cross Arkansas farther to the east than originally ...", "uploaded": "1 day ago", "url": "https://www.arkansasonline.com/news/2020/oct/09/despite-predicted-shift-east-delta-expected-bring-/", "thumbnail": "https://encrypted-tbn0.gstatic.com/images?q=tbn:ANd9GcT8JrzvYdZYGUvsDkUnhU9MYH6ySqBOxH7CAMVLv-53vUZg5yjHTQblmSQ&usqp=CAI&s", "type": "news"}, "248": {"title": "More widespread smoke with a high of 84 today in Boulder", "snippet": "Wildfire smoke will be widespread over Boulder, according to the National \nWeather Service, but residents should see otherwise sunny skies ...", "uploaded": "3 days ago", "url": "https://www.dailycamera.com/more-widespread-smoke-with-a-high-of-84-today-in-boulder", "thumbnail": "https://encrypted-tbn0.gstatic.com/images?q=tbn:ANd9GcSBmuqGRL-sVj8Wf8P0qdKu3dBcPrDeuQ2IFjhMkUr9GCvMGTnWzMWKF9I&usqp=CAI&s", "type": "news"}, "249": {"title": "Cleanup underway after severe storms, floods ravage metro Atlanta", "snippet": "... water, Gwinnett County Fire and Emergency Services said in a news ... \nFulton County until 4 a.m., according to the National Weather Service.", "uploaded": "35 mins ago", "url": "https://www.ajc.com/news/cleanup-underway-after-severe-storms-floods-ravage-metro-atlanta/GAL7TSMPFJCBZCWUCXSMYQ7PQQ/", "thumbnail": "https://encrypted-tbn0.gstatic.com/images?q=tbn:ANd9GcTOwhCpEcJRTZ_aYpfS-va9Dt82V0xDT4raoBGE--woMF9iNy3eBv9HcBU&usqp=CAI&s", "type": "news"}, "250": {"title": "U.S. National Weather Service (NWS) - Etusivu | Facebook", "snippet": "", "uploaded": "", "thumbnail": "data:image/png;base64,iVBORw0KGgoAAAANSUhEUgAAAEEAAABBCAMAAAC5KTl3AAAA+VBMVEX///8AAKT/AAAzsOEAAKU0tOQ1uOf/+vr/7e3/9PT/9/cAAJYAAJn/8fH/zs7/jY3/6Oj/4eH/s7P/kZH/goIMKIwAAIwAAJ7/u7v/ycn/TU3/pKT/rq7/iYn/UlL/Jib/YWH/QkLo5e7w8PUAAIT/Z2f/dXX/2dn/Gxv/mZl9fa6MjLb/OTn/WVn/MjL/DQ28t88AP5cAb7MVjMkfodgAAHgAe72qqslvb6dfX56goMIfH4o9Vp6Pj90AALuLg7CdlbsUSJoqOY/Szd4AUqMAW6hSVJgONJMHEn9JSZYwMI9DQ5gaGo8PZKtvb9V+ftnMzO+wsOa+vuo75o2GAAAF+UlEQVRYhbVXaXuiSBCGAiSIt8ZbUVTwFoV4JZnEEJOMmezszv//MVvVIMYrycw+Wx84mq6337q6C477XyVsRvGaSCp/pBzGSxkqeE0DQOF39fMtKOGtUtTorQTEItX/HYR+O0G3WryfxFumzcYG3NeohA2Z6KfbeOvX6h0CGuAlCeU8XHwBwFQgxXEK9PP4Alp/SKsbZBF6o0YGfsIjBvES2V4dhEtcGGJmG6MBRATSJhmhAGTkDwhoShvSEEO3AYw4OeoNy6hSgGgaCFpLjPLnEeS+Vh5qQyQb7SQOvkW5YYXCAuWPrahX27j8ofZ2AXRnp1Bk1p6HKELR7Jz9WgbDn/UBRFXbOUq37u/u7u4tPRhJjNLIRYM8RM9DbMWajye2I1xLjj0Zz63dhwRAK/V5ct2vbEGSBCF0GRLowV7d+18UGCYxpGc19XmX5MoOobrgI6BIIfvK55HiDDjSi1aDfNUXZLW+8hQDBEGaTKcLb0oZjjPCBKrFtLcPdImvu9rnIAjPIcl5aLAZJ1OqAvW0VziNlX2DNNzH0HuE0MqRBEkYN867Ljn0uMkPOPFxiRBr1A1tEWzfrIcPioLz0vXJoQjYTw3Ouspmn6eXkuM4QujZ94bzdEq1UC4kt9BLm9nPPD/LimIky6R56QdHsu8DvVI77j+NtCL4EW68eBOdLH81YxBbUZtTyg8pdO25olNMQhxMDyEPRgrKLNPnE1wMKTxnu+jNRk8VeV+Qzg8Hs+JyMqeJYUh1wAwyUzZAY3HQ0XvrleNMr3oMr6nyOxHFpr16FEJrViZggHGR3rnCbNfo1hMc256+ZCO8+p3IziMi/x6jSd5wGLo5yIT33ck4vPzIqhE1Ioq8yDeXxxD8yrGl0PggEolybHsoPeQ8r3kLqg9Id7EHIaqqunZWy225J2JU5AUYYSTqtGBunzPf7B1BYFDUXKTZxVOkjmosC5VCpwga7oGN5j5jnB/ZuNxiH5cnE0V1yRWxDApVOtoySKCTx7PJVQ8RyP1d7il3NM6L3znD4CCZoSyKleKtOmBc9OwRh1xz7qIhuSOE3JxLlbikrOyXyeFMMdulCXdPzSOEzcka1a+P1srO6MOGPyAnqshM2aWDUihVaIO/Fo/94CXW5mCU3+BgHEZVoxNj0cQTDuvqhCNZRJGGfL0bQMldknGJfBzqrEVpkTuxvbBOITAaOgZ668GIqjbnLK0rcQMSFYpmetQqtiG+TYcjU1h+bz+qXVfnXOadulavAVCHIrfqrThV6TJL6upRTFHvVdf9dKMtqhcEIpbcD4a1aG7m1vIQgjaqLmUL1RshLE5FklPYNjujkpk1c0QmyET1FY+ahtVrRnIqbVAuFS1n7h2cSgq3ORZeBi8vX39cP/WyvG/7gljPrrpWj51abI+6wAgOW2nPCrkKUE15kPfuuwzbqKzURR6NQIiZN+yySCQ0yJQG207DKO+a1r3NfLbBDSeiZi+Xc1RfzvZmpGFw2NrJuxUCabizGWsf3IXrQfQClkntoA9Je57ozYKRnUUWoi/n3NKS79gK4ZKnElSmEscdH+Le+/ySRUSf3UxvlrqMNHqP08c7t+G+Wssr5kY8vbX95cMwhFpg1Pxtsl6v32xJkpzJ2/pt6tCTPZlM7ZvvPi+zf+AFv6kpeIN3k1BIkrxDTvIf6Ck06VnbNoRI79HQKKHkbW9jjR1JOBTJGaO2bHFyxjspTrR8NTBjni/k+dqR3oOgGeuu77c6pt/pFj2PDTGrdxK9O7Y9G5gd9rgbtISQx975VDN4AeVhG90RNLRW92b9NpmiM2+675pBzqhycrt4AsEA1sPH3rdZjYbu6o13+3GJaUYLnfYJBNlgzNpg1pInPjOaQ9ax0Z/X+a44M9JKZzvesIH7Kzkxcf7vz4TK4ES3GEjBO2E/EKgY7F/onJQ7Jpxv/UliYX+r4W79ke18//2i/mlPnvFsuP32F17liwQoFxSLn99+svFC6xP9QP6+/Ydu9IfHWPy6/fVV1QMZ+H81fyxKLVr7qA/+XMir/w3hC/IvsWmaVP75W7YAAAAASUVORK5CYII=", "url": "https://fi-fi.facebook.com/NWS", "type": "video"}, "251": {"title": "U.S. National Weather Service (NWS) - Home | Facebook", "snippet": "", "uploaded": "", "thumbnail": "data:image/jpeg;base64,/9j/4AAQSkZJRgABAQAAAQABAAD/2wCEAAkGBwgHBgkIBwgKCgkLDRYPDQwMDRsUFRAWIB0iIiAdHx8kKDQsJCYxJx8fLT0tMTU3Ojo6Iys/RD84QzQ5OjcBCgoKDQwNGg8PGjclHyU3Nzc3Nzc3Nzc3Nzc3Nzc3Nzc3Nzc3Nzc3Nzc3Nzc3Nzc3Nzc3Nzc3Nzc3Nzc3Nzc3N//AABEIAEEAdAMBIgACEQEDEQH/xAAbAAABBQEBAAAAAAAAAAAAAAAAAwQFBgcBAv/EADQQAAIBAwMCBAQEBQUAAAAAAAECAwAEEQUhMRJBBhMiUTJhgZEUcbHRB6HB8PEVJDNC4f/EABkBAQEBAQEBAAAAAAAAAAAAAAABBAMFAv/EAB4RAQACAAcBAAAAAAAAAAAAAAABAgMEEyEyQWER/9oADAMBAAIRAxEAPwDYPUNsYpSGQIDnOacNg02nQAZFRTkSKRnqry80aKSzjb51B3l8sQIBxVQ1jxIIeseZwKqL8+s2a/Ex27ioq712B5D0SYXt86ye+8VuG9Bz884ApgNbnu4GkLy4zhB084+edqtazYa3/r0Pmr6+oZp6niS3BxIcDsc1ha6zIkqkMzLnpO2DxTufXJg7qvUWRc7nmoNwTX7Ns4fJ7b11NeiJIwuM4rGtN1ObyiqpKyInr6DnpP5+3NOF11llC+YfURvnIoNqt7yKU5BG9PYypG1ZTpuvtF0qJOs5AyD71ctJ1oTbE7jGc0FpxRmm8V0rrnNezIKBXNFNjKc7cUUCYlBGajtS1AQRt+VSLwdCZJGBVc1+KOaIr5hiY8Pyv1qKqus6x5juPMKng1n2sXJkvHjWUjIbfO3/AFP9TVl1XTrqKZgXi6yc9IPbsahbvTYhGlx1rJIVbrGAw6j04Kn5Y3HIqogXhkgmUSsG6D6ulxnHONvpU3p0uhrZMlypWVxn0Q5EZz233+fNNvEt80sEMTywqV2EcQOW5wSSSf8ANQSFQEOAxwAR716WTmsU9Z8WszJ9P5bzym1QSeTmQBR0mQD5dj3xTW2u2uPxIPmKPLDgO5YoQe2ePtT/AEnT3udVtDB1RI7E+ZIpCADc7/3zXjXtNubOR7m1t362GZECn1Ln4h2IxjON+/vWfNxXU2dMPi9WWsS6ZZSoyxSSTct7884ot75JLFpGwUjU+YekZBA5Pc7VD2kD+Y8mpBxBEhICuNyTtxxUr4W0yS9troSyrDbYCuzDdjjhR/XgVk7dpmfkHUs99bGRGt5wVzkoA2AO+33qyeGtemLKWPpb9ajbOBBpjCJ4zKieXmN8hn4zn2/em2m2t3azgSW8iYPJU4+/Bqvltnh+8nuYcgE45wKn4I2kYliQKgPBpEGlxqSxd/UTsR9KswfI2oPaxKoxiuUdR96KAkQOME7VW9Z0995FdCpOCpJH+asZU+9ReqW2U6mJx7jtQZXfwx3Opfh0MrSGUKgMhAUk4xt8/wAu9PIPBt0I3WdrXrdukhbj4scnnGcfKrBLa20eoQTxQAyLIuZBFuMsO/7VJXDjzZHmuIWSN/ge1yecYz322yPlQZ1cfw5VpFlha2LJunm3CsD3OR/PntVgsPDUtvbxpbmzRjGM9Egxx8vrvVjDw5kMcltnBK9NmcjfG/vzjt39jXp5YVAZJrVQ4IPXaNlhx2x2IH3+gVPV/Dl/cWsK27WDTBwSkk4C8Hj8/wB6YweENYiLCGaxZSwOPxOQPY5O/f8AnV5YwttG1qSoyy/gSQcZJI+eMDmu+bD1As1sYnAx/tG9QGBjj3G3tQZfe/w/1iSQG2OmxMx9fReHBbf3G2cE/SvVh/DzWOpobq5tSpAIiiuVJY74J24wDWluyBfL862RgcORZHBx2APbJP32pxEslyfMt3tupeJPw5BXYAAZ+u/tt2oM5msbrw+xsp4ARKgYp5nUpGe+APY7VMeGdMudUd2iZLeOMY6UXv8ArU74gshPeRyyFiwRFKqxCtuc7fWpjQoYre1Cqq9RO7Z3JoF9I06a2/53DAfDipnAxTePONq9sSvxGg9ECu0iWXOz1ygcAMedqRnUupRlJBpzXaCEutPB9SKoYcHpyRUPd22pK/VFdyAc/EcfrVxZA3NeDbxnlaCjSWWudCyfjLpIzuW68/Yf+0jBJqqTCSW7upEAIZRz9q0AxqRjG3tSCWFumSI1z70FGlvtQLyeS85SRQAWkwUbGNh7bfekVl1bbqvpl98O1XOfTIichBkmvK6OhIJAx3oKFenXCy+VqV3GgOCRKaW0p9X6WW4vruQ9QwTITir+ulwqnSFBzyTXhrCGPcIKCux21xI/VIzu3HUzHOO1SlrYMW2BJ775FScNsjjJGB2p3FGsYwooEVtiqABt64bd2HqbNOqKBl5SjYiu07IB7UUHa7RRQFFFFAGuHiiigRPP1pYcUUUB3pKfiu0UAnwr+VexRRQdooooOUUUUH//2Q==", "url": "https://www.facebook.com/NWS/", "type": "video"}, "252": {"title": "We are the National Weather Service", "snippet": "", "uploaded": "", "thumbnail": "data:image/jpeg;base64,/9j/4AAQSkZJRgABAQAAAQABAAD/2wCEAAkGBwgHBgkIBwgKCgkLDRYPDQwMDRsUFRAWIB0iIiAdHx8kKDQsJCYxJx8fLT0tMTU3Ojo6Iys/RD84QzQ5OjcBCgoKDQwNGg8PGjclHyU3Nzc3Nzc3Nzc3Nzc3Nzc3Nzc3Nzc3Nzc3Nzc3Nzc3Nzc3Nzc3Nzc3Nzc3Nzc3Nzc3N//AABEIAEEAdAMBIgACEQEDEQH/xAAcAAACAgMBAQAAAAAAAAAAAAAABAIFAwYHAQj/xAA9EAABAwIEBAIHBQUJAAAAAAABAgMRAAQFEiExBhNRYSJBFDJicYGRsSMzcqHBFTRCUnMHFjVFgoSy0fD/xAAaAQACAwEBAAAAAAAAAAAAAAACAwAEBQEG/8QALREAAgECBQEGBgMAAAAAAAAAAAECAxEEBRIhMUETFDJRYXEVM4HB4fFSkdH/2gAMAwEAAhEDEQA/AN1LdRU1ThR2qJRWupFBoRLXaolrtTpR2qJRRqQLQgprtUC12p8t1EoolMForyz2qJZHSny3US3RKYLiIlntUeSOlP8ALFecui1nNIjye1HJ7U9yxUgwopzBBjrGlTtCaCv5A6UcgdKsiwYHhPevOV2qdoTQVht+1FWRa1ryp2hzQVmF8TN4q+1kKmEpbC1oUdSe3y1+W9bQlbSmA/mSlsicyjAivnK1xC4w6/ZuGn1PFCtCdAfZInaugYlxRbYjbN3A5620gtuNJjlpOseY7Hz7TWS8RaF3yaioqUvQ6clKVoStBCkqAII2IqJRWh2vE1+rB23vSUula86cg9QawB7suvlWx2/FuGPW7Kj6Qp1QTzEN26jkJ69p6TQUsdSnfe1vMGphpx43LbJ2rzIPPSq244owlgKU447kTpnCNCZiN53pN7i+1btTdCzf5OhTmUEqUImQKY8ZRXMhfdqv8TYks259dxQ+FS9DZUYS+P8AUmK0e7/tALH2jOGq5SILiX1FCwCJ00jaDrApx3jRwXCWVWluwpYCkcxZVIiTMAa/9UMsdSitWoNYabdrG3jC8ysiVpUrsak7h7DLQU46JPkN56Vz9/jXElvBnDH7NLyUkuuKnJEmBIB3Eddqhf8AF11asuPO3gK1CCGGQMhmJGbUDz1mkSzKKV1d/QdHBt+R0aysGgoPuJRyh/PTHLt3ypSiCkGBJgVy7hzHcWesXbj9s8xBIzBxoqW3GupJgTt8tqp8X4muFu26rsPXmdZytuPZkpPUJgQdtNd6S8yU21BNtfQZHB6UnJqx1153Dm1rSq7tkFHrJ5oke+kbi/wxtCV82QpIWMo8iYn865ynEvS2G7Nxare5cP2j7qR6hjMQoH2tPhUsawpGG4faWjN440SorTdAfaamdYABEdRVZ5xOMlFxs3x/ofcoPqdBcxLDBlyvtLBGikzBorSrXDx6M0bhTb7xQC4pbwQQqNoGkUVXedV78L+vyNWAonIVW1wwkFTS1+cgH50Jffzo+zyydMw0n41Nm6fBHMUqPOTTEBN+1bc5fiW36qB/EAevetezZSGbXE77DyeeCu3UMyshkJnp03203qVpxDdWynktO8pKiVKG/cb9DrFRw8JuLdQyOOrU2kxl9tXf2RWUYY46tMsuL1BKeToe1RYWMruxHWcephTeoftloWrmPOKR41H1Ymde5P5Vb4hfWig3Z+m+Bm2LaToRI8Q20EnuarsSwm3YW8ttPJKMvgVATqT5nbQf+moX2E21u4hzmq5DjKnAWzmE5QQJHcikVKcU9+g+M5NDt9jDF2x6K20m3twPvDCiuABJPUgDXsaxYriDDQKbFbZLuQkoJKkETI7Tpt0pC5wpdsyl9WVbC28yFJMyPKjELVrlhVkCMiQpXi1VJpcFTXhOtz3uMWeIXDdyy8zopB+7ySHNZA76nyoxS7uL24DrqFIU4ck5SBI0P0pG3bfLiEpJlRjNm9UVnxO0uLV4IUsuZTmnMYnrRPTqBTlY2LCMuCYRcouy+0boSBAzeGI06Ek60vf37JxAxbuc5cBJJRCCkDWSfOB0rBw267e2940+3nDbRUgKMiSQP0pbEFstrStTCSAgAmJhWs1VsnUaa3GJy0ryNoduba4bYYdC4tVkynLJGkeZmB13rzEsWfvMIZW6pPNt15JBBTkA201JIO0gaA1UnECLVlLJHpHMScwHlEVdYxZtscMWackLccC3k+1O/wBKqVXGE4XXX9jUpNPc1i4bK3IVcsEpAT4r0jbYQExoIFFPW+Bv3bCXGnwnfOD/ADST+oop/eqa2uK7KZpiUtsiSoKIHqprbrDA73GcQtFWFvlQykLuHkoJ2Ayp7nw6DvrUOEOCbjGct1cq9HsRssmFO/hEbe18prp9lh72H24t7Jy3QgE6pYXMSSJIOuh3mtR1EthMYX3EcN4etsMtBb27qS0j1lOYcVKJ7qJ1pmysEKceXmYXCog2PYd6euDdstkqumtBJUlpwD4ysVgw0X5tfEsjMokZkSTJOurhj3V3W7BaUVfEXDDOKFkOOpZ56ksqWlrIIAUoaTvIge+kE8GuKYcsVP27rbOVAKpT/CJI3jcAfHcVtyUXkoC0FQSrMDmCTsR9CapsSuncOvXeYhQacymZmDG35U7D0oV3olyVsTVlRjrXBr9zwLeITyk3zHLUEpKiCAI0Hx1p48A5A0oXzS+W2AkZN1DrTjeP2qD9qV167xNZSeSwodCFlP0q28tp2solNZg+Wysf4JKbthtu9tGrt1ag0hwkcxIA8tz501c8B3Ilp1xtxIblS0oIExEfrVbjONqexrA75JzKZXcJSV+XgRG3vPzq6a4zuENLStMgn1pmkLL6b2tx6j+/WV78+glwzwbeB59pdyhlncQiSo6xvRf8AvF1eUh6FBfLIjP1G+lQXxU7zMw8Os6Vcv8AGtq8hpTSsjqEiQsHX40Usspxd0uTkcx1KzfBQ/3RxG2ZLAtDLyQZCh4NdRPypb9iY6ba4t7xJW2jKlqZkeUjToKtbjjNx0kQgR5iq9/ii4UMqXBHnIpccnpPeRJZpbhFfY8P37bJSmR4jOd4pM+6ipKxp4mSv8hRTfhFB8yYr4tV6ROjtfurP4E/She6PxGiisl+I2VwRxX/AApz+mqs9p9+ffRRRglp/F8K1XjT9zv/APb/AFVRRVrB/OiVcX8ifsc+Xsn8P6msR9aiivRLg86yF3/lv9d7/gimLb7x38Cq9oqo+J+/2LS8UPb7sRV5VE0UUYtBUDRRXGdRE0UUUAR//9k=", "url": "https://www.weather.gov/about/nws", "type": "video"}, "253": {"title": "NWS Southern Region Tropical Webpage - National Weather ...", "snippet": "", "uploaded": "", "thumbnail": "data:image/jpeg;base64,/9j/4AAQSkZJRgABAQAAAQABAAD/2wCEAAkGBwgHBgkIBwgKCgkLDRYPDQwMDRsUFRAWIB0iIiAdHx8kKDQsJCYxJx8fLT0tMTU3Ojo6Iys/RD84QzQ5OjcBCgoKDQwNGg8PGjclHyU3Nzc3Nzc3Nzc3Nzc3Nzc3Nzc3Nzc3Nzc3Nzc3Nzc3Nzc3Nzc3Nzc3Nzc3Nzc3Nzc3N//AABEIAEEAdAMBIgACEQEDEQH/xAAbAAABBQEBAAAAAAAAAAAAAAAAAQIDBAUHBv/EADgQAAEEAQMBBQYEAwkAAAAAAAEAAgMRBAUSITEGEyJBURQyYXGBkVKxweHR8PEjJDM1QkNzgqH/xAAZAQADAQEBAAAAAAAAAAAAAAAAAwQBAgX/xAAhEQACAgEEAgMAAAAAAAAAAAAAAQIRAxIhMVETQSIjQv/aAAwDAQACEQMRAD8A68i021la3Nmxd0cecxRE0RFB3sjjTiRXyA5sefqEoDYF0qWZrOm4RLcnMha8AnYHbndL6Dm6I4+IWZg4eWwjJibK7JDgwPzpjy0NPiLWjzJIq/j5KfE0rIga1z8yGMggkY+OGtNEVZcSTwK5KANh72Mbve9rW/iJofdK1zXta9jg5rhYINghZL8LBdqEULy/IyBUrmyyOd3bPEQ4c0PEAP6casbWRsbHG0NY0BrWgUAB5BADklpbVLUsnKx2xjCwHZcjzX+K2NsY9XE+XyBKAItc1eLSsQyyEb3cRtPmf4Ln2F2ix8vLmZK9j5C7c4k8m1Y7RQzanqb2Z25szGnu27jsrmuARf7LneYMTSM2OKXBGPmM8ReGvk7w+oLnVV2eAEprW6spX1xTqzr2JrGRgMqKpoD0Y7q35LUwe0uPkZMcEsL4nSGg67F+h9F4/R+1GlMw8eJ+k5T3bGh8r/8AU6uT14sp+fJFPI+fEaY2F25rSeWpTlLHtZulT9HSkhWV2e1QalgNe4jvmeGQfH1+q1FSnasmap0LaEiEGEVpDJVgC3DyCqlxfZdkN+DIyB9zyfyTe9hDaLGEehJd+i7UTlyS5Lfid1Dj8PdAWbM2afPdjkNjjDfeHh4NggcWT9a4tOdLDfhx4/n3YCcR3jW/2UdEXRYOB9kyKoS8sXwzTLg0AHwjytLu9AT9FnxGSI+AtA6VdqHKlOVsDtoDeaI8N+p/nzXOjc680UajZWPJDT4h1CVx8J8lSxA+BpLYmlrubYByfXgfmoNW1IYuK+YSOidD43gM3gtrkGuR8+PmuWqewxO0YfajEdOIsuB+50PI287mled1jAw9axYnSgCWN25kgby0ray8d2BDimbUKilhZECG925sbLO0bjTTRFk88HpQrF1Jwwcjfjlr4ZOQWnp+yRki+UUYslfFkmlRxwY+yRrSQSBYViQMp20VayG5tvu6taGPJ3g5UkkyiyXQdQdpmqhznEQSHbIPh6/RdHa61zPJgDhuC9V2V1X2rH9kmd/eIRXJ5c31TsE/yxOaPtHo9yE20KknK74mP96z/wBim+zRfhP3KfaW10pNHDxwfKGeyw/hP3KX2aH8P/pT7RaNT7Dxw6GjFgP+2PuUoxoB0jCclBRqYeOHQrGtYKYKHoFR1bTItTx3xSGi+mlzvFtbfi2g8NcRY3DkX8FesotZZ2ZEGhRY53sleD3z37WjwljiaYQb8vMVZ5+Codo9Dx9Wha3I7wGKywsdtIJFXfrS9MVC+MOHRBlHMc3RTG4928tI9ebVSF8+LKGy9PUdF0bN01koJ2i15bVtJla11N3AcikmeOzqOSUWMjkEsY9VXc+bCy48rHO17DY+P7KthZOw7HdQrmQ8PjNdVG7iy3lHvtL1CLUcGPJhIpw5bfunzCFzBuRl4xczGyJImE2Q01yhUrOJeA6paE20lqgnJEJloB5QBLaUKO04FAD7KEiAgBUhSoWgNIVLLhBHRXlHK22lAHMNfi9h1aQNFNfTx9VLiStljFkK/wBusamQZAHQlh/MfqvO6dLscLUmWO5Vilao0pIgXkoUwc1wBQphx0I9EiRC9M80cOiEIQaK3qpGpUINBKOiELQBCELAAprvdPySoWgeN7df5U7/AJGrxOL1ahCnyjsJsx+4EiEKQpP/2Q==", "url": "https://www.weather.gov/srh/tropical", "type": "video"}, "254": {"title": "National Weather Service - YouTube", "snippet": "", "uploaded": "", "thumbnail": "", "url": "https://www.youtube.com/user/usweathergov", "type": "video"}, "255": {"title": "Tropical Forecast Dashboard - National Weather Service", "snippet": "", "uploaded": "", "thumbnail": "data:image/jpeg;base64,/9j/4AAQSkZJRgABAQAAAQABAAD/2wCEAAkGBwgHBgkIBwgKCgkLDRYPDQwMDRsUFRAWIB0iIiAdHx8kKDQsJCYxJx8fLT0tMTU3Ojo6Iys/RD84QzQ5OjcBCgoKDQwNGg8PGjclHyU3Nzc3Nzc3Nzc3Nzc3Nzc3Nzc3Nzc3Nzc3Nzc3Nzc3Nzc3Nzc3Nzc3Nzc3Nzc3Nzc3N//AABEIAEEAdAMBIgACEQEDEQH/xAAbAAABBQEBAAAAAAAAAAAAAAAAAQIDBAUHBv/EADgQAAEEAQMBBQYEAwkAAAAAAAEAAgMRBAUSITEGEyJBURQyYXGBkVKxweHR8PEjJDM1QkNzgqH/xAAZAQADAQEBAAAAAAAAAAAAAAAAAwQBAgX/xAAhEQACAgEEAgMAAAAAAAAAAAAAAQIRAxIhMVETQSIjQv/aAAwDAQACEQMRAD8A68i021la3Nmxd0cecxRE0RFB3sjjTiRXyA5sefqEoDYF0qWZrOm4RLcnMha8AnYHbndL6Dm6I4+IWZg4eWwjJibK7JDgwPzpjy0NPiLWjzJIq/j5KfE0rIga1z8yGMggkY+OGtNEVZcSTwK5KANh72Mbve9rW/iJofdK1zXta9jg5rhYINghZL8LBdqEULy/IyBUrmyyOd3bPEQ4c0PEAP6casbWRsbHG0NY0BrWgUAB5BADklpbVLUsnKx2xjCwHZcjzX+K2NsY9XE+XyBKAItc1eLSsQyyEb3cRtPmf4Ln2F2ix8vLmZK9j5C7c4k8m1Y7RQzanqb2Z25szGnu27jsrmuARf7LneYMTSM2OKXBGPmM8ReGvk7w+oLnVV2eAEprW6spX1xTqzr2JrGRgMqKpoD0Y7q35LUwe0uPkZMcEsL4nSGg67F+h9F4/R+1GlMw8eJ+k5T3bGh8r/8AU6uT14sp+fJFPI+fEaY2F25rSeWpTlLHtZulT9HSkhWV2e1QalgNe4jvmeGQfH1+q1FSnasmap0LaEiEGEVpDJVgC3DyCqlxfZdkN+DIyB9zyfyTe9hDaLGEehJd+i7UTlyS5Lfid1Dj8PdAWbM2afPdjkNjjDfeHh4NggcWT9a4tOdLDfhx4/n3YCcR3jW/2UdEXRYOB9kyKoS8sXwzTLg0AHwjytLu9AT9FnxGSI+AtA6VdqHKlOVsDtoDeaI8N+p/nzXOjc680UajZWPJDT4h1CVx8J8lSxA+BpLYmlrubYByfXgfmoNW1IYuK+YSOidD43gM3gtrkGuR8+PmuWqewxO0YfajEdOIsuB+50PI287mled1jAw9axYnSgCWN25kgby0ray8d2BDimbUKilhZECG925sbLO0bjTTRFk88HpQrF1Jwwcjfjlr4ZOQWnp+yRki+UUYslfFkmlRxwY+yRrSQSBYViQMp20VayG5tvu6taGPJ3g5UkkyiyXQdQdpmqhznEQSHbIPh6/RdHa61zPJgDhuC9V2V1X2rH9kmd/eIRXJ5c31TsE/yxOaPtHo9yE20KknK74mP96z/wBim+zRfhP3KfaW10pNHDxwfKGeyw/hP3KX2aH8P/pT7RaNT7Dxw6GjFgP+2PuUoxoB0jCclBRqYeOHQrGtYKYKHoFR1bTItTx3xSGi+mlzvFtbfi2g8NcRY3DkX8FesotZZ2ZEGhRY53sleD3z37WjwljiaYQb8vMVZ5+Codo9Dx9Wha3I7wGKywsdtIJFXfrS9MVC+MOHRBlHMc3RTG4928tI9ebVSF8+LKGy9PUdF0bN01koJ2i15bVtJla11N3AcikmeOzqOSUWMjkEsY9VXc+bCy48rHO17DY+P7KthZOw7HdQrmQ8PjNdVG7iy3lHvtL1CLUcGPJhIpw5bfunzCFzBuRl4xczGyJImE2Q01yhUrOJeA6paE20lqgnJEJloB5QBLaUKO04FAD7KEiAgBUhSoWgNIVLLhBHRXlHK22lAHMNfi9h1aQNFNfTx9VLiStljFkK/wBusamQZAHQlh/MfqvO6dLscLUmWO5Vilao0pIgXkoUwc1wBQphx0I9EiRC9M80cOiEIQaK3qpGpUINBKOiELQBCELAAprvdPySoWgeN7df5U7/AJGrxOL1ahCnyjsJsx+4EiEKQpP/2Q==", "url": "https://www.weather.gov/phi/tropical", "type": "video"}, "256": {"title": "videos - National Weather Service", "snippet": "", "uploaded": "", "thumbnail": "data:image/jpeg;base64,/9j/4AAQSkZJRgABAQAAAQABAAD/2wCEAAkGBwgHBgkIBwgKCgkLDRYPDQwMDRsUFRAWIB0iIiAdHx8kKDQsJCYxJx8fLT0tMTU3Ojo6Iys/RD84QzQ5OjcBCgoKDQwNGg8PGjclHyU3Nzc3Nzc3Nzc3Nzc3Nzc3Nzc3Nzc3Nzc3Nzc3Nzc3Nzc3Nzc3Nzc3Nzc3Nzc3Nzc3N//AABEIAEEAdAMBIgACEQEDEQH/xAAbAAABBQEBAAAAAAAAAAAAAAADAAECBAUGB//EAD8QAAECBQEEBwYCBwkAAAAAAAECAwAEBREhEgYTMVEUIkFhcYGRFRYyobHRwfAjQlJUVZPSByQmMzRFYoSU/8QAGQEAAwEBAQAAAAAAAAAAAAAAAgMEAQAF/8QALhEAAgECAwYFAwUAAAAAAAAAAAECAxESgfATITFBYZEyQlFSYgRTwRQiodHh/9oADAMBAAIRAxEAPwDpqbtBW5uhSbzCF1NxWrfvh5KC0cWBQm2q2Rbu7bw1Xr1ZkqOy5Mv+yptTxTu0vtuBYHLWk6QeIucWjlmdu65qSDMyTSVEhR6GnAx3dv4eEGO2tZcUSqoU1WAbmUT29nDuEehsXfwog/Uxw2u+GuZYG11XLaf8UFDqklWUsKSg3GCQnPaL8DYHhAlbW1xIUfexJCTwSwySerfAtzx+bRA7ZVa1/aFM4fuaftERtnVt0FGep2o2snoSftDMD9q1kJc/k9ZhG9sK2p5aFbUaUoLfWLTPWuOtbq9ht8+US9667qA97WyLDrBpiwzbtt2Z8s2gPvnWL26bTeH7oj04QhtnWCP9bTAewGURn5R2B+1ayMxfJ6zCDa2vcFbVNpNlK/ymSMEAdnE3vbuMONrq4oKKdrEjTq+NhkXsSBbHba/gRg9kDtlVQLioUw/9NPD0iPvnWDgTlOKibACTRzty4WzHYG/KtZHYvk9Zjv7ZV1uXW41tNvFpVbTuWRqHV4Y7z6RT9/Npv42v+U1/TFobZ1fUAZ6madJOroaPThCVtpWEhw9Npp0AmyZNOeVsfm8Eo28i1kDJt8JvWZVG3m038aX/ACmv6YuSW31faeCpiol9vtQpDafQhMSG2NX7ahTe/wDuaOfhDo2xq5TdU9Tkm5uOho525efhG2j7FrIG0uO0eszWXtbUKikGm1h5h4DLS2EkHz0mAjaPaFhy07W0pAyUpDRUfLTFNO2VYScT9PAIvdMqm5HgB9YZzbKsNkAPyLhtkplUWHyjFDkoLWQE583N6zLTm21aKzu50JT2XQg/hCioNta1+1Kf+VH2hoPZr7a1kTutL7su3+nKyaFB9CkuFJzlCdRGOUXVzIQLGaeIuMFlMVKcpanENpLh0kqSlByMdl/ARqq341JT04XbAN0p1EA8PDJvBzSHwbKjU0pzJm30nNiWkkW7Ikha0JzNvBRIKklscQAMHwAg5UtSFKd6cQpOo6gi3O4Hnf0g28eLi9PtApFiOqLg8c/WASVtf0MbdykJhQTYzTpBKQQWk3tcXPDjYRFSgWyhMw6Ss3UksjtNz55PoIOZpCHNCXZpJR1bEpFhc3FoIucSWzpmZrVgAdXmCT6xtumuxjl113K+91qBM28UoVcEMpxgd2Dg/Lvgb77hH6KYUpaXNSSWwDa3dwtciLK5pgkHezl9Wq4KeNrX9CfWAOVBKVGz83cAhF9OL8foI3DzsZifC+u5WU/OEDU9cXH6o7PKEJme1jS4SQnSLIBxxPZFluohwqSXZvBu2QU4sLC8WOmpFj0ibCufVjbdDLv1KjTs6kEJd1AX/UBtfieEMZicZF96bH/iPtBH56Xc+N14lKdKdRTxF7Xg3S29V0vTNje+E8rC3leOwr0Mx9SsmoThVcPEE8kju7vCJLdedSA64VDiMAQZcwyLWemlXSUC5GE8vrDvzO+QpJemFjFgsi3n6xsVv4Car+RVtbEKHPEwoZYkM1tRQsEG0HL7mRqORY5MVoIDiMLjRo0suqVKXp5mAyJhWkuryE4Jucx0FV2R9mU6aqCqw2/uSklsMkKXdQGOsbxzNJpzlXqUvT2FNpdmFaUly+kGxObA8o2Z7YeepUg/UXnpZTcvpUpKW3Qo3UBjUgX4wipO00sVulh0IYoN4b9blSSk1TylKYQldviXfA8/KDTNOdlnQ0+2lCiCQSoWPnEEu1aVpU17Lp7vS3QCy6pPVUDxuL5Nhi4xmLMzPzc7TJNc+0EvNt6phaU2TqPLuxAurVdbDb9p5s6clHFfLmVTJKJwpi1rk71NgPWJytKVMzbbOpqyrkqQtK7AeBiUtWHpWTelZd0Bp7KwEXJuLH5W9IjSKg1Iz6XXA5uyChRDajYG3d3COqynhbWRqbtuTubfsyjtTTci5ut+4gqQ2p8hxYFs2v48OUc9XZBynvfokKDKwShTtr4OcDj8o3ZqnUKoVNmtOtKefbb0hRSoIIzxBFu0xlVZySqtTk5SXlgllTqW1OJbSMqUAbeEeb9NUq7Te3bmOpreuPW/qdZSKrtGzTqcyzs606luXbDauloTvU2FlFJN8xwNQfccqk4480GnFvuKW2M6FFRJT5HEete60/LBtiXq1TW0wlKGiOj9UAYAum+LCMVz+z+Remllc7POOrcJUd6x1ibknx+8VUq9OEm3+T1q3085xSX4PPQQRBBHdzv9nsrKUqcnFPzrapeXU6lLimyFEAmx0jujgEmLqVWNRXieV9RQnSdpBDxhQ0KGkhmQofSr9k+kIpI4gjygS8YEpN0kg8wYIl1xSkhTiyLjBUYHDpwoeMdbec+Bu02nuzxXu7JSgdZRBP08IsT1LfkHG0rKVpcNkKTz5HlFdhdRbo84zIvIZcmUDdPBxF0Hwv2jHdxiZmJ16kSsvPPJfdlx+leKk3Wo3tjuGO+FSnXde3lI5Umo4n2JCVfIB0Gx4ZEMuXmpaz+kptwV1SPzmCSNRek2XGmg2UufFqBJ4W5xXS3vFBCALnGSB9YNp3dxScVa2v4LqJSZmd0lyal23nAS006kJUq3LHLlGRPrmEOhTqlJfl1DTaw0KSccI2JqVp0zUJKrVGWdM/JICUFt9OhViSCc8yT94y6upxxbz7qUhTh1WSoG3pENF1HNqa3FibVrN9Qg2t2iP+9Tn8yHTtRXrg+1pq44HVwjEScQRMW7OHtXYp2k7eJ9zZd2lrkwytl6qzS23ElK0KXhQOCDGemBJgqYKMUuCJaspS4snDwrd0KDJSuPi9IZf4woUSntPgDhDjChRvMAKniPKDD4fKFChxM/ESTEz8JhQoFgMH+vA3fgV5QoULDp+IAmJQoUEUvgTESHCFCgRMhxwhQoUaLZ/9k=", "url": "https://www.weather.gov/car/videos", "type": "video"}, "257": {"title": "NWS Southern Region Tropical Webpage - National Weather ...", "snippet": "", "uploaded": "", "thumbnail": "https://encrypted-tbn3.gstatic.com/images?q=tbn:ANd9GcR-l4s7UswiEhM_THwwR7Op2Wi50msjzNUaLcE1Dg34WxZGPQlCPOrJe044", "url": "https://www.weather.gov/srh/tropical?office=mob", "type": "video"}, "258": {"title": "Tropical Information Page - National Weather Service", "snippet": "", "uploaded": "", "thumbnail": "https://encrypted-tbn3.gstatic.com/images?q=tbn:ANd9GcR-l4s7UswiEhM_THwwR7Op2Wi50msjzNUaLcE1Dg34WxZGPQlCPOrJe044", "url": "https://www.weather.gov/mhx/Tropical", "type": "video"}, "259": {"title": "NWS Southern Region Tropical Webpage - National Weather ...", "snippet": "", "uploaded": "", "thumbnail": "https://encrypted-tbn3.gstatic.com/images?q=tbn:ANd9GcR-l4s7UswiEhM_THwwR7Op2Wi50msjzNUaLcE1Dg34WxZGPQlCPOrJe044", "url": "https://www.weather.gov/srh/tropical?office=lch", "type": "video"}, "260": {"title": "National Weather Center - University of Oklahoma", "snippet": "", "uploaded": "", "thumbnail": "https://encrypted-tbn3.gstatic.com/images?q=tbn:ANd9GcTHRITSLYZhRzetuwhy7aX-BlD1ZoS1Mk5tcyFZ7Qr4wSSgOg1Ggt0q9nAk", "url": "https://www.ou.edu/nwc", "type": "video"}, "261": {"title": "Home - National Weather Service Heritage - Virtual Lab", "snippet": "", "uploaded": "", "thumbnail": "https://encrypted-tbn2.gstatic.com/images?q=tbn:ANd9GcRZnqsHYc4iHkF8gwrrHXYSNSCwAKJDMJaibEHXPMHlOh-aJGOkWQ534NE", "url": "https://vlab.ncep.noaa.gov/web/nws-heritage", "type": "video"}, "262": {"title": "How can you share precipitation reports with the National ...", "snippet": "", "uploaded": "", "thumbnail": "https://encrypted-tbn0.gstatic.com/images?q=tbn:ANd9GcSe7QGGm1mo7TwdBFrPMozL5nddEMYnTubYfH31HG8fbI-E0VZLqHDpi8Sr6JJz", "url": "https://www.weather.gov/dlh/cocorhah", "type": "video"}, "263": {"title": "NWS Raleigh Tropical Page - National Weather Service", "snippet": "", "uploaded": "", "thumbnail": "https://encrypted-tbn3.gstatic.com/images?q=tbn:ANd9GcR-l4s7UswiEhM_THwwR7Op2Wi50msjzNUaLcE1Dg34WxZGPQlCPOrJe044", "url": "https://www.weather.gov/rah/tropical", "type": "video"}, "264": {"title": "NWS Southern Region Tropical Webpage - National Weather ...", "snippet": "", "uploaded": "", "thumbnail": "https://encrypted-tbn3.gstatic.com/images?q=tbn:ANd9GcR-l4s7UswiEhM_THwwR7Op2Wi50msjzNUaLcE1Dg34WxZGPQlCPOrJe044", "url": "https://www.weather.gov/srh/tropical?office=crp", "type": "video"}, "265": {"title": "National Weather Service New York, NY Tour Welcome Page", "snippet": "", "uploaded": "", "thumbnail": "https://encrypted-tbn3.gstatic.com/images?q=tbn:ANd9GcQxbmPAo274-E7-VhIrFZzlXBydGZd-HeTJcdp0kv5OXMV6_kv1VQonn-k", "url": "https://www.weather.gov/okx/Tour_Welcome", "type": "video"}, "266": {"title": "U.S. National Weather Service (NWS) - \u0627\u0644\u0635\u0641\u062d\u0629 \u0627\u0644\u0631\u0626\u064a\u0633\u064a\u0629 ...", "snippet": "", "uploaded": "", "thumbnail": "https://encrypted-tbn2.gstatic.com/images?q=tbn:ANd9GcTwYLGhca7qURBwR8uygxludZ6SPP_v3Dqy9dg-z17_k7D99rQPG7n16yVn5nft", "url": "https://ar-ar.facebook.com/NWS/", "type": "video"}, "267": {"title": "August 10, 2020 Derecho - National Weather Service", "snippet": "", "uploaded": "", "thumbnail": "https://encrypted-tbn0.gstatic.com/images?q=tbn:ANd9GcRJVr1TWV4Z_8s8EzfahmL1_Kp4csdZQrUe1bQk90F_jhqYAQDdpwjjLGU", "url": "https://www.weather.gov/dmx/2020derecho", "type": "video"}, "268": {"title": "We Are the National Weather Service - YouTube", "snippet": "", "uploaded": "", "thumbnail": "https://i.ytimg.com/vi/lqgtk4ozgsg/default.jpg?sqp=-oaymwEECHQQQQ&rs=AMzJL3kdCT3uCyfXPvNc2ycypxIMSTqNBw", "url": "https://www.youtube.com/watch?v=lqgtk4ozgsg", "type": "video"}, "269": {"title": "National Weather Service Hazard Simplification", "snippet": "", "uploaded": "", "thumbnail": "https://encrypted-tbn3.gstatic.com/images?q=tbn:ANd9GcSsCgEtagvNK2nlNBCWee6lPyLkYEjulQfqUbO7wTBHJf1n1U5ccBsGg7ko", "url": "https://www.weather.gov/crh/hazsimplification", "type": "video"}, "270": {"title": "Local Public Training Programs - National Weather Service", "snippet": "", "uploaded": "", "thumbnail": "https://encrypted-tbn2.gstatic.com/images?q=tbn:ANd9GcRThWMtNYGW83XZuxdaf1-xOwv5D_RcklqSFZRpdXUyYkljPLhyijwiBpE", "url": "https://www.weather.gov/ewx/training", "type": "video"}, "271": {"title": "NWS New York, NY Tropical Page - National Weather Service", "snippet": "", "uploaded": "", "thumbnail": "https://encrypted-tbn3.gstatic.com/images?q=tbn:ANd9GcR-l4s7UswiEhM_THwwR7Op2Wi50msjzNUaLcE1Dg34WxZGPQlCPOrJe044", "url": "https://www.weather.gov/okx/tropical", "type": "video"}, "272": {"title": "videos - National Weather Service", "snippet": "", "uploaded": "", "thumbnail": "https://encrypted-tbn3.gstatic.com/images?q=tbn:ANd9GcTkKXr9OslTA9moDUsHuXxI5r7klLu1ZObwISbLLxqHFCOCmyqkuRwq3Tg", "url": "https://www.weather.gov/wrn/2018-hurricane-preparedness-videos", "type": "video"}, "273": {"title": "Revamp Progress - National Weather Service", "snippet": "", "uploaded": "", "thumbnail": "https://encrypted-tbn0.gstatic.com/images?q=tbn:ANd9GcTP_m4qsRf47YiQgwVXQtaPquHodcTt5ASF4UJhGfXVweeu-ihWYZ7GQg8", "url": "https://www.weather.gov/hazardsimplification/revampprogress", "type": "video"}, "274": {"title": "NWS Pueblo, CO - Spotters Page - National Weather Service", "snippet": "", "uploaded": "", "thumbnail": "https://encrypted-tbn0.gstatic.com/images?q=tbn:ANd9GcS6QHblrJbsakg99FAtj8fWaM9fwfwKsx-ggMMx1i4R_cqSFpCeQheGF6c", "url": "https://www.weather.gov/pub/spotters", "type": "video"}, "275": {"title": "the NWS Fort Worth Office! - National Weather Service", "snippet": "", "uploaded": "", "thumbnail": "https://encrypted-tbn0.gstatic.com/images?q=tbn:ANd9GcS_0tDRsUcgTM3d8aVL76aS_y6_lCWwJaQWy5R8JEw-6OZv2AH3MbifMfo", "url": "https://www.weather.gov/fwd/office", "type": "video"}, "276": {"title": "Spotter - National Weather Service", "snippet": "", "uploaded": "", "thumbnail": "https://encrypted-tbn3.gstatic.com/images?q=tbn:ANd9GcSvc0EugP920Vv1VFKZLtyUOl1PLCD3e5qr1tZAonFCEmrXpKs7HVdUBJzPEmE", "url": "https://www.weather.gov/mso/spotter", "type": "video"}, "277": {"title": "Weather Service FACETs program aims to revolutionize storm ...", "snippet": "", "uploaded": "", "thumbnail": "https://encrypted-tbn3.gstatic.com/images?q=tbn:ANd9GcS1aTfZPrwcDNvrShNVo1vX5ig9mhjCXDgaXgQKG4uCg1VU_i7_N8r8p1GrnbDR", "url": "https://www.washingtonpost.com/weather/2020/05/03/nws-facets-storm-warnings/", "type": "video"}, "278": {"title": "National Weather Service seeks opinions on potential ...", "snippet": "", "uploaded": "", "thumbnail": "https://encrypted-tbn3.gstatic.com/images?q=tbn:ANd9GcRd34Xh50wNKTZ80nuYC2FvLBWdWTkZir481ednneLBPbtKGA-rR2yWX0A", "url": "https://www.nbc12.com/2020/06/17/national-weather-service-seeks-opinions-potential-elimination-term-advisory/", "type": "video"}, "279": {"title": "The National Weather Service has turned... - U.S. National ...", "snippet": "", "uploaded": "", "thumbnail": "https://encrypted-tbn0.gstatic.com/images?q=tbn:ANd9GcSXg45wPklLVHH4mbA89du2qCY58oOQkypZeCtg50PPrN53gJdS7jDTKJgt62tL", "url": "https://en-gb.facebook.com/NWS/videos/the-national-weather-service-has-turned-150-while-our-mission-to-protect-lives-a/178195693459884/", "type": "video"}, "280": {"title": "Midwest Derecho - August 10, 2020, Updated - National ...", "snippet": "", "uploaded": "", "thumbnail": "https://encrypted-tbn1.gstatic.com/images?q=tbn:ANd9GcRGtCa9tnfogb-njJjytrdbM0B1eboNFw17VhBiY_gdKIOtLVZ_NF-Yzl4", "url": "https://www.weather.gov/dvn/summary_081020", "type": "video"}, "281": {"title": "US National Weather Service Buffalo NY - Home | Facebook", "snippet": "", "uploaded": "", "thumbnail": "https://encrypted-tbn0.gstatic.com/images?q=tbn:ANd9GcQSog4pOz-4iM3h_6wTu_3T-BLxWTSyedaO_zUVwAB2yZ1dof0UufuDm04hvDri", "url": "https://www.facebook.com/NWSBuffalo/", "type": "video"}, "282": {"title": "US National Weather Service Jackson Mississippi - Home ...", "snippet": "", "uploaded": "", "thumbnail": "https://encrypted-tbn3.gstatic.com/images?q=tbn:ANd9GcSvZMh0phOTuqCgx_frZ8Bpkc1SPfsSBLi2K6s3pLNaGrwYpNdX-HkUcR8", "url": "https://www.facebook.com/NWSJacksonMS/", "type": "video"}, "283": {"title": "Tropical Weather - National Weather Service", "snippet": "", "uploaded": "", "thumbnail": "https://encrypted-tbn3.gstatic.com/images?q=tbn:ANd9GcR-l4s7UswiEhM_THwwR7Op2Wi50msjzNUaLcE1Dg34WxZGPQlCPOrJe044", "url": "https://www.weather.gov/lwx/tropical", "type": "video"}, "284": {"title": "RAPT: National Weather Service (NWS) Forecast Outlook ...", "snippet": "", "uploaded": "", "thumbnail": "https://i.ytimg.com/vi/giGoNuYmB2c/default.jpg?sqp=-oaymwEECHQQQQ&rs=AMzJL3kVuBMhUafTzHEf-Mc0pV1mwxHNNg", "url": "https://www.youtube.com/watch?v=giGoNuYmB2c", "type": "video"}, "285": {"title": "NOAA to develop new global weather model | National ...", "snippet": "", "uploaded": "", "thumbnail": "https://encrypted-tbn0.gstatic.com/images?q=tbn:ANd9GcQyA5eiQ-XUfYFnRmeAeOllTYqIBXyLhzzznzQLDCI1DL1zNqM2Q46nrKo", "url": "https://www.noaa.gov/media-release/noaa-to-develop-new-global-weather-model", "type": "video"}, "286": {"title": "Up, up and away! 6 benefits of automated weather balloon ...", "snippet": "", "uploaded": "", "thumbnail": "https://encrypted-tbn2.gstatic.com/images?q=tbn:ANd9GcQRieTNay_gz9TW5pH4YyZ44nbhUGWa07wZ84ta2Nfuq1nDZAddqt8Jk2Y", "url": "https://www.noaa.gov/stories/up-up-and-away-6-benefits-of-automated-weather-balloon-launches", "type": "video"}, "287": {"title": "A strong weather system will bring snow... - U.S. National ...", "snippet": "", "uploaded": "", "thumbnail": "https://encrypted-tbn1.gstatic.com/images?q=tbn:ANd9GcR1Fzx4WntA18GOtP6e8x9jPHDhTX96o8-I6RPmiDAtQ6IYJfRObcZdC2s0", "url": "https://hu-hu.facebook.com/NWS/videos/a-strong-weather-system-will-bring-snow-to-the-mountains-and-rain-in-lower-eleva/611683329370977/", "type": "video"}, "288": {"title": "U.S. National Weather Service (NWS) - Ways to Get Warnings ...", "snippet": "", "uploaded": "", "thumbnail": "https://encrypted-tbn0.gstatic.com/images?q=tbn:ANd9GcSNrjHIV5my0QOf-39eiwr7nTds-70sbZytHoaWuOMPFV2GbVqnq0Mrxmo", "url": "https://nb-no.facebook.com/NWS/videos/ways-to-get-warnings/1990823151212661/", "type": "video"}, "289": {"title": "US National Weather Service Cleveland OH - Home | Facebook", "snippet": "", "uploaded": "", "thumbnail": "https://encrypted-tbn2.gstatic.com/images?q=tbn:ANd9GcSHSTTJTnlbtgjPoQ1r-4z8oaEst-g2fL4XonUg1ZVsyBvh4vEUKqyLdYO9S8Q", "url": "https://www.facebook.com/NWSCleveland/", "type": "video"}, "290": {"title": "U.S. National Weather Service (NWS) - Just Another Day ...", "snippet": "", "uploaded": "", "thumbnail": "https://encrypted-tbn0.gstatic.com/images?q=tbn:ANd9GcQqXvkGcSxruZ8MRLHFvJsgdRRNKvZIslSWM_SaYSKGz7pe4HASA0PihO8", "url": "https://sv-se.facebook.com/NWS/videos/120157066086494/", "type": "video"}, "291": {"title": "US National Weather Service Columbia South Carolina ...", "snippet": "", "uploaded": "", "thumbnail": "https://encrypted-tbn1.gstatic.com/images?q=tbn:ANd9GcSHxX_nigjY2XANjXq73mMMDKuLcl5VsPlHra2j4E0PXMJz5JRdxrvqqYKJ", "url": "https://www.facebook.com/NWSColumbia/", "type": "video"}, "292": {"title": "Twitter outage affected National Weather Service during ...", "snippet": "", "uploaded": "", "thumbnail": "https://encrypted-tbn3.gstatic.com/images?q=tbn:ANd9GcSztVMsIqp5eLc5Z9vHinmuqPaqeHm2ZCiFE7kIoX03gtg6l8ZMwrTGrGg7", "url": "https://www.washingtonpost.com/weather/2020/07/16/twitter-outage-affected-national-weather-service-office-during-tornado-warning/", "type": "video"}, "293": {"title": "US National Weather Service Sioux Falls South Dakota ...", "snippet": "", "uploaded": "", "thumbnail": "https://encrypted-tbn2.gstatic.com/images?q=tbn:ANd9GcQONV2KFrlGpjGZ_rLvZ2VwpCDwJkk5zmhvhSWXuGT-E7txyZRuqRK4pb0", "url": "https://www.facebook.com/NWSSiouxFalls/", "type": "video"}, "294": {"title": "National Weather Service Confirms tornado in Harriston from ...", "snippet": "", "uploaded": "", "thumbnail": "https://encrypted-tbn3.gstatic.com/images?q=tbn:ANd9GcSOOxj8gJdeQORJm-MVlstAlxI6ZaxU6_lDG8BtJwUd_ID3BKHJ2Scfpe6M", "url": "https://www.whsv.com/2020/08/25/national-weather-service-confirms-tornado-in-harriston-from-august-6th/", "type": "video"}, "295": {"title": "National Weather Service PSA \u2013 Turn Around, Don't Drown ...", "snippet": "", "uploaded": "", "thumbnail": "https://encrypted-tbn3.gstatic.com/images?q=tbn:ANd9GcSqLVyOVdazFMkDfw2LNLyQC9fQ0BaEJMEq3dQQ173ZjFuI6DopnGLp_aPn", "url": "https://ecphd.com/national-weather-service-psa-turn-around-dont-drown/", "type": "video"}, "296": {"title": "U.S. National Weather Service (NWS) - Snowflakes | Facebook", "snippet": "", "uploaded": "", "thumbnail": "https://encrypted-tbn1.gstatic.com/images?q=tbn:ANd9GcSWKMH34AQ2nBb0Yo9YsaSj5wS3uc26aFNHfPZSjfh5_vUZVpds-qEKowLF", "url": "https://hu-hu.facebook.com/NWS/videos/snowflakes/567917667379621/", "type": "video"}, "297": {"title": "A look at the National Weather Service radar - YouTube", "snippet": "", "uploaded": "", "thumbnail": "https://i.ytimg.com/vi/0IBm002Gl1U/default.jpg?sqp=-oaymwEECHQQQQ&rs=AMzJL3kQBfqtLV1dkvneBxmgziYpk4HqEA", "url": "https://www.youtube.com/watch?v=0IBm002Gl1U", "type": "video"}, "298": {"title": "U.S. National Weather Service (NWS) - V\u00eddeos | Facebook", "snippet": "", "uploaded": "", "thumbnail": "https://encrypted-tbn2.gstatic.com/images?q=tbn:ANd9GcQX1Gyn_r4QtrjV_n820pKm9C5mGBkmODnKLL5elOeTWzoQyrXxzARfY8-w", "url": "https://pt-br.facebook.com/NWS/videos/", "type": "video"}, "299": {"title": "Severe Weather 101: Tornado Basics - NOAA National Severe ...", "snippet": "", "uploaded": "", "thumbnail": "https://encrypted-tbn3.gstatic.com/images?q=tbn:ANd9GcSJno_cnOtuqgY6sBphPNrGZeKTRQOjo1nrGrm2X-FjneN9M2j6AjjaNl7N", "url": "https://www.nssl.noaa.gov/education/svrwx101/tornadoes/", "type": "video"}, "300": {"title": "National Weather Service confirms tornado on Johns Island ...", "snippet": "", "uploaded": "", "thumbnail": "https://encrypted-tbn0.gstatic.com/images?q=tbn:ANd9GcSeOTk-bvq_AcE5KUop7TL907OhpW9YprFDnMelvCZHteBLtJaCFsIegAYq", "url": "https://www.live5news.com/2020/05/21/nws-confirms-tornado-johns-island-during-wednesday-storms/", "type": "video"}, "301": {"title": "US National Weather Service Tampa Bay Florida - Home ...", "snippet": "", "uploaded": "", "thumbnail": "https://encrypted-tbn1.gstatic.com/images?q=tbn:ANd9GcQzu5lqAo92FJtPLe6vHjAidytCaUvG9f-k50LV_af2aFwOdTMwxiBPp0k", "url": "https://www.facebook.com/NWSTampaBay/", "type": "video"}, "302": {"title": "Climate Report by the National Weather Service of Argentina ...", "snippet": "", "uploaded": "", "thumbnail": "https://i.ytimg.com/vi/_5pf8pgzxzE/default.jpg", "url": "https://unfccc.int/news/climate-report-by-the-national-weather-service-of-argentina", "type": "video"}, "303": {"title": "National Weather Service asks for input on possible changes", "snippet": "", "uploaded": "", "thumbnail": "https://encrypted-tbn1.gstatic.com/images?q=tbn:ANd9GcQ0gwb5LSxHIBUzmJi5L5HT1WdiZCdWGmS5E_k280JysS3XY6gHueSvp60", "url": "https://www.wbay.com/2020/07/13/national-weather-service-asks-for-input-on-possible-changes/", "type": "video"}, "304": {"title": "U.S. National Weather Service (NWS) - Startsida | Facebook", "snippet": "", "uploaded": "", "thumbnail": "https://encrypted-tbn0.gstatic.com/images?q=tbn:ANd9GcSBm0WKDxgkPpiuHCySPOd9AdtCEL2DyiAsYGEWBsklndyIcx-qyzb15FGe", "url": "https://sv-se.facebook.com/nws", "type": "video"}, "305": {"title": "It's World Meteorological Day and the... - US National Weather ...", "snippet": "", "uploaded": "", "thumbnail": "https://encrypted-tbn0.gstatic.com/images?q=tbn:ANd9GcS31Aw79rqoKcXTzvo8hKBk_RoIjwGJVDZodWugMs8g8ffZh4WAmzBYOjz6", "url": "https://hr-hr.facebook.com/NWS/videos/its-world-meteorological-day-and-the-focus-this-year-in-climate-and-water-materi/696329294437682/", "type": "video"}, "306": {"title": "U.S. National Weather Service (NWS) - Kezd\u0151lap | Facebook", "snippet": "", "uploaded": "", "thumbnail": "https://encrypted-tbn1.gstatic.com/images?q=tbn:ANd9GcRPA7xThoEIEZtKEBtTbAsvlRNBz9q4uSCE4F3opZjn0e1aOfwdNR2HKlc", "url": "https://hu-hu.facebook.com/NWS", "type": "video"}, "307": {"title": "U.S. National Weather Service (NWS) - Ana Sayfa | Facebook", "snippet": "", "uploaded": "", "thumbnail": "https://encrypted-tbn1.gstatic.com/images?q=tbn:ANd9GcRPA7xThoEIEZtKEBtTbAsvlRNBz9q4uSCE4F3opZjn0e1aOfwdNR2HKlc", "url": "https://tr-tr.facebook.com/NWS/", "type": "video"}, "308": {"title": "NBC12, National Weather Service offer weather lessons to ...", "snippet": "", "uploaded": "", "thumbnail": "https://encrypted-tbn2.gstatic.com/images?q=tbn:ANd9GcQ-lQ3xDvMMuGvrcrr0t4ZO4UrhUgD2N-MUVjqQXV9C1RH2cPsEQ9iO4v8EOgQ", "url": "https://www.nbc12.com/2020/03/24/nbc-national-weather-service-offer-weather-lessons-keep-kids-educated-entertained-home/", "type": "video"}, "309": {"title": "Sunrise on the first day of... - U.S. National Weather Service ...", "snippet": "", "uploaded": "", "thumbnail": "https://encrypted-tbn3.gstatic.com/images?q=tbn:ANd9GcS45r4LHm0631chZ1ha7PLn6K5_QA2thicl-cMd6eF8lgji2WAeO2yyfFIyW8o", "url": "https://en-gb.facebook.com/NWS/videos/248459066197579/", "type": "video"}, "310": {"title": "National Weather Service on Twitter: \"Still more than 100 ...", "snippet": "", "uploaded": "", "thumbnail": "https://encrypted-tbn2.gstatic.com/images?q=tbn:ANd9GcRE7WJ_3Cq15AE_Mhs5XwwJ3xr1ekSapSjgTS1_n0scmEp4KuNaAqCqJR8", "url": "https://twitter.com/NWS/status/1314596953163001858", "type": "video"}, "311": {"title": "A Visit to the National Weather Service - YouTube", "snippet": "", "uploaded": "", "thumbnail": "https://i.ytimg.com/vi/K7CGBSTK6AE/default.jpg?sqp=-oaymwEECHQQQQ&rs=AMzJL3kZWVbERAb4RRPGSKyZ_9HK5Ndlxg", "url": "https://www.youtube.com/watch?v=K7CGBSTK6AE", "type": "video"}, "312": {"title": "US National Weather Service IMET - Home | Facebook", "snippet": "", "uploaded": "", "thumbnail": "https://encrypted-tbn0.gstatic.com/images?q=tbn:ANd9GcRyIBqYlWzaksG4F4gbN7aK8q_ydMInIPgsGioChX4_oi8R5b4346afSV8", "url": "https://www.facebook.com/US.NationalWeatherService.IMET.gov/", "type": "video"}, "313": {"title": "\u202aU.S. National Weather Service (NWS) - Rip Current Survival\u202c ...", "snippet": "", "uploaded": "", "thumbnail": "https://encrypted-tbn0.gstatic.com/images?q=tbn:ANd9GcRdyor4deevao_5EPWKyyo8XOjqeiVwNNAodu_XWJ8w5Q", "url": "https://he-il.facebook.com/NWS/videos/10154906839849041/", "type": "video"}, "314": {"title": "US National Weather Service Pittsburgh PA - Home | Facebook", "snippet": "", "uploaded": "", "thumbnail": "https://encrypted-tbn3.gstatic.com/images?q=tbn:ANd9GcSEzvzE0SG9UCizyxdTbNWjmQP6q3Vd4tbKVlAdmi7wGqSXyh9ag_kBRhVb73ND", "url": "https://www.facebook.com/NWSPittsburgh/", "type": "video"}, "315": {"title": "Weather bureau | Britannica", "snippet": "", "uploaded": "", "thumbnail": "https://encrypted-tbn2.gstatic.com/images?q=tbn:ANd9GcRjPbnp7ws5ClxyiYWEVIzv0_qF4lKzYCsgAn2Ocvb4MdDqaSI4Y5h0LwfK", "url": "https://www.britannica.com/science/weather-bureau", "type": "video"}, "316": {"title": "US National Weather Service (NWS) - Facebook", "snippet": "", "uploaded": "", "thumbnail": "https://encrypted-tbn0.gstatic.com/images?q=tbn:ANd9GcRsE0wzGE8GapO254wX27ILFzqZSjY2cgORXALWRiOrCvTMS2D4WIjvQeyj", "url": "https://fi-fi.facebook.com/NWS/videos/2348086958631097/", "type": "video"}, "317": {"title": "National Weather Service - Weather Balloon Launch - YouTube", "snippet": "", "uploaded": "", "thumbnail": "https://i.ytimg.com/vi/9v-aqz18puI/default.jpg?sqp=-oaymwEECHQQQQ&rs=AMzJL3ln0PhTcbnEAiSfx224U-N_P5DOwg", "url": "https://www.youtube.com/watch?v=9v-aqz18puI", "type": "video"}, "318": {"title": "U.S. National Weather Service (NWS) - Prevent children from ...", "snippet": "", "uploaded": "", "thumbnail": "https://encrypted-tbn0.gstatic.com/images?q=tbn:ANd9GcSoFLhOAwuHqBDtsRMrkdkYOSzIX2BvUYuGUrpPN5MzHGGcVQAnhW790GAx", "url": "https://es-es.facebook.com/NWS/videos/2343414829252415/", "type": "video"}, "319": {"title": "US National Weather Service (NWS) - Facebook", "snippet": "", "uploaded": "", "thumbnail": "https://encrypted-tbn0.gstatic.com/images?q=tbn:ANd9GcQ4tdjUKQZcowsvgk1To3xtdeBCi92wl8B1SBo_afNSNsR4Ydy_5uSF5CdLlI7N", "url": "https://ro-ro.facebook.com/NWS/videos/2559647700948898/", "type": "video"}, "320": {"title": "US National Weather Service Portland Oregon - Posts ...", "snippet": "", "uploaded": "", "thumbnail": "https://encrypted-tbn1.gstatic.com/images?q=tbn:ANd9GcSIddpjZANajQmX703x4vKFsiZX19dNqi5NTpSXJvKjepcR-54lbV_xb6Rh_j4", "url": "https://www.facebook.com/NWSPortland/posts/", "type": "video"}, "321": {"title": "The public doesn't understand Storm Prediction Center risk ...", "snippet": "", "uploaded": "", "thumbnail": "https://encrypted-tbn1.gstatic.com/images?q=tbn:ANd9GcS5AaNRkNWm2v9qeVJDQzhQ4LBvGFyPjAgDCopV0LMVKy8HxPV1DFBk9dkb", "url": "https://www.washingtonpost.com/weather/2020/06/10/storm-prediction-center-risk-categories/", "type": "video"}, "322": {"title": "U.S. National Weather Service (NWS) - Lightning: The Impacts ...", "snippet": "", "uploaded": "", "thumbnail": "https://encrypted-tbn2.gstatic.com/images?q=tbn:ANd9GcTwYLGhca7qURBwR8uygxludZ6SPP_v3Dqy9dg-z17_k7D99rQPG7n16yVn5nft", "url": "https://it-it.facebook.com/NWS/videos/lightning-the-impacts-on-people/10154962552819041/", "type": "video"}, "323": {"title": "Tours - The University of Oklahoma", "snippet": "", "uploaded": "", "thumbnail": "https://encrypted-tbn2.gstatic.com/images?q=tbn:ANd9GcTPMnf8x_uv-n50VaG6v149-FrLQo76cKPOH6kmifIh7sPZhgDPoFE6n16eKsc", "url": "https://www.ou.edu/nwc/visit/tours", "type": "video"}, "324": {"title": "US National Weather Service (NWS) - Facebook", "snippet": "", "uploaded": "", "thumbnail": "https://encrypted-tbn1.gstatic.com/images?q=tbn:ANd9GcTbp7UvffskPucr45Uy7FG0hpY2x7jkmmoqaxqh0UU8qGTn8B3DkElR1vI6a3nh", "url": "https://en-gb.facebook.com/NWS/videos/278942263083418/", "type": "video"}, "325": {"title": "U.S. National Weather Service (NWS) - TADD | Facebook", "snippet": "", "uploaded": "", "thumbnail": "https://encrypted-tbn0.gstatic.com/images?q=tbn:ANd9GcT9oGvSHVf8ilzMESweGjmQfCrpTKJtValhzcSujBT_x5vkXcKEFJrca6w", "url": "https://nb-no.facebook.com/NWS/videos/tadd/336344807260796/", "type": "video"}, "326": {"title": "U.S. National Weather Service (NWS) - Domov | Facebook", "snippet": "", "uploaded": "", "thumbnail": "https://encrypted-tbn1.gstatic.com/images?q=tbn:ANd9GcRPA7xThoEIEZtKEBtTbAsvlRNBz9q4uSCE4F3opZjn0e1aOfwdNR2HKlc", "url": "https://sl-si.facebook.com/nws", "type": "video"}, "327": {"title": "March 2-3, 2020 Tornadoes and Severe Weather - National ...", "snippet": "", "uploaded": "", "thumbnail": "https://encrypted-tbn3.gstatic.com/images?q=tbn:ANd9GcSVxAaMW67CvTaP2p5Xy8i9A9j2a_HLX-nt4y250J5aEKzsWxIo7KQQJZY", "url": "https://www.weather.gov/ohx/20200303", "type": "video"}, "328": {"title": "US National Weather Service (NWS) - Facebook", "snippet": "", "uploaded": "", "thumbnail": "https://encrypted-tbn0.gstatic.com/images?q=tbn:ANd9GcQ4tdjUKQZcowsvgk1To3xtdeBCi92wl8B1SBo_afNSNsR4Ydy_5uSF5CdLlI7N", "url": "https://en-gb.facebook.com/NWS/videos/2559647700948898/", "type": "video"}, "329": {"title": "U.S. National Weather Service (NWS) - vintage hurricane ...", "snippet": "", "uploaded": "", "thumbnail": "https://encrypted-tbn0.gstatic.com/images?q=tbn:ANd9GcRX1qNIVcRudtqsXRS7cT1bWnytP-t-tTvLvMsUjeFPLNHEDeRfy2DlDKA", "url": "https://ro-ro.facebook.com/NWS/videos/2326155087697266/", "type": "video"}, "330": {"title": "US National Weather Service (NWS) - Facebook", "snippet": "", "uploaded": "", "thumbnail": "https://encrypted-tbn3.gstatic.com/images?q=tbn:ANd9GcRkf0T9Bwc5anCQZTBfBvN_d-aP_AX7lN22JgyPbWt3vMbfL2wTb6KInDPxBf0", "url": "https://en-gb.facebook.com/NWS/videos/430046577875983/", "type": "video"}, "331": {"title": "U.S. National Weather Service (NWS) - Heat Safety Popsicle ...", "snippet": "", "uploaded": "", "thumbnail": "https://encrypted-tbn0.gstatic.com/images?q=tbn:ANd9GcTOqi-y9ZV-QMo4j6fSEZi9aKUSJUK_-D8XBbwUevHn74-VJnPLL-ihi39_", "url": "https://sv-se.facebook.com/NWS/videos/351245515771970/", "type": "video"}, "332": {"title": "'See a Flash, Dash Inside!' New lightning safety slogan rolls out", "snippet": "", "uploaded": "", "thumbnail": "https://encrypted-tbn2.gstatic.com/images?q=tbn:ANd9GcSqHUahvcsrlN4QwUqtGj8qIpPTFGy4-wduo--U_A6d38RPViX3J52NdUiw", "url": "https://www.noaa.gov/stories/see-flash-dash-inside-new-lightning-safety-slogan-rolls-out", "type": "video"}, "333": {"title": "US National Weather Service (NWS) - Facebook", "snippet": "", "uploaded": "", "thumbnail": "https://encrypted-tbn2.gstatic.com/images?q=tbn:ANd9GcRSReOzLuDh0Df_nbSmyOUlMXF9U3sfE2KRxsUo7mqoWsb38E0dWCzEE84", "url": "https://en-gb.facebook.com/NWS/videos/710972595981951/", "type": "video"}, "334": {"title": "National Weather Service Accurately Predicted Sandy's Path ...", "snippet": "", "uploaded": "", "thumbnail": "https://encrypted-tbn3.gstatic.com/images?q=tbn:ANd9GcQyg182a-U6ulLRj_BNlL-EY9SjLs0YteFVFw6zkCA9wh0zIzzZs2TBclLP", "url": "https://www.nesdis.noaa.gov/content/national-weather-service-accurately-predicted-sandys-path-video", "type": "video"}, "335": {"title": "The NOAA NWS National Hurricane Center... - US National ...", "snippet": "", "uploaded": "", "thumbnail": "https://encrypted-tbn2.gstatic.com/images?q=tbn:ANd9GcTpm4RByGy2v-tYnqgg-ClTSWRyZ1Bttb097NaGvw_I3xzubhLOJvTJs7ni", "url": "https://fr-fr.facebook.com/NWSStateCollege/videos/the-noaa-nws-national-hurricane-center-p-3-will-be-arriving-momentarily-this-air/384895649022743/", "type": "video"}, "336": {"title": "Spring Outlook: Historic, widespread flooding to continue ...", "snippet": "", "uploaded": "", "thumbnail": "https://encrypted-tbn0.gstatic.com/images?q=tbn:ANd9GcSmmkhg3O9igq4xOdFSJF7U8lNCCR_VhlWhYwa5xGVFA8rPPCHDuw9E0Dc", "url": "https://www.noaa.gov/media-release/spring-outlook-historic-widespread-flooding-to-continue-through-may", "type": "video"}, "337": {"title": "U.S. National Weather Service (NWS) - Thunderstorm types ...", "snippet": "", "uploaded": "", "thumbnail": "https://encrypted-tbn3.gstatic.com/images?q=tbn:ANd9GcTvBPzV2QTksNvaOBtQ4eLEoU11Aw9UMqTB7rlomXORs5n5MvR_SIX82w9d", "url": "https://pt-br.facebook.com/NWS/videos/thunderstorm-types/190537392323553/", "type": "video"}, "338": {"title": "U.S. National Weather Service (NWS) - 3 Simple Steps for ...", "snippet": "", "uploaded": "", "thumbnail": "https://encrypted-tbn0.gstatic.com/images?q=tbn:ANd9GcTXd7p57WkKGjGBo0uO-bzf6fW-uGNEvnQVV-gRnVh3blG902t5EKaFlx8S", "url": "https://hu-hu.facebook.com/NWS/videos/3-simple-steps-for-flash-flood-safety/10156774108459041/", "type": "video"}, "339": {"title": "US National Weather Service Pendleton Oregon - Posts ...", "snippet": "", "uploaded": "", "thumbnail": "https://encrypted-tbn3.gstatic.com/images?q=tbn:ANd9GcTLx3zUmxQdPkaEV3MUgdVDxG7yMD2RbaCOQ_qFXbvRs98pTvrU_zZp3x6K", "url": "https://m.facebook.com/NWSPendleton/posts/?ref=page_internal&mt_nav=0", "type": "video"}, "340": {"title": "Haboobs: Phenomena with the unusual name is no joke ...", "snippet": "", "uploaded": "", "thumbnail": "https://encrypted-tbn1.gstatic.com/images?q=tbn:ANd9GcT61D9BDxP9iVnErK25wu2ZSLzp6D9tidQuh6S-Ape1qxdrTK-q3ZyHGqTlIQ7U", "url": "https://www.noaa.gov/stories/haboobs-phenomena-with-unusual-name-is-no-joke", "type": "video"}, "341": {"title": "U.S. National Weather Service (NWS) - Just Another Day ...", "snippet": "", "uploaded": "", "thumbnail": "https://encrypted-tbn0.gstatic.com/images?q=tbn:ANd9GcQqXvkGcSxruZ8MRLHFvJsgdRRNKvZIslSWM_SaYSKGz7pe4HASA0PihO8", "url": "https://pt-br.facebook.com/NWS/videos/just-another-day/120157066086494/", "type": "video"}, "342": {"title": "National Weather Service upgrades Moncks Corner tornado ...", "snippet": "", "uploaded": "", "thumbnail": "https://encrypted-tbn1.gstatic.com/images?q=tbn:ANd9GcSexl9NdWVA3DxO_JJHRYvuCNuH5TR8FXZyxwO5sI7MAWhqsaQeo9koGOk", "url": "https://www.live5news.com/2020/04/22/national-weather-service-upgrades-moncks-corner-tornado-finds-more-berkeley-county/", "type": "video"}, "343": {"title": "U.S. National Weather Service (NWS) - Lightning: The Impacts ...", "snippet": "", "uploaded": "", "thumbnail": "https://encrypted-tbn2.gstatic.com/images?q=tbn:ANd9GcTwYLGhca7qURBwR8uygxludZ6SPP_v3Dqy9dg-z17_k7D99rQPG7n16yVn5nft", "url": "https://es-es.facebook.com/NWS/videos/lightning-the-impacts-on-people/10154962552819041/", "type": "video"}, "344": {"title": "US National Weather Service Denver/Boulder Colorado - 4 ...", "snippet": "", "uploaded": "", "thumbnail": "https://encrypted-tbn2.gstatic.com/images?q=tbn:ANd9GcQ9MPQOoaQ5akA9jxOOZmU5L8b0W4in56IQ_cOo8zFDd9pniE1wiqCm1fSRhYLW", "url": "https://fi-fi.facebook.com/NWSBoulder/videos/4-pm-radar-update/2491383131178703/", "type": "video"}, "345": {"title": "The National Weather Service answers questions about air ...", "snippet": "", "uploaded": "", "thumbnail": "https://i.ytimg.com/vi/Rox4GlLbOOc/default.jpg?sqp=-oaymwEECHQQQQ&rs=AMzJL3nzQH5TcaQeducIDtuNAIfsMIa3Hw", "url": "https://www.youtube.com/watch?v=Rox4GlLbOOc", "type": "video"}, "346": {"title": "U.S. National Weather Service (NWS) - Rip Current Science ...", "snippet": "", "uploaded": "", "thumbnail": "https://encrypted-tbn3.gstatic.com/images?q=tbn:ANd9GcQx_BS1YMWO-gCno0ZmYpJDb6sAbPcV_JMb3LWATp1ZRu-p8b0pLuwml6Ut", "url": "https://sv-se.facebook.com/NWS/videos/382395289338414/", "type": "video"}, "347": {"title": "US National Weather Service New York Center Weather ...", "snippet": "", "uploaded": "", "thumbnail": "https://encrypted-tbn1.gstatic.com/images?q=tbn:ANd9GcRoQIEwa062nrKWjHLiJQL_ShFgGW-Q7BL2DL4R2oSujwKfWBVZI11m_LavNSQ", "url": "https://www.facebook.com/NWSCWSUZNY/", "type": "video"}, "348": {"title": "US National Weather Service Austin-San Antonio Texas ...", "snippet": "", "uploaded": "", "thumbnail": "https://encrypted-tbn3.gstatic.com/images?q=tbn:ANd9GcT1DLTvYA9PHnt6oMdktNc6yEYVieA79ClwUObWfYwAyStpKJJtNGG0-AAKaY4", "url": "https://www.facebook.com/NWSSanAntonio/", "type": "video"}, "349": {"title": "U.S. National Weather Service (NWS) - Rip Current Science ...", "snippet": "", "uploaded": "", "thumbnail": "https://encrypted-tbn3.gstatic.com/images?q=tbn:ANd9GcQx_BS1YMWO-gCno0ZmYpJDb6sAbPcV_JMb3LWATp1ZRu-p8b0pLuwml6Ut", "url": "https://it-it.facebook.com/NWS/videos/rip-current-science/382395289338414/", "type": "video"}}
