# Supplementary material for: An architecture for non-linear discovery of aggregated multimedia document web search results
Source: PeerJ Comput Sci. 2021 Apr 21;7:e449. doi: 10.7717/peerj-cs.449 (PMC8080422; doi:10.7717/peerj-cs.449)
Supplement: Supplemental Information 1 — We used each query cached file as the single experimental run. We calculated the mean from 5 iterations and again calculated the mean average of 5 iterations in the end. [file peerj-cs-07-449-s001.zip › QUERY_CACHE/snip_view5]

{"0": {"title": "Chinese New Year - Wikipedia", "snippet": "Chinese New Year - Wikipedia", "url": "https://en.wikipedia.org/wiki/Chinese_New_Year", "type": "web"}, "1": {"title": "Chinese New Year 2021 \u2013 Year of the Ox", "snippet": "Discover the traditions and taboos, dishes and drinks that are part of China's most important holiday, the Chinese New Year, or Spring Festival.", "url": "https://chinesenewyear.net/", "type": "web"}, "2": {"title": "21 Things You Didn't Know About Chinese New Year ...", "snippet": "2. There's no set date for Chinese New Year. According to the Lunar calendar, the Spring Festival is on January 1st and lasts until the 15th (the\u00a0...", "url": "https://chinesenewyear.net/21-things-you-didnt-know-about-chinese-new-year/", "type": "web"}, "3": {"title": "Chinese New Year (Lunar New Year 2020, Spring Festival ...", "snippet": "Chinese New Year, also known as Lunar New Year or Spring Festival, is China's most important festival and holiday time. Chinese New Year 2020 falls on\u00a0...", "url": "https://www.chinahighlights.com/travelguide/special-report/chinese-new-year/", "type": "web"}, "4": {"title": "Chinese New Year | Summary & Facts | Britannica", "snippet": "Sep 3, 2020 \u2014 Chinese New Year, annual 15-day Chinese festival that begins with the new moon that occurs between January 21 and February 20.", "url": "https://www.britannica.com/topic/Chinese-New-Year", "type": "web"}, "5": {"title": "Chinese New Year 2021: Spring Festival Dates and ...", "snippet": "May 14, 2020 \u2014 Chinese New Year, also known as Spring Festival or Lunar New Year, is the grandest festival in China, with a 7-day long holiday. As the most\u00a0...", "url": "https://www.travelchinaguide.com/essential/holidays/chinese-new-year.htm", "type": "web"}, "6": {"title": "Chinese New Year 2021 Dates: February 12, CNY Calendar ...", "snippet": "Sep 8, 2020 \u2014 Chinese New Year dates vary slightly between years, but it usually comes during the period from January 21st to February 20th in Gregorian\u00a0...", "url": "https://www.travelchinaguide.com/essential/holidays/new-year/dates.htm", "type": "web"}, "7": {"title": "Chinese New Year - HISTORY", "snippet": "Can you guess which 2 creatures of the zodiac are the most important symbols of Chinese New Year? Get the full history of the holiday.", "url": "https://www.history.com/topics/holidays/chinese-new-year-video", "type": "web"}, "8": {"title": "Chinese New Year 2021 - Animal, Dates & Celebrations ...", "snippet": "Feb 4, 2010 \u2014 Chinese New Year is the most important holiday in China. Tied to the Chinese lunar calendar, it begins on the new moon that appears between\u00a0...", "url": "https://www.history.com/topics/holidays/chinese-new-year", "type": "web"}, "9": {"title": "Chinese New Year in China - TimeAndDate.com", "snippet": "Chinese New Year celebrations, also known as the Spring Festival, in China start on the 23rd day of the 12th lunar month of the Chinese calendar. The festival\u00a0...", "url": "https://www.timeanddate.com/holidays/china/spring-festival", "type": "web"}, "10": {"title": "Chinese New Year Parade", "snippet": "Happy Year of the Rat! Thank you to all the attendees, participants, and sponsors who made this year's parade and festivities a success! Copyright \u00a9 2008-2020\u00a0...", "url": "https://chineseparade.com/", "type": "web"}, "11": {"title": "The Lunar New Year: Rituals and Legends - Asia for Educators", "snippet": "For Chinese, in China and in ethnic communities around the world, the lunar new year is the most important and most festive holiday of the year. Through centuries\u00a0...", "url": "http://afe.easia.columbia.edu/special/china_general_lunar.htm", "type": "web"}, "12": {"title": "CNY in the Desert : Las Vegas Spring Festival : January 25 ...", "snippet": "The 9th Annual Chinese New Year in the Desert\u2122 is on January 25 and 26, 2020. Come celebrate the most important Chinese holiday, known as the Spring\u00a0...", "url": "https://cnyinthedesert.com/", "type": "web"}, "13": {"title": "Chinese New Year: Answers to your questions about the holiday", "snippet": "Jan 24, 2020 \u2014 Corresponding with the first new moon of 2020, Chinese New Year \u2013 also known as Lunar New Year or Spring Festival \u2013 occurs on Saturday.", "url": "https://www.usatoday.com/story/life/2020/01/24/chinese-new-year-questions-answered/4552531002/", "type": "web"}, "14": {"title": "Lunar New Year 2020 falls on January 25 | Human World ...", "snippet": "Jan 22, 2020 \u2014 Lunar New Year 2020 falls on January 25 in Asia (January 24 in the west), beginning the Year of the Rat. China's public holiday will be January\u00a0...", "url": "https://earthsky.org/human-world/chinese-new-year-lunar-new-year", "type": "web"}, "15": {"title": "Chinese New Year: What you need to know - CBBC Newsround", "snippet": "Chinese New Year will begin on 25 January 2020. The reason the new year falls at this time is because it marks the start of the lunar new year, which is when\u00a0...", "url": "https://www.bbc.co.uk/newsround/38668427", "type": "web"}, "16": {"title": "Chinese New Year | Lan Su Chinese Garden", "snippet": "Enjoy special extended hours in the garden from 10 a.m. - 5 p.m. during Lan Su's Chinese New Year celebrations (January 25 - February 9, 2020). Celebrate\u00a0...", "url": "https://lansugarden.org/things-to-do/events/chinese-new-year", "type": "web"}, "17": {"title": "Dublin Chinese New Year Festival - Home", "snippet": "Dublin Chinese New Year Festival is the largest annual celebration of Chinese culture in Ireland. With attendance of 25000+, the festival marks the beginning of\u00a0...", "url": "https://www.dublinchinesenewyear.com/?lang=en", "type": "web"}, "18": {"title": "Better Chinatown USA \u7f8e\u570b\u7e41\u69ae\u83ef\u57e0\u7e3d\u6703| N.Y. Lunar New ...", "snippet": "Hundreds of thousands of spectators and thousands of parade-goers participated in this year's Lunar New Year parade in Chinatown and it went off without a\u00a0...", "url": "http://betterchinatown.com/", "type": "web"}, "19": {"title": "Chinese New Year in Chicago | Jan. 24 - Feb. 9 | Choose ...", "snippet": "Ring in the Chinese New Year in Chicago! The city is welcoming the Year of the Rat with a city-wide celebration from Jan. 24 through Feb. 9, 2020. Enjoy a\u00a0...", "url": "https://www.choosechicago.com/chicago-chinese-new-year/", "type": "web"}, "20": {"title": "Chinese New Year - Topmarks", "snippet": "Discover Chinese customs, traditions and the Chinese Zodiac. You can find out your Zodiac animal, watch our videos and try our activities. The Year of the Rat.", "url": "https://www.topmarks.co.uk/ChineseNewYear/ChineseNewYear.aspx", "type": "web"}, "21": {"title": "Lesson Plan - Chinese New Year", "snippet": "Chinese New Year is the biggest holiday celebrated among Chinese people. It is often referred to as the spring festival because it signals the beginning of\u00a0...", "url": "http://teacherlink.ed.usu.edu/tlresources/units/Byrnes-celebrations/Chinese.html", "type": "web"}, "22": {"title": "Chinese New Year - Hakkasan Celebrates the Year of the Rat", "snippet": "Chinese New Year \u2013 Hakkasan Celebrates the Year of the Rat. The Chinese New Year Menu. Hakkasan's menu celebrates good fortune and modern Chinese\u00a0...", "url": "https://hakkasan.com/stories/chinese-new-year/", "type": "web"}, "23": {"title": "Lunar New Year | Kennedy Center", "snippet": "We were pleased to continue our annual Lunar New Year celebration and ring in the Year of the Rat with showcases of Chinese and Korean culture, as well as\u00a0...", "url": "https://www.kennedy-center.org/whats-on/festivals-series/lunar-new-year/", "type": "web"}, "24": {"title": "Chinese New Year Emoji List \ud83e\udde7 - Emojipedia", "snippet": "Chinese New Year. List of Chinese New Year-related emojis. Popular emojis during Chinese New Year / Lunar New Year include \ud83e\udde7 Red Envelope, \ud83e\udde8\u00a0...", "url": "https://emojipedia.org/chinese-new-year/", "type": "web"}, "25": {"title": "15-Day Celebration of Chinese New Year - Chinese Customs", "snippet": "Chinese New Year starts with the New moon on the first day of the first lunar month and ends on the Full moon 15 days later. First day, zhengyue 1, 'Birthday of\u00a0...", "url": "https://www.nationsonline.org/oneworld/Chinese_Customs/chinese-new-year-festivities.htm", "type": "web"}, "26": {"title": "Chinese New Years Chinese, The Lantern Festival, Daily ...", "snippet": "Chinese New Years \u00b7 Chinese Year 4718 - January 25, 2020. \u00b7 Chinese Year 4719 - February 12, 2021, Sign : Ox, a Yin year \u00b7 Chinese Year 4720 - February 1,\u00a0...", "url": "http://www.holidayinsights.com/other/cnewyr.htm", "type": "web"}, "27": {"title": "Ruby's Chinese New Year: Lee, Vickie, Chou, Joey ...", "snippet": "About the Author. Vickie Lee is an acupuncturist and Chinese medicine practitioner. Vickie graduated from Columbia University with a dual degree in East Asian\u00a0...", "url": "https://www.amazon.com/Rubys-Chinese-New-Year-Vickie/dp/1250133386", "type": "web"}, "28": {"title": "Chinese New Year 2020: Lunar New Year Parade & Festival", "snippet": "Chinese New Year 2020 in NYC will turn the streets of NYC's Chinatowns festive. Find out what you need to participate in Lunar New Year 2020 in NYC.", "url": "https://www.nycgo.com/events/lunar-new-year-parade-festival", "type": "web"}, "29": {"title": "Chinese New Year 2020: Rats, luck and why you should avoid ...", "snippet": "Jan 24, 2020 \u2014 The annual celebration begins on the new moon that comes between Jan 21 and Feb 20. The Chinese year will start on 25 Jan 2020 and end on\u00a0...", "url": "https://www.telegraph.co.uk/news/2020/01/24/chinese-new-year-2020-when-what-meaning-rats-zodiac-sign/", "type": "web"}, "30": {"title": "Chinese New Year around the world in 2021 | Office Holidays", "snippet": "When is Chinese New Year? Lunar New Year is a public holiday in several countries in East Asia. Chinese Lunar Year begins at sunset on the day of the\u00a0...", "url": "https://www.officeholidays.com/holidays/chinese-new-year", "type": "web"}, "31": {"title": "CHINESE NEW YEAR - January 25, 2020 | National Today", "snippet": "Jan 25, 2020 \u2014 The festival is usually referred to as the Spring Festival in mainland China and is one of several Lunar New Years in Asia. The first day of Chinese\u00a0...", "url": "https://nationaltoday.com/chinese-new-year/", "type": "web"}, "32": {"title": "Chinese New Year Party - Nathan Yip Foundation", "snippet": "The best Chinese new year part in Colorado. Come experience the Night Market, Chinese lion dancers, delicious and unique cuisine, fun activities, and more!", "url": "https://nathanyipfoundation.org/events/chinese-new-year-party/", "type": "web"}, "33": {"title": "Lunar New Year - Universal Studios Hollywood", "snippet": "The festivities return next year, where you can meet your favorite characters like Po and Tigress from the award-winning Kung Fu Panda franchise, Illumination's\u00a0...", "url": "https://www.universalstudioshollywood.com/web/en/us/things-to-do/events-and-seasonal-activities/lunar-new-year", "type": "web"}, "34": {"title": "Boston Chinese New Year Parade 2020 - Chinatown Event ...", "snippet": "The Chinese Near Year Parade held in honor of the Lunar New Year marks the biggest annual celebration in Boston's Chinatown, home to the third largest\u00a0...", "url": "https://www.boston-discovery-guide.com/chinese-new-year-parade.html", "type": "web"}, "35": {"title": "Chinese New Year - The Official Terraria Wiki", "snippet": "Chinese New Year, also known as the Spring Festival, is an important Chinese celebration. It traditionally runs for 15 days, starting from the evening preceding\u00a0...", "url": "https://terraria.gamepedia.com/Chinese_New_Year", "type": "web"}, "36": {"title": "Chinese New Year", "snippet": "Chinese New Year, also known as Lunar New Year or Spring Festival, is the most important Chinese holiday. Learn more about Chinese New Year, such as the\u00a0...", "url": "http://www.chinesenewyears.info/", "type": "web"}, "37": {"title": "Holidays for Kids: Chinese New Year - Ducksters", "snippet": "The Chinese New Year occurs on the first day of the Chinese lunar-solar calendar. The celebration lasts until the 15th day which is also the day of the Lantern\u00a0...", "url": "https://www.ducksters.com/holidays/chinese_new_year.php", "type": "web"}, "38": {"title": "Chinese New Year for Kids - Activity Village", "snippet": "To reward the animals that did come, Buddha named a year after each of them in the order that they arrived, starting with the Rat, followed by the Ox, Tiger, Rabbit,\u00a0...", "url": "https://www.activityvillage.co.uk/chinese-new-year", "type": "web"}, "39": {"title": "Chinese New Year | Destination Greater Victoria", "snippet": "Ring in the year of the rat during the Chinese New Year celebration in Victoria's Chinatown. There will be a traditional Chinese lion dance parade, and three\u00a0...", "url": "https://www.tourismvictoria.com/see-do/festivals-events/chinese-new-year", "type": "web"}, "40": {"title": "Lunar New Year | Center for International Affairs", "snippet": "The Lunar New Year is the most important social and economic holiday for billions of people around the world. The holiday is tied to the lunar-solar Chinese\u00a0...", "url": "https://case.edu/international/events/lunar-new-year", "type": "web"}, "41": {"title": "Chinese New Year Activity Ideas | Scholastic", "snippet": "New Year's Eve Games \u00b7 Dominoes: Ask kids to create patterns with dominoes, first invented in China 1,000 years ago. \u00b7 Cards: Have students draw a playing card (\u00a0...", "url": "https://www.scholastic.com/teachers/articles/teaching-content/chinese-new-year-activity-ideas/", "type": "web"}, "42": {"title": "Chinese New Year: Customs & Traditions | Live Science", "snippet": "Feb 15, 2018 \u2014 The Chinese New Year, also known as the Lunar New Year \u2014 and more commonly known as the Spring Festival (Ch\u016bnji\u00e9) in China \u2014has\u00a0...", "url": "https://www.livescience.com/61773-chinese-new-year.html", "type": "web"}, "43": {"title": "chinese new year by SALES on SoundCloud - Hear the ...", "snippet": "chinese new year. 0.00 | 2:40. Previous track Play or pause track Next track. Enjoy the full SoundCloud experience with our free app. Get it on Google Play.", "url": "https://soundcloud.com/sales/chinese-new-year", "type": "web"}, "44": {"title": "Chinese New Year - Pinterest", "snippet": "Jan 20, 2020 - Here's all kinds of crafts and activities for kids to help celebrate the Chinese New Year!. See more ideas about Chinese new year, New year's\u00a0...", "url": "https://www.pinterest.com/cmarashian/chinese-new-year/", "type": "web"}, "45": {"title": "Lunar New Year Celebration | Events | Disneyland Resort", "snippet": "Ring in the Year of the Ox with fun festivities, culinary delights and Characters too during Lunar New Year! Disney California Adventure - Lunar New Year Sign\u00a0...", "url": "https://disneyland.disney.go.com/events-tours/lunar-new-year/", "type": "web"}, "46": {"title": "Lunar New Year Fast Facts - CNN - CNN.com", "snippet": "Dec 31, 2019 \u2014 Facts. January 25, 2020 - The year 4717 begins. It marks the first day of the New Year on the Chinese calendar. 2020 is the\u00a0...", "url": "https://www.cnn.com/2013/11/15/world/asia/chinese-new-year-fast-facts/index.html", "type": "web"}, "47": {"title": "Lunar New Year means everything in China. Canceling ...", "snippet": "Jan 24, 2020 \u2014 Saturday marks the first day of the Lunar New Year, also known in China as Spring Festival. It's a time when families gather, often traveling huge\u00a0...", "url": "https://www.cnn.com/2020/01/24/china/virus-lunar-new-year-intl-hnk-scli/index.html", "type": "web"}, "48": {"title": "Chinese New Year | Religion & Ethics Newsweekly | PBS ...", "snippet": "The Chinese tradition of celebrating the New Year began more than 4,000 years ago, and has evolved into ...", "url": "https://www.pbslearningmedia.org/resource/awr09.socst.world.glob.chinesenyr/chinese-new-year/", "type": "web"}, "49": {"title": "8 Rituals and Customs To Celebrate Chinese New Year", "snippet": "Catch up with family and friends. Lunar New Year (LNY) is a time to head home \u2013 here's to hoping you still fit in a twin bed. So get\u00a0...", "url": "https://theculturetrip.com/asia/china/articles/10-chinese-new-year-traditions/", "type": "web"}, "50": {"title": "2020 Chinese New Year Party Supplies, Decorations, Favors ...", "snippet": "It's easy to enhance the display with Chinese-themed favors such as good luck coins, Chinese paper fans, red envelopes, dragon wands, and Chinese New Year\u00a0...", "url": "https://www.partycity.com/chinese-new-year-party-supplies", "type": "web"}, "51": {"title": "CHINESE NEW YEAR - Changes Annually - National Day ...", "snippet": "The Chinese New Year coincides with the lunar calendar. On the lunar calendar, the first day of the month begins during the new moon. Because of this, the\u00a0...", "url": "https://nationaldaycalendar.com/chinese-new-year-changes-annually/", "type": "web"}, "52": {"title": "Chinese New Year Festival | The Huntington", "snippet": "Feb 1, 2020 \u2014 Celebrate the Lunar New Year at The Huntington as the Year of the Rat begins. The two-day (Feb. 1\u20132) festival includes lion dancers,\u00a0...", "url": "https://www.huntington.org/chinese-new-year-festival", "type": "web"}, "53": {"title": "Chinese New Year 2020 - The Year of the Rat - TheHolidaySpot", "snippet": "Chinese New Year is on 25th January, Saturday, 2020. Chinese New Year Celebration. Make your own\u00a0...", "url": "https://www.theholidayspot.com/chinese_new_year/", "type": "web"}, "54": {"title": "Chinese New Year | Facts for Kids | Lunar New Year 2020 ...", "snippet": "The spring festival festivities for the new year take 15 days in most countries. The new year is often celebrated with dragon dances, lion dances, gift exchanging\u00a0...", "url": "https://www.kids-world-travel-guide.com/chinese-new-year.html", "type": "web"}, "55": {"title": "Chinese New Year Party Supplies & Decorations | Oriental ...", "snippet": "You'll find a variety of tablecloths, including beautiful metallics, Chinese New Year dinner plates, luncheon napkins and cups, as well as Decorated Chopsticks.", "url": "https://www.orientaltrading.com/chinese-new-year-a1-90000+1242-1.fltr", "type": "web"}, "56": {"title": "Chinese New Year Facts For Kids | DK Find Out", "snippet": "Chinese New Year is the festival that marks the beginning of a new calendar year in China. It is also called the Spring Festival because it marks the beginning of\u00a0...", "url": "https://www.dkfindout.com/us/more-find-out/festivals-and-holidays/chinese-new-year/", "type": "web"}, "57": {"title": "Chinese New Year Celebration | The Confucius Institute", "snippet": "About. Also known as Spring Festival and Lunar New Year, Chinese New Year is one of the most important holidays in China. Celebrations run from the eve\u00a0...", "url": "https://www.stonybrook.edu/commcms/confucius/events/chinese-new-year-celebration.php", "type": "web"}, "58": {"title": "Chinese New Year: Shanghai Nights - The Queen Mary", "snippet": "Celebrate Chinese New Year 2020 aboard the majestic Queen Mary! Chinese New Year: Shanghai Nights will celebrate the Year of the Rat with traditional\u00a0...", "url": "https://www.queenmary.com/calendar-of-events/chinese-new-year-shanghai-nights/home/", "type": "web"}, "59": {"title": "Chinese New Year Gifts and Party Decor | World Market", "snippet": "54 PRODUCTS \u2014 The Chinese celebrate the Lunar New Year as a way to celebrate a year of hard work, and it is a time for rest and relaxation with loved ones.", "url": "https://www.worldmarket.com/category/holiday/chinese-new-year.do", "type": "web"}, "60": {"title": "42nd Annual CCHP Chinese New Year Run | YMCA SF", "snippet": "The CCHP Chinese New Year Run is an annual fundraiser benefiting Chinatown YMCA's Physical Education Program (PEP) and Community Center, which\u00a0...", "url": "https://www.ymcasf.org/CNyrun", "type": "web"}, "61": {"title": "San Diego Lunar New Year - SeaWorld Events | SeaWorld", "snippet": "SeaWorld's Lunar New Year Celebration. Celebrate as the sights, sounds and aromas of Asia come alive during this local San Diego festival that's fit for the whole\u00a0...", "url": "https://seaworld.com/san-diego/lunar-new-year/", "type": "web"}, "62": {"title": "Chinese New Year Recipes : Food Network | Food Network", "snippet": "Chinese New Year Recipes. Got your fireworks and red paper lanterns? Find top recipes and entertaining ideas for celebrating Chinese New Year.", "url": "https://www.foodnetwork.com/topics/chinese-new-year", "type": "web"}, "63": {"title": "Lunar New Year Celebration \u2013 Bay Area Discovery Museum", "snippet": "Experience the vibrant traditions of the Lunar New Year at BADM! BADM celebrates the magic of the Lunar New Year with a full schedule of programs,\u00a0...", "url": "https://bayareadiscoverymuseum.org/visit/first-time-visit/events/lunar-new-year-celebration", "type": "web"}, "64": {"title": "Chinese New Year - Western Kentucky University", "snippet": "The Chinese lunar-solar calendar divides a year into twelve month of 30 or 29 days. Adding a leap month every seven years, it coordinates well with the Western\u00a0...", "url": "https://people.wku.edu/haiwang.yuan/China/newyear.html", "type": "web"}, "65": {"title": "What is Lunar New Year? - Riverside Lunar Festival", "snippet": "It is commonly called \u201cLunar New Year\u201d, because it is based on the lunisolar Chinese calendar. The festival traditionally begins on the first day of the first month (\u00a0...", "url": "http://lunarfestriverside.com/what-is-lunar-new-year/", "type": "web"}, "66": {"title": "Chinese New Year Lessons, Worksheets and Activities", "snippet": "The Chinese New Year is a time of great celebration, symbolism and mythology. It's known as the Chinese Lunar New Year or the Spring Festival. It celebrates\u00a0...", "url": "https://www.teacherplanet.com/content/chinese-new-year", "type": "web"}, "67": {"title": "Celebrate Chinese Lunar New Year - Visit Singapore Official ...", "snippet": "Also known as Lunar New Year or the Spring Festival, Chinese New Year is undoubtedly the most important event in the Chinese calendar, and was traditionally\u00a0...", "url": "https://www.visitsingapore.com/festivals-events-singapore/cultural-festivals/chinese-new-year/", "type": "web"}, "68": {"title": "Learn how Chinese New Year will affect your business", "snippet": "How to Plan for Chinese New Year \u00b7 1. Understand what happens during CNY \u00b7 2. Develop a trusting relationship with your supplier or manufacturer \u00b7 3. Create a\u00a0...", "url": "https://www.ewmfg.com/chinese-new-year/", "type": "web"}, "69": {"title": "When is Chinese New Year 2019? 2020, 2021, 2022, 2023 ...", "snippet": "Chinese New Year begins according to the Chinese calendar which consists of both Gregorian and lunar-solar calendar systems. Because the track of the new\u00a0...", "url": "http://www.apples4theteacher.com/holidays/chinese-new-year/when-is-chinese-new-year.html", "type": "web"}, "70": {"title": "Lunar New Year Festival | Monterey Park, CA - Official Website", "snippet": "January 11-12, 2020, Downtown Monterey Park \u00b7 Vendor Applications \u00b7 Sponsorship Information \u00b7 Free parking and shuttle bus service \u00b7 Lunar New Year street\u00a0...", "url": "https://www.montereypark.ca.gov/669/Lunar-New-Year-Festival", "type": "web"}, "71": {"title": "Chinese New Year 2021 - Spring Festival Celebration !", "snippet": "The Chinese New Year 2021 or the Spring Festival (Lunar New Year) is celebrated on Friday, February 12 , according to the traditional Chinese Calendar.", "url": "https://www.thechinesezodiac.org/chinese-new-year-traditions/", "type": "web"}, "72": {"title": "Chinese New Year Images, Stock Photos & Vectors ...", "snippet": "Find chinese new year stock images in HD and millions of other royalty-free stock photos, illustrations and vectors in the Shutterstock collection. Thousands of\u00a0...", "url": "https://www.shutterstock.com/search/chinese+new+year", "type": "web"}, "73": {"title": "When is Chinese New Year 2020 and what is the animal ...", "snippet": "Chinese New Year 2020 will be celebrated on Saturday, January 25. It is also known as the Spring Festival, marking the end of the coldest days. In line with the\u00a0...", "url": "https://www.thesun.co.uk/news/10750348/when-chinese-new-year-2020-animal-zodiac-sign/", "type": "web"}, "74": {"title": "Every-Day Edit: Chinese New Year | Education World", "snippet": "Celebrated in late January or early February. Chinese New year starts on a new moon and ends 15 days later during the Lantern Festival. A sing of Spring,\u00a0...", "url": "https://www.educationworld.com/a_lesson/edit/edit0208.shtml", "type": "web"}, "75": {"title": "Chinese Horoscopes - National Geographic Kids", "snippet": "Chinese New Year is the most important of the traditional Chinese holidays. It falls on different dates each year, between January 21 and February 20. Visits to\u00a0...", "url": "https://kids.nationalgeographic.com/explore/chinese-horoscopes/", "type": "web"}, "76": {"title": "Crafts and Activities for Chinese New Year ...", "snippet": "In 2020, Chinese New Year starts on January 25. In the Chinese calendar, it is the year 4717, and the Year of the Rat. A common Chinese New Year's greeting in\u00a0...", "url": "https://www.enchantedlearning.com/crafts/chinesenewyear/", "type": "web"}, "77": {"title": "CHINESE NEW YEAR", "snippet": "The Lunar New Year dates from 2600 BC, when the Emperor Huang Ti introduced the first cycle of the Chinese zodiac. The oldest and most important festival in\u00a0...", "url": "https://www.austinschools.org/campus/pillow/chinesenewyear.htm", "type": "web"}, "78": {"title": "Year of the Rat: When is the Chinese New Year and what is ...", "snippet": "The festival will see members of the Chinese community across the world welcome the 2020 Year of the Rat ...", "url": "https://www.independent.co.uk/life-style/chinese-new-year-2020-rat-zodiac-sign-meaning-calendar-race-ox-fortune-a9292686.html", "type": "web"}, "79": {"title": "Lunar New Year - Overwatch", "snippet": "Ring in the Year of the Rat with the 2020 Lunar New Year event! Good luck and great fortune await you through February 5\u2014unlock new items, earn weekly\u00a0...", "url": "https://playoverwatch.com/en-us/events/lunar-new-year/", "type": "web"}, "80": {"title": "Vancouver Chinatown Spring Festival Parade", "snippet": "The Chinese New Year Parade will return for the 47th time on Sunday, January 26th, 2020. This signature event of Vancouver's Chinatown will feature lion\u00a0...", "url": "https://www.cbavancouver.ca/", "type": "web"}, "81": {"title": "Chinese New Year - The School Run", "snippet": "The Chinese New Year calendar has 12 years in a cycle. Each cycle is named after an animal, in a particular order: rat, ox, tiger, rabbit, dragon, snake, horse,\u00a0...", "url": "https://www.theschoolrun.com/homework-help/the-chinese-new-year", "type": "web"}, "82": {"title": "Chinese New Year in Bangkok - Watch Lion Dances and ...", "snippet": "Chinese New Year in Bangkok brings one of the most exhilarating celebrations to Yaowarat, the Chinatown of Bangkok. The entire street comes to life with\u00a0...", "url": "https://www.hotels.com/go/thailand/chinese-new-year", "type": "web"}, "83": {"title": "Where to Celebrate the 2020 Chinese New Year in DC ...", "snippet": "Honor the turn of the lunar calendar with these Chinese New Year activities and events in DC. \u00b7 1 KC Lunar New Year 2020 \u2013 Jan. 22-Feb. 2 \u00b7 2 Chinese New Year\u00a0...", "url": "https://washington.org/visit-dc/ways-celebrate-chinese-new-year-washington-dc", "type": "web"}, "84": {"title": "Lunar New Year | South China Morning Post", "snippet": "Lunar New Year is celebrated across China and in many parts of Asia and the world where Chinese communities can be found. It is often marked by time off\u00a0...", "url": "https://www.scmp.com/topics/lunar-new-year", "type": "web"}, "85": {"title": "Chinese New Year | Tsuki Adventure Wiki | Fandom", "snippet": "Chinese New Year is a limited time event based on the Chinese holiday under a similar name. Also known as Lunar new Year, or Spring festival, it celebrates\u00a0...", "url": "https://tsuki-adventure.fandom.com/wiki/Chinese_New_Year", "type": "web"}, "86": {"title": "NYC - Chinese Lunar New Year Events - 4718 Year of the Rat ...", "snippet": "This year's fireworks appears to be scheduled for January 23, 2020 at about a quarter past 8:00 pm. It'll be taking place at and around the same spot as past years\u00a0...", "url": "https://www.newyorkled.com/nyc-chinese-lunar-new-year-events-new-york-city/", "type": "web"}, "87": {"title": "#chinesenewyear hashtag on Instagram \u2022 Photos and Videos", "snippet": "3.7m Posts - See Instagram photos and videos from 'chinesenewyear' hashtag.", "url": "https://www.instagram.com/explore/tags/chinesenewyear/?hl=en", "type": "web"}, "88": {"title": "San Diego Chinese New Year Fair \u2013 Presented by CCBA San ...", "snippet": "Join us for the 38th San Diego Chinese New Year Fair on February 8th-9th, 2020 in Downtown San Diego! Follow us on Facebook and Instagram!", "url": "https://sdcny.org/", "type": "web"}, "89": {"title": "Chinese New Year Teacher Resources - TeacherVision", "snippet": "Use the many language arts and literature resources to learn about the history of Lunar New Year celebrations. Familiarize your class with the Chinese calendar,\u00a0...", "url": "https://www.teachervision.com/holidays/chinese-new-year", "type": "web"}, "90": {"title": "Chinese New Year 2020: The Year of the Rat | Find Your ...", "snippet": "On a broader scale, the Chinese lunisolar calendar counts its years according to the stem-branch system, which is a 60-year rotating name system also known as\u00a0...", "url": "https://www.almanac.com/content/chinese-new-year-chinese-zodiac", "type": "web"}, "91": {"title": "Lunar New Year: Gucci, Nike, and Apple made it a brand ...", "snippet": "Jan 20, 2020 \u2014 While Lunar New Year 2020 officially falls on January 25, the holiday is celebrated across multiple days and even weeks in places like China,\u00a0...", "url": "https://www.vox.com/the-goods/2020/1/20/21069477/lunar-new-year-brands", "type": "web"}, "92": {"title": "Chinese New Year in London - What's On - visitlondon.com", "snippet": "Find out about London's amazing Chinese New Year celebrations, including the free festival on Trafalgar Square, parade, Chinatown restaurants and events.", "url": "https://www.visitlondon.com/things-to-do/whats-on/chinese-new-year", "type": "web"}, "93": {"title": "Chinese New Year: The Year Of The Rat\u2014Traditions and ...", "snippet": "The Chinese New Year is a fifteen-day celebration marked by visits to relatives, the wearing of new clothes, and the giving of gifts. Chinese poetry is pasted\u00a0...", "url": "https://www.farmersalmanac.com/when-chinese-new-year", "type": "web"}, "94": {"title": "2019 v. 2020 Lunar New Year photos show impact of ... - Insider", "snippet": "Jan 30, 2020 \u2014 The novel coronavirus outbreak has affected one of the most important cultural holidays in the Chinese culture: Lunar New Year.", "url": "https://www.insider.com/photos-compare-lunar-new-year-celebration-impact-wuhan-coronavirus-outbreak-2020-1", "type": "web"}, "95": {"title": "Kyrie 6 'Chinese New Year' Basketball Shoe. Nike.com", "snippet": "Kyrie 6 'Chinese New Year' \u00b7 Knit forefoot material is lightweight and breathable. \u00b7 Plush, padded collar gives you a secure, ankle-conforming fit. \u00b7 External heel\u00a0...", "url": "https://www.nike.com/t/kyrie-6-chinese-new-year-basketball-shoe-TW3wsC/CD5030-001", "type": "web"}, "96": {"title": "Chinese New Year - ReadWorks", "snippet": "Chinese New Year happens sometime between January 21 and February 20. The Chinese New Year celebration lasts 15 days. People say good-bye to the old\u00a0...", "url": "https://www.readworks.org/article/Chinese-New-Year/b77c6763-a7b4-4c87-8143-28ab0702342e", "type": "web"}, "97": {"title": "Chinese New Year - Statistics & Facts | Statista", "snippet": "Apr 30, 2020 \u2014 Discover all statistics and data on Lunar New Year in China now on statista.com!", "url": "https://www.statista.com/topics/5156/chinese-new-year-in-china/", "type": "web"}, "98": {"title": "Lunar New Year Parade \u2013 Chicago Chinatown Community ...", "snippet": "Chinese New Year falls on January 25, 2020 (Year of the Rat, 4718), and the Lunar New Year parade took place on Sunday, February 2, 2020. The parade\u00a0...", "url": "https://www.ccc-foundation.org/lunar-new-year-parade/", "type": "web"}, "99": {"title": "Chinese New Year: Answers to your ...usatoday.com", "url": "https://www.usatoday.com/story/life/2020/01/24/chinese-new-year-questions-answered/4552531002/", "thumbnail": "rgba(32,33,36,0)", "type": "image"}, "100": {"title": "Chinese New Year: Customs & Traditions ...livescience.com", "url": "https://www.livescience.com/61773-chinese-new-year.html", "thumbnail": "rgba(26,115,232,.4)", "type": "image"}, "101": {"title": "Chinese New Year | Summary & Facts ...britannica.com", "url": "https://www.britannica.com/topic/Chinese-New-Year", "thumbnail": "rgba(0,0,0,.42)", "type": "image"}, "102": {"title": "CHINESE NEW YEAR - January 25, 2020 ...nationaltoday.com", "url": "https://nationaltoday.com/chinese-new-year/", "thumbnail": "rgba(255,255,255,.90)", "type": "image"}, "103": {"title": "How Chinese New Year Works | HowStuffWorkspeople.howstuffworks.com", "url": "https://people.howstuffworks.com/culture-traditions/holidays-other/chinese-new-year.htm", "thumbnail": "rgba(0,172,193,.7)", "type": "image"}, "104": {"title": "Chinese New Year Celebration Influenced ...npr.org", "url": "https://www.npr.org/sections/goatsandsoda/2018/02/16/586285104/chinese-new-year-plays-out-differently-for-the-haves-and-have-nots", "thumbnail": "rgba(100,100,100,.6)", "type": "image"}, "105": {"title": "Chinese New Year 2020: Rats, luck and ...telegraph.co.uk", "url": "https://www.telegraph.co.uk/news/2020/01/24/chinese-new-year-2020-when-what-meaning-rats-zodiac-sign/", "thumbnail": "rgba(150,191,242,.17)", "type": "image"}, "106": {"title": "Happy Chinese New Year 2018! How is the ...thesun.co.uk", "url": "https://www.thesun.co.uk/news/5224493/chinese-new-year-2018-animals-zodiac-year-dog/", "thumbnail": "rgba(66,133,244,.04)", "type": "image"}, "107": {"title": "When is Chinese New Year 2020 and what ...thesun.co.uk", "url": "https://www.thesun.co.uk/news/10750348/when-chinese-new-year-2020-animal-zodiac-sign/", "thumbnail": "rgba(0,0,0,.41)", "type": "image"}, "108": {"title": "Customs To Celebrate Chinese New Yeartheculturetrip.com", "url": "https://theculturetrip.com/asia/china/articles/10-chinese-new-year-traditions/", "thumbnail": "rgba(0,0,0,.20)", "type": "image"}, "109": {"title": "Getting home for Lunar New Year | South ...scmp.com", "url": "https://www.scmp.com/video/scmp-originals/3047041/getting-home-lunar-new-year", "thumbnail": "rgba(32,33,36,.255)", "type": "image"}, "110": {"title": "Celebrating the Chinese New Year - YouTubeyoutube.com", "url": "https://www.youtube.com/watch?v=W4ge6vyHBOA", "thumbnail": "rgba(204,204,204,.75)", "type": "image"}, "111": {"title": "Chinese New Year 2021: Spring Festival ...travelchinaguide.com", "url": "https://www.travelchinaguide.com/essential/holidays/chinese-new-year.htm", "thumbnail": "rgba(66,133,244,.26)", "type": "image"}, "112": {"title": "Lunar New Year 2020: Year Of The Rat ...gothamist.com", "url": "https://gothamist.com/arts-entertainment/lunar-new-year-2020-year-rat-festivities-around-nyc", "thumbnail": "rgba(32,33,36,.10)", "type": "image"}, "113": {"title": "Start preparing for Chinese New Year ...elmatica.com", "url": "https://elmatica.com/news/start-preparing-chinese-new-year/", "thumbnail": "rgba(51,51,51,.8)", "type": "image"}, "114": {"title": "Chinese New Year 2021 \u2013 Year of the Oxchinesenewyear.net", "url": "https://chinesenewyear.net/", "thumbnail": "rgba(0,0,0,.098)", "type": "image"}, "115": {"title": "Chinese New Year 2021 \u2013 Year of the Oxchinesenewyear.net", "url": "https://chinesenewyear.net/", "thumbnail": "rgba(255,255,255,.1)", "type": "image"}, "116": {"title": "Happy Lunar New Year - Slow Food ...slowfood.com", "url": "https://www.slowfood.com/happy-lunar-new-year/", "thumbnail": "rgba(34,34,34,.87)", "type": "image"}, "117": {"title": "Chinese New Year Paradechineseparade.com", "url": "https://chineseparade.com/", "thumbnail": "rgba(131,131,131,.50)", "type": "image"}, "118": {"title": "Lunar New Year: Where to Celebrate the ...sf.eater.com", "url": "https://sf.eater.com/maps/lunar-new-year-where-to-celebrate-the-year-of-the-pig-san-francisco-east-bay", "thumbnail": "rgba(32,33,36,.1)", "type": "image"}, "119": {"title": "Chinese New Year for Kidsactivityvillage.co.uk", "url": "https://www.activityvillage.co.uk/chinese-new-year", "thumbnail": "https://encrypted-tbn0.gstatic.com/images?q=tbn%3AANd9GcTMNNhnlygemb78OHETS4K2H2SXospF9MJGTg&usqp=CAU", "type": "image"}, "120": {"title": "Chinese New Year | National Geographicnationalgeographic.co.uk", "url": "https://www.nationalgeographic.co.uk/history-and-civilisation/2019/02/10-things-know-about-chinese-new-year", "thumbnail": "https://encrypted-tbn0.gstatic.com/images?q=tbn%3AANd9GcRqLxStdhYh2wrBH2lQDsI-NDv1NPh3OUQ9Xw&usqp=CAU", "type": "image"}, "121": {"title": "Chinese New Year 2020 Celebrations ...tatnews.org", "url": "https://www.tatnews.org/2020/01/thailands-chinese-new-year-2020-celebrations/", "thumbnail": "https://encrypted-tbn0.gstatic.com/images?q=tbn%3AANd9GcSH4Q9DCT9RvmtxSPGFP1jVngXJeHxzWjyybA&usqp=CAU", "type": "image"}, "122": {"title": "Where to Celebrate Chinese New Year ...traveler.marriott.com", "url": "https://traveler.marriott.com/san-francisco/the-5-best-cities-around-the-world-to-celebrate-chinese-new-year/", "thumbnail": "https://encrypted-tbn0.gstatic.com/images?q=tbn%3AANd9GcROfh5KuTmNACO0ty2x7c6q5qHA6ADNVqoGug&usqp=CAU", "type": "image"}, "123": {"title": "Lunar New Year Celebrations: A Guide to ...cambridgenetwork.com", "url": "https://www.cambridgenetwork.com/blog/school-blog/a-guide-to-celebrating-the-chinese-new-year/", "thumbnail": "https://encrypted-tbn0.gstatic.com/images?q=tbn%3AANd9GcTgMCAAKBakwkVmKh93T4Bnl_hamE3_P8DA4w&usqp=CAU", "type": "image"}, "124": {"title": "Lunar New Year Houston 2020 | 365 Houston365thingsinhouston.com", "url": "https://365thingsinhouston.com/2020/01/10/lunar-new-year-events-houston-2020/", "thumbnail": "https://encrypted-tbn0.gstatic.com/images?q=tbn%3AANd9GcTpL0WCWJWt65LmPpZqg1zFUscvdNeFLIba4w&usqp=CAU", "type": "image"}, "125": {"title": "Chinese New Year - Wikipediaen.wikipedia.org", "url": "https://en.wikipedia.org/wiki/Chinese_New_Year", "thumbnail": "https://encrypted-tbn0.gstatic.com/images?q=tbn%3AANd9GcQpEmB3USbRCuuhgf5XbIFTRiU1ck5sQBSkWA&usqp=CAU", "type": "image"}, "126": {"title": "Opinion: Does Chinese New Year festival ...news.cgtn.com", "url": "https://news.cgtn.com/news/7755544e33677a6333566d54/share.html", "thumbnail": "https://encrypted-tbn0.gstatic.com/images?q=tbn%3AANd9GcTNQiM14K8DtUymOC8vh4niRzdz2oNde8X8Fw&usqp=CAU", "type": "image"}, "127": {"title": "Chinese New Year celebrations delight ...xinhuanet.com", "url": "http://www.xinhuanet.com/english/2019-02/09/c_137807645.htm", "thumbnail": "https://encrypted-tbn0.gstatic.com/images?q=tbn%3AANd9GcQP9nluIx96HjKnKOujvpBJSCtAw1F_j1BdLw&usqp=CAU", "type": "image"}, "128": {"title": "Lunar New Year 2020 events around Puget ...greaterseattleonthecheap.com", "url": "https://www.greaterseattleonthecheap.com/vietnamese-chinese-new-year-seattle/", "thumbnail": "https://encrypted-tbn0.gstatic.com/images?q=tbn%3AANd9GcTHOojZFvBr539YcM7PKa3G2CjCvz1ncvOjzw&usqp=CAU", "type": "image"}, "129": {"title": "Chinese New Year (Lunar New Year 2020 ...chinahighlights.com", "url": "https://www.chinahighlights.com/travelguide/special-report/chinese-new-year/", "thumbnail": "https://encrypted-tbn0.gstatic.com/images?q=tbn%3AANd9GcSk_6ycy5dCdx5IjlQLbsBV28zzzV_kb8maMQ&usqp=CAU", "type": "image"}, "130": {"title": "Lunar new year 2020: When is the ...express.co.uk", "url": "https://www.express.co.uk/news/science/1225689/lunar-new-year-2020-when-is-chinese-new-year-why-lunar-calendar-different", "thumbnail": "https://encrypted-tbn0.gstatic.com/images?q=tbn%3AANd9GcSNeBQr9ZfwDHEjPpbDuc5CY9JpazdPo_sa-g&usqp=CAU", "type": "image"}, "131": {"title": "Celebrate Chinese Lunar New Year ...visitsingapore.com", "url": "https://www.visitsingapore.com/festivals-events-singapore/cultural-festivals/chinese-new-year/", "thumbnail": "https://encrypted-tbn0.gstatic.com/images?q=tbn%3AANd9GcTCCicfDdyqeNyRuRmhLGDtb3UmpOhvCLZygw&usqp=CAU", "type": "image"}, "132": {"title": "Chinese New Year Celebrations in Los ...lamag.com", "url": "https://www.lamag.com/culturefiles/chinese-new-year-celebrations-los-angeles/", "thumbnail": "https://encrypted-tbn0.gstatic.com/images?q=tbn%3AANd9GcTu2t4jrKni-riTZ4b0d6N0C6PoKUCPvkygXw&usqp=CAU", "type": "image"}, "133": {"title": "Chinese New Year in Hong Kongtripsavvy.com", "url": "https://www.tripsavvy.com/chinese-new-year-events-in-hong-kong-4177157", "thumbnail": "https://encrypted-tbn0.gstatic.com/images?q=tbn%3AANd9GcTcs9f4o2IiFlnvkVsD9FDMA-xMnvTdBcwHfA&usqp=CAU", "type": "image"}, "134": {"title": "Chinese Lunar New Year 2012 - The Atlantictheatlantic.com", "url": "https://www.theatlantic.com/photo/2012/01/chinese-lunar-new-year-2012/100230/", "thumbnail": "https://encrypted-tbn0.gstatic.com/images?q=tbn%3AANd9GcQUrmLfz-vuPnBUoFFyHvQL4pwnEFYBglydmQ&usqp=CAU", "type": "image"}, "135": {"title": "Chinese New Yearchina-briefing.com", "url": "https://www.china-briefing.com/news/chinese-new-year-and-its-implications-for-foreign-businesses/", "thumbnail": "https://encrypted-tbn0.gstatic.com/images?q=tbn%3AANd9GcTpvQubUu9PpBQS9cCGQSsTKCgT5d5yz_bYYg&usqp=CAU", "type": "image"}, "136": {"title": "How Chinese New Year Can Impact Your E ...merchantwords.com", "url": "https://www.merchantwords.com/blog/chinese-new-year-2020", "thumbnail": "https://encrypted-tbn0.gstatic.com/images?q=tbn%3AANd9GcT55C6UDf2CMfNL1MeoabZlrC2Yr6axhGgwAw&usqp=CAU", "type": "image"}, "137": {"title": "The Top Traditions of Chinese New Yeartripsavvy.com", "url": "https://www.tripsavvy.com/the-top-traditions-of-chinese-new-year-4157975", "thumbnail": "https://encrypted-tbn0.gstatic.com/images?q=tbn%3AANd9GcTv0dP-RIj5pdG1vBPZ5OeDOzd-XNlXC-2E2g&usqp=CAU", "type": "image"}, "138": {"title": "Chinese New Year Crafts and Activities ...buggyandbuddy.com", "url": "https://buggyandbuddy.com/50-chinese-new-year-crafts-activities-kids/", "thumbnail": "https://encrypted-tbn0.gstatic.com/images?q=tbn%3AANd9GcRnGuwfHoWAXqYySET7NrQ-uxKDZb5yj7qDxg&usqp=CAU", "type": "image"}, "139": {"title": "Myths \u2013 Chinese New Year 2021chinesenewyear.net", "url": "https://chinesenewyear.net/myths/", "thumbnail": "https://encrypted-tbn0.gstatic.com/images?q=tbn%3AANd9GcSq5kzxcdxAsqW-tBFuQ_dBprQKjU3LFL_CkQ&usqp=CAU", "type": "image"}, "140": {"title": "Lunar New Year gala ...scmp.com", "url": "https://www.scmp.com/magazines/style/people-events/article/2184308/why-chunwan-chinas-lunar-new-year-gala-worlds-most", "thumbnail": "https://encrypted-tbn0.gstatic.com/images?q=tbn%3AANd9GcTMmbsWpWowC1q9pUTrO0JehZ0obNkUl2TkBg&usqp=CAU", "type": "image"}, "141": {"title": "Chinese New Year 2020 - Crane Worldwide ...craneww.com", "url": "https://craneww.com/knowledge-center/latest-news-and-info/lunar-new-year/", "thumbnail": "https://encrypted-tbn0.gstatic.com/images?q=tbn%3AANd9GcSLQ0Apt-ZTTu89qRFbb1Ll6l3I2MbU8i9_2A&usqp=CAU", "type": "image"}, "142": {"title": "Chinese New Year Celebrations ...indonesia.travel", "url": "https://www.indonesia.travel/de/en/trip-ideas/best-places-to-enjoy-festive-chinese-new-year-celebrations-in-indonesia", "thumbnail": "https://encrypted-tbn0.gstatic.com/images?q=tbn%3AANd9GcQJulEHCrw563M9wvskMFCYmNOzTYsnskZRkA&usqp=CAU", "type": "image"}, "143": {"title": "Celebrations for Chinese New Year are ...cultureliverpool.co.uk", "url": "https://www.cultureliverpool.co.uk/chinese-new-year/celebrations-for-chinese-new-year-are-going-to-be-pig/", "thumbnail": "https://encrypted-tbn0.gstatic.com/images?q=tbn%3AANd9GcSS1_B5lKOXrPRc0-RNqkKL5rObmp9H4rLI-A&usqp=CAU", "type": "image"}, "144": {"title": "Assemblies KS2 - Chinese New Yearbbc.co.uk", "url": "https://www.bbc.co.uk/programmes/articles/Km8DJ5w9Rmw03ds4gp7Hz8/chinese-new-year", "thumbnail": "https://encrypted-tbn0.gstatic.com/images?q=tbn%3AANd9GcSiMSCwuaWQDU8EujKMPJ_tf_A3n8IoHJOGWg&usqp=CAU", "type": "image"}, "145": {"title": "Chinese New Year - iFly KLM Magazineiflymagazine.com", "url": "https://www.iflymagazine.com/en/magazines/festivals/spot-on-chinese-new-year", "thumbnail": "https://encrypted-tbn0.gstatic.com/images?q=tbn%3AANd9GcRIuIQJnNFzy3_ZHixNW8se1pDCtb7BUOVjwg&usqp=CAU", "type": "image"}, "146": {"title": "Coronavirus in New York: Lunar New Year ...nytimes.com", "url": "https://www.nytimes.com/2020/01/29/nyregion/coronavirus-nyc.html", "thumbnail": "https://encrypted-tbn0.gstatic.com/images?q=tbn%3AANd9GcSqSeUNFz7fGdqkkkazHeHzrPtvgaCZ_olLhA&usqp=CAU", "type": "image"}, "147": {"title": "17 Things about Chinese New Year You ...chinahighlights.com", "url": "https://www.chinahighlights.com/travelguide/festivals/chinese-new-year-why-of-new-year.htm", "thumbnail": "https://encrypted-tbn0.gstatic.com/images?q=tbn%3AANd9GcSDpJXWHq6bQa-P1wi7jTJOUFs5K-RwMINYCw&usqp=CAU", "type": "image"}, "148": {"title": "Artist Song Ling Unveils Work For ...theupsider.com.au", "url": "https://theupsider.com.au/sydney-chinese-new-year/6154", "thumbnail": "https://encrypted-tbn0.gstatic.com/images?q=tbn%3AANd9GcRSzbqxhntuC7BiVVKcR6FbNf3HsaHmkeRsnQ&usqp=CAU", "type": "image"}, "149": {"title": "NYC to ring in the Lunar New Year ...6sqft.com", "url": "https://www.6sqft.com/the-15-best-places-in-nyc-to-ring-in-the-lunar-new-year/", "thumbnail": "https://encrypted-tbn0.gstatic.com/images?q=tbn%3AANd9GcTE6Qk7b29sfx50vnADo2Dr8_V11Lr7nyI2Zw&usqp=CAU", "type": "image"}, "150": {"title": "Chinese New Year Celebration ...theheartofontario.com", "url": "https://theheartofontario.com/event/the-year-of-the-rat-a-chinese-new-year-celebration/", "thumbnail": "https://encrypted-tbn0.gstatic.com/images?q=tbn%3AANd9GcR_0-L3dv6BE2tS_NwZWKeTJZHIpGUf3k1uPA&usqp=CAU", "type": "image"}, "151": {"title": "A Brief History of Lunar New Yeartheculturetrip.com", "url": "https://theculturetrip.com/asia/china/articles/chinese-new-year-meaning-history-and-traditions/", "thumbnail": "https://encrypted-tbn0.gstatic.com/images?q=tbn%3AANd9GcQW3MFWB5zKivl3weQbVoLnF0es9ZcfoRbYhw&usqp=CAU", "type": "image"}, "152": {"title": "Chinese New Year 2021 in London ...visitlondon.com", "url": "https://www.visitlondon.com/things-to-do/event/4733685-chinese-new-year-in-london", "thumbnail": "https://encrypted-tbn0.gstatic.com/images?q=tbn%3AANd9GcQviL7Ue8znioF9RC6blAplbzH7H7f5ddrwAA&usqp=CAU", "type": "image"}, "153": {"title": "Lunar New Year celebrated around the ...axios.com", "url": "https://www.axios.com/lunar-new-year-china-2020-a1986a1c-e969-43bb-bb06-5f51809182d6.html", "thumbnail": "https://encrypted-tbn0.gstatic.com/images?q=tbn%3AANd9GcSMIL1wCTKUW4bROUDkH6JIp47rI-SZiX6-aw&usqp=CAU", "type": "image"}, "154": {"title": "in Jakarta during Chinese New Year ...indonesia.travel", "url": "https://www.indonesia.travel/gb/en/trip-ideas/4-things-to-do-in-jakarta-during-chinese-new-year", "thumbnail": "https://encrypted-tbn0.gstatic.com/images?q=tbn%3AANd9GcRTkYlPwzWGLThv2QmpQg44XFvHnruSlT4LmQ&usqp=CAU", "type": "image"}, "155": {"title": "celebrate Chinese New Year in London ...express.co.uk", "url": "https://www.express.co.uk/life-style/life/1230892/Chinese-New-Year-UK-how-to-celebrate-Chinese-new-year-London-parade", "thumbnail": "https://encrypted-tbn0.gstatic.com/images?q=tbn%3AANd9GcSKO-IYOw05O4hhwtAJcR40QQt3ianKUbRArw&usqp=CAU", "type": "image"}, "156": {"title": "Chinese New Year | Facts for Kids ...kids-world-travel-guide.com", "url": "https://www.kids-world-travel-guide.com/chinese-new-year.html", "thumbnail": "https://encrypted-tbn0.gstatic.com/images?q=tbn%3AANd9GcTlhYAApIVlbowL-SIdV8dGfF9kdhdqpzKYhg&usqp=CAU", "type": "image"}, "157": {"title": "Chinese New Year 2020 and 2021: Dates ...chinahighlights.com", "url": "https://www.chinahighlights.com/travelguide/festivals/when-chinese-new-year.htm", "thumbnail": "https://encrypted-tbn0.gstatic.com/images?q=tbn%3AANd9GcTkQeRzLZYW2AlN_ByEbzvFPWXqMFbqjDeKtg&usqp=CAU", "type": "image"}, "158": {"title": "Lunar New Yearlunarnewyear.bellevuecollection.com", "url": "https://lunarnewyear.bellevuecollection.com/", "thumbnail": "https://encrypted-tbn0.gstatic.com/images?q=tbn%3AANd9GcTujfSTe77IihM9sQGTYf6GhGN6xRflm_DlAA&usqp=CAU", "type": "image"}, "159": {"title": "8 Essential Chinese New Year Greetings ...timeout.com", "url": "https://www.timeout.com/singapore/city-guide/chinese-new-year-greeting-cheat-sheet", "thumbnail": "https://encrypted-tbn0.gstatic.com/images?q=tbn%3AANd9GcQ2ALh7wHW7up8-87EWXxkMYyfQSktSc2yCgA&usqp=CAU", "type": "image"}, "160": {"title": "Chinese New Year: The Year Of The Rat ...farmersalmanac.com", "url": "https://www.farmersalmanac.com/when-chinese-new-year", "thumbnail": "https://encrypted-tbn0.gstatic.com/images?q=tbn%3AANd9GcROv2sq2xQNgs4QXOm6mEDuGRDsh1MBlb9Mbw&usqp=CAU", "type": "image"}, "161": {"title": "How to Celebrate Chinese New Year in Taipeitheculturetrip.com", "url": "https://theculturetrip.com/asia/taiwan/articles/how-to-celebrate-chinese-new-year-in-taipei/", "thumbnail": "https://encrypted-tbn0.gstatic.com/images?q=tbn%3AANd9GcQDCL2nz8uPiMFjRdsSAC-ydiLjcIMsHsoQRA&usqp=CAU", "type": "image"}, "162": {"title": "Lunar New Year has become a Las Vegas ...lasvegasweekly.com", "url": "https://lasvegasweekly.com/ae/2020/jan/23/lunar-new-year-has-become-a-las-vegas-cultural/", "thumbnail": "https://encrypted-tbn0.gstatic.com/images?q=tbn%3AANd9GcShTIfdIjm3vKOOiVp5JP3v4bEqRkDjzoDBzA&usqp=CAU", "type": "image"}, "163": {"title": "About Chinese New Year (CNY ...visitlondon.com", "url": "https://www.visitlondon.com/things-to-do/whats-on/chinese-new-year/about", "thumbnail": "https://encrypted-tbn0.gstatic.com/images?q=tbn%3AANd9GcQ2EsaCFSmsIg7_CviEBYnwbC0DN7OhguEjqA&usqp=CAU", "type": "image"}, "164": {"title": "Chinese New Year (Lunar New Year 2020 ...chinahighlights.com", "url": "https://www.chinahighlights.com/travelguide/special-report/chinese-new-year/", "thumbnail": "https://encrypted-tbn0.gstatic.com/images?q=tbn%3AANd9GcQO_UDyizi5W-wSg_2qg4K1-fv_IwkIuQyhMA&usqp=CAU", "type": "image"}, "165": {"title": "Chinese New Year 2020, Global | Travel ...travelbeginsat40.com", "url": "https://www.travelbeginsat40.com/event/chinese-new-year/", "thumbnail": "https://encrypted-tbn0.gstatic.com/images?q=tbn%3AANd9GcRFvB8tq_iSueqn_X55CsHpVuLdw-LEW-VXAw&usqp=CAU", "type": "image"}, "166": {"title": "Chinese New Year 2021chinesenewyear.net", "url": "https://chinesenewyear.net/21-things-you-didnt-know-about-chinese-new-year/", "thumbnail": "https://encrypted-tbn0.gstatic.com/images?q=tbn%3AANd9GcRxMN4l02tM2JN55uw3yBSBezfhlZxOUkR8sA&usqp=CAU", "type": "image"}, "167": {"title": "Chinese New Year Parade In NYC Guide ...timeout.com", "url": "https://www.timeout.com/newyork/events-festivals/chinese-new-year-parade", "thumbnail": "https://encrypted-tbn0.gstatic.com/images?q=tbn%3AANd9GcR5K6iX1HML7rdB8HxbjgWYG8mtL30L0XE2yw&usqp=CAU", "type": "image"}, "168": {"title": "Lunar New Year 2020: Where to celebrate ...cnbc.com", "url": "https://www.cnbc.com/2020/01/10/lunar-new-year-2020-where-to-celebrate-the-year-of-the-rat.html", "thumbnail": "https://encrypted-tbn0.gstatic.com/images?q=tbn%3AANd9GcRK3Pj5-5qqU-1Oy9ULK_k99Q8Q916CRhqBMw&usqp=CAU", "type": "image"}, "169": {"title": "Lunar New Year: 11 things to know | CNN ...cnn.com", "url": "https://www.cnn.com/travel/article/lunar-new-year-things-to-know/index.html", "thumbnail": "https://encrypted-tbn0.gstatic.com/images?q=tbn%3AANd9GcRvrjlJUPaBn7_lCGgtfS-otDmTJ-cDHkpb6g&usqp=CAU", "type": "image"}, "170": {"title": "Chinese New Year - HISTORYhistory.com", "url": "https://www.history.com/topics/holidays/chinese-new-year-video", "thumbnail": "https://encrypted-tbn0.gstatic.com/images?q=tbn%3AANd9GcTyOXiF7UBHHYrb6CDIE9XOwv8YvkpuMUV5QQ&usqp=CAU", "type": "image"}, "171": {"title": "Chinese New Year Paradechineseparade.com", "url": "https://chineseparade.com/", "thumbnail": "https://encrypted-tbn0.gstatic.com/images?q=tbn%3AANd9GcSGCOlMCBe0puI19nG-YoB6jV0lmI0XVN20rg&usqp=CAU", "type": "image"}, "172": {"title": "Chinese New Year Banners - Simplified ...chalkacademy.com", "url": "https://chalkacademy.com/chinese-new-year-banners/", "thumbnail": "https://encrypted-tbn0.gstatic.com/images?q=tbn%3AANd9GcTKZaFetSdBz2md4xk9HtXtHup8vuLR4_XHyA&usqp=CAU", "type": "image"}, "173": {"title": "Godiva 2019 Chinese New Year Limited ...valiram.com", "url": "https://valiram.com/godiva-2019-chinese-new-year-limited-edition/", "thumbnail": "https://encrypted-tbn0.gstatic.com/images?q=tbn%3AANd9GcRpYVokm66_qO8eFeSJM_UZ6-LZwMVJXN-SbA&usqp=CAU", "type": "image"}, "174": {"title": "Clothes \u2013 Chinese New Year 2021chinesenewyear.net", "url": "https://chinesenewyear.net/clothes/", "thumbnail": "https://encrypted-tbn0.gstatic.com/images?q=tbn%3AANd9GcRP31N2xErmL4U9zTxwhBrr53eirHVdp_27-w&usqp=CAU", "type": "image"}, "175": {"title": "10 Lunar New Year Facts to Help Answer ...nbcnews.com", "url": "https://www.nbcnews.com/news/asian-america/10-lunar-new-year-facts-help-answer-your-pressing-questions-n710646", "thumbnail": "https://encrypted-tbn0.gstatic.com/images?q=tbn%3AANd9GcQE_9XJsOEBfJ-fonp_F8kDtblEw3b2xxV3KQ&usqp=CAU", "type": "image"}, "176": {"title": "When is Chinese New Year 2021 and what ...metro.co.uk", "url": "https://metro.co.uk/2020/01/25/chinese-new-year-2021-animal-12121419/", "thumbnail": "https://encrypted-tbn0.gstatic.com/images?q=tbn%3AANd9GcRgcE4mmQl89MFQputVhUYcMI-cZvCqr3WdQA&usqp=CAU", "type": "image"}, "177": {"title": "What Is Chinese New Year: All About the ...tripsavvy.com", "url": "https://www.tripsavvy.com/what-is-chinese-new-year-1458294", "thumbnail": "https://encrypted-tbn0.gstatic.com/images?q=tbn%3AANd9GcSn34echQrKJBiwCdfrRkvEvGD4OiMwVVe8Lw&usqp=CAU", "type": "image"}, "178": {"title": "Chinese New Year (Lunar New Year 2020 ...chinahighlights.com", "url": "https://www.chinahighlights.com/travelguide/special-report/chinese-new-year/", "thumbnail": "https://encrypted-tbn0.gstatic.com/images?q=tbn%3AANd9GcTUPP_d9s2ipTKvbkXAn7T9e_iUJ7P1t8HnvQ&usqp=CAU", "type": "image"}, "179": {"title": "Chinese New Year customs you need to ...thejakartapost.com", "url": "https://www.thejakartapost.com/life/2017/01/24/chinese-new-year-customs-you-need-to-know.html", "thumbnail": "https://encrypted-tbn0.gstatic.com/images?q=tbn%3AANd9GcT60BxHCRexbCD3LTAajjdeLJiwXTqVTBzcFQ&usqp=CAU", "type": "image"}, "180": {"title": "Chinese New Year Paradechineseparade.com", "url": "https://chineseparade.com/", "thumbnail": "https://encrypted-tbn0.gstatic.com/images?q=tbn%3AANd9GcRPUjkBl_gL00S9Y4Wz7Drfn9yyhWRN0PJExQ&usqp=CAU", "type": "image"}, "181": {"title": "Chinese New Year 2021 Dates: February ...travelchinaguide.com", "url": "https://www.travelchinaguide.com/essential/holidays/new-year/dates.htm", "thumbnail": "https://encrypted-tbn0.gstatic.com/images?q=tbn%3AANd9GcSfoG6XsRIU83-2Jgd44htOX9nvvinaMWclzw&usqp=CAU", "type": "image"}, "182": {"title": "Chinese New Year: The Thai and Chinese ...chula.ac.th", "url": "https://www.chula.ac.th/en/news/26671/", "thumbnail": "https://encrypted-tbn0.gstatic.com/images?q=tbn%3AANd9GcSMJGFegWLBakpR5rzgtuMM_lqe9iWEdJLrSg&usqp=CAU", "type": "image"}, "183": {"title": "Chinatown Sydney - Lunar New Year ...sydney.com", "url": "https://www.sydney.com/destinations/sydney/sydney-city/chinatown-and-haymarket/lunar-new-year", "thumbnail": "https://encrypted-tbn0.gstatic.com/images?q=tbn%3AANd9GcQkOmSBGLme-6vNqfIHnwvMO2apjupRb7JjQw&usqp=CAU", "type": "image"}, "184": {"title": "Chinese New Year ...passionpassport.com", "url": "https://passionpassport.com/chinese-new-year-essentials/", "thumbnail": "https://encrypted-tbn0.gstatic.com/images?q=tbn%3AANd9GcRXaPykeiStv9yg17YfueZXCblOlXPP0D0WmQ&usqp=CAU", "type": "image"}, "185": {"title": "Chinese New Year (Lunar New Year 2020 ...chinahighlights.com", "url": "https://www.chinahighlights.com/travelguide/special-report/chinese-new-year/", "thumbnail": "https://encrypted-tbn0.gstatic.com/images?q=tbn%3AANd9GcRCG7k-8irOqyyMyJ4LRd0q4vOg2h94TLAh9Q&usqp=CAU", "type": "image"}, "186": {"title": "Celebrate Chinese Lunar New Year ...visitsingapore.com", "url": "https://www.visitsingapore.com/festivals-events-singapore/cultural-festivals/chinese-new-year/", "thumbnail": "https://encrypted-tbn0.gstatic.com/images?q=tbn%3AANd9GcTc-R6uSpSotae04G0c8GIH39K2d_Q5j0Ciew&usqp=CAU", "type": "image"}, "187": {"title": "CHINESE NEW YEAR - Changes Annually ...nationaldaycalendar.com", "url": "https://nationaldaycalendar.com/chinese-new-year-changes-annually/", "thumbnail": "https://encrypted-tbn0.gstatic.com/images?q=tbn%3AANd9GcT7Dsq4vZFOGa1_u2OuZ4O8CGBDskf9fxRwhQ&usqp=CAU", "type": "image"}, "188": {"title": "globe usher in the Chinese New Year ...dailymail.co.uk", "url": "https://www.dailymail.co.uk/news/article-7928407/Millions-globe-usher-Chinese-New-Year-Rat-except-China.html", "thumbnail": "https://encrypted-tbn0.gstatic.com/images?q=tbn%3AANd9GcQ3T_a8t5f7XA3J6pR-asDfRAps5y0jyIY14Q&usqp=CAU", "type": "image"}, "189": {"title": "Chinese New Year's Eve - Wikipediaen.wikipedia.org", "url": "https://en.wikipedia.org/wiki/Chinese_New_Year%27s_Eve", "thumbnail": "https://encrypted-tbn0.gstatic.com/images?q=tbn%3AANd9GcSDMx7dh1lL4OET_nzjo8-Meo4vpdnXpJ7wKQ&usqp=CAU", "type": "image"}, "190": {"title": "Chinese New Yeartimeanddate.com", "url": "https://www.timeanddate.com/holidays/common/chinese-new-year", "thumbnail": "https://encrypted-tbn0.gstatic.com/images?q=tbn%3AANd9GcTQZUIz8ZG7Gg26QMq-7aVNdMNf0Q4QGZn1_g&usqp=CAU", "type": "image"}, "191": {"title": "When does Chinese New Year 2020 end ...metro.co.uk", "url": "https://metro.co.uk/2020/01/26/chinese-new-year-2020-end-12124604/", "thumbnail": "https://encrypted-tbn0.gstatic.com/images?q=tbn%3AANd9GcSR03i7ZwqMEiQCLIdQtuGmCrvBIID9wYpCww&usqp=CAU", "type": "image"}, "192": {"title": "Where to celebrate Chinese New Year in ...dailyhive.com", "url": "https://dailyhive.com/toronto/chinese-new-year-toronto-2020", "thumbnail": "https://encrypted-tbn0.gstatic.com/images?q=tbn%3AANd9GcRxSnF5vYSKlrCn6d8_o4Oyo-6IId2uGh3TXw&usqp=CAU", "type": "image"}, "193": {"title": "celebrate the Lunar New Year in Brooklynbrooklyneagle.com", "url": "https://brooklyneagle.com/articles/2020/01/22/how-to-celebrate-the-lunar-new-year-in-brooklyn/", "thumbnail": "https://encrypted-tbn0.gstatic.com/images?q=tbn%3AANd9GcTb22OvRbfTKosAEduTDnyUdHK-CZYPoZe6-A&usqp=CAU", "type": "image"}, "194": {"title": "Chinese New Year Factory Shutdown 2021 ...titoma.com", "url": "https://titoma.com/blog/chinese-new-year-affect-manufacturing", "thumbnail": "https://encrypted-tbn0.gstatic.com/images?q=tbn%3AANd9GcRDDKMMbY-EI5rRZ-9PWcy1ETjBF95lmlpW0w&usqp=CAU", "type": "image"}, "195": {"title": "Celebrate Chinese New Yearglobalnews.booking.com", "url": "https://globalnews.booking.com/chinatowns-around-the-world-to-celebrate-chinese-new-year/", "thumbnail": "https://encrypted-tbn0.gstatic.com/images?q=tbn%3AANd9GcRzg8lyQu7Rwz3ke9bZzNsejXR8MCyIJRd5Pg&usqp=CAU", "type": "image"}, "196": {"title": "2020 Lunar New Year Calendar \u2013 OCA ...ocagc.org", "url": "https://ocagc.org/2020lunarnewyearcalendar/", "thumbnail": "https://encrypted-tbn0.gstatic.com/images?q=tbn%3AANd9GcSPuwQCcsKb_Agng9O6Dvjl82t6bZM-gnIDXQ&usqp=CAU", "type": "image"}, "197": {"title": "Celebrate Lunar New Year in Los Angeles ...discoverlosangeles.com", "url": "https://www.discoverlosangeles.com/things-to-do/celebrate-lunar-new-year-in-los-angeles", "thumbnail": "https://encrypted-tbn0.gstatic.com/images?q=tbn%3AANd9GcTWkG8o_8NfKYtV1-MK2uAcKCi8pMEuV4OPSQ&usqp=CAU", "type": "image"}, "198": {"title": "Chinese New Year 2021 - Animal, Dates ...history.com", "url": "https://www.history.com/topics/holidays/chinese-new-year", "thumbnail": "https://encrypted-tbn0.gstatic.com/images?q=tbn%3AANd9GcTvPRTajRBTS1cmJRDX7KIjCOmiTtlO6HTtWg&usqp=CAU", "type": "image"}, "199": {"title": "Van's Kitchen Ready for Chinese New Year Promotions ...", "snippet": "Chinese New Year offers the perfect occasion to grow revenue and celebrate \ncultural diversity at the same time. Consider these facts: The ...", "uploaded": "1 day ago", "url": "https://cstoredecisions.com/2020/10/09/vans-kitchen-ready-for-chinese-new-year-promotions/", "thumbnail": "data:image/jpeg;base64,/9j/4AAQSkZJRgABAQAAAQABAAD/2wCEAAkGBwgHBgkIBwgKCgkLDRYPDQwMDRsUFRAWIB0iIiAdHx8kKDQsJCYxJx8fLT0tMTU3Ojo6Iys/RD84QzQ5OjcBCgoKDQwNGg8PGjclHyU3Nzc3Nzc3Nzc3Nzc3Nzc3Nzc3Nzc3Nzc3Nzc3Nzc3Nzc3Nzc3Nzc3Nzc3Nzc3Nzc3N//AABEIAHAAcAMBIgACEQEDEQH/xAAbAAACAwEBAQAAAAAAAAAAAAAFBgAEBwMCAf/EAEAQAAEDAwMBBQUECAQHAQAAAAECAwQABREGEiExBxNBUWEUInGBoSORsdEVJDJCUoLB4RczYrImNnKis/DxFv/EABoBAAMBAQEBAAAAAAAAAAAAAAADBAIFAQb/xAAmEQACAgEDAwQDAQAAAAAAAAAAAQIDEQQSIRMxUSJBYXEyNLEF/9oADAMBAAIRAxEAPwDZp9xiW6P7RPfbYZ3BO9xWBk9KHI1dp1aglN6glSuAO+HNAtXXOyyLXGt9/muIWoIeWmCgqDpHGEqI6bvnxQu99n9vTZHbhbXpTK22S93Ug5BGM4PGQcUmU5Z9PsdOjS6dxXXbi2+OODS0rBTkcjzr7mkiyRbnduzJiNa7iuDPW0pLMkclG1ZwD6YAGa+dl+qZt5iS7TqAd3frW53UpKhtLif3V4/LjofGmxeVkgth07JQ8PA818BzVG/XWPZLLNukvJZisqdUB1VgcAepOAPjSp2SLv0vT7121DKccVcXy/GacP8AlNeGOOAeoHljzr0WN9zucK0wnJtzktxozeN7rqsJGeBVhh5uQy28wtLjTiQpC0nIUD0INZPqdEjtQ1QvT1vecZ0/aVKM6W2sYefI91Keudpz/wB3pkt2J3Z5/TkixzlfrtkkKiuDPOzJ2/gpP8tAGi1KRu2p5TPZtdVNuKbUSynKVYOC6jP0qv2V65TfYKLNeFKYv8NsJdaeTtU8kDhYB6nGM/f0oA0Gvm4VFHANY92aSr3L7Lr69aG1yZ0i4vJhoccA2hzZlWT5FS1fL1oA1G0Xy13tpx20TmJjbS9i1Mq3bVeVEaye+NP9lmiYFv0+Wmn5kgNyrtIQVIZWQMuEYPlgDBAA8fHtbdCnUjXtlz19cbsFjJ/R8hLbX3DI/CgA1fbe67cLXabI0GZFtjKeZkPMlTYwAlKN3TJ6+OMCky8XbWS4D8e7CY3FeBDoXFCRt6EFQTwPnWgadu12VabhdNRMiK02VLZZU2UKQhI5yDz8zWbO601BKgyYkyYh5qS0W1hTCBtB4O0pA+uaktaxnL5PpP8APrtlNx2Rlta5fnvw8Gn9nP8AyZbvg5/5FUt6/ZTpbVdm1pGSUNuOpg3VQ6KZXwFq/wCnA59EimTs5P8Awbbvgv8A3qote7ZGvVplWyajdHktltYHUZ8R6jrVMPxRw9X+xP7f9M+kK/xQ1ClhlSjpG1OAvLBwm4Pjokf6B/X1GLGv7lPvM5jRuj5TrM/IXPfYUEtxWMEbVKHIJyDgYPA86brFpyNY9MNWGA86hpppTaXgE78qySrpjOTnpXPSGlbbpO3LiW4OLU6vvHpDx3OPK81GtE4kaf7M9T2GOYcDW64sPKlBtmGP2j48n4UvN6bmWjtOdtF11HdWG74z3qJ0MpYMh4ZylQwQMZX08x51uReaCtpcQFZAwTzz0pa1xpm16qgtNzZZiSIj2+NMaWAthzjx9cDj0HpQAv8AbHDMLstkxGXJEhKHWUqW+6VrI7wdSevOKMai0Ja9SQochZeh3WMygRp7CiHWyAMZ/i6ePPXBFdp+n03vSkS1aku4kr7xtS5TAS0JBQrI4yRzgZx8sUz96yn3N6AU4G3I4z0FAGbOaj1ppWLIY1PZV3iK22oN3S2AKOMHBcb8OmSeAPWr3ZGGrR2WwpToV3aW3pLhCeSNyifjwKc5gizmZEBbyCXWlNrQlY3AEYPHXoao6Vtbdl0/AtAlpl+zMbO82gd4kHrtBPHhQBT0zfYGt7CqQ/b+7ivqKRGlKQsuo4wopBPGcjB8qETuynTK3nJNu9tsz6jlTtvlKb9ehyAPQCulw7J9ITZKpKLe5DdUckxH1NjPonoPkK8L7KbA6nZIl3l5oJ2925PWU48vhQAxvhd1flW242pf6PKBteW4MOHPIwDkeGD8enjnV+7PLixcimytd/DXgo3uAFvzCievx/8ATr1SlzrU1yW6XX26WWau3j2+wPYLObZpyPa3Hlb0NlKnGzghRJJKfmeKC3HRM6crJ1nqFvByEodbSAf5UCnKlPtDW6zamJDEp6O4iQkfZuqRuBByOCM+fyr2T2RyvYmy7bMy7sDq7OryAe419fUlXXeQr+orpbOz24x7nFl3LWd5ntR3A4I5WW0LIOQFYUcj0pVRdbnDktS0XGYpTat3duPrUgjyIJwRWoaavrF+twlR/dUFbHW1HlCvKl03qz4N3UOv5KMnTLzur039uWnCe6T7MtGUEJCwpXov3xg+GCP3jXSdpkTbTfoLqmV/pN5bqCtrIbJbSgZB6kbc/OiS7rGblqi/bKcQMrKW1EJHxFXW1BaUqSrIUMjnrT8oS4yXdAC6acMmbBkxkwO7jMFjuJUXvEIBKTuQARtVxj/5Xmdph2VenLiJqkBUmM93I/ZIb65HiT4UO7Qpclp62tRn32c7yvunFI3cpxnHzohpUvrhtLefecJJJ3LKvxpbs9e3A3ovp9TJ6tenXoOqLldi6ytqY6XAnaQtH2aEY8v3M/OuOmdJuWO4iQmaXGPZVNhjb+w4pzetSST0OB7vgckdaad2PX4V9Cgeh6daYJM7/wAJYBKi5qHUKyvJV+uYyT1PArvF7MmIjZbj6jviWyc7VuNL+qkEin6pQBKlSpQB53DdtyM+VJ3acwpdnYke93Ud0rcCRk42kZxVvV632ZUR9jenYFZWnoDkVSe1LCkw1Qr4jbHeTtU74fP1qOy+LlKqXBuuW2SZnjqHFpCE4U4pIWkdNwHIIz1BBFXOzq7rt2qBFcUUNXJst+8MhDyT7p+uPnTU9peFctOJRaJnevxSfZXCopVgcpQc8jGeCfDHhWdzW1N3MmU0piY1IbC2G1YWHCobVJBPiRj6UqNbrkmi52Rui0W51yk3K9y196tDpeUEpQo+B42+NMun9TXmz3NmDeFuvR3CEnvs943njOTz5UuxtPzpLinktIQFH3FvPbMk842hJ/GjCvapCIsa8LR7RA3BDrS8rcT/AAqyP3eOeeuKIzw288nZuu09kFXjKxjtz24eRk1m41KvMaMleVMthSvTcSf6Cj+nEhDPc+KGkqOPUn8qS7LE9rnKed3EK90KJKjj4nr0x8qd7CneqbIGNq3A23jxSgY/3bqdU99jkcTULp1KAVPORz1HA4Newk5OcdfCvJHX8OldKrICVKlSgCVKlSgAHqGAua40ES0M4SRtUrG7p4Ut3K0yYhSXVo94cKQKM6wEdTkcP5CtqtpBPHT0pUTJcee9ngFbpCtq1E4Q38T4/AfSuTqUpWuKjyCTfCPbiURAZPtKm1DakBCiN6icJH3nFd3bShxtT86J7Ws5O0pStWR068j+1CL7cWYvdRVobmy23c71HY2yvaSlRSTk/mRXO23W5LjhSmHhHQCd+3aMDrj+IADwzSmp1x4LdPUl3fIQu29xgTbYpTjSB9oznlH+oDzHiPGleXdEKlAxknvHDvekZyCj+BHx8enwNN8SQxOllcRxLDxSCrcBtX/fpzQHUlhMecLnEQvu0qKnGmBlSSeq0pHXpyPmKVTPEm2WduEGLVcC8tiH3RiSJiu7ABBEdOOAfDcTwPU09x4ElqM2wmZ7Oy2kBKWG05Ax0KlZz8cDNZdFuUZ0W5ERO15c9hKMq5X9onJ+7JPz8a1RdraWD+sTQrHJEpeD9ePliutpJKUMog1be/DL6E4RsyVYAGVHrXtJ5PJ+dcmWg22G0latoAy4oqz8zXYDBPJ5qolPtSpUoAlSpUoAWNXvtMOsFzYFFCgkqQCRyOlJK7qywju2VDgnmnvU9hVd5MZwyVtNspUFJQBlWceJBoaxo2zt9WSvxO9RVn7zSJUSlJtFNd9dccNcgmFcWnoYcdcbS5nGW07ln8qE6heXIhOMw1LKl/5zi3ApRT/BkdAfLyp9Njs0OEtaorYaR7xTtGM0K1PGtclcdmG2UyV47xxvgBAGSlfnwenUZzxkZXOpqOGxkblJ+lGYRX5VvCJKmnBGyMK2kbBnwPiPDimo6kLtseUy0Xn20p+0SQnZuJA+PTwrtrJ0f/mO5K1hb6kBlpKggbQfHg8YyfiRS3ZdLy7jbnbhHdbCo6fdZbzlSsfsFZI8PTrioo6ZSmWT3xr3tceS3Cmn9JOXIW9px+KlJKFc71buVAHjPvc+hNaPHuwXeIcKFLUQ+wmQ02+lJSpvPKUkAEKAz1J6c+dZe8uLKhQJsdKYjiQqPIZQMbsg4XjzPvZ9TXWzX0Q5FiddfVvgyFodUR1aURzn0yrjyq6tqHCI7Ib1lm5jpUxXNx5tlsuOLCUDxrxCk+1Mh5KSlCj7hP7w86o3LOCIsVKlStASpUqUAc3UkjI6iqKsbjiry1YWkedVHwA4MeIrcWYkBNTTm48RqMvB9oXyM491PJ+uB86FMBUuS4ZhC3SkIITwAnqUj6/XzrjrdBN3txA3e4fdz5KB+v8ASi1hiCWtlThO1KAs89c1BqMyt2o6OnxGncy21YIM5z2u5wmXdiClPfDdkdc88CqE+9xrMypEe1NotaFYW60QkJUfQDjr1PHmRTc+2HGFtnopJT94pdjttJiOwJDYTJQFnaocOfmDW36GkTSulL8u3gyLVr0dV8cXA3pZkthxxC04KVHqR55wDxQ1KULBKiVE04XbSImRVS4UgMutqO2Ocd02knGBxlPQenoKTSy/EkrjS0bHUHkZBHxB8RWM7luRVVZFrBqOmrg5c7Ra4bylrS2nuikq5XtJA/AfIVoLTjW7ukqRuSOUJPQVj+hriY7sptWN6Ed6165wlX3df5q1SwRjHtrZXy679osnqSf7YryiT6jRHYts2glUqVKtMH//2Q==", "type": "news"}, "200": {"title": "Judge Halts Release of NYPD Officer Accused of Spying for China", "snippet": "\"The U.S. won't succeed in its smears against Chinese consulates ... a \nLunar New Year celebration with the Tibetan community of New York ...", "uploaded": "1 week ago", "url": "https://www.nbcnewyork.com/investigations/nypd-officer-accused-of-spying-for-china-released-on-1-million-bail/2648940/", "thumbnail": "data:image/jpeg;base64,/9j/4AAQSkZJRgABAQAAAQABAAD/2wCEAAkGBwgHBgkIBwgKCgkLDRYPDQwMDRsUFRAWIB0iIiAdHx8kKDQsJCYxJx8fLT0tMTU3Ojo6Iys/RD84QzQ5OjcBCgoKDQwNGg8PGjclHyU3Nzc3Nzc3Nzc3Nzc3Nzc3Nzc3Nzc3Nzc3Nzc3Nzc3Nzc3Nzc3Nzc3Nzc3Nzc3Nzc3N//AABEIAHAAcAMBIgACEQEDEQH/xAAcAAABBQEBAQAAAAAAAAAAAAAFAgMEBgcIAQD/xAA+EAACAQMDAQYCCAMFCQAAAAABAgMABBEFEiExBhNBUWFxIoEHFDKRobHB0RUjUiRCYnKSM0NTY4KD4fDx/8QAGQEAAgMBAAAAAAAAAAAAAAAAAgQAAQMF/8QAIBEAAgMAAgIDAQAAAAAAAAAAAAECAxESIQQxQVFhIv/aAAwDAQACEQMRAD8AuE100cZivUVWkjcRAIUJwMnI9uflVZ1e1muQkVrM0MnegbwfDk4NDLm3knt7WaGPfJGyM3wjPHX1+6j03+3U9R3i/p+9KXLi9X0N1f1Hv7F6J2WvLm3eSXUZBtb+o9Me9EI+yEjNzrD48gD+9FNGvvq6yolu8hJBwnh71O/i14X/AJdjsTw3Nz+XvWVdqcVrLtrkpNRQMsuy5064hvlvHmVSw2nPOVK+frVY0OCS2NxAtsZm3BhtTOAR0q/S6qZk7uS32Bucl8gY+Q8qx/VtX1S5u54tJmktrL4RI8PEkhAxwf7o9qk+NnSZK+UHudl3kstTZCyaayoOpIAr6Ds/Le53XaowUOwEJbAPTxrK49MuTeGaz+vRyH/eLK4b5nNX7st2p1XQowvaJWurLAV7naO8hXnG7H2l59/WqjVCL9hyssa9Ba47H2kUElzc3rmOMZZhBx+Bqxyv/bSf+ap/GKiQSCaIfHHJbyDpjcGWg07/ANr/AO4PzhreKwWlJy9lI7Nadb3mszQXaAp3ku7HXgmj+raTo9lEjW9uJXLYKszDFROzen3i6nJdxwB4u+lx/MAyCSKPaupltULRCNhIQQDnketYxS71GzbWcWV+1u49OmM9rYwpLgjcWY8ePjQ/tBfjWYHgv7OCSNvUgqfMHwNEZ4eKF3MPWtYvj6K48vYV1bXLaG5gaSG4lguFWW4bvnjEC469eRyOAOvWocud6HxLIfxWq7rXaDTbzQ7KK/ilS6ieTvFh+xtY5IBBOPDrR5jujjK+Eatz6DP6VnZVKEu/kGlpp5+B63EoUtAzqcruZXC4HPnX0lzdGeFZLibdOwVSt0jBW9h507pzoiy7i43KACnUfEPUen30qLWLLULFhFYiY26iRDI4OZN2Ezznrnqanjr+Bm21xnmHuvfXo9PnWbaXEMgtyFwSoUfa5OTnNZNpGo7rNJJCFUnO6tFt9Tm1WzkktHDvGhRXkOd0jKp5HgMgjqazKwg2wGDGza7BQRjHPT5c1Us5SQEe4plw0u8gkiEkdxC+MhueR8qfuNRsrqVreNleUr/MUAnb6VW7PT1tJ4nupN4dhwABuHyo7FpSQXkm24fZ1EZY4Hy6Gs2opjcXJrC9fR4rDsjYwvJuNuZYR/lSRgo+4CkXTYupPSQfnH+1MfR/biFdSYEAPMp49ic++SfuFe3zYu5/84/MftTUXq05tkeMmiV2WLFZAATiaQH/AFGpGuQGFGJGGebdn/oA/Sk9n9R0qxt3SfULaOZpX3IzgEfEetPaxNFc2q3EEiyRSSfA6HIIAx+YNTAV7K1Pmhdyp5orckChszZzQMagZRc30DQyIv2yPhDZ6f8Avia0eKUnToHDH4rdefdf/NZvq2p3Mt7DdmJoDboQplJIIYeqjzNX/TriG40a3EM0UhWABu7YHacelM+VLko9ClGRUi+6fBPaxR3SvDtlTjfnmnTLcd6jj6mCmcjaefeok0t4OzunyWMhjKq29h5YIGfmc/KhV72sgsLTUIbm6W8uXYrCkTZ2qV8SBxg/OuaqrW8rYxOxbrQemjEiNHBFZxOzGVxFgFzg849gfurOe09nFbyG4i+EyOS5zmhq/SHqthvht47mWEqw2smBkjrk/F+NVbWNc1C+t4pZLiV2jY434/Sml402u32Ar0vgP3FzI0Ko5cgE4KcECj9hMs8KsS5C5PetLlvyxis+sNWMxCoyI/8Aw36fI1ZotZlt7F5L+ZNqj4Y1Xlj4CglXJdYM13Rxs27s/aPb6NbJPHtfaWYMOeSSPzFAtRbF7cY/qP6/tVI7KfSPbnTY4teudSW4jBDXEMpYP5ZXwPQfjVkTVbPVO8udPn7+I9SchujdQeQeK2xrrBOTTelg0ezt7i2fvYY23SPncoOfipWtHu57WJciPu3wvhwVx+dCdM16O0mmtWtpXKStlgQByc/rRXWTN3sXeQFVG4LJuBDZx93SqUk9QST1aBroE0OeMkmjMsZaoxgOaEYTG4e1mmfwm0K6zaw97EVjS6QgqyYVvDgfa5Py9B+qXNld3avYz2lw7wLva124zk4Hw/PrzWcMsbud0ELE+O3B+8Yo52UWKG4naGMI2FJG4kHBPnXUu8JV1uSZxKvMU5qOBvta9zNoehbJD9XWKR5Yd+xW+IDJPjgbsVmq60wBhlXbtJGVPHHpWjazcLFpOmb1BS2ikeXdkbRnPtz86yGWQyyySzYLSMWJ8MnmkqG8OhauwpLcvu3xvx4U29ys8TBlAcj7Ph70Ogmw5jzkHp6GniMnPQ0wYkZoSp9fOpMFyN0ZuFaRMHgsaQzclWPtSHGwOf6qFpEJMDbEDeYGam2Op3Gnzi4s5WikHiPLyI6H51AHwwjHkKsmhaLb3+htdPZzu67l7yMNjO4jwB6DBqpSUV2FGLk+g92V7VfxPVhb3iKk9wSyunQnHTHh0rYO0PEEAzn4+furl/R7sWOqWd2xwIZldiOeAefwzXTXaiRVgt3Ugq0pwR0IxS0oKMtXybRnqS+iNEm5eOlK7ik2U4IqcGUjpVB8jKiiFiJI43weSyCpulWMTTsLeEJlSZCpPAHoTRO70aLvHdoplDHJZSCPuryxjGnpeXEEnfssDfA0ZBHT76es8qE6Wkznw8aUbU2ig/SDLJAtvCPhSdHBAY4GGQ9Ko6DmtO+k3TzP2f0zVY0OFba+RjAcD9VH31mijml6nsRiaxinTcuVHxCvUk3gMeG8aWpOOlRXISQ7TkGtgB64BZNy9RzX1vckA4CFiMHcueK+Rs9ad0oWH8RUan3v1Xnd3XXOOPlVS9EPnwVI9KvfYO70+20OYaiwP9pbYqhiduFJzj8Kz+QBXbu2OwN8OeuPCiukazZ6fbMk1pO8xY/zYrhkyv8ATgHBxzzQWR5RwKLxg7VI0ttUu4YwojWVgoHTbk46+mK2vQrabVdC0uXT4ElupIVeVVIXw65OAaxdJ4ZNZEtsjRwuw+GRtx6DOT70ebXZbRjAs1woTjCOQB+NZ2R5NfgcJYn+m1W+kaxAuZrTaPH+an71IkMlqoNy8MY/xTJ+9Y59W1O509bwQxyll3JDNcASsOuQpz7464oHZan310idyqhz9of/AChxhdHQKgg8g49qcSKIknaASMZzTSjBzT8ZyRnn3pEYY1qulW2r6Vcabcp/InTZwOVPUEeoIB+Vc4a5pNzo+p3FhfJsmhbB8mHUEehHNdNKFz9kdfKqP9MOkWV12Zk1VkKXlmUCSAn4lZ1UqfQZyPX3piizi+P2Y2x1aYduUfDgk+h4qTCy4ZScbhggeXlUNhgnqM9a837RgU/osTGtkHKSYA/qpAii3lmmIY+S1H7wnkmlhtw6EDzqyD72xbpID8qTHZzSN3SRmSR8CPa2Oc+XjSo5DxzUiyuCt/b93/tFlUj3BqpetLXbHl7Ma3aRre3Gmzx26Hc0hA+EA9SOopm+DSXjoFJz4D2FX25u55dJuVu7lpX7lwMAKFBHkKo87qt2HbfjbzsxnpjxrCFnI3tqVaWMuGmdqWhs7eV7Jmv7eIJsDKI5XUbUc+IIA6c5wOapNrE1tdwBxg7hj8qMRJbywqwDNkDDM/I9OFodcsn1mPZG6hG6tIWzyOmenSrXyZHQ446FffpT0e7I4qMPSnE61zh0lAlftAj3FUP6YtWhg7OR6bkme8kDKB0CIwJz88VekYj7JPsKxb6Yr5rjtV9Xz8NtbIo58Wyx/MVtRHZmVryJQZBmmiCKeNJPrXRFBrJr1OWG44XPJ8qURUgafcsiuse4MMjawqiYIka3WQd33pQZycgE+WOKNdmrm1edIp4Y3nAIjaQZHy9aBy2s8QJkidQPErx99K0+5NlewXIAJhkV8eeDnFC1qCjLi9LrdXBaaSOG2eV0yveRRsysxX7GB04/egGVM8e2HvmIAVFOST7DrWmb7bszqt3plu0cMMV3vjUHACuSy9f8LqPlUK41PULDVVtlRNPLQqkm+IhyFPw7f9RpZSx4kPSgpxWsEaZo2rahCCthcbznKsmzHXxbA8KEdorK/wBNnEOpWXcMeUd/tEeY5xV2/jM9mzRyB2P955PtE+viPalSdqx3YEiRsF+yX+LaT5Z6UCtkpeiOiGez/9k=", "type": "news"}, "201": {"title": "This documentary about the first days of COVID-19 in Wuhan will break your heart", "snippet": "In press notes that accompany 76 Days, Wu explains that he had flown to \nShanghai from New York for Chinese New Year. He could already tell ...", "uploaded": "3 hours ago", "url": "https://bgr.com/2020/10/11/coronavirus-lockdown-in-wuhan-shown-in-76-days-documentary/", "thumbnail": "data:image/jpeg;base64,/9j/4AAQSkZJRgABAQAAAQABAAD/2wCEAAkGBwgHBgkIBwgKCgkLDRYPDQwMDRsUFRAWIB0iIiAdHx8kKDQsJCYxJx8fLT0tMTU3Ojo6Iys/RD84QzQ5OjcBCgoKDQwNGg8PGjclHyU3Nzc3Nzc3Nzc3Nzc3Nzc3Nzc3Nzc3Nzc3Nzc3Nzc3Nzc3Nzc3Nzc3Nzc3Nzc3Nzc3N//AABEIAHAAcAMBIgACEQEDEQH/xAAbAAADAQADAQAAAAAAAAAAAAAEBQYDAAIHAf/EADoQAAIBAwMDAAgDBwMFAQAAAAECAwAEEQUSIRMxQQYUIlFhcYGRIzKxFUJioaLh8CVSwWNyc4LRB//EABkBAAMBAQEAAAAAAAAAAAAAAAEDBAIABf/EACQRAAICAgICAgIDAAAAAAAAAAABAgMREgQhMUEiMgUTI3GB/9oADAMBAAIRAxEAPwCPVOKJii5FcROKKgTmtZAdo0oqKOvsacUVHHROMLiP8HI8HNIr8ZuFYH9zn71WrEGXawyD3pbq+lQdOObJTp8M2M5BpTr+e46mai+yctbQs1yyAFVRTz79wz+lIPSmIr0W/iYfpVvp1pKkN8GXG3C8+e9TPprbFLeJvdJ+ta0UZYQiDbWWSCqWPFfV4baaYaHZveXhijXcdhOPtTe69GpgvKkGtSjhm0ycWI9ReOM1o0B39qYRWDwERyjkHg0R6sN/IrsAFUUHt9qKa3BT8op1pGjTaneerWvSEm0t+LKsYwPixA80/b0JuUX8fVtChGP39QXj7A1wBHB6T2R4mSWI/LP6U2stY0+Yjbcquewf2T/OvOtx3ArwAcj4VzJznznOaeqWwZPXbeeGXmKVHz22sDTCEDIBBB/WvFBLIrBhIwPOCD2o231nU7cYhvrhR7t5P61tcWT9nZPakTmut6iyWUo8Y93uIry209NNahYGSaOcZ7PGB+mKd23p1d3EM6y2kY3ADcshAX6EVmXFsSO2RStNN69qcMoQxxsmwjgjK55+1S/p8+dPGBwXGacS+lVlPCpe1nhaX2ep09ykngcj40m9N1zpif8AlFKUHGcdjWyabRPeiU5ttSY84aIjg48g1T3OrTTZHepbQwEvFPjaafrMA3Cg0b+pmYvKFWqySi4tJF7tJt5HfNcu5HinZGGGQ4z76L1uXf8As3AUYugeKL1+GX12NjMp6jsFAjx2U+fPihj4oJPtcSKNxAAHPPivlvNc3VoQYZ3kMigCKEsCnnkfStb2S60+eKVLlopI33LIi8qQe4r0HUbfXI7Z55/TbW2iRd7MggU4+XrWf5VhhTwefr6POvtORtHfJruukWjgkSp9N1azaj69fSpuxAgwi57/ABrug6ZDKeR2qCy6cX0ylRXs6t6MqrKrSRqznCqz4JohPQ2ZvH9VHWXSviqXGYzGytG8aYwc989hVW0ot7Xrk9Rdm4ELjd9KdXdb+vdyZhqO2uCNT0IlbsD9HoiL0OuYlIj7N72zTEa1dM+7cY+MADHv+VHx664mtIPVJJ5J32sUwDGPBx58/Y/KhX+QsnLWLZ0qVjLJ1fRvUEubeOSXbbI2TtxkAHOPvW3pkM6bn/qqarpssSAOfcBU36W20smmNtj5RgxywHH1qqFspzWzEzilB4JHTV2zqfgaNcndQ+mRl7mNQRk55+hot+mIVkfqbizLtAz+U4pnIWZi6fqCalkw2p8rcLROon/X8jH58/0tQ+oSKbQDokfiLscnzmjdTaRr9A+1SDyV8/mNFfVf6bflk7qyj1eBgOeeffkmlrMdu0gcfwjP3pu8L3s349xuA7NkZPxxWkmgKF3G7z/60ppthFaSlZuopw2afxzexukGD5HupVqlzJ1tvqcdp/AoGaY+jmngq890m5QNyp5x8ajvUdcsphLLwM7dXl3mP2RgZzxgU41fUn0jSFju1aUkmNUJPsjxzitIUt42/AVluMe0hGR8Afd86Osp4bmeKC5jSSOSPpyRyrkMBkr9jlflioo8lpavwbcMvYktPv47pd69/IPimunxNBqn7QhnYOVXC8ezgEf3p5eej+mQAmPSkVDx1bYbXT7d65pI2iS1KozDG0EbQwHnHv7fal/vVU9qzWu8cMYJb3OoQBwzO5HMfUKLn6c1Ja3O1slxBLHFEwGCscee/H5jzVjHLNC/VEbpH3G3Hs+Ox71nrun2HpNbbILgQXu3A3pw3nGPP0+1P4n5F7/y+BVtHw+J5lp4Y3CbGKtk4I8cUxMDMAHJbuRnxWBsrnStXFnep054zyMggjHBB8ii5ZxEuWbA+Ne1c02miKpNJpi/U0ddOg6uA3WBOPrTa5tpZ5hKI8DOVyOfnWAuCyq7jCZ4BHPzNMJL4dQDANcn0jTBY7a8DqPZ935ab3On3KQEjOcf7aGgvy0qD3mqu5uA0O3P7vjNAAF/+wP6HWFtFoml2NqNVaRWdoOOgmQTuI7lu2O/OaiLC5XbsVykhOO3GMVIW8ubtXkO4k8k+ab9TD58dmrz+TDbBXV4ZaW90yRLHdQHrRfklU7SB7v8+VaFkmbrwS4kB3DI/L8focfQ1P2V1cyjpB2fGMKfPNPbSAGMmIdNy2RuI+orzJrV9j4lFY6gjFJ1LMJQd8TD8jA9s/PI5+FY67J1od8allXLKc5x7x/nwpHZylEklmYRgSHAYc5PgVr1JJ4xLExjYe1k9lwcc/ag5J9NHJYCrC/VniWTaybhhmPvPmt5hB1F63CO20YHIIHfND3lkj6aeisC3QGV6fsq3Pb7e/zU+2u3VxEtrM7FYz+VowCPhQnxZIMZ5fRZXN+kkkdve4MJIUs6hmHfB7VL6vpqafqS3lrPHJauPw12rhX7EFTn9KZ2eqSzW8URGyMcOcBt2OfpRtwdLuLZoOg0RLbiIgN2aZxb1Q3sYtg5eCLmBMSAkkg4rtKpBA78VSrodkYJUiklaZyGhDjmPHft3HzoO80G+hBfpdRB3aM5x9K9erl02fVksqpRFtgPx1zxzVS6ZGA3NTtsm2QcdjTv1pgPyrmqRR42Dg5FHRXhP5sUDXKU4pjIy1HkN7hdqjPOeaZWeq3UAIikwD3GAal45SoyKLgvgrDcKlnSvSKFJMsorktEZpmLyqvsHPAz3rtZXhgtiJpHWM85zgZ/zxU4l4WOFkwrdwB3pjBa+ubQSj7eRGz/AM6jlVr9hqK22to0gInd3lC4AGQAT5+Pikb2Opxa2ZoLNLmLPUHV27GBHOQSD7/+DWsF08EHQDmTYMJGDwPgTnt9a20/U9QjUGUJKg7lR2+o4rMbJL+gOKMbS5uiziZJ08bliJ592f70X+2XtSNqznIweqcFv/n0rZ9Ujk/DL7s4OQMc5+IrJdUiMapNGZNuRhuzDP8ALjFKaTk3gOcDOzlt7+ESHpxuwwxRzlfmD3oO7u9X06baZcI3CSpGGDfTH60Gz6dcN+C08Mp/dhBYH6VsHvYIXSSy9YtiMEbznH/aScVygjsn39rbj/qCCZzxuO1W/p5/lWoCuCYwdvx7ipbUdkDBrdyYm7AnlfgffTj0VmadJkznbggffP8AxV/EcozSz0xFsVjJ5pXB8q5XKvJznmtFKcZLL9M1nXK44Pg6AILXAUj/AHRk0909ZJLe5vktmuLO1wJpopATHnsSh5A8ZxipUNitop5IzuRiPBHYEe6lyrjLyOjYx9+2I9w6UAyOAZOf7UWmsyKQdgyO3tEj7ZqVjf2sgYGe1HCYYqefHivQ5Syirs9WiuB0ri3UE+UOCawurd0OYQ0sfcZBz9R5pFHcEBecfEDmjYNSeLAjLc9wW4P0pDqx4Dk0ed3O2QnA/c8fat7O8lhc9Paigc5wAB8a7Ne298vTu4wsvZZl7ilF9vhnWMjEQGVI53fGujBS6D5C9Vu/WreWQdwy7iB3/wAzTL0Wn9TBBjwZmAA3dsZ+PxqdshLcuLeBN7yA4TIGSOfNHWly0TBnVlyoKblxiq6oaibH6P/Z", "type": "news"}, "202": {"title": "New Movies to Watch This Week: \u2018The Glorias,\u2019 \u2018On the Rocks,\u2019 \u2018Possessor,\u2019 \u2018The Boys in the Band\u2019", "snippet": "... long to get what was supposed to be a major blockbuster timed to the \nChinese New Year: \u201cJiang Ziya,\u201d from the animation studio responsible ...", "uploaded": "1 week ago", "url": "https://variety.com/2020/film/lists/the-glorias-on-the-rocks-possessor-how-to-watch-streaming-1234790690/", "thumbnail": "data:image/jpeg;base64,/9j/4AAQSkZJRgABAQAAAQABAAD/2wCEAAkGBwgHBgkIBwgKCgkLDRYPDQwMDRsUFRAWIB0iIiAdHx8kKDQsJCYxJx8fLT0tMTU3Ojo6Iys/RD84QzQ5OjcBCgoKDQwNGg8PGjclHyU3Nzc3Nzc3Nzc3Nzc3Nzc3Nzc3Nzc3Nzc3Nzc3Nzc3Nzc3Nzc3Nzc3Nzc3Nzc3Nzc3N//AABEIAHAAcAMBIgACEQEDEQH/xAAbAAABBQEBAAAAAAAAAAAAAAAFAQIDBAYAB//EADYQAAIBAwMCBAQEBQQDAAAAAAECAwAEEQUSITFBEyJRYQYycYEUobHBBxUjUpFCk9HwFiQz/8QAGgEAAwEBAQEAAAAAAAAAAAAAAAIDAQQGBf/EACARAAICAwEAAgMAAAAAAAAAAAABAhEDITESFEEEEyL/2gAMAwEAAhEDEQA/ACcNoVfPHA44qUw+1Emi2gkCkEJJ6V52jui/sCyRpFK7v1PWmG6tlPmOCfeoPiGd1DvAuQ2Qp+nesNd3U0jne/I966IYPS2NdHpcEkEsbMjghR5vaom8FrlZUiG51x4gGD17/lWG0XUpo7lV3E+me9ejxwJJCZoxy3nAz0zSTxKDJSbbB1zGJIW2t174oJbxKHkRAygOApY5PSjciSsjLGG35AVh2Hc1XtdMl3rJcMd+4naD0qKVWEX/AEmM0+IpEEZt3cE9atmPPUcVcjswDx2OOKsfhvak8tmtpaQLaPapPTHehZZdkUvHheJ8+DgDsa0z2wIIIyKga246VrjQvQG8RMoYRkcng965FPhnPq2aKvbYkXC81VEB8MnHUmsa0MumokntQObmH/cFRyzQC3lkWaNgqE+VwexryRbt1XcmA/Y4pRcEkkyENnOcZ59a+h+j7sEG9d1CIW/MmQfKuFyf8VjncAnt9aL/ABN+DE9tBbgeFuMzKSTy2Md/QDpQW5SGCZvDGGY5IHQV0RVI12WbS6EG5pPmHC5716noN/bT6Fbk3MCkJjJkAIyT2rxpv6jAA8jvRXxmhgGOgUUuTF6FPUjqWlQeWS/gYA8YbPH2pn8+0UOqjUIQSehyP2ryF9XkDEbiAKibUHl+dyQf09Kn8RGKVaPbW13RYVBfUrfnpsbd+map3Pxl8P28RdrxyB/bA/7ivJ4blm4DHNW7e1kv5djAbVG4FsgHjn2o+PFdDTCmr/xO1GRyNLsYbaIHAacb3I9eMAfTmh8P8SddTPjC0lHHWHb+hoLqMOy2LbDsD4V8EBqCsa6oYsbXCUrTPVNP/iRa3EeLuweOcZBETgq3pjPSkm+O7cDali23vucZry1HIII6+tWkuFfhuvrSS/Ex3pDKYcF1jYpPVsiimmiF45nuC6jYGXy8MM9jV7R9Bs4LRbzVYhLcOoZI5CQqDnHsTjB56dMVQu9ajuJw7QxTIkmTAwyPQL9CO4o7pFeF/Ujp/wD42tyRPLKvkt0Khe/Jz6D9cD6YuZ2BO8+bvRHTGTVddgt7iVks7hnPhqcABUYqB6cgAU3U9MhsQ00lwDDxtzjexIzgD9+KeMa0I5WDUkEYMkvCil/mjSwMGPmz39O1D7q4a4cEgKq/Ig6KP3qJRVvCJOZIXzT45MVBjmnIecVtCphWzm2nPPSjCzJb2AnDt4s+5O4VVHB9sn9KzkbYHBrU6UZH+H22uuyKU5UqDycH19MVGekXgdqenWjWyTeLIN68x7s8+tY6eMxMVPY1pry8MoAYAcdPT6VnrwhpCfetxN8Fy0Vs1wODSEV3erkjVazrElzcuouSbMkFFB7Y45qosM13bObOX+qrAlc4LDnjPTPT0oFH3z2pVAZugwPakUEuDPJZd06ZBqFtNcNtRSWYjsoFRatqMmpX0ly42qx8qZztFVpGyaaBxTUuiHAZp44pAMVwPJ9q0BGNIKQ9aQnFAFqJsEH0qf8AmVxAjRwPtjYgle2cdfyoxYfCsjQiS9nMRKF/DRckfU0Ce2cybEG7zbcip3Fj7QUu7VxAk4ctHKgZT7EChVwAjBRzjrWxtrB7rRrBRyQmM+wJ/aspqMYW9uFA+U8fcUsHbaHmtIo4wKb3p7nH2rpInQKzLgGrEiMGng4FMFL2oFHqKU8UuMUjUGjT0rl+WkbpSr8tADa0/wAEWEM9xJd3ChhEwWNT03HPP2H61ma1vwgWTT2YYx+J/YUmTUTYrZoIEd57vzEZHWo1023imjEaoHRSWHqSKJoqwiR8ZJPQ9sVVUkMecyHLH/FctlhYbk2dqIDCCiJtX2HH/NANU0sS3Lykr405XygfIAAMCtCsDIviykHaNyoDkDiqlsFi/wDakOZZCSp9BRF1wG7Btj8OQRbJbob2HyoR0Pv612qpbCFrdYw7A+YKM8+5ojqF1FaWZaeQqzg4wOcVlru9kuANiCGAfJGvWnVvYrpAoWtzPJ/Tt2IOQqoM9Bk9OvHNRqjRvuZSpVuhGDkdq38OmWcNk99Zu7WsSP8A1ZFwOcbhyfQY+9YK8u5Lu4knk+ZznHp6CrQn6ElGiIjFMduwriD3pMYFUFEJpQfLSNTgOKDBua3WgQ+Do1nkBTK27P3PJ+1ZHSrT8ZqEMBUlCcvj+0da2yuBL+HcgKVxFgY6dqlleqKQX2Fp5c+Vc8cfWkso8gueg5FVIJB4ZeQ4PrVgXSBMIwwOlc5Q7UJSQF7Ec1StMyOPEO2OMdadPeQIS8hyB6UCvviJikqRWu1GUru3U0YtmN0V55pNV1GS5IJRW2ovYAVFcKI+OGPt2q9aMlvp0Kl4yzDJ84qjcOjE+QH6GqClv4i1G4t7EaLtWNFk8WVAckHHAP8AgH7VlulbnVdOsbpXurhme8b/AOshkOSQMZx07Vm5dLtyx8K4YY6BkzmtxSio0EoSuwVmuxxmuzXE8VYkccA5xXE+lITToYnuJkiiUs7nao9TQBovh6GKK0a4kI8SUlFyP9I/LrS3AZbmEoxzuGNpHr7UXmtotOsUtY23BRyD/q7n8yaH6JELjUecbYPPjpz0x/30rn9Xss41oPg7w4dBwcH3qCW3iyWiLKx7A1ZYhGYdm6j3qjJNEpPiEKPQ0iNBepJKzApyrdDVKCwe4uFgJK5BLnrtUe1XrvVInysFp4g9WOKdpLLi6nmQbywUKoyEH68/tTptIxkt0sYTCmQAccOxA/OgU6JyRgiiV60MgJjfDD3oNOxzzjd6jitijGf/2Q==", "type": "news"}, "203": {"title": "EXCLUSIVE: Samsung Brings Forward S30 Launch, Will Go ...", "snippet": "... advantage of the Lunar New Year peak buying period which was \ninterrupted last year by the outbreak of the COVID-19 epidemic in China.", "uploaded": "4 days ago", "url": "https://www.channelnews.com.au/exclusive-samsung-brings-forward-s30-launch-will-go-after-chinese-new-year-buyers/", "thumbnail": "data:image/jpeg;base64,/9j/4AAQSkZJRgABAQAAAQABAAD/2wCEAAkGBwgHBgkIBwgKCgkLDRYPDQwMDRsUFRAWIB0iIiAdHx8kKDQsJCYxJx8fLT0tMTU3Ojo6Iys/RD84QzQ5OjcBCgoKDQwNGg8PGjclHyU3Nzc3Nzc3Nzc3Nzc3Nzc3Nzc3Nzc3Nzc3Nzc3Nzc3Nzc3Nzc3Nzc3Nzc3Nzc3Nzc3N//AABEIAHAAcAMBIgACEQEDEQH/xAAcAAACAgMBAQAAAAAAAAAAAAAABwUGAQMEAgj/xABAEAACAQMBBgIHBgMFCQAAAAABAgMABBEFBhIhMUFRBxMUIjJhcZGhFTNCgbHBYrLhU3JzkvAjNEVSY4Kio9H/xAAZAQADAQEBAAAAAAAAAAAAAAAAAQIDBAX/xAAhEQACAgIBBQEBAAAAAAAAAAAAAQIRAxIhBBMxUWFBIv/aAAwDAQACEQMRAD8AdNFFFMAooooAKKKKACiiigAooooAKKKKACiiigCO1+C6uNMaOzDs/mIXSOXy2kjDAuob8JIyM5HxHOq7a2u1MEFqgFwi74KpFJEdweblhL5jOSNzgAjHHH3Yg7Hxq0WbHpel6jb9yu5IB8jn6VLW3i3sVOQr6rJA5ON2a1kH1CkCkmmU4yj5RixtNsLa1toGe6LxwhSTNbtH9yAvE+uWEgyxJOQTjPACV08699p2kF9I3k+Q0117HtqWXcUgY3X3lYcQQEweZx1WW12zl9wtNd06U9hcKD8iamYnjmTegdJEPIxsCPpTJKdp2javPZ6YJYrmwkW8ee6jnujMFXc9VAVlyyg4HE8SCxXjXlbfa9wJJDcb6Ku+BLAGZsjzfLx6u6R7G/xBznFWe81nS7LeN5qVnBu8xJOqkfWoC+8S9jLIgTa/bPnkIEeX+QGkB42estbTV4H1G2vUhjE7ee93HJ5u9LKVV0V8AKpT2VOSRxG7g3Cl5c+MWzEalrWLULrtuW+6D8CxFV3UvHVY2xp2zzMOrXNyAfkoP60tkXpOroctFLHYXxcttodU+zdXtYtOnlOLZ1kLJIePqnIGD278uHVnVRAUUUUAFFFFAHxtbXRQjFTVvdWN2oivYgR1PWq7bzXDuI0QTE8kZN7P71I2foFw4iumawc8peLx5945j45rlyYk+T0sHWtfzLlfTbrOgC3i9L0+b0i165GGT496hY5pIhiOV1wd4brEYPf41ZL6w1XRYvNdfNtGHCeE7yEe+q5clWmLoMBjnA6VWCUmuXf0y6qGK9sfHw26fYTahcLBbqMnmx4BR3NWb0PStHUAP6Vcj2nIwB8O1QumSXDlbTTonklfPqoOLVJX2krpkYbW7tUnK5WzhO9IfieQrLNcpat0vXs6OmeLDDarl7fhHHe6h5hO6N0dqipJC/v+FdE00gQyQWoijz7ZG+fmeA/LFcUkjyMSzE1vDGoo5s/VvKz2uSMEcPfT08J/Ez0ryNB2km/2/s2l45+9/gfsex6/HmiENbRggg8jWpyWfaX7UUn/AAn8Szc+RoO0c2Zz6lpeOfveyP7+QB68ufNwfGmIKKKKAPicZXPMZrZAyb4DcPfWtnz0rzQnQqtFktbm6sbdlsbgorD1oW9aOQdRg8qr0pVpGKpuDPBe1b4roiHyzzHI1zyNvOW6mnJRvZImDmlrJ2iZ0O+u7WORLOT0cP8AeyqBvsOgBPKufUFjjyxzvMcnJyWPc1zW9x5YAOcCtE0rSyFn5/pQlGKtLlie8pcvhGAxBO6SAe1YKk1gHFbUkHJhUtlvg8qp7V7U1sSRc13QQC7HGM/4g50rIeSvJwrgjiM08PCjxL9I8nQto5z53BLW8kPt8/Uc9+x68ufNHH1GK7wbB5jkaznIxTND7Q6460UnvCjxL9IEOhbQzZm9m2u3Ptdkfh+QP5Hplw0wPjC60vUbLPpdhdQY5+bCy/qK5KbNttFbIirJ5kbAYPlSyxrn+6CB9K6BrGn3UjrLI5UYC7+4/Tj7atWKyHS+n+ifAzWCMGnA2m7N3gw8VoSerWip9UZKrmqbD20l5G+n3saQzS4KAMfLXicjJPbGMk8apZEyHhkvBQ8GsU19P2a2d0+BRdejTzKTvSSIzk8eHDfA5Efh6V0+laHZA+jsiY5CO3hjx/6yfrS7iGsD9iihhlncJDG8jHkqKSfkKlrfZXaC4GYtHvcd2hKj60wTtTamNFVrmQ49YLdSLg/BCPfUbquqyXFszWkC2rLxNw9t5pA68WBNG7H2UlbZXItidfZgj29vAT/bXcS/TezUxD4daqygXmrWUC9t93/QYrht9QvnkjP25dsgOdyJBGp+R/apRtRna5eNpQFUZd1U8B3xwyKG5BGEP09L4e6bbqXvtpUwOawWxY/r+1da7JbJQe1qOp3RH/JCFz86m9nNAtNWlkhv9SnyhBItwuHQ8iCc/nTBg8OtnQAZUu7jr6906j/w3aS2f6OXbj+CvsdH2cWZRbWFyij27ue5ClfgqrxPblTw0KKeDRrKK6L+csKh/MbLA45E9TWnT9ntG01xJY6bbxSDlJu5f/McmpSrjFryZTmpcJHyk8jITu9RxB61E3L7pJB3fzq5ppOly2zyrAG3fxTXEnYHlkZ4GuqOHRIN0q+lxN2WEO3zOTXNDHqepm6nuLhC8jubt3WO2eSSRj6qKN4n4CrHFp+uxSRi5s7pA9wBCShG8cP/AEq0LrNjatiK8ug3/QgZM/ngViTVijRGCHUlS4bdkYBiZFweDbvTPfvnpW1/DiqnbZW5tH1KHAubO6VuOQ6kVrjt9w+tDu/FatZ1mC2JiafUrbH4MEj6ZrZ9uRFc/awx09Igx/MKjkvgr9uccOQ+Vd6gSRlDxBHGpFNQWaUgDTrlAuSQoGT+WK3GaFfb0mM/4UrL/wDaB0UPS9KunvprW3tGuWjcIkayhGbeyRjPPgDU5JputJYCBtIm85GzvyJkquOQHI/0FWC2u9Kt5vO9DuoJOpVg/wCoFSS6xpEoxLqFxGP44Sf5SabkxaR/Ss6NfXenzK72l1DPCQY2a3KJID7SnoOHx79KdOzeqxXltF5b5ikUNEx9/Sl36Hod5xh19YmbrvPEfrirRpUMMMCx22oRXLBixkNwrMxJ6/66UKXIpY01Vl5ork0+69IjZXwJo8B1z8j9K663uzjap0LCPw8UHLxBm7kk/vXYmxAUY8pcf3c0w6KKHuxfjZN4xhEAH8K4rydl5s8j8qYOB2rNFBsL9dlpjwI4Vg7GBuPlJnvuimBgdqzw7UUGzFvNsBHL7UKk98VxSeGzH7rejPdXP7mmrRSoN2J6Xw21gf7vf3C+4sp/UVyyeHW1I+7mt5B2dF4/I066KNUPuS9iKk8PdrR/w60k+FwF/eudtgNrmJX7DfB/ELyAj6uDT9opaIfdkVjYbQLvQ7AR3zJviJY1RW3sYLEkn/uHDpj31Z6M1q3Jv7Vf8n9apKiG23bP/9k=", "type": "news"}, "204": {"title": "What pandemic? Crowds swarm the Great Wall of China as ...", "snippet": "On January 23, two days before Lunar New Year's Day, the Chinese government \nlocked down Wuhan \u2014 but by then, the virus had already ...", "uploaded": "22 hours ago", "url": "https://www.wishtv.com/news/coronavirus/what-pandemic-crowds-swarm-the-great-wall-of-china-as-travel-surges-during-holiday-week/", "thumbnail": "data:image/jpeg;base64,/9j/4AAQSkZJRgABAQAAAQABAAD/2wCEAAkGBwgHBgkIBwgKCgkLDRYPDQwMDRsUFRAWIB0iIiAdHx8kKDQsJCYxJx8fLT0tMTU3Ojo6Iys/RD84QzQ5OjcBCgoKDQwNGg8PGjclHyU3Nzc3Nzc3Nzc3Nzc3Nzc3Nzc3Nzc3Nzc3Nzc3Nzc3Nzc3Nzc3Nzc3Nzc3Nzc3Nzc3N//AABEIAHAAcAMBIgACEQEDEQH/xAAbAAADAQEBAQEAAAAAAAAAAAADBAUCAQAGB//EADUQAAIBAwMCBAQFBQACAwAAAAECAwAEERIhMRNBBSJRYXGBocEUMpGx8CNC0eHxJFIGFjP/xAAYAQADAQEAAAAAAAAAAAAAAAAAAQIDBP/EACERAAICAQQCAwAAAAAAAAAAAAABAhEhAxIxUUFhEyJx/9oADAMBAAIRAxEAPwD85k8JnsiovrVE6ikqWbOQPgaB+HyxyNWOANq+m8fsbu1t43u5oZlViIhbS5wpxnOST3FSWt1jgScxkxOdnZ8nnGCOfpT3oVAPD7K6vZfw9uI4fZ3C/wCz9apy/wDxq5UESXcRMfCzMMY9R7fGpieIRDHQQtty3b9aPM15JEboQO8SAYeV8Dj0znv9aNzCkKvbvbOUEFvIclBIq6t+Ngf1zXFWaIHrHp7HYbt9K3bDxGRRIcIDnBJAPx3qh07W3B03DO5/OSVG+33rN6lC2oB4fGZZMhZmGMMJGwgz++1XGt4XZXkBMp3QDfIwMY9d/wB6j9eK2y8Mik48zAnPtvms/wD2HTpj87nOSQcfrWScrtAP3dhNcjXHJoCA7Fj9PWp0lusS6X18asbEVybxidiDJI7KD+VSc/OmvEdLSWyQOP6wJB1du9dGmuxMnSWblVdCjIw1KM4PzoLNNAhWROTz3/X7U5CLm2kJmXA23wWHv/Oa7+LTSRKiOpyVKjIx6Z+1ErT9CJErFhlkx7gUBmP5Q3ypu7uA06rDEi9gQMZr0giLp1D5j24oTQF20tHuRhrkR6cnMa7j4nf9q94tBaW05tIjLMdYKzEEHBG+x4371KDG3RWY9TDeXHKse4o+UOmSQ50jCOx5B7E+tZqSRoYRLe0lJ74yNZbP07V65urVIHeMRGXOyYJz7kmtzx2IU6Zmk078HByNhnHFTrqZo4Ag6ec/lGTj9aLtiYY3TyHU3XUhRlS+M5+Nc/FE6tcgYA6QStJRzl5gszIq4yTvvgVn8TI7aI1GCT8KTgTkYuZWbADgb76uT71lZ+kXZNPA2O5Y/wCKTlDrqZlI3322obFnwxA4zgDkVShigLXh970LjqKqtPyQeGODtXHuGnmLLhMksrNwBnt86jJrcjSpJBqlCZHsdPTEp9GwNJ9vXtTqlQFq1uWkKi7YPG4OltWTtznHFdn6SSMsaBY3YqY0HHof91Eazke3bROAW4X7Zq7awmSZn6jaNifJkHHGdvatYPFARUljQAMFLcb8fOszuIwjCMEsOWOcfAUB4ioUsx4yGxk0u08gkGhm0jtWVIC4ZE6mm2kWRMHMYJwPfJ59OKxOIyv9ZjJgjypso9B/PWgXUs0EQVEBXfLqB9uBSkQkZerIw0FTga/zb+xqVHsoYurqPOADsMKBuKnvLlhnIJ5zzXesowempOcggYrRidm6lxl1YAAqc59PhV0kI45iVMRq2/5mO+a3EBHAWjTU5xqc9h3xQJFKaUbOr0HrRkt2WPL9ux/b+elMLOTRSvqLsFAJGGNCwUOGGo4wu9HlEy4jkBw2+eSc0SG3aRgketySMFV5H2/WpcqAWSQo2ygHgCnbMnSQ6NnIGs8Y9qatvA5ZJFRgiL3d9zVqy8Lxe2aNMjr1k8rDGN+ed+O9ZvVjdD2sTi8P6J6k8u6A+XTgjI59u/Pt6VTkmje3n6GhZXXddWNJ3wATsf8AXtV3xCwjkkzPBHKgBBIGGGfUbfQ/Ko8/hA6TtE4kQ+XT3B2AAI7c7HHbuK2jIqkfIy2l7AwadHgGP7hsTjseDSMq5JJfzHkY3r7LF6ZX1QvHGGMjyagi545Ox5J+W9T5LWzuk1Dw9jIsTySdNTGfLzsOO3r9adE0anWBIFkQZLNgMq+Uf5ojon4dwOmFJALad/fbFZmETDKA+UYKZIG3BxRLOaMIQxIcgDVjfNcatIpoCs0U4KEL3AyNiB7UjcJHBE0nWEkiceXTnPbHrVa4mIRohEoiUZLAfX2pFTFcDDRDzdlODVKQqJ1rDLKpEEJMo2YsfymhSwSwBlOWfOkAZ8p+Par1tbmKDRayGLPmPfP8zzREtxgrIxd2IbSfXuT+lG92G0QtLCJ4BJdB9SgZIO59qfjMUEOmBBGCNh3PxoE0hmnXpKSI8ltI2YnG9aaN3kBdSqjc5NCzyNYPPfKihh5ivtTXhFzHJdxXk0StKjZGG3G3/fpS3lwVCADmtwQxxSC4Zn7ZQ9h+lTNJfoWfdRTR3SZ1AZG+e9LXEcfSOCysoYh02b139a+ZtfEXSUMpPmz8hVyS6heJIlbLSpkewII+1ENRtfYq7NNBcCLMixTxsAu/9Nj9qRvfE1giMdpamOedWRnfA0rnBX1ztz6ZFE8W8disUeKKVEmfK62ydB9Btz+1fMWsLJ4XI0peVZNvNg9JsnJOdzxj7V1xT8iYrqkvl1LJge/c1qKNo95JMLtxSJcRFo0UtFHscc/z/NFkcppL4Axgpq3JxWG3oTdlK7nmWF5oow8TbncZFSra5b8WX0jncg4o8bTvGWt8rgYO+xrQsnNyCIMBjhsDAX32/ehUgLFnFCydUM4Zl/vPBrtxaxZ6hcsAMY1YDGkIXcu0XUKqNiCeKaMsayGJiSxAzlsD5VLYNmDcQx6FQ6VA29qDLKdYDPqz5scDHqa7MgPlSHXgDzE1pGEbnUmAu+cbMKmySfJLJlUydzk/EYqhHMroJZWIIGAPn3rBtGbEzSjCk4ztsdziiRMjIyMOoX2ITc7/AF9qV2CPB2K6kAy7FQBz2Gwql4tPNY9G8yZrgRqkaY3Qf+5+w780u1zbeGhicyyqGUYOBAe3HJxv6bUOS6/DRhpGcSHfrPghhgHB9+B/ytoaStORaTawJWkYlBmvDhJCxjOMliSNX1x+lMRtDJG9pJIUctG7yB2CFOxJ98nP0rVhFNe9OSUDp9NlLMuNHnGM4OwPm3qxG0UMc1/PZu8NygtkXqLiXTnGe7LkDf271v5yHjB89/402GnjOk+Zsc7UK4s4WkZhLlc753K7f69qKiJwFKtnPpv2PpQpCSx7RHGNsfKuWnZIeLp2qBlYEjAyRvigyT9TT0yFLE5I70bQ0rpGkTl2zgkbYA9aMtqjXfQTDykcnAzt/NhvQoNsGj1pFBI2pQqs25b0rbQiKUu6Kyg6g5/Nn4UDXDBbq4dDMoUMukkKW7enzpeK+e41R4MkOD/+f5iOwA7belV8M7DFFMTQxITJpORg4z+9be1Zkkkx09BBKuuA+rPB+PypQES28aG5lXclYY1OnOPzNludxx/1dfEI3uCLroqI4jGpX8wxwfbnbfvVR0YuVeR8ZYZ2V40jBg0atLP1CQORxz22HfcelFtYJvx7tb3AeMKcumFKD1OB6VHubiSWecW8DNGxOjvjY/lI+NXLK3t3UTTXcUCqyEpGn5iOVZRz861jCMeBNp8EhJIkhlBhXXrOjUdz5jvj4cfOiok/iCdCUNHGSVWedgi9zt67547VQzbtFrRJDMCczTykYOewGBjHGeKHNO8rQzyMzb+Zm+B7VV5C+h+2ktrRSFlmlXPSaNDp1AqARr5x6YGd6WupmlK7sBHtFGXLCNMdie1AlZUdwRksQV+n+KxJKDqC41Nye3/KFQhNmUwMzMkbnbDHHy2qhY2xmtg/TldJGClxwgI9fjUG4t9V6xgZ2jUByxI533+ho/h93cmYwRrK6FlDqGO2P7v3rPZ7GVZr+y12ojhYSxMG6aH84A31Bj/ilfGLi2edpYV6SKoKKjE8799+cD5YoKQwrPLJeARrrOCD5mHqAd/tWLEwzAxQQm4kxwFORwc9we9aLDG+AT3SS5UO6g8Ds3x32GayWS2SIRqXWYgs5UqCQe3oKfPgsrwxGe6ggGrUOoTkcbbA0xBcKCIDbQSlMmKTJ7bZxTlJYrkS4Frp7qdhEn9ESjPWZQqMdv7u/f1O9UF8K8LtYit3dm4kYDCW2PIc5AJP8+lYvb2ee0YTzvoIywAwMdvtSyoJYItLaW0jJIwMfzvUKh2OW13cND07bTBGjYJiQKX9z/qgx6dVwceZWA1Z7/5zWbHVDrQjJdgduw9a83/kS/0ACOdW+M/egRyJ+kCJl3OrbHO/GPnRegxTM76E59WI+1eQJHl2bqONi9K+I3gHlDZbk/6oA499F1BDkKqEFTWsImlkCkEYJydXwx96RtUtmAuGfB7rnOPetP01dDrByMbHGPasZcktn//Z", "type": "news"}, "205": {"title": "Kung Fu Mulan: Chinese-Made Animated Movie Also Bombs ...", "snippet": "The holiday week is considered a major box office opportunity for homegrown \nmovies, next to Chinese New Year. Kung Fu Mulan, which ...", "uploaded": "1 day ago", "url": "https://bleedingcool.com/movies/kung-fu-mulan-chinese-made-animated-movie-also-bombs-in-china/", "thumbnail": "https://encrypted-tbn0.gstatic.com/images?q=tbn:ANd9GcSVIZwDKaEJbDGQsk7TKHjpijxbjEcunv8xvnLWAGQDl4wB1uPcRZsxbGs&usqp=CAI&s", "type": "news"}, "206": {"title": "China Golden Week holiday pumps up tourism, boon to economy", "snippet": "Travel within China, and sometimes even within cities, was restricted \nbeginning with the Lunar New Year in late January as China fought the ...", "uploaded": "2 days ago", "url": "https://martinsvillebulletin.com/news/world/china-golden-week-holiday-pumps-up-tourism-boon-to-economy/article_acdaeeed-0c2d-5a58-957f-49287d4e39f6.html", "thumbnail": "https://encrypted-tbn0.gstatic.com/images?q=tbn:ANd9GcQPhFq5IpaIP3sL6m7vZNzzQN6x2l1H1FHGu5Xr06Q&usqp=CAI&s", "type": "news"}, "207": {"title": "Cincinnati customs agents seize 1,300 pounds of mooncakes", "snippet": "... harvest and is the second largest festival in China after the Chinese \nNew Year. It has been celebrated in China for more than 3,000 years.", "uploaded": "1 day ago", "url": "https://www.wlwt.com/article/cincinnati-customs-agents-seize-1300-pounds-of-mooncakes/34329627", "thumbnail": "https://encrypted-tbn0.gstatic.com/images?q=tbn:ANd9GcTVrCMwewKPSqCLHqsy5-3a5LlF_1PJEdWEQKPJicrDbQx_GNRt9yj8FG4&usqp=CAI&s", "type": "news"}, "208": {"title": "Trump\u2019s attempted WeChat ban would devastate Chinese American families like mine", "snippet": "I had to cancel my trip to Wuhan for Chinese New Year, which would have \nbeen my first time spending such an important holiday with relatives ...", "uploaded": "1 week ago", "url": "https://www.vox.com/first-person/21496967/trump-wechat-us-ban-tik-tok", "thumbnail": "https://encrypted-tbn0.gstatic.com/images?q=tbn:ANd9GcRgFX9R-rGgVsjCHsoCYaM-kIhictymEDyZaYiVNFA&usqp=CAI&s", "type": "news"}, "209": {"title": "\u2018San Francisco\u2019s Chinatown\u2019 portrays recent history, culture of the famed neighborhood", "snippet": "Yuhan Chen, 6, perfects her calligraphy at a Chinese New Year's event at \nthe Chinese Culture Center of San Francisco. Photo: Dick Evans ...", "uploaded": "2 days ago", "url": "https://datebook.sfchronicle.com/books/san-franciscos-chinatown-portrays-recent-history-culture-of-the-famed-neighborhood", "thumbnail": "https://encrypted-tbn0.gstatic.com/images?q=tbn:ANd9GcTbeiAjRQyuO7O43UYrjjDHHB5c_0Q6KdGTWOfPNgpGt1_E994phLeH_9I&usqp=CAI&s", "type": "news"}, "210": {"title": "Better after Chinese New Year?", "snippet": "AT the 2020 National Housing and Property Summit earlier this week, the \nburning question on everyone's mind was \u201cwhere is the market ...", "uploaded": "3 weeks ago", "url": "https://www.thestar.com.my/business/business-news/2020/09/19/better-after-chinese-new-year", "thumbnail": "https://encrypted-tbn0.gstatic.com/images?q=tbn:ANd9GcTB_DhsD7WYSHRZF801dMIiuEySUaY4wQU0eW4vQtml6-9QsO9oNImnxao&usqp=CAI&s", "type": "news"}, "211": {"title": "Nando's M'sia just greeted everyone Happy Chinese New ...", "snippet": "Welcome to the new year where everyone can potentially catch a flu and die \nbecause someone ate a bat. Belmont Lay | September 27, 2020, ...", "uploaded": "2 weeks ago", "url": "https://mothership.sg/2020/09/nandos-malaysia-year-of-rat/", "thumbnail": "https://encrypted-tbn0.gstatic.com/images?q=tbn:ANd9GcRravbpnfyH_Nz9e6Jj5PJXgEjGCwWfo2y17S9DwWNF9HFCulN7p9i8g5o&usqp=CAI&s", "type": "news"}, "212": {"title": "Vietnam plans seven-day Lunar New Year break", "snippet": "Gardeners work on a peach field in Hanoi's Nhat Tan District ahead of the \nLunar New Year, January 2020. Photo by VnExpress/Giang Huy. The ...", "uploaded": "4 weeks ago", "url": "https://e.vnexpress.net/news/news/vietnam-plans-seven-day-lunar-new-year-break-4162260.html", "thumbnail": "https://encrypted-tbn0.gstatic.com/images?q=tbn:ANd9GcRzgujMLnkvjb5C1cMRWxQu7cdwX6rVOKumgKFbD_pciflMB5niDdPkfNg&usqp=CAI&s", "type": "news"}, "213": {"title": "Genshin Impact\u2019s Update 1.1 Patch Date Is During The Worst Possible Time", "snippet": "Chinese New Year is February 12, so it's clearly tied to that in some way. \nmiHoYo says that this timeline of five week updates is what they're ...", "uploaded": "1 day ago", "url": "https://www.forbes.com/sites/paultassi/2020/10/10/genshin-impacts-update-11-patch-date-is-during-the-worst-possible-time/", "thumbnail": "https://encrypted-tbn0.gstatic.com/images?q=tbn:ANd9GcTefocCHpS4F9xNBrRRiLwwKQ4O0Z5g072GV9cnpzA5WZghQRbNqLPLYCM&usqp=CAI&s", "type": "news"}, "214": {"title": "A WeChat Ban Would End Their Lifeline", "snippet": "Everything changed after WeChat, the Chinese messaging app, was ... even \nsend virtual red envelopes of cash, a Chinese New Year tradition.", "uploaded": "6 days ago", "url": "https://www.nytimes.com/2020/10/05/nyregion/us-wechat-ban.html", "thumbnail": "https://encrypted-tbn0.gstatic.com/images?q=tbn:ANd9GcRkcvKCbsEFml6LNE-nN_J0gr5TNJqPB1KxsAmwu9Y_4fvs0ZZWeDaiJYg&usqp=CAI&s", "type": "news"}, "215": {"title": "85% more peanut allergy anaphylaxis in kids on Halloween", "snippet": "... compares Halloween, Easter, Christmas, Diwali, Chinese New Year, ... \nand vigilance,\u201d say Melanie Leung, a fourth-year medical student at ...", "uploaded": "2 days ago", "url": "https://www.futurity.org/halloween-easter-anaphylaxis-children-2452592-2/", "thumbnail": "https://encrypted-tbn0.gstatic.com/images?q=tbn:ANd9GcTsuoWrVhhSzN-Fa53oxLTcu3plGbkbQe-LIqwvcpq10K07Rafd-3hdVAI&usqp=CAI&s", "type": "news"}, "216": {"title": "How the global pandemic has affected Ohio's prized, multi-million dollar ginseng industry", "snippet": "... and this year is one of those years that has him wondering what the ... \nheels of the Chinese New Year\u2014 a time when Chinese typically give ...", "uploaded": "2 days ago", "url": "https://www.news5cleveland.com/news/state/how-the-global-pandemic-has-affected-ohios-prized-multi-million-dollar-ginseng-industry", "thumbnail": "https://encrypted-tbn0.gstatic.com/images?q=tbn:ANd9GcRAl5YMy-cJREmETxOeo9rWWbPMOeoQbtmNiuyvMK9S8McqRSi4DmShnXE&usqp=CAI&s", "type": "news"}, "217": {"title": "\u201cJiang Ziya: Legend of Deification\u201d Review: A Divine Journey of Self Discovery", "snippet": "Happy Lunar New Year folks! ... was also released last month), these films \nwere meant to be some of 2020's Chinese New Year highlights.", "uploaded": "1 day ago", "url": "https://hype.my/2020/199027/jiang-ziya-legend-of-deification-review-a-divine-journey-of-self-discovery/", "thumbnail": "https://encrypted-tbn0.gstatic.com/images?q=tbn:ANd9GcRwDG2Kd2L2EMal2U3V5CBqsUloI4DgBwDpcH2XKswR8qMAo9O3IB_cA2E&usqp=CAI&s", "type": "news"}, "218": {"title": "Super youthful woman: Former Chinese state media presenter amazes fans with her age-defying looks", "snippet": "Ms Zhou is seen presenting a Chinese New Year show on a regional TV station \nin 2020. The 5ft6in beauty was also the face of Super Variety ...", "uploaded": "5 days ago", "url": "https://www.dailymail.co.uk/news/article-8809785/Super-youthful-woman-Former-Chinese-state-media-presenter-amazes-fans-age-defying-looks.html", "thumbnail": "https://encrypted-tbn0.gstatic.com/images?q=tbn:ANd9GcTq6Ue59RZs7yo0w1mkml5MWRlOBiCh9VbQIh9WyYliNwBg0O4mB25sJwA&usqp=CAI&s", "type": "news"}, "219": {"title": "Halloween and Easter associated with increased rates of ...", "snippet": "Christmas, Diwali, Chinese New Year, and Eid al-Adha were not identified as \nhaving elevated anaphylaxis cases triggered by unknown nuts, ...", "uploaded": "4 days ago", "url": "https://www.2minutemedicine.com/halloween-and-easter-associated-with-increased-rates-of-anaphylaxis-in-canadian-pediatric-patients/", "thumbnail": "https://encrypted-tbn0.gstatic.com/images?q=tbn:ANd9GcRAclDoOMtvXpUh6fWSTXpeUuYVBjQ4xx_r_HiAikz5S7e73u6wyUvTyQs&usqp=CAI&s", "type": "news"}, "220": {"title": "Tourist sites are heaving across China amid Covid international travel restrictions", "snippet": "Besides Chinese New Year, Golden Week is the longest national holiday \nobserved in the country. The name is given to the week because it ...", "uploaded": "1 week ago", "url": "https://www.dailymail.co.uk/news/article-8801069/Tourist-sites-heaving-China-amid-Covid-international-travel-restrictions.html", "thumbnail": "https://encrypted-tbn0.gstatic.com/images?q=tbn:ANd9GcQe7ASGx_4bpNkyMS_InqYodHCF_0rUmnM0nQvPBZEL89KuMJKyxLN-onU&usqp=CAI&s", "type": "news"}, "221": {"title": "China's new claim: COVID broke out in various parts globally last year, we only reported first", "snippet": "Chinese Foreign Ministry spokesperson Hua Chunying said that ... the virus \noutbreak on the first day of the Lunar New Year in January and ...", "uploaded": "2 days ago", "url": "https://www.newindianexpress.com/world/2020/oct/09/chinas-new-claim-covid-broke-out-in-various-parts-globally-last-year-we-only-reported-first-2208146.html", "thumbnail": "https://encrypted-tbn0.gstatic.com/images?q=tbn:ANd9GcSHhLJ_B_VmAxoTskRM500iCyChYqkHZTDozHRBeD3xsDMpu1ArqI0BR2U&usqp=CAI&s", "type": "news"}, "222": {"title": "Chinese Zodiac Animal: What is a Water Ox and what year is it?", "snippet": "The Rat is \"associated with the Earthly Branch and the hours 1-3 in the \nmorning,\" according to ChineseNewYear.net. Other years of the Ox. Years ...", "uploaded": "1 week ago", "url": "https://www.thesun.co.uk/fabulous/horoscopes/12813793/chinese-zodiac-animal-water-ox-horoscope/", "thumbnail": "https://encrypted-tbn0.gstatic.com/images?q=tbn:ANd9GcRd6vFM6y4EjPE2uhWcptm0p_K_XbxkSWKnwlultfhEjyStLIxH4sdfv1c&usqp=CAI&s", "type": "news"}, "223": {"title": "Chinese Presidents' Ideologies \u201cXi Thought\u201d To Be Taught At ...", "snippet": "... and universities across China are set to offer a new ideological and \npolitical course called \u201cXi Thought\u201d at the start of the Chinese New Year.", "uploaded": "23 hours ago", "url": "https://eurasiantimes.com/chinese-presidents-ideologies-xi-thought-to-be-taught-at-top-universities-including-peking-tsinghua/", "thumbnail": "https://encrypted-tbn0.gstatic.com/images?q=tbn:ANd9GcS-DH47wgzo2vgbk15ZCzLERAkq-uCV2dxQxb0w-QaG4CK-TcvDGJgKzJg&usqp=CAI&s", "type": "news"}, "224": {"title": "Millions of Chinese begin traveling for holiday week. Will it be enough to jumpstart tourism industry?", "snippet": "Travel within the country, and sometimes even within cities, was restricted \nbeginning with the Lunar New Year as China fought the spread of ...", "uploaded": "1 week ago", "url": "https://www.usatoday.com/story/travel/news/2020/10/02/chinese-holiday-week-begins-providing-test-tourism-industry/5892801002/", "thumbnail": "https://encrypted-tbn0.gstatic.com/images?q=tbn:ANd9GcSlby06OvjFBrg2l6sCqfOko9PkMxzbgW1VPUgCTyfWz4pFiwaSkdw64Pk&usqp=CAI&s", "type": "news"}, "225": {"title": "The great uncoupling: one supply chain for China, one for ...", "snippet": "Starting in the early 1990s, the Chinese American lawyer helped ... \u201cWhen \nChina ordered factories to keep closed after Lunar New Year to ...", "uploaded": "5 days ago", "url": "https://www.ft.com/content/40ebd786-a576-4dc2-ad38-b97f796b72a0", "thumbnail": "https://encrypted-tbn0.gstatic.com/images?q=tbn:ANd9GcRg3m98AFVQqKMbfguWMEJXtbD35vKdlONkDDptvGOWkSeKyv-6nOgIyMM&usqp=CAI&s", "type": "news"}, "226": {"title": "The full list of LEGO sets retiring in 2020: October update", "snippet": "40372 Police Minifigure Accessory Set 60203 Ski Resort 60206 Jet Patrol \n60207 Drone Chase 60208 Parachute Arrest \u00b7 Chinese New Year.", "uploaded": "2 days ago", "url": "https://www.brickfanatics.com/lego-sets-retiring-in-2020-october-update/", "thumbnail": "https://encrypted-tbn0.gstatic.com/images?q=tbn:ANd9GcRwubGAvBMQX8pSWE1heFLw06r79rvbTFytoxQvFstT4Z1X8c3bohkH_8g&usqp=CAI&s", "type": "news"}, "227": {"title": "Trump vs. Biden: $4K gold target as Brandt eyes Bitcoin \u2018big buy signal\u2019", "snippet": "... then we have Christmas, and it peaks for Chinese New Year,\u201d he told the \nnetwork. \u201cIt's an auspicious time for the consumption of gold, and it's ...", "uploaded": "2 days ago", "url": "https://cointelegraph.com/news/trump-vs-biden-4k-gold-target-as-brandt-eyes-bitcoin-big-buy-signal", "thumbnail": "https://encrypted-tbn0.gstatic.com/images?q=tbn:ANd9GcQ1T-btMQ-w1f0DdOjJr-BHXvTT6BXzznpTGU8xfY1a7AtGqBabFJa_OY0&usqp=CAI&s", "type": "news"}, "228": {"title": "Can we trust Chinese Covid-19 science?", "snippet": "Then, 20 years ago, its focus shifted outward \u2013 to achieving global \nprominence. Among the initiatives that were devised in this new phase \nwere ...", "uploaded": "10 hours ago", "url": "https://www.theguardian.com/science/2020/oct/11/china-coronavirus-covid-19-medical-research", "thumbnail": "https://encrypted-tbn0.gstatic.com/images?q=tbn:ANd9GcQnH2WRmknAfKTF0pLXB3NSyEuLiKIuG_JeRWuzmlTjSzbYk5SWPXafh4I&usqp=CAI&s", "type": "news"}, "229": {"title": "An MBE for Durham markets man Colin Wilkes", "snippet": "... to help organise events including Chinese New Year celebrations, ... \nyears I have worked for Durham Markets Company in the City Centre.\u201d.", "uploaded": "12 hours ago", "url": "https://www.thenorthernecho.co.uk/news/18782640.mbe-durham-markets-man-colin-wilkes/", "thumbnail": "https://encrypted-tbn0.gstatic.com/images?q=tbn:ANd9GcS0Gzx1Y5rxhcSFNi5PlyuKr6i08Gahs3hc6S_wedOR-iRiEtkTQk_bFzo&usqp=CAI&s", "type": "news"}, "230": {"title": "Singapore\u2019s communities and Covid-19", "snippet": "This year, there will be no large-scale Deepavali celebrations and very ... \nNew Year festivities and Chinese New Year hangs in the balance.", "uploaded": "16 hours ago", "url": "https://www.malaymail.com/news/opinion/2020/10/11/singapores-communities-and-covid-19/1911583", "thumbnail": "https://encrypted-tbn0.gstatic.com/images?q=tbn:ANd9GcRRm6ys7rV8VAJ_f-uSiJD2p3pgiogDmFml6cfEsXHcM0mZUdjJ9TzDYiQ&usqp=CAI&s", "type": "news"}, "231": {"title": "SPECIAL REPORT: Women Of The World Stand Up To The Pandemic : Goats and Soda", "snippet": "What we found is that despite the new stresses, women are drawing upon ... \nexpected around the beginning of the Lunar New Year in January.", "uploaded": "1 day ago", "url": "https://www.npr.org/sections/goatsandsoda/2020/10/09/918815890/portraits-of-resilience-how-19-women-around-the-globe-face-the-pandemic", "thumbnail": "data:image/png;base64,iVBORw0KGgoAAAANSUhEUgAAABAAAAAQCAMAAAAoLQ9TAAAAQlBMVEVHcExSis38YCP////xXCJOhMROhMQAAAPwSQA3eL////9IgsUAAAC6zOX5vrCoqKrwQAD2UAU2e8WVlZj7WAv4s6L5aUYcAAAACnRSTlMAgICAgImAgICAtskH5AAAAFJJREFUGJW1jkEOgCAMBFcFLG2hgPr/rwrE+AP2OMlMFlgxR0T7ObbFGD1Qc863mplKSkmAwg9X5Yu18QfKD5rIUEpXeCoygCPXo8eMhuCXHMcLF7oD5Ob0l4EAAAAASUVORK5CYII=", "type": "news"}, "232": {"title": "Will China be buying foreign independent films in the post ...", "snippet": "The big locally produced Chinese New Year films that were delayed by Covid \nare being rolled out during the National Day holidays (October ...", "uploaded": "5 days ago", "url": "https://www.screendaily.com/features/will-china-be-buying-foreign-independent-films-in-the-post-covid-era/5153789.article", "thumbnail": "https://encrypted-tbn0.gstatic.com/images?q=tbn:ANd9GcQ-OfqntottzirW5mC2II53Xt_00kqAp5cRhUWLzsZgRSS_JAFyOOnXj-8&usqp=CAI&s", "type": "news"}, "233": {"title": "Holidays Not All Fun for Children With Nut Allergies", "snippet": "A new study examining the link between peanut and tree-nut anaphylaxis in \n... Easter, Christmas, Diwali, Chinese New Year and Eid al-Adha.", "uploaded": "5 days ago", "url": "https://www.technologynetworks.com/applied-sciences/news/holidays-not-all-fun-for-children-with-nut-allergies-341248", "thumbnail": "https://encrypted-tbn0.gstatic.com/images?q=tbn:ANd9GcQpdTJBEng7dbU11Krn_DEG21VvwLInIADbKouu1Xw&usqp=CAI&s", "type": "news"}, "234": {"title": "Holidays linked to severe spike in nut allergies among children", "snippet": "Researchers compared anaphylaxis at Halloween, Easter, Christmas, Diwali, \nChinese New Year and Eid al-Adha. Data from across the country.", "uploaded": "5 days ago", "url": "https://www.news-medical.net/news/20201005/Holidays-linked-to-severe-spike-in-nut-allergies-among-children.aspx", "thumbnail": "https://encrypted-tbn0.gstatic.com/images?q=tbn:ANd9GcTC9zKI6_ewzTP0Rn_ODe_Sl0xKxY0nCwq5GWV4NsFQdr-1YMrRJZ4Ml5I&usqp=CAI&s", "type": "news"}, "235": {"title": "Tracing cultural footprints of Chinese characters_china.org.cn", "snippet": "China has a tradition of treasuring and revering Chinese characters and ... \nShi recalled on Chinese New Year's Eve when he was young, his ...", "uploaded": "2 days ago", "url": "http://www.china.org.cn/arts/2020-10/09/content_76788564.htm", "thumbnail": "data:image/png;base64,iVBORw0KGgoAAAANSUhEUgAAABAAAAAQCAMAAAAoLQ9TAAAAnFBMVEVHcEzjDl330Nvv7+//+v3/+vz4+Pj+/v76x9n/9/ri4+PR0NC7u7vKysr1pcDylrWxsbHwi6343ef/sseryL751+LgAkLeACikpaTiM17qZ4vtiKL50t7qVX7eADfIw8TlTHLyrL30usr////xnrdtcG/H1NC+nabkKV7hIlLrepWVlZSOk5J4eHcyOTb+5/Dag5d/PlKYf4funa8ovCEZAAAAFnRSTlMAe8Thh3hAM3YqzkCOyYSA0oDSvyOJnivHVQAAAJdJREFUGJV1j8cOwzAMQ5U0ie3uKccre3e3//9vNdxTipQXgY8CCAJMKVqMfbDajvyyPl+/wS5wl1xudRwB00nf+44c2ucRmCqk1sJaJrs0DmmFkqsSCZBMlc3LGD9RmREYwgbL+4MPzHtXaCRS+8E5tgDekCdcJ9SWrGkTA5xQdFXBQ1eTWgD7PBdYEAfm6c8WMpuc+EcfY+wLgP+6d9YAAAAASUVORK5CYII=", "type": "news"}, "236": {"title": "Air Quality Response in China Linked to the 2019 Novel ...", "snippet": "On 23 January 2020, 2 days before the Chinese New Year (CNY) celebration, \nthe Chinese government imposed a \u201clockdown\u201din Hubei province, ...", "uploaded": "5 days ago", "url": "https://agupubs.onlinelibrary.wiley.com/doi/10.1029/2020GL089252", "thumbnail": "https://encrypted-tbn0.gstatic.com/images?q=tbn:ANd9GcSkWu89r6VjC_vwvXoakLm_7YLcqQwUjC6fFScEp-G1wxYCW62p6lvW688&usqp=CAI&s", "type": "news"}, "237": {"title": "2 Chinese nationals accused of withholding information from ...", "snippet": "Hu flew in from Wuhan, China, on Jan 22 to celebrate Chinese New Year with \nher. He was confirmed to be infected with Covid-19 on Jan 31, ...", "uploaded": "2 days ago", "url": "https://www.straitstimes.com/singapore/courts-crime/2-chinese-nationals-accused-of-withholding-information-from-covid-19-contact", "thumbnail": "https://encrypted-tbn0.gstatic.com/images?q=tbn:ANd9GcSrAZShbFGQWAmhMiNqTdtvapoVNTRenmpPHHquuV5DMier_SBmejaa9KM&usqp=CAI&s", "type": "news"}, "238": {"title": "Tiancheng Woodblock New Year Painting Old Shop \u00ab China Travel Tips \u2013 Tour-Beijing.com \u2013 Wonderfully Curated News", "snippet": "Traditionally, when Chinese lunar new year ( Spring Festival ) comes, \nfamilies would paste new year paintings on their door frames and houses ...", "uploaded": "1 day ago", "url": "https://wcregisteronline.com/2020/10/09/tiancheng-woodblock-new-year-painting-old-shop-china-travel-tips-tour-beijing-com/", "thumbnail": "data:image/png;base64,iVBORw0KGgoAAAANSUhEUgAAABAAAAAQCAYAAAAf8/9hAAABs0lEQVR4AWL4//8/RRjO8Iucx+noO0MWUDo16FYABMGP6ZfUcRnWtm27jVPbtm3bttuH2t3eFPcY9pLz7NxiLjCyVd87pKnHyqXyxtCs8APd0rnyxiu4qSeA3QEDrAwBDrT1s1Rc/OrjLZwqVmOSu6+Lamcpp2KKMA9PH1BYXMe1mUP5qotvXTywsOEEYHXxrY+3cqk6TMkYpNr2FeoY3KIr0RPtn9wQ2unlA+GMkRw6+9TFw4YTwDUzx/JVvARj9KaedXRO8P5B1Du2S32smzqUrcKGEyA+uAgQjKX7zf0boWHGfn71jIKj2689gxp7OAGShNcBUmLMPVjZuiKcA2vuWHHDCQxMCz629kXAIU4ApY15QwggAFbfOP9DhgBJ+nWVJ1AZAfICAj1pAlY6hCADZnveQf7bQIwzVONGJonhLIlS9gr5mFg44Xd+4S3XHoGNPdJl1INIwKyEgHckEhgTe1bGiFY9GSFBYUwLh1IkiJUbY407E7syBSFxKTszEoiE/YdrgCEayDmtaJwCI9uu8TKMuZSVfSa4BpGgzvomBR/INhLGzrqDotp01ZR8pn/1L0JN9d9XNyx0AAAAAElFTkSuQmCC", "type": "news"}, "239": {"title": "Snap's plans to take on Asia amid growing competition", "snippet": "One of the early pioneers of the short-video format, 9-year-old ... rolled \nout augmented-reality lenses for holidays such as Chinese New Year, ...", "uploaded": "4 days ago", "url": "https://www.prweek.com/article/1696535/snaps-plans-asia-amid-growing-competition", "thumbnail": "https://encrypted-tbn0.gstatic.com/images?q=tbn:ANd9GcTO0T1FHpdYHLXE5HzItkuL9VNmkTRhAZU3ynb-K7cdO2JYKTxmChnkZno&usqp=CAI&s", "type": "news"}, "240": {"title": "Time for celebrations", "snippet": "This year the Zhongqiu Jie (Mid-Autumn Festival), celebrated on the ... \nApart from the Spring Festival, which is known as Chinese New Year ...", "uploaded": "6 days ago", "url": "https://www.thestar.com.my/opinion/columnists/colours-of-china/2020/10/05/time-for-celebrations", "thumbnail": "data:image/png;base64,iVBORw0KGgoAAAANSUhEUgAAABAAAAAQCAMAAAAoLQ9TAAAAP1BMVEXaISj////pgITbKTDofIDys7X0wcPytbjePkTdMzr429zcLzbwpqj99/jqh4vlaW754uL77OzjXGHdOD7iUli0HYB8AAAAVUlEQVQYlY2OzQKAIAiDHRpa/pfv/6xxE0612wb7wLmf8uHgmLY/L4jyDgpq66QaA2wR0mgmCEJgr5M+ATI7CSjbyb3bbFCVxlBvkDDjowB5LTX+0gvbtAGzEH5/zAAAAABJRU5ErkJggg==", "type": "news"}, "241": {"title": "Emails reveal NC\u2019s early steps to prepare for pandemic", "snippet": "... expected increase in travel for the lunar new year. These ports of \nentry account for ~75% of the travelers arriving to the US from Wuhan City.", "uploaded": "2 days ago", "url": "https://carolinapublicpress.org/38475/emails-reveal-ncs-early-steps-to-prepare-for-pandemic/", "thumbnail": "https://encrypted-tbn0.gstatic.com/images?q=tbn:ANd9GcTf5q2e_CYClVvVwsfLQ0rGEGdqZKP9fVwzOzaEr0MdPdE0T_WfJyCzO0E&usqp=CAI&s", "type": "news"}, "242": {"title": "Mental Health Day: How to boost your staff morale", "snippet": "... International Women's Day and Chinese New Year. An Employee Assistance \nProgramme and weekly mindfulness sessions were offered, ...", "uploaded": "2 days ago", "url": "https://www.hcamag.com/nz/specialisation/workplace-health-and-safety/mental-health-day-how-to-boost-your-staff-morale/235769", "thumbnail": "https://encrypted-tbn0.gstatic.com/images?q=tbn:ANd9GcTNTMOOMrgnhQxuac0bZ-4_lpVvPxukXCTJ7fTVtWgQGD5o2ZES2ZoShws&usqp=CAI&s", "type": "news"}, "243": {"title": "Chinese Zodiac Animal: What is a Water Goat and what year is it?", "snippet": "The Goat is \"associated with the Earthly Branch and the hours of 1-3 in the \nafternoon,\" according to ChineseNewYear.net. Other years of the Goat.", "uploaded": "2 days ago", "url": "https://www.thesun.co.uk/fabulous/horoscopes/12883775/chinese-zodiac-water-goat-horoscope-calendar/", "thumbnail": "https://encrypted-tbn0.gstatic.com/images?q=tbn:ANd9GcSLl4qiIZoCAiJR9R_s4Kddp76OCZOAHrB5exmDQtNPp9Klc9JgCCFel-4&usqp=CAI&s", "type": "news"}, "244": {"title": "Add some weight with pork belly - SHINE News", "snippet": "It's a Chinese New Year signature dish and the flavor of the meat changes \ndrastically over time. When cured pork belly meat is steamed or ...", "uploaded": "2 days ago", "url": "https://www.shine.cn/feature/taste/2010097458/", "thumbnail": "https://encrypted-tbn0.gstatic.com/images?q=tbn:ANd9GcQguRZgQMZ8JAa_ufxJU45lseT_B2xeASxtO03--kpaHddGZCaTBnULTyk&usqp=CAI&s", "type": "news"}, "245": {"title": "Should Halloween and Bonfire Night be cancelled this year?", "snippet": "... off fireworks between 11pm and 7am, except for: Bonfire Night, when the \ncut off is midnight, New Year's Eve, Diwali and Chinese New Year, ...", "uploaded": "2 days ago", "url": "https://www.dailypost.co.uk/whats-on/family-kids-news/should-halloween-bonfire-night-cancelled-19076844", "thumbnail": "https://encrypted-tbn0.gstatic.com/images?q=tbn:ANd9GcSFRL1DmcEUHA60s2o86Iig4tw4zNq9lqKNZRxcsT8kJ-2WFxbBk7HvDKQ&usqp=CAI&s", "type": "news"}, "246": {"title": "Asia Briefing kicks off with cherry boom", "snippet": "\u201cCherries have seen spectacular growth in Asian markets, particularly \naround Chinese New Year. China imported 230,000 tonnes of cherries in ...", "uploaded": "4 days ago", "url": "http://www.fruitnet.com/eurofruit/article/183145/asia-briefing-cherries", "thumbnail": "https://encrypted-tbn0.gstatic.com/images?q=tbn:ANd9GcSwopA0yP3lc9OIvX7xSNNC98ccVBcxq5yPJXZyEGSr1S9IuppaE_a817E&usqp=CAI&s", "type": "news"}, "247": {"title": "S.F.-Marin Food Bank ratifies union contract after yearlong battle where workers alleged institutional racism", "snippet": "An added floating holiday allows the food bank's employees to celebrate \nJuneteenth, Lunar New Year or another holiday of their choosing.", "uploaded": "4 days ago", "url": "https://www.sfchronicle.com/food/article/S-F-Marin-Food-Bank-ratifies-union-contract-15626259.php", "thumbnail": "https://encrypted-tbn0.gstatic.com/images?q=tbn:ANd9GcRsWqkSjlCrqmiMCv2aeSPY8ZJp6Se7v6ZkOZZe4Kz-MAxQgGMStvKqNkg&usqp=CAI&s", "type": "news"}, "248": {"title": "Family Meal at Ho Lee Fook With Chef Jowett Yu", "snippet": "\"Restaurants are open on holidays, Christmas, New Year's, Chinese New \nYear\u2014when everyone else is playing, we're here working,\" Yu says.", "uploaded": "4 days ago", "url": "https://hk.asiatatler.com/dining/ho-lee-fook-jowett-yu-family-meal", "thumbnail": "https://encrypted-tbn0.gstatic.com/images?q=tbn:ANd9GcRbhPONP0-bO3G18C3_srebb0B9XAZzf0LdYZxHn5ed2_G6furru_odSoU&usqp=CAI&s", "type": "news"}, "249": {"title": "Chinese Zodiac Animal: What is a Water Dragon and what year is it?", "snippet": "The Dragon is \"associated with the Earthly Branch and the hours of 7-9 in \nthe morning,\" according to ChineseNewYear.net. Other years of the ...", "uploaded": "5 days ago", "url": "https://www.thesun.co.uk/fabulous/horoscopes/12854650/chinese-zodiac-water-dragon-horoscope-calendar/", "thumbnail": "https://encrypted-tbn0.gstatic.com/images?q=tbn:ANd9GcQntkv8I9mUXWCd8NWAm9xQUkv6pGm_8Jp-8bq9-UMKwSxHy7Th5bOeCy4&usqp=CAI&s", "type": "news"}, "250": {"title": "THE PIVOT: Chinese junk tour boat operator leaves P.E.I. for Asia-adjacent B.C.", "snippet": "His 40-year-old wife then took their nine-year-old daughter, Dominica, to \nher hometown for the Chinese New Year celebrations and got ...", "uploaded": "1 week ago", "url": "https://www.capebretonpost.com/business/regional-business/the-pivot-chinese-junk-tour-boat-operator-leaves-pei-for-asia-adjacent-bc-503891/", "thumbnail": "https://encrypted-tbn0.gstatic.com/images?q=tbn:ANd9GcToCn-MLyHl5mnZ9M-zqgu6ggyX321X7IsGbmO99GydSmJmVHqgBfUjVJI&usqp=CAI&s", "type": "news"}, "251": {"title": "Wegmans hits a home run with surge in US demand", "snippet": "With this order, Wegmans' order queue is now stretched until Chinese New \nYear. \u201cYou can say it is a happy problem for us as the customer is ...", "uploaded": "4 days ago", "url": "https://www.theedgemarkets.com/article/wegmans-hits-home-run-surge-us-demand", "thumbnail": "https://encrypted-tbn0.gstatic.com/images?q=tbn:ANd9GcT1eZOcfjFEuGQCi_zcFQWDgQHOzqoHLUs4CGk7jsKdIDp2baYBWFD0iDs&usqp=CAI&s", "type": "news"}, "252": {"title": "Ultimate guide to year-end online shopping events 2020 ...", "snippet": "Ultimate guide to year-end online shopping events 2020 (10.10, 11.11, ... \nitems in preparation for Chinese New Year (Feb 12 and 13, 2021)! ...", "uploaded": "4 days ago", "url": "https://www.asiaone.com/lifestyle/ultimate-guide-year-end-online-shopping-events-2020-1010-1111-black-friday-cyber-monday", "thumbnail": "https://encrypted-tbn0.gstatic.com/images?q=tbn:ANd9GcQ0aYmFvFdugblameHhV4ZCRYRllLTLNaM-onvpXbz9XLQWoCVfZbUFozY&usqp=CAI&s", "type": "news"}, "253": {"title": "Another big drop in beef exports", "snippet": "... off a low base, but USMEF says demand will be strong for US beef for \nthe remainder of the year - including purchases for Chinese New Year.", "uploaded": "2 days ago", "url": "https://www.queenslandcountrylife.com.au/story/6957429/slide-in-beef-exports-ongoing/", "thumbnail": "https://encrypted-tbn0.gstatic.com/images?q=tbn:ANd9GcRYViu1KhzGKxnwoHCVJFW60v8ZuJx3QlqhjwbkWyKlYTq1_iTyM1Ku7So&usqp=CAI&s", "type": "news"}, "254": {"title": "Chinese New Year Concert in Chinatown Celebrates Culture ...", "snippet": "The Chinese New Year, also called Lunar New Year, celebrates the start of a \nnew year on Chinese traditional calendar. It is a week-long ...", "uploaded": "Feb 4, 2020", "url": "https://freespiritmedia.org/features-search/2020/2/4/chinese-new-year-concert-in-chinatown-celebrates-culture-by-featuring-award-winning-performances-and-diverse-audience", "thumbnail": "https://encrypted-tbn0.gstatic.com/images?q=tbn:ANd9GcT65xnGL7xFT2ardZgCvPVmNjTdgQTZ6eETkMDNYfcnX1pmtnjnY9lY0iE&usqp=CAI&s", "type": "news"}, "255": {"title": "A close look at Vietnam's largest bus station in HCMC", "snippet": "Workers are scurrying to clean up HCMC's new Mien Dong (Eastern ... \ncongestion across inner-city areas during Lunar New Year, and other ...", "uploaded": "3 days ago", "url": "https://e.vnexpress.net/photo/news/a-close-look-at-vietnams-largest-bus-station-in-hcmc-4173133.html", "thumbnail": "https://encrypted-tbn0.gstatic.com/images?q=tbn:ANd9GcQp9h3FAg3IQrwV8YkntcLnTk6HIFA2KS5rixD3Y96qKjH_i9EC519lihQ&usqp=CAI&s", "type": "news"}, "256": {"title": "Chinese New Year: What does the year of the rat symbolize and more questions answered", "snippet": "Corresponding with the first new moon of 2020, Chinese New Year \u2013 also \nknown as Lunar New Year or Spring Festival \u2013 occurs on Saturday.", "uploaded": "Jan 24, 2020", "url": "https://www.usatoday.com/story/life/2020/01/24/chinese-new-year-questions-answered/4552531002/", "thumbnail": "https://encrypted-tbn0.gstatic.com/images?q=tbn:ANd9GcRgTT7Q5mNZYLv1nXXJ-N7-KWg113LXCi5Q-246JyM8iaGZgxjzpAYUpC4&usqp=CAI&s", "type": "news"}, "257": {"title": "Year of the Rat: Celebrating Lunar New Year", "snippet": "The Lunar New Year is an annual celebration in many Asian cultures to \ncommemorate the beginning of the lunar calendar. This year it began ...", "uploaded": "Jan 31, 2020", "url": "https://everettclipper.com/11716/culture/year-of-the-rat-celebrating-lunar-new-year/", "thumbnail": "https://encrypted-tbn0.gstatic.com/images?q=tbn:ANd9GcTL36ogzthmMysEZNIRLrFxMTHP9KPv4v43lvvt3Uz0bJ1njAzC1T0LLD8&usqp=CAI&s", "type": "news"}, "258": {"title": "Officials postpone Lunar New Year festival at NorthPark Center, draw backlash", "snippet": "Organizers have postponed a Lunar New Year celebration that was planned for \nSaturday at NorthPark Center, citing sensitivity to the ongoing ...", "uploaded": "Jan 30, 2020", "url": "https://www.dallasnews.com/news/public-health/2020/01/30/move-to-postpone-lunar-new-year-festival-at-northpark-center-draws-criticism/", "thumbnail": "https://encrypted-tbn0.gstatic.com/images?q=tbn:ANd9GcQOVeunZO8c6J3O05fZ1vZdYnrJJxP3NPnhChuCUHd0a1pZesQu0MviPzw&usqp=CAI&s", "type": "news"}, "259": {"title": "Chinese New Year recipe: Easy dumplings symbolize wealth and prosperity", "snippet": "Chinese New Year began Jan. 25 and it's the year of the rat. Despite \ncelebrations being canceled or extremely scaled back in China, the \n15-day ...", "uploaded": "Feb 1, 2020", "url": "https://www.freep.com/story/life/food/2020/02/01/zodiac-animal-chinese-new-year/4612608002/", "thumbnail": "https://encrypted-tbn0.gstatic.com/images?q=tbn:ANd9GcS7ls0hwa5VCqUHbRTa-vg4UZud7JqntnMOnIPwfCrdxJcjKlmFVxOkEK4&usqp=CAI&s", "type": "news"}, "260": {"title": "VGK Announce Plans For Chinese New Year Celebration On ...", "snippet": "It celebrates the beginning of the new year on the traditional Chinese \nlunar calendar. Each year is assigned one of 12 Chinese zodiac animals, ...", "uploaded": "Feb 8, 2020", "url": "https://www.nhl.com/goldenknights/news/vgk-announce-plans-for-chinese-new-year-celebration-on-february-8/c-314478292", "thumbnail": "https://encrypted-tbn0.gstatic.com/images?q=tbn:ANd9GcS5MdA1Lran_gqX_EFjPBUT3ePO1N2bSm_dh54_X8rgheI-ze3LvOcdm1M&usqp=CAI&s", "type": "news"}, "261": {"title": "Lunar New Year 2020 events around Phoenix: 8 ways to celebrate the Year of the Rat", "snippet": "According to the lunar calendar, the 2020 Chinese new year starts with the \nnew moon on Jan. 25. That date marks the beginning of China's 15- ...", "uploaded": "Jan 17, 2020", "url": "https://www.azcentral.com/story/entertainment/events/2020/01/17/lunar-new-year-2020-date-animal-chinese-new-year-phoenix-events-year-of-the-rat/2846580001/", "thumbnail": "https://encrypted-tbn0.gstatic.com/images?q=tbn:ANd9GcQaXHdt-GvU97QYP2E8dRfoJjk-sqmEpIWw8BeQRxAU-8a78BHkwU7ahOs&usqp=CAI&s", "type": "news"}, "262": {"title": "Golden Dragon Parade Will Go On in Celebration of Chinese New Year", "snippet": "Golden Dragon Parade Will Go On in Celebration of Chinese New Year. \nSurrounding cities that cancelled their celebrations amid coronavirus ...", "uploaded": "Feb 1, 2020", "url": "https://www.nbclosangeles.com/news/local/golden-dragon-parade-will-go-on-in-celebration-of-chinese-new-year/2302297/", "thumbnail": "https://encrypted-tbn0.gstatic.com/images?q=tbn:ANd9GcQF7fNtJ9QcFc-bBciQpLiI9xyJrdOjTEzBxUne5pUrE9i8gwyjEki1yCE&usqp=CAI&s", "type": "news"}, "263": {"title": "2019 v. 2020 Lunar New Year photos show impact of coronavirus outbreak - Insider", "snippet": "The novel coronavirus outbreak has affected one of the most important \ncultural holidays in the Chinese culture: Lunar New Year.", "uploaded": "Jan 30, 2020", "url": "https://www.insider.com/photos-compare-lunar-new-year-celebration-impact-wuhan-coronavirus-outbreak-2020-1", "thumbnail": "https://encrypted-tbn0.gstatic.com/images?q=tbn:ANd9GcS5xXtB2qEnV2jTuFbOr-vRgdMEVUaS2wApmpD80Er74AbwqQoNZsyFDLw&usqp=CAI&s", "type": "news"}, "264": {"title": "Westbrook Chinese New Year celebration goes on despite ...", "snippet": "The Friendship Association and the Confucius Institute at the University of \nSouthern Maine host the yearly event. The Lunar New Year is often ...", "uploaded": "Feb 2, 2020", "url": "https://bangordailynews.com/2020/02/02/news/westbrook-chinese-new-year-celebration-goes-on-despite-coronavirus-fears/", "thumbnail": "https://encrypted-tbn0.gstatic.com/images?q=tbn:ANd9GcTmcOEDCOHd0NIf_SZfKcPwbDH6jnDpaAxkoUgOI4uBB16--xcG28ZeT4Y&usqp=CAI&s", "type": "news"}, "265": {"title": "China cancels Lunar New Year events over deadly virus fears", "snippet": "Beijing has canceled mass Lunar New Year celebrations and put ... are \nplanning to travel for the Chinese New Year holidays this weekend.", "uploaded": "Jan 23, 2020", "url": "https://www.dw.com/en/china-cancels-lunar-new-year-events-over-deadly-virus-fears/a-52121516", "thumbnail": "https://encrypted-tbn0.gstatic.com/images?q=tbn:ANd9GcTsKoLpYdn6vhbsEmGPoRspdnzgP2MgyuIiTQlTYNviFjlYttH3KB3xGq0&usqp=CAI&s", "type": "news"}, "266": {"title": "Chinese New Year celebrations in Las Vegas | 2020", "snippet": "LAS VEGAS (KTNV) \u2014 Here is a list of Lunar New Year celebrations throughout \nLas Vegas. BELLAGIO HOTEL-CASINO Bellagio Conservatory ...", "uploaded": "Jan 16, 2020", "url": "https://www.ktnv.com/all-lists/lunar-new-year-celebrations-in-las-vegas-2020", "thumbnail": "https://encrypted-tbn0.gstatic.com/images?q=tbn:ANd9GcRvuyxgZYIihbD-pVnbUHSDIyJcmsTtZ13jEK4S0I7VHnBypm90KyjXmcg&usqp=CAI&s", "type": "news"}, "267": {"title": "Chinese New Year Celebration at Bayou View Elementary", "snippet": "The Chinese New Year officially kicks off tomorrow, but today students in \nGulfport got to experience all that the Chinese culture and New Year's ...", "uploaded": "Jan 24, 2020", "url": "https://www.wxxv25.com/2020/01/24/chinese-new-year-celebration-bayou-view-elementary/", "thumbnail": "https://encrypted-tbn0.gstatic.com/images?q=tbn:ANd9GcTMiDgJbl9FUQo0ZUNv88DuaKPVZTZJ0lqENi5EgLrGsGIXUwYROCmKmdU&usqp=CAI&s", "type": "news"}, "268": {"title": "Here's A List Of Chinese New Year Celebrations And Events ...", "snippet": "Installations include the Chinese Four Symbols \u2014 the Azure Dragon, the \nVermilion Bird, the White Tiger and the Black Tortoise \u2014 and the 12 ...", "uploaded": "Jan 24, 2020", "url": "https://wamu.org/story/20/01/24/heres-a-list-of-chinese-new-year-celebrations-and-events-coming-to-the-washington-area/", "thumbnail": "https://encrypted-tbn0.gstatic.com/images?q=tbn:ANd9GcRyUoJiclFOHDrP47qPCwixqE2mTogn-xWHdEEVuEnnXlaG96n1WRWZqUw&usqp=CAI&s", "type": "news"}, "269": {"title": "Coronavirus worries don\u2019t dampen SF\u2019s Chinese New Year Parade", "snippet": "San Francisco's Chinese New Year's Parade, complete with lion dancers, \ndragons and firecrackers, took place without disruptions Saturday, ...", "uploaded": "Feb 9, 2020", "url": "https://www.sfchronicle.com/bayarea/article/Coronavirus-worries-don-t-dampen-SF-s-Chinese-15041863.php", "thumbnail": "https://encrypted-tbn0.gstatic.com/images?q=tbn:ANd9GcSjlckDlghCFXfAJuF9xhnH6MIwlg1ORPc8uDEvGOr03XR-TWi4RP98R7U&usqp=CAI&s", "type": "news"}, "270": {"title": "Beijing Braces For Coronavirus Cases As Lunar Holiday Ends", "snippet": "Millions of people in China have been returning home from the Lunar New \nYear holiday and heading back to work. The holiday's end date was ...", "uploaded": "Feb 6, 2020", "url": "https://www.npr.org/sections/goatsandsoda/2020/02/06/802257287/beijing-braces-for-coronavirus-cases-as-lunar-holiday-ends", "thumbnail": "https://encrypted-tbn0.gstatic.com/images?q=tbn:ANd9GcSnJkJQLl1gpuwba22OF6xTxfNm6R2iOyQvrkJ-OePiZrcvfY864-aXH7Y&usqp=CAI&s", "type": "news"}, "271": {"title": "The Coronavirus' Impact on the Lunar New Year", "snippet": "The Lunar New Year is typically a time for celebration in China, other \nAsian countries and Asian diaspora around the world. This year, however ...", "uploaded": "Jan 24, 2020", "url": "https://www.usnews.com/news/best-countries/articles/2020-01-24/the-coronavirus-impact-on-the-lunar-new-year", "thumbnail": "https://encrypted-tbn0.gstatic.com/images?q=tbn:ANd9GcSflqik7gg7ipK-tc1xsUHLPT5qdPKO2Yh0f2FoCCRdEIqD2Ae0evbNhgc&usqp=CAI&s", "type": "news"}, "272": {"title": "China Extends Lunar New Year Holiday to Feb 2, Shanghai to ...", "snippet": "China's State Council announced on January 27 that the Lunar New Year / \nSpring Festival holiday will be extended to February 2 across the ...", "uploaded": "Feb 10, 2020", "url": "https://www.china-briefing.com/news/china-extends-lunar-new-year-holiday-february-2-shanghai-february-9-contain-coronavirus-outbreak/", "thumbnail": "https://encrypted-tbn0.gstatic.com/images?q=tbn:ANd9GcQIoNh0SwaYEDPBhv0i3V8wQd-Vl2lAxYmt50EErIQcQKmiUSi3SywzO0c&usqp=CAI&s", "type": "news"}, "273": {"title": "El Pasoans celebrate Chinese New Year, monitor coronavirus spread with family in China", "snippet": "A Lunar New Year celebration was held at the El Paso Museum of History \ntoday. Multiple East Asian communities were there to celebrate.", "uploaded": "Jan 25, 2020", "url": "http://kfoxtv.com/news/local/el-pasoans-celebrate-chinese-new-year-monitor-coronavirus-spread-with-family-in-china", "thumbnail": "https://encrypted-tbn0.gstatic.com/images?q=tbn:ANd9GcTdiQJFokq5MkeVQNqChdJMeeD0NIGiaOZsOLg5gGC-boBB0x2Nj7aflCE&usqp=CAI&s", "type": "news"}, "274": {"title": "Chinese New Year Parade NYC 2020: street closures, route, and time", "snippet": "Where does the Lunar New Year parade take place? The yearly parade takes \nplace in Manhattan's Chinatown. It starts on Mott and Canal streets, ...", "uploaded": "Feb 7, 2020", "url": "https://ny.curbed.com/2020/2/7/21127996/chinatown-nyc-chinese-new-year-parade-2020-where-when", "thumbnail": "https://encrypted-tbn0.gstatic.com/images?q=tbn:ANd9GcS4Fv66Gf8v7gOv19w34Ba5VeYYU6yZtGeARDwsYPc&usqp=CAI&s", "type": "news"}, "275": {"title": "Lunar New Year Is Actually Celebrated In Most Asian Countries", "snippet": "This year, Lunar New Year falls on January 25, and it's the Year of the \nRat. The holiday occurs in a 12-year cycle, with each year corresponding \nto ...", "uploaded": "Jan 25, 2020", "url": "https://www.forbes.com/sites/sarahkim/2020/01/25/2020-lunar-new-year/", "thumbnail": "https://encrypted-tbn0.gstatic.com/images?q=tbn:ANd9GcTf_BUEZpzlJ_E-_QnWUzbm3hKSRwQd5R9ZPT621KVkkz-t_zap7gCUsEs&usqp=CAI&s", "type": "news"}, "276": {"title": "From Chinese to Tibetan, all the most delicious Lunar New Year dishes explained", "snippet": "Longevity noodles: Children, living at a temporary housing unit eat New \nYear's Eve buckwheat noodles, prepared and cooked by volunteer ...", "uploaded": "Jan 25, 2020", "url": "https://www.nbcnews.com/news/asian-america/chinese-tibetan-all-most-delicious-lunar-new-year-dishes-explained-n1122431", "thumbnail": "https://encrypted-tbn0.gstatic.com/images?q=tbn:ANd9GcS3BH6nSIMyMBs5wk5dx7uzh4OwW-UqCqr6aaFDW5Jw68xkhKz6D3ZI1II&usqp=CAI&s", "type": "news"}, "277": {"title": "Celebrate Chinese New Year 2020 with These Boston Events", "snippet": "Lunar New Year Celebration at the Museum of Fine Arts. What better way to \nring in the Year of the Rat than with free admission to the Museum ...", "uploaded": "Jan 22, 2020", "url": "https://www.bostonmagazine.com/arts-entertainment/2020/01/22/lunar-new-year-2020-boston-events/", "thumbnail": "https://encrypted-tbn0.gstatic.com/images?q=tbn:ANd9GcSVLSgygKU0NXohrhwcxmcav0nHlbdFrWaHexgVlfuv5eCH_ShLooRHtZw&usqp=CAI&s", "type": "news"}, "278": {"title": "Penn Dining's Lunar New Year celebration features Penn ...", "snippet": "To celebrate Chinese Lunar New Year, Penn Dining invited the Sang Kee Duck \nHouse General Manager and 2010 College graduate Henry ...", "uploaded": "Jan 29, 2020", "url": "http://www.thedp.com/article/2020/01/penn-dining-lunar-year-celebration-sang-kee-duck-house-henry-chow", "thumbnail": "https://encrypted-tbn0.gstatic.com/images?q=tbn:ANd9GcRhtW_OAcyXbAcSbJNXS1R1P-sVsTmzS6RLNYZZ2-ibjax1sJzewDHBkzU&usqp=CAI&s", "type": "news"}, "279": {"title": "Chinese Students Association celebrates Lunar New Year", "snippet": "The Lunar New Year falls on the second new moon after the Dec. 21 winter \nsolstice, occurring annually between Jan. 21 and Feb. 20. Each new ...", "uploaded": "Feb 10, 2020", "url": "https://hub.jhu.edu/2020/02/10/lunar-new-year-banquet-649-em1-art1-dtd-students/", "thumbnail": "https://encrypted-tbn0.gstatic.com/images?q=tbn:ANd9GcSnAAFGb1sgR_-ee_ri9k4rTvsyTTE7Zq9eALEXYJHs5nw95wgKiXSD8-U&usqp=CAI&s", "type": "news"}, "280": {"title": "The coronavirus could be much worse for China's economy than SARS", "snippet": "Hong Kong (CNN Business) China has taken the extraordinary step of \nextending the Lunar New Year holiday \u2014 in some places by more than a ...", "uploaded": "Jan 29, 2020", "url": "https://www.cnn.com/2020/01/29/business/lunar-new-year-coronavirus-economy/index.html", "thumbnail": "https://encrypted-tbn0.gstatic.com/images?q=tbn:ANd9GcRcDhtKQv1aU9tduQDwldMfsAlySV5D4DOoWB1pK-D5SLDO365o4NcpXqk&usqp=CAI&s", "type": "news"}, "281": {"title": "The Bear family celebrates Chinese New Year", "snippet": "Chinese New Year is a traditional holiday celebrated at the turn of the \nChinese calendar, commemorating the first day of spring. It is also the ...", "uploaded": "Jan 22, 2020", "url": "https://news.missouristate.edu/2020/01/22/the-bear-family-celebrates-chinese-new-year/", "thumbnail": "https://encrypted-tbn0.gstatic.com/images?q=tbn:ANd9GcR46lWYhPBHvJ_iuNNmYr5yrT0Fq-imIZYGEJrpuVduFZJxYRe7iehwsJk&usqp=CAI&s", "type": "news"}, "282": {"title": "Locke\u2019s Chinese New Year Plans Unchanged By Coronavirus", "snippet": "LOCKE (CBS13) \u2014 The historic Chinese-American community of Locke will hold \nits Chinese New Year event as planned, opting not to ...", "uploaded": "Feb 10, 2020", "url": "https://sacramento.cbslocal.com/2020/02/10/locke-chinese-new-years-plans-unchanged-corona-virus/", "thumbnail": "https://encrypted-tbn0.gstatic.com/images?q=tbn:ANd9GcQA2eBds2CBSnhhELQPR7HElkzzHRKghCNTtZgN1FimwxqpIqzVZEa4Ww&usqp=CAI&s", "type": "news"}, "283": {"title": "Jersey Shore Chinese School in Holmdel: Chinese New Year ...", "snippet": "\"Chinese New Year celebration is still happening. But with careful \nconsideration, this event has been strictly for JSCS families and \ninvited ...", "uploaded": "Feb 1, 2020", "url": "https://www.tapinto.net/towns/holmdel-and-colts-neck/sections/community/articles/jersey-shore-chinese-school-in-holmdel-chinese-new-year-celebration", "thumbnail": "https://encrypted-tbn0.gstatic.com/images?q=tbn:ANd9GcQniH0Wau7d5-PdRv0NTDFsWWUnMgvpBLXAQFL7gFrb9whu95k2EI18Ys8&usqp=CAI&s", "type": "news"}, "284": {"title": "Lunar New Year 2020: What are the traditions, and which Asian cultures celebrate it?", "snippet": "Lunar New Year falls on Jan. 25 this year, prompting more than 1.5 billion \npeople around the world to celebrate with family and traditional foods. \nWhile the ...", "uploaded": "Jan 25, 2020", "url": "https://www.usatoday.com/story/news/nation/2020/01/24/lunar-new-year-traditions-chinese-vietnamese-korean/4527349002/", "thumbnail": "https://encrypted-tbn0.gstatic.com/images?q=tbn:ANd9GcRCWhsU83Gb5w9LUs4nUItRK62jPftMi0VLS-CdnMvkT0zjIIwXVkNfkmY&usqp=CAI&s", "type": "news"}, "285": {"title": "Year of the Rat: 28 Bay Area Lunar New Year events", "snippet": "San Francisco's colorful Chinese New Year parade has been a tradition since \nthe city's Gold Rush days. (Corbett Lee/San Francisco Travel ...", "uploaded": "Jan 8, 2020", "url": "https://www.mercurynews.com/27-lunar-new-year-events-in-the-sf-bay-area", "thumbnail": "https://encrypted-tbn0.gstatic.com/images?q=tbn:ANd9GcTXjgK6y3vxhO3baau4GVTzGbzfeMNASGPA_CAL78ujgWBb-iR3TMIg194&usqp=CAI&s", "type": "news"}, "286": {"title": "Rapid spread of coronavirus prompts local organizers to ...", "snippet": "The 2020 Palo Alto Chinese New Year Fair, which was to take place Feb. 16, \nand the Avenidas Chinese Community Center's Lunar New Year ...", "uploaded": "Jan 28, 2020", "url": "https://www.paloaltoonline.com/news/2020/01/28/concerned-about-coronavirus-local-organizers-cancel-chinese-new-year-events", "thumbnail": "https://encrypted-tbn0.gstatic.com/images?q=tbn:ANd9GcQTk5NZHKU7C2tEQQGNUxPSJUxS3_FkZoh9eul1zjBJ1MFJdkwUuNXCTE4&usqp=CAI&s", "type": "news"}, "287": {"title": "Chinese New Year is coming. Will the country's culture ...", "snippet": "As Chinese cultural offerings start emerging throughout Charleston, the \ntrend can only burnish the city's renown as a year-round international \narts ...", "uploaded": "Jan 18, 2020", "url": "https://www.postandcourier.com/columnists/chinese-new-year-is-coming-will-the-countrys-culture-continue-to-rise-in-charleston/article_13a16852-3623-11ea-b368-b36bdb5a0c14.html", "thumbnail": "https://encrypted-tbn0.gstatic.com/images?q=tbn:ANd9GcRg0vJ6z6XZlGDDtprWz_fxLNsh3RnlMUYm9OWQ1fdV71KrO9_4msXNrMw&usqp=CAI&s", "type": "news"}, "288": {"title": "Chinese New Year 2020: Your San Francisco parade guide", "snippet": "Chinese New Year 2020: Your San Francisco parade guide. Year of the Rat \nfestivities start this weekend, will culminate in illuminated nighttime ...", "uploaded": "Jan 16, 2020", "url": "https://www.mercurynews.com/chinese-new-year-2020-your-san-francisco-parade-guide", "thumbnail": "https://encrypted-tbn0.gstatic.com/images?q=tbn:ANd9GcTamH_XRWkdnQuP_oi7xY29_Kqhubk9sPrXPpLztV5d-zXY3PriX86AOy8&usqp=CAI&s", "type": "news"}, "289": {"title": "Sande's Picks: Still time to celebrate Chinese New Year", "snippet": "Tao Yuan, 22 Pleasant St., Brunswick, 725-9002, will celebrate the last day \nof Chinese New Year festivities, Lantern Festival Day, with a fixed ...", "uploaded": "Feb 7, 2020", "url": "https://www.pressherald.com/2020/02/07/sandes-picks-still-time-to-celebrate-chinese-new-year/", "thumbnail": "https://encrypted-tbn0.gstatic.com/images?q=tbn:ANd9GcRvJH4BXaJwmwHoKdu2LDNY4HwcxvXtMHDv0GVBFQLm_C0w_jSwl-kI_wk&usqp=CAI&s", "type": "news"}, "290": {"title": "In Hong Kong, protests and precautions at Chinese New Year ...", "snippet": "This year, like the last four years, our visit occurred during the lunar \nChinese New Year. CNY in Hong Kong is a time of heightened activity for ...", "uploaded": "Mar 24, 2020", "url": "https://48hills.org/2020/03/in-hong-kong-protests-and-precautions/", "thumbnail": "https://encrypted-tbn0.gstatic.com/images?q=tbn:ANd9GcSKZWJXt9eGFTj8fAfnDBNohgd776vVA77ZgxM023LATH6KGeE9pTCMiug&usqp=CAI&s", "type": "news"}, "291": {"title": "Cute mice help luxury brands get Chinese New Year right", "snippet": "Brands creating campaigns for China's most important holiday sidestepped \nthe quandary of marketing this year's zodiac animal \u2014 the rat \u2014 by ...", "uploaded": "Feb 4, 2020", "url": "https://www.voguebusiness.com/companies/chinese-new-year-of-rat-2020-marketing-campaigns", "thumbnail": "https://encrypted-tbn0.gstatic.com/images?q=tbn:ANd9GcTSBDLl61Pv2iiENNOkP5NqE7fZCrYFu-cvaeb3uCdKSWSK770iI_unWl8&usqp=CAI&s", "type": "news"}, "292": {"title": "GHS Hosts Chinese New Year Celebration with Food, Festivities", "snippet": "(NOTE: The event date has been moved from its original Saturday, Jan. 18 \nscedule due to weather concerns.) Chinese New Year celebrations ...", "uploaded": "Jan 15, 2020", "url": "https://www.zip06.com/news/20200115/ghs-hosts-chinese-new-year-celebration-with-food-festivities", "thumbnail": "https://encrypted-tbn0.gstatic.com/images?q=tbn:ANd9GcRW1IGny6YxekLuwiUdg35UD7FjGZPFSzwbLOKtQumNZO7Z1mEZcb4Gj5s&usqp=CAI&s", "type": "news"}, "293": {"title": "Orange Line shutdown, Chinese New Year Parade this weekend", "snippet": "An Orange Line shutdown, the Chinese New Year Parade in downtown D.C. and \ntoll construction in Maryland and Virginia could have an ...", "uploaded": "Jan 24, 2020", "url": "https://wtop.com/tracking-metro-24-7/2020/01/orange-line-shutdown-chinese-new-year-parade-this-weekend/", "thumbnail": "https://encrypted-tbn0.gstatic.com/images?q=tbn:ANd9GcQUiiZscT8szJot4fhyknWdXyJad6PK8t_7gYg0nt2Xe0abGog4jQKHD3Q&usqp=CAI&s", "type": "news"}, "294": {"title": "Ala Moana Center celebrates Chinese New Year", "snippet": "Ala Moana Center will ring in the \u201cYear of the Rat\u201d with its annual Chinese \nNew Year Celebration. The festivities will begin on Thursday through ...", "uploaded": "Jan 22, 2020", "url": "https://www.khon2.com/local-news/ala-moana-center-celebrates-chinese-new-year/", "thumbnail": "https://encrypted-tbn0.gstatic.com/images?q=tbn:ANd9GcTxdF9c8JW1lqDHHfb4a4w9oAW9wFd2Yke_BMQddEd4e9w71wCmuJeypWQ&usqp=CAI&s", "type": "news"}, "295": {"title": "Photos show Wuhan virus' impact on people traveling for Lunar New Year - Business Insider", "snippet": "Chunyun, also known as Chinese New Year or Spring Festival, has begun. \u00b7 \nOver 40 days, from January 10 to February 18, about 3 billion trips ...", "uploaded": "Jan 22, 2020", "url": "https://www.businessinsider.com/chinese-lunar-new-year-photos-largest-annual-human-migration-2020-1", "thumbnail": "https://encrypted-tbn0.gstatic.com/images?q=tbn:ANd9GcQUgjNZc7ety6xTIu7_HquOPr4PcyYIzhMJ4oMJa7twHKwB68kSkU6c6OU&usqp=CAI&s", "type": "news"}, "296": {"title": "China Wuhan virus to get worse as Chinese New Year travels begin - Business Insider", "snippet": "Lunar New Year travels have been described as the \"largest annual human \nmigration in the world,\" and this year's traffic could get especially ...", "uploaded": "Jan 20, 2020", "url": "https://www.businessinsider.com/china-wuhan-virus-new-year-travels-2020-1", "thumbnail": "https://encrypted-tbn0.gstatic.com/images?q=tbn:ANd9GcTWTwpkCohnHfqof71fEw3rRQhf9mMHamkziPd_rzs_gFSxA728ZtQYb_s&usqp=CAI&s", "type": "news"}, "297": {"title": "You can't take everything with you: Chinese New Year ...", "snippet": "Every year for a while now, I've hosted a Chinese New Year party. I make a \nton of dumplings and a few other dishes and invite as many friends ...", "uploaded": "Jan 23, 2020", "url": "https://www.gazettenet.com/Chinese-New-Year-32123595", "thumbnail": "https://encrypted-tbn0.gstatic.com/images?q=tbn:ANd9GcTcZSSlFgWkHJymElKScLa0K8Fx1XFfA9lAW71OaAkOxvwqkSApLCgdjIc&usqp=CAI&s", "type": "news"}, "298": {"title": "CPC's Lunar New Year Brings Together 1000 to Celebrate ...", "snippet": "Raising over $575,000, a host of celebrated and prominent New York figures \njoined the stage with CPC's President & CEO Wayne Ho, members ...", "uploaded": "Mar 3, 2020", "url": "https://www.cpc-nyc.org/news/2488/cpcs-lunar-new-year-brings-together-1000-celebrate-our-communities", "thumbnail": "https://encrypted-tbn0.gstatic.com/images?q=tbn:ANd9GcTkDS7Zvy6g5aoKHJcy53i-eeHaQYYe-rD-qC6Z5Jhr04wgPlHUDWylAUg&usqp=CAI&s", "type": "news"}, "299": {"title": "SALES - chinese new year - YouTube", "snippet": "", "uploaded": "", "thumbnail": "data:image/jpeg;base64,/9j/4AAQSkZJRgABAQAAAQABAAD/2wCEAAkGBwgHBgkIBwgKCgkLDRYPDQwMDRsUFRAWIB0iIiAdHx8kKDQsJCYxJx8fLT0tMTU3Ojo6Iys/RD84QzQ5OjcBCgoKDQwNGg8PGjclHyU3Nzc3Nzc3Nzc3Nzc3Nzc3Nzc3Nzc3Nzc3Nzc3Nzc3Nzc3Nzc3Nzc3Nzc3Nzc3Nzc3N//AABEIAEEAdAMBIgACEQEDEQH/xAAbAAADAAMBAQAAAAAAAAAAAAAAAQIDBAYFB//EACwQAAEDAwMDAwMFAQAAAAAAAAEAAhEDBCESMUEFBnETUWEigaEUI2KR8TL/xAAbAQACAgMBAAAAAAAAAAAAAAAAAQIFAwQGB//EACMRAAICAQQCAgMAAAAAAAAAAAABAhEDBBIhUQUTMaEiQXH/2gAMAwEAAhEDEQA/ANIiUgIVQpMBVFs9EcI9CJPulrMpylEoshSKJJ5VSo4ROEckqiBcQFTGVKjHOY0kN3jhZLeg6qWkgikXQXnA8T7rMa1ta3EsqNoPe36S0jIBwJPndNJlfq9djwPalbNLUdkswtu6dRdTkOYH4+iILFqg8JO0bOmywzw3JE5TVKYSs2Nq6HtyjUSUN5wgD2RY9q6CSEJwhFi2LosqHLIYUEIJtExKNk9kDKZBolZunW1S/vWWrMFxy7ho5KxkRsJ8Be32jQL764rg6fTty3Pu7AUoq2V2vyzx47xvlG/ZWFC4dTfg0aci3YeW7F3ySt9tiyloZStqckw2WyQT87/leR1m9oWd3Tsw1peGNDJEgAbr1O0XPr37m067/wBum97qbzIOYBz54WysLcd6ZzGTVL2euUeezF1A2fTfVoUrc3FdzIruDAftPsuMdGp2nAnAK7vqFB1tTvKVxUa2o5vqfSMEeVwjjqcT91izfou/DJ/kxhXjlYweCqmFgOgTGcKRv8p7oAhIGBwUJb8JpiKDk9woTBQFhCUwqlIoE2Nr3NOppIPuF9L7bsrKlbUrerVZWuKrBWeRz/i+ZEwt+2v6nrh4e2i2mAS/UZHsAAtnBFSdNnN+ax7GssY/1m/3X0St0zqdzfVBVq0HFv6fQ0nedUniMf2vHHcY6de2txSDhgtIJ/6E5aY4K7Gz7wBtX0OognUfoc4S5zeZAXD39jYdX7p6a6za79LVrgVLYNcHRM4nEHnwtzaqpo53iT3JnX923LLjpFncUi79wQJwQCJyuNENwNl1vfda3LbWha6QGF2preIXIxHC0Mj5o6vxWnUY+2/ktsJqAU5wsRdJlKgVPCBPCRKwO6FLgZSTFZk4QFKchKgse6aicpygVoZ9lB1NIc0wRyq5TMEJrghOKkqZj1anOc4kuO/8vuvb7JbRbe3fUL6oaLqVMUqIaAXDXIL/AIgD8rxIzhIiWlpy07jgrZWolVMpcvhsLk5Q4f0Zrmp6tZ7/AFTUaXHS44kTjHCxDwkShYJO3ZaYYeuCh0BQBCE1EzWVKJUynOEEkysoSlJIdoyFTyhCzlYHKocoQgBpIQgYcqU0JkX8E8lMIQgiiXceUIQkMAmNkIQMtuyEIQB//9k=", "url": "https://www.youtube.com/watch?v=gykWYPrArbY", "type": "video"}, "300": {"title": "Everything you need to know about the Chinese New Year ...", "snippet": "", "uploaded": "", "thumbnail": "data:image/jpeg;base64,/9j/4AAQSkZJRgABAQAAAQABAAD/2wCEAAkGBwgHBgkIBwgKCgkLDRYPDQwMDRsUFRAWIB0iIiAdHx8kKDQsJCYxJx8fLT0tMTU3Ojo6Iys/RD84QzQ5OjcBCgoKDQwNGg8PGjclHyU3Nzc3Nzc3Nzc3Nzc3Nzc3Nzc3Nzc3Nzc3Nzc3Nzc3Nzc3Nzc3Nzc3Nzc3Nzc3Nzc3N//AABEIAEEAdAMBIgACEQEDEQH/xAAbAAABBQEBAAAAAAAAAAAAAAACAAMEBQYBB//EADYQAAIBAwMCBAUBBgcBAAAAAAECAwAEEQUSITFBEyJRYQYUcYGRMnKhsdHh8CMkQkNSksEH/8QAGgEAAgMBAQAAAAAAAAAAAAAAAgMBBAUABv/EACkRAAEEAQQBAgYDAAAAAAAAAAEAAgMREgQTITFBUXEFFDJCgfEiI2H/2gAMAwEAAhEDEQA/AJ3xvpGoam2nNp9stwIml8QORxnGOvuKoT8Ka54alNGh37CGZivJx2+9eowJ5hkdz/Gn3cDK1Rg1T2NxFJsmmY85FeeW2h3kdtF4vw3GbsRgSSBkwXYedgPYqpH3p6DQ7gW3gT6F15Z/IRu8oLY9cA+3Jrc555pbsDFLfrXt4TW6dp5WI0f4euLG90r/ACJ2WpQGZgqlQEKt05O4kH7VtXP95rueOpptjVGbUPkNqwyFrV0niq/VtRh0ywlu58lYwMKDyzHgD81MLYFZD/6FI3yNnGCQpnJPudpx/E/igjLi6rVrTwNkla0rMX+tahfTM807AHpGpwq1Gi1C9t5Fe3uZEIPY8fcd6YPXuK4cd60ASBS9L8vEG1iF6DY6qNQ0hLgzLG7ExzRKDuLD/iegPQ/ep14EXR5J57a5ijjjLkyT4boOaxfw5qllYwSwaiJpImmEgiiHU4AyenHBHWntb123v7O4jtJ7uNGG0QznO4ZHAP271AscLHk0P9tNbxap7vW9QunDfMSxRgYWJGIAH86hfN3YOVnYd+1N8dqE0dlaexG0UGhaLTLtbm23zhQ4baeOtKq/TVDW+T13UqdisSSNoeQAvW7u8+WR0UHerlc9gcmq4anKsqtuZwT5lb0/Fd1tykN/INoeMuyluxGetZiz1c+I8l2q7UiSQKDtLFjjv2rNOZcaVXTxZR3S3Ru0cAhWHtQ/Mr3Dfis5H8SW5C+HayMrBedy8FlJAxnPam2+JofC8Q2kyrtRidy+UOCVyc+qkfilOZIeSjEDvRaf5lfRvxQmcHsazl5qtwl0sK+DBi28djct3zjaMdxTDa9JGsySIhdSSki424GOxPvQiJ1Wi2XLU+KD2NVXxBYrqmmtADtkVg8bMOA39Rkfeq8fEcQL7oZBgHB3L5iGC46+pFE3xBBwJIpFUoWJJB5Bbgev6TUhjwbCNjJGOyCxV7Y3Vm5juYHiI744P0Pemra1uLuYQ2sEk0pGQqLmvRLO/W+gLBCuDggkHt7UegODPrCxlfnFfCbuy7fL9s1e0p3pMHcK+/4o9kZOPIXnN3Y3enyCO9gkhc8jeuMj29aat7ae5kEdtC8snZEXJx9K1utx6ofhpo9fZHvXvFFmvG7H+ocduv7qZ0GG/h0PUV0lQuqrcASBsbljwOmffNW9gbmP7TfnnbGfF3X+e/ssvd2lxZyeHdQSwueQJExmmFRpMhAWPsM16H8SiRtBsvn9ovjLGMIO+fNj7dajyXDyRpAqrBGoJ/wogu/ryaVqQIX4hJh+IGSPIt56VJpGnn5MGZzGxbO3bnilV1A0pj43D1460qUJXLMkmcXErR3wWS4uY2AKmRwQecjJqEdMt3hZVjjOR12jirC4hczSS5UK7sRknuabDs3Csuaznk5GkERcGCllJZoNKurhXtFd2iG193HPG0eh6/ipoutIS3FqEfwonTOF4Yq2Bk9wGwOfarO50mGZpZJIIpHcANk8tjoKbTSYHSQy2sa+MCHB785+3ODR7jSB2rW40jlNSahb3ttJc29t8wYsNiRcdfT3FR4r6ymKme2RTLyuFz5T0J+tW0djHHHJGiRqkhLOB3J60wdKtVCD5dMRjao9qEOaOOUIczpQxfaazAJAeW8PAjB6jP76sTBAp8sMYIGAdo4H9k1HXTLWN1dIFDKcqfQ1KIPU0LnD7UL3C/4puNUiGIkVBnOAMVT6xp1y84v9MmaG7C4ba2Nwq6xWfudSu7l/l7WIh97A7GQMwB6LuYc4B6ZNFBuF1tTNOHl1t/NrPahJqM0wfUWuHlXo0gPH0PT8U3aSX0M3i2bXKzH/AHEBJP1/rTqiXBmSedFbc/BQMQM5IXfkgYPIHY+hpTRXYiiuHe5khdwqttByTyBgOTyOecZrSG5drZybjjQVlbwXt1cJdavJNKyjCbm/T78VNxnaGWTYMkHP1qBb3skZEN3D5Wk8hYqAMnBBKkjj061dmxAxwJEUHC4OSfQcc56j2/NV5Mybcs6UEFNwxyNGPI/HH6xSp1IX2APGh28DBPT/AKn/AM+lcox0sl/1FaxF8QhDjB9aGa3jixhRzznbiubwOh9aB5C36jk1SPnhSw8DlAzGgLHvXGagLe9BRRWPVGXxQM2e9CT70JPvXUVNj1SLc0JagdqAsfSoorsh6ob1XltZo4m2uyEK3oaztvYT25a5eyEjRqwB+Y8MqO5GFOePvWiLH0puSVYYmlcOVQbiAMk02KR8ZtqdFOWDEeViVnQLG+YzNEjRxyeIQACCBlSvJAPqOgz7n8zbwWtrHbRhZIZBIS04Ku2ME4wD7Dk4HuTmRa2VtqWtyRRwzxWrqZAShQhuMjn70NxYWWna2sEyytbRqJGYgtuPOF47cCtESm68rVL4iaPfaQ025hs0W3s3ELMHBMgd89BjHQVp9OWZbKAXbsZhGA/nyQe569e30qRC4lhV0LFWG4EjHXjp+6n0Ri4CEg9eOoxxn7dPpQPcT4VN8wIoqHMkbOd7QKRxtK9PYc9M5rtXkUASJVYLkDp1x7D2FKgyWQ+QZFPn+dMGlSovKSOkD02a7SrlKGhalSqFyaegFcpVyELo60Xau0qhEOwji/X9/wCVBL+s/QUqVOP1Kx96M9F/ZqXa/rP7NcpUXhKKnr0rlKlSEk9r/9k=", "url": "https://www.youtube.com/watch?v=3I-R5S3czyw", "type": "video"}, "301": {"title": "Chinese Zodiac, 12 Zodiac Animals, Find Your Zodiac Sign", "snippet": "", "uploaded": "", "thumbnail": "data:image/jpeg;base64,/9j/4AAQSkZJRgABAQAAAQABAAD/2wCEAAkGBwgHBgkIBwgKCgkLDRYPDQwMDRsUFRAWIB0iIiAdHx8kKDQsJCYxJx8fLT0tMTU3Ojo6Iys/RD84QzQ5OjcBCgoKDQwNGg8PGjclHyU3Nzc3Nzc3Nzc3Nzc3Nzc3Nzc3Nzc3Nzc3Nzc3Nzc3Nzc3Nzc3Nzc3Nzc3Nzc3Nzc3N//AABEIAEEAdAMBIgACEQEDEQH/xAAbAAABBAMAAAAAAAAAAAAAAAAGAAEEBQIDB//EADgQAAIBAgUDAgUCBAQHAAAAAAECAwQRAAUSITEGQVETYRQiMnGBByNCkaHwFYLh8TM0Q1JTYnL/xAAZAQADAQEBAAAAAAAAAAAAAAAAAQQDAgX/xAAmEQACAgEEAQQCAwAAAAAAAAAAAQIDEQQSITETIkGR8AXRMlFx/9oADAMBAAIRAxEAPwDq7sFFyQFG5J7YGqrrTK4ZhHTpUVVzYPCo0n7XIv8Agb4ldaCR+mqxIm06gAzW/hvuPzx+cAVJPUU9Y+YU0Si6MwR7fTvrX2O439vG2JbrXDhHp6LSQug5y9vYP8r6iosxqGp2WWkqwxAp6kBWNvFiQTbe17/jfFpLLHEhklkSONd2dmACj3JxyzNJ2qJ4wKVacQrpVlHz+RqYG1xsduNtzfBt6wrshy2trauKmkVo3E0q3jMhBQEi4G5a499PjBRa7Fz2cazR+GMZrpl+sikgK6m97AHmxsf64XfcYFqHLKbMF+Py3PKtEeWd42WygktZrAgEqHBO1gfewxjF06s0SyUufSvTKrAujlmkbVe7OH7f+um7AE3sBiggCRKqmlqHp4qiJ54wC8SyAsgPkcjg4zWRGZkR1LL9QBuR98Dub5RFCa/M6nOKmmiYiSRokAaMC4VU0i5522J1G++2IUuQQUkcU0nUFXA0kkRuVsxLPpXb6hcyBd9uLja4MAFryxLKsLSIJXBKoWGogckDDBlZrKwLDYgG9tr4ocw6dStloomrxGaaBl9JYxqa4K6+b7BmFjcfM3ffER8my2jzSkhrs4HrMyNSwShIywQq2lOAfmHYXsxXgjCwAVi+Gd0jjaSRlRFF2ZjYAeScbbb7YG+uWdcqhFiYfiEMwHLKN7e/F7e2FJ7Vk0qr8k1D+xT9XUfqNDQU1XWy2OkQoADYX7kH+mJmVdQZfmj+nBI0c3/ilGlve3Y/g4BMsmmpPX0QrLDOVL8BmTaxQn3B2Ox9ucYV81TLWPWShIHDDS0IAClfBHJHk77eBbES1Mt3K4PZf4yDbjH5ydSLAbEYWNVKzzUsMsg0O8asy+CRuMLF2TxMEySNJY3ilRXR1KsrC4IPIIwGZxDluR1biSmFSsy6grnUY1Gx/wBDuTa19sGnnAzmvShrs4+LjnVKef8A5tDcsbcaT7i47W7X4xlfX5I4RRpLIwn63wRI+llriXZ5IKNmDJGTd7WF+eLm+5ucXee0dRJkFTQ5VBStJLD6EaTj9tVPykkWNwBc272tifU1AhOkKtwNRLNpVR23/vjGuGtWdWMEby+mdMnp2IQ/e9uCD5sRtjqupVrCMrb52/yfQMjoeCBqY0VYYWp6T4eN3hDsrCJo1YXNrDUzFSDck7i5vnQ9HBTF/ilWlYq1fxRjMLWJ9L09F2diV+WM2JO6D8EjVtNdd3ctwqRMx/kBe/tjGoqo0ikEcsQmCnSjsFOrsCDjTkyBnN+koqiqneKqp2kqZ1l9GoRbkGRGclrFnsqFVU2ABt4tKz/pOlzKvp6szpSwQxxpJGsK/PGkiuFDX+UfLYge3jFnUxxQ9N1VRRxJUVDoVgjkW/rS221jknz9jgN6TTqamziFs/iqKvLxq9X1luYTa4dNhxsLDtewxy5YaRpCrdFyylj5f+FrknR4oKymqo86qKmGNUB3OqQqoUC4bSEsBsFudwWsSuOcZpnE+cZv1FlNOrTpm2aJTUctS37NOYydTqx4a2mwG9j9ge2VUUVPmcRpypL3aQj+KPSbE+bHSAfc+cULdJdN02SVWUNRl6GoqPiZYy7uVcgWa43XYf3fHfRkctzzqLNK/L8xXqEVqq1O8+Wf9H09Mpj+YKbtfb6uCt+Nz2DLMioqfpylygxE0yxKCrOxN+SQSbje5HjttiXItFNHFK8Mc5VTHGWj1NYjdd/IG/tzir6k6qp+nnpYqzL655am/oqiKAbED6iwHcefe2E+eBptPKIFfRUmRuzTwGrSUftajYrv8wsDb/tN7fy778vyCkrvTrJEZaSTS8VOWvcWB3NzYE9ufPjGqvoJ+oTFX0bPTTpeKSCpvYLrsbWuAQVbtuR2G+CalhWlpYaeP6IY1RSfAFsSrTpWOTLpap+JbX6vc32wsYW+2GxTkiwSjffxhlPzWwzDbnfCXbfAIos6SpOZJKsrQJHGDGLgrOd7qTwltQs3PjuDPoayalp46QuDPOC7tIpcjgb2t7C5txgK6qzSPLs/ljz6acUmlKijhVnaOVg4vcLxZUIsdj6h5xr/AEircxrYa741/UgV9UchI1B2ILj2H0kDHS6BhMlTLDU1D0zowjnCiSQWCyFVYgqN2v8AgD37Xpq4VpjG8JlqZSWL2Vbkna9zfja2+wxzzqPqSsyfO4EnhjISEtLpYq8im4AJNxYEckb+fMvpHqiTMamT/E/Sv9UciixIPAt3077i3PF+RtLv71+w74X37gIpoZKWqovh41L6WD2Hys4C2O7DfTq3sTa+NECyRijFK8s08cZDQyH/AIRNr8kauLDUd+QdtxnrjrCX445LkraWjAeprFTWY9rgIPPBLdu2+BGu6mzilqEkWeEFWu8fw9lk1bkMDvYnmxF7++M/LHcoZ5LIaK6VLuS9J1fL6ihgEDVa3iF9TLEzAbkpe1/4LEC5sPY4uJqiOma+Xy+jA9iIxGBd7m+x87XG24Pvgd6ar4+punY6lAIdVQwqIubHUSUv4sVsfFuDxU9RZ1UQJMsFZTJOkaakaMGV3Olla+ix2LXJ89uTpt3cYySxi28IKhLHJUyPE5jNhUFWiNlaxBKk/Wp3O3nncW0Z5FR9T5eEr6WGrERJTTdCAbbgncXAtf774EOlczmqJgM+V6ikkYLFUSsEiVuyFDsSCfcL2xu67qaeCpYVc8kcZ+VQhJKkqRwPIHPuMcwfATjtlhl/0rl1PlSTQZertSGzes8pPz76lAJOwvyO9++L5jtga/T6rSsyAtEH9GOYpGWB3GlSed9mLD8YJhu32w2IQOFhre9sLCAkN2vxhrX3w/3G2MDsdsAgN/UHpWs6mq8q+DNPEkOtaiaRyCqkqRZQN+D3GMv00yXM8kyuups2p1gkesLxgSB9S6VW+3Y2774LzewthBTfc4eQBfPun0zTPvjUzCejqIKdER6c/OzaiQBuOL3O+1wcVsHS87pPes9eqGy+qB+4gvzYbNvcqbm53NzfBwUTXr0L6lrarC9vvhIieoZNCh7WLW3P5wSe6OxiSxLccS63hqqGrpZaks1TPCxbVsy2NgS3JO5+1sDclT6gOuMtvcgta+9+cdx6q6To+oaujqKoSt6CshSOUJqU7jex4P25OBhP0upYagPPVVdREVP7UBRWVtrAs3I54AxkqK85fZ6Vf5O+urxRfpxjpdfWFXRFDQ0XTlMcs0mGpvOWUk3Ldjfe4Fl/y45znzgZ1Xh2taodV1HfSGIH9AMdP6YyKn6dyqOgpWlZR8zmSQtdyBe3YDbgAYsZaaCZg00EcjDguoJGK6bfHJvGSWi3xPOMgj0BTJU5NOlZTrJCKoSw+rHdb6QLrfxbkYg/qb01m2e1mXy5PTRzlUeOYvMI9A2Knfnvxg/ChVCqAoUWAGwAw1t/e388Zznuk5Gdkt8nIq+mcuOVdP0FE6qssMKiUKbj1Du+/wD9E4sg388PtbYHGPG4vtyMcHJle3+2FjE2vucLABJ7HDHnCwsAh/OMBhYWBAMvfCHOFhYEA45xrHOFhYYGzxjBOfzhYWAY7c/nDdx9sLCwmA698al+v8YfCwgMBwMPhYWAD//Z", "url": "https://www.chinahighlights.com/travelguide/chinese-zodiac/", "type": "video"}, "302": {"title": "Chinese New Year : Traditions, Superstitions, Vocab ...", "snippet": "", "uploaded": "", "thumbnail": "data:image/jpeg;base64,/9j/4AAQSkZJRgABAQAAAQABAAD/2wCEAAkGBwgHBgkIBwgKCgkLDRYPDQwMDRsUFRAWIB0iIiAdHx8kKDQsJCYxJx8fLT0tMTU3Ojo6Iys/RD84QzQ5OjcBCgoKDQwNGg8PGjclHyU3Nzc3Nzc3Nzc3Nzc3Nzc3Nzc3Nzc3Nzc3Nzc3Nzc3Nzc3Nzc3Nzc3Nzc3Nzc3Nzc3N//AABEIAEEAdAMBEQACEQEDEQH/xAAbAAACAgMBAAAAAAAAAAAAAAAEBQAGAgMHAf/EAEMQAAIBAgQEAwUGAgQPAAAAAAECAwQRAAUSIQYTMUEiUWEycYGRwRQVIzVCsVJzNoKhsgcWJDM0Q2J0g4SzwtHh8P/EABsBAAEFAQEAAAAAAAAAAAAAAAUAAQIDBAYH/8QAPREAAQMCAwQIBAMFCQAAAAAAAQACAwQRBSExEkFRYRMUIjJxgaHwkbHB4QbR8TM0QlJyFSMkNVNUYoKS/9oADAMBAAIRAxEAPwBLlFPHV5nS00yyMksqowjIDWJtcbHHUyuLWFw3Lk4Wh8gad6dTcNRrFGFebW7yEyG2kRgXTbbdhY7sPaGMwqiSfL47/h4LYaMW14/DcsZOGxFFqnNQrx1BhkWOPUXAe2sAkaVsRvv1GEKq5ytpf7JupgDO+tvXVaRw6ZJ0hhml1sw2eGwVeaYvavub72sLj5Yl1mwuR68rqPVLmwPpzssfumnjzSWkZKqXlUplYDSjawmu2wYW6D6nu/TOLA7IXP18k3V2CQszNhdSoyJQVaJ5wrRO7RmLW0RWJZNJO38Vug3ttvsm1B3+87JOpRfL9MrrbJw2qyNGKqYlZChJprDZ0Qn2v9sEe49MRFUTnb15E8OSc0YBtf05/dexZBCRGGaofXOqBhHpIB5qm6728UY3v0PTCNSeWn5fmpCkbpnr+f5LVDw607xpDLMSVVnDQBbaozIALtYnwkb23t26OaoAXI9eduCgKS5sD6crrHNMlio4JKiKeVo0k06WjANtRW/XzU9rbje9xh4py8hpHvVNLTNY0uB96IkcMxI9KZKyR46idIkEcIBbV0/UbDTvffY9O2I9acb2boOKs6m0EXdkSsYcghljWzVa8xacRyGIW1uBcWvuBqG/byOEagg7t/okKVpG/d6qvEEGzAgjqD2xrWAiymHTKYSS9R2jYMjMrDupscMQDqnBINwmD0+ZQ0tPV82XlzMBGyyn2iCB362B+tsUh0RcW20WgsmDQ6+vNGGgkvOiZu/NptauHuqgqVB31ez4tja509MV9IMuxkfqreidmA/MfZYw0WaxSK6VYSRNRfmTCyESaCNyQfER8/LDmSIixHu10zY5hY7Xu9lkcpzuVo5ipjLAxrpsmkDUbWXa3hY2H1F26aBoIT9DUOIdohp8uzOgpXqXZ0hMmlmSQ2Y3Ivt13Df/ABGJtlie7ZGqrdFNG0uJyR8uWVtIRLDXyO6yLo5gAUgoZCxux2AU3uO2KhKx2Rb7vZXuhkZmHH3mtSZXm9RNzZKoIJZAOZzrBrgEEW2tZhYeXbEjNE0WA9FEQzONy71XmSU1TV/aHOYtGsJ0y61EqaCGuTc2Isp7eWFM5rbdnXyKaBr3XO3p5haqnL81nCNVzKI3j5wLygIANI2HTYMvTzsMSbJE3ujkovhmd3jlryXsOTVi1QinqREwKi8bhypL8o9D+k7HDGdhbcC/6XTtp5A6xdb3b0Q89NX01Nz2qPwiFtpnuTctba/mre6xxNro3O2bZ+CrcyVjb7WXilxJYksSSdyT3xes5N1MJMphJKYSSMkzSskpPsrygw6VUjlqCQvs72vt78VCJgdtb1cZ3luyTksnzetdXVpIyJL67wJ4ybEk7bk2G/XbCELB+pT9YkP6BZPnVe5YtJES17n7PHvdgx/T/EAcMIGD9Sl1mT2AvDnNczankjYm9y0CHVe+x23G5sO3ywugj3fMp+sycfQJpQ5fnGfQGWeWNKfUWM8yKC5uTYEC5FydunywFr8Zo8PkELQXyfyt3czuGXn80QpaKprG7RNm8TvW/OKLPMujepMsFRASGkkigj7KV3GnppJHlYm/XFeH41RVcogcCx+4Ovn4G9vqp1dFV07S+4c3iB80l++q8AATKLabWiQbKQQvT2QQNum2D3QR8EM6zLxWhswqmSoRpFIqG1y/hrdjv3tcdTsLdTiQjaLclDpn556oiTPMxkieOSaNkfdwYIzqO1yfDudh8sRFPGDcD1KmaqUi1/QKffmYczmc2MvcnV9njvcvr/h/i39+F1eO1rep8Pkl1mS97+gTKCklzmiSaoKUGW05Y6gC2tzu2kfDoNhvbvgHiGLx0EvQxN6SZ27Sw4uOdvqiNNRvrGhzuywb+PghRBwzLIYY86lgl6fjw2H0xiGO4mzN9O1w5Oz9QtbsGpyOzIR4hBZpls2WTiKYq6uuqOVDdZF8wcH8NxKDEYelivlkQdQeBQWrpJKV+w/yPFB4ILKphJKYSSmEkphJLKGNpZUjX2nYKPeTiEjxGwvOgzU2NL3Bo3rqbZxlmSKaRlCzxx2jvHqCRiw8/P6Y86wwF0JqH5vkJJPiV3wiAIY3IBBDOKGepoeSCv2uRoiqG6SixO47W3w2KRA0zn6FuYPAhSyuBqCuf1NOVr5qeBWfTKyIoFybE49AhnBp2zSG1wCdw0XByxETOjYL5kIg5HmwF/u6q6X/AM0cZP7bwz/cM/8AQVv9n1f+mfgl7AqxVgQQbEHtgmCCLhZCCDYqddhh0gru/LnzSroKmmSTKsqjjRIrElpGQNub9gR8xjzXDpXOjdUuzfISSfOw8l3wgbYRjINyXNuK6WRczLrJdZTcarXU+RtgtHISM1XNCGnJPOGp5Mx4LrKOpa8+U1CtHqvdYn/Tf3329BiFE8UuMMI7szSD/UMwfh80OxGIyUZ4sN/JC47dcqmmf5LPk9Toe7wOfwpbbN6H1wGwbGYcUh2m5PHebw+x3FEK+gfSPsc27j73pXgyh6mEkphJIzJQfvihspa1RGSAL7BgTgfi3+Xzi9uw7luK1UX7zH4j5qxcT108VXW08pjYz2Qa0BPLFiAD23t78cXh7g6kjI/lHpl813xstmW/ZcvoqbNqkoi04kEMa9ZHIsbf+ffiupjlxB/UIRcm20dzRxP5LPU1ENMzpHeXiktDXDKOH85zuFS1bCEiS/ROYwGr1N/29cGPxIHTT09Ef2brk89kaeHvcgOChtpJv4hl8UTDNmdRRVOnMGgzSMJyo5ahtEktr6LeZsBbv63tgc+npjl0Yta2g0R4Nds65oXiLRUGjzSKIxDMIBK8Z6pJ0dfgf7b4Ofhid7qZ9M83MTtkH/juXL4zCGTCQDvC/nvSgGxuOuOkIvkhANjdXjMEFbkcFfBOtOaiQT1Sq20rqoTp/VG3p8/N4YuqzTUZNxGbDwOY+a7+kk6eJsu8j13pBmmXUM9XLG8hkA8KujHTfzA88aw4haCwOzKw4epuRHxHTK6mqakjfSOjIpa5+VsQ2w2upHu7u2R5kWHqsFc09Xka3WyU49BXDLsFdRwV9M9NVIHjf5j1HrjwOirZqKYTQmzh7seRXpE8DJ2FkguCuZ5/ks+T1Ol7vA5/Clt19D649jwXGocUh2mZPHebw+y4evoH0j7HMHQ+96V4MoenOSZNHWU8tZXztBSRsF1Ku7nyGAGLYw+llZTUzQ6VwJzNg0cSitBh4qGmSQ2aPXwR1dX0eSZXUVHD1E8lSBpeWSTxqvcr2v7sA56esrnNNdIHNGew0WF+e8+aNQsgp79C2x4nVVTNeI8srqeOYyzCeMWIlZmdgOlz3Nu+Lmw9H2Wiw5aLaJWFt75orhjjEV+Yfc+ZAHKahRHGCoDQMBs4I8z1vft63x1FI+J4rKTKVuf9Q3g+Sqe9kwMcg7J9Oaf1NC3DuQZs9eVmWqXkwRowtI1rq9z0sf277YevxOLF54BTtsY+04nIjcWef5c1lw+hko9svN75DnzQ1DxUGjnahIoldjLKsKhbsBuzd7j0Nj5WwjdvZcjrWsc3bCBymv8Avzg2ed1s9DmDhLnxCKQ6rH4tb4Y14U402LmIHKVl/wDs37XXO4qwS0vSb2n0KBAJIABJJsAMdpcAXK5gAk2Cu2R5ZWz5S2X5lTSU8SnmQTsR4b9VK3vjzfH66iFYKmkkD3HJzRfO2hBtblr4LscHFTFF0crLDcftqkFdBHltW8MheWWIkL4f7b28u+L2SbbAbWRk2tcIWhzmnyziKhkzAsscqvBNJp2Ebr3sL7MB57E/GNXFJNTERd5pBHiDdY5LNfd2hyR7cLZhJaSgMNZTOLxzRSrpYfE4PR/izDi3++JY7eC0/S65h+CVQd2LEcbq/U1VJU1FbAgVGp5VQMdwwKhvrjzZ9JT00cE0wLmyNJIGRBBIyOfBdW2WSRz2NyLT9LpbNWR5lldL9qgSSCtqOQV6FN2Fx13ut8G+qR0NdL1NzmvhZt52IPdNt2RBsedisBm6xA3pQC17reGov8QqpWcMVVPnEFCp1RVD2jmttbqb+oAO2OvpfxNSz4e+rOTmDNvPQW5E5AoFNhMsdS2IaO0PvehqmqbiLiNMjymeOmy/L1BSR+hsyoWsOpLPt8774A07jSsNVU3MkpzsL7iQPAAfRHi1uUUfdboh80pq+lE1C0DF128Kne4ZgfkrH4HBNtTE5oIdr9h8yPiqywg2VKzvK3oFgdjq5qlm8gewGJ7e1mmDdkBCZbUGlqVlXax8r7enrhwkup8LcT/ehqctq1hanKBFjciznYMtztvfb3XwNrWbDhJGMyc+aKYaOk2mO0Av4LbmPCkgpmWCWBCqNHvLH+IljpJ3vffqdzjIJHbfbt8Qi5ZC9uhJ8D8PJLP8H9DUwzVmR1sX+TVt2C6PEkmm4YbeS4arneySOrp77bNw3g6iywT4V/h5Gy6K18P5H9zCWWvCrWFisbqNfLWw8QHxxtrsRbjUwgiJELRdw0JN8mnw97lztDQmjaXyAF98vDinE7rckqpOxB09SNxe58xi9sUcbNiMWHJatok3JVG46++6rMXqaSGJonUAmNNwQPInERCy9yrusPDdkKmtltdPA1VLzJKgTcsQcss1rX1eWnqB2uD5Y0hoaMlnc4uNytUtLLJK3JpoJFUKNRFr+EdnOr6eW2JBxUSAu6shhqZZYIZgzspfRps5Atff0AGOJglbJSshm2CADYm92gnTI+J0W57S2QvZfPW1s/itEdNHHTxUy0M6pFKZIzqUlGLE3G/qcWsmk6w6qdK1xc3ZINwCLAZ6cB58lX0bRGIgwgA3GmRv90RrlaLlPDUEMLayVuL+7yxkmghkkMkTmNtuF7ZePH4K5j3NGy4E88lWf8SVyuIzcM6qavhWzyzyiT7XFszLZlKowZQQQo6W73x0dPWwYpH2siM7XOR04jKxKrfT9HayS5lWVk8BnnlFQqx8nmoqi7WK3B8Sk+Nxsyk6jtghFTtexrnC1sxmchkbW8hlbIrNJe+W/L6Kt5qKnMaufLhW/ZKRtLPHLFZncEdjY9ux+B64RY1tpHDtC9vDP3yT2ubBVzOKNMrlhijnEzWL+wAVvaxv1N+vp88XMftXyTOFlYf8HVBHmUWbU8tdTUY0RkzVBPhU6w2kdzuO4xTUgdklbsPn6EuOZvbLzXQ6jjTKsrqYKbLllqHWNY2qXAuwVQt1HuHpfzxi2Q07a1gTVJ2RoSct2Zv5ryLiKtn+2S004aNZFW0qpdiBcjRe9xcbjzxNpe53JPLTxwsbc9rz0WGW8ZVlJDJDUQQ1IVrnmBiSPfe23b/1i0OLRksb4mOcvFzmKrZmYS07Xugb8Rd+19vrhxMd4UDTfylAT5rIauKjlilGu5DQxtLsO6gbm+w+OL2ODswszmOabFKazMJKqnhzV8vFZRBEqpwkmoI5Ulk1R2MahTuLDfWTi1Vorg6lzKvycVWV5pk8aSSHmRZhR82SNxYaQbHw2C237/DDpWuuodvhjyj+JG14emGTr3y92H4JLD/XQfzV+uDGB/vg8CoSdxVfiP8AMs0/4f8A1cd63RChoffFcurv6Op/N/7hhptW+fyKg1V/OfzOX4fsMO3RMiuHf9LPuH74hN3VbD3k4rPz7+uv7DGJ/cK6Oi7zE4i/pfL7j+wxOHulZcR1amNJ7VV/u/1xP+ArE79q1a6f9XvxSVcEwl/Kf+ZX+62LKfvqio7iq0f5Zxf/AD2/uzY3Ichsl/Lovj++IlOv/9k=", "url": "https://ltl-school.com/chinese-new-year/", "type": "video"}, "303": {"title": "Chinese New Year: Answers to your questions about the holiday", "snippet": "", "uploaded": "", "thumbnail": "data:image/jpeg;base64,/9j/4AAQSkZJRgABAQAAAQABAAD/2wCEAAkGBwgHBgkIBwgKCgkLDRYPDQwMDRsUFRAWIB0iIiAdHx8kKDQsJCYxJx8fLT0tMTU3Ojo6Iys/RD84QzQ5OjcBCgoKDQwNGg8PGjclHyU3Nzc3Nzc3Nzc3Nzc3Nzc3Nzc3Nzc3Nzc3Nzc3Nzc3Nzc3Nzc3Nzc3Nzc3Nzc3Nzc3N//AABEIAEEAdAMBEQACEQEDEQH/xAAbAAACAwEBAQAAAAAAAAAAAAAFBgIDBAcBAP/EAEAQAAIBAwIEAwMGCgsAAAAAAAECAwAEEQUhEjFBUQYTcSJhsTJzgZGhwQcjNDVCgrLC0eIUFTM2Q1JicnSz8f/EABsBAAEFAQEAAAAAAAAAAAAAAAUAAQMEBgIH/8QANhEAAQMDAgMGBQIFBQAAAAAAAQACAwQRITFBBRJREzJxgbHwImGRocHR4SMzQlLxBhQ0RHL/2gAMAwEAAhEDEQA/AM3BR9CFbZwR3F0sLSqhz7QJAIGDvv6VQruIMpGG/e2U0UJk00Q3xdONKvVi04lwE/GrIu/Ft7QPIr9PehFNxeacXFvfX0R+LhsDKcTTH4dPXHjvn9lVpuoGe0kkuo2hlHE4RlOWToR3HTbtReKqux3aGzsnyQuemYXNdT5abDz3v06ot50LWtpDNOWeKIs7lT7K7FVA64FB6CtZStcJL3Nv0U/EI2l4FwLC58PJVhQyhl3BGQa0rHBzQ4boSRY2XhSukyj5dJJRMdJOolPdSTKJSnTrzg70klEr2pJKJSnTqPDSSW3VfxVm7cckYweJ0RWwMdQelVKp3Kzfyt977KzRtaXkm2Bvf7W3QKG/t5QWhkmSSOAbF+o5jttufo99ZuY8ws8Yv0R2ON0jm8vxXAJueuPmLj5g302ujkdgupaNfzQ3TeYfYOFEhEJPP7Nxz3GDUUJERPI1cyMbIwRk4B++x8LeeCsunafcw20un6heedbxwHyZ+AhwONAY+L4Z5UpaztMAZHX2V1TcOkYTjvbA9Lr6OeGGzVslQ+QWf2sHIz09w64+neob82CpamgkMhja0mwz5jIHp6IrHFwxqvYCtjTNLYWAm+Asq6/MQVLy6mXKiVpJKJSkmUClOkoFKSS8KUklApSTrJf3ttYIGuJAGb5KDdm9BXD5Gs1XTWOdolu58Q3rSk28MMcfQSAsfsIqo6qffAVlsDbZTR4oNwsdvb2lvcSGViSYweFMdyOXP051xWxuc0Nbf8LqlkDXFzv3S7pcVrKrS3kicQBdoogAeEZ3Y9Bjfp61m5jK48sY81p6eaGAFwwTsmSy8QabD/SYguRBEfKWEexLhQVQyAfpZx6g9ag/2AcQ6c3KdlQ7/rs87fRC49f0231UW0WmtagoUcySmVOFlBGQ2evPnsTVx0IczmbqpJaqobL2U7sC2nzH4Ri1tRHqUtybBUgmYRBQ5bgGwLDbuTnlz7VXY4XHyVqtd/D7PtCT69LlFkgaFfJbg4osKfLbK8tseowa11LMyWMcu23RYSojLH3OhyD1XpSrCgXnBncUrpWUSlPdMomOldKygY6V0lXNwxRs7kKigliegpEgC6Vkqan4kZ1K6aOBOs8i7/QD8T9VU5Kn+xWGQ/3JanuleYvGxmkY7uxyWPrVNz91ZDdlsg8MalfRCdbgZOzKP0T25ioQ6R+WtJUpDW4JXV2QMMEAjtRxCkNu9Ds5VuXit4VnmTALLlQwBAJH62/uqtLTRvubZVmGpfGR0uk7ULbUtIs2MsNiqRMqxhUyCWBJ4cnoBufeKBTUvZvs85Wsp+KulaOxYLD5afdbfDukJdaDquv3zwXAltmtI4UyrxykgDI5csMNjnHTG7OIjbYKJnPWVYDt9bdAmG1jNlo0EbyOp4VVZOpIG246Y2+ugrpXGbCmrQ1sha3RuN/evRBbKeW4ux/QLqI3McKsWz+LkX2hwkKDy9kDHc0Tpp3UvxAWF1RMcUrGwytDTbFrdcZxufDNlouJNYupFWaOaCB2HEI1IIHqNwMczvVmXiT3f156ae/qoxw+njdYG5G2/wBNfLVHtOhdLVI2U5iTDYPFggkc66oeKlh5Jsg6Hp4qKtoWzEvhFj00+17j86rRwAjI5VogQRcaICQQbFRKU6ZQKUklRcRF4ZFXGWUgcXLl1pHRIarm9xozpqUlnfzArCFY+WPlAjO3btQWq5osIlBaTKz6lHd6fcJaXNrHb2wmMkRRRlwNs8XNtiOfu2FIxOYc7pxIHDCZbDVLmzg4IuEhjxn1IFUHsBOVaa42T4K1KA3XuKSSR/GepomppaX0UpghXjhTiAV2PDvuOXs4I35nlmglYw9qSUf4e/8Ag/CQLq7Rp9T1V7aMKsNnb/2MADeXgnfffP19dsb0FqpmtByj0E0VIwnUnffzR7xXmLRVNpbiRlcEQqM+1nfA+71qlQMdLUHqqTJwHmSXKTLeXVLfU7a7ltJrVQCOF4mRSCfkqNupyBzoxJSOawtLTlRx9i8gQuFgNL2tn3fqmGC7khWKZ7SZXJ8oGQABdh1JJ2x9fPtVeSmksS4WH+Sp2WcXXcL6633wbDF7keP0Kz6Friy3c0k0HlSzKGTzORVcgLvjuDkEculcTQOaB0XUjQAXR2x8geUjewz8rItDqISOCOERl/8AETsOfME/WOx9wFikrZaa41b8/ePfiqFVRRym5wfqcEg36k4sMHO63W17b3IUK/A5OAj7E+netFT1sM/dNj0KCT0ksJ+IY6j3totBSrV1WUGSnSSV4hXyvFceTwpLaqfUgsP4UK4g25ur1IVm8cosui6TdDmGMefo/krou5qeNyYDlleFm06Np7RGCsxGxIHXn99DpMOVtguF0sc60iBKQpkkH8WWaXOmB2hWRonyMj5PTND+JNJguNlbpHcsizaG00OnCFc8Kf2ag8u4rIy0znT3AyjAlHLlHRbyz27ScBjuAQ6Dixk88E9jyPqa0FHw7lh0s7UHpuPoqL6vlkG7dD6FabdIJxHeLColZccbR4YDtuM4otDI2Voktn0O48iqkzXROMXNjxweh+iBXwNxrzWDyFYo7fihiDlFJx1x3+40H4m+QODWOsBsj3CCwML3NBcTqcrMbez1ecWer2flXaoUgmdjxE5O2RjltjvXdLUsntHPl2x6qxxDhz6VhqqJ3wbgbfcnx6eCC6p4f1rSPIEMsuoxEkARhg4ODuRuMe+lNw/l7ubqrBxOKXEwtbe+f3ys1pqtueNZhIJF4spIzZQ8iCAMihr4nNKv9l2jQYzzD7geH1TLo2oLHOkLTFoZTwJxNnfOxHr9W4q7QVcjZBG84P2KE11Mx0ZkHeHv/H5TEUrQXQRI/jtPL1fSpT8llkVt+xU/eao1ouFcpSsutqbjwVMzAF7W7VtumT/OaggN6YjoffqpZRae/UILp2oXEdqqwBeHJJyev/mKhewONypGuIGF1ajl0FU1pJKZRZEKSKGRhgg8iK5cARYpwSDcL5LK2BUrEBwjA9Ox71CYIiQbaKQSvsRdbExjA6VLouUtza7b6LrN7a3SskTYliRYwDIzYyQeuST9tDJZ3085+G7T+iMU9MK2JjA6zxjPTYfog3inXI7+K0uNKFxDcLlZTwgZjO+CRnPIEepqvV1EM7RjKLUPB6uncSSOX5H9uiG2seLcSurPK8gwxfDEjnv6/ChhdY22C1TI7NxgrqMZSeGOWM5SRQynuCMitUx4c0OG68tmjdFI6N2oJH0Sv4w0Wy/qm5u4rFTcIrMrQkRnib9Inrv061BUxxlhcRorlDUytlADrXXP9Nzb6rIjfi3R9uPbBH8dj78CgjnWaHNR+ePnuXa6H6fldfgdLiCOaM5SRQw+mtGyQPaHDdZJ7Sxxadkm/hNi4bHT58fJuSm3+pCf3ahqe6FNT94rIkEk3hrWlaF1WW185OIcyoJ+4VQpHi0kd1dqY3DkfZJNldNDBwr3zuK6LQ5Nctwuz5FEw9CS1WLT8yaytWn5krK1TTcyVlcgA3prpwhfirSzq2iyxQqDcxETW+f867gfTuPpqGZoewhWKeUxSBwXKdTAsL8QWd1K6LBG6GdMMmVVsEdxkUIeyMm7chaqmqp+QB2DoPAexqjGnEHEjyl3IIYOMcI35dutD5Oi1MIBHMTldJ8NXC3WjRFCD5ZMZx0wdvsxR3h8l4ADthYLj8HZ17iNHWP4P3CE/hBv/wCr9EAKhhLKoYE4yAeL4gV3WPPZ8o3VPh7GmcOdoFzPVLlbl1v43Blkkw5A3bIJ5dDkdO+1C2A5adlq5xE1rXxHBwR133092Tb4b8Q3cFmsLsrBP0ZASAO+Ry3NJlZLCeVuR0VObgolbz2ydx+/vdUazrM88Ud3d8Ekav7Kg4RTjcevY789jsa5kmlqHWdp0T0/DmUw5nnl3zqc+z9rHVA7jVnvgsLTlLdWyzAcORhuW+/Kk2Ps/itldTSRPbyR5F9euy12elaXqiSXktzLC0kjEqWz9WF5VyamWL4BbC6dwp0/8RvxX+dvwb+Kf151oAscVeldLhWrypwmVi0ikr0rkpK1aYp1wvWfz7cer/tUJP8AV4n1WxPei/8AA9Aidl8h/mj91UH6rRwd0+Sfvwdfm29/5B+FEuH6O8llf9Td+LwPqhP4XvzbYfPN8BVmo2Qjh/eK53cfmaH58fsGqDf5hWhn/wCHH4/gpk0/8jvvmf3qpu1R4/0+P4Ksuf7r63/tg/7RRGi7jlmePfzIvApVT8mT9b40pdVWo9vNF4PyeH5tfhVM94rRu7jPAL//2Q==", "url": "https://www.usatoday.com/story/life/2020/01/24/chinese-new-year-questions-answered/4552531002/", "type": "video"}, "304": {"title": "What is Chinese New Year ? - CNN Video - CNN.com", "snippet": "", "uploaded": "", "thumbnail": "data:image/jpeg;base64,/9j/4AAQSkZJRgABAQAAAQABAAD/2wCEAAkGBwgHBgkIBwgKCgkLDRYPDQwMDRsUFRAWIB0iIiAdHx8kKDQsJCYxJx8fLT0tMTU3Ojo6Iys/RD84QzQ5OjcBCgoKDQwNGg8PGjclHyU3Nzc3Nzc3Nzc3Nzc3Nzc3Nzc3Nzc3Nzc3Nzc3Nzc3Nzc3Nzc3Nzc3Nzc3Nzc3Nzc3N//AABEIAEEAdAMBEQACEQEDEQH/xAAaAAADAQEBAQAAAAAAAAAAAAAEBQYHAwEA/8QAPRAAAQMCBQEFBAcHBAMAAAAAAQIDBAURAAYSITFBEyIyUWEHFCNxQnKBkaGxwRUzNDVzdNFSgrLCNkNi/8QAGgEAAwEBAQEAAAAAAAAAAAAAAgMEAQUABv/EADERAAEEAAQCCAYDAQEAAAAAAAEAAgMRBBIhMUFRBRMiYXGxwfAUMoGRofEj0eEVM//aAAwDAQACEQMRAD8AZexV6oOrq3YrbWwShWhwqACt7WIB6C33Ykw2hIC+h6bFsjce9M6z7PV1CqxpZhsFlts9pE97cVex7qQ4bEdbC1ha23OGuiDnWudh8fLDHladttPfqiKxndqkxVsxIDsWPFaCEh0dmpKgLBISQRYcdQehwiTEmN/VhqrwvRoxbDM+TUnXTz71nterEfMXaVyKtECpQWgEtNoOqSCbG7l7lXFgR169ND+t7Lh77kUuDdgf5o3WOHd4jaihYmeM2VBqSwmSwshn4jrsdIW2EkbggXBvYEkX4674Y6TJodVJDhfibcCG/WvsFyjZmzC9PVUKf2HvVVc0mGwNQdcA2cDfmNjqPUXPGGA2VK5mUC+ItLJH7XYZacqVJ7SFETp1BIALiibKeWjxFSk6TqJ69bYWyRkmoVEuHngaA/S+9OqhmCHFmPMwqeiOwnS2mO6e0ASk8X2NiORfjExmkcbbsu7H0Zho2ZZSS7idt/65oKU3LqMVk0tpxSbpb0Nj6RISkbeZIGERsLnEu1XRnljgiDWEN/oLvSv27ArbUdtl9iYgoQ2hxNiFXFj6b2/LrbDA0tPZNFIkmgmYet7TB6bq1zdJrtZcEVdKDU6KhQClpCW3xcXW2pdiRaxIt3bHDsTG9xa7gN1yeicVhoRI03qdON8tuPmlUetSqfCjtPSyhLQJdQyqyXFW0gWG1gOu+rb1uHxHVDIBZTv+acdK6b5W/nTdA1DMTdbjBlLykSmUn4rmoh0Ei4vvpN7ngA73N+Vvc6UDPursLh4sC4lhsH7j/PeyG9nk52i5rjPOpVKcf+Cltpd9l23+zm3phjHZXiglYmMYjDvD376jiNNVulRQ4p8aNdtP0R6nHSXxyNhxIdOZRGhRmY7VzpbZQEpvydhgQANkx8j5DmebKS53rb+XKO5UI8cvEqCFK5DfkT9v54TiJHMbbQrujcLHipskjqAF+KxnMVfmZjU0qShTrEhGlC0j92obkC/JHkT64g7bnZ3nZfTsbh8LDkjGh3TSj5JqNGy+1mOE4JkogKZYZJGgHa5N/Ffaw4PBw8sfQkaue3GYd7nYV95a351w7vE/hBxcqLzbUHZ9o7S0aUyIyEnWlSRbwpIsPCB9vljInSvBor2MhwWGLWuZYI38tfOrU9WKMwlNUeiuuttUphPiQUfEK0p3A2SSSTa/TrvhkMheoMfgvh+3YonQDvF/VOJ1qrRKZApjMlyrrQlueCkBpwkXN1G1jcm4A5J5666BuYFqKHpR7Y3MkGa/0fuELV8pVClKimtFElIF3FxnbOBII1JOpG6rHa9r2+3AuY1ju4pkWMfJEBu5vuj4c1W5WyPHn0WQudIU7BlJW2yGU9mpei/ePprSbDrYX22wxkAa61JiukHYhlEbLr7LpiaxmR73iWmcI0NLsdbyR2rRWUBaFeenTYKA4PrbDWtadaUsr5GAsvT9JxnbNkepU9qmZeUuZMkd9xplvUptIGrSocpO34W6i4TgvZlandHPjhnzyjbbxWbUGL77NlR6w+YMZHjJ0pcBJ3SEqI3525HkeMS9QCQSdl2/+kYWFrW2STQHf4cPNOZGQFfs4uUZUuWoq3Km9IO9huOl/wDPyZ1JcA5qlb0m1hdHK3Y+XNAVSHmeHWUQmIEpDzeltBjtbGwsCFJ24tvhHUvJN7rqjHYYMGSsh90QVsIzDBoUaLArlR1VBthHbqS2td1W5uAf846TLDQDuvj5yx8rnRimkmgju0Dymn41QUmWtHwUPkdm6CL2AAFxwbp3H3jGggiwluaWktcNQl+aqg/HpjiKjJh09tzZJbcW44obXtsm3484VM9rRTjVqrB4eaaS4W3X2SmhwqBIYaqoUiUEoQ0kpaUlobhPxBbc8E6tr722GMYIyMw8E3EfEteYpNDv+u5VUqo0qnQgn3iKywiwCUW0p32Fk8A/rh2gXPsk2d1Ly87UihTlUuHBlyJrulwtABI1KN+8twixsb3O1hhYLWnKFSWSStz3t5eSy3NtYr+YY0xsRuygLdC0x4oKmlm9woq3vxyLJv8AMnC2S2dVZNgsrQWmz6eKHhKlUSa3EzBl/S5Ka7OEzIdUlttZtc21cm6b3NwSD1wT84b2d0iDqXygS6N7vZVlmXLs9WU2Y8Oc6iRJCWJNOcml9lCj/pJ1FNrXO9hsel8ZmdTT90wwwdZI0EgVbSR5+hUs/m2XTMmihJMiDW4ktcZ3spDuktpBupIB0hRV3Tb5i19mkqBo4lS8KSLtOtMrYDFkvPpKkkFWxKiDte5+zEzg8O332Xbgdg3saHR6Dc356qtfzJKo8AUeJIcMZZUpZKU6lKV4larXvvz0xK2aZ+t0uqejMFE0BzbJ42UdR6ROqawl2UhMdwF5ulKafSZG2y7I+iP9YvawBG4xTFEHNs8VycXizhpckZBLeNa/U3v9Kvhom8KuVWgOOxZkqmx4iWQ2y0oOqUwQe6rToClC4I3IBPJuMawmL5nacv6XpWDHOqGPtbl18Dz5dy+zFX5WYkR24OYorballJT7q40UnYak2Kjfc+o6HfAySskIFpmH6Omwwe57L8KPjxB/C0Smrp0GE1HajglKfiK7FLZWv6SlJUQbk7m/ni0bLgvBc4uAoFTNcpVdhTKRR8vTmnIiWzdqS4ApWk3UVbd7cg7bjoBa+JHRyNcAwrtQYrCSsfJimW4nUjw0rv8AZXD2l09DsNqJJfcW5cmPd8ayCBtdVyqxtcdQQQdlYZPGHUeIUnR+LdAXAGgR5IOjUqv0fLbseDG90iMgyH5bz1u3Vo3UhJ0qFiBYHRYC91G2CDMrCAlzYnr5g53hXd6qZq7eaKk3GloYcfS6ACLpVqF9Ium+wJNgD52xD1Zc67vkvoYsVhoocpaBz009+9U8pyMu1KailzqbAo5Q2TKDV1IcWAdSSkAJassAqvyE6dxfFjXtc4tvVcCTDSxxiUN/jJ09AeKjswVSWKyAzUEOpKyEvoeBSog2vcE7fpiGOFzTruvpnYvDdQCKyEbeiuM7VGDW0QZDjsadHgtqKCg6m3ZJCQVD/wCUWtbqVb+HHUXxpoONKAi5hnRn30Uythhp9tL86WiOorZKQU6CBfULr5FuT0G4tAGyJ8jnfNqvMu5Rm1B5mbWW3lNSoipLS3mnSgEnuEqTt3rdSBvf5rfnPZZp3qrDDDACSYk6/KNPyis2UTLkKBTYcOoMmUll9cxyPctrUPAgA/S1G3IsAo24GDaKGpspWIc1zzkblaa09/hJ6A60qnLE/UtDC06AtKVm3Ngq2oDfoevpiWYhj9Buuv0a2aeKi+mtNeHHRXuXvaTHojbgVAbMTQShtnudmQB873sPX9dhmfeUhFjui4OqMrH6jnx/1D5qmu5umpRGYeeaccDqSzFcS6E6QLhK7atk3AHzwyZpdIBakwGIZh4Huom+Ww5a7cfFewcjuRmEVBynVZTcdPaBs6buKFiLoICh62B+ePGEAWtHScryIwQOF+KSlimSHn35wnNuOOFYSh9HB+tve9+d8SZohuLXZDMaQOrFD6ehVrDzPmeuVsimwXWo61APKLOpDSRsTufEBba4PHTFTHSl1k6cqXFmw+EjhqqdzJ9Be/4S7OzmYKVX25MKxXoSpEhooSUJUT3SAe6Nj6HzOFTB7XlxdpwVvRowkkAjyW472qLJclyfAfm1ee3NfD593IQXEtEb2Ukf7SDa+/PQUQPzN1K5vScDYZQ1rK9/itvdlxNqbUWOqrSS3HgsLDbC9ACHVC41KAGuwJNkjbYG/kxzmsFlSQwSYl3VxizvupZWXIVazFPrDleQ+3IZQtyJCeUwLEAXXpuSlWkd0kHnfu41uV3aCGXroj1T7FcFMIFAev79KTTqU2ypa4cXWS5pBIQVk6rne9juQPPANouJARSZgwAnZD5kkNSIkKLTlJhQkxW2G/eVhAZvaxX5chR5P27YYkKFqTDdOcejUur++MuICFrZaW2hweVlbkA+Y9cZpa2jS16o+2Cjry6liOiYzUHIyUrDKLIaWB4Qo29RcDGSAvYQDSZh3tila94sDgsakzXZ0lx51ZK1Enc4FrAwUEUsz5nl7zZKNgQamzMitmFKfbmNpWgRmy4XGz4ikAG5FlA+RBxrmBwRYfFPgcS3jp+VQUfL1SjPtVmO/RqlDiPJLjLslICL7J7VCradxwetucDWVtt3ThKZ5Kmd2eX6+/FafPpFOm5hi5hqk12JITpX7s07qbUpJsD2u4CTYHa2wPrbxibmzleZjphD8PGNNR9+5UVCrtKrkdySZ7K/d1FbjJNktA38V7auefT7zjka/ZJxWEmwxAkG/eD5LOs4Uylu1195qUUoc7wb9wX8O5O3A+fHXEU0bWvNuq13ej8c/wCHa0R3Wl+wr119liky5+U2UvTdVj2StZdsOCDuVdbbfbvekOGS4dVxxARO1mMJaFBzawKhLh0+v0t39qymw25ZASUgm4GgJBtxcgg8722xO5+Z3aZqutFhWws62CahvW/jZ/zkqVfs/W3JgN0dhVO93OtbyZetClA7KsRrJ9Nhba45w84ZhcCoI+l5mxOYaN8whXahWakxXY1dJgQ2CFqflQm+yJuEpJSsK1AECwT5eK5GCY5zyQ9uiVNBFh2NfDLbu7w9jVLqHXstNRv2PSlyE6kqcdkIYJLigN3HTYEk+XdAvYb2xrX2aApTyxU3rC+z9fOqtTU1DcYxpMh1sywO0RF0AJB38Z8gR4euDtTlLmnhV0vNy0hzXZKrk7G9yfwGCBteXWbQqPU55i5dYkwWWVaXFFCpK3VLICQBcb82HkCSfKaOUyOqtF1MV0e3DQhxkt3L3yUZVaW5TpcmM+tZWy5bvNqb1DodKgCLix3w+9aXMqwu9Ao06tPLapMByS62nWuxCUoT5qUogJHzOPUV6wFS5ak1DKWY48iLPYjOqV7tLblsqIjBWx7RFwrY2IOwNx64EGnap5ja6MFhJPEVt9fFaHE9nlKbbS1MFRkojoU2ioMoQVtPFR7SzadWpBKiBqSopsbm1iCDRVJJkdmzcbtAUzLdKy8/HMyW5Kpz61NBcZ/UthQBKFANWO9rEaVA6+BY6vAVuic8k9nT8ISktuVKn1iHSajHaREV73ES3FS25IKAbk6EjcJPG5CiNgLYnovYcq6rHNgnjM4snnqB3/tLaY9UfdQ3VafU3nGiUNlEILARyBcpJ5J+/CcpO7b996uc9l22YMvgCR9dCtKmxm8t5fnNUGEhxy+pxLi+8s9TckcC1sVSs6uM5AuPh5vi8S0YlxobV5fVTcbNjqTAmOI7apufDVHddHYpQV6r3AJSoAcnVzY4COUOGYo8Zhvh5DCy6NVe/wCk8j+0ZFVbRFodPeeqbt/hvpKG2QOStadV+NgASfTo9sgcoJYTHoSpWovQJsaVWazKbrVQZSO1aaYtHaQL6U6D4zurvKvbmwPKTM2rbqVdHgJcwjl7LTf9/dEVORBXl9UyKlUREmP7xMAQhpQbTsL6ANySAnobg7XGDZRGaqU+KDmP6ouzAbLLoT8iqLed1No1bqWs6UgAWCUjyAA29MHSmBRlCjS5073eColKe6pZISlSidySdhxb8BfGEgbomRueeyLWiKqYrgZaoCUU1mjOHazbgW8e5rTZXeSEFw3I3KuCcLe8EUw0r44zHIH4plijvz5f4p/2smPIr5kskKXIZShY7O26DYn15+wWx67cSpjWQCvdov2S1pFEpE4LaUiIJaC4+0x2ilKULJSN+lgeD16nfXTZDqE6HAHENtjgDrua0FJn7QY1PddqEaBCZkS221y3prjqQtJ0BJb0gW3ASkAjm3XcC6QmTI1HHhWx4br5SRdgDny15e9UvRmWvUtFNSxVWqlLZbLa47e6QNR0qWnSgpOnTud+TccH0pc02CiwLIHxubMzTmN1VT6rU5dbajJUF099kPSTHsgRVosVKCjY6krTcFWx22IOMzSB9u+X3aLqsI/DUz/0uhzPLTvH5XNcinzKDNWmOxVZzEn4Da7pbW5sorbBIuuytwN9ikbDdt/x3HqpWsBxIZijlHv9Wjss5ZgVOkty61QoceWs2UjUo3A2Btfu38v841kYeLeBaHEvZHIWwuOVZuxm2qSYhDkntWlm3ZlAAUNxY7cWvgJeIS4NHhw39Vx7eO1dKGW2huQ0tsLA6jc7q6fdiZzSG01Wx4nrMQH4jtDvXWjPoMq65ESPoUHS7bvahbi3X0F8NiBAolT4yVsshc0UOStyWpkQRcuVJMZ6ZKWZIEezjiCSOUJHQnfb58YxzToGGlTBiYwScQzNQFa/3x2U17Sao29Oby5FT2jKVtrqDuyVv6QDa/TYXv6j5YpGgXNccziQKtZ3meatvMNQcijQ28+p0IUQoo1d61xyBew9MaNRaEmkb7PnyqvOLejJlnstXevdBChZQA6724PP24VODlsC1bgHgOcxz8oI9+quaeWITj3YNoaEheqyUWIBPh63tv5YlDnWNN1fOwODgXG2+7+v1Kax6TTK9FdkytalRyUFKXCN1En5/R2xRHTha5kzXRuykrjDqkbKdOXTYAU72jqnVNcquQkAXH1fxw6uCTYuygIjdSZqD2YXAiITcugjZxOx0k7gKNugO588eawA2AjkxUr4xG52gRyK/SZ8xyXUbxJLjCo7uhnUbHqFAX/H79sefEHE3xWxYuSMNAPymwvMuysvQVw3UV2QlEZxw9it0rQrVe4ICRtxsAOvzwDIACCqp+kpJGvaQNeNa+xwXNmTEpdaVUqDmKMmArd2I8gDuKJ1JSgDvHbyTyN+cCIXNd2CnO6Qhmhyzss93Pnf74qijZKdlByVHzZKLL6y42EtpVpSeATfn5WHpghh8orMp39Iscb6pqx3L37lf9Q/kMFIombJm7wPrDCSnM3CGZ8Q+sca7ZKK0r2Yf+v+ur9MHGhPFZ5mD+b1j+6k/wDPBnZYN1G1b+Md+Y/IYMbBY7dMclfzkf01fpgXbJkXzK6keFH1v+wxONk1+5VNlP8Agqr84/8AxVhjUt26RyP5/I+q3+mGcEp26ZVT/wAUpv8AfI/7YNvBAUDmD+An/wBv+owZWM3STLP8gZ+S/wAzjBssO6MY/cYw7pjdlSUv+ET9n5DGO3Ws2X//2Q==", "url": "https://www.cnn.com/videos/travel/2020/01/24/what-is-chinese-new-year-lon-orig-na.cnn", "type": "video"}, "305": {"title": "Gala \u2013 Chinese New Year 2021", "snippet": "", "uploaded": "", "thumbnail": "data:image/jpeg;base64,/9j/4AAQSkZJRgABAQAAAQABAAD/2wCEAAkGBwgHBgkIBwgKCgkLDRYPDQwMDRsUFRAWIB0iIiAdHx8kKDQsJCYxJx8fLT0tMTU3Ojo6Iys/RD84QzQ5OjcBCgoKDQwNGg8PGjclHyU3Nzc3Nzc3Nzc3Nzc3Nzc3Nzc3Nzc3Nzc3Nzc3Nzc3Nzc3Nzc3Nzc3Nzc3Nzc3Nzc3N//AABEIAEEAdAMBIgACEQEDEQH/xAAbAAACAwADAAAAAAAAAAAAAAADBgAEBQECB//EAD4QAAIBAwMCAgcECAQHAAAAAAECAwAEERIhMQVBIlEGEzJhcYHBcqGx8BQjMzVCdJHhNFJzwhUkYoOys9H/xAAaAQACAwEBAAAAAAAAAAAAAAAEBQECAwAG/8QAKREAAgEDAwIFBQEAAAAAAAAAAAECAwQREiExMkEFIjNRwUJhcZGhFP/aAAwDAQACEQMRAD8A8jtsNboMDYVYjAHagWiE28ZUasjcAcVdgtpZQ7KjYUbgA0xh4bXqQUkuSjqwjywsRGB4Rg+6rKwBwCoVmyMKBvVOMbqDnJI2FbNnb6VVirKC2c+YxsB2zv8AeKzuLSNrHVXf9Lwet+UFb2QLA+qU+I+PPwxj51qSRIT+yUA/Dg71EXCjHAGRgUfQXXJwoxg5P1+Yry9Ws6jCoxwUmgQqy6VzjgDvkUMQr/lGB3wPfWlGmWbOxKkcAAff8aBFbvqLMVc4AUKc+Z+XFZ6ngnABIU1gsoHcZHah31iZkIRQSoLaRtqwD860kjG4wRuMkjb4/wBN6FdZMuMgMBv2xnf61Maji8nYMKezht4JSwZyWwjrxt55Hl5eR8qzXQplSuNXmN6arxTcqZJcs6NGWTYawpxv8AT+eVq6j0yHDFlydLEbsvY/MV6KjdK6pry4cfb5BnT0PkIvTZzYtdKqoiqWyz4JXJGcY8wRUv8Ao13YxNLN6kqrBTobJ3+QolnLezotlbGJkKMpDqMaclix9y7nPahX3V7q8jeGSRGjY58KkZ3Bzz3IFa3CqQloe32Iik1kwr79qv2fqa5rjqAHrl05xpHNc0Ppa2Z2S1064kgSN4mKsKYrL0oubZWAhgOs59nAB+VKtsf1S/CrKtTGj4rVpQ0NZQPVtaVXeSNSFjc3Zlcbli7aRxk8gfEimK3i8ClgvGMKMA1g9Ct2llL5XSfCVYEhhsSPd/am2KMqoYAcZyTvxkfefwpB4vezuqqcuwdQpqEcIEI9wefz+fgKBNOlsjLIV38SjGSTwdvgatdQmjsbZ5XGdOwUfxNwPuFKkszzP66Rss2xpbQp63l8Gk5YNKbqeXIjQEaTjUc9jVaPrEsZ3hjI78is5X8ePPauoO3NGyhTfEcGeqQyWnWIbhlQj1bHhZG2J7+L/wC1YEbatUgODkn3e/4e6lGTbbPat/0fvmnX9DmbxqNUTHfVj+GhqtHSsxNISzyXnUDgDbnHb8/gawuuoS2rxc5GWzkd8e4YHzNM0sIGDghSRj57fgRWJ1eNmTUq6mZCu5wBxv7zniut5YmmWksoB6MdWHTmuFlmhjhYK+JI2cuy5wuApyPEcg47Htigek3XJuuXiT3IQyquGdF0qx/6RgEDYc1S6WWTqlkVKh1uYipbgEOMZ+da3X2huerPJ1Gc+tMabxLtjSMZB4NOrW2/0XKbe/u/sC1KrhTe2wp38jNIgOPCgAwAO5qUXq6Qx3Ki3kEiFAc4xjnapR9aFSNRqUssxi1KKaA25/VrVgcVWgxoX4UYNS+RpkYvRxwpU6iutnTkYbCg4IPPmMb807RxcL6t204Hj37pSX6KRk63SR9O+tRjHHBHz2Ip5tIgUeTUFVCMhnC53Xf8+dJbxpVAqn0i91uIXN7a2kmtNYlbwjJ1DfOD7s7ZqqnSnSyEqtFImC0cgOVf3kHfGPdt+LkbWOeaEXi5aF9SySPGwAzwNW423532+FGHSGlVmhn9SUXUcIHUpyO5OM53ycY99Dq6VOKRbTlnmtxaH9JtysbRmVgjKV9h84I+tXetdFWzuLK3t31SXKAYIOAwABPw3z/WmYWyrJM07AwwAyXEP6OGwFy2rWD/AE+AxW31Kx1dUlVdX/L4/SMWwOlGAYqfIEAZ89q2ldYafbv8EOCEI9Jlu28FrKLaM+AImHkGPaYnYZxkdznYbiq1zZTdL6payMY0Pr0SOJfa7ZyO3Px3p+j6bI+hJ5VjZnGAcmSUnkEj2eeD5YoF9aWKlJGmMTxAYlt4gWQlhqQMdlz3K5Y+faqwvFKWGtiXT7lWaIxyeLIY5yAw23G3HPurF60oURKDywGSmojfbHkfjxTZdzx3LqsdvHE0X6v9WcA7jtgYNLPpEHYLj1QlXOjIJIJzsPfk1nQb1JMs+BNtAhvLdFT1gMqBh5jVwPiO9WvSBYoOpOsdukACr+qiZSoONzldt/dWYXZGxq04PINDlmLHUxZ2/wAznNPl1JoD7YKt62qYEgcdqldLkkyAt5VK3yyhImIUCi66qqcURTmqtHDR6KOpcYUMyyHI/iVSvtDcbefPban2EjkxnT5q/HHurz70TkQSNmLUwkBJEevkELwcrg58XG+Nq9Ghiia31SJNLIy+xbqoK8eLUW7YHY80lvvUQZR6TrryNIazlmXACvMA+DwdJYEn780ydNe5MKpdRC2FuNMJMRQthSDjJOR76ULbqFvaeojksZ2MII9ZcXKFmHOlsJjkEY7Z2wNqeenpB/weKaNYmSQeuCagWjJ3HYDz7D60qvPIltsaIptGs3TWgjiibps0TxT+tbOGxjw9+C2CPL+ne3i9XfTMjwMXaN5C4IbZADpJ2HHf8Kv9PktoGiWyjISUs0ravZGM4+RIFG0xWIW2tmZ1BLkyHODkYyNs/HPlzQyqtU5Q9zmtzNt8tc4jAAViwfVqyTxuOeMbcYOKXOrRX4vSJBBbyB2OQ0S5AOdQ1EnO/YbU5FXd3u1QMELbk6R3Bxn+334Cbd3tsNLlWe2nk1mCIoXUsxYZGncZBGzZ3xW9r5p7E5wgVkt0xLTv61Sw0KxOVUYwCePM9vcKw/SRgqDDFcRszLGdsKmTqwOPdkZ4pigFu9t66NmYlvEJoTHgYOABqbYfSlf0y0NbSCSZ1ATZVkwpIAIGnlvLyGSaYUN66Il0CHlQN8n50JnI9nb4Vyx2xQnOKeoBYORiW3OaldWOTUrUqRa7rXNSoZBs+jH7zH2DXqtl+y/7P0NSpSXxLqQbb8FS/wD8c321/wDKnC1/eSf6Mf1qVKVXfpxNY8gLD9tc/wAmv+2r1z7PUP5hfpUqUFLo/Rb6gk/C/Yk/Bq8Yj/xdl/rD61KlMvDPr/HwysuB4h4P2P8AaaS/S3959T/kk/8AYKlSirD1CanQxJbigyc1zUp8uRcwTc1KlSrkH//Z", "url": "https://chinesenewyear.net/gala/", "type": "video"}, "306": {"title": "Festive mood and mass movement across China ahead of ...", "snippet": "", "uploaded": "", "thumbnail": "https://i.ytimg.com/vi/sDHJhfkQHEI/default.jpg?sqp=-oaymwEECHQQQQ&rs=AMzJL3nH7p8m7d5p4_HmibJVe19CguDBqg", "url": "https://www.youtube.com/watch?v=sDHJhfkQHEI", "type": "video"}, "307": {"title": "Chinese New Year | Religion & Ethics Newsweekly | PBS ...", "snippet": "", "uploaded": "", "thumbnail": "https://encrypted-tbn0.gstatic.com/images?q=tbn:ANd9GcTzXJHm-uj6PYqaKOHLRt3RCFi22jzkZxEbX-nW_qYcaPO_CeNixuTq-jmLRL6U", "url": "https://www.pbslearningmedia.org/resource/awr09.socst.world.glob.chinesenyr/chinese-new-year/", "type": "video"}, "308": {"title": "Celebrating the Chinese New Year - YouTube", "snippet": "", "uploaded": "", "thumbnail": "https://i.ytimg.com/vi/W4ge6vyHBOA/default.jpg?sqp=-oaymwEECHQQQQ&rs=AMzJL3k5u7QgInRRo6UtjQ5wBPfWTbUwFQ", "url": "https://www.youtube.com/watch?v=W4ge6vyHBOA", "type": "video"}, "309": {"title": "Lunar New Year 2020: What Asian cultures celebrate, and how?", "snippet": "", "uploaded": "", "thumbnail": "https://encrypted-tbn1.gstatic.com/images?q=tbn:ANd9GcRuezE6W-t5Z5c2utnJnPun-RmQxOG2mR0XgsicqG2A6G2jbbV91dH9O8E", "url": "https://www.usatoday.com/story/news/nation/2020/01/24/lunar-new-year-traditions-chinese-vietnamese-korean/4527349002/", "type": "video"}, "310": {"title": "Chinese New Year Resources & Activities | Globe Trottin' Kids", "snippet": "", "uploaded": "", "thumbnail": "https://encrypted-tbn0.gstatic.com/images?q=tbn:ANd9GcRtPwjR9h95RlNSOVRXriSp9kfoWDuG7vGl5bEgwAis_Juu8dZ1vW-X1eJTZqdV", "url": "https://www.globetrottinkids.com/chinese-new-year-resources-activities/", "type": "video"}, "311": {"title": "How to Say Happy Chinese New Year in Chinese (Mandarin ...", "snippet": "", "uploaded": "", "thumbnail": "https://encrypted-tbn3.gstatic.com/images?q=tbn:ANd9GcR1I9tZuXWcPmcYlBYrxOmM8bSDslLlSI_rHRq2_nnMdPKCVrxVyefRzK0", "url": "https://www.chinahighlights.com/travelguide/special-report/chinese-new-year/happy-new-year-in-chinese.htm", "type": "video"}, "312": {"title": "How do Some Asian Americans Celebrate Chinese New Year ...", "snippet": "", "uploaded": "", "thumbnail": "https://i.ytimg.com/vi/vVOldOg8_rA/default.jpg?sqp=-oaymwEECHQQQQ&rs=AMzJL3kLUio56DD2D4FUGzIPiCnlCgMr-Q", "url": "https://www.youtube.com/watch?v=vVOldOg8_rA", "type": "video"}, "313": {"title": "What is the Chinese New Year and How is it Celebrated? | CLI", "snippet": "", "uploaded": "", "thumbnail": "https://encrypted-tbn3.gstatic.com/images?q=tbn:ANd9GcThRAk60XogqpVL70G6duNiP6da5HYq_DYZZeGg11lj161sGbeBXYp-EY8n", "url": "https://studycli.org/chinese-holidays/chinese-new-year/", "type": "video"}, "314": {"title": "How to Wish Someone a Happy Chinese New Year | Time.com", "snippet": "", "uploaded": "", "thumbnail": "https://encrypted-tbn2.gstatic.com/images?q=tbn:ANd9GcQUgnyVj735BWFxev6s6kzwDEDDT6yMACJ1reIuHbsBezNWsao9e6BqKn_Ef8IQ", "url": "https://time.com/5143858/chinese-new-year-2018/", "type": "video"}, "315": {"title": "Fortune Tales | The Story of Lunar New Year - YouTube", "snippet": "", "uploaded": "", "thumbnail": "https://i.ytimg.com/vi/GVPHdFX9iHY/default.jpg?sqp=-oaymwEECHQQQQ&rs=AMzJL3lK49EhSLtb35MPFkKWWan3RIoXUA", "url": "https://www.youtube.com/watch?v=GVPHdFX9iHY", "type": "video"}, "316": {"title": "Chinese New Year | International Student Support | University ...", "snippet": "", "uploaded": "", "thumbnail": "https://encrypted-tbn0.gstatic.com/images?q=tbn:ANd9GcQq7Zf-ENMnCJ-jrgu1qro4ApzIvE5xhtTFv2J56OPhcCih7S-08wkVqWqPTx8", "url": "http://www.exeter.ac.uk/internationalstudents/livingintheuk/getinvolved/chinesenewyear/", "type": "video"}, "317": {"title": "Shot on iPhone 11 Pro \u2014 Chinese New Year \u2014 Daughter ...", "snippet": "", "uploaded": "", "thumbnail": "https://i.ytimg.com/vi/bvtwWhKdxhM/default.jpg?sqp=-oaymwEECHQQQQ&rs=AMzJL3kDMcUjPo4dnWNJDfuhZzFVyUsz4A", "url": "https://www.youtube.com/watch?v=bvtwWhKdxhM", "type": "video"}, "318": {"title": "Caesars Entertainment celebrates Chinese New Year", "snippet": "", "uploaded": "", "thumbnail": "https://encrypted-tbn3.gstatic.com/images?q=tbn:ANd9GcS2SSfTii7SU-uQYi29HrXJASWEjYrUuVsQniCsyCGJoObommYiuVQTiak", "url": "https://www.caesars.com/corporate/newsroom/articles/caesars-entertainment-celebrates-chinese-new-year", "type": "video"}, "319": {"title": "What is the Lunar New Year? - National Geographic", "snippet": "", "uploaded": "", "thumbnail": "https://encrypted-tbn0.gstatic.com/images?q=tbn:ANd9GcT6qS2EJuu1-fcXKtrcKpGuNBey41dKyP6qovPuXbAG_fy_VSwcrlRd4VI", "url": "https://www.nationalgeographic.com/history/reference/holidays/lunar-new-year/", "type": "video"}, "320": {"title": "Chinese New Year Celebration with the Shanghai Chinese ...", "snippet": "", "uploaded": "", "thumbnail": "https://encrypted-tbn3.gstatic.com/images?q=tbn:ANd9GcQGMf6RPCn5SAYIgpNM9wVNMoPwRhx81Wyca9Xaw9R0d25D66PUh-8se6M", "url": "https://www.scfta.org/events/2020/chinese-new-year-celebration", "type": "video"}, "321": {"title": "Lunar New Year Celebration | New Jersey Symphony Orchestra", "snippet": "", "uploaded": "", "thumbnail": "https://encrypted-tbn0.gstatic.com/images?q=tbn:ANd9GcRfeIfVSdyLZwQj67QKDejTLYn_1siPWYsxYCYOsd-ao1HGjtsL881AgiTA", "url": "https://www.njsymphony.org/events/detail/lunar-new-year-celebration-2020/", "type": "video"}, "322": {"title": "Chinese New Year: The Year Of The Rat\u2014Traditions and ...", "snippet": "", "uploaded": "", "thumbnail": "https://encrypted-tbn1.gstatic.com/images?q=tbn:ANd9GcQNm0Z_miKNvF2G4dd2EALmjHl9OIFLcLNdIEEJrvvnb9sEp0vdCYjzLiA", "url": "https://www.farmersalmanac.com/when-chinese-new-year", "type": "video"}, "323": {"title": "Lunar New Year Parade wraps up New York City's 15-day ...", "snippet": "", "uploaded": "", "thumbnail": "https://encrypted-tbn1.gstatic.com/images?q=tbn:ANd9GcQkYhHCIhG8rk3JSSQ7hPxZNzqdLHCLqPuNS0wh-NH8QffD37KOf9oAgeG-", "url": "https://abc7ny.com/society/lunar-new-year-celebrations-to-stream-live-on-abc7ny/5870539/", "type": "video"}, "324": {"title": "Lunar New Year | Children's Discovery Museum of San Jose", "snippet": "", "uploaded": "", "thumbnail": "https://encrypted-tbn3.gstatic.com/images?q=tbn:ANd9GcSJfWQtSWR-1vSolSVszGVRwzZUi9FdCxM6wEm0sckwHaYkVMAcrvYgS6I", "url": "https://www.cdm.org/celebrate/community-celebrations/lunar-new-year/", "type": "video"}, "325": {"title": "Chinese New Year Celebration | Union College", "snippet": "", "uploaded": "", "thumbnail": "https://encrypted-tbn2.gstatic.com/images?q=tbn:ANd9GcTH4WN4f7_A-3XGZgRcT3Qs-m4n91LKo6ZFTjcwYd-wvg", "url": "https://www.union.edu/news/calendar/202001/chinese-new-year-celebration", "type": "video"}, "326": {"title": "Lunar New Year Parade wraps up New York City's 15-day ...", "snippet": "", "uploaded": "", "thumbnail": "https://encrypted-tbn0.gstatic.com/images?q=tbn:ANd9GcQuKGLo_MUCgc8DnW-gS17HfdAGBLnYFleMfXtl-E3VW70vltHywjJa_70U", "url": "https://abc7ny.com/5870539/", "type": "video"}, "327": {"title": "Lunar New Year events in Southern California - ABC7 Los ...", "snippet": "", "uploaded": "", "thumbnail": "https://encrypted-tbn3.gstatic.com/images?q=tbn:ANd9GcRNn8gGDf6ZsABQStA-QLvDrLZBSZDvyX0cnuznjVF6Ng48E5omYU8bs2oH", "url": "https://abc7.com/lunar-new-year-celebrations-southern-california-socal/5808221/", "type": "video"}, "328": {"title": "Lunar New Year: The Great Chase | Nike - YouTube", "snippet": "", "uploaded": "", "thumbnail": "https://i.ytimg.com/vi/Fu8T-7Ct6Oc/default.jpg?sqp=-oaymwEECHQQQQ&rs=AMzJL3lTbMFtuMkd1KVsK35luHdTx5F3uw", "url": "https://www.youtube.com/watch?v=Fu8T-7Ct6Oc", "type": "video"}, "329": {"title": "Year of the Rat: When is the Chinese New Year and what is ...", "snippet": "", "uploaded": "", "thumbnail": "https://encrypted-tbn1.gstatic.com/images?q=tbn:ANd9GcSXZCjDBVY3JspMu-CPMIWcVop5hHGu3r4uU1znDHXXgIo-1IZ0pOwOd8fYegg", "url": "https://www.independent.co.uk/life-style/chinese-new-year-2020-rat-zodiac-sign-meaning-calendar-race-ox-fortune-a9292686.html", "type": "video"}, "330": {"title": "Hong Kong cancels Chinese New Year celebrations - YouTube", "snippet": "", "uploaded": "", "thumbnail": "https://i.ytimg.com/vi/7UqO5H6sbGs/default.jpg?sqp=-oaymwEECHQQQQ&rs=AMzJL3kdkSI10XI_hJ8zGmZFZRBnDiQpBA", "url": "https://www.youtube.com/watch?v=7UqO5H6sbGs", "type": "video"}, "331": {"title": "Taikoo Li Sanlitun, Beijing (Chinese New Year) | MK Illumination", "snippet": "", "uploaded": "", "thumbnail": "https://encrypted-tbn3.gstatic.com/images?q=tbn:ANd9GcSDOYYQpgz4f41uLT5raBo6V-Rbq_D1xiJxccbU2dmApXQO4tnVgJjQMn1o", "url": "https://www.mk-illumination.com/ko-KR/reference/taikoo-li-sanlitun-beijing-chinese-new-year/", "type": "video"}, "332": {"title": "Chinese New Year: Entering the Year of the Rat amid the - DW", "snippet": "", "uploaded": "", "thumbnail": "https://encrypted-tbn0.gstatic.com/images?q=tbn:ANd9GcSibnsggwNQdcVO2kAxAgXddArP0bl2U8khzQlTeoIVdknsBB00Do6EtP0T", "url": "https://www.dw.com/en/chinese-new-year-entering-the-year-of-the-rat-amid-the-coronavirus-crisis/a-51862405", "type": "video"}, "333": {"title": "Chinese National Holidays \ud83e\udd29 (2020 & 2021) - Your Ultimate ...", "snippet": "", "uploaded": "", "thumbnail": "https://encrypted-tbn2.gstatic.com/images?q=tbn:ANd9GcSyr_hGBFDopMxPFgB5JPkD1GF2jJS0bSgf7FLsTDhNQJ3TEnST7KerV1w", "url": "https://ltl-school.com/chinese-national-holidays/", "type": "video"}, "334": {"title": "Discovering China - CHINESE NEW YEAR! - YouTube", "snippet": "", "uploaded": "", "thumbnail": "https://i.ytimg.com/vi/2EUsmbqnuw8/default.jpg?sqp=-oaymwEECHQQQQ&rs=AMzJL3mZM0nf9febPFFBTaSRoCTsslYZdA", "url": "https://www.youtube.com/watch?v=2EUsmbqnuw8", "type": "video"}, "335": {"title": "Lunar New Year Celebration - City of Elk Grove", "snippet": "", "uploaded": "", "thumbnail": "https://encrypted-tbn0.gstatic.com/images?q=tbn:ANd9GcR97WoBtUJ7x_psolQ5vIPjTWggspj0D6vj_ciV1PHgttZSIeUtJjSTSGM4", "url": "http://elkgrovecity.org/visitors/things_to_do/special_events/lunar_new_year_celebration", "type": "video"}, "336": {"title": "What to eat at Chinese New Year dinner - YouTube", "snippet": "", "uploaded": "", "thumbnail": "https://i.ytimg.com/vi/zLNt_h9Ouyk/default.jpg?sqp=-oaymwEECHQQQQ&rs=AMzJL3kchgZqJPMAzBNi8yCCUkMF69KHDw", "url": "https://www.youtube.com/watch?v=zLNt_h9Ouyk", "type": "video"}, "337": {"title": "Chinese New Year Information for Kids | Facts about Chinese ...", "snippet": "", "uploaded": "", "thumbnail": "https://i.ytimg.com/vi/6RxKVAaXhMw/default.jpg?sqp=-oaymwEECHQQQQ&rs=AMzJL3mPRp14KuAmaixy12Xr8Zcb9aLCxg", "url": "https://www.youtube.com/watch?v=6RxKVAaXhMw", "type": "video"}, "338": {"title": "Nike's first Chinese New Year ad brings tradition and family ...", "snippet": "", "uploaded": "", "thumbnail": "https://encrypted-tbn0.gstatic.com/images?q=tbn:ANd9GcQkscuGJnnVu_xcggS7Z4DvIPXz-nnkLewKrArajUhVk37wPxSDoRq7gF7YOKg", "url": "https://www.thedrum.com/news/2020/01/15/nike-s-first-chinese-new-year-ad-brings-tradition-and-family-together-playful", "type": "video"}, "339": {"title": "Airbnb unveils heartwarming animated Chinese New Year short", "snippet": "", "uploaded": "", "thumbnail": "https://encrypted-tbn3.gstatic.com/images?q=tbn:ANd9GcTs0U2JY4hQ4uxCMA701ljbkG2IITDU-Ji5Ymara12QFX2cP2Tg4LgY3J11Ks4", "url": "https://www.thedrum.com/news/2020/01/21/airbnb-unveils-heartwarming-animated-chinese-new-year-short", "type": "video"}, "340": {"title": "Year of the Rat 2020: Zodiac Luck Horoscope & Personality ...", "snippet": "", "uploaded": "", "thumbnail": "https://encrypted-tbn2.gstatic.com/images?q=tbn:ANd9GcShqMJThQP_3BBkrjRbb9IVIg9jmzsWfVmApw0hhphQrWqNIE2MEtSJedKT", "url": "https://www.chinahighlights.com/travelguide/chinese-zodiac/rat.htm", "type": "video"}, "341": {"title": "How to Do Chinese New Year Campaigns Right \u2014 Creadits ...", "snippet": "", "uploaded": "", "thumbnail": "https://encrypted-tbn3.gstatic.com/images?q=tbn:ANd9GcRFUaFwRRdt7Id2NUWJs3s_SdIXrAoWToL19B82er_RbsnFN1NgD0S_3Hw", "url": "https://creadits.com/blog/how-to-do-chinese-new-year-campaigns-right/", "type": "video"}, "342": {"title": "Red Firecrackers - The Legend of the First Chinese New Year ...", "snippet": "", "uploaded": "", "thumbnail": "https://encrypted-tbn3.gstatic.com/images?q=tbn:ANd9GcQiTga5DtPVVKB4su-7E0cYZ-cvUieHxBERP59f74knAZ_9-ootx6aM_w5D", "url": "https://www.grunincenter.org/event/red-firecrackers-the-legend-of-the-first-chinese-new-year/", "type": "video"}, "343": {"title": "17 spots to celebrate Lunar New Year 2020 in NYC | 6sqft", "snippet": "", "uploaded": "", "thumbnail": "https://encrypted-tbn2.gstatic.com/images?q=tbn:ANd9GcQS2JtpHM2g12LLPZbBJsb0WEsDvS5zBnj5fVNJeSMfXg", "url": "https://www.6sqft.com/17-spots-to-celebrate-lunar-new-year-2020-in-nyc/", "type": "video"}, "344": {"title": "Argyle Lunar New Year Celebration - Uptown United", "snippet": "", "uploaded": "", "thumbnail": "https://encrypted-tbn0.gstatic.com/images?q=tbn:ANd9GcR2gSd2LzHTMcIDSinXj2V3mpnyyNVlBYoI09Sq3_njAAIxCB7S81ah_yU", "url": "https://exploreuptown.org/argyle-lunar/", "type": "video"}, "345": {"title": "Happy Lunar New Year! 2020 is the Year of the Rat - ABC30 ...", "snippet": "", "uploaded": "", "thumbnail": "https://encrypted-tbn0.gstatic.com/images?q=tbn:ANd9GcS8jy7X-LMfoWKxS53X5ZfnnqcfTZdt3yiQzbICDV_mMwWndPk8QDSHKmg", "url": "https://abc30.com/lunar-new-year-chinese-china-spring-festival/5878350/", "type": "video"}, "346": {"title": "In photos: Lunar New Year celebrated around the world - Axios", "snippet": "", "uploaded": "", "thumbnail": "https://encrypted-tbn0.gstatic.com/images?q=tbn:ANd9GcROKPtbaqyvCMmQT6bYu8NiUDHitpdy02R5eRMIyKmNThN5UwulNIji098gdcM", "url": "https://www.axios.com/lunar-new-year-china-2020-a1986a1c-e969-43bb-bb06-5f51809182d6.html", "type": "video"}, "347": {"title": "Lunar New Year | Overwatch Wiki | Fandom", "snippet": "", "uploaded": "", "thumbnail": "https://encrypted-tbn1.gstatic.com/images?q=tbn:ANd9GcSYtA9ymu4Uw6TxH7KVN9AFgP1-Bdlx4Yqyh15WZXvzTJYlZfZfEKPNino", "url": "https://overwatch.fandom.com/wiki/Lunar_New_Year", "type": "video"}, "348": {"title": "Prime Minister Trudeau offers greetings on the occasion of ...", "snippet": "", "uploaded": "", "thumbnail": "https://encrypted-tbn2.gstatic.com/images?q=tbn:ANd9GcS30dc9-9l_ES1KLUWzLZtYI_WIIc3Dm1a6RJSTYjCXTnx0nENL4fJ52Uxc", "url": "https://pm.gc.ca/en/videos/2020/01/25/prime-minister-trudeau-offers-greetings-occasion-chinese-new-year", "type": "video"}, "349": {"title": "When is Chinese New Year and what is the animal for 2020 ...", "snippet": "", "uploaded": "", "thumbnail": "https://encrypted-tbn1.gstatic.com/images?q=tbn:ANd9GcQQVs9u3N6m0K6dsuI4t_L49yUEgfAnMoHlurmW0B1nbFRTAU5BV_wQIYg", "url": "https://metro.co.uk/2020/01/21/chinese-new-year-2020-animal-12093589/", "type": "video"}, "350": {"title": "NBA Chinese New Year Secret Envelope - YouTube", "snippet": "", "uploaded": "", "thumbnail": "https://i.ytimg.com/vi/AU7VNq4xjvI/default.jpg?sqp=-oaymwEECHQQQQ&rs=AMzJL3nPZTT_CqgDCfBtAa69ktEkAFACtQ", "url": "https://www.youtube.com/watch?v=AU7VNq4xjvI", "type": "video"}, "351": {"title": "Getting home for Lunar New Year - YouTube", "snippet": "", "uploaded": "", "thumbnail": "https://i.ytimg.com/vi/PMihaH8f5YM/default.jpg?sqp=-oaymwEECHQQQQ&rs=AMzJL3lCJBWJh7ZPU03-bD4s0dNSMeVBoA", "url": "https://www.youtube.com/watch?v=PMihaH8f5YM", "type": "video"}, "352": {"title": "Our Global Kitchen: Celebrations - Chinese New Year ...", "snippet": "", "uploaded": "", "thumbnail": "https://i.ytimg.com/vi/T8w_VMzX5f8/default.jpg?sqp=-oaymwEECHQQQQ&rs=AMzJL3nKg_O7bEhTjoV6eZntW4pxAiiqYw", "url": "https://www.youtube.com/watch?v=T8w_VMzX5f8", "type": "video"}, "353": {"title": "What is Chinese New Year ? | CNN Travel - CNN.com", "snippet": "", "uploaded": "", "thumbnail": "https://encrypted-tbn1.gstatic.com/images?q=tbn:ANd9GcSnZMmqpUKLwnOh8F3qhhVkyEmrX5UyhbPWWhb2B_TaSuttRh89GRdOl3I", "url": "https://www.cnn.com/travel/videos/travel/2020/01/24/what-is-chinese-new-year-lon-orig-na.cnn", "type": "video"}, "354": {"title": "Chinese New Year means a spending spree across East Asia", "snippet": "", "uploaded": "", "thumbnail": "https://encrypted-tbn2.gstatic.com/images?q=tbn:ANd9GcR_JqcosOMfBnEpX9VKrRCG1DxQ9xU_ZBO7IA-lrCSIvQ7GMUA9tHna5X7B", "url": "https://www.cnbc.com/2018/02/14/chinese-new-year-means-a-spending-spree-across-east-asia.html", "type": "video"}, "355": {"title": "When is Chinese New Year 2021 and what is the animal ...", "snippet": "", "uploaded": "", "thumbnail": "https://encrypted-tbn3.gstatic.com/images?q=tbn:ANd9GcTDXg9oMg1lNy-wx7cQ-GuWNa4yr9w8FL0hllK9UiseLP1E3O9UqPcFzFZy0dy1", "url": "https://metro.co.uk/2020/01/25/chinese-new-year-2021-animal-12121419/", "type": "video"}, "356": {"title": "Lunar New Year 2020 | WPP", "snippet": "", "uploaded": "", "thumbnail": "https://encrypted-tbn1.gstatic.com/images?q=tbn:ANd9GcQN1PzG2yZDZlRDl9kXWdLiTcVusqHa4GWHo2sJaEiiyw", "url": "https://www.wpp.com/featured/work/lunar-new-year-2020", "type": "video"}, "357": {"title": "Montgomery County Celebrates Chinese New Year With ...", "snippet": "", "uploaded": "", "thumbnail": "https://encrypted-tbn0.gstatic.com/images?q=tbn:ANd9GcR8VG9LeqKtQs7rCSLU-rc76HHBWtrqKUUNsXEblZj4WP52h8zOYQTISu4K6Ow", "url": "https://www.mymcmedia.org/montgomery-county-celebrates-lunar-new-year-with-numerous-events/", "type": "video"}, "358": {"title": "NBA stars Curry, Davis, Harden, Lin highlight league Chinese ...", "snippet": "", "uploaded": "", "thumbnail": "https://encrypted-tbn1.gstatic.com/images?q=tbn:ANd9GcSbv1pUuCtnIDdwB0G5MszM2qvqkOxcp6usesORPK-mJOnPm2XQWfzQuEM", "url": "http://www.nba.com/article/2017/01/11/nba-stars-curry-davis-harden-lin-highlight-league-chinese-new-year-celebration", "type": "video"}, "359": {"title": "CBeebies: Celebrating Chinese New Year - Let's Celebrate ...", "snippet": "", "uploaded": "", "thumbnail": "https://i.ytimg.com/vi/1cRMRp9-Z08/default.jpg?sqp=-oaymwEECHQQQQ&rs=AMzJL3lcF0r7dkVkZOIryomvdOrEJGpgOw", "url": "https://www.youtube.com/watch?v=1cRMRp9-Z08", "type": "video"}, "360": {"title": "A Guide To Chinese New Year In Chicago - Radio.com", "snippet": "", "uploaded": "", "thumbnail": "https://encrypted-tbn1.gstatic.com/images?q=tbn:ANd9GcTPoYx5wZd12YFg6s2Uyy8nLAAGQHkEpz9RtEA2clFYXASwOu50SvcRCn5m", "url": "https://www.radio.com/wbbm780/articles/a-guide-to-chinese-new-year-in-chicago", "type": "video"}, "361": {"title": "11 THINGS PEOPLE DO DURING CHINESE NEW YEAR ...", "snippet": "", "uploaded": "", "thumbnail": "https://i.ytimg.com/vi/LsvgDINthFE/default.jpg?sqp=-oaymwEECHQQQQ&rs=AMzJL3lffCgziHARnVwvepYFUjxK2SFSVg", "url": "https://www.youtube.com/watch?v=LsvgDINthFE", "type": "video"}, "362": {"title": "Happy Chinese New Year ! | Herm\u00e8s USA - Hermes", "snippet": "", "uploaded": "", "thumbnail": "https://encrypted-tbn0.gstatic.com/images?q=tbn:ANd9GcTRQNu9LJW9K3dmPE9MLxq1Lwfknf4mNthP6-zuRM7UuqdnuXtoT76pW-I", "url": "https://www.hermes.com/us/en/story/241626-chinese-new-year-2020/", "type": "video"}, "363": {"title": "Utah Chinese New Year Celebration", "snippet": "", "uploaded": "", "thumbnail": "https://encrypted-tbn2.gstatic.com/images?q=tbn:ANd9GcQ5g9FBXJXSzDcpwRWafRZw_SbH6Mdm_azXnJn8oyjprd5IiYavbO6MFrvd", "url": "http://utahchinese.org/new/", "type": "video"}, "364": {"title": "China Wuhan virus to get worse as Chinese New Year travels ...", "snippet": "", "uploaded": "", "thumbnail": "https://encrypted-tbn2.gstatic.com/images?q=tbn:ANd9GcTeY48Gr_d8PH02Pvpv8pJ4PbzdyogdQLlN3Nl09nRJWCcq7M_0eHgWGFTrXSA", "url": "https://www.businessinsider.com/china-wuhan-virus-new-year-travels-2020-1", "type": "video"}, "365": {"title": "Lunar New Year Celebration Gala | New Jersey Symphony ...", "snippet": "", "uploaded": "", "thumbnail": "https://encrypted-tbn0.gstatic.com/images?q=tbn:ANd9GcRfeIfVSdyLZwQj67QKDejTLYn_1siPWYsxYCYOsd-ao1HGjtsL881AgiTA", "url": "https://www.njsymphony.org/events/detail/lunar-new-year-gala-celebration-2020", "type": "video"}, "366": {"title": "Chinese New Year: What to Know About the Year of the Rooster", "snippet": "", "uploaded": "", "thumbnail": "https://encrypted-tbn0.gstatic.com/images?q=tbn:ANd9GcTVkhvwqckKYiCT8TezjrRCJwRwLbhW04dbF23XL2YI0SeI6NAnInPRVckY", "url": "https://time.com/4648981/chinese-lunar-new-year-rooster/", "type": "video"}, "367": {"title": "Chinese New Year | All About the Holidays | PBS ...", "snippet": "", "uploaded": "", "thumbnail": "https://encrypted-tbn1.gstatic.com/images?q=tbn:ANd9GcQaU681AKEMl9djrV04SOjHuoR9qiwQH2ISfy4D24NWiThMfKMnXNZLt0KA", "url": "https://www.pbslearningmedia.org/resource/68938b4e-1e68-4727-8f2d-cc341ed93b11/chinese-new-year-all-about-the-holidays/", "type": "video"}, "368": {"title": "VMFA Family Days: ChinaFest! Celebrate the Lunar New Year", "snippet": "", "uploaded": "", "thumbnail": "https://encrypted-tbn0.gstatic.com/images?q=tbn:ANd9GcQiIXk1qwwOky43LP3OYHLSOj9eaDESvoGRdy4jt2SBDW79LplxmY7FOqGXiu-b", "url": "https://www.vmfa.museum/youth-studio/family/family-days/family-day-chinafest/", "type": "video"}, "369": {"title": "Lunar New Year Celebration & Fair - Wing Luke Museum", "snippet": "", "uploaded": "", "thumbnail": "https://encrypted-tbn3.gstatic.com/images?q=tbn:ANd9GcTODOHzSEEGeuKNk5x5UyEbLa5TeilcmPHxpq6jxR3XDy3NYdmtVkvTZOlbAVhI", "url": "http://www.wingluke.org/single-exhibit/?mep_event=674", "type": "video"}, "370": {"title": "Latest News: Muhlenberg Celebrates Lunar New Year ...", "snippet": "", "uploaded": "", "thumbnail": "https://encrypted-tbn3.gstatic.com/images?q=tbn:ANd9GcRadAHT__GObviIHplbuWGRkXXaEcHhycIVEmYF7Z1cWMVIO7qrE7WC2hw", "url": "https://www.muhlenberg.edu/news/2020/lunarnewyear2020.html", "type": "video"}, "371": {"title": "How I'm Creating My Own Lunar New Year Traditions | Kitchn", "snippet": "", "uploaded": "", "thumbnail": "https://encrypted-tbn2.gstatic.com/images?q=tbn:ANd9GcRJZACm3V6_ufBVzeokot4mxJmt7yqVHQ0xiwDOaSG2X_s_0PP7WiW5stD29zBD", "url": "https://www.thekitchn.com/how-im-creating-my-own-lunar-new-year-traditions-254140", "type": "video"}, "372": {"title": "Chinese New Year Celebration | Orange County Library System", "snippet": "", "uploaded": "", "thumbnail": "https://encrypted-tbn2.gstatic.com/images?q=tbn:ANd9GcSJwv7rqmAbffW4DtjIBF6L8RlUo4Tx9OxTdAZqSD7bepTzJY2YGtsrdSzZ", "url": "https://www.ocls.info/chinese-new-year-celebration", "type": "video"}, "373": {"title": "Year of the Rat: See what's in store for 2020 | CNN Travel", "snippet": "", "uploaded": "", "thumbnail": "https://encrypted-tbn2.gstatic.com/images?q=tbn:ANd9GcS109SD_hcv_kMalL6EAUYq_8Eur4wn47Ikjv-rOBENU65d9i1AZOrADR_unGg", "url": "https://www.cnn.com/travel/article/fortune-guide-2020-chinese-zodiac-sign/index.html", "type": "video"}, "374": {"title": "Chinese New Year Parade in Vancouver | Vancouver's Best ...", "snippet": "", "uploaded": "", "thumbnail": "https://encrypted-tbn2.gstatic.com/images?q=tbn:ANd9GcSH8D0XHDdut9ilNqgxUN-OlyIxB1y49srJ_YFmc9I27HcgveZud_UxTk2F", "url": "https://vancouversbestplaces.com/events-calendar/festivals-and-events/chinese-new-year/", "type": "video"}, "375": {"title": "Lunar New Year Parade wraps up New York City's 15-day ...", "snippet": "", "uploaded": "", "thumbnail": "https://encrypted-tbn1.gstatic.com/images?q=tbn:ANd9GcQkYhHCIhG8rk3JSSQ7hPxZNzqdLHCLqPuNS0wh-NH8QffD37KOf9oAgeG-", "url": "https://abc7ny.com/society/live-%7C-nyc-kicks-off-lunar-new-year-celebrations/5870539/", "type": "video"}, "376": {"title": "5 Things to Know About the Chinese New Year | Time", "snippet": "", "uploaded": "", "thumbnail": "https://encrypted-tbn3.gstatic.com/images?q=tbn:ANd9GcR6OlROb9EePHhsB0eCeL1qpbGEWpD90cpNgTM-INF6TyJR0HWCY9vmjfM", "url": "https://time.com/4211680/chinese-new-year-lunar-monkey/", "type": "video"}, "377": {"title": "(Chinese New Year Special) Dos and Don'ts of ... - YouTube", "snippet": "", "uploaded": "", "thumbnail": "https://i.ytimg.com/vi/uOj895FmyxY/default.jpg?sqp=-oaymwEECHQQQQ&rs=AMzJL3n3HybZ75aU67-o2asEfsr8euW3ew", "url": "https://www.youtube.com/watch?v=uOj895FmyxY", "type": "video"}, "378": {"title": "Chinese New Year for Kids | What is the Lunar New Year ...", "snippet": "", "uploaded": "", "thumbnail": "https://i.ytimg.com/vi/rMjXRIPdWqw/default.jpg?sqp=-oaymwEECHQQQQ&rs=AMzJL3lKFCWNXHWBSh8chXMtKEktDNkyCw", "url": "https://www.youtube.com/watch?v=rMjXRIPdWqw", "type": "video"}, "379": {"title": "Chinese New Year Celebration - Mass Greeting | CAIS San ...", "snippet": "", "uploaded": "", "thumbnail": "https://encrypted-tbn2.gstatic.com/images?q=tbn:ANd9GcS3Vlw4Lv00uz_uzruj830yRVaTIbaQEL282mH4p1mPjsmTV0bQwYhyHa0", "url": "https://www.cais.org/arts/mass-greeting", "type": "video"}, "380": {"title": "Coronavirus: No Miami Chinese New Year Festival due to fear ...", "snippet": "", "uploaded": "", "thumbnail": "https://encrypted-tbn1.gstatic.com/images?q=tbn:ANd9GcREp0H8z0Vdbo3aFm4rsZhbPnXu_3weH30Memn5ayLoD7whh-0CW9-ocNE", "url": "https://www.miamiherald.com/news/local/community/miami-dade/article240111808.html", "type": "video"}, "381": {"title": "China Virus: 'Control measures' upped to stop Chinese New ...", "snippet": "", "uploaded": "", "thumbnail": "https://encrypted-tbn2.gstatic.com/images?q=tbn:ANd9GcQPSyzj5Qe37jL7rJqsZnFwmisQS2-22oWqfmhSUKmbh3duED-aMQttU5833VA", "url": "https://www.businessinsider.com/china-virus-control-measures-upped-stop-chinese-new-year-spread-2020-1", "type": "video"}, "382": {"title": "Why does the date change for Chinese New Year every year ...", "snippet": "", "uploaded": "", "thumbnail": "https://encrypted-tbn0.gstatic.com/images?q=tbn:ANd9GcSfKFMoT46T-iSA1schiVnu4x2eqR1Slj9MqSoTpL-jyb-x8irV0iVM1lPzKrA", "url": "https://metro.co.uk/2020/01/22/chinese-new-year-2020-lunar-12100755/", "type": "video"}, "383": {"title": "Chinese New Year, also known as Lunar... - Waddell ...", "snippet": "", "uploaded": "", "thumbnail": "https://encrypted-tbn3.gstatic.com/images?q=tbn:ANd9GcTZE1pbCbSLQPCtUJRhJY9f5UvsyNA5cWwWnWPDNbKiShHbWpsI33idvZoL", "url": "https://www.facebook.com/waddellacademy/videos/chinese-new-year-also-known-as-lunar-new-year-or-spring-festival-is-chinas-most-/480777389528661/", "type": "video"}, "384": {"title": "Hong Kong cancels Chinese New Year celebrations | Asia ...", "snippet": "", "uploaded": "", "thumbnail": "https://encrypted-tbn1.gstatic.com/images?q=tbn:ANd9GcQxsXweqo4pDiswCx15Dvxx3AkXcw-VWEgFoG6CsLy7PfuS4cOmKZ4plVMA", "url": "https://www.aljazeera.com/videos/2020/01/18/hong-kong-cancels-chinese-new-year-celebrations/", "type": "video"}, "385": {"title": "Chinese New Year Celebration at Bayou View Elementary ...", "snippet": "", "uploaded": "", "thumbnail": "https://encrypted-tbn2.gstatic.com/images?q=tbn:ANd9GcQ7BwZakKn7NGcu8luAwTAK3VhBCpUreZL79R91gSbSOp4YCQTl_ptImDc", "url": "https://www.wxxv25.com/2020/01/24/chinese-new-year-celebration-bayou-view-elementary/", "type": "video"}, "386": {"title": "Why does the New Year begin on January 1? | Human World ...", "snippet": "", "uploaded": "", "thumbnail": "https://encrypted-tbn2.gstatic.com/images?q=tbn:ANd9GcSk2zIoDy6EyJhpdf8tPvD65FgJOdMK2Bal_vvnTdL1BHc83UDl43ScJYQ", "url": "https://earthsky.org/?p=253788", "type": "video"}, "387": {"title": "Chinese New Year 2020 Animal: Year of the Rat Zodiac Sign ...", "snippet": "", "uploaded": "", "thumbnail": "https://encrypted-tbn3.gstatic.com/images?q=tbn:ANd9GcSdk2WqKqCYBMWBC-6D6O-mbnl9ioN4_B2nH1sBy9TMxEkKYjW0kSw7-rER", "url": "https://www.newsweek.com/chinese-new-year-2020-animal-rat-zodiac-sign-meaning-explained-1483942", "type": "video"}, "388": {"title": "Celebrate Chinese New Year in London 2020 | The Original ...", "snippet": "", "uploaded": "", "thumbnail": "https://encrypted-tbn3.gstatic.com/images?q=tbn:ANd9GcTCFrxf-864jII6d-Jr5dn04s327opXbW-C71PVbednhcf5N1PrsOg491U", "url": "https://www.theoriginaltour.com/en/discover/celebrate-chinese-new-year-london-2020", "type": "video"}, "389": {"title": "SF City Leaders: It's Safe to Celebrate Chinese New Year ...", "snippet": "", "uploaded": "", "thumbnail": "https://encrypted-tbn2.gstatic.com/images?q=tbn:ANd9GcSHkYhBZhk7xb96c6NJ3nil9U5-wghW-IJuj83iCCHQ72Yu5W-5NYj4Cq8", "url": "https://www.nbcbayarea.com/news/local/sf-city-leaders-its-safe-to-celebrate-chinese-new-year/2226690/", "type": "video"}, "390": {"title": "The Chinese New Year 2020: How it Importers Can Prevent ...", "snippet": "", "uploaded": "", "thumbnail": "https://encrypted-tbn3.gstatic.com/images?q=tbn:ANd9GcTD-XZtiD5e3q7f5QH-IfsLgDt2islok4YT9KVnSMiisiz5MCi4C8ImixWv", "url": "https://www.chinaimportal.com/blog/chinese-new-year-impacts-import-business/", "type": "video"}, "391": {"title": "Happy (chinese) New Year! - Barcelo.com", "snippet": "", "uploaded": "", "thumbnail": "https://encrypted-tbn0.gstatic.com/images?q=tbn:ANd9GcRgXDAOk2q_P2ZOWzBiHCgputd0lJ11xVQUnDW83HIaHN_5a2dlIHnj_aBbdX4", "url": "https://www.barcelo.com/pinandtravel/en/chinese-new-year/amp/", "type": "video"}, "392": {"title": "For the Perfect Lunar New Year (English) | Shen Yun ...", "snippet": "", "uploaded": "", "thumbnail": "https://encrypted-tbn0.gstatic.com/images?q=tbn:ANd9GcR94-RS7JAQ-acQJTwKmZFk9i_85c69Y44I9t5RasCp6Sel60bagVC-93eGYmI", "url": "https://www.shenyunperformingarts.org/news/view/article/e/Jf527LcVgXk/perfect-lunar-new-year-2018", "type": "video"}, "393": {"title": "How can brands capitalise on Chinese New Year? - Croud", "snippet": "", "uploaded": "", "thumbnail": "https://encrypted-tbn0.gstatic.com/images?q=tbn:ANd9GcQkscuGJnnVu_xcggS7Z4DvIPXz-nnkLewKrArajUhVk37wPxSDoRq7gF7YOKg", "url": "https://croud.com/blog/international/how-can-brands-capitalise-on-chinese-new-year/", "type": "video"}, "394": {"title": "KidVision Pre-K Chinese New Year - PBS", "snippet": "", "uploaded": "", "thumbnail": "https://encrypted-tbn2.gstatic.com/images?q=tbn:ANd9GcShiFT9-BNUWQCmdfgC8VbY5E7ih28oovQ5oFfJkU_8ylWFDFOZF7-Ly8zc0UBE", "url": "https://www.pbs.org/video/chinese-new-year-9lhmkl/", "type": "video"}, "395": {"title": "Chinese New Year - iFly KLM Magazine", "snippet": "", "uploaded": "", "thumbnail": "https://encrypted-tbn2.gstatic.com/images?q=tbn:ANd9GcQ0Pyc9N7g7wuMlACKkXe9cSC96oVck0Il0DhvZhh8wK-_IiTCn5bK8UmNnu1Y", "url": "https://www.iflymagazine.com/en/magazines/festivals/spot-on-chinese-new-year", "type": "video"}, "396": {"title": "Happy Chinese New Year! \u65b0\u5e74\u5feb\u4e50! - ChinaSource", "snippet": "", "uploaded": "", "thumbnail": "https://encrypted-tbn0.gstatic.com/images?q=tbn:ANd9GcTNI1zZYBaJPOs0-Gu4oHzyG8jQph6o1XwaHyUhJsdnBsupq96wYnJbQOlP", "url": "https://www.chinasource.org/resource-library/blog-entries/happy-chinese-new-year-xin-nian-kuai-le/", "type": "video"}, "397": {"title": "Thousands in Manhattan celebrate Lunar New Year amid ...", "snippet": "", "uploaded": "", "thumbnail": "https://encrypted-tbn3.gstatic.com/images?q=tbn:ANd9GcQzGrmVd5Fph7fknWtxhK-51BtzCsMbXP2I4pGlf4L0gbUTvav30DHhUU-m", "url": "https://www.newsday.com/news/new-york/chinese-lunar-new-year-1.41650522", "type": "video"}, "398": {"title": "Sales - Chinese New Year | Sofar Los Angeles - YouTube", "snippet": "", "uploaded": "", "thumbnail": "https://i.ytimg.com/vi/P5OJ1dBTLPg/default.jpg?sqp=-oaymwEECHQQQQ&rs=AMzJL3mwfVTweywybUR4n5FZZL8ByIPw-A", "url": "https://www.youtube.com/watch?v=P5OJ1dBTLPg", "type": "video"}}
