# Supplementary material for: An architecture for non-linear discovery of aggregated multimedia document web search results
Source: PeerJ Comput Sci. 2021 Apr 21;7:e449. doi: 10.7717/peerj-cs.449 (PMC8080422; doi:10.7717/peerj-cs.449)
Supplement: Supplemental Information 1 — We used each query cached file as the single experimental run. We calculated the mean from 5 iterations and again calculated the mean average of 5 iterations in the end. [file peerj-cs-07-449-s001.zip › QUERY_CACHE/snip_view6]

{"0": {"title": "Salt Lake City Hotels, Restaurants, Events, Things to Do ...", "snippet": "Whether you're visiting Salt Lake City for business or taking a vacation, we're here to help you plan the perfect trip. See our guides to hotels, things to do, events,\u00a0...", "url": "https://www.visitsaltlake.com/", "type": "web"}, "1": {"title": "Salt Lake City - Wikipedia", "snippet": "Salt Lake City is the capital and most populous municipality of the U.S. state of Utah, as well as ... Salt Lake City is further situated within a larger metropolis known as the Salt Lake City\u2013Ogden\u2013Provo Combined Statistical Area, a corridor of\u00a0...", "url": "https://en.wikipedia.org/wiki/Salt_Lake_City", "type": "web"}, "2": {"title": "SLC.gov", "snippet": "City Government \u00b7 Mayor Erin Mendenhall \u00b7 Salt Lake City Council.", "url": "https://www.slc.gov/", "type": "web"}, "3": {"title": "How to Visit Salt Lake City - Things to Do, Lodging | Utah.com", "snippet": "Salt Lake City is an urban gem of the mountain west. Set in an incomparable backdrop of the Wasatch Mountains and home to 'The Greatest Snow On Earth',\u00a0...", "url": "https://utah.com/salt-lake-city", "type": "web"}, "4": {"title": "Things to Do in Salt Lake City - Visit Utah", "snippet": "Planning a Salt Lake City vacation? Find places to stay and things to do in Salt Lake City, the vibrant, urban heart of Utah.", "url": "https://www.visitutah.com/places-to-go/cities-and-towns/salt-lake-city/", "type": "web"}, "5": {"title": "Salt Lake City International Airport", "snippet": "Salt Lake City International Airport (SLC) serves more than 26 million passengers a year. The New SLC airport is a flexible design to successfully meet\u00a0...", "url": "https://slcairport.com/", "type": "web"}, "6": {"title": "Best of Salt Lake City, UT Tourism - TripAdvisor", "snippet": "Salt Lake City Tourism: Tripadvisor has 153387 reviews of Salt Lake City Hotels, Attractions, and Restaurants making it your best Salt Lake City resource.", "url": "https://www.tripadvisor.com/Tourism-g60922-Salt_Lake_City_Utah-Vacations.html", "type": "web"}, "7": {"title": "Salt Lake City School District: Home", "snippet": "This page is designed to provide information for Salt Lake City School District students and families about remote learning and the resources available from the\u00a0...", "url": "https://www.slcschools.org/", "type": "web"}, "8": {"title": "What SF can learn from Salt Lake City - San Francisco Chronicle", "snippet": "What Salt Lake City did was simple: It created attractive housing that street people actually longed to live in, provided the new residents with plenty of on-site\u00a0...", "url": "https://www.sfchronicle.com/archive/item/What-S-F-can-learn-from-Salt-Lake-City-30428.php", "type": "web"}, "9": {"title": "9 Reasons Salt Lake Should Be Your Next City Break - Heart ...", "snippet": "May 29, 2019 \u2014 Salt Lake City is so much fun. Like, I fully felt like I had stumbled on a hidden gem - there are so many things to do in Salt Lake City, making it\u00a0...", "url": "https://www.heartmybackpack.com/united-states/things-to-do-in-salt-lake-city/", "type": "web"}, "10": {"title": "SLCC", "snippet": "Salt Lake Community College. 4600 South Redwood Road Salt Lake City, UT 84123 801-957-SLCC (7522). Student Services Hours: Monday - Thursday: 8 am\u00a0...", "url": "http://www.slcc.edu/", "type": "web"}, "11": {"title": "The University of Utah", "snippet": "The University of Utah. 201 Presidents Circle Salt Lake City, UT 84112 801.581.7200. Resources. Future Students \u00b7 Students \u00b7 Parents & Families \u00b7 Faculty \u00b7 Staff\u00a0...", "url": "https://www.utah.edu/", "type": "web"}, "12": {"title": "Salt Lake Tribune: Utah News, Religion, Sports & Entertainment", "snippet": "COVID-19 has wealthy buyers fleeing to Park City. Tony Semerad By Tony Semerad \u2022 1d ago. Suspect arrested in 10-year-old stabbing death of South Salt Lake\u00a0...", "url": "https://www.sltrib.com/", "type": "web"}, "13": {"title": "A Guide to the city of Salt Lake City Utah | The Salt Lake ...", "snippet": "A guide to the city of Salt Lake City Utah from the Salt Lake Tourist and Visitor Center's Official Pocket Visitor Guide for 2020.", "url": "http://www.saltlakecityutah.org/", "type": "web"}, "14": {"title": "17 Best Things to Do in Salt Lake City | U.S. News Travel", "snippet": "Salt Lake City's visitors and residents enjoy the area's many hiking trails, ample picnic spots, and boating and fishing opportunities.", "url": "https://travel.usnews.com/Salt_Lake_City_UT/Things_To_Do/", "type": "web"}, "15": {"title": "Salt Lake City Travel Guide | U.S. News Travel", "snippet": "Guide to the best hotels and things to do in Salt Lake City. Maps, travel tips and more.", "url": "https://travel.usnews.com/Salt_Lake_City_UT/", "type": "web"}, "16": {"title": "Salt Lake County | SLCo", "snippet": "... Initiatives partnered with the Salt Lake County District Attorney's Office, Salt Lake City Justice Court, 3rd District Court, and the Utah State Bar, to host the Fall\u00a0...", "url": "https://slco.org/", "type": "web"}, "17": {"title": "Salt Lake City - Wikitravel", "snippet": "Salt Lake City [http://www.slcgov.com/] is the capital and largest city of Utah, with a ... City on the north to Santaquin on the south, and includes Ogden, Salt Lake\u00a0...", "url": "https://wikitravel.org/en/Salt_Lake_City", "type": "web"}, "18": {"title": "Salt Lake City, UT - National Weather Service", "snippet": "NWS Forecast Office Salt Lake City, UT. Weather.gov > Salt Lake City, UT. Current Hazards. Current Outlooks \u00b7 Submit Report \u00b7 Detailed Hazards \u00b7 Daily Briefing\u00a0...", "url": "https://www.weather.gov/slc/", "type": "web"}, "19": {"title": "Salt Lake City Police Department", "snippet": "Depending on your needs, there are a variety of ways to contact the Salt Lake City Police Department. If your inquiry is an emergency, dial 911. If you require an\u00a0...", "url": "http://www.slcpd.com/", "type": "web"}, "20": {"title": "Feds, state investigating confrontation with Secret Service ...", "snippet": "2 days ago \u2014 SALT LAKE CITY \u2014 The Utah Department of Public Safety is responding to a confrontation between demonstrators and two federal agents in\u00a0...", "url": "https://www.ksl.com/article/50028718/feds-state-investigating-confrontation-with-secret-service-outside-vp-debate-in-salt-lake-city", "type": "web"}, "21": {"title": "Kimpton Hotel Monaco Salt Lake City", "snippet": "Located in downtown, Kimpton Hotel Monaco Salt Lake City offers guests boutique service, a cool vibe and easy access to a host of regional attractions.", "url": "https://www.monaco-saltlakecity.com/", "type": "web"}, "22": {"title": "Salt Lake City, UT - Forbes", "snippet": "Although Salt Lake City is still home to the headquarters of the Church of Jesus Christ of Latter-day Saints, less than half the population of Salt Lake City proper\u00a0...", "url": "https://www.forbes.com/places/ut/salt-lake-city/", "type": "web"}, "23": {"title": "A Visitor's Guide to Salt Lake City, Utah - Katie Wanders", "snippet": "Jun 6, 2019 \u2014 My thoughts on Salt Lake City changed quickly that first trip out to visit ... point on the island; Malans Peak- Ogden (DF) (DF) North of the city,\u00a0...", "url": "http://www.katiewanders.com/2019/06/a-visitors-guide-to-salt-lake-city-utah.html", "type": "web"}, "24": {"title": "Downtown Alliance - Salt Lake City, Utah - Home", "snippet": "downtown salt lake city, downtown slc, slc, utah, business development, main street, culture, commerce, entertainment, central business district, property owners,\u00a0...", "url": "https://www.downtownslc.org/", "type": "web"}, "25": {"title": "Salt Lake City | History, Population, & Facts | Britannica", "snippet": "Salt Lake City, the state capital and seat (1849) of Salt Lake county, ... of the Utah Central Railroad, connecting Salt Lake City with the Union Pacific at Ogden,\u00a0...", "url": "https://www.britannica.com/place/Salt-Lake-City", "type": "web"}, "26": {"title": "Salt Lake City travel | Utah, USA, North America - Lonely Planet", "snippet": "Sparkling Salt Lake City (SLC), with its bluebird skies and powder-dusted ... across the famous Cottonwood canyons, Park City, and nearby Ogden and Provo.", "url": "https://www.lonelyplanet.com/usa/southwest/salt-lake-city", "type": "web"}, "27": {"title": "Salt Lake City Library", "snippet": "Home; My SLCPL. Quick Search \u00b7 My Library Card \u00b7 My Lists \u00b7 Items checked out \u00b7 Hold Requests \u00b7 Reading History \u00b7 Log in / Register. Explore. Catalog Search.", "url": "https://services.slcpl.org/", "type": "web"}, "28": {"title": "Westminster College | Liberal Arts | Salt Lake City, UT", "snippet": "Westminster College offers a private liberal arts education in Salt Lake City, Utah. Enjoy a successful career and a meaningful life starting today.", "url": "https://westminstercollege.edu/", "type": "web"}, "29": {"title": "Utah's Hogle Zoo", "snippet": "Contact Us. Utah's Hogle Zoo; 2600 Sunnyside Avenue (840 South); Salt Lake City, UT 84108; General number: (801) 584-1700. Directions & Parking\u00a0...", "url": "https://www.hoglezoo.org/", "type": "web"}, "30": {"title": "The Salt Lake Chamber: Home", "snippet": "4 days ago \u2014 CAPITAL CITY BY NAME, STATEWIDE BY MISSION. The Salt Lake Chamber is Utah's largest and longest-standing business association.", "url": "https://slchamber.com/", "type": "web"}, "31": {"title": "The Grand America Hotel | Official Hotel Website | Salt Lake ...", "snippet": "We are committed to the highest safety, health, and sanitation standards. Our Guidelines. The Grand America Hotel Lobby in Salt Lake City. Welcome. To The\u00a0...", "url": "https://www.grandamerica.com/", "type": "web"}, "32": {"title": "Things to do in Salt Lake City, UT: Utah City Guide by 10Best", "snippet": "In terms of history, Salt Lake City is legendary for its place in Mormonism--one of the ... Park City Mountain Resort), and another two in Ogden Valley (Snowbasin\u00a0...", "url": "https://www.10best.com/destinations/utah/salt-lake-city/", "type": "web"}, "33": {"title": "City of South Salt Lake", "snippet": "Get our newsletter. South Salt Lake City Hall 220 East Morris Ave.", "url": "https://sslc.com/", "type": "web"}, "34": {"title": "Salt Lake City Utah - Visit The USA", "snippet": "Salt Lake City Utah \u00b7 Gardens, architecture and history at Temple Square in the heart of the city \u00b7 Downtown aglow with the Wasatch Range peaks in the distance.", "url": "https://www.visittheusa.com/destination/salt-lake-city", "type": "web"}, "35": {"title": "Salt Lake City Law Firm | Offices | Ballard Spahr LLP", "snippet": "The Salt Lake City office is now in its third decade serving both regional and national clients. Opened in 1987, our office of more than 25 lawyers has grown in\u00a0...", "url": "https://www.ballardspahr.com/offices/salt_lake_city", "type": "web"}, "36": {"title": "Salt Lake City \u2013 Travel guide at Wikivoyage", "snippet": "Salt Lake City is the capital of, and largest city in, the U.S. state of Utah. It is a destination for outdoor recreation, with nearby mountains full of hiking trails and ski\u00a0...", "url": "https://en.wikivoyage.org/wiki/Salt_Lake_City", "type": "web"}, "37": {"title": "Deseret News.", "snippet": "David Archuleta is bringing a drive-in concert to Salt Lake City. Here's what we know. By Valerie Jones October 8. The Utah Department of Workforce Services'\u00a0...", "url": "https://www.deseret.com/", "type": "web"}, "38": {"title": "Salt Lake City, Utah Hotels \u2013 Hilton City Center", "snippet": "The Hilton Salt Lake City Center hotel is located downtown, one-half block from the Convention Center and within walking distance to 60 restaurants and clubs.", "url": "https://www3.hilton.com/en/hotels/utah/hilton-salt-lake-city-center-SLCCCHH/index.html", "type": "web"}, "39": {"title": "Salt Lake City adopts new flag | KUTV", "snippet": "4 days ago \u2014 Salt Lake City has a new flag. It features a sego lily \u2014 the state flower \u2014 on a blue bar over a white bar. The city council approved the new\u00a0...", "url": "http://kutv.com/news/local/salt-lake-city-adopts-new-flag", "type": "web"}, "40": {"title": "Gigabit Internet Provider in Salt Lake City, UT | Google Fiber", "snippet": "The internet service provider offering more gig speed internet in Salt Lake City than ever before. No data caps. No annual contracts. Sign up today!", "url": "https://fiber.google.com/cities/saltlakecity/", "type": "web"}, "41": {"title": "Salt Lake City Marathon | A Beautiful Challenge", "snippet": "You need to see Salt Lake City to believe it. Run through the city's iconic landmarks while surrounded by the towering Wasatch Mountains. Finish victoriously\u00a0...", "url": "https://saltlakecitymarathon.com/", "type": "web"}, "42": {"title": "Salt Lake City - AP News", "snippet": "By STEVE PEOPLES, KATHLEEN RONAYNE, MICHELLE L. PRICE and JILL COLVINyesterday. SALT LAKE CITY (AP) \u2014 Trading barbs through plexiglass\u00a0...", "url": "https://apnews.com/hub/salt-lake-city", "type": "web"}, "43": {"title": "New flag for Salt Lake City officially approved - Fox 13", "snippet": "4 days ago \u2014 ... PM, Oct 07, 2020. SALT LAKE CITY \u2014 A new flag representing Salt Lake City was officially approved at Tuesday night's city council meeting.", "url": "https://www.fox13now.com/news/local-news/new-flag-for-salt-lake-city-is-officially-approved", "type": "web"}, "44": {"title": "Salt Lake City Weekly | News, Politics, Restaurants, Music ...", "snippet": "Salt Lake City's Weekly Newspaper. Covering Salt Lake City and Utah news, politics, music, film, television and arts; movie times, club calendars, restaurant\u00a0...", "url": "https://www.cityweekly.net/", "type": "web"}, "45": {"title": "Salt Lake City, Utah (UT) profile: population, maps, real estate ...", "snippet": "Median gross rent in 2017: $946. March 2019 cost of living index in Salt Lake City: 92.9 (less than average, U.S. average is 100). Salt Lake\u00a0...", "url": "https://www.city-data.com/city/Salt-Lake-City-Utah.html", "type": "web"}, "46": {"title": "Salt Lake City's Temple Square | Official Site", "snippet": "Experience the beautiful landscape and historic buildings of Salt Lake City's Temple Square - one of Utah's top tourist attractions. Book a free tour today!", "url": "https://www.templesquare.com/", "type": "web"}, "47": {"title": "VA Salt Lake City Health Care System", "snippet": "The VA Salt Lake City Health Care System (VASLCHCS), phone (801) 582-1565, consists of the George E. Wahlen Department of Veterans Affairs Medical\u00a0...", "url": "https://www.saltlakecity.va.gov/", "type": "web"}, "48": {"title": "The Little America Hotel | Official Hotel Website | Salt Lake ...", "snippet": "The Little America Hotel in Salt Lake City features 850 spacious guest rooms, 25000 square feet of meeting and event space, and excellent dining options.", "url": "https://saltlake.littleamerica.com/", "type": "web"}, "49": {"title": "Sheraton Salt Lake City Hotel - Marriott.com", "snippet": "Reserve a room at Sheraton Salt Lake City Hotel and enjoy spacious accommodations, a restaurant, pool, fitness center, event space and great downtown\u00a0...", "url": "https://www.marriott.com/hotels/travel/slcsi-sheraton-salt-lake-city-hotel/", "type": "web"}, "50": {"title": "Salt Lake City Hotels, Restaurants, Nightlife & Events", "snippet": "The Official Salt Lake City tourism guide for hotels, motels, bars, nightclubs, events and attractions.", "url": "https://www.saltlakecity.com/", "type": "web"}, "51": {"title": "Salt Lake City Golf Courses", "snippet": "Salt Lake City maintains 6 full-service golf courses. Experience some of the country's highest rated, best maintained and most affordable public golf courses.", "url": "https://www.slc-golf.com/", "type": "web"}, "52": {"title": "Salt Lake City | Jackson Lewis", "snippet": "Salt Lake City. 215 South State Street Suite 760. Salt Lake City, UT 84111. P 801-736-3199. Directions. Office Contacts. Ryan P. Lessmann. Office Managing\u00a0...", "url": "https://www.jacksonlewis.com/office/salt-lake-city", "type": "web"}, "53": {"title": "Salt Lake City - latest news, breaking stories and comment ...", "snippet": "Salt Lake City. US politics \u00b7 Pence repeatedly interrupts Kamala Harris in vice presidential debate. Candidates faced off\u00a0...", "url": "https://www.independent.co.uk/topic/salt-lake-city", "type": "web"}, "54": {"title": "Salt Lake City Real Estate - Redfin", "snippet": "View photos, 3D virtual tours, schools, and listing details of 563 homes for sale in Salt Lake City, UT. Use our Salt Lake City real estate filters or tour via video\u00a0...", "url": "https://www.redfin.com/city/17150/UT/Salt-Lake-City", "type": "web"}, "55": {"title": "Current Local Time in Salt Lake City, Utah, USA", "snippet": "Current local time in USA \u2013 Utah \u2013 Salt Lake City. Get Salt Lake City's weather and area codes, time zone and DST. Explore Salt Lake City's sunrise and sunset,\u00a0...", "url": "https://www.timeanddate.com/worldclock/usa/salt-lake-city", "type": "web"}, "56": {"title": "Catholic Diocese of Salt Lake City: Home", "snippet": "2020 Diocese of Salt Lake City. 27 C Street, Salt Lake City, Utah 84103; (801) 328-8641; Monday-Friday, 8:30am-5:00pm; Report errors to webmaster@dioslc.", "url": "https://www.dioslc.org/", "type": "web"}, "57": {"title": "Salt Lake City | Locations | Greenberg Traurig LLP", "snippet": "Greenberg Traurig's Salt Lake City attorneys offer our clients a wealth of local experience, backed by GT's global platform and network of resources. Our Salt\u00a0...", "url": "https://www.gtlaw.com/en/locations/salt-lake-city", "type": "web"}, "58": {"title": "KSL NewsRadio - Utah's Latest News, Breaking News, and ...", "snippet": "Salt Lake City Police release 19 videos of controversial arrests using K-9s. Salt Lake City Police on Friday released 19 videos showing arrests of suspects using\u00a0...", "url": "https://kslnewsradio.com/", "type": "web"}, "59": {"title": "ABC4 Utah: Salt Lake City News & Weather | Salt Lake City, UT", "snippet": "We tell local Salt Lake City news & weather stories, and we do what we do to make Salt Lake City & the rest of Utah a better place to live.", "url": "https://www.abc4.com/", "type": "web"}, "60": {"title": "Salt Lake City UT Real Estate & Homes For Sale - Zillow", "snippet": "Zillow has 442 homes for sale in Salt Lake City UT. View listing photos, review sales history, and use our detailed real estate filters to find the perfect place.", "url": "https://www.zillow.com/salt-lake-city-ut/", "type": "web"}, "61": {"title": "Salt Lake City, UT | Premier Parking", "snippet": "Premier Parking entered the Salt Lake City market in 2019, offering hourly, daily, monthly, and event parking to residents and visitors of the area! Contact\u00a0...", "url": "https://www.premierparking.com/where-we-are-2/slc/", "type": "web"}, "62": {"title": "Utah Transit Authority", "snippet": "Pass Programs; UTA School Pass Programs \u00b7 University of Utah \u00b7 Brigham Young University \u00b7 Westminster College \u00b7 Utah Valley University \u00b7 Salt Lake\u00a0...", "url": "https://www.rideuta.com/", "type": "web"}, "63": {"title": "Salt Lake City, UT Real Estate & Homes for Sale - Realtor.com", "snippet": "View 1341 homes for sale in Salt Lake City, UT at a median listing price of $425000. See pricing and listing details of Salt Lake City real estate for sale.", "url": "https://www.realtor.com/realestateandhomes-search/Salt-Lake-City_UT", "type": "web"}, "64": {"title": "Visit Salt Lake - Home | Facebook", "snippet": "Visit Salt Lake, Salt Lake City, Utah. 360K likes. The Official Salt Lake page on Facebook brought to you by ...", "url": "https://www.facebook.com/VisitSaltLake/", "type": "web"}, "65": {"title": "Salt Lake City | Utah Athletics", "snippet": "Salt Lake City ranked No. 5 on Forbes' annual list of \"America's Fastest-Growing Cities\" in 2016. The population along the Wasatch Front, which includes Ogden\u00a0...", "url": "https://uteathletics.com/utah/saltlake.html", "type": "web"}, "66": {"title": "Downtown Salt Lake City Farmers Market by Urban Food ...", "snippet": "... the community about local food, regional food producers and Utah's proud agricultural heritage, including the Downtown Farmers Market in Salt Lake City.", "url": "https://slcfarmersmarket.org/", "type": "web"}, "67": {"title": "Salt Lake City | United States | Cushman & Wakefield", "snippet": "The Utah team includes more than 120 professionals across our progressive, ever-expanding market, with locations in downtown Salt Lake City, historic Ogden\u00a0...", "url": "https://www.cushmanwakefield.com/en/united-states/offices/salt-lake-city", "type": "web"}, "68": {"title": "Top 5 Reasons for Salt Lake City - Salt Lake City Department ...", "snippet": "Feb 7, 2020 \u2014 Consistently recognized by thought leaders and publications as the best state for business in the nation, Salt Lake City is emerging as Utah's\u00a0...", "url": "https://slcecondev.com/2020/02/07/top-5-reasons-for-salt-lake-city/", "type": "web"}, "69": {"title": "Salt Lake City KOA - KOA.com", "snippet": "Salt Lake City KOA is located in Salt Lake City, Utah and offers great camping sites! Click here to find out more information or to book a reservation.", "url": "https://koa.com/campgrounds/salt-lake-city/", "type": "web"}, "70": {"title": "Salt Lake Magazine \u2022 Discover The Best of Life in Utah", "snippet": "Salt Lake magazine is your guide to the best restaurants, best bars, best events and more curated every day by Utah's best editors and writers. Ze best.", "url": "https://www.saltlakemagazine.com/", "type": "web"}, "71": {"title": "Utah.gov: The Official Website of the State of Utah", "snippet": "(Showing) Salt Lake City Resources ... County of Salt Lake, Bureau of Land Management, Utah AGRC, Esri, HERE, Garmin, INCREMENT P, USGS, METI/NASA,\u00a0...", "url": "https://www.utah.gov/", "type": "web"}, "72": {"title": "Junior League of Salt Lake City", "snippet": "Jul 27, 2020 \u2014 The Junior League of Salt Lake City, Inc. is a charitable organization of women committed to promoting volunteerism, developing the potential\u00a0...", "url": "https://www.jlslc.org/", "type": "web"}, "73": {"title": "Redevelopment Agency of Salt Lake City: SLCRDA", "snippet": "State Street in Downtown Salt Lake City. BOARD. No October Board meeting. Next meeting: Tuesday, November 10, 2 p.m.. This will be an electronic meeting\u00a0...", "url": "http://slcrda.com/", "type": "web"}, "74": {"title": "Hotels in Salt Lake City . Book your hotel now! - Booking.com", "snippet": "This downtown Salt Lake City hotel is 10 minutes' drive from the University of Utah. The hotel features a full service spa and provides iPod docking station in every\u00a0...", "url": "https://www.booking.com/searchresults.html?city=20133956", "type": "web"}, "75": {"title": "Select Radisson Downtown Salt Lake City Hotels | Radisson ...", "snippet": "Book Radisson Hotel Salt Lake City Downtown and be close enough to walk to Temple Square ... Take the I-80 E ramp on the left to City Center/Ogden/Provo.", "url": "https://www.radissonhotels.com/en-us/hotels/radisson-salt-lake-city-downtown", "type": "web"}, "76": {"title": "Salt Lake City, Utah Visitor Information - An indepth guide to ...", "snippet": "An indepth guide to Salt Lake City created by the Salt Lake Tourism Center. Official city guide with vacation information on hotels, things to see and do,\u00a0...", "url": "http://www.slctravel.com/", "type": "web"}, "77": {"title": "Bambara: American Restaurants in Salt Lake City", "snippet": "Bambara Restaurant in Salt Lake City, is located in an historic building with a lively atmosphere, serving New American food in downtown Salt Lake City, UT.", "url": "https://bambara-slc.com/", "type": "web"}, "78": {"title": "New Audi & Used Audi Utah | Serving Salt Lake City Utah ...", "snippet": "Audi Salt Lake City aims to provide each Utah driver with a top-of-the-line car-buying or servicing experience. Visit our New and Used Audi dealership in Utah.", "url": "https://www.audisaltlakecity.com/", "type": "web"}, "79": {"title": "Salt Lake City, Utah Map & Directions - MapQuest", "snippet": "Get directions, maps, and traffic for Salt Lake City, UT. Check flight prices and hotel availability for your visit.", "url": "https://www.mapquest.com/us/utah/salt-lake-city-ut-282039772", "type": "web"}, "80": {"title": "St. Mark's Hospital: Hospital in Salt Lake City, UT", "snippet": "St. Mark's Hospital is a level II trauma center specializing in cardiovascular care, women's health & cancer care in Salt Lake City, Utah.", "url": "https://stmarkshospital.com/", "type": "web"}, "81": {"title": "Salt Lake City \u2014 Chill Foundation", "snippet": "Chill Salt Lake City has served over 1000 underserved youth across the Salt Lake Valley with year round programming across three sports including our snow\u00a0...", "url": "https://www.chill.org/salt-lake-city", "type": "web"}, "82": {"title": "Salt Lake City, capital of Utah, USA - Nations Online Project", "snippet": "About Salt Lake City, the capital city of Utah in the United States with a searchable map/satellite view of the city.", "url": "https://www.nationsonline.org/oneworld/map/google_map_Salt_Lake_City.htm", "type": "web"}, "83": {"title": "Salt Lake Regional | A Steward Family Hospital | Salt Lake ...", "snippet": "Salt Lake Regional Medical Center has an uncanny ability to treat, diagnose & care for our friends and family members who are in need. For more info, Call\u00a0...", "url": "https://www.saltlakeregional.org/", "type": "web"}, "84": {"title": "Salt Lake City, UT Today, Tonight & Tomorrow's Weather ...", "snippet": "Get the forecast for today, tonight & tomorrow's weather for Salt Lake City, UT. Hi/Low, RealFeel\u00ae, precip, radar, & everything you need to be ready for the day,\u00a0...", "url": "https://www.accuweather.com/en/us/salt-lake-city/84111/weather-forecast/331216", "type": "web"}, "85": {"title": "United Way of Salt Lake", "snippet": "United Way of Salt Lake envisions a community where all people achieve their human potential through education, financial stability, and healthy lives.", "url": "https://uw.org/", "type": "web"}, "86": {"title": "Welcome to The Depot! | The Depot", "snippet": "By signing up and continuing past this page, you agree to our Terms of Use and Privacy Policy. for-logo. 13 North 400 West, Salt Lake City, UT 84101. 801.456.", "url": "https://www.depotslc.com/", "type": "web"}, "87": {"title": "Rescue lives in Salt Lake City, UT | International Rescue ...", "snippet": "The IRC in Salt Lake City, UT. The International Rescue Committee provides opportunities for refugees, asylees, victims of human trafficking, survivors of torture,\u00a0...", "url": "https://www.rescue.org/united-states/salt-lake-city-ut", "type": "web"}, "88": {"title": "Transportation For America Salt Lake City - Can Do profile ...", "snippet": "Salt Lake City's light rail, bus and commuter rail systems have been ... region in the north-central part of the state that includes Salt Lake City, Provo, and Ogden.", "url": "https://t4america.org/maps-tools/local-successes/salt-lake-city/", "type": "web"}, "89": {"title": "REI Salt Lake City Store - REI Co-op", "snippet": "REI Salt Lake City provides outdoor enthusiasts in the Salt Lake City, Utah, area with top-brand gear & clothing for camping, climbing, cycling, fitness, hiking,\u00a0...", "url": "https://www.rei.com/stores/salt-lake-city.html", "type": "web"}, "90": {"title": "Jobs, Employment in Salt Lake City, UT | Indeed.com", "snippet": "13511 jobs available in Salt Lake City, UT on Indeed.com. Apply to Customer Service Representative, Receptionist, Production Associate and more!", "url": "https://www.indeed.com/jobs?l=Salt+Lake+City,+UT&start=20", "type": "web"}, "91": {"title": "Shriners Hospitals for Children \u2014 Salt Lake City", "snippet": "Shriners Hospitals for Children \u2014 Salt Lake City provides scoliosis and spine care services, and specialized care for children with other orthopaedic conditions,\u00a0...", "url": "https://www.shrinershospitalsforchildren.org/salt-lake-city", "type": "web"}, "92": {"title": "Salt Lake City Mission: Home", "snippet": "Feed a Hungry or Homeless Person HELP TODAY! Only $1.98 Provides A Meal! Join Salt Lake City Mission Your help is needed to save precious lives. Over\u00a0...", "url": "https://saltlakecitymission.org/", "type": "web"}, "93": {"title": "City Creek Center | World-class Shopping and Dining in Salt ...", "snippet": "A world-class fashion and dining destination in the heart of Salt Lake City, offering over 100 stores and restaurants in a casual, pedestrian-friendly shopping\u00a0...", "url": "https://shopcitycreekcenter.com/", "type": "web"}, "94": {"title": "Salt Lake City, UT Weather Forecast and Conditions - The ...", "snippet": "Today's and tonight's Salt Lake City, UT weather forecast, weather conditions and Doppler radar from The Weather Channel and Weather.com.", "url": "https://weather.com/weather/today/l/Salt+Lake+City+UT?canonicalCityId=42de43ad930814202674226862bdbc4587de2b039fb157e26bc41807c1ec778f", "type": "web"}, "95": {"title": "Salt Lake City | The Last of Us Wiki | Fandom", "snippet": "Salt Lake City is the capital city of Utah and is the last location that Joel and Ellie journey...", "url": "https://thelastofus.fandom.com/wiki/Salt_Lake_City", "type": "web"}, "96": {"title": "Salt Lake City Immigration Court - Department of Justice", "snippet": "Salt Lake City Immigration Court. IMMIGRATION COURT Salt Lake City, Utah. About the Court | Immigration Court Staff\u00a0...", "url": "https://www.justice.gov/eoir/salt-lake-city-immigration-court", "type": "web"}, "97": {"title": "A Booming Salt Lake City Tries to ...usnews.com", "url": "https://www.usnews.com/news/cities/articles/2020-03-06/a-booming-salt-lake-city-tries-to-manage-its-growth", "thumbnail": "rgba(32,33,36,0)", "type": "image"}, "98": {"title": "How to Visit Salt Lake City - Things to ...utah.com", "url": "https://utah.com/salt-lake-city", "thumbnail": "rgba(26,115,232,.4)", "type": "image"}, "99": {"title": "Salt Lake City | History, Population ...britannica.com", "url": "https://www.britannica.com/place/Salt-Lake-City", "thumbnail": "rgba(0,0,0,.42)", "type": "image"}, "100": {"title": "Salt Lake City Hotels, Restaurants ...visitsaltlake.com", "url": "https://www.visitsaltlake.com/", "thumbnail": "rgba(255,255,255,.90)", "type": "image"}, "101": {"title": "How to Visit Salt Lake City - Things to ...utah.com", "url": "https://utah.com/salt-lake-city", "thumbnail": "rgba(0,172,193,.7)", "type": "image"}, "102": {"title": "Salt Lake City: The Gems of Utah's Capitalvisittheusa.com", "url": "https://www.visittheusa.com/experience/salt-lake-city-gems-utahs-capital", "thumbnail": "rgba(100,100,100,.6)", "type": "image"}, "103": {"title": "Salt Lake City Utah ...visitutah.com", "url": "https://www.visitutah.com/places-to-go/cities-and-towns/salt-lake-city/", "thumbnail": "rgba(150,191,242,.17)", "type": "image"}, "104": {"title": "Salt Lake City, UT Travel Guide: Visit ...smartertravel.com", "url": "https://www.smartertravel.com/destinations/visit-salt-lake-city-travel-guide/", "thumbnail": "rgba(66,133,244,.04)", "type": "image"}, "105": {"title": "Spike Lee speaks: Salt Lake City \u2022 Salt ...saltlakemagazine.com", "url": "https://www.saltlakemagazine.com/spike-lee-speaks-salt-lake-city/", "thumbnail": "rgba(0,0,0,.41)", "type": "image"}, "106": {"title": "Why We're Migrating to Salt Lake City ...wildlandsnetwork.org", "url": "https://wildlandsnetwork.org/blog/why-were-migrating-to-salt-lake-city/", "thumbnail": "rgba(0,0,0,.20)", "type": "image"}, "107": {"title": "Salt Lake City - Wikipediaen.wikipedia.org", "url": "https://en.wikipedia.org/wiki/Salt_Lake_City", "thumbnail": "rgba(32,33,36,.255)", "type": "image"}, "108": {"title": "Salt Lake City, UT | Premier Parkingpremierparking.com", "url": "https://www.premierparking.com/where-we-are-2/slc/", "thumbnail": "rgba(204,204,204,.75)", "type": "image"}, "109": {"title": "Visit Salt Lake City, Utah &mdash; Top ...travelandleisure.com", "url": "https://www.travelandleisure.com/trip-ideas/things-to-do-salt-lake-city-utah", "thumbnail": "rgba(66,133,244,.26)", "type": "image"}, "110": {"title": "Hilton Salt Lake City Center ...cvent.com", "url": "https://www.cvent.com/venues/salt-lake-city/hotel/hilton-salt-lake-city-center/venue-313f90f3-cd88-4a7b-a396-d802854744f9", "thumbnail": "rgba(32,33,36,.10)", "type": "image"}, "111": {"title": "5.7 earthquake hits Salt Lake City area ...latimes.com", "url": "https://www.latimes.com/world-nation/story/2020-03-18/earthquake-hits-salt-lake-city-area", "thumbnail": "rgba(51,51,51,.8)", "type": "image"}, "112": {"title": "Salt Lake City Law Firm | Offices ...ballardspahr.com", "url": "https://www.ballardspahr.com/offices/salt_lake_city", "thumbnail": "rgba(0,0,0,.098)", "type": "image"}, "113": {"title": "Salt Lake City Utah ...visitutah.com", "url": "https://www.visitutah.com/places-to-go/cities-and-towns/salt-lake-city/", "thumbnail": "rgba(255,255,255,.1)", "type": "image"}, "114": {"title": "Salt Lake City developers look to ...buildingsaltlake.com", "url": "https://www.buildingsaltlake.com/salt-lake-city-developers-look-to-create-the-post-district-a-neighborhood-where-one-didnt-exist-before/", "thumbnail": "rgba(34,34,34,.87)", "type": "image"}, "115": {"title": "Real Housewives of Salt Lake City, Who ...bravotv.com", "url": "https://www.bravotv.com/the-daily-dish/real-housewives-of-salt-lake-city-who-the-cast-is-spoilers", "thumbnail": "rgba(131,131,131,.50)", "type": "image"}, "116": {"title": "Fun Things to Do in Salt Lake City ...visitutah.com", "url": "https://www.visitutah.com/articles/48-hours-salt-lake/", "thumbnail": "rgba(32,33,36,.1)", "type": "image"}, "117": {"title": "Salt Lake City, UT: Utah ...10best.com", "url": "https://www.10best.com/destinations/utah/salt-lake-city/", "thumbnail": "https://encrypted-tbn0.gstatic.com/images?q=tbn%3AANd9GcRSbnbvHmymWlYXelL9SLu9WtNzVDc3cbEWOg&usqp=CAU", "type": "image"}, "118": {"title": "5 Reasons Why The Arts Make Salt Lake ...theblocksslc.com", "url": "https://theblocksslc.com/2019/02/5-reasons-why-the-arts-make-salt-lake-city-great/", "thumbnail": "https://encrypted-tbn0.gstatic.com/images?q=tbn%3AANd9GcQuy4g9FQwWPUKYrXHMdQfDVK-PwB326N1T8Q&usqp=CAU", "type": "image"}, "119": {"title": "Great Runs in Salt Lake City. Capital ...medium.com", "url": "https://medium.com/great-runs/great-runs-in-salt-lake-city-c5d5041d341f", "thumbnail": "https://encrypted-tbn0.gstatic.com/images?q=tbn%3AANd9GcTCgzlC7oDc_rmJqcOqXb6f_IKXZpyiS7Zr3A&usqp=CAU", "type": "image"}, "120": {"title": "Salt Lake City goes to yellow riskkslnewsradio.com", "url": "https://kslnewsradio.com/1932611/businesses-cautiously-optimistic-as-salt-lake-city-goes-to-yellow-risk/", "thumbnail": "https://encrypted-tbn0.gstatic.com/images?q=tbn%3AANd9GcRGNhn053KtZUoMRt7SEx-wtW3NpcU_V9FKHw&usqp=CAU", "type": "image"}, "121": {"title": "to Move to Salt Lake City, Utah ...youtube.com", "url": "https://www.youtube.com/watch?v=JSr_m2UJ-bo", "thumbnail": "https://encrypted-tbn0.gstatic.com/images?q=tbn%3AANd9GcQwAnqHYQrzC-_TX1Tv9uslL213tC4pL88GbQ&usqp=CAU", "type": "image"}, "122": {"title": "Dentons Makes Salt Lake City the Next ...law.com", "url": "https://www.law.com/americanlawyer/2020/08/11/dentons-makes-salt-lake-city-the-next-stop-in-u-s-expansion/", "thumbnail": "https://encrypted-tbn0.gstatic.com/images?q=tbn%3AANd9GcQnNbiV_26TV_yOtkClgJEv_U-ZXhs9aeV-0A&usqp=CAU", "type": "image"}, "123": {"title": "Salt Lake City's The Avenues and ...mansionglobal.com", "url": "https://www.mansionglobal.com/articles/salt-lake-citys-the-avenues-and-federal-heights-have-classic-architecture-and-cachet-210390", "thumbnail": "https://encrypted-tbn0.gstatic.com/images?q=tbn%3AANd9GcQ5LjAsNUhWrSqytbahDppNa7PNXq4Z2oPeww&usqp=CAU", "type": "image"}, "124": {"title": "Salt Lake City Public Transportation ...visitsaltlake.com", "url": "https://www.visitsaltlake.com/plan-your-trip/getting-around/public-transportation/", "thumbnail": "https://encrypted-tbn0.gstatic.com/images?q=tbn%3AANd9GcS5-v4jy9bt2UrMmifQF36bRKZLCp_bLYn8ng&usqp=CAU", "type": "image"}, "125": {"title": "5.7-magnitude earthquake rocks Salt ...wyff4.com", "url": "https://www.wyff4.com/article/57-magnitude-earthquake-rocks-salt-lake-city-area/31737940", "thumbnail": "https://encrypted-tbn0.gstatic.com/images?q=tbn%3AANd9GcRpEsrfcWXE7F2UCbOQkvwP4IHvhJ75LazFfw&usqp=CAU", "type": "image"}, "126": {"title": "Local graphic designers rebranded 22 ...buildingsaltlake.com", "url": "https://www.buildingsaltlake.com/local-graphic-designers-rebranded-20-salt-lake-city-neighborhoods-heres-what-they-look-like/", "thumbnail": "https://encrypted-tbn0.gstatic.com/images?q=tbn%3AANd9GcQSR6Q1_1GAiq1kNGda-QHVydk7Jai7wL1jqQ&usqp=CAU", "type": "image"}, "127": {"title": "Salt Lake City, UTforbes.com", "url": "https://www.forbes.com/places/ut/salt-lake-city/", "thumbnail": "https://encrypted-tbn0.gstatic.com/images?q=tbn%3AANd9GcRVRYBH1GlJ-G9M8K1sfp1jzrkmKMs_nA-32g&usqp=CAU", "type": "image"}, "128": {"title": "Hilton Salt Lake City Center ...cvent.com", "url": "https://www.cvent.com/venues/salt-lake-city/hotel/hilton-salt-lake-city-center/venue-313f90f3-cd88-4a7b-a396-d802854744f9", "thumbnail": "https://encrypted-tbn0.gstatic.com/images?q=tbn%3AANd9GcTUq8dvAdAIRdZhdJciTBZ9A6szrI9uFZV_Mg&usqp=CAU", "type": "image"}, "129": {"title": "Hall & Evans Opens Salt Lake City, Utah ...hallevans.com", "url": "https://www.hallevans.com/hall-evans-opens-salt-lake-city-utah-office/", "thumbnail": "https://encrypted-tbn0.gstatic.com/images?q=tbn%3AANd9GcQDrlo5mGqy8PcKis9_nSru2-BV391P-eEJFQ&usqp=CAU", "type": "image"}, "130": {"title": "15 Best Tours of Salt Lake City - The ...thecrazytourist.com", "url": "https://www.thecrazytourist.com/15-best-tours-of-salt-lake-city/", "thumbnail": "https://encrypted-tbn0.gstatic.com/images?q=tbn%3AANd9GcQ0GAritu5R1XQpkaKQcngm6PCmtvt3E6mkxw&usqp=CAU", "type": "image"}, "131": {"title": "Hyatt Place Salt Lake City Airporthyatt.com", "url": "https://www.hyatt.com/en-US/hotel/utah/hyatt-place-salt-lake-city-airport/slcza", "thumbnail": "https://encrypted-tbn0.gstatic.com/images?q=tbn%3AANd9GcS79HcSr163Ip8vKVdRXghcxAaHNVcfLBhsCA&usqp=CAU", "type": "image"}, "132": {"title": "Downtown Salt Lake City is increasingly ...sltrib.com", "url": "https://www.sltrib.com/news/2019/08/21/downtown-salt-lake-city/", "thumbnail": "https://encrypted-tbn0.gstatic.com/images?q=tbn%3AANd9GcQhOhOdA7QWADGLza6fib_mhqNY3pjqcDmNrw&usqp=CAU", "type": "image"}, "133": {"title": "Hilton Salt Lake City Center, Salt Lake ...agoda.com", "url": "https://www.agoda.com/en-in/hilton-salt-lake-city-center/hotel/salt-lake-city-ut-us.html", "thumbnail": "https://encrypted-tbn0.gstatic.com/images?q=tbn%3AANd9GcQ3s_bMl2ltQinOUe0zAT_Z-r0LsxskzGUN0g&usqp=CAU", "type": "image"}, "134": {"title": "Cushman & Wakefieldcushmanwakefield.com", "url": "https://www.cushmanwakefield.com/en/united-states/offices/salt-lake-city", "thumbnail": "https://encrypted-tbn0.gstatic.com/images?q=tbn%3AANd9GcTAMqC-8iOjBfSX8s7KOOSC6eX1cb9FK00Klw&usqp=CAU", "type": "image"}, "135": {"title": "Salt Lake Marriott Downtown at City Creekmarriott.com", "url": "https://www.marriott.com/hotels/travel/slcut-salt-lake-marriott-downtown-at-city-creek/", "thumbnail": "https://encrypted-tbn0.gstatic.com/images?q=tbn%3AANd9GcT6dK0dwBXHIIrYOAg_72D7NNsSB9t6BdST0g&usqp=CAU", "type": "image"}, "136": {"title": "15 Best Day Trips from Salt Lake City ...thecrazytourist.com", "url": "https://www.thecrazytourist.com/15-best-day-trips-salt-lake-city/", "thumbnail": "https://encrypted-tbn0.gstatic.com/images?q=tbn%3AANd9GcQNi3eAazhtiM74emkzfcf8tERsjVck_A30fQ&usqp=CAU", "type": "image"}, "137": {"title": "Salt Lake City's South Downtown ...buildingsaltlake.com", "url": "https://www.buildingsaltlake.com/salt-lake-citys-south-downtown-starting-to-ripen/", "thumbnail": "https://encrypted-tbn0.gstatic.com/images?q=tbn%3AANd9GcRHrpoaecPUYKDTscxN_sZmEv0yMSuMGnxzWg&usqp=CAU", "type": "image"}, "138": {"title": "Austin and Salt Lake City Are the ...inc.com", "url": "https://www.inc.com/magazine/202002/sophie-downes/austin-salt-lake-city-timeline-2019-surge-cities.html", "thumbnail": "https://encrypted-tbn0.gstatic.com/images?q=tbn%3AANd9GcSD-DjpiPIdHzz76-BEQUgaoyyf-SZhfRpl4A&usqp=CAU", "type": "image"}, "139": {"title": "Outdoor Things to Do in Salt Lake City ...theridgeseniorliving.com", "url": "https://theridgeseniorliving.com/blog/seven-senior-friendly-activities-around-salt-lake-city/", "thumbnail": "https://encrypted-tbn0.gstatic.com/images?q=tbn%3AANd9GcQel7Mi_iculP6qbCWsK9nLMsk-9OK8ipzbMA&usqp=CAU", "type": "image"}, "140": {"title": "Top 5 Reasons for Salt Lake City \u2013 Salt ...slcecondev.com", "url": "https://slcecondev.com/2020/02/07/top-5-reasons-for-salt-lake-city/", "thumbnail": "https://encrypted-tbn0.gstatic.com/images?q=tbn%3AANd9GcQGNGtJ9xQT5afFuReoUHvaRpqcWF5NsCz_1g&usqp=CAU", "type": "image"}, "141": {"title": "Concerts in Salt Lake City | SeatGeekseatgeek.com", "url": "https://seatgeek.com/cities/salt-lake-city/concerts", "thumbnail": "https://encrypted-tbn0.gstatic.com/images?q=tbn%3AANd9GcT0af4BYyKX2nL9oqdG7uW8iAj6q5hwVYqk4g&usqp=CAU", "type": "image"}, "142": {"title": "How Booming Salt Lake City Can Keep ...citiesspeak.org", "url": "https://citiesspeak.org/2018/04/20/how-booming-salt-lake-city-can-keep-housing-affordable/", "thumbnail": "https://encrypted-tbn0.gstatic.com/images?q=tbn%3AANd9GcQT-vA6ukhZcbAjamwHnOJEtS7S1MbJj3x5oA&usqp=CAU", "type": "image"}, "143": {"title": "Kimpton Hotel Monaco Salt Lake Citymonaco-saltlakecity.com", "url": "https://www.monaco-saltlakecity.com/", "thumbnail": "https://encrypted-tbn0.gstatic.com/images?q=tbn%3AANd9GcTsFxXPJHJR9q1x04VS1MGCyG8cnG-IeXshLA&usqp=CAU", "type": "image"}, "144": {"title": "Salt Lake City schools to resume Sept ...deseret.com", "url": "https://www.deseret.com/utah/2020/7/30/21348288/salt-lake-city-schools-to-resume-sept-8-via-remote-learning", "thumbnail": "https://encrypted-tbn0.gstatic.com/images?q=tbn%3AANd9GcT1NjSTMXCJ-BAs9xBYQvCpCLgKYsxwkwrVKw&usqp=CAU", "type": "image"}, "145": {"title": "Hotels Downtown Salt Lake City | Hotels ...marriott.com", "url": "https://www.marriott.com/hotels/travel/slccc-salt-lake-city-marriott-city-center/", "thumbnail": "https://encrypted-tbn0.gstatic.com/images?q=tbn%3AANd9GcSvg03s-_Bu0C_qLuekD7c4ywFdJ_YoMlr1hg&usqp=CAU", "type": "image"}, "146": {"title": "Things to Do in Salt Lake City ...visitsaltlake.com", "url": "https://www.visitsaltlake.com/things-to-do/", "thumbnail": "https://encrypted-tbn0.gstatic.com/images?q=tbn%3AANd9GcTi176yVWzr6U37VTcYxoKoNovlvuI0sAjl6g&usqp=CAU", "type": "image"}, "147": {"title": "Holiday Inn Express Salt Lake City Downtownihg.com", "url": "https://www.ihg.com/holidayinnexpress/hotels/us/en/salt-lake-city/slccc/hoteldetail", "thumbnail": "https://encrypted-tbn0.gstatic.com/images?q=tbn%3AANd9GcRepesnKwCuTz9m6H-SqzwlSa8KEAH9E8dxOg&usqp=CAU", "type": "image"}, "148": {"title": "Salt Lake City's burgeoning bar scene ...latimes.com", "url": "https://www.latimes.com/travel/story/2019-08-02/salt-lake-utah-city-bars-brewpubs-breweries-beer-cocktails", "thumbnail": "https://encrypted-tbn0.gstatic.com/images?q=tbn%3AANd9GcSPUJdgnRr3I9qr6b_O0tGYsPuwbnpBmf4iiQ&usqp=CAU", "type": "image"}, "149": {"title": "Things to Do in Salt Lake City, Utah ...myutahparks.com", "url": "https://www.myutahparks.com/road-trips/salt-lake-city-ut", "thumbnail": "https://encrypted-tbn0.gstatic.com/images?q=tbn%3AANd9GcQjZAlhGD26vE0F8L7fIPgAxxBjE30Y68tkRQ&usqp=CAU", "type": "image"}, "150": {"title": "14 Top-Rated Hotels in Salt Lake City ...planetware.com", "url": "https://www.planetware.com/utah/top-rated-hotels-in-salt-lake-city-us-ut-196.htm", "thumbnail": "https://encrypted-tbn0.gstatic.com/images?q=tbn%3AANd9GcT8NiCECxFOIErq5a6B41kzJSXdU-3kII24Fw&usqp=CAU", "type": "image"}, "151": {"title": "Holiday Inn & Suites Salt Lake City ...ihg.com", "url": "https://www.ihg.com/holidayinn/hotels/us/en/salt-lake-city/slcff/hoteldetail", "thumbnail": "https://encrypted-tbn0.gstatic.com/images?q=tbn%3AANd9GcRTF2ZcH4NvZFTWFzuYYHSh_Ge9xmoxAuER8w&usqp=CAU", "type": "image"}, "152": {"title": "How to Visit Salt Lake City - Things to ...utah.com", "url": "https://utah.com/salt-lake-city", "thumbnail": "https://encrypted-tbn0.gstatic.com/images?q=tbn%3AANd9GcQ_I4YSZ-BykeI_1ooSbklQMBGu2VjMYRQ2zg&usqp=CAU", "type": "image"}, "153": {"title": "Veterans Hospital | Salt Lake City, UT ...visitsaltlake.com", "url": "https://www.visitsaltlake.com/listing/veterans-hospital/58216/", "thumbnail": "https://encrypted-tbn0.gstatic.com/images?q=tbn%3AANd9GcTVeX95K9pacURDa7asj0MPbIRZ41samt3K7A&usqp=CAU", "type": "image"}, "154": {"title": "Salt Lake City loaded with fun for ...chicagotribune.com", "url": "https://www.chicagotribune.com/travel/sc-trav-1021-salt-lake-city-winter-wonders-20141016-story.html", "thumbnail": "https://encrypted-tbn0.gstatic.com/images?q=tbn%3AANd9GcR45qe6mfxSwMJdmIUCwo8x9KP-pDG3psocBA&usqp=CAU", "type": "image"}, "155": {"title": "Salt Lake City a mecca for skiers and ...bostonglobe.com", "url": "https://www.bostonglobe.com/lifestyle/travel/2016/11/03/salt-lake-city-mecca-for-skiers-and-riders/R20BFmoYApyckBmsrq3cNK/story.html", "thumbnail": "https://encrypted-tbn0.gstatic.com/images?q=tbn%3AANd9GcT6VSIJFL9FTSzoTFaaqERSxdEuT1Zv_VixGQ&usqp=CAU", "type": "image"}, "156": {"title": "HOTEL RL SALT LAKE CITY $76 ($\u03361\u03362\u03368\u0336 ...tripadvisor.com", "url": "https://www.tripadvisor.com/Hotel_Review-g60922-d277979-Reviews-Hotel_RL_Salt_Lake_City-Salt_Lake_City_Utah.html", "thumbnail": "https://encrypted-tbn0.gstatic.com/images?q=tbn%3AANd9GcQMUS3T6rUtvjtSdEox6i6CjozjDJtZ-lVTnA&usqp=CAU", "type": "image"}, "157": {"title": "In Salt Lake City, a Modernist Man Cave ...nytimes.com", "url": "https://www.nytimes.com/2020/08/25/realestate/salt-lake-city-modernist-home.html", "thumbnail": "https://encrypted-tbn0.gstatic.com/images?q=tbn%3AANd9GcSKCAZ90sf6KJ2c0b7JqOZelWWxpT7fQIGdwQ&usqp=CAU", "type": "image"}, "158": {"title": "Support Local Salt Lake City Businessesksltv.com", "url": "https://ksltv.com/436861/gift-card-marketplace-allows-residents-to-support-local-salt-lake-city-businesses/", "thumbnail": "https://encrypted-tbn0.gstatic.com/images?q=tbn%3AANd9GcTXS6Jw9VZvKJ6kLmR1ei4e_Hfv1WAB9_Npqg&usqp=CAU", "type": "image"}, "159": {"title": "Select Radisson Downtown Salt Lake City ...radissonhotels.com", "url": "https://www.radissonhotels.com/en-us/hotels/radisson-salt-lake-city-downtown", "thumbnail": "https://encrypted-tbn0.gstatic.com/images?q=tbn%3AANd9GcSS619AMbfRjgTK2n1qVb6S_ll0eeG2OaeQoQ&usqp=CAU", "type": "image"}, "160": {"title": "Residence Inn Salt Lake City Cottonwoodmarriott.com", "url": "https://www.marriott.com/hotels/travel/slctt-residence-inn-salt-lake-city-cottonwood/", "thumbnail": "https://encrypted-tbn0.gstatic.com/images?q=tbn%3AANd9GcT0Quyv8QN8q1WtJwiqK0aLolCvZ8Y3gnazKA&usqp=CAU", "type": "image"}, "161": {"title": "Where to Stay in Salt Lake City: Best ...planetware.com", "url": "https://www.planetware.com/utah/where-to-stay-in-salt-lake-city-best-areas-and-hotels-us-ut-193.htm", "thumbnail": "https://encrypted-tbn0.gstatic.com/images?q=tbn%3AANd9GcTgOq8BbOsPF8piYijPqoUujOy3u3mUU9CzMw&usqp=CAU", "type": "image"}, "162": {"title": "Highlight: Central Business District ...slcecondev.com", "url": "https://slcecondev.com/2019/10/10/highlight-central-business-district-the-heart-of-salt-lake-city/", "thumbnail": "https://encrypted-tbn0.gstatic.com/images?q=tbn%3AANd9GcTUPGyJyIFpqEGCedOV6SOmtRPAX8g5Oh_7DQ&usqp=CAU", "type": "image"}, "163": {"title": "Salt Lake City on a trip to The USA ...audleytravel.com", "url": "https://www.audleytravel.com/ie/usa/places-to-go/utah/salt-lake-city", "thumbnail": "https://encrypted-tbn0.gstatic.com/images?q=tbn%3AANd9GcRz6SGPwI387ZCfUrWmSfErIV3C2BqsvUJG_A&usqp=CAU", "type": "image"}, "164": {"title": "downtown Salt Lake Cityfox13now.com", "url": "https://www.fox13now.com/news/coronavirus/local-coronavirus-news/a-look-at-covid-19s-impact-on-downtown-salt-lake-city", "thumbnail": "https://encrypted-tbn0.gstatic.com/images?q=tbn%3AANd9GcQ1qdzTk1mveL7DpAddl1831i8AkagSfLUs5g&usqp=CAU", "type": "image"}, "165": {"title": "A Visitor's Guide to Salt Lake City, Utahkatiewanders.com", "url": "http://www.katiewanders.com/2019/06/a-visitors-guide-to-salt-lake-city-utah.html", "thumbnail": "https://encrypted-tbn0.gstatic.com/images?q=tbn%3AANd9GcTS39P308YBgMilNOzaW59GA-R7Uqng18lAjQ&usqp=CAU", "type": "image"}, "166": {"title": "Salt Lake City is LGBTQ Friendly ...visitsaltlake.com", "url": "https://www.visitsaltlake.com/about-salt-lake/lgbt-friendly-salt-lake/", "thumbnail": "https://encrypted-tbn0.gstatic.com/images?q=tbn%3AANd9GcQ7_dKVjv4Ge7ZaaNGrsRWNXtRDVfkzxFYA_A&usqp=CAU", "type": "image"}, "167": {"title": "Visit Salt Lake | Salt Lake Utah USAvisittheusa.com", "url": "https://www.visittheusa.com/destination/salt-lake-city", "thumbnail": "https://encrypted-tbn0.gstatic.com/images?q=tbn%3AANd9GcSyodFIqIPdc7J8giA-z8zPJcpSDYHRI4zWYA&usqp=CAU", "type": "image"}, "168": {"title": "footage of Salt Lake police shooting ...deseret.com", "url": "https://www.deseret.com/utah/2020/6/5/21282114/salt-lake-city-protests-george-floyd-bernardo-palacios-carbajal", "thumbnail": "https://encrypted-tbn0.gstatic.com/images?q=tbn%3AANd9GcQOMOcZmlwXmUXkmmnVCTqReha9ReJXKyi5kA&usqp=CAU", "type": "image"}, "169": {"title": "moderate, orange' phase | ABC4 Utahabc4.com", "url": "https://www.abc4.com/news/top-stories/gov-herbert-not-immediately-granting-salt-lake-citys-request-to-move-back-to-moderate-orange-phase/", "thumbnail": "https://encrypted-tbn0.gstatic.com/images?q=tbn%3AANd9GcRBDX6N8hSKyNlJStb0Q0-u2A-tGAIuij6_FQ&usqp=CAU", "type": "image"}, "170": {"title": "New Salt Lake City International ...hok.com", "url": "https://www.hok.com/news/2020-08/new-salt-lake-city-international-airport-unveiling-ceremony-takes-place-today/", "thumbnail": "https://encrypted-tbn0.gstatic.com/images?q=tbn%3AANd9GcTEAP6ZpDKdC1UdU6OmFpzK045tQLYb3HOcUw&usqp=CAU", "type": "image"}, "171": {"title": "A Salt Lake City March Visitor's Guidetripsavvy.com", "url": "https://www.tripsavvy.com/salt-lake-city-march-events-2931532", "thumbnail": "https://encrypted-tbn0.gstatic.com/images?q=tbn%3AANd9GcT6qVWliDbhHzphro9yxsiC6HqR-NU2hVUgpw&usqp=CAU", "type": "image"}, "172": {"title": "Statistics About Salt Lake City, Utahvisitsaltlake.com", "url": "https://www.visitsaltlake.com/about-salt-lake/quick-facts-and-stats/", "thumbnail": "https://encrypted-tbn0.gstatic.com/images?q=tbn%3AANd9GcSowG4dv4g2rRud_JSgqBTbB6cMKPy0AXXl3g&usqp=CAU", "type": "image"}, "173": {"title": "Salt Lake Hiking | Utah.comutah.com", "url": "https://utah.com/hiking/salt-lake", "thumbnail": "https://encrypted-tbn0.gstatic.com/images?q=tbn%3AANd9GcRrU38ynQTY7r2e2wMx4q25Wr91CM4C0TU0TA&usqp=CAU", "type": "image"}, "174": {"title": "Salt Lake City Refinery | Marathon ...marathonpetroleum.com", "url": "https://www.marathonpetroleum.com/Operations/Refining/Salt-Lake-City-Refinery/", "thumbnail": "https://encrypted-tbn0.gstatic.com/images?q=tbn%3AANd9GcSkCVbev7QvFVDNruC2ntpD65eugdImLumVPQ&usqp=CAU", "type": "image"}, "175": {"title": "Radisson Salt Lake City Airport Hotel ...radissonhotels.com", "url": "https://www.radissonhotels.com/en-us/hotels/radisson-salt-lake-city-airport", "thumbnail": "https://encrypted-tbn0.gstatic.com/images?q=tbn%3AANd9GcS3M3mUBjToYd-jmHPNRVaZgbZq_G7p_nKRYg&usqp=CAU", "type": "image"}, "176": {"title": "Around Salt Lake City Neighborhoods ...visitsaltlake.com", "url": "https://www.visitsaltlake.com/plan-your-trip/salt-lake-neighborhoods/", "thumbnail": "https://encrypted-tbn0.gstatic.com/images?q=tbn%3AANd9GcQaEgLmJb0us2UAAQbxG2SPxg46S3ucT1c5qg&usqp=CAU", "type": "image"}, "177": {"title": "Salt Lake City | Quinn Emanuel Urquhart ...quinnemanuel.com", "url": "https://www.quinnemanuel.com/offices/salt-lake-city/", "thumbnail": "https://encrypted-tbn0.gstatic.com/images?q=tbn%3AANd9GcT2zsboh_ZEcIlrJoGMwp0Med-RB1t5Sh0kUA&usqp=CAU", "type": "image"}, "178": {"title": "Hotel TownePlace Suites Salt Lake City ...booking.com", "url": "https://www.booking.com/hotel/us/towneplace-suites-by-marriott-salt-lake-city-downtown.html", "thumbnail": "https://encrypted-tbn0.gstatic.com/images?q=tbn%3AANd9GcThBYogTAO-ExyVMWfVhrhyogOQp9j4KhiSZA&usqp=CAU", "type": "image"}, "179": {"title": "Salt Lake City's Most Iconic Buildingstripsavvy.com", "url": "https://www.tripsavvy.com/salt-lake-citys-iconic-buildings-2931625", "thumbnail": "https://encrypted-tbn0.gstatic.com/images?q=tbn%3AANd9GcSUWVCRZY6JdFqPHOT8YwjvHBJmsjwnAF7UwA&usqp=CAU", "type": "image"}, "180": {"title": "AC Hotel Salt Lake City Downtownmarriott.com", "url": "https://www.marriott.com/hotels/travel/slcad-ac-hotel-salt-lake-city-downtown/", "thumbnail": "https://encrypted-tbn0.gstatic.com/images?q=tbn%3AANd9GcQDrqhLG5Bpkpv6NZgsFsePH6Um5SRj4HdKHw&usqp=CAU", "type": "image"}, "181": {"title": "magnitude 5.7 quake near Salt Lake Citymercurynews.com", "url": "https://www.mercurynews.com/photos-show-aftermath-of-magnitude-5-7-quake-near-salt-lake-city", "thumbnail": "https://encrypted-tbn0.gstatic.com/images?q=tbn%3AANd9GcRe_gzIff5t_0f6nh5I7IyYnjdvOKTX6xTT6g&usqp=CAU", "type": "image"}, "182": {"title": "20 Best Things to Do in Salt Lake City ...timeout.com", "url": "https://www.timeout.com/salt-lake-city/things-to-do/best-things-to-do-in-salt-lake-city", "thumbnail": "https://encrypted-tbn0.gstatic.com/images?q=tbn%3AANd9GcQQw25zEiVPJavu_SkucuTRJDLwP1QJSLqGsA&usqp=CAU", "type": "image"}, "183": {"title": "Downtown Salt Lake City - Wikipediaen.wikipedia.org", "url": "https://en.wikipedia.org/wiki/Downtown_Salt_Lake_City", "thumbnail": "https://encrypted-tbn0.gstatic.com/images?q=tbn%3AANd9GcRYAimbooTDJxMcHO9gseAQu2gm3JYlRPueqw&usqp=CAU", "type": "image"}, "184": {"title": "Gateway 1 - Coworking Space in Downtown ...wework.com", "url": "https://www.wework.com/buildings/gateway-1--salt-lake-city", "thumbnail": "https://encrypted-tbn0.gstatic.com/images?q=tbn%3AANd9GcThAKNhNh_k97-7LT7cFnI36-WAqrkan-Ea7Q&usqp=CAU", "type": "image"}, "185": {"title": "Salt Lake City Holiday Events & Festivalsvisitsaltlake.com", "url": "https://www.visitsaltlake.com/events/holiday-events/", "thumbnail": "https://encrypted-tbn0.gstatic.com/images?q=tbn%3AANd9GcTBiM40OmDc-pxHESNYZhxuBcUTgeVZBI_exg&usqp=CAU", "type": "image"}, "186": {"title": "Hilton Garden Inn Salt Lake City ...booking.com", "url": "https://www.booking.com/hotel/us/hilton-garden-inn-salt-lake-city-downtown.en-gb.html", "thumbnail": "https://encrypted-tbn0.gstatic.com/images?q=tbn%3AANd9GcR4p6YfN-L8e7I6ZTkquczbH0caHGRyw3JEmA&usqp=CAU", "type": "image"}, "187": {"title": "Spend a Weekend in Salt Lake City ...viewfinder.expedia.com", "url": "https://viewfinder.expedia.com/how-to-spend-a-weekend-in-salt-lake-city/", "thumbnail": "https://encrypted-tbn0.gstatic.com/images?q=tbn%3AANd9GcRXcV7DVia-a0x_bSeqptf3iQmbSVJ2Mg9QHQ&usqp=CAU", "type": "image"}, "188": {"title": "high-rises will be in Salt Lake City ...sltrib.com", "url": "https://www.sltrib.com/news/2019/08/03/new-high-rises-midsize/", "thumbnail": "https://encrypted-tbn0.gstatic.com/images?q=tbn%3AANd9GcTuWt1KZhttBBKpgtDbvyEqX5SVhP2CwB6DSw&usqp=CAU", "type": "image"}, "189": {"title": "Top Hotels in Downtown Salt Lake City ...hotels.com", "url": "https://www.hotels.com/nh1421775/hotels-in-downtown-salt-lake-city-salt-lake-city-utah/", "thumbnail": "https://encrypted-tbn0.gstatic.com/images?q=tbn%3AANd9GcTJQByHTzfSzl9xcq4VaMTSQ4oPQBYyAUxDig&usqp=CAU", "type": "image"}, "190": {"title": "Salt Lake City, Utah - Travel Guide and ...travelpulse.com", "url": "https://www.travelpulse.com/destinations/north-america/united-states/utah/salt-lake-city.html", "thumbnail": "https://encrypted-tbn0.gstatic.com/images?q=tbn%3AANd9GcQ5XG1A833NCgJ1UohucPlZGq9tOgTUpVcjzA&usqp=CAU", "type": "image"}, "191": {"title": "The Weather and Climate in Salt Lake Citytripsavvy.com", "url": "https://www.tripsavvy.com/salt-lake-city-weather-2931651", "thumbnail": "https://encrypted-tbn0.gstatic.com/images?q=tbn%3AANd9GcSakRA9ObEwlthrn68JAFKBMwE2dxBu3Jpodg&usqp=CAU", "type": "image"}, "192": {"title": "Downtown Salt Lake City Hotels ...hilton.com", "url": "https://www.hilton.com/en/hotels/slcwsdt-doubletree-suites-salt-lake-city-downtown/", "thumbnail": "https://encrypted-tbn0.gstatic.com/images?q=tbn%3AANd9GcTi6uv2OjaSYpVcJXU4UiRWC4XJJpH18XdSSg&usqp=CAU", "type": "image"}, "193": {"title": "LITTLE AMERICA HOTEL $87 ($\u03361\u03367\u03360\u0336 ...tripadvisor.com", "url": "https://www.tripadvisor.com/Hotel_Review-g60922-d112219-Reviews-Little_America_Hotel-Salt_Lake_City_Utah.html", "thumbnail": "https://encrypted-tbn0.gstatic.com/images?q=tbn%3AANd9GcSHA1LHBwjNntmoe-l__j77yUd6G3Mm4I3XNQ&usqp=CAU", "type": "image"}, "194": {"title": "Utah as Salt Lake City Boom Continues ...law.com", "url": "https://www.law.com/americanlawyer/2020/04/24/armstrong-teasdale-launches-in-utah-as-salt-lake-city-boom-continues/", "thumbnail": "https://encrypted-tbn0.gstatic.com/images?q=tbn%3AANd9GcQ9CqjLm-65hcHOyUWAzHUMQTAdJOh4QEzXjA&usqp=CAU", "type": "image"}, "195": {"title": "400 S 200 W, Salt Lake City, UT 84101 ...loopnet.com", "url": "https://www.loopnet.com/Listing/400-S-200-W-Salt-Lake-City-UT/4424698/", "thumbnail": "https://encrypted-tbn0.gstatic.com/images?q=tbn%3AANd9GcTmdUz5bGBgV_5o_wniQNn5nOuOyGqnIT0Byw&usqp=CAU", "type": "image"}, "196": {"title": "Why Salt Lake City is a Great Place for ...lithub.com", "url": "https://lithub.com/why-salt-lake-city-is-a-great-place-for-a-writer-to-live/", "thumbnail": "https://encrypted-tbn0.gstatic.com/images?q=tbn%3AANd9GcQ4bGBwflXb7jW9ADI4cV3MiEmNDfMD47n6lQ&usqp=CAU", "type": "image"}, "197": {"title": "Feds, state investigating confrontation with Secret Service outside VP debate in Salt Lake City", "snippet": "The Utah Department of Public Safety is responding to a confrontation \nbetween demonstrators and two federal agents in Salt Lake City during ...", "uploaded": "1 day ago", "url": "https://www.ksl.com/article/50028718/feds-state-investigating-confrontation-with-secret-service-outside-vp-debate-in-salt-lake-city", "thumbnail": "data:image/jpeg;base64,/9j/4AAQSkZJRgABAQAAAQABAAD/2wCEAAkGBwgHBgkIBwgKCgkLDRYPDQwMDRsUFRAWIB0iIiAdHx8kKDQsJCYxJx8fLT0tMTU3Ojo6Iys/RD84QzQ5OjcBCgoKDQwNGg8PGjclHyU3Nzc3Nzc3Nzc3Nzc3Nzc3Nzc3Nzc3Nzc3Nzc3Nzc3Nzc3Nzc3Nzc3Nzc3Nzc3Nzc3N//AABEIAHAAcAMBIgACEQEDEQH/xAAcAAACAwADAQAAAAAAAAAAAAAFBgMEBwABAgj/xAA6EAACAQMDAgQEBAMGBwAAAAABAgMEBREAEiEGMRMiQVEUMmGRB3GBoSNCsVNiwdHh8BUWMzVEUpL/xAAaAQACAwEBAAAAAAAAAAAAAAACBAADBQEG/8QAKhEAAgIBBAECBAcAAAAAAAAAAQIAEQMEEiExQROBBSJR8BQjMkJhcZH/2gAMAwEAAhEDEQA/ANt1zXNVrlUGkoZqgEDwgGYkZwoPP7Z1XClrXNc11qSRX6jfweo7POW2iPdn65BGP3/bV6y3X4u83ehZAnw0qmL++hUZP/0D99Lf4nI0nw6oTv2qVw2DneOx99L3Td3noLzSVlY7kyDZMG77TphMW9Cw8SO1bb/mbB6ajLyZ4hJ+pYa9ghgCCCDyDrvS8kjfLKQ0QYHuMjnWLfiIaiur6wU9pZaCKRIVqFg24KryOPmBP6DHAyc623XToroUYZUjBGoeZJ82z9N3OhtFdV19I9KsYRVWZFZnDZyc58oAA/PIxqtchWTotQ1OqUtTiRXRFw21cfMPUDuM/nz2+jKq2xyUhpoXMKfzBfXj11ml8tctLfxTw1BeKdAkm9dxMgGN/cDODwF2jQbTO3EGz/ELcGn+DNU0e0tBKD5sDjPrntj11JcoFo/iKi6yw/8AFKmXfJ4TEkZOckHtnPpppR5rfH8CauKoEbu8Zjh8MYYYI7+moL9HRzW2SSqh8SqkIU1Zk4i5BO0duccn2GO3GpU5YM19uobMkqxNdaLxHOFQTqST99UusatT0hcJoHVo5YCoYcgq3H+Osi6dtnw1PUyUqbbiV2xmTC7Qe+0+/wBtO1Ic/ha9FUNslg3QsrNz85K5/QjV+wDmwefBuE9XSg+4qc6c61uNXYKeVI4Jpkj2HdkbmXg5P6Z0/wBunepoKeeVAjyRhmUdgTrILDIIppKXaqBXIWNe0YySAT6scFj7ca1uz/8AaqTH9kv9NR6qxBIKmjFH8T7g9Bbn8P5pvBXbx5wHJK++lKlo1qbNDK0hD0nklI5JGiX4vtCbxa/GJBigcrxkZY4H6+XjVLpKdGvVXbJm/hVkIK+pyO/7af06/kkxd73g+Jo/RtwFxsFPJyWTMZz9D/ljVxLrE9UYRwoPzk/013TUsFu8OlpkEUDJtUL6Eev6j+mkWvrJLbXNTVYMcidvZh6Eaw9XldKKCMoAY63GtkElKlJtZDMPHbdjYgyePfJwPvohFPHN/wBNw35azk3kMMgnH5aL9NXAz1QcH+GgJJ3DHbS+LWOzAFYZSo5E+2ky5marpaySeECBagIHVhwobHAxnnTRU10VOoLH66zdireY7gx7+U601Td1KWNQLdYFgkIRHEBXbG7d2/MffXrqujtkdp8S1zCfwIVNSylvMSeM+3+uikiCVyHO723IePvpZrZfjIpCkDyqHUmOIjc4B48rcEjv+mhddtTimzK9vqq+rilZPDQoN3icnBDYOOPpqSgutbLPcIaqTxJZIERtyAbdsq98D+8fvqrYKS4R09dbaNY5THK7I5l2ZTPpwe/PfUVtqWkrbrNUkQlhHFIDyNxcD09crruLAotgKmj+MBx+meSf9H3UKNW/A1NQ7U+6SKeQRID5V3EkuxHqf2GBq3dfxKu1PazFBNS0gQKsPgrvclR2JORg/lx9dDqKtHUlbcFjqnNFCxjhXsHPoxx37cfn9NAusrFJQOlXSq8lNImZTjiJhgYJ+udHtPtFHcMbrmcirqmtuz1lymM1W82W3k+ZjyMD0AB7caZauR7bcae4R53RMG/T10lWcO10pDMjB5Mvub178/trRKuH4imwRkbdbWiAOO/aIZmIJQf3H2j6ognljpKhiKhlM9PMcBXC8lfo2CR9edZ91TdprhcquR2CssrRhomIBj4K84B7EaoUhp6eqo6q4l2io2Pl9M4OD/TUgmgqJZZa6nqDb2H8OpZWBb39R/sax9Zp9rFY7pn4V6uLkL+HVFthBzncrnOffOm2irpFslXLTKPGZD4pOS23+Yj3OAdA4q+wR1NQJ6Kdof8Ax5Fd8vg4OQSMe+p6K8iGSR7dRPHSKh8QnByO3Pf3PY6U9MEg3GmcrYqHLn1eyUKqyRyVmwM0by7d2Pb88cDjUYv3xCwyBqdYJgCjTMVOcZx+edZtUTvV3WWZPOd3lB4DDtorVXtaeeO2/DpHSwbvOh5Ynzg9vQnH5auVSo+UxfKVZrIqNr37Y6K9Ps+cZVzjPGMZHb/PQ2ltTXQMipCqwc72cgqT6rjn00E6Xaovd3WnlneMNEVYrlgeCQcE9+NO1LSHp2CWeGRakSJlvFGzbtz987tBkJ7aAF54iQbxV2PqGWanfxVp5HCK5yPNnvj0GRxnuPTR6gvdTRUVXW09LTyyTReJNvU44yff3PH56WKiwV1NcpLTLD4coyNzAhSO+QfUa0aw0EFRQmlMkYX+dMZJI/w1Y/JFHzH9NhbKHbbwfr4iV03XisuNynjpKakidY9sMAARMA5x274zn66Y6u5U/wDyvfrfMyCVoPEiAPzf7I1F1D0dBQUU9bY52jkRczwIe6+68+g0n28pWUlTTNBLUVc6HwH3/KRydWWGWIZsTYXoy/YRFWXKjSJt0qRMCuc5z2II7Y54POtHlt0sVCkpIYjgjWb9C06R3AzlwpEAbaxxk86f6a71EsxiqQBG3y7fTWrpuNOADFmV31G4LdQdUJGWWR1wqOrsPyOfTVO99YWettzUlLO0s2VEYEEijP5kDR+qpCUyoBBHJ1kE8DU95ngIIaKRiMD2BOh1w3ID9ZVpqTIyKbo8QrV1EUkUUaod+flwcrjR2B5KGySCppmgXHzuMbhqW20wmrviwmRIu4emDgE6q9XXE3Gqo6MApsmdHz2YbsL9hnWOMKrU1MuqfKeRXEX7lUwtWTiGN4o327lHHYD/AB1RrmhabMWWGBkkYOdGeraSOiu00UTZXySL9MjkffOhl2p/Dp6OoVGCzxNyezFWOcfoV1btA5lD5WcAGMP4ZRxPepZpGYCmgZlA7bm8pJ/TR+/H44x0s8sslTG7HyDdlW7+vBGfsP10l9F1ctLWzvE+0SRGOQ4HbDEfuBq8vUUsM1VG4ilALAuyedu4+YarbnqRCP3R06ludLXUsNVgq6Nw7AjAIGR/TSZV9TLE5jt8Zlf/ANs8asXKlqLo1JRRGQNLHgRsRglcg6GVtqqLAzrVxAOnYn1GhfHTG5r4PiBxYQmPidf8YvUr4yyIwxgcZ17iWRfErJapYJqQBlTGCwPHGi3QtTHUSVDVVL4j8MrEcY0X6uo5a2op6q12x2kSMo52jBGOONRKD1F9RqsuXDTm4FsTQQwVrqTM5ABLxlQvrgZ76ISX6FWSmp4GmqSOAuhFHUTVZ8aqeISFNhRFwcqcc6MdMSlrg0NLTrJPjmQ9kGvRaTjTgzBzKGeiYSnS9UVrjuU0kaxpNG0sLc/w92GH2/poB+Jllae6R3GkEKQ1lNuLM4QFhxxnuTkY1oNzpKqotNTQxIJpZoyrMxwBpUhJufQcDVabqm3SmKVSMnIO06ztWzObMuwhV6EFXDqGKnro1oKbxIdqsFeTk+XaQTtz6j7asT2Vq80tyjkREkzKYfE3MOVL8/Q7j+uqtPb6erZklkdEI4VQOPqOM69z2uO2bfhy5Q/zBiCfzOkr8GNGz80vR1XTtw6mpjd4y8Rh8LcThQxJ7gfnoj1zZenIrTC0Ewjah3mKmiywKucsPvzpBqJKeikMjqWnDZRWHAH11ct3UNXUS/CRbVE2VIVM6sdhXAgKo8mR9DVVNSNVNU04qN4QLuJAX5g3OO/mH21fno7Q9XmOBRGxyuH7n8tB610t2aGJD4kXldmyMnUdBdTSg+NTrK4B8N84IP8AlqogkcQ8bBW5j7bqaWnuMyuyidHL7iPlJ54++jHUtBHebBUJUKJ5FQlHUYZWHYj7aKwdIyFXlqKnfNIoBGOwHbXuLp6eliYRuhf0J40LFow3pEGjMltd0+Eo6bwWWWWFCsi9mGmW3dYV8ZSWS3uadvmZs5++hNy/Dq8x1cs4aBo2cv5WwVB0TtNzr7JQx0NXbGnhTgyo4b9tdCju5WuQtwRcq1NjpaFamvpJmdJTuCH+XPfnQ+w181srQ8LKpk8rFu2il+qYZESqoZSFbyT05XaR7HGlxj39tbvw7IHxlD4iOpx7G3DzNchrIqKASV1UJZMZCrwDoJ09RpNV3uOPcIK5/EEZX5DjH+uqvRdZbBTtNcMmojOF35OR9NHKu6U71lNLSkx+MCO3bGqNdj2LYHUHTG22kxKmts8NU6vIIipwcnRGpp/Dtu+Z1eId23dtBfxJUG7xOr8mPkD30nyV0wjMAkbwvVM8ayqsXH94FioU6oipWamkpZhIzg7wPQaM9NzUNrqIpVA3yDBLemlKlVnbeCAB3J9dGDVU8keyZR24Kn10ORSeoWB0XvuS9dMk15E0EGxSnmYHIb66ARtxu9tT1byxyASuW4xz7aqyjbkL20Y4FSljua5pNF+KdYmBWUSP7mN8fsRpioPxLtk+0TPJAT/aLkfcazVqKOTgJye2NCJYnilMZGHBwdWlalAIPU3+G+225xhVmilX2VteqyoslJTPJLFGoA+UDnWAL4sJDKShH8ynGrRulXIU8eVpQh43HUoeZ3mH78kVfcXmpj4SMfKp5I1LR2NpYFDIWY9yBr1Z+obNhY7jQbSf5hkjT/YbjaGhUUMiFPQZ7auXJ6ZtIDX5iXT9M1sZZ4AwA7hxo9a7XK8iiuiZOMq3oTp6imp5E2sAwPp76syRw1Eapkjb8v01a2tbIhR+oHp0wZZmHWfSVRe1p6q1PE00UZSSJjgsOMHP3++srrrPcKYyGeldCmd4Ppr6Onsk0cnjUcoD54JGkXrm2V9QZi9GYnddpdASraQYV1GkZT+qZMFZKGKTPlckahE2Dn11fq6OvpKJaWogYJG2Qw7HOhTLj312SXVqldNjrn21yECapjjI4zqnEmWOew1ZoXCVIPG4cg6FoSz/2Q==", "type": "news"}, "198": {"title": "Salt Lake still awaits word on restrictions even as COVID-19 cases rise", "snippet": "SALT LAKE CITY \u2014 As Salt Lake County continues to see record daily new \nCOVID-19 case counts, Salt Lake City is still waiting for Gov.", "uploaded": "1 day ago", "url": "https://www.deseret.com/utah/2020/10/9/21509384/utah-coronavirus-1343-new-cases-4-more-deaths-salt-lake-city-orange-pandemic-restrictions-herbert", "thumbnail": "data:image/jpeg;base64,/9j/4AAQSkZJRgABAQAAAQABAAD/2wCEAAkGBwgHBgkIBwgKCgkLDRYPDQwMDRsUFRAWIB0iIiAdHx8kKDQsJCYxJx8fLT0tMTU3Ojo6Iys/RD84QzQ5OjcBCgoKDQwNGg8PGjclHyU3Nzc3Nzc3Nzc3Nzc3Nzc3Nzc3Nzc3Nzc3Nzc3Nzc3Nzc3Nzc3Nzc3Nzc3Nzc3Nzc3N//AABEIAHAAcAMBIgACEQEDEQH/xAAcAAABBQEBAQAAAAAAAAAAAAAGAgMEBQcAAQj/xAA6EAACAQMDAgQEAwYEBwAAAAABAgMABBEFEiEGMRNBUWEUInGBMkKRBzNSobHwFSMkwUNicqLR4fH/xAAZAQADAQEBAAAAAAAAAAAAAAABAwQAAgX/xAAfEQACAgMAAwEBAAAAAAAAAAAAAQIRAyExBBJBIlH/2gAMAwEAAhEDEQA/ANBFKFIFKFOEjmcV24U2WpOaIGx4MK93CmM12awB7cK93UxmqLqbqi10CIBsS3LDKxA449T7UG6OlsJCyqCWIAHcmobavYoSGuEGO+TWQ6n1Zql5KWluHRG7RL8qj7ef3pMGsX8y7GmIjA8lBz+tTzytcHww302WG/tZiBFcRsSMgBu4qSCDWOaRqbyzbHdm4yXOePtRtY601qUSVi0fbP8AD/6rmPkbqR1Lx9WguzXZqPFOsqBlOQaXuqpOyUZriaSK7NajMVXUnNe0QHteZrqSw4rGKrqXXY9E05p8Bpm+WJPVvf2rH7m5n1S+a6vZnkIOWJ/NRz1zpktzqUE7y5h2YVPMHNUEWjR7CrZCntU2SW6K8WO1YM3EjXVx/l/iJ4Wn4454WWMq25iAR5jNE1l0dFdSBtxVfPDcmpt307PpkbzQRSSwhdpGc4HrSJSKFGulJaBIWEEGTM3eTOfv9avjcBVK9w6cbsEyEY7H/Y1QadIj3MguU2SN5leSPPn9KsbUscunzwltgBGdoAPJ9Of786S+jVXwMukb5p7Vo3b5oztwe+KJgeKzXpG+EWqqhZQjjbnd3bPFaSv4RV2CVxPPzxqQ1XUzDMJRkdqjapqcOnriSRRKwyqn/em+6F+jfCfuUOqFgGc4UZ7mlhf81oiyiRfyE8n6UOu8c2lvqiSytc2zhpOfl2Z5wPYHP2rzUZpdUvfjLCVleG3XahOAxDck/qaS8zb0Ux8aNfphGflOCMH0rw1Eh1JJ7eAzq8cxVwcjg7fPP14pyKYSdqZHImhE8Ti6B/qwf6i3z+HYf61RN8o4q765MttDb3fh77dMrIysMqSeOKGItTt5ofGjbcnmB3FTZX+rLvHr0ovdKujAwJGRRLA/jx7MZUjgY71ndt1JbW8wVo3Kk5BbAov03qOxniX4YkSMfw4pbGOgc6n05FmeURYbsFPFDmnKyTTD4gRuP3eRn9fStQ1eJL6z8Qph+3HlQNf6Z8PZ/wCKtGCgl8JQeCcg5+v/ANrX8OHF/BnTrTZqVqOGkaaNg+zGfmGcGtZjIIrPNMtlTULOdSzxbfEjz3TIA7fXNGlpJukAz25IpuGSQjyI7ortJnZdNaZjlljyPriqW11i1TUfDuUjuN+VdZhuDA9/vUuxukXRhH3aRB9qovBC3jTLw6nIPpSm2OwxVWyyV4tIvbjTra58axmQMmTkqh52k+3am+n7uT4u0tkLAPMpb0254FUoVDIWLYFFeiRpG1o3gEyNIu3I5Ncq2x0pRjF2WnV85t/hFQ8tF/4pWiMZI1JNQOvHdJbEyRtGTE2A3sRUvpxw0EZ9qZk6QLaJnVMW/QbgAZwVJB9Mis/gtUYsqqBu4OBWo3cAubSWBu0iFazJpbiymbw2RJFYr8y5wfOuEynDxohNZQCUoVVynOCO1EOgJGTtaMAgcHHaqZYZTMbiZ1aRgBlRgYq60WZImMkzARoMsx8hR6O0kFcEalPDYZB8qZ1jw7O3eY2XiRW9uwJGFB3eQPfyFBM3X81pqkkqW3j2MfBjAAZffd648vWi2/1qw6i6f1CHTpZC/wAF4y5jK5A5OCeMjGCPKi4tISp2wNsr2RJpJGk2OTxgcKB5YJ7YoosdRSdRIpAbHAHes8vlm+JDJwCAeT7f0oi07bEFQTZcDIPtSJScXZ24qSHXPgoscfCqMD6Uza2N3qF1sh43dyOwHqasrW1N7ciMcDzPpV8Xt9PjaG3GMfiPmTTZf05lOlSPLDR9O0qABIlkm/NNIMkn29KTockU946XyqzK+VccFTniqa91S4kkKxqcfxGpukfDyONu4P3bP5j60Its4ir6SOuLFtSvLKJ7sJ4aEDKZypPeptlpTaR4MZlE0bLlXAx/Kpvgw39mttefijO6KUfiQ/35U9eKY9F3yuoa2G4sTxtHfn6c0ZNvpnCKWhe4Ad6yrrq1aw10+NCTYXj7oZh2SQ/iQ+mTyPr7UYTa2gUFZFYHsQ2QaHepdYsL/TZbS7mQo5GRuGQfUe4rmL2cRbi7RRx+FYwlyhXHn4hxVFedQC5jkiTIj7ZzgfU1TXtzO0hgjuZZoV/DxjI9xUTZI5+WM49hVEYVthyZXLhKEklxOkUO9iz/ACL3LE+db9+zzpSDRtIU3S77y4Q+MSxKqG/KB29OayzoiwsbC5S/1W4hhI5USsARR/qP7T9JsIhHpkUl7KBgN+7jB+p5P2FaVt0jlUlbAnWrC40jqKfTrzcdufDY/mjOdp/T+YNSNO1AfEPFITw+F2+YyP5YzVfrvVWodR3UUmoeAvhE+EI4wuwHyB7n7mk6YCk24kZJ+VqRkxNKx8MqejTNKg+DtHuZMB24XPqa5YllOW/nVV1nrdvplzaWLyiMJF4r59zgcfY/rQrcftAhgDLaWzysOzSHav6d/wClWY4R9bZFknJy0FmpKyTtGowvGMDvSLNzDMCPpQXoPWF1e6v4OqyqYrg7Y8KFEbeQHse3NGW0g0qSplMHcQ000iWJT5171Unh9Ia0ccfAyn/tNVOg3pDbGNS/2hXUq9Baq1uhZmhEbY8kZgGP6E0r6F3R84zTyZ2hyB6A0nxgFwe/tXTggmo6qWZV9TVRMxEjFnzXI8meJG/U1Y3FgicoTnHY03tVBnAFGgWeQI45JJ9SRip9unG5+3kPWmoI9yiSXhfJT510lwGYgHAH4m8gK1GJStucnt5E+lWFpcpBjL4ofNyWcMuQnZV/i96lWz7m5OW9hmsA0T9pWjpqNrPq1sn+pg5bH/EiHH6gc/rWTsea32+ZYpJIJQDjKsD2IrC9dshpmqXNmPwRufD/AOg8r/KuIPQ2ca2RN3vWi9E9RtqI/wAOv5N1yi5ikPeRR5H3H99qzTxMHBp+wvJbO+guYDiSFw6/byoyVoEJerN0sJ/CuAD60b2BhvLV4J1WSKRCro3IYHgis8tbqK7tobyD93MgdfbPlRJ0/qOHCM1TlLMr6w6VTp7VZ7GWVRCxMkMjZ5i7gFsYB8vM5HaqLp7S5LvWoo3jVAp3MjrnA9w3A+pr6B6x0dNe0NmRC91AC8QUkFvUD39PesVstNZvFlupXSaKEyfiAII77jjnaOe47jkVVjqSJ5QH+o9MtkviIntokESgIJBmRu27aoOAfRQR9O9DkFhJc3xjhU3HzYiWIHEh8iM+X9as4bK6mnMvgTSkRHBuduzb2OeSFA929sU008MBN0W+Lud3ykx4hjPrzy5HkMAD/m7UXpiqobv2k0mCa0nRRqEw2PGArfDr6E8/Mfbt68kUPsQzeHnEafM59aeu5mYyXDsWZjgEnJJPc1Ht13LtxxnJPrWMPRjxDuYYHYDyxVjbDAApmGMADgn7VKiHPasY/9k=", "type": "news"}, "199": {"title": "COVID-19 has wealthy buyers fleeing to Park City", "snippet": "Park City \u2022 COVID-19 left Utah's alpine resorts and mountain destinations \nfinancially hobbled when they lost the tail end of the ski season.", "uploaded": "1 day ago", "url": "https://www.sltrib.com/news/2020/10/10/covid-has-wealthy-buyers/", "thumbnail": "data:image/png;base64,iVBORw0KGgoAAAANSUhEUgAAABAAAAAQCAMAAAAoLQ9TAAAAilBMVEU2b5oxaZUDMWU0bZgKOWwGNGj///8tZpEALmIuZZIqYY4ALmMALmgWWIgnXIoiV4UeUoGTore4wc0NPW8AMWm2xNNXe54SU4Vti6mhs8XDztqSp70FT4FphaTW3eXn6+/19vgASX3f5esAPHRTdJiImrAURnd+kKlfeJlSbI8AJ2aeqrxsgJ10h6L6obsSAAAAkUlEQVQYlV3I2RaCIBSF4VPhSY1JEA1yJjUb3v/1Yi294lt73/wAsUsEThHIDtddBnnOeBhj4XkAnJmqNnfrHpWpOecgGmy73gy2L3AUQoAccRq8Q/NccZRSwqIRsfVzhzNSvzSweFwLfNkiBOVWDZq47f2x327elFK/EDQluiwTWhJKaaKBRCCJwDkC6e52SP80MAxv273YzQAAAABJRU5ErkJggg==", "type": "news"}, "200": {"title": "UPDATE: Police find missing 16-year old boy", "snippet": "SALT LAKE CITY, Utah (ABC4 News) \u2013 UPDATE 10-10 1:33 P.M. Salt Lake Police \nannounced via Twitter that Andrew has been found, and ...", "uploaded": "20 hours ago", "url": "https://www.abc4.com/news/top-stories/police-in-salt-lake-looking-for-missing-16-year-old-with-disabilities/", "thumbnail": "data:image/png;base64,iVBORw0KGgoAAAANSUhEUgAAABAAAAAQCAYAAAAf8/9hAAACKElEQVQ4jWWTP2hTURTGf+e+90z6z9qQwQ5amzoEarUl1imLSBB0USIZRVTQ3c3dUdolg5u7DtKaSScdBHGoUNFB0URbqLRUBJOXd/Pecch9idgDF865957vO+e756KqqCrWWqy1pDGAqpIkSbon8/PzfqFQONRqtURVRVVF0kNjjPq+PxrH8TJwBgiAryKyGQTBD1W11tqLwIzv+8+ttU1VFR/AGKNBEBy11j4EztO3w0BGVfe63e5HYAP4DHTjOF4EmgA+IIDGcXzZxXeAfeA4cBo4C5wEll1V31X1piOh34eIep5XjeP4E/DBnRkgC+RcS3kH+mJ6evrt9vZ2kgolqkomk5kCZoBxxzoFHAPuA8+AWWAJkHq9PhDbTysJw3BfRNou4RvwBTgH3AN+uYoA2NnZSd3hpogAXACqwGunw2+GJqmTzWYPAlQqFQNccxf3/0/618rl8jBINRgbGxsHXgFb9FUHqAB7wKYTcMnzPG9iYuLIysqKqOoQYHJycgR4DCSub4CrwHvgFjAKLAKnjDGXHPkAQGq1mgGu0B+QLeCui4sObAS4DTwRkdIBADf/ecf+E9gF6sAN4Lrzd4EHuVzODP5MCrC6uipO1BOO6Q0QAupWBDyiPx8H5oB8Pk+1Wk0ajUYziqKnqvrO9TyrqgmwYYx5mSTJn7W1teELpRVYayUMQ2m326gq6+vrlEolUywW/YWFBZmbmyOKIjqdDr1eb5D3F6V/ImgfZQxCAAAAAElFTkSuQmCC", "type": "news"}, "201": {"title": "Salt Lake City police locate teen reported missing early Saturday", "snippet": "Salt Lake City police Saturday are asking the public to keep an eye out for \na 16-year-old teen who's been missing since early in the morning.", "uploaded": "1 day ago", "url": "https://www.ksl.com/article/50028850/salt-lake-city-police-locate-teen-reported-missing-early-saturday", "thumbnail": "data:image/png;base64,iVBORw0KGgoAAAANSUhEUgAAABAAAAAQCAYAAAAf8/9hAAABs0lEQVR4AWL4//8/RRjO8Iucx+noO0MWUDo16FYABMGP6ZfUcRnWtm27jVPbtm3bttuH2t3eFPcY9pLz7NxiLjCyVd87pKnHyqXyxtCs8APd0rnyxiu4qSeA3QEDrAwBDrT1s1Rc/OrjLZwqVmOSu6+Lamcpp2KKMA9PH1BYXMe1mUP5qotvXTywsOEEYHXxrY+3cqk6TMkYpNr2FeoY3KIr0RPtn9wQ2unlA+GMkRw6+9TFw4YTwDUzx/JVvARj9KaedXRO8P5B1Du2S32smzqUrcKGEyA+uAgQjKX7zf0boWHGfn71jIKj2689gxp7OAGShNcBUmLMPVjZuiKcA2vuWHHDCQxMCz629kXAIU4ApY15QwggAFbfOP9DhgBJ+nWVJ1AZAfICAj1pAlY6hCADZnveQf7bQIwzVONGJonhLIlS9gr5mFg44Xd+4S3XHoGNPdJl1INIwKyEgHckEhgTe1bGiFY9GSFBYUwLh1IkiJUbY407E7syBSFxKTszEoiE/YdrgCEayDmtaJwCI9uu8TKMuZSVfSa4BpGgzvomBR/INhLGzrqDotp01ZR8pn/1L0JN9d9XNyx0AAAAAElFTkSuQmCC", "type": "news"}, "202": {"title": "Investigation underway after man dies shortly after arrival at Salt Lake County Jail", "snippet": "SALT LAKE CITY, Utah (ABC4 News) \u2013 A Salt Lake City man died shortly after \narrival at the Salt Lake County Jail wearing restraints. According ...", "uploaded": "1 day ago", "url": "https://www.abc4.com/news/top-stories/investigation-underway-after-man-dies-shortly-after-arrival-at-salt-lake-county-jail/", "thumbnail": "data:image/png;base64,iVBORw0KGgoAAAANSUhEUgAAABAAAAAQCAYAAAAf8/9hAAABs0lEQVR4AWL4//8/RRjO8Iucx+noO0MWUDo16FYABMGP6ZfUcRnWtm27jVPbtm3bttuH2t3eFPcY9pLz7NxiLjCyVd87pKnHyqXyxtCs8APd0rnyxiu4qSeA3QEDrAwBDrT1s1Rc/OrjLZwqVmOSu6+Lamcpp2KKMA9PH1BYXMe1mUP5qotvXTywsOEEYHXxrY+3cqk6TMkYpNr2FeoY3KIr0RPtn9wQ2unlA+GMkRw6+9TFw4YTwDUzx/JVvARj9KaedXRO8P5B1Du2S32smzqUrcKGEyA+uAgQjKX7zf0boWHGfn71jIKj2689gxp7OAGShNcBUmLMPVjZuiKcA2vuWHHDCQxMCz629kXAIU4ApY15QwggAFbfOP9DhgBJ+nWVJ1AZAfICAj1pAlY6hCADZnveQf7bQIwzVONGJonhLIlS9gr5mFg44Xd+4S3XHoGNPdJl1INIwKyEgHckEhgTe1bGiFY9GSFBYUwLh1IkiJUbY407E7syBSFxKTszEoiE/YdrgCEayDmtaJwCI9uu8TKMuZSVfSa4BpGgzvomBR/INhLGzrqDotp01ZR8pn/1L0JN9d9XNyx0AAAAAElFTkSuQmCC", "type": "news"}, "203": {"title": "Herbert not granting SLC's request for 'orange' COVID restrictions yet", "snippet": "SALT LAKE CITY \u2014 Governor Gary Herbert is not planning to grant a request \nby Salt Lake City to move to a tighter COVID-19 restriction level ...", "uploaded": "2 days ago", "url": "https://www.fox13now.com/news/coronavirus/local-coronavirus-news/gov-herbert-not-granting-slcs-request-for-orange-covid-restrictions-yet", "thumbnail": "https://encrypted-tbn0.gstatic.com/images?q=tbn:ANd9GcSHp2SX2HtFExyS9riOAnERpQU9UY1gEc1YHcO4Bu6AXLhkZx_aKyjplH4d&usqp=CAI&s", "type": "news"}, "204": {"title": "Salt Lake City's iconic 'Santa Shack' is home to a new Keto bakery", "snippet": "Salt Lake City's iconic \u201cSanta Shack\u201d is home to a new bakery \u2014 one that \nwill operate for 11 months while the jolly old elf is busy at the North ...", "uploaded": "2 days ago", "url": "https://www.sltrib.com/artsliving/food/2020/10/09/salt-lake-citys-iconic/", "thumbnail": "https://encrypted-tbn0.gstatic.com/images?q=tbn:ANd9GcQTJlgQgqgy4WvY6IqL6CUYKgUdxbSbv8dcVXIkCoPXTfhZRwhTp78ZOiM&usqp=CAI&s", "type": "news"}, "205": {"title": "Salt Lake City police release videos of 19 K9 bite cases under investigation", "snippet": "The Salt Lake City Police Department released 19 videos on Friday from K9 \nbite incidents that occurred over the past four yearswhich have ...", "uploaded": "1 day ago", "url": "https://kutv.com/news/local/salt-lake-city-police-release-videos-of-19-k9-dog-bite-cases-under-investigation", "thumbnail": "https://encrypted-tbn0.gstatic.com/images?q=tbn:ANd9GcR0OtX-8Cah0XNt2NteJ_urts7TMZPpbwVe0zzHdP4Va_6SWeOHnid9V-Sa&usqp=CAI&s", "type": "news"}, "206": {"title": "SLC fire departments want no part of Trump fire truck", "snippet": "SALT LAKE CITY \u2014 Salt Lake City-area fire departments spent Thursday \ndistancing themselves from a Trump-supporting fire truck seen driving ...", "uploaded": "2 days ago", "url": "https://www.fox13now.com/news/local-news/slc-fire-departments-want-no-part-of-trump-fire-truck", "thumbnail": "https://encrypted-tbn0.gstatic.com/images?q=tbn:ANd9GcSA5GJ9ArlsNnKhuamOaNWPZJ0QgLBtHYAI3RCLgvxIde18DQaM1f8bV4s&usqp=CAI&s", "type": "news"}, "207": {"title": "Mayor Mendenhall, Gov. Herbert talk about adding new restrictions for Salt Lake City", "snippet": "Salt Lake City Mayor Erin Mendenhall and Gov. Gary Herbert talked on \nThursday afternoon about the mayor's request to move the city back to ...", "uploaded": "2 days ago", "url": "http://kutv.com/news/local/mayor-mendenhall-gov-herbert-talk-about-adding-new-restrictions-for-salt-lake-city", "thumbnail": "https://encrypted-tbn0.gstatic.com/images?q=tbn:ANd9GcRynhiDGBIMqS__VDndpRljnHsi7bXUwCjDvL1IueqlfWHjJx1a8SLs8vU&usqp=CAI&s", "type": "news"}, "208": {"title": "Suspect arrested in 10-year-old stabbing death of South Salt Lake bookseller Sherry Black", "snippet": "Police have made an arrest in a 10-year-old cold case, the stabbing death \nof South Salt Lake City bookseller Sherry Black. Salt Lake County's ...", "uploaded": "17 hours ago", "url": "https://www.sltrib.com/news/2020/10/10/suspect-arrested-year/", "thumbnail": "https://encrypted-tbn0.gstatic.com/images?q=tbn:ANd9GcQbExq6MwECoi9E3p3TyQfihQZnPSwQ3qHjrD3lFB-2FBFLIFmCBcebBag&usqp=CAI&s", "type": "news"}, "209": {"title": "2 more charged in alleged Salt Lake kidnapping, torture case", "snippet": "Two more men were charged Friday in connection with a kidnapping and \ntorture investigation in Salt Lake City from April.", "uploaded": "1 day ago", "url": "https://www.deseret.com/utah/2020/10/9/21509593/two-more-charged-in-connection-with-alleged-salt-lake-kidnapping-torture-case", "thumbnail": "https://encrypted-tbn0.gstatic.com/images?q=tbn:ANd9GcSL0H3W-LFALPZrGM8GyjUXfEFRmMCzOawR01Rcg5U&usqp=CAI&s", "type": "news"}, "210": {"title": "Over 50 Salt Lake City police officers quarantining before first vice presidential debate", "snippet": "At least 51 officers with the Salt Lake City Police Department remain under \nquarantine ahead of Wednesday night's vice presidential debate ...", "uploaded": "4 days ago", "url": "https://www.foxnews.com/us/vice-presidential-debate-salt-lake-city-police-officers-quarantine-coronavirus", "thumbnail": "https://encrypted-tbn0.gstatic.com/images?q=tbn:ANd9GcSlDZsGJzdI7slwyAQ-qHQagRiS9Mis1-IN0OkPzzSoNfiqsVqN5oodFbs&usqp=CAI&s", "type": "news"}, "211": {"title": "Kamala Harris spotted at 'This is the Place Heritage Park' in Salt Lake City", "snippet": "SALT LAKE CITY (KUTV) \u2014 The vice-presidential debate isn't until Wednesday, \nOctober 7, but the Democratic candidate for vice president, ...", "uploaded": "1 week ago", "url": "http://kutv.com/news/local/kamala-harris-spotted-at-this-is-the-place-heritage-park-in-salt-lake-city", "thumbnail": "https://encrypted-tbn0.gstatic.com/images?q=tbn:ANd9GcR5vXfu_2S54J1uW8vOaDI0wY3B9eJisqtR6jGM_3gkDZfr1Yyuk3xOuj0&usqp=CAI&s", "type": "news"}, "212": {"title": "Salt Lake City adopts new flag", "snippet": "The city council approved the new design at a meeting Tuesday. Salt Lake \nMayor Erin Mendenhall touted the new design and credited two ...", "uploaded": "3 days ago", "url": "http://kutv.com/news/local/salt-lake-city-adopts-new-flag", "thumbnail": "https://encrypted-tbn0.gstatic.com/images?q=tbn:ANd9GcQicg-PoPP95tl6nuE9_FHyO8_qDBd7e73T2qWKvz3_CpxYOakUebyBlXQ&usqp=CAI&s", "type": "news"}, "213": {"title": "New flag for Salt Lake City officially approved", "snippet": "... PM, Oct 07, 2020. SALT LAKE CITY \u2014 A new flag representing Salt Lake \nCity was officially approved at Tuesday night's city council meeting.", "uploaded": "3 days ago", "url": "https://www.fox13now.com/news/local-news/new-flag-for-salt-lake-city-is-officially-approved", "thumbnail": "https://encrypted-tbn0.gstatic.com/images?q=tbn:ANd9GcTkZ0Wy6CqthS6fsIMH5Qjwt_SnG-VTdQWC62qMaxVo4yFj4_NqZiXBEqo&usqp=CAI&s", "type": "news"}, "214": {"title": "Salt Lake City mayor wants to reinstate some coronavirus ...", "snippet": "With 716 new coronavirus cases reported in Utah on Tuesday, Salt Lake City \nMayor Erin Mendenhall wants Gov. Gary Herbert to allow the city ...", "uploaded": "4 days ago", "url": "https://www.sltrib.com/news/2020/10/06/utah-reports-new/", "thumbnail": "https://encrypted-tbn0.gstatic.com/images?q=tbn:ANd9GcQRBTpKrZ53q_2RNlRzkS_nlPGDcYHsCvbY7CMK6QPJGbZukcbT5Vg8-qg&usqp=CAI&s", "type": "news"}, "215": {"title": "What to do with abandoned water park? Salt Lake City looking for ideas", "snippet": "SALT LAKE CITY \u2014 The city's parks department is asking the public to weigh \nin on what should be done with the abandoned and dilapidated ...", "uploaded": "2 days ago", "url": "https://www.deseret.com/utah/2020/10/8/21508325/what-would-you-do-with-an-abandoned-water-park-salt-lake-city-looking-for-ideas", "thumbnail": "https://encrypted-tbn0.gstatic.com/images?q=tbn:ANd9GcRlLJqa_7gOgDtZiJsUy6PP1xs0BKWf4UwauPyOAVI&usqp=CAI&s", "type": "news"}, "216": {"title": "LIVE: Vice presidential debate as it happens in Salt Lake City", "snippet": "(KUTV) \u2014 2News reports throughout the day to give you up-to-date \ninformation on the vice presidential debate in Salt Lake City, Utah.", "uploaded": "3 days ago", "url": "http://kutv.com/news/local/live-vice-presidential-debate-as-it-happens-in-salt-lake-city", "thumbnail": "https://encrypted-tbn0.gstatic.com/images?q=tbn:ANd9GcT36BRmt3v2eFndLryLcEcN8zNhn7Dk_Il9S_zit7ZCKo6W5WoHZYIKuVEw&usqp=CAI&s", "type": "news"}, "217": {"title": "David Archuleta: Here\u2019s how to see him perform in Salt Lake City", "snippet": "\u201cUTAH! I had to so much fun at my drive-in concert in Idaho last month that \nI'm doing it again... and this time it's happening in SALT LAKE CITY,\u201d ...", "uploaded": "2 days ago", "url": "https://www.deseret.com/entertainment/2020/10/8/21508176/david-archuleta-drive-in-concert-salt-lake-city-utah-tickets", "thumbnail": "https://encrypted-tbn0.gstatic.com/images?q=tbn:ANd9GcSRwevgP5CdwjlAHY_yGHn8I47gGwOC_EV-x6IyyLM&usqp=CAI&s", "type": "news"}, "218": {"title": "Mendenhall requests Salt Lake move back to orange phase amid surge", "snippet": "SALT LAKE CITY \u2014 As Salt Lake County is again seeing a surge in COVID-19 \ncases \u2014 and reached its daily record for positives over the ...", "uploaded": "4 days ago", "url": "https://www.deseret.com/utah/2020/10/6/21504300/coronavirus-covid19-surge-pandemic-salt-lake-city-orange-restrictions-phase-716-new-cases-6-deaths", "thumbnail": "https://encrypted-tbn0.gstatic.com/images?q=tbn:ANd9GcT4pMhiPW00aWs7idu5-dQfOU79gnpQmNrft974wiw&usqp=CAI&s", "type": "news"}, "219": {"title": "The spike continues: Utah announces 1354 new coronavirus ...", "snippet": "(Trent Nelson | The Salt Lake Tribune) A mask in use in West Valley City on \nThursday, Oct. 8, 2020. The Salt Lake County Health Department ...", "uploaded": "20 hours ago", "url": "https://www.sltrib.com/news/2020/10/10/spike-continues-utah/", "thumbnail": "https://encrypted-tbn0.gstatic.com/images?q=tbn:ANd9GcSwTuS7jBKK71_iDSl_TWdQD9W81hO6Ytmt7snl6Qm2Ypk2f-4PTEpjcCU&usqp=CAI&s", "type": "news"}, "220": {"title": "Salt Lake City's 'Hobbitville' is now open to the public", "snippet": "SALT LAKE CITY (KUTV) \u2014 The wait is over for many Salt Lake City residents \nwho've looked forward to the chance to visit Allen Park, aka ...", "uploaded": "6 days ago", "url": "http://kutv.com/news/local/allen-park-aka-hobbitville-is-now-open-to-the-public", "thumbnail": "https://encrypted-tbn0.gstatic.com/images?q=tbn:ANd9GcQaSIN_24LRo0qOoobJGEErynf03bKK28kVPWdtY5rdguNc4N-Qrbcbo8A&usqp=CAI&s", "type": "news"}, "221": {"title": "Salt Lake man charged with looting jewelry store, 7-Eleven during riot", "snippet": "SALT LAKE CITY \u2014 Criminal charges have been filed against a man accused of \nlooting and vandalizing a downtown 7-Eleven store during a ...", "uploaded": "2 days ago", "url": "https://www.deseret.com/utah/2020/10/8/21507759/salt-lake-man-charged-with-looting-jewelry-store-7-eleven-during-riot", "thumbnail": "https://encrypted-tbn0.gstatic.com/images?q=tbn:ANd9GcQ9iycvO8Wy6mRWk1VQIxJt_Clhe57NAY1g9f4cnR0&usqp=CAI&s", "type": "news"}, "222": {"title": "Salt Lake City firefighters warned to expect police backup on fewer calls", "snippet": "SALT LAKE CITY (KUTV) \u2014 Salt Lake City firefighters were warned not to \nexpect police officers as often as they have before because of a ...", "uploaded": "5 days ago", "url": "http://kutv.com/news/local/salt-lake-city-firefighters-warned-of-changes-to-police-response", "thumbnail": "https://encrypted-tbn0.gstatic.com/images?q=tbn:ANd9GcRAw-c-_fThd3bGVlsyaHYbAMrggZhhTJrSrSyOyUFFvqtIBDxO1BtMA9o&usqp=CAI&s", "type": "news"}, "223": {"title": "The Story From Salt Lake City: Recapping The Vice ...", "snippet": "The vice presidential debate took place in Salt Lake City. What'd you make \nof it? California Sen. Kamala Harris and Vice President Mike Pence ...", "uploaded": "2 days ago", "url": "https://wamu.org/story/20/10/08/the-story-from-salt-lake-city-recapping-the-vice-presidential-debate/", "thumbnail": "https://encrypted-tbn0.gstatic.com/images?q=tbn:ANd9GcRWsSz2dF1-kuwK6akBxh3OyM8GKKDM0Ou69a5B3ClFHkooAP3iYJ4NH18&usqp=CAI&s", "type": "news"}, "224": {"title": "Salt Lake City ranks among top 10 as a last minute travel destination", "snippet": "SALT LAKE CITY \u2014 The coronavirus and subsequent travel restrictions have \nimpacted travel around the globe; Vacations have been scrapped ...", "uploaded": "3 days ago", "url": "https://kslnewsradio.com/1934783/salt-lake-city-ranks-among-top-10-as-a-last-minute-travel-destination/?", "thumbnail": "https://encrypted-tbn0.gstatic.com/images?q=tbn:ANd9GcRVvyObFsOm1hNJbUg4t6Mkvga9AEFfXCgm6nMe7eEbf8AxctyiNlNQG9M&usqp=CAI&s", "type": "news"}, "225": {"title": "Will Salt Lake City business profit from the vice presidential debate?", "snippet": "SALT LAKE CITY (KUTV) \u2014 Server Haley Dryman is having a good week at \nGracie's downtown. \u201cIt's brought us back to old times,\u201d she said.", "uploaded": "3 days ago", "url": "https://kutv.com/news/local/will-salt-lake-city-businesses-profit-from-the-vice-presidential-debate", "thumbnail": "https://encrypted-tbn0.gstatic.com/images?q=tbn:ANd9GcT9n3JaZUB_GrOtK1xtwbTnozcNacGSI2Ie4oC2inPRIbWntEX-vOSCKVM&usqp=CAI&s", "type": "news"}, "226": {"title": "Highlights from the 2020 vice presidential debate in Salt Lake City", "snippet": "SALT LAKE CITY \u2014 Vice President Mike Pence and Democratic vice ... debate \nfrom Kingsbury Hall at the University of Utah in Salt Lake City.", "uploaded": "4 days ago", "url": "https://www.deseret.com/u-s-world/2020/10/6/21504523/live-vice-presidential-debate-salt-lake-city-utah-mike-pence-kamala-harris-how-to-watch", "thumbnail": "https://encrypted-tbn0.gstatic.com/images?q=tbn:ANd9GcQ_Zr9LGzo50PvQURlcP3LZ-ei_YqJN7-_4-e5_Kik&usqp=CAI&s", "type": "news"}, "227": {"title": "Salt Lake City Council looks to revise demolition policy on ...", "snippet": "City documents show there are more abandoned buildings in Salt Lake City's \nDistrict 5 than in any other neighborhood, with 34 total. Some 22 of ...", "uploaded": "4 days ago", "url": "https://www.sltrib.com/news/politics/2020/10/07/salt-lake-city-council/", "thumbnail": "https://encrypted-tbn0.gstatic.com/images?q=tbn:ANd9GcQtfYNH9TaslpGWpnSiHWi3jWK2Xf7gfQ5oJ_Xl-tCxzef1VvQIs2U2G3M&usqp=CAI&s", "type": "news"}, "228": {"title": "Watch live: Mike Pence, Kamala Harris debate in Salt Lake City", "snippet": "... off in their first and only debate before the Nov. 3 election. The \nevent is being held at the University of Utah's Kingsbury Hall in Salt Lake \nCity.", "uploaded": "3 days ago", "url": "https://www.boston.com/news/politics/2020/10/07/watch-live-harris-pence-debate-in-salt-lake-city", "thumbnail": "https://encrypted-tbn0.gstatic.com/images?q=tbn:ANd9GcRaaeRWwVldmgbY2YF3EBES0azP0dm_y4DHi0XFV15aYEDwqISuB0_-siM&usqp=CAI&s", "type": "news"}, "229": {"title": "Flag-raising ceremony celebrates National Coming Out Day", "snippet": "Salt Lake City Mayor Erin Mendenhall, right, raises the pride flag with the \nhelp of Salt Lake City Councilman Chris Wharton, center, and Utah ...", "uploaded": "1 day ago", "url": "https://www.deseret.com/utah/2020/10/9/21509500/pride-flag-raised-salt-lake-city-national-coming-out-day", "thumbnail": "https://encrypted-tbn0.gstatic.com/images?q=tbn:ANd9GcQQtfxh0YdfBQGsSoPgVAwdJ4CXiDaLM2EEtMyNWh4&usqp=CAI&s", "type": "news"}, "230": {"title": "Vancouver scores 2 in second half to hand Real Salt Lake ...", "snippet": "SALT LAKE CITY \u2014 Real Salt Lake's road match against Vancouver in a neutral \nvenue started off well Saturday night. And then it turned bad.", "uploaded": "11 hours ago", "url": "https://www.ksl.com/article/50029030/vancouver-scores-2-in-second-half-to-hand-real-salt-lake-third-straight-loss", "thumbnail": "https://encrypted-tbn0.gstatic.com/images?q=tbn:ANd9GcSVk9-gv03gYNnB3OP8GHe1Mcr6A7V3o4hm2BsOKrDbuGWsQCkcZCU1qS8&usqp=CAI&s", "type": "news"}, "231": {"title": "Institutional Property Advisors brokers Greater Salt Lake City ...", "snippet": "\u201cGreater Salt Lake City is maintaining its coveted position as one of the \nleading growth markets in the Western United States and its strong ...", "uploaded": "2 days ago", "url": "https://yieldpro.com/2020/10/institutional-property-advisors-brokers-greater-salt-lake-city-multifamily-asset-sale/", "thumbnail": "https://encrypted-tbn0.gstatic.com/images?q=tbn:ANd9GcSAmzXQaYXi-gqIXb2WJWDBNKWAIeObxdsdpA4Mi3dEN7uakHqcu2d3HY8&usqp=CAI&s", "type": "news"}, "232": {"title": "Salt Lake DA begins review of K9 bites in 7 more police departments", "snippet": "SALT LAKE CITY (KUTV) \u2014 In the 10 years that Sim Gill has been district \nattorney, he says no police agency in the Salt Lake Valley has ever ...", "uploaded": "2 days ago", "url": "https://kutv.com/news/local/salt-lake-da-begins-review-of-k9-bites-in-7-more-police-departments", "thumbnail": "https://encrypted-tbn0.gstatic.com/images?q=tbn:ANd9GcTidNW0K05sRdmdm6Fjr4z8muURR5-ITIQgOg688MkvY1AWWEUQJcys-HY&usqp=CAI&s", "type": "news"}, "233": {"title": "VP Mike Pence arrives in Salt Lake City ahead of debate", "snippet": "Vice President Mike Pence arrived in Salt Lake City Monday evening ahead of \nWednesday's debate at the University of Utah.", "uploaded": "5 days ago", "url": "https://www.fox13now.com/news/national-politics/vp-pence-arrives-in-salt-lake-city-ahead-of-debate", "thumbnail": "https://encrypted-tbn0.gstatic.com/images?q=tbn:ANd9GcQZ55HnuGwL075ZZ2CY7YHXh0qKruL6MIUg1io5fU7nK7Qqb7UXnongsRI&usqp=CAI&s", "type": "news"}, "234": {"title": "Salt Lake City police searching for man in connection with Wells Fargo robbery", "snippet": "\u201cOn Oct. 2 the male pictured here robbed the Wells Fargo Bank at 1710 S. \nRedwood Rd. and fled in this red SUV,\u201d said a tweet from Salt Lake City ...", "uploaded": "2 days ago", "url": "https://gephardtdaily.com/local/salt-lake-city-police-searching-for-man-in-connection-with-wells-fargo-robbery/", "thumbnail": "https://encrypted-tbn0.gstatic.com/images?q=tbn:ANd9GcS9n09YgBFPziSpFOU4FEaU07pbasBqEBZdT4Hb-FbJGJbf2Xw40KvVcAI&usqp=CAI&s", "type": "news"}, "235": {"title": "Utah National Guard returns to assist Salt Lake City with windstorm cleanup", "snippet": "KUTV \u2014 Starting Monday, 10 service members of the Utah National Guard will \nsupport Salt Lake City with debris cleanup efforts after ...", "uploaded": "6 days ago", "url": "http://kutv.com/news/local/utah-national-guard-returns-to-assist-salt-lake-city-with-windstorm-cleanup", "thumbnail": "https://encrypted-tbn0.gstatic.com/images?q=tbn:ANd9GcQln9vKEV2bqR5GXnIOmJVk14beqGxBPOF6YY314uCgKO9D-Ifj-My47PI&usqp=CAI&s", "type": "news"}, "236": {"title": "Hundreds rally at Say Their Names memorial in Salt Lake City", "snippet": "500 West in Salt Lake City. On Saturday, attendees danced and ate at food \ntrucks, but they also heard from speakers and took time to remember ...", "uploaded": "2 weeks ago", "url": "https://www.sltrib.com/news/2020/09/26/hundreds-rally-say-their/", "thumbnail": "https://encrypted-tbn0.gstatic.com/images?q=tbn:ANd9GcRiH4usxzvpTrhDQWoeCIzP044F0cBjmKAco9ZCqDTbo4vadlhRsty9k9w&usqp=CAI&s", "type": "news"}, "237": {"title": "SLCO Mayoral Candidate Profile: Jenny Wilson", "snippet": "Salt Lake City, Utah- (ABC4 News) \u2013 Salt Lake County Mayor Jenny Wilson is \nhoping for four more years as the county's top executive.", "uploaded": "2 hours ago", "url": "https://www.abc4.com/news/slco-mayoral-candidate-profile-jenny-wilson/", "thumbnail": "https://encrypted-tbn0.gstatic.com/images?q=tbn:ANd9GcSGz1WOn8Bfp8uCp4caGSuTgMeHkWGhWnTdREhovtQ9dyka11s_lsETK5Q&usqp=CAI&s", "type": "news"}, "238": {"title": "Salt Lake City on the Brink of a \u2018Robust Emergence\u2019", "snippet": "The Salt Lake City market is on the verge of a boom, and capital is hearing \nthe call. LPC Desert West has entered the market with its first ...", "uploaded": "2 weeks ago", "url": "https://www.globest.com/2020/09/23/salt-lake-city-on-the-brink-of-a-robust-emergence/", "thumbnail": "https://encrypted-tbn0.gstatic.com/images?q=tbn:ANd9GcSN4av2X6a0fkIyDnTTDu8HQmc4KodP9ch-n40no0g9wnmW9L0Sr__Xluo&usqp=CAI&s", "type": "news"}, "239": {"title": "Portion of Salt Lake City's Allen Park will open for the first time ...", "snippet": "(Rick Egan | The Salt Lake Tribune) One of the many mosiac's in Allen Park. \nAll residents of Allen Park have to be out by the end of the day ...", "uploaded": "1 week ago", "url": "https://www.sltrib.com/news/2020/10/01/portion-allen-park-will/", "thumbnail": "https://encrypted-tbn0.gstatic.com/images?q=tbn:ANd9GcQHdy8q9a-cSRAx5S3m-D2qtFOpCP6MNHnHM7aAbtTmVcgTQUndCm00Wp0&usqp=CAI&s", "type": "news"}, "240": {"title": "Police shooting of boy with autism in Salt Lake City leads to ...", "snippet": "Instead, Salt Lake City police officers, whom Wittwer characterized as \ncrisis intervention generalists, responded, chased the boy and one of ...", "uploaded": "1 week ago", "url": "https://www.sltrib.com/news/2020/10/03/police-shooting-autistic/", "thumbnail": "https://encrypted-tbn0.gstatic.com/images?q=tbn:ANd9GcRcp4loapbwLDqObh-vRCFcFm7UG_eBBnMaa4MOWyU1ZcVGphOllVBVGFM&usqp=CAI&s", "type": "news"}, "241": {"title": "\u2018Open Streets\u2019 initiative draws crowds to downtown Salt Lake City", "snippet": "\u201cThe first goal is obviously safety,\u201d said Andrew Wittenberg, marketing and \nresearch manager for Salt Lake City's Department of Economic ...", "uploaded": "3 weeks ago", "url": "https://www.deseret.com/utah/2020/9/19/21445576/covid-19-open-streets-initiative-draws-crowds-to-downtown-salt-lake-city", "thumbnail": "https://encrypted-tbn0.gstatic.com/images?q=tbn:ANd9GcTxKcpefBmd9Qsi-r93naeYefMHRxGXSl8ke2r_PQI&usqp=CAI&s", "type": "news"}, "242": {"title": "Where affordable housing is and isn't being built in Salt Lake ...", "snippet": "Developers are adding thousands of badly needed affordable housing units to \nSalt Lake City, but not in every neighborhood, and not only on ...", "uploaded": "2 weeks ago", "url": "https://www.buildingsaltlake.com/where-affordable-housing-is-and-isnt-being-built-in-salt-lake-city/", "thumbnail": "https://encrypted-tbn0.gstatic.com/images?q=tbn:ANd9GcSyVP_3s6nvMcbA820uhCHBjGFb3yZryr8Gcs22ZmsMsGM_UNFnDv7ky1A&usqp=CAI&s", "type": "news"}, "243": {"title": "Unique, historic 'Hobbitville' to open as Salt Lake City's newest ...", "snippet": "Unique, historic 'Hobbitville' to open as Salt Lake City's newest park this \nweekend. By Carter Williams, KSL.com | Posted - Oct. 2, 2020 at 12:46 ...", "uploaded": "1 week ago", "url": "https://www.ksl.com/article/50024245/unique-historic-hobbitville-to-open-as-salt-lake-citys-newest-park-this-weekend", "thumbnail": "https://encrypted-tbn0.gstatic.com/images?q=tbn:ANd9GcR6EYNX6HE8eVK-W2NDkDF2KA_530ch7hzKw7fow98uUteZ9IhUtCmvros&usqp=CAI&s", "type": "news"}, "244": {"title": "Salt Lake City International Airport's 65% drop in passengers ...", "snippet": "But actually, that is the envy of the airline industry as most other \nairports are faring even worse. Denver International Airport, like Salt \nLake, is also ...", "uploaded": "1 week ago", "url": "https://www.sltrib.com/news/politics/2020/09/30/salt-lake-city/", "thumbnail": "https://encrypted-tbn0.gstatic.com/images?q=tbn:ANd9GcTVazuoSYEweQ44JyUNVS8lJcfU9ANANJB6oEcSOs-_VclAI3tb6UGYlYY&usqp=CAI&s", "type": "news"}, "245": {"title": "Vice President Mike Pence lands in Salt Lake City", "snippet": "SALT LAKE CITY, Utah (ABC4 News) \u2013 Vice President Mike Pence is arriving in \nSalt Lake City, two days in front of his debate with Senator ...", "uploaded": "5 days ago", "url": "https://www.abc4.com/news/vice-president-mike-pence-lands-in-salt-lake-city/", "thumbnail": "https://encrypted-tbn0.gstatic.com/images?q=tbn:ANd9GcQBaE2mGY5vjzFgvMIEA_ivSopRNZxFHWN_EHl58urzCWGcbkvjypk1o2Y&usqp=CAI&s", "type": "news"}, "246": {"title": "'Real Housewives of Salt Lake City' new trailer: Sneak peek of what's to come", "snippet": "SALT LAKE CITY (KUTV) \u2014 The housewives are hitting the slopes! Bravo \ndropped a new trailer Wednesday for \"The Real Housewives of Salt ...", "uploaded": "1 week ago", "url": "http://kutv.com/news/local/real-housewives-of-salt-lake-city-new-trailer-sneak-peak-of-whats-to-come", "thumbnail": "https://encrypted-tbn0.gstatic.com/images?q=tbn:ANd9GcQwWmhuw84jauJeLX9hLm7SumAni4XVCzxZxefr4KuYC7k2VBAuXtOgbG0&usqp=CAI&s", "type": "news"}, "247": {"title": "Salt Lake City officials plant 205 trees in Fairpark neighborhood", "snippet": "Salt Lake officials say it was the largest volunteer tree-planting event in \nSalt Lake City. \u201cToday we're putting silver linden, catalpa, English \noak, ...", "uploaded": "1 week ago", "url": "https://www.sltrib.com/news/2020/10/01/salt-lake-city-officials/", "thumbnail": "https://encrypted-tbn0.gstatic.com/images?q=tbn:ANd9GcRUvDy-0Zugl5wzmqBpmiHjfnp-YrZDNv5MdnZ_OXmYh5lEtnAjFjheXBY&usqp=CAI&s", "type": "news"}, "248": {"title": "Salt Lake City to close parts of Main Street for weekend revelry ...", "snippet": "(Trent Nelson | The Salt Lake Tribune) Main Street in Salt Lake City \nbetween 300 and 400 South on Tuesday, Sept. 15, 2020. The city is going \nto ...", "uploaded": "4 weeks ago", "url": "https://www.sltrib.com/news/2020/09/15/salt-lake-city-close/", "thumbnail": "https://encrypted-tbn0.gstatic.com/images?q=tbn:ANd9GcQMrZL_0jS5-ksPzuN4T44Bln_Dn8r0VesCgQRt9qjn7qiNCVSsjK_ZsuY&usqp=CAI&s", "type": "news"}, "249": {"title": "Research shows school absences rise with air pollution", "snippet": "The data were so granular the researchers could model pollution levels at \nthe various schools, finding that those on Salt Lake City's \nless-affluent ...", "uploaded": "1 day ago", "url": "https://www.sltrib.com/news/environment/2020/10/10/research-shows-school/", "thumbnail": "https://encrypted-tbn0.gstatic.com/images?q=tbn:ANd9GcTtCXfyYJavz_74LRTlIRvQCVOyithCJcEhj5PtekPLAQLV0dzKPyxrvCI&usqp=CAI&s", "type": "news"}, "250": {"title": "Salt Lake City, county announce fee waiver extension at ...", "snippet": "(Rick Egan | Tribune file photo) Hundreds of headstones in the Salt Lake \nCity Cemetery were damages in the recent wind storm, Sept. 18, 2020.", "uploaded": "2 weeks ago", "url": "https://www.sltrib.com/news/politics/2020/09/23/salt-lake-city-county/", "thumbnail": "https://encrypted-tbn0.gstatic.com/images?q=tbn:ANd9GcT_7YEsdymJuGRoUKfwmK_hMFjMs15dcUXRGxvCmsxfJmlMV6plAqQqpBg&usqp=CAI&s", "type": "news"}, "251": {"title": "Salt Lake City Fire says firetruck with Trump flags is not theirs", "snippet": "Salt Lake City Fire Battalion Chief Ryan Mellor said it was a \ndecommissioned, privately-owned firetruck \u2014 making it legal. \u201cIt's not \nillegal [for the ...", "uploaded": "2 days ago", "url": "https://kslnewsradio.com/1934813/salt-lake-city-fire-says-firetruck-with-trump-flags-is-not-theirs/", "thumbnail": "https://encrypted-tbn0.gstatic.com/images?q=tbn:ANd9GcQnQaObqoH0ZRHh380mAEGr_-duSpJlB5bc7ie9HbPVN1FurCoiKYOmyQE&usqp=CAI&s", "type": "news"}, "252": {"title": "Big Utah potash project collapses for lack of investors", "snippet": "... once it got its operation running on the bed of Utah's Sevier Lake. ... \nthe Salt Lake City-based Crystal Peak reported it was handing the ...", "uploaded": "2 hours ago", "url": "https://www.sltrib.com/news/environment/2020/10/11/big-utah-potash-project/", "thumbnail": "https://encrypted-tbn0.gstatic.com/images?q=tbn:ANd9GcQuFCr3CIzN01oRnEfutj8tvmtlFFOqTOeS5D2SQ3Gl9SmktmLhGVMzE6M&usqp=CAI&s", "type": "news"}, "253": {"title": "Salt Lake City man arrested after roommate found fatally shot", "snippet": "SALT LAKE CITY, Utah, Oct. 6, 2020 (Gephardt Daily) \u2014 One man is dead and \nanother has been booked into jail after a shooting Monday night ...", "uploaded": "4 days ago", "url": "https://gephardtdaily.com/local/salt-lake-city-man-arrested-after-roommate-found-fatally-shot/", "thumbnail": "https://encrypted-tbn0.gstatic.com/images?q=tbn:ANd9GcRAmerA2iSipDUmaj2CdrMqrHeDCE-rcWtIIUitMcKY56dyoluzgJLGqv0&usqp=CAI&s", "type": "news"}, "254": {"title": "2020 strikes again: Salt Lake City posts 16th driest water year ...", "snippet": "Salt Lake City's 2020 water year got off to a rocky start; it received just \n0.49 inches of precipitation October 2019, which was 1.03 inches below ...", "uploaded": "1 week ago", "url": "https://www.ksl.com/article/50023775/2020-strikes-again-salt-lake-city-posts-16th-driest-water-year-on-record", "thumbnail": "https://encrypted-tbn0.gstatic.com/images?q=tbn:ANd9GcSll8RRECeHeR5QJcTnEQvasjKNcGNXd6h4ICK2PB0myPqtUO8OIsp9JhM&usqp=CAI&s", "type": "news"}, "255": {"title": "Man killed after suspected DUI driver runs red light in Salt Lake City", "snippet": "Salt Lake City police say the man was traveling north on State Street, \nstopped at a red light at North Temple and proceeded through the ...", "uploaded": "2 weeks ago", "url": "http://kutv.com/news/local/man-killed-after-suspected-dui-driver-runs-red-light-in-salt-lake-city", "thumbnail": "https://encrypted-tbn0.gstatic.com/images?q=tbn:ANd9GcRALnUrcocVxHopvIfmtfUZQiiaMTQayLi0DiwrJTpZoUaHpknJ2JYALNk&usqp=CAI&s", "type": "news"}, "256": {"title": "Did We Just Meet the Shadiest Real Housewife to Date?", "snippet": "Well, the Salt Lake City 'Wives are spilling all in a video exclusive to \nBravo Insider, above. There are also other key traits that make a Real ...", "uploaded": "2 days ago", "url": "https://www.bravotv.com/the-daily-dish/real-housewives-of-salt-lake-city-meet-the-cast-video", "thumbnail": "https://encrypted-tbn0.gstatic.com/images?q=tbn:ANd9GcQ1wzZe4mm1ZZTMn2j2nNumFDxAlSCaoLU-C5jICYinwRNpBm7UYnuvGo4&usqp=CAI&s", "type": "news"}, "257": {"title": "Horatio Alger got married in Salt Lake City: Intergenerational mobility, place, and marriage", "snippet": "Growing up in Salt Lake City from birth increases the adult household \nincome of a child raised in a low-income family by 10.4% (measured at \nthe ...", "uploaded": "1 week ago", "url": "https://www.brookings.edu/research/horatio-alger-got-married-in-salt-lake-city-intergenerational-mobility-place-and-marriage/", "thumbnail": "https://encrypted-tbn0.gstatic.com/images?q=tbn:ANd9GcTvma9MMXSp5PYdxP8eynTBYvAUr3O7evdPOxhYip3Of7PIBnvt5ezFL3M&usqp=CAI&s", "type": "news"}, "258": {"title": "Salt Lake City schools fire back at Spencer Cox for saying ...", "snippet": "Salt Lake City school officials are defending the district's choice to hold \nonline-only classes after Lt. Gov. Spencer Cox called the decision a ...", "uploaded": "1 week ago", "url": "https://www.sltrib.com/news/politics/2020/10/01/salt-lake-city-schools/", "thumbnail": "https://encrypted-tbn0.gstatic.com/images?q=tbn:ANd9GcRZpFcMQK_cx1RPNl9I9DSv3TZlbA2mTbieh8BqF7Pxldc8WAgvlbWXIfI&usqp=CAI&s", "type": "news"}, "259": {"title": "Joe Redburn, founder of two famous Salt Lake City gay bars ...", "snippet": "Redburn died Tuesday, Sept. 22, at the Men's Resource Center in South Salt \nLake City, according to the LGBTQ magazine Q Salt Lake, which ...", "uploaded": "2 weeks ago", "url": "https://www.sltrib.com/artsliving/2020/09/28/joe-redburn-founder-two/", "thumbnail": "https://encrypted-tbn0.gstatic.com/images?q=tbn:ANd9GcTrrx5o11xKrOtI20nnhPGBWfblEh7L2Gvwq2jl9crn7JzIuG5rGqMS3Bg&usqp=CAI&s", "type": "news"}, "260": {"title": "Salt Lake City officers were ordered to ignore vandalism during May 30 protests", "snippet": "I asked numerous times for that order to be given on paper.\u201d Three Salt \nLake City police officers speaking on the condition of anonymity say ...", "uploaded": "2 weeks ago", "url": "http://kutv.com/news/local/salt-lake-city-officers-were-ordered-to-ignore-vandalism-during-may-30-protests", "thumbnail": "https://encrypted-tbn0.gstatic.com/images?q=tbn:ANd9GcRGFiyIZguP7MmfnUa4mwbMkmxJnMHe0XEyA2Y6NmCij0GkQf_2oARqY_E&usqp=CAI&s", "type": "news"}, "261": {"title": "BLM group, Proud Boys stand together at Salt Lake City press conference", "snippet": "SALT LAKE CITY (KUTV) \u2014 A Salt Lake chapter of the Proud Boys gathered at \nWashington Square Wednesday night to try and change the ...", "uploaded": "1 week ago", "url": "http://kutv.com/news/local/blm-group-proud-boys-stand-together-at-salt-lake-city-press-conference", "thumbnail": "https://encrypted-tbn0.gstatic.com/images?q=tbn:ANd9GcRAllh6Av3QoAWS0oTtUd0FZg5MOqF5gbTD7-d0kgZmSagoErahqUHulfo&usqp=CAI&s", "type": "news"}, "262": {"title": "Breonna Taylor decision sparks protest in Salt Lake City", "snippet": "SALT LAKE CITY, UTAH (ABC4 News) \u2013 A group of people gathered Wednesday \nnight to protest the ruling in the Breonna Taylor case.", "uploaded": "2 weeks ago", "url": "https://www.abc4.com/news/breonna-taylor-decision-sparks-protest-in-salt-lake-city/", "thumbnail": "https://encrypted-tbn0.gstatic.com/images?q=tbn:ANd9GcQhjPPCcwNUVBOmSqe7SYHN7ryjCpThTsnZXFDgk4E6-ti7jF73BzFs-7k&usqp=CAI&s", "type": "news"}, "263": {"title": "Complaint filed against councilwoman for criticizing Salt Lake police", "snippet": "Salt Lake City Council member Amy Fowler discusses the opening of a new \ntemporary, emergency Salt Lake City Councilwoman Amy Fowler ...", "uploaded": "1 week ago", "url": "https://www.deseret.com/utah/2020/10/1/21497131/utah-salt-lake-city-councilwoman-amy-fowler-ethics-complaint-police-union-bernardo-palacios-carbajal", "thumbnail": "https://encrypted-tbn0.gstatic.com/images?q=tbn:ANd9GcQlTH3OkySEw2KhQy52LLRWc_eLvDwZSSwc7hG0bIQ&usqp=CAI&s", "type": "news"}, "264": {"title": "Mendenhall submits proposal for new Salt Lake City flag", "snippet": "SALT LAKE CITY, Utah \u2014 Mayor Erin Mendenhall submitted a proposal for a new \ncity flag Thursday, sending the final design to the city council ...", "uploaded": "2 weeks ago", "url": "https://kslnewsradio.com/1933983/mendenhall-submits-proposal-for-new-salt-lake-city-flag/", "thumbnail": "https://encrypted-tbn0.gstatic.com/images?q=tbn:ANd9GcSqD1ihPgURm3wYcTuHTNg7d_jsIWksF8hM-bqduo2-9DN4OHV2k6PCFeg&usqp=CAI&s", "type": "news"}, "265": {"title": "Women hold only 29.1% of Utah municipal leadership roles, study finds", "snippet": "SALT LAKE CITY \u2014 Susan Madsen said she was taken aback by what her research \nteam discovered in its third and final quantitative look at ...", "uploaded": "19 hours ago", "url": "https://www.deseret.com/utah/2020/10/10/21504315/women-hold-only-29-1-of-utah-municipal-leadership-roles-study-finds", "thumbnail": "https://encrypted-tbn0.gstatic.com/images?q=tbn:ANd9GcTh2Ree-ksdT3wPvUTyh-JNmzsZX-oyChn9da_uwFI&usqp=CAI&s", "type": "news"}, "266": {"title": "Sen. Kamala Harris arrives in Salt Lake City to prep for VP debate", "snippet": "SALT LAKE CITY \u2014 The Democratic vice presidential nominee, California Sen. \nKamala Harris, is already in Utah for Wednesday night's debate ...", "uploaded": "1 week ago", "url": "https://www.deseret.com/utah/2020/10/3/21500161/sen-kamala-harris-arrives-salt-lake-prep-vp-vice-presidential-debate-mormon-pioneers-shoulder-wheel", "thumbnail": "https://encrypted-tbn0.gstatic.com/images?q=tbn:ANd9GcRK4eRk5ONVXLynA63t5LWa-KN7QlFfxcDO7KkVwUk&usqp=CAI&s", "type": "news"}, "267": {"title": "Man who drew bow and arrow on Salt Lake City protesters ...", "snippet": "2. Hundreds of people gathered near Salt Lake City Hall and the downtown \nlibrary May 30 to protest the death of George Floyd in Minneapolis ...", "uploaded": "2 weeks ago", "url": "https://www.sltrib.com/news/2020/09/28/man-who-drew-bow-arrow/", "thumbnail": "https://encrypted-tbn0.gstatic.com/images?q=tbn:ANd9GcQigXgDOAvRG2Aw8WmGZbSRHHzOTVpsctCj4JgXpzyqYAifrmkxMVmOkxA&usqp=CAI&s", "type": "news"}, "268": {"title": "Tribune Editorial: Utah must turn up coronavirus restrictions", "snippet": "That's where the cities of Orem and Provo are. That's where Salt Lake City \nwould be if the state \u2014 run by people who usually promote local ...", "uploaded": "18 hours ago", "url": "https://www.sltrib.com/opinion/editorial/2020/10/10/tribune-editorial-utah/", "thumbnail": "https://encrypted-tbn0.gstatic.com/images?q=tbn:ANd9GcQKPqYGN9g9aHBBBrv8LQIK4R_i8su5kQvEl6PoxkkiazBKvbJwxFdSEl0&usqp=CAI&s", "type": "news"}, "269": {"title": "3000 students haven't logged on for the first week of school in ...", "snippet": "(Francisco Kjolseth | The Salt Lake Tribune) Glenda Woodring, who teaches \nfourth grade at Jackson Elementary in Salt Lake City, is pictured on ...", "uploaded": "3 weeks ago", "url": "https://www.sltrib.com/news/education/2020/09/17/students-havent-logged/", "thumbnail": "https://encrypted-tbn0.gstatic.com/images?q=tbn:ANd9GcQmh87AYmD_XYyyQl0MyL4bg1TABIJ0OJx3FTxTljlP6b1IgdO8Ti34BnA&usqp=CAI&s", "type": "news"}, "270": {"title": "Cox takes aim at Salt Lake schools, says remote learning \u2018damaging kids\u2019", "snippet": "Mary Catherine Perry, a parent of three Salt Lake City School District \nstudents, offers free masks to Linda Burrage and Janalee Gentry at a ...", "uploaded": "1 week ago", "url": "https://www.deseret.com/utah/2020/9/29/21494707/salt-lake-schools-distance-learning-until-nov-9-covid-19", "thumbnail": "https://encrypted-tbn0.gstatic.com/images?q=tbn:ANd9GcTfjPgo8moDs5h0fkidacMxIs3Bkmtp3BwOE6KmNgA&usqp=CAI&s", "type": "news"}, "271": {"title": "EXCLUSIVE: Dozens of Salt Lake City police officers want to leave the department", "snippet": "(KUTV) \u2014 A confidential source tells 2News that several dozen Salt Lake \nCity police officers are preparing to leave the department over what ...", "uploaded": "3 weeks ago", "url": "http://kutv.com/news/local/exclusive-dozens-of-salt-lake-city-police-officers-want-to-leave-department", "thumbnail": "https://encrypted-tbn0.gstatic.com/images?q=tbn:ANd9GcTryKPBQauyx2KZTRuXwL88tpiUr_6FA-JEiNX9Zh1mJEck2afzyeVypqM&usqp=CAI&s", "type": "news"}, "272": {"title": "Lowe's to hold curbside Trick-or-Treat events in Salt Lake City", "snippet": "SALT LAKE CITY \u2014 Lowes's home improvement stores will be offering safe and \neasy trick-or-treating events throughout Salt Lake City this ...", "uploaded": "5 days ago", "url": "https://www.fox13now.com/brand-spotlight/holidays/lowes-to-hold-curbside-trick-or-treat-events-in-salt-lake-city", "thumbnail": "https://encrypted-tbn0.gstatic.com/images?q=tbn:ANd9GcQu6xSNXd-NCnspTg5w52kjL14o3DsJEYy9n_bDcEaa2cKGPEo5E0KqG7A&usqp=CAI&s", "type": "news"}, "273": {"title": "Could there be an aerial link between Salt Lake City and Park City?", "snippet": "SALT LAKE CITY \u2014 Anyone familiar with the canyons along the Wasatch Front \nknows their greatest challenge \u2014 moving people in and out of ...", "uploaded": "4 weeks ago", "url": "https://www.deseret.com/utah/2020/9/14/21436394/news-salt-lake-city-park-city-transportaion-cars-trains-could-there-be-an-aerial-link-wasatcn-plan", "thumbnail": "https://encrypted-tbn0.gstatic.com/images?q=tbn:ANd9GcRgHS9_ECB80BGgk0mnR9yY5ligrkzM21GqrXdyIC0&usqp=CAI&s", "type": "news"}, "274": {"title": "Salt Lake City residents share objections over homeless ...", "snippet": "(Francisco Kjolseth | The Salt Lake Tribune) Daniel Castiano is forced to \npack up his belonging as the Salt Lake County Health Department ...", "uploaded": "3 weeks ago", "url": "https://www.sltrib.com/news/politics/2020/09/16/salt-lake-city-residents/", "thumbnail": "https://encrypted-tbn0.gstatic.com/images?q=tbn:ANd9GcTOfW1RonNBX5vO3abhsAX5EssWqKhf_sd87eX2FOpNZuU7q9pRyycu4VU&usqp=CAI&s", "type": "news"}, "275": {"title": "Quarantine rules for Utah schools change; days out can be cut in half", "snippet": "SALT LAKE CITY \u2014 School quarantine periods could be reduced from 14 to \nseven days if students and staff meet the criteria of a newly ...", "uploaded": "1 day ago", "url": "https://www.deseret.com/utah/2020/10/9/21509345/coronavirus-quarantine-rules-for-utah-schools-changing-number-of-days-can-be-cut-in-half", "thumbnail": "https://encrypted-tbn0.gstatic.com/images?q=tbn:ANd9GcQXnJwdFk6BKFGo0u2x_aDVjpKk90-4nDCaFgTMDhQ&usqp=CAI&s", "type": "news"}, "276": {"title": "Mitt Romney pushes legislation he says will help Salt Lake ...", "snippet": "(Rick Egan | Tribune file photo) Delta Flight 2020, was the first flight \nout of the new terminal at the Salt Lake City International Airport on \nSept. 15, ...", "uploaded": "2 weeks ago", "url": "https://www.sltrib.com/news/politics/2020/09/24/mitt-romney-pushes/", "thumbnail": "https://encrypted-tbn0.gstatic.com/images?q=tbn:ANd9GcTXTRnP0p_VYmkp3pCYjTwlTk_5yjD3FWYgKFsLSrxi19G_o9EBSVQN3gw&usqp=CAI&s", "type": "news"}, "277": {"title": "Salt Lake City's Nomad Eatery finds a new east-side home ...", "snippet": "(Leah Hogsten | The Salt Lake Tribune) Nomad East's chefs and owners Vance \nLott and Justin Soelberg, at right. Nomad East is Nomad Eatery's ...", "uploaded": "3 weeks ago", "url": "https://www.sltrib.com/artsliving/food/2020/09/17/salt-lake-citys-nomad/", "thumbnail": "https://encrypted-tbn0.gstatic.com/images?q=tbn:ANd9GcR4sHVBYhWEjiPS2WWfHzwkDRz3g63gix77GQYApR0-utzQHAkVPF7oen0&usqp=CAI&s", "type": "news"}, "278": {"title": "Salt Lake City School District to keep remote learning only through November 9", "snippet": "SALT LAKE CITY \u2014 Remote learning will be the only option in the Salt Lake \nCity School District through at least the first quarter which ends ...", "uploaded": "1 week ago", "url": "https://www.fox13now.com/news/coronavirus/local-coronavirus-news/salt-lake-city-school-district-to-keep-remote-learning-only-through-november-9", "thumbnail": "https://encrypted-tbn0.gstatic.com/images?q=tbn:ANd9GcQcgDiY5nge-IvLPdKtzDplZM2sihFM4r9VNRSZN78heuCIWAYQb45HvWU&usqp=CAI&s", "type": "news"}, "279": {"title": "Fire breaks out near homes, university, hospital east of Salt Lake City", "snippet": "SALT LAKE CITY (KUTV) \u2014 UPDATE: (10:30 a.m. Tuesday) -- The Connecticut \nFire has been mapped at 32 acres. Crews secured 15% ...", "uploaded": "4 weeks ago", "url": "http://kutv.com/news/local/fire-breaks-out-near-homes-university-hospital-east-of-salt-lake-city", "thumbnail": "https://encrypted-tbn0.gstatic.com/images?q=tbn:ANd9GcQZdk7xi4Ly_Q6byI-0xnXlNQPtdZ0u4TDNwW6Tz9Qt8KK2QWLLz06JJfw&usqp=CAI&s", "type": "news"}, "280": {"title": "Salt Lake City Councilwoman faces ethics complaint with Utah ...", "snippet": "SALT LAKE CITY \u2014 Salt Lake City Councilwoman Amy Fowler is facing a \ncomplaint with the Utah State Bar for publicly criticizing the two Salt ...", "uploaded": "1 week ago", "url": "https://www.fox13now.com/news/local-news/salt-lake-city-councilwoman-faces-ethics-complaint-with-utah-state-bar-for-criticizing-officers", "thumbnail": "https://encrypted-tbn0.gstatic.com/images?q=tbn:ANd9GcRZI5M-sc8PnUlb4g_fAtLWyn9eOHlafL806C7DNF2Z8Y2C5fRprLO4NZU&usqp=CAI&s", "type": "news"}, "281": {"title": "Salt Lake City posts lowest jobless rate among all large, US ...", "snippet": "Salt Lake City's unemployment rate in August of 4.7% was the lowest among \nall large US metropolitan areas with populations of 1 million or ...", "uploaded": "1 week ago", "url": "https://www2.staffingindustry.com/Editorial/Daily-News/Salt-Lake-City-posts-lowest-jobless-rate-among-all-large-US-metro-areas-55314", "thumbnail": "data:image/png;base64,iVBORw0KGgoAAAANSUhEUgAAABAAAAAQCAMAAAAoLQ9TAAAAflBMVEUAAAD///9aWlryAACNjY2YmJgQEBBQUFBERERpaWn5+fnc3NzPz8+5ubkNDQ2oqKixsrLKy8vV1tbv7+/FxcU8OzplbGv6hYD/7Or9l5P1HA7/MieVHRaHh4fEuLi1hIHQn51VCwVPAABCAADZp6VJAAAsCQedoKDl5eV/f3/DUg6cAAAAcUlEQVQYla2PWRKCMBQE++UZg4ZEQsBdwV3vf0EXPALz11XTNTUwSiZ2ijNQzAae+1IIJXiJXy4EFqZKRKntr5GlaakabFrmwTlkWanqeqO63e0/CPWx609yvly72x3EBzEhPZ5g5T/b4pxxEF/jHHkDX4ME6HJCOegAAAAASUVORK5CYII=", "type": "news"}, "282": {"title": "How Salt Lake\u2019s new airport is ushering in the future of air travel", "snippet": "SALT LAKE CITY \u2014 It's something no other hub airport in the U.S. has pulled \noff in the current century. After a span of six years of construction ...", "uploaded": "1 month ago", "url": "https://www.deseret.com/utah/2020/9/12/21408674/new-salt-lake-city-international-airport-rebuild-opening-pandemic-covid-19-future-air-travel", "thumbnail": "https://encrypted-tbn0.gstatic.com/images?q=tbn:ANd9GcRSrJ1EKNrA5NTIIMT5Kqq2hUGQhC4HjdVc1CGW69k&usqp=CAI&s", "type": "news"}, "283": {"title": "Salt Lake City Apartment Demand Remained Firm in Third ...", "snippet": "Salt Lake City Apartment Demand Remained Firm in Third Quarter. Rent Growth \nSoftens Despite Declining Vacancies. By Megan Cambon", "uploaded": "4 days ago", "url": "https://www.costar.com/article/2012540636/salt-lake-city-apartment-demand-remained-firm-in-third-quarter", "thumbnail": "https://encrypted-tbn0.gstatic.com/images?q=tbn:ANd9GcRTkRvNpTrA6Uaw2yD9CK6F2LzBgfFP7ACPHKblWVLdHvtGhYW-NEeiXSc&usqp=CAI&s", "type": "news"}, "284": {"title": "Some Salt Lake City parks reopen following violent windstorm", "snippet": "SALT LAKE CITY \u2014 Slowly but surely, local parks are reopening following \nthis month's windstorm that uprooted thousands of trees and closed ...", "uploaded": "2 weeks ago", "url": "https://www.fox13now.com/news/local-news/some-salt-lake-city-parks-reopen-following-violent-windstorm", "thumbnail": "https://encrypted-tbn0.gstatic.com/images?q=tbn:ANd9GcTnBSFVkkUjZf1RtsWNwwstCxqB25OZ_ahU8esg3wSbKgNQ6R-46lGzV3k&usqp=CAI&s", "type": "news"}, "285": {"title": "University of Utah researcher among 21 awarded \u2018genius grant\u2019", "snippet": "SALT LAKE CITY \u2014 A University of Utah researcher recently received one of \nthe nation's most prestigious fellowships. Nels Elde, an associate ...", "uploaded": "23 hours ago", "url": "https://www.deseret.com/utah/2020/10/10/21508178/news-university-of-utah-researcher-awarded-genius-grant-macarthur-fellowship", "thumbnail": "https://encrypted-tbn0.gstatic.com/images?q=tbn:ANd9GcRVKH5dUjB-VV-tsZbWr7FaIEfUZo1kd8Lz66Jn534&usqp=CAI&s", "type": "news"}, "286": {"title": "TSA security checkpoint at the new terminal of the Salt Lake City International Airport", "snippet": "TSA security checkpoint at the new terminal of the Salt Lake City \nInternational Airport. by Jennifer Weaver. Tuesday, September 22nd 2020. \nAA. TSA highlights ...", "uploaded": "3 weeks ago", "url": "http://kutv.com/news/local/tsa-security-checkpoint-at-the-new-terminal-of-the-salt-lake-city-international-airport", "thumbnail": "https://encrypted-tbn0.gstatic.com/images?q=tbn:ANd9GcQryEjR3IK5gQPGlVI3HflIsZUNJkpBD51jIPP9EYV0CeluUMpiu1cXe2M&usqp=CAI&s", "type": "news"}, "287": {"title": "Salt Lake City sixth-grade teacher named 2021 Utah Teacher of the Year", "snippet": "Arthur teaches at Salt Lake City's Meadowlark Elementary School. He is from \nBluffdale and was presented with a check for $10,000. He will ...", "uploaded": "1 week ago", "url": "http://kutv.com/news/local/salt-lake-city-sixth-grade-teacher-named-2021-utah-teacher-of-the-year", "thumbnail": "https://encrypted-tbn0.gstatic.com/images?q=tbn:ANd9GcQ4WrwWY6q2otPqwiJeyGX-le4VR3zb659LjevLRkQB0T4swBBWa3SR_Yo&usqp=CAI&s", "type": "news"}, "288": {"title": "Crimson Cliffs edges Desert Hills to claim state 4A tennis title", "snippet": "The two-day event took place at Salt Lake City's Liberty Park. The deciding \nmatch was the No. 1 doubles finals that culminated Saturday ...", "uploaded": "13 hours ago", "url": "https://www.stgeorgeutah.com/news/archive/2020/10/10/spo-jmr-crimson-cliffs-edges-desert-hills-to-claim-state-4a-tennis-title/", "thumbnail": "https://encrypted-tbn0.gstatic.com/images?q=tbn:ANd9GcT9Jye86IbNIEs7eoxIMQQbP68s4jyvPgYr3VDLfg6Gxx1B6PubNmgPUNc&usqp=CAI&s", "type": "news"}, "289": {"title": "Man who groped Salt Lake City bar employee arrested after pointing gun at security", "snippet": "SALT LAKE CITY, Utah (ABC4 News) \u2013 Two men were arrested Friday night after \npolice say they pointed a gun at security officers who kicked ...", "uploaded": "3 weeks ago", "url": "https://www.abc4.com/news/top-stories/man-who-groped-salt-lake-city-bar-employee-arrested-after-pointing-gun-at-security/", "thumbnail": "https://encrypted-tbn0.gstatic.com/images?q=tbn:ANd9GcThnTQZ7y1azfY7Yh3lza_itJpXjXxaLA2_QPnSou2S8geqkexwV42G8e8&usqp=CAI&s", "type": "news"}, "290": {"title": "Peaceful protest in opposition to Breonna Taylor decision in Salt Lake City", "snippet": "SALT LAKE CITY, Utah \u2014 A peaceful protest occurred Wednesday evening in \nopposition to a grand jury decision related to the death of ...", "uploaded": "2 weeks ago", "url": "https://kslnewsradio.com/1933891/peaceful-protest-in-opposition-to-breonna-taylor-decision-in-salt-lake-city/", "thumbnail": "https://encrypted-tbn0.gstatic.com/images?q=tbn:ANd9GcRnGiCpD0hXo493ucX1PBdoV8t99VngUtdhQZIrGK2euAL7jgeGTPfxYWU&usqp=CAI&s", "type": "news"}, "291": {"title": "Doug Wilks: The 2020 vice presidential debate could have this legacy", "snippet": "SALT LAKE CITY \u2014 Last Monday, two days before the nation's eyes turned to \nSalt Lake City for the vice presidential debate, Deseret News ...", "uploaded": "16 hours ago", "url": "https://www.deseret.com/opinion/2020/10/10/21509348/salt-lake-city-harris-pence-trump-biden-university-vice-presidential-debate", "thumbnail": "https://encrypted-tbn0.gstatic.com/images?q=tbn:ANd9GcQvFgEVTiDMCoEUCpQX5eRgH3fSX5JdMgPvAt9b7JA&usqp=CAI&s", "type": "news"}, "292": {"title": "How will Utah restaurants survive when cold weather brings ...", "snippet": "Salt Lake City's Cafe Trio has operated solely on patio dining and takeout \nsince the March shutdown, said general manager Ashley Francom.", "uploaded": "3 hours ago", "url": "https://www.sltrib.com/artsliving/food/2020/10/11/how-will-utah-restaurants/", "thumbnail": "https://encrypted-tbn0.gstatic.com/images?q=tbn:ANd9GcS8yrqF1hJl3I8GB7fMay6XCkqrwisghfBgx1SYar-0aaiW9JifUWpoFkUP&usqp=CAI&s", "type": "news"}, "293": {"title": "Salt Lake City Council considers restricting military surplus ...", "snippet": "(Trent Nelson | Tribune file photo) Police push back protesters in Salt \nLake City, July 9, 2020.", "uploaded": "3 weeks ago", "url": "https://www.sltrib.com/news/politics/2020/09/17/salt-lake-city-council/", "thumbnail": "https://encrypted-tbn0.gstatic.com/images?q=tbn:ANd9GcSUqK0SQEDxnXlG903qVo9bJku9QRFy3CUjJ0If7FSfRNELBP7gsy49eaA&usqp=CAI&s", "type": "news"}, "294": {"title": "Salt Lake City named one of America's most neighborly cities", "snippet": "Nearly 84 percent of those who live in Salt Lake City gave to charity with \nan average donation of $9,274. On top of donating money, residents also ...", "uploaded": "2 weeks ago", "url": "https://www.fox13now.com/news/local-news/salt-lake-city-named-one-of-americas-most-neighborly-cities", "thumbnail": "https://encrypted-tbn0.gstatic.com/images?q=tbn:ANd9GcSeYdId4LTfFgqJsPx5VD6B1RjdtpGiJ_Spmhdposn_ktC8MJOkzCec2fI&usqp=CAI&s", "type": "news"}, "295": {"title": "Letter: Salt Lake City's leaders are spineless", "snippet": "(Rick Bowmer | AP file photo) Salt Lake City Mayor Erin Mendenhall and \nChief of Police Mike Brown arrive for a news conference held at the ...", "uploaded": "1 week ago", "url": "https://www.sltrib.com/opinion/letters/2020/10/01/letter-salt-lake-citys/", "thumbnail": "https://encrypted-tbn0.gstatic.com/images?q=tbn:ANd9GcR4QWdJ3LLAAaSumPQ4-H5UiXR9TOIcOkUZh1IBXh2x8dageoDFqiN-P0M&usqp=CAI&s", "type": "news"}, "296": {"title": "Salt Lake mulls rule changes on housing development, but will they help affordability?", "snippet": "SALT LAKE CITY (KUTV) \u2014 The Salt Lake City Council on Tuesday night took \npublic comment on a slew of proposed ordinances governing ...", "uploaded": "4 days ago", "url": "http://kutv.com/news/local/salt-lake-mulls-rule-changes-on-housing-development-but-will-they-help-affordability", "thumbnail": "https://encrypted-tbn0.gstatic.com/images?q=tbn:ANd9GcQWbgAFrlXUn53rFEoAuXYLuiJZKm5ba83B8rl4dHL6ud47XqSH265roFM&usqp=CAI&s", "type": "news"}, "297": {"title": "Attractions & Historic Sites - Visit Salt Lake City", "snippet": "", "uploaded": "", "thumbnail": "data:image/jpeg;base64,/9j/4AAQSkZJRgABAQAAAQABAAD/2wCEAAkGBwgHBgkIBwgKCgkLDRYPDQwMDRsUFRAWIB0iIiAdHx8kKDQsJCYxJx8fLT0tMTU3Ojo6Iys/RD84QzQ5OjcBCgoKDQwNGg8PGjclHyU3Nzc3Nzc3Nzc3Nzc3Nzc3Nzc3Nzc3Nzc3Nzc3Nzc3Nzc3Nzc3Nzc3Nzc3Nzc3Nzc3N//AABEIAEEAdAMBIgACEQEDEQH/xAAcAAABBQEBAQAAAAAAAAAAAAAEAAMFBgcBAgj/xABBEAACAQMCBAMGAQcKBwAAAAABAgMABBEFEgYTITEiQVEyYXGBkaHBFBYzQlJyggcVIzQ1c7Gy0fElQ5KiwsPw/8QAFwEBAQEBAAAAAAAAAAAAAAAAAQACA//EAB4RAAICAgMBAQAAAAAAAAAAAAABAhEhMQMSQSJR/9oADAMBAAIRAxEAPwCiLavEMxSnafQZH0q+fyVqsF9qt5MIyYbFsEDHmD/41CtbWLqdi3EJVS2EfcOgz2P+tSPCNzb/AJva9ewTO6yWvLQum05ww7fOtq28nSTh1+UQEC7tqhdzHAAA6k0QmAcEDIOD0oe3meCVJoXKSRsGRh3UjqDWi3s6ahfWNnqttbz7dJF5c3BTbKXEbE+JcdM7elbOBS48eg+lEJt9B9KmX4ctROmnQaj/AMVjMazxTKFTLLk7D3O3z6e+o8aVqIiEgs5nXlLKdi7iqtnaWA6jOD3pshWsslpKJ7WRoZR+snn8fIj3GitTuUuRY3BhhSae1WWUxJtDEs2Dj127ah7mflW0rk+ypNEXcqwtBCzgCC2hj6n0RfxzWJmkG2l1LbyiWBijjzFXnQeMIZdsGqxIj9hMFGD8az6wC3khSKVcjvjLH6DJo+GXh7mvbXHEBhu0O1o20+XAPpnArBo2OMQSorxhGVhkMACDXrlR/sL9KzfQr7UNMm22d7aXNtnxR87y9dp8Q+laBp1/DfwCSI9R0ZfQ1UARyo/2F+lLlR/sL9K90qCPHKj/AGF+lKvWaVRHzBZarJKspkCCMRupIB6MUYL9TReis1rwc8YbAdgrY8+x/GqxNqO9GEMQgTfkxocqDjGRnr5GrLu2cOWidt7lj/h+FdYesH4Dqcg+VWU8Sma/v7yW32Pcaa1nEsZyIztVQevlgH608OGHuNI4ams9PuJGvGb8sniVmAUyALnyXC560S/C2mR3otptQnge9u5bfT0EYcYR9m6Q9Ohbp0/2QC49W0U642vR3UjXbrJMbWaLCI3JYbC36xLYxjyo+8kll0vUtUso7mVrmSK45lrPta3xACS2OuAWYEdO1VD837kalp+niaIXF5AJvHlVi9roSM+SE5xT35taoDK8K280aIriaK4TZIjAkFCSNwwG+lZwIuPb2e6VLW4YNIlrCjPtAZneNC2T3PU+faq9qDtc6pcFFLM0hAA69un4Udr9lqNrfWsGqQzRTyyxn+mPVgD6+fbFTFrpI0XUbbUbe9tLpSMsUkJxu6E4IB7Hp60SfiNIqM/Os/EytHKoDLuHkex+FTqJBHwymqTxcy+u5v6KXd7OPUfwn60drlrDrU0E0h2BYjDgEdNqswzimtkWm6ZptryA0ZMksjcoSZJbA6Hz8OKZRlF1JZBSTyjvDWtPFJIHjR2x7wSK0Xh7UBNYSjT3XnifdyXYbtu0Z+9Zmt/ZQXIL20UQBI3SwGMn5AfjUsZYJlMkMEkUo8Ssh8HQAnHp7S+fSlga1BeSFI1685+pUj2fjRtvNzEySD16MPOsx0bWb9br8nurhkuGizGZXAIGe2T9am11kctluJwXXKoE6gke/wAqx1/BLdN4pDifHu25rlVddWVBsjmVgvmmSK5VRHzYyTgOksLopIJYrj3VdNVMp07TpHgEUUsZePaMBh7h/wDd6K4H1zTjD+QXiRGZ87y6g59M57jFTvG+kSTaRaTWSr+T6cjLykXG2M7eox5DH0rajSBy8GrTimGHUeGEi1C6gsLG1hS9CFwrOMlwVHtDt5HvRMet6Ndy6bq95etHcaY8rfkXJYmc8xnjKt2HUjOfSs/B7UfPYTW+l2eoOyGK8aRYkUnd4CAc9PU9KgLuJ9Pn1Wy1L+fLEOunfk+x96lJDAy5Phxje3l60+LjTbjRbbTYr3SZUtZY4pZLtyjMqjJeIH3yOAT5CoCXgu/gmhjeeArJetaGRdxCsq7ie3bofpUdq2mwaYsSfzjHPdlUaW2WJwYQyBhlj0PcdqBDOONRgvNWspbHli3jinuSqOWKuWkLkknuTggehFQiS6rq+nSX8s2/EsUTBcR7lAPQYAA9mjOHlU6pcTzRiSOGxc4IyMl0A+26i9VELx27wxi33ON4jJAbp6dvM0wlGMvoHbWAOfVU0y0WI2ku24RtoeQMV6Yzn50fe2q3WnabDDccm6dIkQFT4QwL5JHz8qEujDNrmmWbwRSBVzIZxlBv7ZH8P3q0caaXaXLWkEFnHt5IMnJJwMZC4+9b5eRcnJfgQj1iRd8urWugWy2sk4miRnuZpLklJFOT0Enn8B9c0boCwhrZefBIu2TmGOQMAMKMHFUma7gtklgSG+CLNJEwjumClF25LLgju2O9ONa8LTBWhvNRsZCOhdBKmfivWsPI6D+IGi1O7lN1KEeN+jN13KFAAGPhQzWqWTpLDckwpjc8EhAx5/PFOW+kTyw7tJ4ktblwxHJlfYSATggMT3GD86ceLimFk52mrdoyAgpGGUgjOPD7hj5UKLTNNpqi4w6tawRIbeJEhlUSRh2bdtI867WeycROCBLYlGAxtV8AY92Oldod3gk0V/TLZpLp5o925FVUI67HYhVJ9B1PzxW36BdRtC8Mh5ixsYvF13L5Z+VZHwrGzySMB4De2gc+iqxcn7VeNBvdt3LkNiSYIMDIBwO9MNhLRU9asxpusXlmvswykJ+73H2Iq1yaYbnh7hiVruyhtrZHkm59yqN45s9FPU+ECq/xoc8R3J8yqE/9IqFGM56ZpewNOl4tsIri4R50kilS/kVky22YzSck9PVP81V7jPVbXVb2KWz1G4uokBWOOSDlrAuBgKc5OcdegqqqaeiG/PiAx60EWLhIXhh1ltPjhkuTHAkaytgHxOW8vcKe115ngtDLp81s0ZxIzbSrN07EH3UVwPayRR3UxB8bKo3KVzgZyPrU3qdleXzJGmOQDu8IG4Hy6k9vgK5u7NrRXl0u1XULS8ikke4uFTmoeyEYAx8aspt2kN5MwLuVCRpn0x6+9jR1tpEMbpKmDKqgHIDA493anJtPZmZwxRmOcxgDH2pSzZPVGOyz6jo0LW9/pqqJw/OSeMgnceoDj4Dz9KZ0OTRRE0eqm9WUyZSSIKyBenRlbv1z2rZxHtjaO4Xmg99wHX4ioe+4Q4d1DJeySBz+tDmM/bp9q1YUZnq8elmWGPTnjuDK2Cyo0RTsBuViR1z391e5E13Q5pIYZblViOCYmZk9fLp5nyqz6l/JmwBbTdR3AeylwOo/jX/SqzecPcSaOSxspXRf+Zb+Mf8Ab1+1a7BQ/Fx3r0SbebDJ1OWkhUt9elKoG61WWaXN2SZVG07z1+dKiyolODv0F5/e/wDqarPw9+kuP75qVKqGylogOLP7fufgn+QVEilSqewR6WpnQf63b/vfgaVKpCaTN/Wpf4f8K9L2FdpVlmkER+0tEntSpVADXHY0K3sUqVRHbP8ASU/J7RrtKoijcU/2qf3B+NKlSqI//9k=", "url": "https://www.visitsaltlake.com/things-to-do/attractions-and-historic-sites/", "type": "video"}, "298": {"title": "Salt Lake City Vacation Travel Guide | Expedia - YouTube", "snippet": "", "uploaded": "", "thumbnail": "data:image/jpeg;base64,/9j/4AAQSkZJRgABAQAAAQABAAD/2wCEAAkGBwgHBgkIBwgKCgkLDRYPDQwMDRsUFRAWIB0iIiAdHx8kKDQsJCYxJx8fLT0tMTU3Ojo6Iys/RD84QzQ5OjcBCgoKDQwNGg8PGjclHyU3Nzc3Nzc3Nzc3Nzc3Nzc3Nzc3Nzc3Nzc3Nzc3Nzc3Nzc3Nzc3Nzc3Nzc3Nzc3Nzc3N//AABEIAEEAdAMBIgACEQEDEQH/xAAbAAABBQEBAAAAAAAAAAAAAAAAAgMEBQYBB//EAEIQAAIBAwIDBAUFDgcBAAAAAAECAwAEEQUSBiExE0FRYRQicYHRMnKRk6EHFTNCQ1JTVGKCwcLS4hY0ZJKxsvEj/8QAGAEAAwEBAAAAAAAAAAAAAAAAAQIDAAT/xAArEQACAQIFAgUEAwAAAAAAAAAAAQIDEhETMUFRIWEUkaHB0QSBsfAyUnH/2gAMAwEAAhEDEQA/ANWHiHSzjoPYnraD3Gmxa3J/LRfbUDULxNNlWK7lIZl3DZHkY+kVWeXD+T/IybexKuFiwOxidT35Oaj4x13D901EGuWZ/LS/U/3Uoa5afpZPqf7qKr0lv6MzjJj+yM9Xk+ijsou+WT6KZ+/dsPx5Pqf7q4+v2KLueZgO8tFj+aj4mnz6P4BlyHjHABymfPmtAjj/AEx+iosfEelyH1Ljd7Ix8akRcSafEwZpN6jqHiU/xrP6mmufJ/BlSkOBVHSbIpYTnyfPvp5eLtFlQ7LYEEcmRAf40Q8UaQrl5YWct3dkAB7OdR8ZDh+Q6pdxnsz39PbXCmO4/TVgOMtFHIWknL9gUiXizQphl7KQn5g+NJ42O8WNldyDtHg1HIHAzn212XXNAbmsF0h8v/auLWBfRVe2mZElG4bsZFWj9TTl0SEy2tSnxL+LG5HsNdq82S/i3cuPnY/hRT5nYFpQya5aQnkzyHwRfjWX4y1iOS6tpY1Y9pCSBnHQ1YJFbjruqj4tihElmEBwIjjB86hVqxco/uw6g0n1KM6lcyNlX2j80KMU091dN1llx5EinEkaP1IpGT9lZCKUZJWGDNMM9cyHFUuiTwY/Y6NqdylrPaNAfSmZYsX0QZiuN2RuyMZGc9Mjxpw6FrM+/fasSk3YFmkUjft3YBJ7x0PQ9OtJsdSvbH0Y2cqRm2keSFgMkFwATn90VIk4i1Z1MRuIgm/tNixgDtNwbf8AOyM5rXIFrIY4f1T0ZZ2gjSJzGq9pOiMS+NoCk5ydy8sd/OoltptzdXc1rDGolh3mXfIqrGFOCWYkADPLrVweINWb0otLGwubhblxsxiRduCADgAbV5c6jprd5Fqb6jELaGd1KyKkeEfJycjOc555BHQUymC0Yh0LUnZBDCj7t20rMmDtIUkHPiRVimlcRJJHEqIzuQNpniJTO4gtzyoOxsFsZwaYm4p1eQvumiaRpO07TshuGSCVB8DtH0daP8V6sjwzCaBHjIO4RBS+N2AxzzxubGMdaL6g0GZdTu7eZ4JliZo2wxiYOM+RGQfcabfVJW6BkHkKiT3s9xdy3TSbJZ2LOYiRk9fEmuGe8Xn6RN7pG+Na2IcWiQ+pShTtmbzyM/8ANei2+vyQQwQ7QVWJckHpyry1V3bi+455nPfXoEscLiE7AWEScz7Kk7VUj/j9ikMXFls2vzA8lBHzhXapMKOW2ir3I1o6sq97k1S8XMpe0CtgmE4Pvq2Go23ex/2H4VTcWXULSWRwwUwnHqHxrkqU5KUem/sMppp9TVzyff8A4aih4UaxMKRxQ3di8IE0TswAcP4Z+zNRrbhPTLXUXEWqyXdzpN7ZJewtBtjJlmVMKfD5XLyrPS8cX8ti1pGLe2DhRJLbWwjkkC9MsPPwp274/wBUuYXR+wR5DG8s0dqFeR42DIzHHUFfZT2PgncabiPStCGka7fzymK6XVHjVki+Qc+rGPI8iT51RXIhX7mlhOVjVzqMql8DOPDNRJ+PNQnW+SRbcpekNKhtQRuxjcAe/HfSNK42vtK05dPt1ge3Vy4E1sH5nr1o2Pg1xM0Ph2xvNNsr/U9Ve2XUbr0SySKLfufdsy3gNxxV9ccKwy8J2yzXCwWul3WpG8u9gLssczIvLvPqjyArNQcf6nF2gHorK0vbRq9qpEEn5yDuNIi471SGSN4po1CS3Eu3svVYzOXkDDvGTnHdyrWS4NcXF/wCtnocl6b4i5S3Fz2ThAhU8wgOc7seWKTBex8L8GabqWnwWsl3qUj9pdTxBwgXogB5CqS84yur3TjY3SWbps7MSm3XtFj7kDdwHdSNG4tutHtpLW3aCW0kbc1vcRCRM+IB6VrZcAxRodMu4eJNJ1m81D0K2hWWwjnkt7UbmzNjIx0J6V3izhnSY7riKfTLoxDSxGZLURALGWAwoPfy5+01n7/jC+v4LyGeaAR3XYhligC7RE25NuOmDVrY8ezXeqGTV7u1ht5oTHckacJRN4blHU8vdzrWsOJS8UaTFoWoJZrN2pe0juNxXGN4PL7K0crR7Ytzj8EnLHlWf424hste1yS/td0cCwJCnaIAWCg+tgchnPSrm4ltx2SyXAU9knq7fLypHGWZHps/YaMlax0SKvIyA+GB3UVFPobczdEfut8aKtbLhgvRr/QlbqPtqFqnDEGpvEz3Dxdmm0BUBz3+NSgJh+VNdzcfpmp6lN1NWJGduxQt9z2BjldQm+rX402/3PF/Fvbg+yNPjWi7acdZiKPSZv1hqnkS/sxsyPBlouAN8m0z3qgd5jTH/amdQ4JW0jLyS37p4xwof5q2Aupf1k0G7kA/zBplRnjr6mc44aGAs+GLe7JEL6mcD9WT+qnn4PVFZj99MD/Tp/VW3F44+TORUm2uxuHa3Tbe8AUZU2t35sVSjoef23CCzqrIdU2scZMCD+armL7nceATqFwvLmGjXl9tbUX1oEOy4c+AIrsOoW+9llcFR0O3rUJKe2JaNnYxh4Es4wd+qyD2ovxqvuuFtMiBH30uGPgkQ+Nelm501l5lCfNKVJLpYi3bY289gqav7jSUex5P/h3Tzy9MvefjAv8AVV481soCqbghVC/gxnkK1c1xZsSEtoyB4gU2kdvKpIS3XHQE9a6IxlF3dfuSk1oZBJLVC5jjmG9izf8AzByfGitY9omfVS26fnUVXMlyJahmjvooo7GETdaaPQ12iniIxIpffRRQFOGgUUU5joro7q7RSPUY6Oh9lNjr7q7RSBYlflN800hfke6iii9GCIsdKKKKQc//2Q==", "url": "https://www.youtube.com/watch?v=9uZauVOkTA0", "type": "video"}, "299": {"title": "Downtown Salt Lake City | Hotels, Restaurants, & Things to Do ...", "snippet": "", "uploaded": "", "thumbnail": "data:image/jpeg;base64,/9j/4AAQSkZJRgABAQAAAQABAAD/2wCEAAkGBwgHBgkIBwgKCgkLDRYPDQwMDRsUFRAWIB0iIiAdHx8kKDQsJCYxJx8fLT0tMTU3Ojo6Iys/RD84QzQ5OjcBCgoKDQwNGg8PGjclHyU3Nzc3Nzc3Nzc3Nzc3Nzc3Nzc3Nzc3Nzc3Nzc3Nzc3Nzc3Nzc3Nzc3Nzc3Nzc3Nzc3N//AABEIAEEAdAMBIgACEQEDEQH/xAAbAAABBQEBAAAAAAAAAAAAAAAGAAIDBAUBB//EAD8QAAIBAwIDAwgIAwgDAAAAAAECAwAEERIhBTFBE1FhBhQiMnFygZEjM0KSobHB8DRT0RUWJESCosLxNXOy/8QAGgEAAwEBAQEAAAAAAAAAAAAAAQIDAAQFBv/EACoRAAIBAwEHAwUBAAAAAAAAAAABAgMRIRIEBRMUMUFRFTJSM1NhgaEi/9oADAMBAAIRAxEAPwCQ+TEQ27JPitRnyaiB/h4yPZRn51w8SFJLqENjOnWKnPmqjU+nRjOSwr1eOl1ifP8Apjl7av8AQHHk1bn/AC4HwBpp8moulup/00doLaT6kxv7rg08RRDmi59tbmI/E3pNSS+oAH920H+VH3aS+TkbHC2uT7leg6I8eovzpoEYP1a0eah8QPc1T7rAI+TKjnZ/7KcPJ+2RfpbBieh5fpR45UnOgVGQh5g1ltEX1iH0mcfbVYAngEGT/hwB7tNPArb+Qv3aPuzhPNPnXOzhH2KfmKfxIPdG0fdAE8CttvoV+7VyHyb4a8eoo5PXSox+VF0sMT/ZA+AqA2kfeaDrU32sGG7topy92pAdNwSwViI4iffUVCeDWv8AKT7tGTWqd4qNrWMUyq0vBGW79sbvqsCH9jWv8pPuilRUYFzypU3FpeCfIbX8gNj7Q4GCPbVqOKULjA0nucVgML2309srxhtwWBAII51ZiivXtmuVdTCjBSwbOCd8Y5/91x82ekt0Lyzdjt5QQ6yaWHLB3FXobniceNF4+3Qtq/OhFZLvWytDcZHUR7fveiK/4R2Fmr28jdspGS8mzfgMUststhopT3TbMG1+zeg4zeIMTiKT/aa0BxWIWTXboUiRgrnIIBP/AHXn68PvZ1d4ZNaAHByAxbuC5379qLJQT5NyDcMHiJ+YrkrbRHGlHqbNs9RJ65XNMcYtiAVJIPXI/rTxxWA7DJPcCP60BeZzS3NwVm0BXdgMHcBsfvnUkTAqGtpZoiWK9oHCuTkjYd2Rmi6sbXRSNOpqz0Dvz+3P2hnuOBTDfQ9XUf6hQRaOkzSRvLIzRkpI3L09wuMcgSDn4cqYOIS24B7bGssMDLYKjc4JOelZVPA2nyGzX8AOO0X51E3EYB9sfMUPG8ukgVoiGZotTgxlAp7sNvnp+VOvby60Wa6RqMRkdFJIJ1HOOfQePKpy2hR7DKlc2W4nB1YfeFQvxW26MD8ax4b8uoYIFUDJA1ZB6jA8OvhUnnPnMUZkWJlkOF7J1OPE5P4UeZRlRNA8Vgzz/GlVLz3h3DiYLmG2L+t9NGmcfEE4pVuaRuCCVx5RTQtojEtzpGIu2VQIumQRk9O+pZOONHAiW0jNGzF3XsQTkdQRQqnEFmZhGEGpgSMFm264zt7fGrEiMsqW63CIjKCydntHgbnOc5qV3i6M536BdY8dmhbAFycKFzIe07Qk8zuhPdvmnSeUEk8Yt54gV0hWkAKliD62By+Bocjj7O3kaKZJiVGgspIBJ2Cg8+marvcXMIQz6CRsVTAJ79/bnlU76ngPEcQrg4Xxa8tkv2uLe1t3XXpnuQrBTyI5/jjcUR/2jYvwGdRf27lShJEmQcYJIPWvOrS8mglhzAuv1ihQMMkYHokHv67Vo3fF72WwmZ7eOF5WXNvDFp0pg9/eRyHcOVFqUnlDKqrG7ZWF7d3d7cWVr5zaTnSjLIhDHfPs5jxq7HZW0k0c1taRvwvsx5w2gMUbfVgYyDy5UPWHlY3DeH9jwuxudLkNI/bFPSAwcADYj49O+iyS/toLWbt7+8Tth2k6mcuHD41gYO4AzjvwaOL3Yz6AHBf+Y8Qu5IoZHtRK5jZB6DAMdO/LG/PxrUi86lETJBKH0GUARkkasZ/Ssfh9zaCUoyW0aA6clGyccuRxjOK3343O3EIWErJLbxOqzIdIUBWAA33yTzxvT1KqhK2nqQjnuQiPidxDcR2XC7iYIwaSbQe4nfPP4Vpi3uLiytZOzMculsIpIGjOQoYjn625GwIrOvfKDjHZLji12cyAAGQjbfNNtvKG+E6Je8TnELs6qGdtJbVgZA2PLG+aSTjbVYsrrFy/Z8euLuWWzm4ZcTRqT/h0j1yZA9YFdJzyyACNtjvWldRW0xgmt4rbzu3jBcCb6WJsk4xnxHTqfGrP95OJJdW/ZXA1Sysp0xIdYHeccsZ61l8a4rctZQXEFpYpeXksam4W0USFmyThmJ32G9S1xm7DWnEdiB1VpLjiyvvqUwxvg5PVoyd+e/fSodbye4xJI8kpEzuxYt2mceG/5Uq16f5F1S8ApZ/2N2E6PxK4to+cSR25aSTb24+ZqweEx2kL31xcF7U4RC2jntgMoJJH9KwI+ISs7AhTG2zJoGAO4bbdK1Yb+zjheOW1RwWDIpiXTjbuweedvGutu2SKsS3LXV1HFDFCqRKmdWNAGcHYD8qjSynt5o2kvNBVwNmIOOZwen41KL6OZS0DKjBcbDTg57qrzzwpl43VXCbkAkluWN6ipPU0hWgoaxeyhhuuH8Wtrua4VAkcE7q0QAOSxyOpXbffPjTuJm6uJIZr1bo3WMdmUGwx4745+HzoNSdI7dFSTXGxAfIAyBj94NX47pJbnXGJZWV1WEzFcAYwMnwqywg3xYuMss9wXghUDdYSR7f38vZT7tIrdlSaWQkN6QfcNnPQfvl03pvEpxCgllbU689J3+ffTOKXllxmG3a5litpUGAIom2G+MkL7K5abcrYHWlRfkdDJbxBDbXU8IdiCdOCDjfbPfmuXU/aXZumuEYBwdUoyMd53wTnPwrOSygaWJYuIWz4UMWLMPSPMbj2VdltktonhklifW2QVYnV+HKumatFXeSaUlmxr3eqWPzi0uWmRjk4O2eh8OWP3tYTjt8IY2S3nhZPRICAgLtkgMDufEnke+huFyk0CxO6xo2PQPMAZOfAnbPjT76/mVQ8Jcgt6ACk5Y8v1qLtJ2L612Ce/wCJScQuzM17dQIhZ4RNEuW552TAUnA9uayeIcWurqFOHzhwYmD9sIeycEDC7rsOec1hScZSZtN7auNGNaqcHUD39Kvx8YtpNSmYpKWA3Ax+fOhw9P8Aqw91PCYRcM8pLZbVVvlMkgwAzjWSAAOee/J+NKhi7neOci1e17MgH6WAM2cb5NKp8ODzcXiyWAVj5v7Kst6qe7SpV1sgdtvt+8v611PqD8aVKl7mRYPO090VYh5/GlSpuxiLinryfD8hVe39dfb/AEpUq1IDIG+sb21LB9cP/W360qVUqdAIfL9U3uj/AOqu2H8ZB8KVKodx11LKfxLew1k8f/8ALXXvf8RXaVVMdk+sb4fkKVKlUUMf/9k=", "url": "https://www.visitsaltlake.com/plan-your-trip/salt-lake-neighborhoods/salt-lake-city/downtown/", "type": "video"}, "300": {"title": "22 Things to Do in Salt Lake City, Utah - YouTube", "snippet": "", "uploaded": "", "thumbnail": "data:image/jpeg;base64,/9j/4AAQSkZJRgABAQAAAQABAAD/2wCEAAkGBwgHBgkIBwgKCgkLDRYPDQwMDRsUFRAWIB0iIiAdHx8kKDQsJCYxJx8fLT0tMTU3Ojo6Iys/RD84QzQ5OjcBCgoKDQwNGg8PGjclHyU3Nzc3Nzc3Nzc3Nzc3Nzc3Nzc3Nzc3Nzc3Nzc3Nzc3Nzc3Nzc3Nzc3Nzc3Nzc3Nzc3N//AABEIAEEAdAMBIgACEQEDEQH/xAAbAAABBQEBAAAAAAAAAAAAAAAEAAIDBQYBB//EADoQAAIBAwIDBAcGBQUBAAAAAAECAwAEERIhBTFBEyJRgQYyYXGRscEVIzNyofBCgtHh8RQ0UmJzNf/EABgBAAMBAQAAAAAAAAAAAAAAAAABAgME/8QAIREAAgEEAwEAAwAAAAAAAAAAAAECERIxQRMhUQMEFGH/2gAMAwEAAhEDEQA/AN1LD2TlGePUOnOux3U0Z7hTHuoq24ZasD33ck4xryfIdal+yIA7YVtCjJ55+FdN8dmFr0K3vpW2ZlG29EpfRk42fIwCOvSoY7e2h1DDPt1+VMaBVBcxsku2kgrqC5OwXPt653PLFZSabNF0WMsgWLtstue6Mc6rftWTJY8sZ04omaKRbNQXZSijMZbUQB7aDvLcdqkjTs6gAZ6b70kDHjiFpLbh7kAnp0Pup8HEbEGQ9kqMB4bn4+yq2AxZUSBdKAZBPPr8/nUKNBHIoBMirEqFgQSWDMeYOOu5B9nji+iS3HFoQuF05CkkkYwPDNKW4F5EAkqxRHfHX3VXyW0fYsqyRqxTSdsAU17bWx0SdzUTkYIGw5UUWgq9h73+iFkaQHSuT9Pjmql7pEkDoSXO/eHKi04f28jqO0kUhdeE6KVP6lBzxzNRJbwOjCUzELtqYgMTk5/ftppxQOrGw8ZdWJmw3vp03GJHP4zAewYoee2sztbrKxHPIoORUGrngeNaJRZm3JFuvHWUABz8aVVCWE8g1JESKVVZEm+RqkCxak0xsGGCrSaM8uv060lmjWQNrATAMmX1hcdAevlyzS+0LQDaVP6VGeI2vPXXNSXhtVUyEpOvaR5kQq5BfK6cb77HcD+tDxswWNSy9qEzqUgnbAPzqL7UtfE+zaufatqOXyotYXL0Jd+3uJWZtYUhUO2MaVJ/WmyIskJT7v1wdLMBtj20K3GLcNgAjPIZFdHFrQ7FwvjkUUl4Kq2yWJooJDvGrqwCgIXznc8s/wAOd+hIpqLap2oYB0BVVKHdu8unf3Yz151FJxOyRS5nQDxJwKqJvS/hCu4SZpmT1uzQt+tS3TJajXBfwkJLcMZVdyp0srKvuCg7Lt0x40OwLStrw7bciD7txigbP0i4bfJqglycZKkYI94oluJ2aJqMoAHPI2ppvKJktMLKs8cZSVFCqcp2mnDZPe6Z2xv0weVNQxtBKNasCDhtWdWWzkE8886zF56Z26PIlvECQQqF9gScb7cuv6VfW/FLSeISdppz6ynPPqKFKuBtUCZHk7ARCU5Z+QC50493KmSY7ADOJT3C3XRseXj0z4Z99cPELUD8ddvGmpxCykAZbhMdOmafaJyRNbjO6R+zPhXalN5Z5706jww1Kq7JK9o7YaPUIcEgg8wKZKtrCwEpSPPLW2K88HEhG6aZMshO4bGKkuLoXfeL6rk91XY7isP2X4dHAvT0FY4HGqNEdfFTmq/j3ELfg/D2upIFLZ0orHALeBPhVFwLiF1YWzxaEkUZd2VnXSB44O1Zr0o4vcXkoeSVWhQlIdbNgE7k7jPTy8jTf5Ca6yC+Dr/AmO/biN21xA+i7V9SEcue4A8PlWgb0ngismaexUXAyqsu6MfpXntnMltcdqiozLvs/q/p+/GiOPzQ3nDGu7C6JmTHbwj+D/tUqb9NHCJPecYuLs9peyhiSSqLyA8BRUFwkPCYlkJDT5lYDwxhf6+dYR71mfKkjPLflRDcTc2duvaE6FKt5sT9ceVKcbghKhsLO8a2jhuoWPaZ0wrkAluZG/so2H0/F2Gt7ywjWOQ4LRndfdWFa8aa3jjVgDE2tXB3Bxilwdf9Vxe1XOS8wJ3yTjff4b+ymuoik1Jm+tLSGTi0cU1zFFHCzO7FSduQ88H41rPt20aSKG3eCNNIODGe5nHP4n4GsVLBdxu/Zsn3rsXO5YAeAxvsfLNde3NpFJJI7DTjX15+HnmoX1pgHBPJq77jphP3EsE0e6luy04NZ77VvYJ10ShUIwdPID95qpu7iRQEQEE7erufLrVe3FezcrIGAU6dxgZpOU5djpFdHol36UW0UxSOKCZQPWJK+WK7XnaTROC5LoxOSGGk59x3rtVyTJtj4aqLgFjGTM0dxI5Jzrc9fYMcqkXgtvLEyQiWNiMa9WQPjUE0riWFlkzFIuot/wAQc/v4U+04hiLCsDjbNcKv9OroIj4VbQ2yQPK9wRjtC/J8ez6UJdTRxXPYG3jy7ZIChtZOeu/gf8VOzyyOGVwxZsYHMVY2vD4JlW7lGZFGlBn+ImmpNPsLU8GRbg/DjjME8EkmfUkPdPuP76UG6wjh89pr0/dtnJBB/wA+2tPc8Nu7VmZ1yQwKLkZNAGzsnQxvDNFKxIPJgM863jIhwMx6N8MsSk6cUCuRKB7MAAjB86rOO2Mr8XnFsqPHL95D2XLRjl5DFbSz9FrfvGK5kOcZD43xyoteAcOhZHmLdoAVDADBB/tWnIk6kOFVQy/AOCQXPDGkYGW4libQqt+HnqPE0XwThScLlDOva3vLvZAUbZH960MHALFbfsUnmAVz02UeFW8fD7dRElrLFlR3nl5t8azl9XouPzKpnjV31ADtCNwM79T8PlQl5dlCYZGDAqCQORNXHFLKWWR2gi7bIwMEAKepqrHBb59TTRsMsQB4DapUlsHFkMl5qiClR3dztQ8wW5cRrEraTrOVz+/7Vdw8Fk0GOSMHBOy+AHM1GnBngSS6R9WQNK432ovQWMoLThzvGx/0zHDkZAwOfvFKtjZ8Glktke6bRK2SVU8snI/SuUciFxsrrj/ax/8AgfktUUH4R/NSpUlgvZdcG/G8/oa0A/8Amr+ZfnSpVlMqBS8V9b4UFY83/K1KlWsMCkGWn4X8o+RqXin4EP5G+dKlT2Toks/4vcKbxv1P5BSpUtjWCx9HvX8m+tW0nrye76Gu0qzkaIDb8V6ZFz/fjSpVKBg99/un8vlXKVKmSf/Z", "url": "https://www.youtube.com/watch?v=a5JTDqdNH-o", "type": "video"}, "301": {"title": "Top 10 Reasons NOT to Move to Salt Lake City, Utah - YouTube", "snippet": "", "uploaded": "", "thumbnail": "data:image/jpeg;base64,/9j/4AAQSkZJRgABAQAAAQABAAD/2wCEAAkGBwgHBgkIBwgKCgkLDRYPDQwMDRsUFRAWIB0iIiAdHx8kKDQsJCYxJx8fLT0tMTU3Ojo6Iys/RD84QzQ5OjcBCgoKDQwNGg8PGjclHyU3Nzc3Nzc3Nzc3Nzc3Nzc3Nzc3Nzc3Nzc3Nzc3Nzc3Nzc3Nzc3Nzc3Nzc3Nzc3Nzc3N//AABEIAEEAdAMBIgACEQEDEQH/xAAbAAACAwEBAQAAAAAAAAAAAAAFBgADBAIBB//EADwQAAEDAwIEBAQDBwEJAAAAAAECAwQABRESIQYTMUEiUWFxFDKBkUJywQcVIzOhsfBTFiQ0NUNEc6LR/8QAGgEAAgMBAQAAAAAAAAAAAAAABAUCAwYBAP/EAC4RAAIBAwIDBwIHAAAAAAAAAAECAAMEERIhBTFhExQiMkFRoXGxFSMzQkPR8P/aAAwDAQACEQMRAD8AZFtrb/mIKD5K2rA7dojcgRkvhx9WNLaDkml63v37i95IuU90QGl6V6Rp1E9gR19+wpnd+BtkVCksJTHbUUrLSMq0gZA23OT/AHrRv+X4W59Jl04Ymc6iRCUdj+CnmuuIfO60NDXo8gSPpXblvkNSWkLAWV4IwrJ/zr9q2QJjqoDewbdO7qAfErPQbZA23rDB5bkz4t19EmWkrDj6FDQyjSQU756bbDJyTnrQIqPkwp7CiQMSiWuS1Pkofcmm3/EHCmMlWeWMAYGdIOofSrbgJ7lltyowWqWVK52lRSdkkgEjv0+tErS1EUyX5LKXXdRyM7Hc5x6A5H0HnQmWIdzvcopmyI0eJHbLJacUgNlR2JA2O+OtJrspbIWfOJpKN0W0+EbSW2VLF8ZE16WtpKG1DLSwFfw98jGOvnWeJJvbkOcuc3LZMlaJTRLROhBcwW/DuBp0+u5NDkwLtcsfvCY+xdf3oI5ebcOkNBBUSE/LkpSSCR1NUJucWVGvY4em3diZbm1uKW88pxMhKDhYAUSB0x2xkUB3ylnAJP8Asbwo3O/lHp8Q669OKGgU3JCy0n4TSCQpesg6zjyx17V2ly8odS0pMhbb8xRStKf5WkKyPynYjPegT0+0M2IXdtF+WgySwltyYtKwvGckasdxR7hm7yLtHEeYw428yyFLkBfi9AoDYH3P0FGWq951EAgD3x/cHr8QFLACgky20S1iDK+L+KUoFASt7ICzg5wFbg9M9vKuJE551YIWQAMCss65gOsJCJMgSHlNRtKQVPY/EkZ+XrucdCelWDSXSylaVuJ6pSc9s5+1aC2oJSTB3mL4td3NxVLhdI6SLlyFDBcOKqWtxY8Siaq+Phmd8HzSHwkqKSg7DGaipsNDaXHZDbSFDILignI+tGAKPSKGW5I3zOCk56mpRW2W9i4xEyWpzISrt3Hv0wfSpUTcUgcH7SwWV2d8GKPCz9xjsKjvRmm2UI1NoCiglR3JUc9BncAd6MvX16NIbYXHZWHFglSVeFBA3B2yfr/SkpM1cPTIbQEO5IyO5O2P6V1KcckslKQVOPp8TnkPxHFF1bUM5ZpoUqtjEJXLiua74betMaMkKSX0YC3B6HHhHljHvRCwXtqFDYDnN5aEHJGpXiGVDr1zsMdtPWlFplRSEhlxxH4EgE59SPKtbsv4S2SHBqTJUrlAHr02P0z/AGrpt6RXSs5rbVGXhziT46W2000RGQnQEOubqSBsrb5T371TcWrsW7nFEJDiLiyI6HmnwNASfmA6q28qW+HHRCmtOJJ3ODt196YpPFzTcrktsKStsJwNAwcZxvnw9aWcS4f2hCIuRt8RhZ1aYB1tgzTIuvEYiW1lFqbclwXkvOS1SEht4ISpCs9xkKwT29a6ZbQ+ud8Hw+i0C5r5dwnuyAtOggrVoAVtkEnI09dXbFVN3OE8w5ckNvfENqK1DUFZ8SV5Cc9Bp38+tYU8Rw30uZak4caUnAwQSpSjzAOxwtScA9DjsKRfgbKdqeMdeuY07xaYz2nxDEhmSw0Y0dEd9gzviGZCpCAheQE6QM52x19KrlJRZosp5DjDoQShtrPMLj6gAoq3I2GwBFcJv7za23DElBtsJ8LyCkkpJPcnrnzNXqRMu8EuwkMvJjI1KStQSpKQCcDHUjfc0ytrdrU6XwFbc/WAV+xrIWQ+IcoLhJlu39qZdJHxDjiF81CQByG9OPTT1Hbseo6tDK7XEtkmRdoxkSVvqUW0jK0IySjr8o8vt2wFUTVW6CU29pA5uFh4eIgg75HfofvWS1sfvCat+ZJPMcAKVdtsYTjsKb1KHaDJ2AisHQeWTD7VxmSHG5Ehxti3nCm1yXlancZIACcYOPT3JpbU9J4g4oD8aOlxYUFlKvkAHn6f5jtThJtcViOXZqlFuO2XShshOD3OO+RVPBsO3W2HJu81JQpf8RKVq6J3IAAxv6VWtVEVmA6CSFPJAMXZF3l264TWIMaK4jnZWUsHAXpAVjOMDI/XvUrPOdntSVmTbHJLrnjU5lQ69vDttUo5FpFRkSJB94KeWXkttAjmN7Fedh2ruwXoMSnWiltbBXyyl1RJSU5ycDz8qKyIb0eAie3Blvsr8AUy1zFE4BOB1+p2x9qzW7hqNFgS7jKckulZLqWENaXWxv8AhJ8R3xj7Uq4ndLUQIjQ6wp6G1OI0WO/qlyB+73RyENFOgo0hJ28/elTiF56Re5T3wq3kF4hJ6JyEjP8ATFMf7PYLLdtkW6LPbbbUrJU9F1LWeoJ8Q8Xb2wM1RejaodqW64/y1qytLm+nWdAUk4GyjoO3XfypRaXppuSh6QytSWqNxAD0Jpi2w5vOIkSJKm+UBsNKQrOfqBWXBcdmOuNhbuRkrUQDmnm5WBpPDAmE6BF/jIHUat0q6efL/wDalGehtwSFMpCEjlpVk/i3z7U3F+XoE53zADbhaunG2ISQ2hmBHehMNNrbSRJUFkjUCnIwf/In70l65ylLMNt4JbWNSmkFQQkkgdth/wDKaEzoiErtq3gmQp8q0EH5TyACSAe4ND51kTDuL7VvlvPAaVyP4ekRxpOUr33IKhnYY8vIdrxSgRm3lgoYYkDaG5V4uclppM6W+4lJBSF9M4ph/ZvIccYlh4cwcwpwfLJpMMqH8QYjzpQWzoS4s4QtY7JVnBpi4IuLFtVIZllSVuvLCQN+hJoHiTqKKYMutEbW2RAjr/7qnTUJ8A+JW2ygDOtWdk48+m3rXkKYzfW0Lt6kpkhClrYa30AHrnH96KXjh1sXFEgzI6pTdyTJS224sFLYVqWFZRgq2bx6hW/mHsthgcPSFiZMeLchlGHI7m4IVn/Txg4HU9D60a3E9JXSdsTwtRpOZsjTZL9xYtNwdCmX/CdeQvboBTA3ZXprKCWZQYiEuocC0OZIOw2PscGlS7T4T1zbfiPuvojqwA4U6yCCCcpAxg9jvTDwvaja7GqY48y/HlLLxVq0FsAAEZyc9O1VPxRGfw7Qc2pxvJG4gixm+W8064rUSVLXpPXuKlL8t6IqS4p5nUStRSpKlDKcnHTvXtOVr2hAJ+8CNGpO2rrKcgR22Vc5xGRg7pOdOSAdgdsdKJwpXFN9tLiLNbYYhJdX4ngFKUfIE/pSTJnLjsKba1FCQE60nZZJ6eor6R+zuVGf4ZisyJUfltOla0qd5bjG3zDzrD0lf9x2mqtUQqSRuImRrNe7hCnIYtwUIoxIU4vpjJP9KKtTeJH7fAmMw4TMZcgR2glKcuKwAEnbySfvT5ZbrY7RGRHeuQcXcX1rUopBKwdhr8tsfahYtUaZwyzbI94isORrk66hbiuoBWEkYPrmummANoyp06GrDLgZHvygq7M8WR4D8iXZ4LUNCCp1CVYyBkq6eeTSuk3Rm0rvSm3BbVO6Ry5GlxJzjAWQVEe5o1x/LdY4ftDH70U8pHOYfUh0nmePYkZ36d632G3sX39m0a2KuUaK78Qtauad+vlU0BQ+DaRahQZcsN89eW8XrQ3cLzzkWe3B96PpdUt14qSjfOw7k4H2q+zO3dESXPZtkWSiS8qOrKsaVLGdOAOm4O2KcuDXLPwXb+TIuDSn5MsoUptOrUkeEZ8hvnPrVluu9r4bZuKAWZDZu+WcKB0NrQg6h+UEj3FeZdRDMd5BKKL4RTzjl194k/7K8RzZC2kWqDmKpJU22rZBI26k7+9DpSLvbLmLbKjZnLwWkMHO6v1/zavp9hTFgKvrSbjEe+JkodbU+8cKSR3I323FKMqbHt37S4cmU+xyEY1LYJKE6gQNz61FlDAZlgoUmdhp5DbnvObxb+LULEiVAZbelLDKXULzpcXgDPrkih0ngbiudJjPGG1/uqA0kJWAPCT1P1OT3p0Whq2PuLm35uW3MuMZxllK8kBLyVFRydhjH2rM5dwq5cYBm4EoXEWY+HjpSrA+XfY58qn9Z7uyMCQo+ekTVcKcRtuttiK3qkSFJTodzhfUg+VVSbrcosWXYHytOpwh7krSpAGMkefbbBG9MPA3FD0fhW/KflIMhtJXH5qsqKiO2aQDIb1NygXFO6tTmSNyfWoqmTsN4LeU6VJCAPp1g+c28+6HVqKgsFSFFJUSCT59N8j6V7RKPcGkoPMbU2rJyMEj0/pipVvjHpFM1J/7f3V/YUJa/wCKd9xXtSuDlDuH+eVr/mq9zXQ+Rv2FSpUfWODKZ/Rv3/QV218qPavKlS9BKP5Gncjqn8orxX8tPsf71KlQMvnrXyV7/qewqVKsXnKq3mnqvxflqD/qe36VKlV+ktPklKPkT+UVrj/8ufqVKLpecxRefprL0/yWvy/qalSpV8Cn/9k=", "url": "https://www.youtube.com/watch?v=JSr_m2UJ-bo", "type": "video"}, "302": {"title": "Salt Lake City videos show 19 questionable cases where police", "snippet": "", "uploaded": "", "thumbnail": "data:image/jpeg;base64,/9j/4AAQSkZJRgABAQAAAQABAAD/2wCEAAkGBwgHBgkIBwgKCgkLDRYPDQwMDRsUFRAWIB0iIiAdHx8kKDQsJCYxJx8fLT0tMTU3Ojo6Iys/RD84QzQ5OjcBCgoKDQwNGg8PGjclHyU3Nzc3Nzc3Nzc3Nzc3Nzc3Nzc3Nzc3Nzc3Nzc3Nzc3Nzc3Nzc3Nzc3Nzc3Nzc3Nzc3N//AABEIAEEAdAMBIgACEQEDEQH/xAAbAAACAwEBAQAAAAAAAAAAAAAAAQIEBQMGB//EADAQAAEEAQIDCAEDBQEAAAAAAAEAAgMRBBIhBTFBBhMiMlFhcZEUUoGhM0JywfAk/8QAFwEBAQEBAAAAAAAAAAAAAAAAAAECA//EABsRAQEBAQEBAQEAAAAAAAAAAAABEQIDITES/9oADAMBAAIRAxEAPwD4ahWTC2+v2m2GPUNV18oKqFaMDLNXXyjuGe/2rgqoWm3CwxDqlml7w8msAKryYvdu0uDh1FirCYKiFZMLPdSjiiB8bXOHpdJgqIVruGe/2tnH7NMkw25cnEcFrS3WYjkAPA06qr9XSlB5xC3Xdng2Z8Yz+HvDWa7ZlNNi6r5SZwAPxoJxnYGmZ7Ghn5PjaXC/EK2A680GGhenk4BiShsWPkYjJotQmccwObIdiC0Vtsf3pKHsjmzyZscUDw/DjL5GudueZ0t/USAaA50p11OZtM15lCufjxnkT9oVDOxKFOwT4lFwCBIG6YFrrJEWRtcQNzSaLnZ/Pg4bxfHysqLvYWXqaBZ3HS1oufxPtdnuix442xMN0aAiafU8/VedWvj8cmweGMxOGtONI4udNO13ieTQ29BQAr59VqUV+N8JyOD5Yx8gtdbdTXt5FZ5FKwe/zZi97nyyO5ucbJV7B4Fn8TMzcOMSSwR63xlwD9PsD5v2UtWayVqDj/FPwDgjK/8AMYu6MfdM3ZVVem+XXmsyrRVKDaPaLieSzu8zJ72EV4DGwCw4OF0N9wFzi7QcUj1RxZZDHzGUju2Hxkkk7j3O3JZYJ0EdERedqI2srtJxc6o/zdTXx6H3BELaSSR5eSvcI7bcVwocbDAw5Y43jQ/JhLy01V+YcgSPheam84vnSg8aTSx358+kzqbFls/FjKY85MrpGta5zy4tZ5RZvb29EKu6QuNusmqQtoiUc010ij1O9upRVjAxWSNdJJKGBvl33XUYeRniR8JD447JJO9Dcmuf8K3g4rM7MgxoNtb2tOkdfr/S9p2kfj8P4S6F0PcwtZoa2JwGp5B5Gt+v11XD09Lz1JHLrrK+XHmVNgFFzuQ/lRJs780XtXRd3RNs0jTbXFp9tl2gz8zHyGZMOQ9szPK8HdVgglMa1b77vGzzytBfITddXHe/tUrsqbXgEahqb6EpxBhk8ZpvX4RlEm/ZSgrWLUHVqOnleymxvhtA5jcqc1Egj03XJxLnE0Bfom8EGjYKBE+iEiKKEXHRhaHDW3U3qLpbODlcEZYmg4jHY3Mb2SC/8SG8vlYgTtEe64A/heCJ8nC4ux7pm6SMqIRuiZ6hocdR9r9FjcSyDxviseOc6PuY/C2aXwNPqQBfP/qXnrUmSOjdqY9zXDkWmiuc85up/P3Wv2p4NFwXMjxY5WyP0ankP1UTy6Cv5+Vigb7rpLI+V2qSR7z6vcSVzJW+ZZPqyZAVEplHNVSTHqUgmLG6ByadZ0WW9LXQFn49f32uKkDyCsQhs7dSkILlYbA11PJIauc+O6Onjdh5FMo4u8xQhCgE+iEIEhCEDKiUIRR0SQhAwpFJCBhPqhCsFuP+kz4Xd/8AQf8ABQhbiMlCELA//9k=", "url": "https://www.sltrib.com/news/2020/10/09/salt-lake-city-releases/", "type": "video"}, "303": {"title": "Top 11 Things to Do in Salt Lake City, Utah - My Utah Parks", "snippet": "", "uploaded": "", "thumbnail": "data:image/jpeg;base64,/9j/4AAQSkZJRgABAQAAAQABAAD/2wCEAAkGBwgHBgkIBwgKCgkLDRYPDQwMDRsUFRAWIB0iIiAdHx8kKDQsJCYxJx8fLT0tMTU3Ojo6Iys/RD84QzQ5OjcBCgoKDQwNGg8PGjclHyU3Nzc3Nzc3Nzc3Nzc3Nzc3Nzc3Nzc3Nzc3Nzc3Nzc3Nzc3Nzc3Nzc3Nzc3Nzc3Nzc3N//AABEIAEEAdAMBIgACEQEDEQH/xAAcAAACAwEBAQEAAAAAAAAAAAAFBgAEBwIDAQj/xABCEAACAQMCAwQHBAYIBwAAAAABAgMABBEFIQYSMRMiQXEyUWFygZGhBxQzsSM0UrLB0RUkNWKis8LwFjZCQ3N0kv/EABkBAAMBAQEAAAAAAAAAAAAAAAIDBAEABf/EACIRAAMAAgICAgMBAAAAAAAAAAABAgMREjEEISJBE1FhM//aAAwDAQACEQMRAD8ARdM1WwgtLiaWSWK6RR2cTR7yEnfvDbAFa39nWvQAHRrtjDeDMsUL4wyHc8rdDvnasItzEewa9uMxq5SRV9RpksmFtdabeabdyz3FlcKnK4wOUHcg9MFdsUDlJNDN1bQ7cUWRstZuOzUrDJISn5kfWnfg64aXQ7ZnbJGVyfYSKTeJ9bh1RofuyFB/1FzgHbr40Njv76ysezs7odu0nMX5cYQDYDHt6+Qqd5E3pFdeHmxzyudI2mI7ikTi9zJHq1sO0BicT8m2648+mcn4Vf8As81S+1DTHbUXLvzZjLDcp0yfHrnrS/xJpvEN/qd9Nb2IWNo2jjIlALLn8/ZVfjqaVKnogyOsdzSXQoPeT2Oji5SWRxNK6rGXKhe7jII69OnStI4OTn4fgm9KRpypL9SGIBpUn4G1/UbHs40jTspXwGb0gRt+dPHBOi3WjcOx2eoxqsqTM2Acg75FblqVChPozk7t012MK7RKD1AqtP417u221VpTmpGPRQnqhOOtEZqoyilUGgZcRZr4LUBQMVcZMsB7a9ZExSggO9uObpX2rzp3qlaYfnXTgDzI0cbg4JJYCjsV40T4cAMBnuHxx9aEZRuqIfNRXT92VeUALjYDptV1UqWhUbl7Qz3GpRpaxrlZXyOZ1Pez6seFH+GHmudSE7D+qRKcsx65AyM9KVtI02LUbEOZX7ZXyVQgFfac9fGtC4dsbR9IaG6ViHY5YOVJ+VTpSmezk83Nmx8H16D2mSyWcU8+msCGKl+fdUUEjlzjxzVDVotXnuZ3tLC9aKZFdWgDFcn1Ub0u9s7yxubS35IpYyFbK8oYY2z49KP6Rex2lnHA7j9GOUBWyPrXNrl2edkivpCNp82p6fp5F7b6nDysSSyPgDzoff8AEC38It7O8upJucHkj52YfAZNPfEVtZ65Nai7eJ7SHmLQyJzB2PT5YFcwQWSoItPRByneOOMAAUE+Jh5/lbexDWRetA+DWtTezjjttL7Ixoq9pfThOY4/ZXmb54ri6sNdu4g0+tdih3K2NuEx7OZyxPmAKKLfWVi2dUAiUNhXlI38gKN2Go2GrWSyWZV4z6IAxirljlrciedJ/JaEH+jtY08CTSryS9J3a1umJdvdY4yfZ9fCpacR2txIbe7VrO5U4aOXYZ+PT40535to4nd8jBw2PCkriKfRdRIg1RyZMfo72NMSRDw5v2lon485F67MWZphaPeRfnXpLWbSatqnCVwoM0d5YN+G4yY2H5qfp501aPxXpmscsaSdhcn/ALMp9L3T0b8/ZUN4qjspm1XQVf0q+1y7d6pSwz87KDmi0IhMCiX8Tx+dMuo6BpsWjyvbxww3GAYzI7Fm33wM+rxoDHpV1Me1iQugYZYb46U2cs5Pc/QCWmWdL0sXA7O2WWS4MgCKqZUjbGPHOc1pfDnBk9tCoudRInJA+78/MFYgsQds+iM+Gc178G20VtYx20cc0dwGLSRgb5Dr4EYOPWTkY2q9qPEcdhDJ283MvZvnlmJUbKBk4BOcHqcg+PqZP7C5NdHMfDd7Hqk0/aJDbyKnKscZLE4BOc48t/lRRNNhEmJxdLGBuzXCjJ9WFH8aXJuNEK5hPac3Qhic/IUGuOJb2eV3l50iHoqkmCfPY+2lNtt/Hso/J6+VD7Fa2Npem4gedjjCRGQsq7D4k7eJ8a7vb+6jt5ZlVUWPflxzMw8cAUi/ZtPdG/1GWa4mndlTlEjlgCSTgDw2FM1/ZXWr/eYO0eJZEOwGSDn61YsSULk97IqyU6aha/oGk1uxnMt20AuJ1PI7XZ7qhgOigdNj4+HlTdo9tepAtzLcQ2ts8YZIlTlIzv06+sUsWnBwtsNFdtLzMrSrLtkjoVO+D8DR7U7uGytexWZufl7rOxJHnRvMtcZQp4XT5Uz5q94CyvzRqQcM8hJyvl0zSrq91p1xA6yXjGQD9G0QzyfL+dCJrxbi4kgu2LwGTIuEjywH93OKG3eqWMMUyX8jSOgK203bcuN9iVNPxqJ1VUdpJ+kfZ5ojGY7fLRn0llIwx8vCle+snhdjaZUZ3ic1cfUZLs81layzAbc8UOF+JwBVaWHUZvxTDAOnfk5j8lzTMufBS1rY3e0e1pxlrdnCIFu5AF2xLGHI9mSM1KonTjnv3r5/uQjH1NSvNaj9HexvtbHnwGiaQ+tgcH4U58PRQWtkGuAkIL82Thds4G2M+JOw8z1oJBdRq0SySBO0kWNSTjdiAPqaaLOKCKMtcgOQMGSWPmC/MhQD3lOAeq5O1eZ4aqqdfQxkEz3KNFp8CQBsFpZR3yQFwyxZycEDdiCPlSfxi0aTCBZFeJRyqzSBs7Z5ubbIOB4k5FaCkakFwjqCxOXAOGB3ADbcwbJBAOQnlWI/aVM0t7BCDnvu0xGw7QncY9YHUjY5r0UtsFvRxBxPbxanHHLF21mpHachIZvWVP8AvNahfS6InCF3qGkQQPFJAVjmxzMCx5cZO4OT08KwRovFDuPXTp9n8F1qlrq+lPO4tJIEfkQ79qHBUj1eiQa2sf2jEwvw5rX9Em4csVLMvKQfUp/iav8A/H7xSosU6mQbKiZZjuT0HnQyDh0doRHo08zqcFrkMR/iIX6Vens9T0/TpbhI7e2hjAzGjhPogwa3mdo9pOKdfnTMFlcxoejShbcHyLnJ+FDZptUuWLXN7axe4Hnf68q/Wlq51u9d27OSNV8GVNz7d/5VRluriUHtriR/NtvkNqz2dsZLj7hHzG+vLm4P7MlwIl/+EAP1q/a6HeOwax0NLceEjRKhHxkPPSbYxiW+tYcD9LMifNgP41tt3c5YxofM1lPRy9iQ/D+rzn+s3NsmThe+0xP5fnXa8Ow25le6uZLkDAQDuAH4bn50x3lx2eI4zhupI8PZQ29k7sa57x8P40vdbC0Dk06zC4+6QEeBaME/M1K7lnAfAOAKlZs7QK4i/VYP/NH++tadaf2wnu3n+bFUqUrxP8jH2emu/hXfvD/JNYTxd+uw+9L++alSrI7BroDr6QrSPsg/G1P3Yv8AVUqUV9GT2P13+GfIUH4r/wCX5PIfmKlSp0MMfNfD0qVKcLLmi/23pv8A7kP761ri/iN79SpQX9BSDLj9Yf3jVW9/XB5VKlCEC5/TqVKlCcf/2Q==", "url": "https://www.myutahparks.com/road-trips/salt-lake-city-ut", "type": "video"}, "304": {"title": "25 Things You Should Know About Salt Lake City | Mental Floss", "snippet": "", "uploaded": "", "thumbnail": "https://encrypted-tbn2.gstatic.com/images?q=tbn:ANd9GcQ6x8H03c9jnYShCJU-_K6GLiTbU13iSae4wKvQynTBKe2iRc77uGfF7B8", "url": "https://www.mentalfloss.com/article/71595/25-things-you-should-know-about-salt-lake-city", "type": "video"}, "305": {"title": "Salt Lake City | Utah Athletics", "snippet": "", "uploaded": "", "thumbnail": "https://encrypted-tbn0.gstatic.com/images?q=tbn:ANd9GcT9Y0a2dRQ41dei2RaQtsaT9cSSy3RiyL0ZilDZglZ27c-i8rzZwIrlG482", "url": "https://uteathletics.com/utah/saltlake.html", "type": "video"}, "306": {"title": "Transportation For America Salt Lake City - Can Do profile ...", "snippet": "", "uploaded": "", "thumbnail": "https://encrypted-tbn0.gstatic.com/images?q=tbn:ANd9GcSuameTjCRGbdS7zxtOfMLfamd69aiyo429XrpLQuWpbjqXczipoap3z-43gbI", "url": "https://t4america.org/maps-tools/local-successes/salt-lake-city/", "type": "video"}, "307": {"title": "SLC's Climate Plan | Sustainability - SLC.gov", "snippet": "", "uploaded": "", "thumbnail": "https://encrypted-tbn3.gstatic.com/images?q=tbn:ANd9GcR9cG_prfavjgYx_RPCE_hFcEjKWHUArwNl4fcoFQp12c8pQQ7XbmHtZs_N35A", "url": "https://www.slc.gov/sustainability/climate-positive/", "type": "video"}, "308": {"title": "100% Renewable Energy Community Goal | Sustainability", "snippet": "", "uploaded": "", "thumbnail": "https://i.ytimg.com/vi/65-809zZs5M/default.jpg", "url": "https://www.slc.gov/sustainability/100-renewable-energy-community-goal/", "type": "video"}, "309": {"title": "Salt Lake City Travel Guide - Expert Picks for your Vacation ...", "snippet": "", "uploaded": "", "thumbnail": "https://encrypted-tbn0.gstatic.com/images?q=tbn:ANd9GcRzXT6g-QDPVSXJtjNEzriKdK8Mjqw5MtNXLo1dtWQNf-jJFMowICTUWdWTLsoz", "url": "https://www.fodors.com/world/north-america/usa/utah/salt-lake-city", "type": "video"}, "310": {"title": "Emergency Management | (801) 799-3605 | bereadyslc ...", "snippet": "", "uploaded": "", "thumbnail": "https://encrypted-tbn0.gstatic.com/images?q=tbn:ANd9GcSaR6d9EA1nLWjKGRlWxdLvk1H3WVQ3J64xdW6TqKay5dsIoMGmPGQi73CU", "url": "https://www.slc.gov/em/", "type": "video"}, "311": {"title": "Fireworks Sales and Use | Fire Department - SLC.gov", "snippet": "", "uploaded": "", "thumbnail": "https://encrypted-tbn0.gstatic.com/images?q=tbn:ANd9GcRXT73euH0b1ypQwAiFhdUBV9QxTyPd_-I1ba02JagygILmtmmPznl05vGRBx0", "url": "https://www.slc.gov/fire/fireworks/", "type": "video"}, "312": {"title": "Mayor's Office of Diversity & Human Rights | (801) 535-7697 ...", "snippet": "", "uploaded": "", "thumbnail": "https://encrypted-tbn1.gstatic.com/images?q=tbn:ANd9GcTCvhBtJW2hIn5OJEmOn9xIh-Du5nVOyOgugmsCzwpsGWNHCSd3Z7j3U96hRHY", "url": "https://www.slc.gov/odhr/", "type": "video"}, "313": {"title": "Festivals & Special Events in Salt Lake City, Utah", "snippet": "", "uploaded": "", "thumbnail": "https://encrypted-tbn3.gstatic.com/images?q=tbn:ANd9GcQVcIeNrrEYXkAwDjM9LqpPzq9eYnNPGGP9CZPOF732jnXAXE8sjNCQSQ", "url": "https://www.visitsaltlake.com/events/festivals-and-special-events/", "type": "video"}, "314": {"title": "Salt Lake City, Utah - Things To Do - YouTube", "snippet": "", "uploaded": "", "thumbnail": "https://i.ytimg.com/vi/umrDtBECU3Y/default.jpg?sqp=-oaymwEECHQQQQ&rs=AMzJL3m_PU79JNNCs8UseCev0sruqKk0Tg", "url": "https://www.youtube.com/watch?v=umrDtBECU3Y", "type": "video"}, "315": {"title": "Careers 2020 | Fire Department - SLC.gov", "snippet": "", "uploaded": "", "thumbnail": "https://encrypted-tbn0.gstatic.com/images?q=tbn:ANd9GcT2_llw3os8B9rVEOqddDLtuaMeadoQr5OXstzJj0mBv9h9ulmuBdg3PuWXqJYQ", "url": "https://www.slc.gov/fire/careers-2020/", "type": "video"}, "316": {"title": "Salt Lake City is under curfew as a rally to protest death of ...", "snippet": "", "uploaded": "", "thumbnail": "https://encrypted-tbn0.gstatic.com/images?q=tbn:ANd9GcRQ_FoWbLyQIc8TgovZr1pKCbNc-KF0Kfd1U7Ro68V_hJxJLvlN-75Zouo", "url": "https://www.sltrib.com/news/2020/05/30/rally-protests-death/", "type": "video"}, "317": {"title": "Hyatt House Salt Lake City/Downtown", "snippet": "", "uploaded": "", "thumbnail": "https://encrypted-tbn2.gstatic.com/images?q=tbn:ANd9GcSJaGGVBl6YmAY1g8KSQvUemu32Y5ItLZuX5ecQxBIS1QJOXYQDDoQs12E", "url": "https://www.hyatt.com/en-US/hotel/utah/hyatt-house-salt-lake-city-downtown/slcxd", "type": "video"}, "318": {"title": "Women Veterans - VA Salt Lake City Health Care System", "snippet": "", "uploaded": "", "thumbnail": "https://encrypted-tbn2.gstatic.com/images?q=tbn:ANd9GcToh4Dmt4zf25vLlle76h-5_aaQo2pryP_HMAC6iG4R3LrsWXYGK9e0Rv_MVI34", "url": "https://www.saltlakecity.va.gov/services/women/index.asp", "type": "video"}, "319": {"title": "Recycling Can | Sustainability - SLC.gov", "snippet": "", "uploaded": "", "thumbnail": "https://encrypted-tbn2.gstatic.com/images?q=tbn:ANd9GcQSBbm-dHwX3uCw93yiVq-22UnXHGyA3myIxykNFP2A6Z4EV8mVobr8wCn7", "url": "https://www.slc.gov/sustainability/waste-management/curbside/recycling-can/", "type": "video"}, "320": {"title": "2020 State of the City Address | Mayor's Office - SLC.gov", "snippet": "", "uploaded": "", "thumbnail": "https://encrypted-tbn3.gstatic.com/images?q=tbn:ANd9GcQomz4PmI8gtjaRVNz1VEEBkUp565oamjbSj524QvtuvXXv9mjHiyq1vAY", "url": "https://www.slc.gov/mayor/2020/03/03/2020-state-of-the-city-address/", "type": "video"}, "321": {"title": "Billing & Insurance - VA Salt Lake City Health Care System", "snippet": "", "uploaded": "", "thumbnail": "https://encrypted-tbn2.gstatic.com/images?q=tbn:ANd9GcSaHztYQxNaGSMNn60mhVZSD8lSZFvSyPa7Eq9p5CNMMVahhXy-r0o7LXRM", "url": "https://www.saltlakecity.va.gov/patients/billing.asp", "type": "video"}, "322": {"title": "Regional Athletic Complex | Public Lands Division - SLC.gov", "snippet": "", "uploaded": "", "thumbnail": "https://encrypted-tbn0.gstatic.com/images?q=tbn:ANd9GcSHwuL0mgrTzdvO-ZUPSXojCKvvvuGIJQy2kNZpZkeGeEso7FuCY-OQbsA", "url": "https://www.slc.gov/parks/regional-athletic-complex/", "type": "video"}, "323": {"title": "Whole Health for a Whole Life - VA Salt Lake City Health Care ...", "snippet": "", "uploaded": "", "thumbnail": "https://encrypted-tbn3.gstatic.com/images?q=tbn:ANd9GcTldUeY3l5asTMH-rm-te94Vs5SdmzYQ7dhfDScyRwfM9Dkc02_mI44rOsd", "url": "https://www.saltlakecity.va.gov/services/Whole_Health.asp", "type": "video"}, "324": {"title": "COVID-19: Salt Lake Regional | Salt Lake City UT", "snippet": "", "uploaded": "", "thumbnail": "https://encrypted-tbn3.gstatic.com/images?q=tbn:ANd9GcQ5iiimWruAsrZIXIUIXnc0rPyN0cYwZUwwvl5pXv2EJm1GKMtlQ2yd_a8j", "url": "https://www.saltlakeregional.org/services-directory/covid-19", "type": "video"}, "325": {"title": "Community Connection Center \u2013 SLCPD - Salt Lake City ...", "snippet": "", "uploaded": "", "thumbnail": "https://encrypted-tbn1.gstatic.com/images?q=tbn:ANd9GcSfwlkal-nc7mP8ywagajJq6rODJgsN0qu9fhfmxZBm4JgYgMvcB2285so", "url": "http://www.slcpd.com/resources/ccc/", "type": "video"}, "326": {"title": "Travel Advisory | Salt Lake City International Airport", "snippet": "", "uploaded": "", "thumbnail": "https://encrypted-tbn1.gstatic.com/images?q=tbn:ANd9GcRHlrnUZ3NexttYQuzkmFhIP6zyLGCCYfN8w3cBCOzlSnPB_qRO5ALslUkN", "url": "https://slcairport.com/customer-assistance/travel-advisory-2/", "type": "video"}, "327": {"title": "Volunteer or Donate - VA Salt Lake City Health Care System", "snippet": "", "uploaded": "", "thumbnail": "https://encrypted-tbn3.gstatic.com/images?q=tbn:ANd9GcQac0tGVk6BY2F7JzVmuk1VadYdmTmmkeFvLmcNTgmOlufCIhDgNe2HS7Yx", "url": "https://www.saltlakecity.va.gov/giving/index.asp", "type": "video"}, "328": {"title": "Hyatt Place Salt Lake City Airport", "snippet": "", "uploaded": "", "thumbnail": "https://encrypted-tbn0.gstatic.com/images?q=tbn:ANd9GcRHj13shPFBgkLE6KEmQ_sGEKJVSARUZ0GJ9i-N9V8EJ-Zqm5NLFTTkIAU", "url": "https://www.hyatt.com/en-US/hotel/utah/hyatt-place-salt-lake-city-airport/slcza", "type": "video"}, "329": {"title": "Sworn Careers \u2013 SLCPD - Salt Lake City Police Department", "snippet": "", "uploaded": "", "thumbnail": "https://encrypted-tbn2.gstatic.com/images?q=tbn:ANd9GcQ822RvgSWZkaZhigE57eaDCfa3HWJ5PqPhwn2dYVOCGztND7zkffUQdjg", "url": "http://www.slcpd.com/careers/joinourteam/", "type": "video"}, "330": {"title": "Downtown SLC protest against police brutality escalates", "snippet": "", "uploaded": "", "thumbnail": "https://encrypted-tbn2.gstatic.com/images?q=tbn:ANd9GcTIe3APck6pVhwliX0HGTj24hs3DA2Gq5av-b4kcRRP-ARG3MhADooobFo", "url": "https://www.fox13now.com/news/local-news/demonstrators-gather-in-downtown-slc-to-protest-police-brutality", "type": "video"}, "331": {"title": "Whole Health for a Whole Life - VA Salt Lake City Health Care ...", "snippet": "", "uploaded": "", "thumbnail": "https://encrypted-tbn3.gstatic.com/images?q=tbn:ANd9GcTldUeY3l5asTMH-rm-te94Vs5SdmzYQ7dhfDScyRwfM9Dkc02_mI44rOsd", "url": "https://www.saltlakecity.va.gov/whole_health/", "type": "video"}, "332": {"title": "Salt Lake City protest halted after arrest of organizer - The Salt ...", "snippet": "", "uploaded": "", "thumbnail": "https://encrypted-tbn2.gstatic.com/images?q=tbn:ANd9GcSw4oMwe5cu85XDxHEUCMjC2f2C7H2AeJwTU8WtXvcfQk-1On0LjnRkXKc", "url": "https://www.sltrib.com/news/2020/07/02/salt-lake-city-protest/", "type": "video"}, "333": {"title": "Salt Lake County Treasurer | SLCo", "snippet": "", "uploaded": "", "thumbnail": "https://encrypted-tbn2.gstatic.com/images?q=tbn:ANd9GcQD2MbzPLSf4X6BadYkTc2CEuKTqFUjEbH8l2Cw72YI-Mq0flHDzm8_tDVn", "url": "https://slco.org/treasurer/", "type": "video"}, "334": {"title": "Salt Lake City | The Last of Us Wiki | Fandom", "snippet": "", "uploaded": "", "thumbnail": "https://encrypted-tbn1.gstatic.com/images?q=tbn:ANd9GcSYtA9ymu4Uw6TxH7KVN9AFgP1-Bdlx4Yqyh15WZXvzTJYlZfZfEKPNino", "url": "https://thelastofus.fandom.com/wiki/Salt_Lake_City", "type": "video"}, "335": {"title": "Salt Lake City - Hertz Car Sales", "snippet": "", "uploaded": "", "thumbnail": "https://encrypted-tbn2.gstatic.com/images?q=tbn:ANd9GcQq4bbp5PUy3OEmWxIOpk9RMKx9FQatLpIdd0Z9538AVk3PGgyNeYD5qzOO", "url": "https://www.hertzcarsales.com/salt-lake-city.htm", "type": "video"}, "336": {"title": "Salt Lake Issues Citywide Curfew Until Monday Morning After ...", "snippet": "", "uploaded": "", "thumbnail": "https://encrypted-tbn0.gstatic.com/images?q=tbn:ANd9GcTxC2LdSESptDKhOgTF-sIOx7jbXWpBB-xMk-I_WquU5-FpF5mV96zP9O_REtaL", "url": "https://www.kuer.org/justice/2020-05-30/salt-lake-issues-citywide-curfew-until-monday-morning-after-protests-turn-violent", "type": "video"}, "337": {"title": "Transit | Transportation - SLC.gov", "snippet": "", "uploaded": "", "thumbnail": "https://encrypted-tbn0.gstatic.com/images?q=tbn:ANd9GcQDRRPcRBuPHADogJifjkLlLXEw116TcCLkvVxbqctxJaIrboaMNEVgmUOh", "url": "https://www.slc.gov/transportation/transit/", "type": "video"}, "338": {"title": "News, Events & Media Home - VA Salt Lake City Health Care ...", "snippet": "", "uploaded": "", "thumbnail": "https://encrypted-tbn0.gstatic.com/images?q=tbn:ANd9GcTr7ALBPaw9PW0rEGTbchHQnGIbGGjAw_s1OjnTA2OC5HrB1648L68M3SWmJaqE", "url": "https://www.saltlakecity.va.gov/news/", "type": "video"}, "339": {"title": "Lime Scooters | Salt Lake City UT | Scoot Salt Lake", "snippet": "", "uploaded": "", "thumbnail": "https://encrypted-tbn3.gstatic.com/images?q=tbn:ANd9GcQKcLJcgbUC-Zrjt6i3kqrcrBa4utvpGKkL4j6k5ujrL7_K5POQ9fbv8Tk", "url": "https://www.visitsaltlake.com/plan-your-trip/getting-around/electric-scooters/", "type": "video"}, "340": {"title": "Fix The Bricks | Emergency Management - SLC.gov", "snippet": "", "uploaded": "", "thumbnail": "https://encrypted-tbn2.gstatic.com/images?q=tbn:ANd9GcQWijlHVTwrOOkOofg4eVmhRvlrti4vyo3WnBSZWLb7dU4y-obpEkDD1wMin_KA", "url": "https://www.slc.gov/em/fix-the-bricks/", "type": "video"}, "341": {"title": "Salt Lake City Holiday Events & Festivals - Visit Salt Lake City", "snippet": "", "uploaded": "", "thumbnail": "https://encrypted-tbn3.gstatic.com/images?q=tbn:ANd9GcSbyDIadhoiiG4FLwrt7lfrR6Zpd2Z311TA7lkYxtjzBIas4aWIZgSytLjb", "url": "https://www.visitsaltlake.com/events/holiday-events/?skip=24&startDate=10%2F08%2F2020&endDate=10%2F14%2F2020&sort=date", "type": "video"}, "342": {"title": "Allen Park | Public Lands Division - SLC.gov", "snippet": "", "uploaded": "", "thumbnail": "https://encrypted-tbn0.gstatic.com/images?q=tbn:ANd9GcQR-tOAK0IOlJouDa4bp9r4UpBD1X0-wi7Zws-e7ah4oMT49oi1NAy3jT3CsFY", "url": "https://www.slc.gov/parks/allenpark/", "type": "video"}, "343": {"title": "Family Fun & Kids Attractions | Things to Do in Salt Lake City", "snippet": "", "uploaded": "", "thumbnail": "https://encrypted-tbn2.gstatic.com/images?q=tbn:ANd9GcRSj0LZDWAZmZ873oAlboy7xYu-zohlUYvmujaSOE7rR2KD15XvJM8alsrq", "url": "https://www.visitsaltlake.com/events/kids-and-families/", "type": "video"}, "344": {"title": "Salt Lake City's Connectivity and 5G Future", "snippet": "", "uploaded": "", "thumbnail": "https://encrypted-tbn0.gstatic.com/images?q=tbn:ANd9GcRVc3jF34SVJ4Qzl8QQ5qD60Xf704KTu7-RoVzx10ei7gpRCqx7TwGfWw1LA20", "url": "https://slcecondev.com/2020/07/10/salt-lake-citys-connectivity-and-5g-future/", "type": "video"}, "345": {"title": "Pediatric Orthotic and Prosthetic Services | Shriners Hospitals ...", "snippet": "", "uploaded": "", "thumbnail": "https://encrypted-tbn1.gstatic.com/images?q=tbn:ANd9GcQWZoXP6xWsliGIBou2ujczduqL29i6flN2eIdbNaT-6CwBC95KH4YlBmk", "url": "https://www.shrinershospitalsforchildren.org/salt-lake-city/pediatric-orthotic-and-prosthetic-services2", "type": "video"}, "346": {"title": "The Salt Lake City International Airport & Bill Wyatt", "snippet": "", "uploaded": "", "thumbnail": "https://encrypted-tbn2.gstatic.com/images?q=tbn:ANd9GcQh8z-ebPkpaS0X6Kd23RF83mzzkFeJtRtlccPdTwQ8N5xueBTshRUUtg2ZPmQ", "url": "https://www.visitsaltlake.com/blog/stories/post/the-salt-lake-city-international-airport-bill-wyatt/", "type": "video"}, "347": {"title": "Salt Lake City Holiday Events & Festivals - Visit Salt Lake City", "snippet": "", "uploaded": "", "thumbnail": "https://encrypted-tbn3.gstatic.com/images?q=tbn:ANd9GcSzanjWKX14O0JMEjGs2zKt_SICqvGtCQVM_e841dTxC6oIeAgMfPeksDa-", "url": "https://www.visitsaltlake.com/events/holiday-events/", "type": "video"}, "348": {"title": "Utah Salt Lake City - International Trade Administration", "snippet": "", "uploaded": "", "thumbnail": "https://encrypted-tbn1.gstatic.com/images?q=tbn:ANd9GcT2BrJotYmEnMhPs51LnwHAig9UfEaflDA-UNB8sJYBOmETADhmEymkTl8", "url": "http://www.trade.gov/utah-salt-lake-city", "type": "video"}, "349": {"title": "Fine Dining in Salt Lake City, UT - The Melting Pot", "snippet": "", "uploaded": "", "thumbnail": "https://encrypted-tbn1.gstatic.com/images?q=tbn:ANd9GcTITROLKFV3WtJ_BE_dOPJXZAgIcRRv5jsQ2HcNc4dtSm8KLm_rUjNtEG_f", "url": "https://www.meltingpot.com/salt-lake-city-ut/", "type": "video"}, "350": {"title": "Salt Lake's 10 Best Public Parks - Visit Salt Lake City", "snippet": "", "uploaded": "", "thumbnail": "https://encrypted-tbn0.gstatic.com/images?q=tbn:ANd9GcRjIaiDKcj5P4d7J2BgFtwlJO1QNaRYpQYoZX1X0gnpgoMyejRc3jMktAM7", "url": "https://www.visitsaltlake.com/blog/stories/post/salt-lakes-10-best-public-parks/", "type": "video"}, "351": {"title": "Watch The Shadiest Real Housewives of Salt Lake City Are ...", "snippet": "", "uploaded": "", "thumbnail": "https://encrypted-tbn2.gstatic.com/images?q=tbn:ANd9GcQqVBW9yT9L0HeUXn4Tu8pUfoZjdaM3rZQCPVYaL1GnyUyK7zmmz7Ad985S", "url": "https://www.bravotv.com/the-real-housewives-of-salt-lake-city/season-1/videos/the-shadiest-real-housewives-of-salt-lake", "type": "video"}, "352": {"title": "Salt Lake City & County Building | Council District 4 - SLC.gov", "snippet": "", "uploaded": "", "thumbnail": "https://encrypted-tbn3.gstatic.com/images?q=tbn:ANd9GcQsgjlkSlFq2VnKA7BwlG08YKp142s3FtsTw6att2-mKMOoueOX26cNp28", "url": "https://www.slc.gov/district4/tour-district-4/city-and-county-building/", "type": "video"}, "353": {"title": "LiVe Well Center - Salt Lake City - Intermountain Healthcare", "snippet": "", "uploaded": "", "thumbnail": "https://encrypted-tbn0.gstatic.com/images?q=tbn:ANd9GcRspzFY8ivpOdyOCf72nT9p7s8UqyYysBuPOk4hMobQ6XFDoCyGoST0s_E", "url": "https://intermountainhealthcare.org/services/wellness-preventive-medicine/live-well-centers/salt-lake-live-well/", "type": "video"}, "354": {"title": "Local Food | Sustainability - SLC.gov", "snippet": "", "uploaded": "", "thumbnail": "https://encrypted-tbn2.gstatic.com/images?q=tbn:ANd9GcTUdlwEZjUYod7iclFKhq1RfGp4f_U3brQ2wYtEqdrlDvgddKK-aYjQKdSLxLV6", "url": "https://www.slc.gov/sustainability/local-food/", "type": "video"}, "355": {"title": "Salt Lake City News - August 10, 2020 - YouTube", "snippet": "", "uploaded": "", "thumbnail": "https://i.ytimg.com/vi/G_TNI59FPvI/default.jpg?sqp=-oaymwEECHQQQQ&rs=AMzJL3lo7L5smdDpgiCj5kd5x-t-qsFy2Q", "url": "https://www.youtube.com/watch?v=G_TNI59FPvI", "type": "video"}, "356": {"title": "Dr. Karen Zempolich, MD - Salt Lake City, UT - Gynecology ...", "snippet": "", "uploaded": "", "thumbnail": "https://encrypted-tbn1.gstatic.com/images?q=tbn:ANd9GcTHM7Z_nZLCGvKF7PWZaMC_KVLXUiT5UYj-sLFH8hFS9YsAUDPBo8eN8dQu", "url": "https://monarchwomenscancercenter.com/physicians/profile/Karen-Zempolich-MD", "type": "video"}, "357": {"title": "Salt Lake County Auditor | SLCo", "snippet": "", "uploaded": "", "thumbnail": "https://encrypted-tbn1.gstatic.com/images?q=tbn:ANd9GcRFste6SKxpucodXHsiJsoxoZkuErh_FpJejIkmWJQnroEh6ijCSzaSwCA", "url": "https://slco.org/auditor/", "type": "video"}, "358": {"title": "Orthopaedics | Shriners Hospitals for Children \u2014 Salt Lake City", "snippet": "", "uploaded": "", "thumbnail": "https://encrypted-tbn0.gstatic.com/images?q=tbn:ANd9GcQG9RqNq6woFivpKFrRrb1S-BXE-Qa5fGNwyCSr78I9u0YdePKZEque74M", "url": "https://www.shrinershospitalsforchildren.org/salt-lake-city/orthopaedics", "type": "video"}, "359": {"title": "UN Conference | Mayor's Office - SLC.gov", "snippet": "", "uploaded": "", "thumbnail": "https://encrypted-tbn3.gstatic.com/images?q=tbn:ANd9GcSt8PGy_anVkBgyBxRMAKTwfhdBXbPeF2mQqvBmg13gO6YlyE6D9opxd9r6", "url": "https://www.slc.gov/mayor/un-conference/", "type": "video"}, "360": {"title": "What's different about the new Salt Lake City airport ...", "snippet": "", "uploaded": "", "thumbnail": "https://i.ytimg.com/vi/ppzFW-vXxnA/default.jpg?sqp=-oaymwEECHQQQQ&rs=AMzJL3ntrQCAirVUvkv-FBtRro7AA9bFqA", "url": "https://www.youtube.com/watch?v=ppzFW-vXxnA", "type": "video"}, "361": {"title": "See The Lights in Salt Lake - Visit Salt Lake City", "snippet": "", "uploaded": "", "thumbnail": "https://encrypted-tbn3.gstatic.com/images?q=tbn:ANd9GcSN9eTDJ3B7DJNN_ro8rCyPkqQKFphEQ3ZOYCd5KHfuzQJ4wyjvwFVGUmY", "url": "https://www.visitsaltlake.com/blog/stories/post/see-the-lights-in-salt-lake/", "type": "video"}, "362": {"title": "Antelope Island State Park | Utah State Parks", "snippet": "", "uploaded": "", "thumbnail": "https://encrypted-tbn0.gstatic.com/images?q=tbn:ANd9GcSKwH-UDW9Qh1JTxUp24CgkNO9a1EDIaQTm6xTqIxnDnc2K6ie29gTDb0sR", "url": "https://stateparks.utah.gov/parks/antelope-island/", "type": "video"}, "363": {"title": "Salt Lake City | News & Resources | Dorsey", "snippet": "", "uploaded": "", "thumbnail": "https://encrypted-tbn3.gstatic.com/images?q=tbn:ANd9GcQ1Oqy7-zYCBLfgATSYbIooGKI_MiJNpT16-VyyccQ8Ka3xbuXVat8W_eQ", "url": "https://www.dorsey.com/newsresources/publications/careers/salt-lake-city", "type": "video"}, "364": {"title": "Genealogy Research | Salt Lake Family History Library", "snippet": "", "uploaded": "", "thumbnail": "https://encrypted-tbn2.gstatic.com/images?q=tbn:ANd9GcQXBNMe7iD3WbnsqdUxumzaCeMj1AE9CA4cbs9Nfon33RYOC_EtJ7FxnUER", "url": "https://www.visitsaltlake.com/things-to-do/genealogy/", "type": "video"}, "365": {"title": "COVID-19 | SLCo - Salt Lake County", "snippet": "", "uploaded": "", "thumbnail": "https://encrypted-tbn3.gstatic.com/images?q=tbn:ANd9GcRAxZOcgP_SW1CoJe1GrCKso3D8D2mrA8m7qSVqSSA4uF1avQWC8hJYOO0", "url": "https://slco.org/covid-19/", "type": "video"}, "366": {"title": "Salt Lake City | Tag | ArchDaily", "snippet": "", "uploaded": "", "thumbnail": "https://encrypted-tbn1.gstatic.com/images?q=tbn:ANd9GcQUBo71gerU_S74ZBBWHLjtGidyRxYFMLF9hgNGqY5-QEeVwhP2Xp4VA1E", "url": "https://www.archdaily.com/tag/salt-lake-city", "type": "video"}, "367": {"title": "Olympics in Salt Lake City | Mayor's Office - SLC.gov", "snippet": "", "uploaded": "", "thumbnail": "https://encrypted-tbn3.gstatic.com/images?q=tbn:ANd9GcTiyLmOgV3NMA8suY5kYFs7cAAw16wM-qrvPW0OBbO5Aenv2q3kz-jyxbKN", "url": "https://www.slc.gov/mayor/priorities/olympics-in-slc/", "type": "video"}, "368": {"title": "Subaru Car Service SLC & Auto Repair in Salt Lake City Utah", "snippet": "", "uploaded": "", "thumbnail": "https://encrypted-tbn0.gstatic.com/images?q=tbn:ANd9GcSR-gdOTm2cig-E7toLv00BZX0sa4Lmz9mSp8nzd42HwAiEsoIGxBqRz6g_", "url": "https://www.natewade.com/service/salt-lake-city-subaru-service-center.htm", "type": "video"}, "369": {"title": "SALT LAKE CITY Utah USA - YouTube", "snippet": "", "uploaded": "", "thumbnail": "https://i.ytimg.com/vi/AnxQvWqmFcw/default.jpg?sqp=-oaymwEECHQQQQ&rs=AMzJL3ljrv7m3puJXOH58hI6ZhHQpyrvkw", "url": "https://www.youtube.com/watch?v=AnxQvWqmFcw", "type": "video"}, "370": {"title": "Salt Lake City, UT In-Home Care Services | BrightStar Care", "snippet": "", "uploaded": "", "thumbnail": "https://encrypted-tbn3.gstatic.com/images?q=tbn:ANd9GcT2u54nu_AOntZd-xGIlcYtXxkAb2ylO0OJqr19ZIj4HPTSDlNDv7SVhig", "url": "https://www.brightstarcare.com/salt-lake-city-east", "type": "video"}, "371": {"title": "Multiple demonstrations Saturday night in downtown Salt Lake ...", "snippet": "", "uploaded": "", "thumbnail": "https://encrypted-tbn3.gstatic.com/images?q=tbn:ANd9GcSh07zZxmrNcmnhfI80QDW3XSW1wipc9Je8kvFClPQYXwRKts-4wGkEHzg", "url": "http://kutv.com/news/local/multiple-demonstrations-saturday-night-in-downtown-salt-lake-city", "type": "video"}, "372": {"title": "Salt Lake's Best Summer Events - Visit Salt Lake City", "snippet": "", "uploaded": "", "thumbnail": "https://encrypted-tbn3.gstatic.com/images?q=tbn:ANd9GcTNnXlAleg1eHjxpIa_G9UuewcK0mzKqosebHpU40c3j-J9mM12gkC-Hu6N", "url": "https://www.visitsaltlake.com/blog/stories/post/salt-lakes-best-summer-events/", "type": "video"}, "373": {"title": "Dr. Robert Bourne, MD - Salt Lake City, UT - Sports Medicine ...", "snippet": "", "uploaded": "", "thumbnail": "https://encrypted-tbn3.gstatic.com/images?q=tbn:ANd9GcRgKnZJELN38JyFJHZfdlk2wS7TkVNMhhG9jUWb4FwKQ7_txS30GZaG65s", "url": "https://mountainstarmedicalgroup.com/physicians/profile/Dr-Robert-Bourne-MD", "type": "video"}, "374": {"title": "A Bird's Eye View of Salt Lake - Visit Salt Lake City", "snippet": "", "uploaded": "", "thumbnail": "https://encrypted-tbn3.gstatic.com/images?q=tbn:ANd9GcSixVcnV6w28SEH5fJZYkzmvgbcDjD-q2UQuzp3vm0c7pexhophMHrBveo", "url": "https://www.visitsaltlake.com/blog/stories/post/a-birds-eye-view-of-salt-lake/", "type": "video"}, "375": {"title": "Live Music Salt Lake City - Visit Utah", "snippet": "", "uploaded": "", "thumbnail": "https://encrypted-tbn0.gstatic.com/images?q=tbn:ANd9GcQ0__DAG0Q4vK1_To1S6CuP4cu9g9NxYSZLP4mMWX900Nizz5ojKL4LQOrH", "url": "https://www.visitutah.com/articles/musical-tour-of-slc/", "type": "video"}, "376": {"title": "Visit Salt Lake - Home | Facebook", "snippet": "", "uploaded": "", "thumbnail": "https://encrypted-tbn0.gstatic.com/images?q=tbn:ANd9GcQFojljup28v490FLnFgb8e-muvJG7jGbtO9Cu07j01eOmuI17I--fLHTmV", "url": "https://www.facebook.com/VisitSaltLake/", "type": "video"}, "377": {"title": "Senior Transportation - Salt Lake County", "snippet": "", "uploaded": "", "thumbnail": "https://encrypted-tbn1.gstatic.com/images?q=tbn:ANd9GcRcxoKwuQ9yd6wjWxnas-fWz1h5pTZuv4HmdBzAneW0lJdop2fk6tjyQ0IzHAw", "url": "https://slco.org/aging-adult-services/senior-transportation/", "type": "video"}, "378": {"title": "2019 Salt Lake City Summer League | Utah Jazz - NBA.com", "snippet": "", "uploaded": "", "thumbnail": "https://encrypted-tbn1.gstatic.com/images?q=tbn:ANd9GcRqbGW1ITucbtEn17ncEyUEtJkOkX6PGyOzFAeV-LlDUAAuYmPfCP5c4cY", "url": "https://www.nba.com/jazz/summerleague/2019", "type": "video"}, "379": {"title": "SALT LAKE CITY TRAVEL GUIDE - YouTube", "snippet": "", "uploaded": "", "thumbnail": "https://i.ytimg.com/vi/tVBWHvrbPnQ/default.jpg?sqp=-oaymwEECHQQQQ&rs=AMzJL3nnCs0JFpAvLz7GBVJIKXwjfyL5zg", "url": "https://www.youtube.com/watch?v=tVBWHvrbPnQ", "type": "video"}, "380": {"title": "Salt Lake City, Utah - YouTube", "snippet": "", "uploaded": "", "thumbnail": "https://i.ytimg.com/vi/8J7lxq9g5Uc/default.jpg?sqp=-oaymwEECHQQQQ&rs=AMzJL3m2wO7CwPQTRQ2L4ks8AZpFwscLGQ", "url": "https://www.youtube.com/watch?v=8J7lxq9g5Uc", "type": "video"}, "381": {"title": "The Real Housewives of Salt Lake City Casting Tapes: Video ...", "snippet": "", "uploaded": "", "thumbnail": "https://encrypted-tbn2.gstatic.com/images?q=tbn:ANd9GcQqVBW9yT9L0HeUXn4Tu8pUfoZjdaM3rZQCPVYaL1GnyUyK7zmmz7Ad985S", "url": "https://www.bravotv.com/the-daily-dish/the-real-housewives-of-salt-lake-city-casting-tapes-video", "type": "video"}, "382": {"title": "Paul Mitchell The School Salt Lake City UTAH | Cosmetology ...", "snippet": "", "uploaded": "", "thumbnail": "https://encrypted-tbn1.gstatic.com/images?q=tbn:ANd9GcT6M-qnEiFNgZtvXAxRNCS8Kc8Fi_4N_7VHQqT9fYaIMg", "url": "https://paulmitchell.edu/saltlakecity", "type": "video"}, "383": {"title": "Salt Lake City, Utah, USA - YouTube", "snippet": "", "uploaded": "", "thumbnail": "https://i.ytimg.com/vi/yvAeaXILiRc/default.jpg?sqp=-oaymwEECHQQQQ&rs=AMzJL3lLuD0TAzposMTuGdH-MWJDKVUm_w", "url": "https://www.youtube.com/watch?v=yvAeaXILiRc", "type": "video"}, "384": {"title": "Watch Which Real Housewife of Salt Lake City Spends Over ...", "snippet": "", "uploaded": "", "thumbnail": "https://encrypted-tbn0.gstatic.com/images?q=tbn:ANd9GcQ69vC37nENLqLgMOYkyp4Q-PdRX_kMDk5ZoZfpc2HUD3RXrl5-xz58Z5Q", "url": "https://www.bravotv.com/the-real-housewives-of-salt-lake-city/season-1/videos/which-real-housewife-of-salt-lake-city-spends", "type": "video"}, "385": {"title": "Salt Lake City Public Library - Home | Facebook", "snippet": "", "uploaded": "", "thumbnail": "https://encrypted-tbn3.gstatic.com/images?q=tbn:ANd9GcQFQRwLPTLpg7ZgbbgDOMwZgfh4mHnutFIbIsY6eWU0ENl2j5oIh2g2IIJG", "url": "https://www.facebook.com/slcpl/", "type": "video"}, "386": {"title": "Parking Enforcement FAQ | MyStreet - SLC.gov", "snippet": "", "uploaded": "", "thumbnail": "https://encrypted-tbn3.gstatic.com/images?q=tbn:ANd9GcR4u_FE8gajsoXT5hZbfU41asXDcnjpkQNwx8mc_tCitqWhkyfUzJnz5jpm", "url": "https://www.slc.gov/mystreet/parking/parking-enforcement-faq/", "type": "video"}, "387": {"title": "Salt Lake City: A Downtown Story - YouTube", "snippet": "", "uploaded": "", "thumbnail": "https://i.ytimg.com/vi/VMSIi6yDlLA/default.jpg?sqp=-oaymwEECHQQQQ&rs=AMzJL3keFYivnltvVehLaDsnwrxNxG922Q", "url": "https://www.youtube.com/watch?v=VMSIi6yDlLA", "type": "video"}, "388": {"title": "History of Salt Lake City, Utah | Temple Square", "snippet": "", "uploaded": "", "thumbnail": "https://encrypted-tbn0.gstatic.com/images?q=tbn:ANd9GcTiYHvg-avKTHg7B4pUpgdkR2d77yz6AQNSDaoOtoXYn-IwPpcMNC6karVS", "url": "https://www.templesquare.com/explore/salt-lake-history/", "type": "video"}, "389": {"title": "Salt Lake City | University of Utah Gymnastics", "snippet": "", "uploaded": "", "thumbnail": "https://encrypted-tbn0.gstatic.com/images?q=tbn:ANd9GcTj5JDovY3fMTEzdwikw4IADrC5_AusPQo3h-kxhw5Jaej9iHMsVcrWmuY_", "url": "https://www.universityofutahgymnastics.com/utah/saltlake.html", "type": "video"}, "390": {"title": "Salt Lake City | Utah Men's Basketball - Runnin' Utes", "snippet": "", "uploaded": "", "thumbnail": "https://encrypted-tbn0.gstatic.com/images?q=tbn:ANd9GcTj5JDovY3fMTEzdwikw4IADrC5_AusPQo3h-kxhw5Jaej9iHMsVcrWmuY_", "url": "https://www.runninutes.com/utah/saltlake.html", "type": "video"}, "391": {"title": "Motion Analysis Center | Shriners Hospitals for Children ...", "snippet": "", "uploaded": "", "thumbnail": "https://encrypted-tbn1.gstatic.com/images?q=tbn:ANd9GcTzwG-UPr1ma3OwMw7cuv62-wZgPP4BA8leReVswSn7R_BXx60nrQG_jGY", "url": "https://www.shrinershospitalsforchildren.org/salt-lake-city/motion-analysis-center", "type": "video"}, "392": {"title": "Recreational Therapy - VA Salt Lake City Health Care System", "snippet": "", "uploaded": "", "thumbnail": "https://encrypted-tbn0.gstatic.com/images?q=tbn:ANd9GcSKt-YkDaEhgNaBidJZ89npA0ZJKYyGmTPT6jCXu4ELuC_GET_XY8ufufyA", "url": "https://www.saltlakecity.va.gov/services/rec_therapy.asp", "type": "video"}, "393": {"title": "Ski Resorts Near Salt Lake City - Best Skiing in Utah | Visit Utah", "snippet": "", "uploaded": "", "thumbnail": "https://encrypted-tbn1.gstatic.com/images?q=tbn:ANd9GcTFQfA8kkFnjMUa9d_0d-OyWHX_vkNR7Jj96NaHSnA36KkdMcHbM6XN4TMuOb0", "url": "https://www.visitutah.com/plan-your-trip/plan-your-ski-trip/utahs-easy-access/", "type": "video"}, "394": {"title": "21 officers medically treated, 41 arrests in downtown Salt Lake ...", "snippet": "", "uploaded": "", "thumbnail": "https://encrypted-tbn3.gstatic.com/images?q=tbn:ANd9GcTlf2XSs9VkwXqCL_FdlDsQxoIj2s4JBpDHf4z-BsbcDESEJHtdxzZmRwg", "url": "http://kutv.com/news/local/21-officers-medically-treated-41-arrests-in-downtown-salt-lake-city-riot", "type": "video"}, "395": {"title": "Flavors of Salt Lake City |", "snippet": "", "uploaded": "", "thumbnail": "https://encrypted-tbn2.gstatic.com/images?q=tbn:ANd9GcQr9ppZurkW3ZojGR1X4FEaWBaHW2_vd4grBaQK4eBBkmfR2mZqH4z1X3U", "url": "https://alfflavors.org/saltlakecity/", "type": "video"}, "396": {"title": "Passengers astounded by Salt Lake City's breathtaking new ...", "snippet": "", "uploaded": "", "thumbnail": "https://i.ytimg.com/vi/I1bu7Q6DOF4/default.jpg?sqp=-oaymwEECHQQQQ&rs=AMzJL3nA5-RVvNnLQ2MpJtxNMgaA7jBVXA", "url": "https://www.youtube.com/watch?v=I1bu7Q6DOF4", "type": "video"}}
