# Supplementary material for: An architecture for non-linear discovery of aggregated multimedia document web search results
Source: PeerJ Comput Sci. 2021 Apr 21;7:e449. doi: 10.7717/peerj-cs.449 (PMC8080422; doi:10.7717/peerj-cs.449)
Supplement: Supplemental Information 1 — We used each query cached file as the single experimental run. We calculated the mean from 5 iterations and again calculated the mean average of 5 iterations in the end. [file peerj-cs-07-449-s001.zip › QUERY_CACHE/snip_view7]

{"0": {"title": "Download Windows 10 Disc Image (ISO File) - Microsoft", "snippet": "You've been routed to this page because the operating system you're using won't support the Windows 10 media creation tool and we want to make sure you\u00a0...", "url": "https://www.microsoft.com/software-download/windows10", "type": "web"}, "1": {"title": "Get Windows 10 | Microsoft", "snippet": "There are two ways to get Windows 10. A short quiz will help you decide whether to buy Windows 10 to install on your current PC, or to buy a new Windows 10\u00a0...", "url": "https://www.microsoft.com/en-us/windows/get-windows-10", "type": "web"}, "2": {"title": "Buy & Download Windows 10 - Microsoft Store", "snippet": "Windows 10 Pro Get built-in protection from security threats at no extra cost with BitLocker, Windows Defender Antivirus and more. Access all your files, folders and apps from virtually anywhere on any device with remote desktop. Choose deferred updates so you can decide when and how to update your devices.", "url": "https://www.microsoft.com/en-us/store/b/windows", "type": "web"}, "3": {"title": "Explore Windows 10 OS, Computers, Apps, & More | Microsoft", "snippet": "All-encompassing security included. Windows 10 comes with a comprehensive suite of antivirus, firewall, ransomware protection, and Internet features, built-in with\u00a0...", "url": "https://www.microsoft.com/en-us/windows", "type": "web"}, "4": {"title": "Download Windows 10 - Microsoft", "snippet": "Create Windows 10 installation media \u00b7 Select Download tool, and select Run. You need to be an administrator to run this tool. \u00b7 On the License terms page, if you\u00a0...", "url": "https://www.microsoft.com/en-us/software-download/windows10%20", "type": "web"}, "5": {"title": "Download Windows 10 Home | Microsoft", "snippet": "Windows 10 Home (Download). Wish list.", "url": "https://www.microsoft.com/en-us/p/windows-10-home/d76qx4bznwk4", "type": "web"}, "6": {"title": "Software Download - Microsoft", "snippet": "Windows 10 \u00b7 Windows 8. Windows 8.1 \u00b7 Windows 7. What's new. Surface Duo \u00b7 Surface Laptop Go \u00b7 Surface Pro X \u00b7 Surface Go 2 \u00b7 Surface Book 3 \u00b7 Microsoft\u00a0...", "url": "https://www.microsoft.com/en-us/software-download/", "type": "web"}, "7": {"title": "How to Use Windows 10 Latest Features | Microsoft", "snippet": "How to use Windows 10 \u00b7 Windows timeline screen showing past searches and applications Return to past activities in your timeline \u00b7 Photo editing tool dropdown\u00a0...", "url": "https://www.microsoft.com/en-us/windows/features", "type": "web"}, "8": {"title": "Create installation media for Windows - Microsoft Support", "snippet": "Sep 16, 2020 \u2014 Windows 10 (Then select Download tool now.) Important. Back up your files before you install or reinstall Windows on your PC. Learn how for\u00a0...", "url": "https://support.microsoft.com/en-us/help/15088/windows-10-create-installation-media", "type": "web"}, "9": {"title": "Windows 10 is still free to download. Here's how to get the ...", "snippet": "Aug 24, 2020 \u2014 Windows 7 users who don't upgrade to the new version will no longer be able to get Microsoft's security updates or fixes, or technical support for\u00a0...", "url": "https://www.cnet.com/how-to/how-to-download-windows-10-for-free-now-that-windows-7-is-dead/", "type": "web"}, "10": {"title": "Buy Windows 10 Pro for Business - Microsoft", "snippet": "Simple, flexible management. Windows 10 Pro simplifies identity, device and application management so you can focus on your business. With intuitive control\u00a0...", "url": "https://www.microsoft.com/en-us/p/windows-10-pro/df77x4d43rkt", "type": "web"}, "11": {"title": "Here's how you can still get a free Windows 10 upgrade | ZDNet", "snippet": "Sep 28, 2020 \u2014 Microsoft's much-hyped free upgrade offer for Windows 10 ended in four years ago, right? Not exactly. It's September 2020 and my readers\u00a0...", "url": "https://www.zdnet.com/article/heres-how-you-can-still-get-a-free-windows-10-upgrade/", "type": "web"}, "12": {"title": "Windows 10 review - The Verge", "snippet": "Jul 28, 2015 \u2014 Microsoft's built-in apps show what's possible, and I hope that Windows 10 will finally encourage developers to create better ones. Microsoft is\u00a0...", "url": "https://www.theverge.com/2015/7/28/9045331/microsoft-windows-10-review", "type": "web"}, "13": {"title": "Microsoft Windows 10 Review | PCMag", "snippet": "Windows 10 is available to most users in just two editions: Home and Pro, with 32-bit and 64-bit options for each, though Microsoft is phasing out 32-bit versions.", "url": "https://www.pcmag.com/reviews/microsoft-windows-10", "type": "web"}, "14": {"title": "Windows 10 - Wikipedia", "snippet": "Windows 10 is a series of operating systems developed by Microsoft and released as part of its Windows NT family of operating systems. It is the successor to\u00a0...", "url": "https://en.wikipedia.org/wiki/Windows_10", "type": "web"}, "15": {"title": "What's new in the Windows 10 Creators Update - Windows Blog", "snippet": "Apr 11, 2017 \u2014 Currently, we've got some great offers on Windows 10 PCs from Microsoft Store \u2013 you can save up to 33% on select PCs, including Dell\u00a0...", "url": "https://blogs.windows.com/windowsexperience/2017/04/11/whats-new-in-the-windows-10-creators-update/", "type": "web"}, "16": {"title": "Microsoft Windows 10 Home | Download ... - Amazon.com", "snippet": "Microsoft Windows 10 Home | Download \u00b7 Windows 10 delivers comprehensive protection \u2013 including antivirus, firewall, internet protections, and more \u00b7 3D in\u00a0...", "url": "https://www.amazon.com/Microsoft-Windows-10-Home-Download/dp/B01019BM7O", "type": "web"}, "17": {"title": "Microsoft Windows 10 Installation / Media Creation Tool ...", "snippet": "Sep 14, 2020 \u2014 Download Media Creation Tool. The media creation tool can be used to upgrade your current PC to Windows 10 or to create a USB or DVD\u00a0...", "url": "https://www.techspot.com/downloads/6734-windows-10-installation-tool.html", "type": "web"}, "18": {"title": "Download Windows 10 Education at No Cost | OnTheHub", "snippet": "With more features than Home or Pro, Windows 10 Education is Microsoft's most robust version - and students at participating schools* can download it at no cost.", "url": "https://onthehub.com/download/free-software/windows-10-education-for-students/", "type": "web"}, "19": {"title": "microsoft/PowerToys: Windows system utilities to ... - GitHub", "snippet": "This PowerToy requires Windows 10 1903 (build 18362) or later. Installing and running Microsoft PowerToys. Requirements. Windows 10 1803 (build 17134)\u00a0...", "url": "https://github.com/microsoft/PowerToys", "type": "web"}, "20": {"title": "What is Microsoft Windows 10? Definition from WhatIs.com", "snippet": "Windows 10 is a Microsoft operating system for personal computers, tablets, embedded devices and internet of things devices. Microsoft released Windows 10 in\u00a0...", "url": "https://searchenterprisedesktop.techtarget.com/definition/Windows-10", "type": "web"}, "21": {"title": "How to Get Windows 10 for Free (or Under $30) | Tom's ...", "snippet": "Aug 5, 2020 \u2014 If you need Windows for a PC build, Microsoft charges a whopping $139. Here's how to get Windows 10 free or at least cheap.", "url": "https://www.tomshardware.com/reviews/get-windows-10-free-or-cheap,5717.html", "type": "web"}, "22": {"title": "Windows 10: A guide to the updates | Computerworld", "snippet": "The launch of a major Windows 10 update isn't the end of a process \u2014 it's really just the beginning. As soon as one of Microsoft's twice-yearly feature updates is\u00a0...", "url": "https://www.computerworld.com/article/3199077/windows-10-a-guide-to-the-updates.html", "type": "web"}, "23": {"title": "Microsoft Windows 10 Pro (32/64-bit, Download) FQC-09131 ...", "snippet": "Microsoft Windows 10 Pro Overview.", "url": "https://www.bhphotovideo.com/c/product/1173368-REG/microsoft_fqc_009131_microsoft_windows_10_pro.html", "type": "web"}, "24": {"title": "Microsoft Windows - Best Buy", "snippet": "The best Windows ever keeps getting better. With fast and hardworking features \u2014 and new ways to interact with your computer \u2014 Windows 10 can help you be\u00a0...", "url": "https://www.bestbuy.com/site/microsoft/windows/pcmcat748301742178.c?id=pcmcat748301742178", "type": "web"}, "25": {"title": "Microsoft Windows 10 Home - Full Retail Version 32 & 64-Bit ...", "snippet": "Buy Microsoft Windows 10 Home - Full Retail Version 32 & 64-Bit (Download) with fast shipping and top-rated customer service. Newegg shopping upgraded \u2122", "url": "https://www.newegg.com/microsoft-windows-10-home-full-version-32-64-bit/p/N82E16832588506", "type": "web"}, "26": {"title": "How to Get Windows 10 for Free | Digital Trends", "snippet": "4 days ago \u2014 If you legitimately purchased and no longer use these older versions, Microsoft's Windows 10 activation servers will accept Windows 7 and\u00a0...", "url": "https://www.digitaltrends.com/computing/how-to-get-windows-10-for-free/", "type": "web"}, "27": {"title": "Microsoft releases Windows 10 Build 20231 with improved ...", "snippet": "4 days ago \u2014 The latest Windows 10 build for Insiders in the Dev Channel introduces a couple of new features. First up in Build 20231 is a new page in the\u00a0...", "url": "https://betanews.com/2020/10/07/windows-10-build-20231/", "type": "web"}, "28": {"title": "How to upgrade to Windows 10 using the Microsoft Windows ...", "snippet": "Sep 15, 2020 \u2014 Systems that were not previously upgraded during the free upgrade period will be subject to purchasing a Windows 10 License from Microsoft\u00a0...", "url": "https://www.dell.com/support/article/en-us/sln298917/how-to-upgrade-to-windows-10-using-the-microsoft-windows-10-media-creation-tool", "type": "web"}, "29": {"title": "Windows 10: the best Windows OS | TechRadar", "snippet": "Jul 6, 2020 \u2014 Windows 10 is one of the most versatile OS Microsoft has ever made, and it's an operating system like no other. Instead of rolling out a\u00a0...", "url": "https://www.techradar.com/reviews/pc-mac/software/operating-systems/windows-10-1267364/review", "type": "web"}, "30": {"title": "Microsoft Windows 10 Pro 64-bit (OEM Software) - Walmart ...", "snippet": "About This Item \u00b7 Includes all features of Windows 10 Home with enterprise-level security \u00b7 Domain Join, Azure AD Join, and Group Policy \u00b7 BitLocker & Enhanced\u00a0...", "url": "https://www.walmart.com/ip/Microsoft-Windows-10-Pro-64-bit-OEM-Software/46370761", "type": "web"}, "31": {"title": "Microsoft Windows 10 Home 64-bit (OEM Software) - Walmart ...", "snippet": "To acquire Windows software with support provided by Microsoft please see our full package \"Retail\" product offerings. Windows 10 Home Key Features: Windows\u00a0...", "url": "https://www.walmart.com/ip/Microsoft-Windows-10-Home-64-bit-OEM-Software/46370759", "type": "web"}, "32": {"title": "Windows 10 | Microsoft Wiki | Fandom", "snippet": "Windows 10 (codenamed Threshold) is a personal computer operating system developed by Microsoft as part of the Windows NT family of operating systems.", "url": "https://microsoft.fandom.com/wiki/Windows_10", "type": "web"}, "33": {"title": "Microsoft Windows 10 Upgrade: A step-by-step procedure ...", "snippet": "After upgrading to Windows 10, Microsoft allows users to go back within 30-days to their previous version of Windows 7 SP1 or Windows 8.1. 1. Verify that the\u00a0...", "url": "https://support.lenovo.com/us/en/solutions/HT104203", "type": "web"}, "34": {"title": "Microsoft Tells Windows 10 Users To Try Turning It Off And On ...", "snippet": "Jul 27, 2020 \u2014 Now Windows 10 Pro and Enterprise users are being given the same advice, by Microsoft support, in a bizarre case of real-life mimicking fiction\u00a0...", "url": "https://www.forbes.com/sites/daveywinder/2020/07/27/microsoft-tells-windows-10-users-to-try-turning-it-off-and-on-again-sandbox-tech-support-it-crowd/", "type": "web"}, "35": {"title": "Download Windows 10 - latest version", "snippet": "Although Microsoft's original Windows upgrade offer has largely ended, it is still possible to upgrade to 10 for free by various means. Users of assistive\u00a0...", "url": "https://windows-10.en.softonic.com/download", "type": "web"}, "36": {"title": "Microsoft Windows 10 for Personal Use (Work at Home ...", "snippet": "Windows 10 Education is only available for education customers in volume licensing programs. Windows 10 Education includes features from Windows 10\u00a0...", "url": "https://tech.rochester.edu/software/microsoft-windows-10-for-personal-use/", "type": "web"}, "37": {"title": "Windows 10 PowerToys: A cheat sheet - TechRepublic", "snippet": "Sep 30, 2020 \u2014 Microsoft's acknowledgement of this force of human nature is the Windows 10 PowerToys download. A set of slightly unusual free Windows tools\u00a0...", "url": "https://www.techrepublic.com/article/windows-10-powertoys-a-cheat-sheet/", "type": "web"}, "38": {"title": "With Windows 10, Microsoft Blatantly Disregards User Choice ...", "snippet": "Aug 17, 2016 \u2014 Microsoft had an ambitious goal with the launch of Windows 10: a billion devices running the software by the end of 2018. In its quest to reach\u00a0...", "url": "https://www.eff.org/deeplinks/2016/08/windows-10-microsoft-blatantly-disregards-user-choice-and-privacy-deep-dive", "type": "web"}, "39": {"title": "Microsoft Windows 10 for Business - SoftwareONE", "snippet": "With Windows 10, first released in 2015 Microsoft introduced its first platform with a comprehensive operating system. Windows 10 is running on desktops,\u00a0...", "url": "https://www.comparex-group.com/web/microsites/microsoft/products/os/windows/windows-10.htm", "type": "web"}, "40": {"title": "What is Windows 10 S and how is it different from regular ...", "snippet": "May 3, 2017 \u2014 Windows 10 S is Microsoft's answer to the success of Google's Chromebooks in the education sector. Chromebooks are affordable laptops that\u00a0...", "url": "https://www.theguardian.com/technology/2017/may/03/windows-10-s-microsoft-faster-pc-comparison", "type": "web"}, "41": {"title": "Microsoft's Software Is Malware - GNU Project - Free Software ...", "snippet": "In Windows 10, the universal back door is no longer hidden; all \u201cupgrades\u201d will be forcibly and immediately imposed. Microsoft has backdoored its disk encryption.", "url": "https://www.gnu.org/proprietary/malware-microsoft.en.html", "type": "web"}, "42": {"title": "Microsoft\u00ae Windows 10 Compatible Models | Brother", "snippet": "Oct 1, 2020 \u2014 Driver Support Information. There are two types of drivers compatible with Microsoft\u00ae Windows 10. right arrow Brother original driver. Brother\u00a0...", "url": "https://support.brother.com/g/s/id/os/windows.html", "type": "web"}, "43": {"title": "Game Better with Xbox on Windows 10 | Xbox", "snippet": "Take PC gaming to the next level with Xbox on Windows 10. ... Microsoft Flight Simulator. LEARN MORE. Windows 10 is the best platform for PC gaming.", "url": "https://www.xbox.com/en-US/pc-gaming", "type": "web"}, "44": {"title": "Why Should I Bother with a Microsoft Account for Windows 10 ...", "snippet": "The new Windows 10 Microsoft Family system lets you monitor or control your child's computing activity. When your child has a Microsoft account, he's subject to\u00a0...", "url": "https://www.dummies.com/computers/operating-systems/windows-10/why-should-i-bother-with-a-microsoft-account-for-windows-10/", "type": "web"}, "45": {"title": "Which Versions of Microsoft Office Work on Windows 10 ...", "snippet": "According to the Windows Compatibility Center, Office 2013, Office 2010, and Office 2007 are compatible with Windows 10. Older versions of Office are not\u00a0...", "url": "https://eccitsolutions.com/which-versions-of-microsoft-office-work-on-windows-10/", "type": "web"}, "46": {"title": "Windows 10: Complete Coverage Of Microsoft's Newest OS", "snippet": "The July 29 release date is Windows 10 is rapidly approaching and as with any new release Microsoft operating system release, the excitement is papable.", "url": "https://www.crn.com/windows-10-complete-coverage-of-microsofts-newest-os.htm", "type": "web"}, "47": {"title": "Microsoft Windows 10 Education Upgrade for U of I Students ...", "snippet": "Eligibility: UIC Students, UIS Students, UIUC Students, University High - Urbana and WebStore Administrators. Quantity: Microsoft Windows 10 Education Upgrade\u00a0...", "url": "https://webstore.illinois.edu/shop/product.aspx?zpid=2899", "type": "web"}, "48": {"title": "Reviewed: Windows 10 October 2020 Update inches in the ...", "snippet": "Sep 21, 2020 \u2014 Microsoft's fall update to Windows 10, the Windows 10 October 2020 Update (20H2), improves the Alt+Tab functionality, makes the Start menu\u00a0...", "url": "https://www.pcworld.com/article/3574951/reviewed-windows-10-october-2020-update-inches-in-the-right-direction.html", "type": "web"}, "49": {"title": "Windows 10: Release Date, Editions, Features, and More", "snippet": "Jul 14, 2020 \u2014 Cortana, Microsoft's mobile personal assistant, is now part of Windows 10, even on desktop computers. Windows 10 welcome screen. \u00a9 Microsoft.", "url": "https://www.lifewire.com/windows-10-2626217", "type": "web"}, "50": {"title": "Microsoft Windows 10 Professional 32Bit/64Bit English INTL ...", "snippet": "Microsoft Windows 10 Professional 32Bit/64Bit English INTL for 1 PC laptop/ User: 32 and 64 Bits on USB 3.0 Included - Full Retail Pack. Visit the Microsoft Store.", "url": "https://www.amazon.in/Microsoft-Windows-Professional-English-laptop/dp/B0111YEG44", "type": "web"}, "51": {"title": "Your Phone Companion - Link to Windows - Apps on Google ...", "snippet": "You love your phone. So does your PC. Get instant access to everything you love on your phone, right on your PC. To get started, Install the Your Phone\u00a0...", "url": "https://play.google.com/store/apps/details?id=com.microsoft.appmanager&hl=en_US&gl=US", "type": "web"}, "52": {"title": "How to upgrade to Microsoft Windows 10 - CNBC.com", "snippet": "Jan 14, 2020 \u2014 How to upgrade to Windows 10. Microsoft's tool will guide you through the upgrade to Windows 10. Todd Haselton | CNBC.", "url": "https://www.cnbc.com/2020/01/14/how-to-upgrade-to-microsoft-windows-10.html", "type": "web"}, "53": {"title": "Microsoft Showcase: Windows 10 - PC Connection", "snippet": "With more than 400 million monthly active devices now running Windows 10, enterprises are moving faster than ever to the most secure Windows. Microsoft\u00a0...", "url": "https://www.connection.com/brand/microsoft/windows-10", "type": "web"}, "54": {"title": "Windows 10 Takes Its Place as Microsoft's 'Forever OS ...", "snippet": "Jan 7, 2019 \u2014 With 39.22 percent market share, Windows 10 has a narrow but solid lead over Windows 7 at 36.9 percent. It brings Windows 10 on top for both of\u00a0...", "url": "https://redmondmag.com/blogs/scott-bekker/2019/01/windows-10-microsofts-forever-os.aspx", "type": "web"}, "55": {"title": "Latest Windows 10 upgrade news will not please Microsoft ...", "snippet": "2 days ago \u2014 MICROSOFT really doesn't want its billions of users having anything other than Windows 10 installed on their machines, but this latest update\u00a0...", "url": "https://www.express.co.uk/life-style/science-technology/1345166/Microsoft-Windows-10-update-upgrade-Windows-7-users", "type": "web"}, "56": {"title": "Microsoft starts testing a new news reading experience in ...", "snippet": "Apr 8, 2020 \u2014 Windows 10 has long featured the Microsoft News app, which is more of a full-featured news reading experience (though I admit I always forget it\u00a0...", "url": "https://techcrunch.com/2020/04/08/microsoft-starts-testing-a-new-news-reading-experience-in-windows-10/", "type": "web"}, "57": {"title": "How to Use Windows 10 - Guide for Beginners & Power Users ...", "snippet": "Jun 17, 2019 \u2014 Windows 10 is the most powerful operating system that Microsoft has ever made, but it's also the most complex. While the user interface is\u00a0...", "url": "https://www.laptopmag.com/articles/how-to-use-windows-10", "type": "web"}, "58": {"title": "Microsoft Windows 10 | Home, Pro, Enterprise ... - CDW.com", "snippet": "May 31, 2018 \u2014 Windows 10 is the right choice for small business and enterprise customers. CDW offers Windows 10 Home, Pro, Enterprise and Education.", "url": "https://www.cdw.com/content/cdw/en/brand/microsoft/windows-10.html", "type": "web"}, "59": {"title": "Install Windows 10 on your Mac with Boot Camp Assistant ...", "snippet": "Jun 16, 2020 \u2014 With Boot Camp, you can install Microsoft Windows 10 on your Mac, then switch between macOS and Windows when restarting your Mac.", "url": "https://support.apple.com/en-us/HT201468", "type": "web"}, "60": {"title": "Microsoft Windows 10 | Home, Pro, Enterprise ... - CDW-G", "snippet": "May 31, 2018 \u2014 With its simple setup, intuitive management functionality and integration of cloud, Windows 10 is the right choice for small business and\u00a0...", "url": "https://www.cdwg.com/content/cdwg/en/brand/microsoft/windows-10.html", "type": "web"}, "61": {"title": "Windows 10: Microsoft urges people to update because of ...", "snippet": "Aug 14, 2019 \u2014 The company said the vulnerabilities are potentially \"wormable,\" meaning affected computers could spread viruses and malware without any\u00a0...", "url": "https://www.cnn.com/2019/08/14/tech/windows-10-microsoft-security-update-trnd/index.html", "type": "web"}, "62": {"title": "Windows 10 - Beginners Guide [Tutorial] - YouTube", "snippet": "Aug 2, 2015 \u2014 This tutorial provides a detailed beginners guide to Windows 10. This covers the Windows 10 Start Menu, System Settings, Windows 10\u00a0...", "url": "https://www.youtube.com/watch/FZqKyhfD7-E", "type": "web"}, "63": {"title": "How much is Windows 10? A cost breakdown of Windows 10 ...", "snippet": "Jul 26, 2019 \u2014 Microsoft has pared down the Windows 10 product selection to just two main versions, Home and Pro, along with the more advanced Pro for\u00a0...", "url": "https://www.businessinsider.com/how-much-is-windows-10", "type": "web"}, "64": {"title": "You Don't Need a Product Key to Install and Use Windows 10", "snippet": "Oct 30, 2017 \u2014 Microsoft allows anyone to download Windows 10 for free and install it without a product key. It'll keep working for the foreseeable future, with\u00a0...", "url": "https://www.howtogeek.com/244678/you-dont-need-a-product-key-to-install-and-use-windows-10/", "type": "web"}, "65": {"title": "How to link your Windows 10 product key to a Microsoft account", "snippet": "Sep 7, 2016 \u2014 How to associate your Windows 10 license to a Microsoft account \u00b7 Open Settings. \u00b7 Click on Accounts. \u00b7 Click on You info. \u00b7 Click the Sign in with\u00a0...", "url": "https://www.windowscentral.com/how-link-your-windows-10-product-key-microsoft-account", "type": "web"}, "66": {"title": "Asus oem windows 10 iso - Giving.agency", "snippet": "With Windows 10 you will feel the difference regardless of how you choose to use your hardware. Download the Windows 8 Installer from Microsoft 39 s web site\u00a0...", "url": "https://regandoamor.giving.agency/model-railroad/asus-oem-windows-10-iso.html", "type": "web"}, "67": {"title": "Windows 10: NSA reveals major flaw in Microsoft's code - BBC ...", "snippet": "Jan 14, 2020 \u2014 The US National Security Agency (NSA) has discovered a major flaw in Windows 10 that could have been used by hackers to create malicious\u00a0...", "url": "https://www.bbc.com/news/technology-51106356", "type": "web"}, "68": {"title": "Microsoft Windows 10 Pro OEM CD KEY GLOBAL - URCDkey ...", "snippet": "No information is available for this page.Learn why", "url": "https://www.urcdkey.com/microsoft-windows-10-pro-oem-cd-key-global_1966-20.html", "type": "web"}, "69": {"title": "Adobe Flash Player issues with Windows 10 (Microsoft Edge)", "snippet": "May 21, 2019 \u2014 Enable Flash Player (and test for problems or errors) in Microsoft Edge for Windows 10.", "url": "https://helpx.adobe.com/flash-player/kb/flash-player-issues-windows-10-edge.html", "type": "web"}, "70": {"title": "Windows 10 free microsoft office - Flash Infolabs", "snippet": "windows 10 free microsoft office 23 Sep 2020 The trial allows you to download Microsoft 365 for up to six users and across Windows Macs and mobile devices.", "url": "https://flashinfolabs.com/calamity-mod/windows-10-free-microsoft-office.html", "type": "web"}, "71": {"title": "How To Split Screen On Laptops Using Windows 10's Snap ...", "snippet": "3 days ago \u2014 Microsoft Windows 10 allows resizing and positioning of windows, but it can also do split screen. Here's how to easily make use of up to four\u00a0...", "url": "https://screenrant.com/microsoft-windows-snap-split-screen-multitasking-explained/", "type": "web"}, "72": {"title": "Windows 10 1903 features on demand iso download", "snippet": "967 Download Windows 10 16299. Open Settings gt Search gt Searching Windows Microsoft has two options. May 23 2019 The Windows Server platform\u00a0...", "url": "https://kalingacre.com/parole-support/windows-10-1903-features-on-demand-iso-download.html", "type": "web"}, "73": {"title": "How To Get Windows 10 Education", "snippet": "Microsoft's Windows 10 is a solid OS, but that doesn't mean everyone is happy with it. Buy a license. Microsoft claims that 10 S is faster and more power efficient\u00a0...", "url": "http://icea.zeladimaggio.it/how-to-get-windows-10-education.html", "type": "web"}, "74": {"title": "Windows 10 Build 20231 Drops for Dev Channel Insiders", "snippet": "4 days ago \u2014 Microsoft has released Windows 10 Insider Preview Build 20231 for Insiders in the Dev Channel who are currently testing features and\u00a0...", "url": "https://wccftech.com/windows-10-build-20231-drops-for-dev-channel/", "type": "web"}, "75": {"title": "Microsoft Store Download Windows 10", "snippet": "Microsoft's new command line app for Windows 10, the Windows Terminal, is now available. It will reset windows store and open it automatically. Now, the\u00a0...", "url": "http://slus.anpifondi.it/microsoft-store-download-windows-10.html", "type": "web"}, "76": {"title": "How to clear browsing history on the new Microsoft Edge ...", "snippet": "6 days ago \u2014 ... clear browsing history on the new Microsoft Edge [Windows 10/Mac] ... You can either use the Incognito/InPrivate browsing on the Microsoft\u00a0...", "url": "https://www.mobigyaan.com/clear-browsing-history-new-microsoft-edge-windows-10-mac", "type": "web"}, "77": {"title": "Windows 10 Retail Key", "snippet": "Results 1 - 16 of 1000 \u2014 Buy Microsoft Windows 10 Home Retail CD KEY GLOBAL at Urcdkeys with immediately delivery now. vbs -ipk ACTIVATION KEY\u201d, in the\u00a0...", "url": "http://umq.grigliadoc.it/windows-10-retail-key.html", "type": "web"}, "78": {"title": "Illustrated Microsoft Windows 10: Intermediate", "snippet": "This feature is available only to users of the Professional or Enterprise editions of Windows 10. Microsoft continues to improve Windows 10 with new features or\u00a0...", "url": "https://books.google.com/books?id=tcQaCgAAQBAJ&pg=PA103-IA45&lpg=PA103-IA45&dq=window+10+microsoft&source=bl&ots=q_ofXoJ9wq&sig=ACfU3U21iCUv5CZDBjyNSytVCL2p2AJ-Fg&hl=en&sa=X&ved=2ahUKEwjZ9u_Y-6zsAhVAGbkGHSXIBrUQ6AEwWXoECHIQAg", "type": "web"}, "79": {"title": "New Perspectives Microsoft Windows 10: Comprehensive", "snippet": "The day before your rst Windows 10 training session with For Pet's Sake volunteers, Ashley Cramer offers to observe your tour of the operating system and help\u00a0...", "url": "https://books.google.com/books?id=J5N4CgAAQBAJ&pg=PA37&lpg=PA37&dq=window+10+microsoft&source=bl&ots=353khE2HZa&sig=ACfU3U1p_5QVbYGJTZAj05v4rINMyHedfg&hl=en&sa=X&ved=2ahUKEwjZ9u_Y-6zsAhVAGbkGHSXIBrUQ6AEwWnoECHMQAg", "type": "web"}, "80": {"title": "Microsoft Specialist Guide to Microsoft Windows 10 (Exam ...", "snippet": "File Explorer is used to manage and access les in Windows 10. You can enable ... You can also edit les by using online Microsoft Ofce applications. Printing can\u00a0...", "url": "https://books.google.com/books?id=pSTfDAAAQBAJ&pg=PA350&lpg=PA350&dq=window+10+microsoft&source=bl&ots=U5AW0tSnAr&sig=ACfU3U167WEEqLNQD6ob9Pr3ZKtxkB2HbA&hl=en&sa=X&ved=2ahUKEwjZ9u_Y-6zsAhVAGbkGHSXIBrUQ6AEwW3oECHQQAg", "type": "web"}, "81": {"title": "Deploying Windows 10: Automating deployment by using System ...", "snippet": "Chapter 4: Using System Center Configuration Manager to deploy Windows 10 ... 10 image Deploying and supporting Windows 10 Microsoft Deployment Toolkit\u00a0...", "url": "https://books.google.com/books?id=PYyTCwAAQBAJ&pg=PT88&lpg=PT88&dq=window+10+microsoft&source=bl&ots=zCW3yTyQJs&sig=ACfU3U2B-x_LaLUzS-_o3mEnjuMDi1RNrA&hl=en&sa=X&ved=2ahUKEwjZ9u_Y-6zsAhVAGbkGHSXIBrUQ6AEwXHoECHAQAg", "type": "web"}, "82": {"title": "Outlook mail app windows 10 download - Centennial Living", "snippet": "Get Mail and Calendar Microsoft Store. The best email client for you may already be built into your PC running Windows 10 and it 39 s called Mail . Smartphones\u00a0...", "url": "http://centennialliving.com.au/chrome-print/outlook-mail-app-windows-10-download.html", "type": "web"}, "83": {"title": "Microsoft outlook for windows 10 home - SD Unggulan Nasywa", "snippet": "microsoft outlook for windows 10 home The set of folders cannot be Microsoft 365 now has all your favorite Office 365 apps in one place. Outlook for desktop has\u00a0...", "url": "http://sd.nasywa.sch.id/density-determination/microsoft-outlook-for-windows-10-home.html", "type": "web"}, "84": {"title": "Windows 10 kiosk mode app not listed - Ideas Farm", "snippet": "Mar 03 2019 Microsoft has released the Windows 10 KB4482887 cumulative update for build 1809 that includes numerous fixes including Retpoline Spectre\u00a0...", "url": "http://ideasfarm.com.br/vroid-hair/windows-10-kiosk-mode-app-not-listed.html", "type": "web"}, "85": {"title": "Microsoft Windows 10 IoT Enterprise ...sealevel.com \u00b7 In stock", "url": "https://www.sealevel.com/product/microsoft-windows-10-iot-enterprise-ltsb-intel-atom/", "thumbnail": "rgba(141,141,141,.5)", "type": "image"}, "86": {"title": "Microsoft Windows 10 Home USB Flash ...amazon.com", "url": "https://www.amazon.com/Microsoft-Windows-Flash-Drive-Version/dp/B01019T6O0", "thumbnail": "rgba(255,255,255,.87)", "type": "image"}, "87": {"title": "Windows 10 Home - 64-bit - OEM - Newegg.comnewegg.com \u00b7 In stock", "url": "https://www.newegg.com/microsoft-windows-10-home-64-bit/p/N82E16832416892", "thumbnail": "rgba(153,153,153,.1)", "type": "image"}, "88": {"title": "Download Windows 10 Disc Image (ISO File)microsoft.com", "url": "https://www.microsoft.com/en-gb/software-download/windows10", "thumbnail": "rgba(255,255,255,.8)", "type": "image"}, "89": {"title": "Microsoft Windows 10 Home 64-bit (OEM ...walmart.com \u00b7 In stock", "url": "https://www.walmart.com/ip/Microsoft-Windows-10-Home-64-bit-OEM-Software/46370759", "thumbnail": "rgba(55,168,54,0)", "type": "image"}, "90": {"title": "brakes on latest Windows 10 update ...nakedsecurity.sophos.com", "url": "https://nakedsecurity.sophos.com/2018/10/09/microsoft-hits-the-brakes-on-latest-windows-10-update-what-to-do/", "thumbnail": "rgba(32,33,36,0)", "type": "image"}, "91": {"title": "Microsoft Windows 10 Home | USB Flash Driveamazon.com", "url": "https://www.amazon.com/Microsoft-Windows-English-Flash-Drive/dp/B075RM5BHV", "thumbnail": "rgba(26,115,232,.4)", "type": "image"}, "92": {"title": "Windows 10 Version 20H2 Released for ...redmondmag.com", "url": "https://redmondmag.com/articles/2020/08/21/windows-10-20h2-released-for-testing.aspx", "thumbnail": "rgba(0,0,0,.42)", "type": "image"}, "93": {"title": "Windows 10: Release Date, Editions ...lifewire.com", "url": "https://www.lifewire.com/windows-10-2626217", "thumbnail": "rgba(255,255,255,.90)", "type": "image"}, "94": {"title": "Local Windows Account ...extremetech.com", "url": "https://www.extremetech.com/computing/295445-microsoft-really-doesnt-want-you-to-use-a-local-windows-account", "thumbnail": "rgba(0,172,193,.7)", "type": "image"}, "95": {"title": "Buy Windows 10 Pro for Workstations ...microsoft.com \u00b7 Out of stock", "url": "https://www.microsoft.com/en-us/p/windows-10-pro-for-workstations/dg7gmgf0dw9s", "thumbnail": "rgba(100,100,100,.6)", "type": "image"}, "96": {"title": "Windows 10 app compatibility pledge ...computerworld.com", "url": "https://www.computerworld.com/article/3333785/microsoft-expands-windows-7-to-windows-10-app-compatibility-pledge.html", "thumbnail": "rgba(150,191,242,.17)", "type": "image"}, "97": {"title": "Microsoft Windows 10 Pro License 1 User ...m.cdw.com \u00b7 In stock", "url": "https://m.cdw.com/product/microsoft-windows-10-pro-license-1-user/3797533", "thumbnail": "rgba(66,133,244,.04)", "type": "image"}, "98": {"title": "Microsoft Windows 10 Pro (64-Bit ...bestbuy.com \u00b7 In stock", "url": "https://www.bestbuy.com/site/microsoft-windows-10-pro-64-bit-windows/4379719.p?skuId=4379719", "thumbnail": "rgba(0,0,0,.41)", "type": "image"}, "99": {"title": "Microsoft announces new Windows 10 ...theverge.com", "url": "https://www.theverge.com/2020/7/1/21310597/microsoft-windows-10-start-menu-design-new-alt-tab-features", "thumbnail": "rgba(0,0,0,.20)", "type": "image"}, "100": {"title": "Microsoft reveals Windows 10 hardware ...venturebeat.com", "url": "https://venturebeat.com/2015/03/18/microsoft-reveals-windows-10-hardware-requirements-and-upgrade-paths/", "thumbnail": "rgba(32,33,36,.255)", "type": "image"}, "101": {"title": "Microsoft Windows 10 Home 32-bit/64-bit ...walmart.com \u00b7 In stock", "url": "https://www.walmart.com/ip/Microsoft-Windows-10-Home-32-bit-64-bit-Editions-USB-Flash-Drive-Full-Retail-Version/46184643", "thumbnail": "rgba(204,204,204,.75)", "type": "image"}, "102": {"title": "Buy Microsoft Windows 10 Pro Keyg2a.com \u00b7 In stock", "url": "https://www.g2a.com/microsoft-windows-10-pro-microsoft-key-global-i10000083916004", "thumbnail": "rgba(66,133,244,.26)", "type": "image"}, "103": {"title": "Windows 10 Home English Windows HAJ ...bestbuy.com \u00b7 In stock", "url": "https://www.bestbuy.com/site/windows-10-home-english-windows/6387482.p?skuId=6387482", "thumbnail": "rgba(32,33,36,.10)", "type": "image"}, "104": {"title": "Microsoft Windows 10 Pro Upgrade ...officedepot.com \u00b7 In stock", "url": "https://www.officedepot.com/a/products/9011918/Microsoft-Windows-10-Pro-Upgrade-Windows/", "thumbnail": "rgba(51,51,51,.8)", "type": "image"}, "105": {"title": "killing Windows 10 1809 update ...laptopmag.com", "url": "https://www.laptopmag.com/news/microsoft-is-killing-windows-10-1809-update-what-to-do-now", "thumbnail": "https://encrypted-tbn0.gstatic.com/images?q=tbn%3AANd9GcQ_snVVMDFTGCWoARz910LLw0wBCvvVsTtutA&usqp=CAU", "type": "image"}, "106": {"title": "Install Windows 10 Home Single Language ...fortech.org", "url": "https://www.fortech.org/download-and-install-windows-10-home-single-language", "thumbnail": "https://encrypted-tbn0.gstatic.com/images?q=tbn%3AANd9GcQltb4u8nDc-T9RcTxFWkrp3q9f8m-87kNDng&usqp=CAU", "type": "image"}, "107": {"title": "Windows 10 ENT 1803 disable automatic ...answers.microsoft.com", "url": "https://answers.microsoft.com/en-us/windows/forum/all/windows-10-ent-1803-disable-automatic-downloads-of/d3691843-935f-4b4d-8532-45d92eb30fff", "thumbnail": "https://encrypted-tbn0.gstatic.com/images?q=tbn%3AANd9GcQtU-9pl3bI0N6NgC_WwS7m9MAPdQR6aD5YiQ&usqp=CAU", "type": "image"}, "108": {"title": "colorful new Windows 10 icons ...theverge.com", "url": "https://www.theverge.com/2020/2/20/21145157/microsoft-windows-10-new-icons-modern-release-update-apps", "thumbnail": "https://encrypted-tbn0.gstatic.com/images?q=tbn%3AANd9GcQAFJvqX7ma8d51ccenhezoOQizAR6JXHOovg&usqp=CAU", "type": "image"}, "109": {"title": "Microsoft Windows 10 Pro (32/64-bit ...bhphotovideo.com", "url": "https://www.bhphotovideo.com/c/product/1173368-REG/microsoft_fqc_009131_microsoft_windows_10_pro.html", "thumbnail": "https://encrypted-tbn0.gstatic.com/images?q=tbn%3AANd9GcREk3CovcgY1WJbiwYBkSTqmYfmWdsBUeImnw&usqp=CAU", "type": "image"}, "110": {"title": "Making Windows 10 more private than ...royalexaminer.com", "url": "https://royalexaminer.com/making-windows-10-more-private-than-default/", "thumbnail": "https://encrypted-tbn0.gstatic.com/images?q=tbn%3AANd9GcRP-Zgw61_I708rLDfE8-yiReUPcRY3EjekUw&usqp=CAU", "type": "image"}, "111": {"title": "Windows 10 quality updates and the end ...techcommunity.microsoft.com", "url": "https://techcommunity.microsoft.com/t5/windows-it-pro-blog/windows-10-quality-updates-explained-and-the-end-of-delta/ba-p/214426", "thumbnail": "https://encrypted-tbn0.gstatic.com/images?q=tbn%3AANd9GcQA4NYpcYjbiBqBlx3i_fdJExO_BozQ3J5mgg&usqp=CAU", "type": "image"}, "112": {"title": "Office Mobile apps for Windows 10 ...support.microsoft.com", "url": "https://support.microsoft.com/en-us/office/office-mobile-apps-for-windows-10-getting-started-d390fb3a-5d9a-4fa1-b798-a491c27fdfe9", "thumbnail": "https://encrypted-tbn0.gstatic.com/images?q=tbn%3AANd9GcQ3He85eUDHtu_kqU3oZGUYcLOP2LtLrR-cfw&usqp=CAU", "type": "image"}, "113": {"title": "How to Download Windows 10 for Free ...extremetech.com", "url": "https://www.extremetech.com/computing/260524-download-windows-10-free", "thumbnail": "https://encrypted-tbn0.gstatic.com/images?q=tbn%3AANd9GcTm26cBpxquzKx8V5ldeIloMQXf_6Hdd_FWQw&usqp=CAU", "type": "image"}, "114": {"title": "Why Microsoft should postpone Windows ...computerworld.com", "url": "https://www.computerworld.com/article/3536673/why-microsoft-should-postpone-windows-10s-next-feature-upgrade-2004.html", "thumbnail": "https://encrypted-tbn0.gstatic.com/images?q=tbn%3AANd9GcS2wM3Ze___z22I47YAo4uPE17sV9jeS5M-PA&usqp=CAU", "type": "image"}, "115": {"title": "a Microsoft account in Windows 10 ...cnet.com", "url": "https://www.cnet.com/how-to/how-to-use-a-microsoft-account-in-windows-10/", "thumbnail": "https://encrypted-tbn0.gstatic.com/images?q=tbn%3AANd9GcSVjVXUfJvd37Ty95Zs-c_UYUU8rLJ8R8WKKw&usqp=CAU", "type": "image"}, "116": {"title": "Windows 10 - Wikipediaen.wikipedia.org", "url": "https://en.wikipedia.org/wiki/Windows_10", "thumbnail": "https://encrypted-tbn0.gstatic.com/images?q=tbn%3AANd9GcRzXEJ2WgsQaaJ7MqxKQkuG5tR6dAfKpJ4zCw&usqp=CAU", "type": "image"}, "117": {"title": "Windows 10 version 2004 is here - here ...neowin.net", "url": "https://www.neowin.net/news/windows-10-version-2004-is-coming---heres-what-you-need-to-know-about-it/", "thumbnail": "https://encrypted-tbn0.gstatic.com/images?q=tbn%3AANd9GcSAf-8Jx_sMhlw4AXfSJXjKxn7CVBDJQBKa_w&usqp=CAU", "type": "image"}, "118": {"title": "Microsoft Windows 10 Review | PCMagpcmag.com", "url": "https://www.pcmag.com/reviews/microsoft-windows-10", "thumbnail": "https://encrypted-tbn0.gstatic.com/images?q=tbn%3AANd9GcS12kn5FVcA5My8nTomURbBsvKvxVNzY33zVg&usqp=CAU", "type": "image"}, "119": {"title": "Installing Windows 10 ...hothardware.com", "url": "https://hothardware.com/news/microsoft-windows-10-offline-account", "thumbnail": "https://encrypted-tbn0.gstatic.com/images?q=tbn%3AANd9GcQUPVNnb5l-OfzwhqxEofb6PaMee6YgUcrbgw&usqp=CAU", "type": "image"}, "120": {"title": "Microsoft Store in Windows 10 ...theverge.com", "url": "https://www.theverge.com/2017/9/22/16348986/microsoft-store-windows-10-app-store", "thumbnail": "https://encrypted-tbn0.gstatic.com/images?q=tbn%3AANd9GcTc_N7oKLSt4Y4GqjCLN51Mb08xAKU2gMHV0Q&usqp=CAU", "type": "image"}, "121": {"title": "Microsoft Surface Pro 3 (256 GB, Intel ...amazon.com", "url": "https://www.amazon.com/Microsoft-Surface-Windows-Professional-Renewed/dp/B00VU1XDDO", "thumbnail": "https://encrypted-tbn0.gstatic.com/images?q=tbn%3AANd9GcS3n0lkOqY2XJnnfjZFHiXIAxMX0a6sNX5SiA&usqp=CAU", "type": "image"}, "122": {"title": "Windows 10 Pro for Business \u2013 Microsoftmicrosoft.com", "url": "https://www.microsoft.com/en-us/windowsforbusiness/windows-10-pro", "thumbnail": "https://encrypted-tbn0.gstatic.com/images?q=tbn%3AANd9GcQ3oL1-IKKzaTic9q-sATC1h-NEcwJu1qBj0w&usqp=CAU", "type": "image"}, "123": {"title": "Get Windows 10 | Microsoftmicrosoft.com", "url": "https://www.microsoft.com/en-us/windows/get-windows-10", "thumbnail": "https://encrypted-tbn0.gstatic.com/images?q=tbn%3AANd9GcTQ7ANss2WbBftbqWa7AAG_LUbNmU2oZnzr9g&usqp=CAU", "type": "image"}, "124": {"title": "Office apps from the Windows 10 ...answers.microsoft.com", "url": "https://answers.microsoft.com/en-us/msoffice/forum/all/how-to-install-the-office-apps-from-the-windows-10/f8dd455b-d430-411b-8560-c7786eae100c", "thumbnail": "https://encrypted-tbn0.gstatic.com/images?q=tbn%3AANd9GcRGMQx-LNBcSyR6SFqPgk-XtHm0ov4fL7ooGA&usqp=CAU", "type": "image"}, "125": {"title": "Sign in to Windows 10support.microsoft.com", "url": "https://support.microsoft.com/en-in/help/4026351/windows-sign-in-to-windows-10", "thumbnail": "https://encrypted-tbn0.gstatic.com/images?q=tbn%3AANd9GcQ_rYG18MSXVyNvypfb8l_HIgVhOZFzOFZreg&usqp=CAU", "type": "image"}, "126": {"title": "Microsoft launches new tool to help you ...betanews.com", "url": "https://betanews.com/2020/01/13/find-your-new-windows-10-computer/", "thumbnail": "https://encrypted-tbn0.gstatic.com/images?q=tbn%3AANd9GcQ5_1iT8hOsV7DjJy5NSOmcy2hz5Orcwfeh0A&usqp=CAU", "type": "image"}, "127": {"title": "Set Up Windows 10 With a Local Account ...pcmag.com", "url": "https://www.pcmag.com/how-to/how-to-set-up-windows-10-with-a-local-account", "thumbnail": "https://encrypted-tbn0.gstatic.com/images?q=tbn%3AANd9GcRi22JRY0H61PEnZllRgjAYCco9njDp-Sn-Rw&usqp=CAU", "type": "image"}, "128": {"title": "How to change your Windows Store region ...windowscentral.com", "url": "https://www.windowscentral.com/how-change-store-region-windows-10", "thumbnail": "https://encrypted-tbn0.gstatic.com/images?q=tbn%3AANd9GcSKwvl6ILp0EEjKpiFwJWShvpRbzc_lIZRBkQ&usqp=CAU", "type": "image"}, "129": {"title": "Windows 10 1909 ISO From Microsoftbleepingcomputer.com", "url": "https://www.bleepingcomputer.com/news/microsoft/how-to-download-the-windows-10-1909-iso-from-microsoft/", "thumbnail": "https://encrypted-tbn0.gstatic.com/images?q=tbn%3AANd9GcS5h6rn8MeMw7EHw1WEMoiPPReK3vEQGdiQVA&usqp=CAU", "type": "image"}, "130": {"title": "With Windows 10, Microsoft Blatantly ...eff.org", "url": "https://www.eff.org/deeplinks/2016/08/windows-10-microsoft-blatantly-disregards-user-choice-and-privacy-deep-dive", "thumbnail": "https://encrypted-tbn0.gstatic.com/images?q=tbn%3AANd9GcSWTCXj5f_qgoYQ313YY9NZq3CTyqkTq8cB5Q&usqp=CAU", "type": "image"}, "131": {"title": "Windows 10 May 2020 Update: How to get ...pocket-lint.com", "url": "https://www.pocket-lint.com/laptops/news/microsoft/151860-what-s-new-in-the-windows-10-may-2020-update-and-how-to-get-it", "thumbnail": "https://encrypted-tbn0.gstatic.com/images?q=tbn%3AANd9GcSwUZMr9Bcr89vj5hDTJEomNww2iVgk43VVZQ&usqp=CAU", "type": "image"}, "132": {"title": "Windows 10 Launch Date Revealed by ...gadgets.ndtv.com", "url": "https://gadgets.ndtv.com/laptops/news/windows-10-launch-date-revealed-by-microsoft-698434", "thumbnail": "https://encrypted-tbn0.gstatic.com/images?q=tbn%3AANd9GcRx3vDq0DLfWU0W7cT3cOgDp2Wzn7P8_etmhg&usqp=CAU", "type": "image"}, "133": {"title": "Windows 10 Mobile gets its final death ...cnet.com", "url": "https://www.cnet.com/news/windows-10-mobile-features-hardware-death-sentence-microsoft/", "thumbnail": "https://encrypted-tbn0.gstatic.com/images?q=tbn%3AANd9GcSL_kpuHzVqni7Ke07UmkbS2NI6qDmGQGzooQ&usqp=CAU", "type": "image"}, "134": {"title": "redesigned Windows 10 Start menu ...betanews.com", "url": "https://betanews.com/2020/06/24/windows-10-new-start-menu-2/", "thumbnail": "https://encrypted-tbn0.gstatic.com/images?q=tbn%3AANd9GcRhKPiBvgMPL4SBIBUWkSbV9nA2mj2O8Gb_Eg&usqp=CAU", "type": "image"}, "135": {"title": "Windows 10: Microsoft fixes these ...techrepublic.com", "url": "https://www.techrepublic.com/article/windows-10-updates-microsoft-fixes-these-annoying-issues-as-it-expands-version-2004-rollout/", "thumbnail": "https://encrypted-tbn0.gstatic.com/images?q=tbn%3AANd9GcSqhv7Yy1exqjW5_pCjTl0JfboYHfkUHE8wWw&usqp=CAU", "type": "image"}, "136": {"title": "Reviewed: Windows 10 October 2020 ...pcworld.com", "url": "https://www.pcworld.com/article/3574951/reviewed-windows-10-october-2020-update-inches-in-the-right-direction.html", "thumbnail": "https://encrypted-tbn0.gstatic.com/images?q=tbn%3AANd9GcQr3JHLEp6BCrN1d6Ri8yBqP0sAjaNKUmEAWw&usqp=CAU", "type": "image"}, "137": {"title": "a Microsoft Account for Windows 10 ...dummies.com", "url": "https://www.dummies.com/computers/operating-systems/windows-10/why-should-i-bother-with-a-microsoft-account-for-windows-10/", "thumbnail": "https://encrypted-tbn0.gstatic.com/images?q=tbn%3AANd9GcQ5yo6b0KvRiC7jlXPQyLddcJp922FvNaZ_oA&usqp=CAU", "type": "image"}, "138": {"title": "Rebrand the Store in Windows 10 ...itprotoday.com", "url": "https://www.itprotoday.com/windows-10/microsoft-decides-rebrand-store-windows-10", "thumbnail": "https://encrypted-tbn0.gstatic.com/images?q=tbn%3AANd9GcTd0S5wxChYcaRKNDhs2GarGOKSpImdK9NmXw&usqp=CAU", "type": "image"}, "139": {"title": "Windows 10 Pro in S mode - Windows ...docs.microsoft.com", "url": "https://docs.microsoft.com/en-us/windows/deployment/s-mode", "thumbnail": "https://encrypted-tbn0.gstatic.com/images?q=tbn%3AANd9GcRfxzYBcihTIWgXaBXnv-QMSjUgrZ7LJvqHBQ&usqp=CAU", "type": "image"}, "140": {"title": "Windows 10 Security Alert As Microsoft ...forbes.com", "url": "https://www.forbes.com/sites/daveywinder/2019/10/18/windows-10-security-alert-as-microsoft-warns-do-not-install-this-update/", "thumbnail": "https://encrypted-tbn0.gstatic.com/images?q=tbn%3AANd9GcTK1DjI9DKsJ9SOO_V_nNSjuUXGpuxN3mPPcA&usqp=CAU", "type": "image"}, "141": {"title": "free Windows 10 upgrade offer ...zdnet.com", "url": "https://www.zdnet.com/article/microsoft-quietly-announces-end-of-last-free-windows-10-upgrades/", "thumbnail": "https://encrypted-tbn0.gstatic.com/images?q=tbn%3AANd9GcTXjlCKjYIg5IwTiav273u4jMdc0Y4OS6MtgQ&usqp=CAU", "type": "image"}, "142": {"title": "How to create a Windows 10 account ...windowscentral.com", "url": "https://www.windowscentral.com/how-create-windows-10-account-using-gmail-email-address", "thumbnail": "https://encrypted-tbn0.gstatic.com/images?q=tbn%3AANd9GcQhNaACusu5OlAeVDodiGeGraa0bOFeLQJN1w&usqp=CAU", "type": "image"}, "143": {"title": "Download Microsoft Windows Professional ...dell.com \u00b7 In stock", "url": "https://www.dell.com/en-us/work/shop/download-microsoft-windows-professional-10-1-license/apd/a8497307/software", "thumbnail": "https://encrypted-tbn0.gstatic.com/images?q=tbn%3AANd9GcQszQhy2XyPZRvhv8qP_sP_ghq5k0Q0OmEraw&usqp=CAU", "type": "image"}, "144": {"title": "Get Microsoft Solitaire Collection ...microsoft.com", "url": "https://www.microsoft.com/en-us/p/microsoft-solitaire-collection/9wzdncrfhwd2", "thumbnail": "https://encrypted-tbn0.gstatic.com/images?q=tbn%3AANd9GcSKevhUAXDf__RO8id4k2iMyivdyhSTdOMsyQ&usqp=CAU", "type": "image"}, "145": {"title": "How to Fix the Windows 10 Start Menu if ...alphr.com", "url": "https://www.alphr.com/microsoft/1002578/how-to-fix-the-windows-10-start-menu-0-2/", "thumbnail": "https://encrypted-tbn0.gstatic.com/images?q=tbn%3AANd9GcRSooqptO1FTFkW7X8PQn3qWVqmyIvVwIbiug&usqp=CAU", "type": "image"}, "146": {"title": "Quick Assist in Windows 10 ...community.windows.com", "url": "https://community.windows.com/en-us/stories/windows-quick-assist", "thumbnail": "https://encrypted-tbn0.gstatic.com/images?q=tbn%3AANd9GcR3G0U-c8rbJO1pazuTWMxCi6SrBegHNSAoJA&usqp=CAU", "type": "image"}, "147": {"title": "New Windows 10 update: Microsoft tries ...zdnet.com", "url": "https://www.zdnet.com/article/new-windows-10-update-microsoft-tries-again-to-fix-search-bugs/", "thumbnail": "https://encrypted-tbn0.gstatic.com/images?q=tbn%3AANd9GcSibqQ1jgH_Rm1AzcAo1xGmQsIGpJ3l4C15Wg&usqp=CAU", "type": "image"}, "148": {"title": "New Windows 10 Updatesforbes.com", "url": "https://www.forbes.com/sites/gordonkelly/2019/10/05/microsoft-windows-10-warning-search-start-menu-bootprint-problem-upgrade-windows-10/", "thumbnail": "https://encrypted-tbn0.gstatic.com/images?q=tbn%3AANd9GcTDJwQjhwuoDc6qj7pG99BV_8cfztna-KNvoA&usqp=CAU", "type": "image"}, "149": {"title": "Microsoft starts downloading Windows 10 ...theguardian.com", "url": "https://www.theguardian.com/technology/2016/feb/02/microsoft-downloading-windows-10-automatic-update", "thumbnail": "https://encrypted-tbn0.gstatic.com/images?q=tbn%3AANd9GcRxI807j63V0a-KG5jHzMOM4teHlGKPkzLIPw&usqp=CAU", "type": "image"}, "150": {"title": "Install Windows 10 with a local account ...4sysops.com", "url": "https://4sysops.com/archives/install-windows-10-with-a-local-account/", "thumbnail": "https://encrypted-tbn0.gstatic.com/images?q=tbn%3AANd9GcQjshlUZqj6wOLVp0LFSTF7-ikZkk_4McBatw&usqp=CAU", "type": "image"}, "151": {"title": "Microsoft previews new enterprise-only ...computerworld.com", "url": "https://www.computerworld.com/article/3569169/microsoft-previews-new-enterprise-only-telemetry-option-for-windows-10.html", "thumbnail": "https://encrypted-tbn0.gstatic.com/images?q=tbn%3AANd9GcRRyvpds9o-U4QXyRS3Wowlnw8IHWCdemMIPw&usqp=CAU", "type": "image"}, "152": {"title": "How to get microsoft office 2016 for ...youtube.com", "url": "https://www.youtube.com/watch?v=UwXaQPaXCg8", "thumbnail": "https://encrypted-tbn0.gstatic.com/images?q=tbn%3AANd9GcQEE2CoCXBDvtKNDVKm_5YT0tabNDuoQu51-Q&usqp=CAU", "type": "image"}, "153": {"title": "Microsoft reveals new Windows 10 Start ...theverge.com", "url": "https://www.theverge.com/2019/7/24/20708355/microsoft-windows-10-accidental-release-windows-insiders-start-menu", "thumbnail": "https://encrypted-tbn0.gstatic.com/images?q=tbn%3AANd9GcRR_6q40sCNI32UnsR0otVCunFJD-Wu23RBew&usqp=CAU", "type": "image"}, "154": {"title": "Microsoft Windows 10 Pro | Download ...amazon.com", "url": "https://www.amazon.com/Microsoft-Windows-10-Pro-Download/dp/B01019BOEA", "thumbnail": "https://encrypted-tbn0.gstatic.com/images?q=tbn%3AANd9GcSRxgO7bNCn4-ESSHxsNoIg8xulxJxKoPsqtw&usqp=CAU", "type": "image"}, "155": {"title": "How to install Microsoft Teams on ...pureinfotech.com", "url": "https://pureinfotech.com/install-microsoft-teams-windows-10/", "thumbnail": "https://encrypted-tbn0.gstatic.com/images?q=tbn%3AANd9GcTpcyJUVqG82_jOyftl7cLf1bIzuBPDUDlIcw&usqp=CAU", "type": "image"}, "156": {"title": "Where to Download Windows 10 (100 ...lifewire.com", "url": "https://www.lifewire.com/download-windows-10-2626215", "thumbnail": "https://encrypted-tbn0.gstatic.com/images?q=tbn%3AANd9GcSawccKM0yFWUaKt13CrkYZDdj2fIbXBW7IeA&usqp=CAU", "type": "image"}, "157": {"title": "A cost breakdown of Windows 10 versions ...businessinsider.com", "url": "https://www.businessinsider.com/how-much-is-windows-10", "thumbnail": "https://encrypted-tbn0.gstatic.com/images?q=tbn%3AANd9GcSgjhue0FsKhFr6iWTm5Rh1MTHTiWBFqb52bA&usqp=CAU", "type": "image"}, "158": {"title": "Microsoft says hackers are attacking ...techcrunch.com", "url": "https://techcrunch.com/2020/03/23/windows-unpatched-zero-day-bug/", "thumbnail": "https://encrypted-tbn0.gstatic.com/images?q=tbn%3AANd9GcSBrMP2w2cKy0e8G6B2UxdU0p0OzXURegbI1Q&usqp=CAU", "type": "image"}, "159": {"title": "Install Windows without a Microsoft ...windows10forums.com", "url": "https://www.windows10forums.com/threads/install-windows-without-a-microsoft-account.18609/", "thumbnail": "https://encrypted-tbn0.gstatic.com/images?q=tbn%3AANd9GcQ2I2lF6FyqlUn81Meyp87VkAxUwkBVdc2lMA&usqp=CAU", "type": "image"}, "160": {"title": "Different Versions of Microsoft Officehowtogeek.com", "url": "https://www.howtogeek.com/219866/why-windows-10-offers-two-different-versions-of-microsoft-office/", "thumbnail": "https://encrypted-tbn0.gstatic.com/images?q=tbn%3AANd9GcSKb2O0GzwIA4VChmmIRCxC8qXTELS1vG3yLQ&usqp=CAU", "type": "image"}, "161": {"title": "How to fix Microsoft Store problems on ...pureinfotech.com", "url": "https://pureinfotech.com/fix-microsoft-store-problems-windows-10/", "thumbnail": "https://encrypted-tbn0.gstatic.com/images?q=tbn%3AANd9GcR_g4QbH38laWQcVnxQ8GrQWwXrMpP0Hz9QSQ&usqp=CAU", "type": "image"}, "162": {"title": "Icon for Windows 10 Microsoft Storeunderconsideration.com", "url": "https://www.underconsideration.com/brandnew/archives/new_name_and_icon_for_windows_10_microsoft_store.php", "thumbnail": "https://encrypted-tbn0.gstatic.com/images?q=tbn%3AANd9GcTLW_Kyxhi3GkHcUehugu_snWaUXs-VzpgkgA&usqp=CAU", "type": "image"}, "163": {"title": "Microsoft blocks Windows 10 version ...mspoweruser.com", "url": "https://mspoweruser.com/microsoft-blocks-windows-10-version-2004-update-for-select-pcs-with-lte-modem/", "thumbnail": "https://encrypted-tbn0.gstatic.com/images?q=tbn%3AANd9GcSa64InJt4uEcwNvv5bKYULJHT7ka0Hhk0hJQ&usqp=CAU", "type": "image"}, "164": {"title": "Windows 10 Auto-Update Settings ...hothardware.com", "url": "https://hothardware.com/news/microsoft-kb4023057-blowing-away-windows-10-update-settings", "thumbnail": "https://encrypted-tbn0.gstatic.com/images?q=tbn%3AANd9GcTGv1xc-zMhCROruQJ3cs9GOG8E0YWwFFTPEg&usqp=CAU", "type": "image"}, "165": {"title": "Microsoft Windows 10 Version 1803 End ...gadgets.ndtv.com", "url": "https://gadgets.ndtv.com/laptops/news/microsoft-windows-10-version-1803-end-of-service-date-may-11-2021-extended-support-enterprise-education-coronavirus-pandemic-2286140", "thumbnail": "https://encrypted-tbn0.gstatic.com/images?q=tbn%3AANd9GcT-8y1Ub9FDvD8ea49NO-33lVhvAW2s7wUZJg&usqp=CAU", "type": "image"}, "166": {"title": "Windows 10 October 2020 Updatenews18.com", "url": "https://www.news18.com/news/tech/microsoft-releases-final-build-for-windows-10-october-2020-update-2890983.html", "thumbnail": "https://encrypted-tbn0.gstatic.com/images?q=tbn%3AANd9GcTHeyMxJFCIB2w9xm1C4hYg4lmzfU2VNJXgFA&usqp=CAU", "type": "image"}, "167": {"title": "Edge in next Windows 10 update ...techrepublic.com", "url": "https://www.techrepublic.com/article/microsoft-to-integrate-chromium-version-of-edge-in-next-windows-10-update/", "thumbnail": "https://encrypted-tbn0.gstatic.com/images?q=tbn%3AANd9GcR_pNzBn1B2fP2jhQfYESYIsFwlSy9LX0wBZQ&usqp=CAU", "type": "image"}, "168": {"title": "Microsoft Windows 10 Pro Box Pack HAV ...bhphotovideo.com \u00b7 In stock", "url": "https://www.bhphotovideo.com/c/product/1513619-REG/microsoft_hav_00059_windows_10_pro_usb.html", "thumbnail": "https://encrypted-tbn0.gstatic.com/images?q=tbn%3AANd9GcQviYQjfbBA8smvnDsrwHkujCD88RThGQQrtA&usqp=CAU", "type": "image"}, "169": {"title": "Windows 10 May 2020 Update - Official ...m.youtube.com", "url": "https://m.youtube.com/watch?v=Kh9LVqdXbM4", "thumbnail": "https://encrypted-tbn0.gstatic.com/images?q=tbn%3AANd9GcTz0eN_B8WzQVgkshUrX4mw68fNTZJgwr6pmQ&usqp=CAU", "type": "image"}, "170": {"title": "Windows 10 edition: Home vs. Pro ...community.windows.com", "url": "https://community.windows.com/en-us/stories/choosing-your-windows-10-edition-home-vs-pro", "thumbnail": "https://encrypted-tbn0.gstatic.com/images?q=tbn%3AANd9GcTzg74_YSSk53RHvAWGmvbD_rRISk3vMD3xqw&usqp=CAU", "type": "image"}, "171": {"title": "Without a Microsoft Account ...techadvisor.co.uk", "url": "https://www.techadvisor.co.uk/how-to/windows/how-set-up-windows-10-without-microsoft-account-3630929/", "thumbnail": "https://encrypted-tbn0.gstatic.com/images?q=tbn%3AANd9GcToyApKD_UU7j1GSoNfP_eIS9cwxV1E_EvqZQ&usqp=CAU", "type": "image"}, "172": {"title": "Windows 10's October 2020 Update is ...pcworld.com", "url": "https://www.pcworld.com/article/3575850/windows-10s-october-2020-update-is-ready-to-download.html", "thumbnail": "https://encrypted-tbn0.gstatic.com/images?q=tbn%3AANd9GcRacIb2gjR-vjEWrtlDZ4OuyAL9lNvm7XBVKA&usqp=CAU", "type": "image"}, "173": {"title": "Install Windows 10 on your Mac with ...support.apple.com", "url": "https://support.apple.com/en-us/HT201468", "thumbnail": "https://encrypted-tbn0.gstatic.com/images?q=tbn%3AANd9GcSDsBtSr_n6wD3dLek-51Wabs2AOFdRvKrUWQ&usqp=CAU", "type": "image"}, "174": {"title": "Forget buggy Windows 10, Windows 7 2020 ...betanews.com", "url": "https://betanews.com/2020/09/07/windows-7-2020-edition-2/", "thumbnail": "https://encrypted-tbn0.gstatic.com/images?q=tbn%3AANd9GcTReg4DHudqtu0fjwpbVAbdd08pX8uFhscpAg&usqp=CAU", "type": "image"}, "175": {"title": "Windows 10 gains hashtag support ...mspoweruser.com", "url": "https://mspoweruser.com/microsoft-to-do-for-windows-10-gains-hashtag-support/", "thumbnail": "https://encrypted-tbn0.gstatic.com/images?q=tbn%3AANd9GcToDzjNzzo1VB2qglwHPUPM7RI7h_AT7JaNRA&usqp=CAU", "type": "image"}, "176": {"title": "Start menu in Anniversary Update ...zdnet.com", "url": "https://www.zdnet.com/article/microsoft-shows-off-new-start-menu-for-windows-10-anniversary-update/", "thumbnail": "https://encrypted-tbn0.gstatic.com/images?q=tbn%3AANd9GcR0BfxV6iBQGsx1VfDLwgtgR0oOdd4dUuv_HA&usqp=CAU", "type": "image"}, "177": {"title": "Windows 10 Mobile - Wikipediaen.wikipedia.org", "url": "https://en.wikipedia.org/wiki/Windows_10_Mobile", "thumbnail": "https://encrypted-tbn0.gstatic.com/images?q=tbn%3AANd9GcTm1TTo51-KICaxHHmQLHHQM2iCdQuhP7laNQ&usqp=CAU", "type": "image"}, "178": {"title": "Microsoft announces Windows 10 release ...money.cnn.com", "url": "https://money.cnn.com/2015/06/01/technology/windows-10-release-date/index.html", "thumbnail": "https://encrypted-tbn0.gstatic.com/images?q=tbn%3AANd9GcQ7LFXzrHaAzqhco5J6WRLxA__twkE2yie3oA&usqp=CAU", "type": "image"}, "179": {"title": "Open Microsoft Store in Windows 10 ...top-password.com", "url": "https://www.top-password.com/blog/open-microsoft-store-in-windows-10/", "thumbnail": "https://encrypted-tbn0.gstatic.com/images?q=tbn%3AANd9GcQYYzJOil-jqcbzqdIBX5mnAe7rhATndEvhkw&usqp=CAU", "type": "image"}, "180": {"title": "Windows 10 vs. Windows 7 | Digital Trendsdigitaltrends.com", "url": "https://www.digitaltrends.com/computing/windows-10-vs-windows-7/", "thumbnail": "https://encrypted-tbn0.gstatic.com/images?q=tbn%3AANd9GcQfeE3ln8U_ILj9w10R8b_SlteEINXDjT0W6Q&usqp=CAU", "type": "image"}, "181": {"title": "Update drivers in Windows 10support.microsoft.com", "url": "https://support.microsoft.com/en-us/help/4028443/windows-10-update-drivers", "thumbnail": "https://encrypted-tbn0.gstatic.com/images?q=tbn%3AANd9GcSNzrkt3HYv8nunQ098SEUZIt9YHfIib1nMxQ&usqp=CAU", "type": "image"}, "182": {"title": "How to Fix the Windows 10 Start Menu if ...alphr.com", "url": "https://www.alphr.com/microsoft/1002578/how-to-fix-the-windows-10-start-menu-0-2/", "thumbnail": "https://encrypted-tbn0.gstatic.com/images?q=tbn%3AANd9GcTAbsFYQw3AaWu1-Jv2E364oahgz1O4c93Cyg&usqp=CAU", "type": "image"}, "183": {"title": "Windows 10 Fall Creators Updatewindowslatest.com", "url": "https://www.windowslatest.com/2017/10/18/microsoft-edge-windows-10-fall-creators-update-changelog/", "thumbnail": "https://encrypted-tbn0.gstatic.com/images?q=tbn%3AANd9GcSjWzNBbzzHN6Qzt1FhJVyXhqCQB1MqKd-Mog&usqp=CAU", "type": "image"}, "184": {"title": "Microsoft Edge is here for Windows 10 ...cnet.com", "url": "https://www.cnet.com/how-to/microsoft-edge-is-here-for-windows-10-and-macos-how-to-download-the-new-browser-now/", "thumbnail": "https://encrypted-tbn0.gstatic.com/images?q=tbn%3AANd9GcTPPwMSruG88mRCFYrgYJb6_4n3Sw31ML9_zg&usqp=CAU", "type": "image"}, "185": {"title": "Windows 10: Watch out for Microsoft's new way of doing release notes", "snippet": "Live. Securing Windows 10 PCs: What to watch out for. Watch Now. Many \nWindows users don't even bother looking at Microsoft's Windows ...", "uploaded": "3 days ago", "url": "https://www.zdnet.com/article/windows-10-watch-out-for-microsofts-new-way-of-doing-release-notes/", "thumbnail": "data:image/jpeg;base64,/9j/4AAQSkZJRgABAQAAAQABAAD/2wCEAAkGBwgHBgkIBwgKCgkLDRYPDQwMDRsUFRAWIB0iIiAdHx8kKDQsJCYxJx8fLT0tMTU3Ojo6Iys/RD84QzQ5OjcBCgoKDQwNGg8PGjclHyU3Nzc3Nzc3Nzc3Nzc3Nzc3Nzc3Nzc3Nzc3Nzc3Nzc3Nzc3Nzc3Nzc3Nzc3Nzc3Nzc3N//AABEIAHAAcAMBEQACEQEDEQH/xAAbAAABBQEBAAAAAAAAAAAAAAADAAECBAUGB//EAEAQAAEDAwMCAwYDBQMNAAAAAAECAxEABCEFEjFBURMiYQYUMnGBkbHB0RUjM6HwNEJyFjZDRFJigpKTorLh8f/EABoBAAIDAQEAAAAAAAAAAAAAAAIDAAEEBQb/xAA0EQACAgECBAMGBQQDAQAAAAABAgADERIhBBMxQRRRYSJCgZGh8AUycbHRMzTB8VKi4RX/2gAMAwEAAhEDEQA/AOnjEweYr0uZ4+IggkEQR3q8yRoqSRxFVJJQY3QY7xiqyJMGKpKzHqSoxqSQrjDjSG1uIIS4ncg9xQq6sSB2jGRlAJ79IKigGPUlRVJI1SSPUknRs6cUnTmFPMQyS64N+VZmR6Vy2vzrYA77CdtOGxy11DbczLfsHrnUChFxbOOPFSxsckD0rWlypXkggCYnoay7SGBJz3lOytXb64SwyAFnOeAKfZatS6mmeqprXCL1j2lo5dXQtm9oXJndwI5obLVRNZl10tY+gdYdz3hOkNEuJNqXjtSBnd34+dANHOO2+IZ5nIG/s5lhzRV26ou7q3ZSfhKlc/Sljiw/5FJjW4Jk/qMBKd5aO2j6WnIVvEoUgyFjuKdVati6hM9tLVNg7y1+ytsIuby3YeUJDajkfPtSvE53VSRHeE04DuAfKE1tlbLWnsqHnSztgGczQcK4Yu3rGcXWyLWh64gzpaWgBd3jDDhE+GoyR8+1H4kndFJHnFnhAv8AUcKfKQGk3HvfuxKAsoK0GZSsDsas8SmjXB8I/M5fpn9f0gLC0dv7gMtQFbSqVdKZbatS6jFUUvc+lY1laOXj5aSQgpSVKKuEgVdtq1rqMlVLWtpG0OzpwVbofublq2S7lsLySO9La/DFVUnEYvDewHdguek1nXrAO391FxLSQwopKYg4hNYgtuETbff/AHOkzU6rH322/wAbTDauWLbUmX7VLiGm1AwsgmOvFdBq3eoq/Uzmq6JaGToPOazif2M7fXaR8TqUNeoMKP8ALFYwfEBE9N/2m1h4U2WDv0/ePeNCwOo3icB4BLKh/vZNStubor8uvwktQVcy0d9h8ZRf/wA3LUd7lX4Gnr/ct+kzP/aL+pj+0yirVlyfhQkD5RVcEMVCF+IEm/B8hLtqlKv2F4mfj59OP5xSbMjnY9I+sAijPrMS93m7f8X+J4h3fet1QGgaek512eY2rrmbqf7XofjY/dde8Y/KuefyW6fOdIf1KNXlMO+8T3248T4i4qZ+ddCrGgYnNu1cxs9czUD5tNO0q4c+Jt1Uf4Ov8qxlNdtijy+s2cw1UVOeoJ+UO6k6Kby5TEuPJQ1/h+I/pQKfEaUPYb/tGsDwmuwdzt+nWNfNCya1G5TG25KUMnuFZVV1NzCiHt1ktQVCywe9jHx3Mos3drdWzVtfBbamhtbfRkAdiKe1diMXr3z1EypdVZWqW7Y6GZ5uHSypnd+7Uveod1d5rTyxq1d5n5jaSvY7wVHAly/1Fy+Zt2nAAGUxIPxHvSKaBUxI7zRdxDWqqntFdag7dWltbLACWOoPxdpqV0Ct2cd5LOIaytUPaQXdqXYNWZQNrayvdOTPSrFWLC/mMQGtJqFeOm8fULo3t0u4WkJ3ASAeIqqqxUmmXdabrC0GdYafatLdp9jxGCdmxwFRMzVijSWY9DCaywooxjT3l9zVGnT4lxp7Dj/VZJAJ9R1pK8Mw2VyBGHi1bd0BPnAX2ovXymVuBKFtCApGPWfSmVcOtYIHQxV3EvbpJ6iHVqqHoVd2LL7oH8Qkpn5xzS/DMv5GIEYeLVt7EBPnKd7eO3jgW7tASNqEJEJSOwp9VS1jAme65rWy3yk7y/du2GGnIAZTAj+96mhroWtiw7wreIe1VVu0V1fu3Fpb2zgGxngjk9pqJQqOXHeSziHetaz0EIzqLSGkJdsLd1bYhKzIJ+fehbh2JOHIBhJxCqoBQHEzq1REepJFUkiqSSQyaoyTgNe1x26u1ggm0CoZb6KAMbz3JIMegFdDhqcLq7ztcJwYK5mY5fB0bXWgtPVKvMPsa0aWms8GOxnU+yOvqvrq40+6UPEbAcZk5Keo9YP8j6VzuJpFTDE5HGcMasNOprPMEarlR6kkapJFUkiqSRquFFVSRVckVSSJW7adiglUeVR6GqMk8ZUFP2NvuJBDSU+T0ET867iVkVCevqrAU4gw14q0lKljaIyKNEYkYjcbzo/Ye5ZHtR7uplKl+Cood/vA4kfaawfiCnX+gnH/ABNTpzmekVzpwoquVFUkjVJIqkkepJGqQoqkkVXJEOakkknBoTIZ5V7RsptNQCElOx1pDwCOm4Z/mD9DXoOFfVUQexnqvw+zXTk9iZlNupSZQVEdQRFaqgO02Z8p6R7L+z9lZMW+peGff3mRvWVmADmI44ivPcXabL28p5bjuJeyxl7ZnQVnmCKpJFPrUkj1JI1SQR6kkq/5QWafitfs2P1o/BWH3vrKHFL5fSDd9p7EfDaH6tD9aJeAt7t9YfiF7D6QJ9qLY8WiiPRn/wB0z/57/wDL6whbnsJVe9q7YAxbr3DoGwPzox+HP5/WQnMy7v2suVN7bVtDS/8AaXKo+gitC8AnvGaEqp95jOVstJ1jXdUuDY23vj0blpSJO0QB8ugo7LqeG3Y4BnYpuVRhAY1/YO6XeLttQtnGH0AFTRTBEjFauH4upk1VnImjxiLsczc0b2sFnae7amLtS21QgpOdvQHI4rn20h21JjecXiKdblk7zYsvadi+cLdnZ6k8sCSlABP/AJUo0YGSQJmbh2HWM57V2bTim1sXyVpMFJIkH/mqeHb0geHPnNqwfv77Tff7TS7120IJ8SUcDn+9PQ1kselH0MwBhjg7WGQNpkD2utJ/s9z9k/rWnw584o8OZNPtjbji2e+qU1XhPWVyyO8Oj2uaP+qr/wCm3Q+D9f3lEkeXyEqu26wncsAAdyK2LYOkwqhxKzto4Tt2iSJHmHFMW1Y9UgXLN0jLYwInemj5q+c0Csk5ldzT3nFKPlEYEqB4x3ohcqjEZyjNWwQw1YKbuLZBdj+FuT545Iz/ADPH0FYLSxs1KdvjtHhRp6Sq23a6VoBubK6urXXFp2Q0+E7vNOTujbtHETIpF1ht4jSwBQen3vmbKhpryCQZhK1U2uqm8vUPXd2mAo3hDkERnBziY+YrSKddWlNl9NpCfayd5HXddRriw9fW6Q+MlxlsIJ9DkzV0cKadkO0POrrCN6DdW6bh51XurSQFDxHkhRTmJg80I4tWOF3PoJLaXTGoTb0dxu305LV0whVwpAKUKdRDonJmYzI5yM9qRZk2agdv2iCu2JmtM6g1ZhkaittBEeCm6ARnnhX5U4tWxzpz8P8AyCCw2yRBCxMkl22EKz+/SM/ema/Q/KAdOZJNlkfv7bv/AB0/rV8z0PyiWxDhgo/0jCuB5XAfwqKR6zLYMDrOjUyFISopWZTM4pQYg7TKtYIBlRyyJQT4a+BHHMfrTlt9Y1adun3/ALldVk0VHyO7ZPbjEfnTBa2O00CkdoI2DR4bdyPTmf0q+ew7iOFGTjEp6lp6ht8C3cCQnmBJz1zVLcPeMcKGzsJQYF2kpbFkVxxvabOfqawXFLDu2PnOpUgqXJWK+at31vkt7HoG4kRtVtBmQqIjEbea00BkrG+2fvtM9jKzZAkWUXGlMuF5loiC4JJyRGDHIzxTNKXHYwA2Np0l5bsLC0Pt6oslG0bQ0UztnqeJOPpXIRnXdNI39fOb2VGxrJPxErDQ9OQStdnqXhhWYW1kT86Pxd/QMv8A2/iLamo9j8xJHT9LUz5bbUPFIwS80Bwek94oxfxGdyPk38TO1FOeh+YkEo0YJKlWmoKxyFojdP4RFM1cQfeX5GZyvD+R+kgpGnQAi1vAoDzErTz6Ypg8QT+YfIxDcjyMsMutYQ0m4Q3ONxTA/wC2qZGzlsZ+P8xZuRVwM/T+JouOONo2AwkjiBTgiscmccOV9mVV3biEFKAkSZJimilScmPS0gYEzVKGCUJOeK0ges0ppxBpfU2FBsBMn4fSrK5O8112vUPYOMwF5cgWWzwQSDA8x471Wkhs5ja2LYQzHbfWyZQlIJJSUkzI/omkvULT7W86K1K3WObtbDxfZbbQpS1GI3Azzz86MUgrpYy3qGJJzVLi52h/YtKUkAbQPwqcoJusBa1JMtL127LXhuhtaExtBSBEDGQBWY8MoOVjlqU7QJ1O8dtiwpxJY2Rs8NGYzExPNEKE1ZxB0KCQfv6QVu62p1KfCabG3olOT9RRsukE5iLk9kmats+UJLakIKVDIIAzPpFIcZmDnWBdAO0ZLkmSEic4SMZ+VHqbziDvDMurMJG0GeiRmqIzvEtidIAVgbdpMdf69aWTjrOcQdRg3WHJVhs8Hk+np60SuJoRDKbtu6SYQ38O6M8fbmmixR3M0LUYJVq8EBMM5SVbYV0mT8MTijFi57/fxmha2IlO7srpWxItrYlUxPB55x/UCj5qAHczbw1J1Zldqwu1KbCbOzJKoAVI3ZGD5eMj7mha1Bnc/fxm/lepla9cXZttF9hpCl5QtsZ46yB3Bo0AsJ0mCaD2Mi3qIvrvai3CnFpISHEgxCZJwCZwTxyapqtC7naLNB85qpsL4rQn3W0JIMA7iDlXPl9D9h3E5TbXjqYPJxI29nflbKDb2p3LhO7d5sjCvLxn05NAbKwDufp/MF6cjIkW7K7DYUFMNb1bd0LCjIHPl4z+PaqexAcbn5fzBWvI3Mse73ZQtRRagboITODngfT8KpbE2xmZXpI7whtLkLckWgI8pgmOen2qhYm3WJakxLadbT5yxtEEhPPSjVgemYl6ysxrfUVKCApwhPTPeuk4GMgdZp8MurcQr93uZUbhQbIgpUk5I/PpScsGGmaUoqKEEbwSXQv40Nm3I+PfEGO/z/X0ohYc9YQoXHSDs3dqJski4MndvMSM89v65omYk+2cTUlSrviO8xYG6cSwEvKCQUtqOATOM/Tn/wCMFlmkajgTWEVeggtXtrRDDSi0hi53lK20npnPUDp9/SroawsRnImk6CoPeZtxa+7lAUpIK+CFJP4cU0MWg4Uwlm1bm+Q1cLTsPTcFAnoJB/P060ixn0EgQHVcbTZvGLb9mPe/WbNsW0TbLSQSrmBjnMcwcnGKxK9nMUoxOev39/4lotRRsjfsf8SbNnaBaVJsrZyy4U+uMcwZme3pk5FULn7sQfv7/mZHTbaCs0sIKnNJbRcrC1eZ2Phk9DHQJ7HJOeANrsxxYcCAE0x7pqyavd9u0AXGgrw58hX5pgxnO0f8RoS7hcZgXIpO0FqDyUWo8VKGrkLja3A3D1GR/QpaM5bY5Ej1UtWNsGU03TzMK8QRBIhQPSmh8mYzQhmRaaiu1QClIVjbG761oNmFAM6LUgkmSf1lx6PJtjso+n6UsWAdoPIEAdQWTOR9avnjyjkQKMSHviyZk/eiHE+kMYhkakpMeU4EYFGOL8wYWRHOpqiAlSY7ACi8ao90/fxhahEjVVonykyZpT8YG92UWzHXqrixG1Q+s0ocTg5xBG0gNRUjKSonsUiPxqNxYI2BlnTEdWcJSfDRIM8Uo8TvnEHSJZ0z2je01xx1m1YW6vBW4kkgTOM4pN1vMGGziUVEHd689dqc3sstoW54mxpsJCTnjr1PM1S3qvYweWINvWVtuJXsmDMTihNymCacydxrarhpTZb2zGQaiXLnaV4f1n//2Q==", "type": "news"}, "186": {"title": "Windows 10 October 2020 Update review: Subtle, but necessary", "snippet": "Microsoft's next big Windows 10 feature update is almost here, packing \nseveral notable changes and enhancements. This release is known as ...", "uploaded": "2 weeks ago", "url": "https://www.windowscentral.com/windows-10-october-2020-update-review", "thumbnail": "data:image/jpeg;base64,/9j/4AAQSkZJRgABAQAAAQABAAD/2wCEAAkGBwgHBgkIBwgKCgkLDRYPDQwMDRsUFRAWIB0iIiAdHx8kKDQsJCYxJx8fLT0tMTU3Ojo6Iys/RD84QzQ5OjcBCgoKDQwNGg8PGjclHyU3Nzc3Nzc3Nzc3Nzc3Nzc3Nzc3Nzc3Nzc3Nzc3Nzc3Nzc3Nzc3Nzc3Nzc3Nzc3Nzc3N//AABEIAHAAcAMBIgACEQEDEQH/xAAbAAACAwEBAQAAAAAAAAAAAAAEBQIDBgEAB//EADsQAAIBAwMBBgQDBQcFAAAAAAECAwAEEQUSITEGE0FRYXEUIjKBkaGxFUJSweEjJDOC0fDxBxZyssL/xAAZAQADAQEBAAAAAAAAAAAAAAABAgMABAX/xAAmEQACAgEDBAEFAQAAAAAAAAABAgARAxIhMQQiQWGRIzJRYqET/9oADAMBAAIRAxEAPwD4v7daYIu1APSgoV3SovmeaYgUoEaH9nLa4utcsks4kmnSUSrHIcKxT58H04xTDtDLHqHaC9e9gXSrk7cQqm5FOM/MRzzkfN+XgB+zaaR8XJ+25byCMIO6mtOsT5+o4z+lXlbxzdyKkesWpmYO7pufj5Q52ncuQowc9OtU2C+5OiXvxAJ7S4tAjygGNvomjYOjH0YcZ9OtRkmkncyTOzucZZjknwqFy1s0gNlHNHGVGUlcMQfcAZFQU460REZZYGZCGRirDoQcEVq+zvbTUrYG0vbZtTtQNz9TKi9MjnnH4+tZPOaK06NZJ2znIXIIOCDkcg1iNpMgHmfS9LvoLom50TUpZbY/VBkGSM+q5/T+tMpJdQigWe2UXELD5hGcZ/ynhvbg+tfIpbC4s5Fms5HV15UqdrCth2a/6kS20aWmtwBkJx8RGmG8PqHj7/lXO+EE3Uys6DtO01OlapEXZbZzayZ5gcExn3XqnuMiuaxo2ja2ywapZtZXgGYnTHPrG3Rh6fpRMM2laoqT2skEjEAgr8yDnpu8D6cUbAkTA286gqTko53L/T8qi+AYzqQkRsXVf6drgT5/P2O1XREmk0Sf42xlyJoEO3cPEqP3WHlRHZXWY9QsG0XVkEssT4hMv/qf4TWtuNIuIL74vSLkwyn64JGJSUf7/wCfCkOv6SdQm+OtYTbavBgyKBksBzyv7wz7Hyx0rpxZfDb+5PNjDbrsZ8bsU3Sk+Q/WjwtDWC4iLeZoxadZ2NDdOuprSJ2ETyQCRGbaxUbsHAY+IIzwftip2sVk4jMV3JZXaLwzqdhb0ZeV8eox6+NFJYWEmjCSC/kN4du62IAUuW2geHgc59aAu7G7spNl3bSwnOMupwfY9D9qKsGFSCOrElZTc949xK0riSQuSzg53HPXPjVJFXY4qJFNplNUrzimOitH38nfFgu3GVGce4pey017MxxyT3ImnihAj4MpIVjnpkA4+/HFAmYpccXk1zcWsYLRzwQDCyR87RjAB8R06ECl8Wni+tZpCEIt4w7ZODjpx503urGI394qQyWygkIYnyrpkjcCMgqcZ5IA6Z8KEktJIB3bR96FUASW52uQB4qeGHqPLrQBBNmQOIqKSJIRe6bMZdPmYc/MB0PuOhrdaD260zUYorPX4lsrlMBLlSRGT6nqv349azGmJbtOZL0SG0VsSmIgOuRgHB9ceFch06xvprmOV2AH+DMq4JAJ5K+OeOPzGDnEdu82lWbjefTF1g7G7h47mNOq5yQPt19x+FUTalY3hXN01nOv0NL9P2ccfY/hXz7s9phk/aNpbXX94VEe2fJVTydwOenl/vNDtdX8N3JaXTbZkOGLjIJ8mH8/zop04O4nO+VgxTmpnoE2RKvkKuHvXiPKjNKikl1GAQ2hu3Vt/cbtu/HPXwpVFmhPSyEKpP4lMqxhYdkbq2z5y/7xyeR6YxUjLK0SxNLIYkOVQsdqn0HQU41e8lfVj+3bGdIHBaO3EgDRg4GVbHzYwevH4VQ1lpc0e+x1QowUkxXsexj1IAZcr5DqKq2lTQkMZLoGPmK69ReoadcaeY+/EZSUExyRSB1cDxBHuOtC0QYaMrIphojyRvKYltJSQAYLh9pceak45HuDQJo7TIkkgl7xA4yOCPSlYRgZdaaxbxzO1vHHCr4zG4/+uv55pxDqkErjvB3YJzhwGXPnkDr6lSfWkupaDJaPsmhmtpCu4JKpGQfHmlZgu7cZj5XH7vI/CkoRuY1ZRLPJsLNliQzdfcnJ/WrbeF1uZYJI5Hwh3qkgVlAIJI8D7UvTWjJLI95DvlZVUOh2FSowOBx5Z8/fmr4poLucGWcpnJZtuSD7VvNniK1BPcN0u42au8kU8jKbZuXX5jyvB69Oa08+kntBiaIKk8MYw6nllHSspCZs6a93t+FbvIUYEAgYOQfHrjrTS0jn0+SOW1lklWMkthuRznj0xx9q7MCk4/c8jrgMfUar8fMybwzRwwTSwyJFcBjC7KQJApw20+ODRmiXl9Yagk+ljddAHA2buOp4+1By3c1xDbxSyl4rZCkCnpGpOSB96ddntGuL6zub+xvxBd2xPdwp9bYXJOc/KMcZx51yIGLdvM9fO+NV+pxxIT9oZ7u8lub60tLrvlCyJLGSBgk5X+E5OePIVWJdFmHzWl1athv8KbvBnjb9Xhw34+lAfDTrAkxt5VhbOx+7IU4ODg9OvFVqQeh6UrMWNnmOqhVpeJ0Y8AOfKu16vUwMBEiacdn4lmjmT4iGKUOCqyOF3e2fak5o2xRWtGEmmw3Ue/hxI0cgPkD0x6YNFjtMBNH2g1ufWxbGeGONoFbLJn5yxGSc+w48OaD0ezsryKcXl0tuyRAxEsACfv19qR3s5t5B8ILuKLHKXJDbT6EAZH2FWw9oD3KQ3llbzqi7FcAo4A6cjr981IjahCRfmRliSVyHQMSB4c+NDT2HdsAC6HGcOKLtbq0mmPe3JtzgbWZCRnPp0q68kmvbpW3i4c7UVo+Q2BgY/wCOtMDQmIJO3EUlriHZ3uWjVsjJyKlJqVxaXAuLaTdBJjKHnb6Uz7Qm0eziFrC0MywBLlCpHzjHPPnWUjldYjHgFWHiKuuTSCsgcYy0zD5mm1++t9T1D4m0tPhYzGFMeQSWySWJAGeuPYCnFj2flh0A6vbaqILhoy/dBgNy7S+MZyeAeemcjwJrMsArsoIYBiAw6H1phcRapZabbrO8sdldLvhXvBhxwTwDwORxXMLBsGdlKfuEvjl7RaVbJEpv4LVlEqqFJj5OQfEA58OtD6pqlzqbRSXohEiKQHjiCFxn97HBrlrq2p2oAttQuowAAAszYAHTjNGJ2l1MqVuZIbpcsQLi3RiC31YOM81otCKK9XscV6jNImnOkj+4+7Gk7U/0F9MNj3d7ftbShiR/Z7gR68jBrEwAScFvLd3EdvAm+WRtqr5mg77TliuJILmALKhwwH+o60fvFvdCSzuVkMbZSWPofXB/nUdSvLjULt7m7cPM+NxChegwOB6CpW+r1HOmvcQTaZGWxG7DjODzQz2VxG26NgT5qcGnEgw4/wDE/wAqI0yGynvBHqVw9vAUb+0UZ+bwHQ05ahAFs0JnZp7shhcGRywwWkBJ/GgBC6fMq7lrRSKMsoOR096UWlz3fybgccFWq2GmO8jmLKNow06zl1C+htLfaJZWwC5wBxnJp3rfZHVNKmtYRsuzPuEYgcMchSxGAf4QTSzs9a317qsMOlOY7k/S4OMeH88fej9XTtAmotZzz3M89nlwYQcx54J+XkdMUobHRU/dC2PqNQda0f2K7uyurJgt5bywMc4EilScHBxnwqgVdc3N3cFDez3EzKu1TO7MVXyGfD/WqQaFRyZ2vV0YrxNaoJEioMtTJqJNaprlW3ByOPapC5uE+maQf5s/rXiarJoVNcKt9VvLaZZY5F3qCBuQHr14rzam7MWkjTJOTt+X8qCJrhNCoLh37QiPVGH50mmizIzKcAnr4UQaL06GaUHu9pGcbW6VTGtmSy5NC3NJ2S7PrqtrJfTajPZuJmQNEVHRQSTlg3VhyA3Q5x1pHaXV78WpttQuoZJyEaVJ3UkE+JByRSD4+XxSMn2om01dYmJubKK6XHCtI6YP+UjNMCl2ZRixWhN52usrWGwhk/a19dXkMxiK3kxkLAjLFc8gZ+1V9n+x0ms6LJqa36W4R3HdvCWyFGScg8Vkb3tGt3GQdNjWTGEka6mcp9mYj8aAXV7pAVXaFPgMgfrQzFWPYakOnx5Ma1kOozadj+zkvaa5nRJ0gjt4xJIzZzycKBwfGqZOz91/3PNoMcsLTxzNF3pbamBzn8Pz/Gs5pnarV9Kd3026e1aQAOYmI3AdM1W3aHUWvJL0zN8VIxZ5g5Dknqc+tBWGrfiUcPopeZo7vQby215dGLRNO7BVYONpB5zmo3GiTJrcWlQzQzTS42uuQvIJ5yPAA1mZtau55u+ncyS/xuxY/iTXBrN2syzK5EqkFXycgjpVCcdREXLqBc7eZpRoF0df/Yne2wuidu/e3dj5d3Xbnp6VRpeiXurRX8ln3ZWxj7yYuxGF56cc/SfLwpG2vX7XhuzKxuSdxlydxPTrXbTX9QslnW0m7pbhQsoA+sDPBz7mlvHGcZNR0HbxDDaXHwfxndHuN4QN5sfADr4UZedndWtdVOlyWwN2Ie/2o4IKeeffI96zv7Qm7loc/wBkxDFMnBIGM+/JoyTtLq8t98bJeyG67rue9OM7PLp/XPPWpN+scaq3ljQTLZRXjJ/d5WKo+RyR6fY/ga7bX89rnuHC5OeVBoV9VZtMisdh2RtvX5+AfHjH86D+IbyFZSw3ilNYp5//2Q==", "type": "news"}, "187": {"title": "Microsoft: Windows 10 now lets you access Linux file systems in WSL 2", "snippet": "Microsoft also says it's investigating user reports of the latest Windows \n10 2004 security patch breaking WSL 2.", "uploaded": "1 month ago", "url": "https://www.zdnet.com/article/microsoft-windows-10-now-lets-you-access-linux-filesystems-in-wsl-2/", "thumbnail": "data:image/png;base64,iVBORw0KGgoAAAANSUhEUgAAABAAAAAQCAYAAAAf8/9hAAADCklEQVQ4jVWTX2jVZRjHv8/zvr8/Z0e3PGdnZ39ytnWTkhc2SMjBkqAEbypZDEohUSG6UlEYYWMXCYpI5liMLhooaBoWEUQRhBdDL7yIZlHUsJvt2M7ODu54zs75vX8eL9wZ67154XnfLzw8z+cD/P/QMSAAwM3CRAs6P89kRiczmQcTuS37AGAYUOuB5j0M8E3ANR8+a0NfKmw7LNCHNKveNBOWjb31wVLpwIas0BCgbwMWAMaAeFsuN+TJHVZKv5NlhgFgRKCI4ERQMcng0WJ5ZgzQ44BtdoDpfOvLCXMXOb1HE70IcSsQCqHEiOCRCDWY+Q04f//9YuntZhd0bWvr6+LCUe9FOZgTzEHl4ELpLwC42p39pLrqz9fL5Xo6i+yREgpXuztOaGtnRhaX744BmknCqc44elUrtSPW8Z0Q6iIAXO/JjWqmIz+Xy4/zz+bO5Dd3z1/v6Tj298LiJWh5DgCNA5ZjkqlVCDZFOpsKtLbiTn7d29b/TCo8GxG7m4APGKnnUxqBwqlxwEeB6v+mq30QALjWKH3pxM23RwqAPfpuofRnxNGnacUINC0AEE3sl5xAEyYAeK3UsErRwfU1/tDfcZlI7dg3V3gNAG51ZrZ7eixt9XTBbMFOhn6rWi2eO/AfFn/saz++KU5drCSNgrWLLxEA/LQts13H0ccCqkKcJUINAMiLEVZvAkSK3A0nNBSoYLBhrUtrraqm8RGtUedvv5C/0ptqea9sHUJugiioeoEA2MyEuhdUTWJBTJ1xoB7WzRxPrWHJyl94mJiVhICKNasVa5OKdYn33or3yYp1NUNAJo50wMxLpvGd8uZD2oCz3NvZda01jEceJcYxsxJvrQfQEgQ6JMaKMTUP+611bvKV34szAKAByC+A3gtYWD1Z0zKimRiQpCWMwpAJy4kpNcR/5Wzji91/FH9t0jsMqHWZAAgAzO7a+n0+DvdXnaBizDzET5tKMj0wV/yn+XcMUONPxZN1j2+szeK3gZ799wd6/53d1XX6Tl9HfoPqPPVUddpQwxP9sEsv3RaKwAAAAABJRU5ErkJggg==", "type": "news"}, "188": {"title": "Microsoft Patch Alert: September 2020", "snippet": "The September patches kicked up a bit of dust, but things look pretty \nstable now. I'm still skeptical of Windows 10 version 2004, but it's \ngetting ...", "uploaded": "2 weeks ago", "url": "https://www.computerworld.com/article/3216425/microsoft-patch-alert-september-2020.html", "thumbnail": "data:image/png;base64,iVBORw0KGgoAAAANSUhEUgAAABAAAAAQCAYAAAAf8/9hAAADCklEQVQ4jVWTX2jVZRjHv8/zvr8/Z0e3PGdnZ39ytnWTkhc2SMjBkqAEbypZDEohUSG6UlEYYWMXCYpI5liMLhooaBoWEUQRhBdDL7yIZlHUsJvt2M7ODu54zs75vX8eL9wZ67154XnfLzw8z+cD/P/QMSAAwM3CRAs6P89kRiczmQcTuS37AGAYUOuB5j0M8E3ANR8+a0NfKmw7LNCHNKveNBOWjb31wVLpwIas0BCgbwMWAMaAeFsuN+TJHVZKv5NlhgFgRKCI4ERQMcng0WJ5ZgzQ44BtdoDpfOvLCXMXOb1HE70IcSsQCqHEiOCRCDWY+Q04f//9YuntZhd0bWvr6+LCUe9FOZgTzEHl4ELpLwC42p39pLrqz9fL5Xo6i+yREgpXuztOaGtnRhaX744BmknCqc44elUrtSPW8Z0Q6iIAXO/JjWqmIz+Xy4/zz+bO5Dd3z1/v6Tj298LiJWh5DgCNA5ZjkqlVCDZFOpsKtLbiTn7d29b/TCo8GxG7m4APGKnnUxqBwqlxwEeB6v+mq30QALjWKH3pxM23RwqAPfpuofRnxNGnacUINC0AEE3sl5xAEyYAeK3UsErRwfU1/tDfcZlI7dg3V3gNAG51ZrZ7eixt9XTBbMFOhn6rWi2eO/AfFn/saz++KU5drCSNgrWLLxEA/LQts13H0ccCqkKcJUINAMiLEVZvAkSK3A0nNBSoYLBhrUtrraqm8RGtUedvv5C/0ptqea9sHUJugiioeoEA2MyEuhdUTWJBTJ1xoB7WzRxPrWHJyl94mJiVhICKNasVa5OKdYn33or3yYp1NUNAJo50wMxLpvGd8uZD2oCz3NvZda01jEceJcYxsxJvrQfQEgQ6JMaKMTUP+611bvKV34szAKAByC+A3gtYWD1Z0zKimRiQpCWMwpAJy4kpNcR/5Wzji91/FH9t0jsMqHWZAAgAzO7a+n0+DvdXnaBizDzET5tKMj0wV/yn+XcMUONPxZN1j2+szeK3gZ799wd6/53d1XX6Tl9HfoPqPPVUddpQwxP9sEsv3RaKwAAAAABJRU5ErkJggg==", "type": "news"}, "189": {"title": "Don't install this Windows 10 update Microsoft just pushed out", "snippet": "You'll want to avoid installing the latest Windows 10 update - here's why.", "uploaded": "2 weeks ago", "url": "https://www.techradar.com/news/dont-install-this-windows-10-update-microsoft-just-pushed-out", "thumbnail": "data:image/png;base64,iVBORw0KGgoAAAANSUhEUgAAABAAAAAQCAYAAAAf8/9hAAADCklEQVQ4jVWTX2jVZRjHv8/zvr8/Z0e3PGdnZ39ytnWTkhc2SMjBkqAEbypZDEohUSG6UlEYYWMXCYpI5liMLhooaBoWEUQRhBdDL7yIZlHUsJvt2M7ODu54zs75vX8eL9wZ67154XnfLzw8z+cD/P/QMSAAwM3CRAs6P89kRiczmQcTuS37AGAYUOuB5j0M8E3ANR8+a0NfKmw7LNCHNKveNBOWjb31wVLpwIas0BCgbwMWAMaAeFsuN+TJHVZKv5NlhgFgRKCI4ERQMcng0WJ5ZgzQ44BtdoDpfOvLCXMXOb1HE70IcSsQCqHEiOCRCDWY+Q04f//9YuntZhd0bWvr6+LCUe9FOZgTzEHl4ELpLwC42p39pLrqz9fL5Xo6i+yREgpXuztOaGtnRhaX744BmknCqc44elUrtSPW8Z0Q6iIAXO/JjWqmIz+Xy4/zz+bO5Dd3z1/v6Tj298LiJWh5DgCNA5ZjkqlVCDZFOpsKtLbiTn7d29b/TCo8GxG7m4APGKnnUxqBwqlxwEeB6v+mq30QALjWKH3pxM23RwqAPfpuofRnxNGnacUINC0AEE3sl5xAEyYAeK3UsErRwfU1/tDfcZlI7dg3V3gNAG51ZrZ7eixt9XTBbMFOhn6rWi2eO/AfFn/saz++KU5drCSNgrWLLxEA/LQts13H0ccCqkKcJUINAMiLEVZvAkSK3A0nNBSoYLBhrUtrraqm8RGtUedvv5C/0ptqea9sHUJugiioeoEA2MyEuhdUTWJBTJ1xoB7WzRxPrWHJyl94mJiVhICKNasVa5OKdYn33or3yYp1NUNAJo50wMxLpvGd8uZD2oCz3NvZda01jEceJcYxsxJvrQfQEgQ6JMaKMTUP+611bvKV34szAKAByC+A3gtYWD1Z0zKimRiQpCWMwpAJy4kpNcR/5Wzji91/FH9t0jsMqHWZAAgAzO7a+n0+DvdXnaBizDzET5tKMj0wV/yn+XcMUONPxZN1j2+szeK3gZ799wd6/53d1XX6Tl9HfoPqPPVUddpQwxP9sEsv3RaKwAAAAABJRU5ErkJggg==", "type": "news"}, "190": {"title": "You can download the Windows 10 20H2 Update right now", "snippet": "Microsoft is due to release the Windows 10 20H2 Update later this year, but \nif you're eager to try it out right now, you can. You not need to wait ...", "uploaded": "1 month ago", "url": "https://betanews.com/2020/08/22/windows-10-20h2-update-download/", "thumbnail": "data:image/png;base64,iVBORw0KGgoAAAANSUhEUgAAABAAAAAQCAMAAAAoLQ9TAAAAbFBMVEWEFhiEFRf///+EFxmCExX8+fmBEBL58/PVsLGoWVvRqKnNoaK3dnf9/PzJmZq/hofx5eXr2dnYtrehTk+8f4GPKiycQ0SVNzj27e3hxcafSUqybW7iysrEkJGsZmarYWLu3t6KIiSYOz2lVFUJW+zbAAAAuUlEQVQYlUWPiQ7CIBBE9+CyQA/Egi20Vv//H61o4iSbTCaZvB0AAIQm/DkUDIIZkQH4PGQXumu0t9kuqXMM6pol3YNeVu8uvhegBt+X0chtoOq8UyCs37bd+Wqpq3JXAEZelFq0CXQ3elbAnwDTOE3+MY1JfAM4iteTluUQrSIEGNI2k2EEtHKP/a1SdplOKojB15KfK42vB8UT0h4L/JJTKo2KvIZuVqmPR7QnpI1j8d36m/03H70Bc5YKRBytULIAAAAASUVORK5CYII=", "type": "news"}, "191": {"title": "Pro tip: Sock away a clean copy of Windows 10 (2004)", "snippet": "It looks like Microsoft will release the next version of Windows 10 \u2013 \nversion 20H2 \u2013 sometime in the next couple of weeks. Now would be a ...", "uploaded": "1 month ago", "url": "https://www.computerworld.com/article/3575089/pro-tip-sock-away-a-clean-copy-of-windows-10-2004.html", "thumbnail": "https://encrypted-tbn0.gstatic.com/images?q=tbn:ANd9GcSH8foJ8bLRY_5BI8el5ZdaM7q-H_WYZ51IlJvicK-MyaDCjjsWWo-BcTk&usqp=CAI&s", "type": "news"}, "192": {"title": "Microsoft releases a final preview for Windows 10's October update", "snippet": "Windows 10's October 2020 update will change how the Start Menu looks, and \nbring more control to notifications.", "uploaded": "3 weeks ago", "url": "https://www.engadget.com/windows-10-20h2-preview-105304110.html", "thumbnail": "https://encrypted-tbn0.gstatic.com/images?q=tbn:ANd9GcRItmnhaehaYZFT1Y8bFRi6nGxjdfQOY1mvfYc2urX4VicwXn-_jr62ZPY&usqp=CAI&s", "type": "news"}, "193": {"title": "Reviewed: Windows 10 October 2020 Update inches in the right direction", "snippet": "Microsoft's fall update to Windows 10, the Windows 10 October 2020 Update \n(20H2), improves the Alt+Tab functionality, makes the Start menu ...", "uploaded": "3 weeks ago", "url": "https://www.pcworld.com/article/3574951/reviewed-windows-10-october-2020-update-inches-in-the-right-direction.html", "thumbnail": "https://encrypted-tbn0.gstatic.com/images?q=tbn:ANd9GcR4FvCUEhQDEyPw4clk2kdTQY6SKYwG4R7_PxT71q3qOzkkt5syV_6aW4s&usqp=CAI&s", "type": "news"}, "194": {"title": "10 app store principles to promote choice, fairness and ...", "snippet": "... choice, ensure fairness and promote innovation on Windows 10, our most \npopular platform, and our own Microsoft Store on Windows 10:.", "uploaded": "3 days ago", "url": "https://blogs.microsoft.com/on-the-issues/2020/10/08/app-store-fairness-caf-interoperability-principles/", "thumbnail": "https://encrypted-tbn0.gstatic.com/images?q=tbn:ANd9GcTyA06RxvEwS5rMSByjTEo9_cXfvBzG2E3e2-js772lAZZUNlYQCyS7NFE&usqp=CAI&s", "type": "news"}, "195": {"title": "Windows 10: Microsoft fires shot at Apple with new principles for treating developers right", "snippet": "Microsoft's 10 principles stress it won't treat a developer the way Apple \ndoes, but they won't apply to its Xbox platform.", "uploaded": "Depth", "url": "https://www.zdnet.com/article/windows-10-microsoft-fires-shot-at-apple-with-new-principles-for-treating-developers-right/", "thumbnail": "https://encrypted-tbn0.gstatic.com/images?q=tbn:ANd9GcT2AQ_xuWJYgQ8tX-1fM8ZQLOcKO0O3O1uZGg4-HvRHUwJFu75tBzQUAP8&usqp=CAI&s", "type": "news"}, "196": {"title": "Microsoft hits out at Apple with its new Windows app store policies", "snippet": "Microsoft is making some firm commitments to the future of app stores on \nWindows today. The software giant has published 10 principles it's ...", "uploaded": "3 days ago", "url": "https://www.theverge.com/2020/10/8/21507682/microsoft-apple-app-store-policies-principles-list", "thumbnail": "https://encrypted-tbn0.gstatic.com/images?q=tbn:ANd9GcShSLJ90PehyT_NY7HSBHGgX7iqL1bxiF5Vl7Wbd3k&usqp=CAI&s", "type": "news"}, "197": {"title": "Enhance your Windows 10 experience with these Microsoft Store apps", "snippet": "The Microsoft Store is pre-installed on all Windows 10 device and it's a \ngreat way to install fresh apps on your device. Microsoft Store isn't as ...", "uploaded": "20 hours ago", "url": "https://www.bleepingcomputer.com/news/microsoft/enhance-your-windows-10-experience-with-these-microsoft-store-apps/", "thumbnail": "https://encrypted-tbn0.gstatic.com/images?q=tbn:ANd9GcQ28VBXrIXBDjXOGuwJXNlitFOPAFWznnTfeIje9FWt9etgd59UZ-T0oOI&usqp=CAI&s", "type": "news"}, "198": {"title": "Windows 10: Microsoft's new 2004 update fixes bug that stopped WSL 2 working", "snippet": "Microsoft has released an optional preview update for Windows 10 version \n2004 that addresses Windows Subsystem for Linux 2 issues that ...", "uploaded": "1 week ago", "url": "https://www.zdnet.com/article/windows-10-microsofts-new-2004-update-fixes-bug-that-stopped-wsl-2-working/", "thumbnail": "https://encrypted-tbn0.gstatic.com/images?q=tbn:ANd9GcR1bnRiwEKaCesr4ucp5Ir805_CcZeGk9gocuq65jMN1F0d-1qa4TbECN4&usqp=CAI&s", "type": "news"}, "199": {"title": "Microsoft releases KB4583263 update for Windows 10 to ...", "snippet": "Microsoft releases KB4583263 update for Windows 10 to prevent swollen \nlaptop batteries. October 11, 2020 \u2022 By Mark Wyci\u015blik-Wilson. Share Tweet \nPin Mail ...", "uploaded": "7 hours ago", "url": "https://betanews.com/2020/10/11/microsoft-releases-kb4583263-update-for-windows-10-to-prevent-swollen-laptop-batteries/", "thumbnail": "https://encrypted-tbn0.gstatic.com/images?q=tbn:ANd9GcSKG_iFQRym-FNyVwYeG3u5ZOO5JuIyHUZnUNECfQHAHmObsxWwk2Lcsss&usqp=CAI&s", "type": "news"}, "200": {"title": "Microsoft just fixed one of the worst things about Windows 10", "snippet": "A new Windows 10 update lets you manually disable Bing in order to speed up \nsearch. Just keep in mind that the steps involved are meant for ...", "uploaded": "5 days ago", "url": "https://www.tomsguide.com/news/microsoft-just-fixed-one-of-the-worst-things-about-windows-10", "thumbnail": "https://encrypted-tbn0.gstatic.com/images?q=tbn:ANd9GcTGhqknGiUEp13TmTTBp3FaSW-pJm_goI6CueajpZhig80OV6Zz_coh8yI&usqp=CAI&s", "type": "news"}, "201": {"title": "Microsoft will support hardware-accelerated AV1 codec in latest Windows 10 systems", "snippet": "NVIDIA GeForce RTX 30 Series GPUs; AMD Radeon\u2122 RX 6000 Series Graphics \n(coming soon). Windows 10 build 1909 or later; The AV1 Video ...", "uploaded": "1 day ago", "url": "https://www.neowin.net/news/microsoft-will-support-hardware-accelerated-av1-codec-in-latest-windows-10-systems/", "thumbnail": "https://encrypted-tbn0.gstatic.com/images?q=tbn:ANd9GcQ-qOF2wl987ptyg4we7l9ZD7OVUCfgRkKuCF8jtEM6sn01SPxXIUQQjvs&usqp=CAI&s", "type": "news"}, "202": {"title": "What's new in Windows 10 version 20H2", "snippet": "Microsoft's getting ready to release another feature update for Windows 10. \nThis one's a minor update, with just a handful of changes. Here's what ...", "uploaded": "2 weeks ago", "url": "https://www.zdnet.com/article/whats-new-in-windows-10-version-20h2/", "thumbnail": "https://encrypted-tbn0.gstatic.com/images?q=tbn:ANd9GcQQgfq8q1qW01bWxCIm4c9plMyqQMXJBxFjgB8glLts_6BUiDb1uSTzdRw&usqp=CAI&s", "type": "news"}, "203": {"title": "Microsoft Weekly Roundup: Windows 10, Surface event and fixes", "snippet": "This week, Microsoft finally published the September 2020 optional update \nfor Windows 10 version 2004 to fix issues with NCSI, LTE modems, ...", "uploaded": "1 week ago", "url": "https://www.bleepingcomputer.com/news/microsoft/microsoft-weekly-roundup-windows-10-surface-event-and-fixes/", "thumbnail": "https://encrypted-tbn0.gstatic.com/images?q=tbn:ANd9GcQm884Jr4hQuq2cat_gIi5dyMEaoUG-qO8lTD9S4FWTsC-Oi4Nf8tWhoRc&usqp=CAI&s", "type": "news"}, "204": {"title": "Helpline: Arranging a picture-perfect desktop", "snippet": "The Windows 10 desktop on a Microsoft Surface computer. Photo: Richard \nDrew, STF / Associated Press. Q: The background of my desktop on ...", "uploaded": "1 day ago", "url": "https://www.houstonchronicle.com/business/jaylee/article/Helpline-Arranging-a-picture-perfect-desktop-15629279.php", "thumbnail": "https://encrypted-tbn0.gstatic.com/images?q=tbn:ANd9GcQNqOnKghjWWCD7VAzBqF7ETCNvj5ShmBwuwvR6zFvsSsjGxT6PesZ_hNI&usqp=CAI&s", "type": "news"}, "205": {"title": "Could Microsoft be en route to dumping Windows in favor of Linux?", "snippet": "Microsoft could shift its development efforts on the Windows 10 desktop to \na desktop that would be more stable, dependable, flexible, and proven.", "uploaded": "2 days ago", "url": "https://www.techrepublic.com/article/could-microsoft-be-en-route-to-dumping-windows-in-favor-of-linux/", "thumbnail": "https://encrypted-tbn0.gstatic.com/images?q=tbn:ANd9GcRDdPgEzAUXvIpylUtlBZ4rZSqV1CWJ6rJduporST4NxOlYJr1f7Kf9oNI&usqp=CAI&s", "type": "news"}, "206": {"title": "Microsoft Launches Surface Laptop Go And Improves Windows 10 On ARM User Experience", "snippet": "Let's dive into Microsoft's new device announcements and Windows 10 on ARM \nimprovements. New Microsoft Surface Laptop Go. The newest ...", "uploaded": "5 days ago", "url": "https://www.forbes.com/sites/patrickmoorhead/2020/10/06/microsoft-launches-surface-laptop-go-and-improves-windows-10-on-arm-user-experience/", "thumbnail": "https://encrypted-tbn0.gstatic.com/images?q=tbn:ANd9GcRMOMPmWLWFVLRjbjyUSl1YgZYrn-IzKQvGZ84wPEkAe0Inu6cRByO9PMw&usqp=CAI&s", "type": "news"}, "207": {"title": "Windows 10 20H2: New build brings this bunch of bug fixes for October 2020 Update", "snippet": "Microsoft releases a preview of Windows 10 20H2 that resolves a lot of \nissues for Windows 10 in the enterprise.", "uploaded": "2 weeks ago", "url": "https://www.zdnet.com/article/windows-10-20h2-new-build-brings-this-bunch-of-bug-fixes-for-october-2020-update/", "thumbnail": "https://encrypted-tbn0.gstatic.com/images?q=tbn:ANd9GcRHyDhFomQXgqijJRTBXN6I2Eux1K15AeZjUzMcWukZHDLbTzNlp1hJhps&usqp=CAI&s", "type": "news"}, "208": {"title": "Microsoft warns: This Windows 10 workaround to cure Lenovo ThinkPad BSODs hits security", "snippet": "Lenovo ThinkPad users can disable a Windows 10 security feature to avoid \nBSODs, but Microsoft warns against it.", "uploaded": "3 weeks ago", "url": "https://www.zdnet.com/article/microsoft-warns-this-windows-10-workaround-to-cure-lenovo-thinkpad-bsods-hits-security/", "thumbnail": "https://encrypted-tbn0.gstatic.com/images?q=tbn:ANd9GcTZWL4bYdj1lQ7APtwDpnO9cUk_ACD4YdDdk-Q30n6sW1DrLjYoUsu6Xco&usqp=CAI&s", "type": "news"}, "209": {"title": "Microsoft has open sourced its tool for sniffing out Windows 10 bugs", "snippet": "Windows 10 bug hunt. According to Microsoft, advancements in the world of \ncompilers has made fuzz testing code for vulnerabilities far cheaper ...", "uploaded": "3 weeks ago", "url": "https://www.techradar.com/news/microsoft-has-open-sourced-its-tool-for-sniffing-out-windows-10-bugs", "thumbnail": "https://encrypted-tbn0.gstatic.com/images?q=tbn:ANd9GcSJVxcrbIq49sFGxFyeKqzajgRfpUBFZEmmBS0Xm0vx1rAUQBnuqSKPVc4&usqp=CAI&s", "type": "news"}, "210": {"title": "Microsoft is forcing the new Edge on users with KB4576754 ...", "snippet": "Microsoft has also released KB4576753 for Windows 10 version 1803. On the \nsupport page for the update, Microsoft explains what you can ...", "uploaded": "4 weeks ago", "url": "https://betanews.com/2020/09/15/kb4576754-update-windows-10-microsoft-edge/", "thumbnail": "https://encrypted-tbn0.gstatic.com/images?q=tbn:ANd9GcTyNz-IY9orldwRQ0yGvwmOwDYkZecFDmpLc8X03WOJqVDSHIKsV15dy3M&usqp=CAI&s", "type": "news"}, "211": {"title": "Microsoft Will Sync Clipboard To The Cloud For Windows 10 And Android In SwiftKey Keyboard?", "snippet": "Microsoft SwiftKey Keyboard For Android And Windows 10 OS To Offer Cloud \nClipboard Functionality: Microsoft has been working on a new ...", "uploaded": "2 days ago", "url": "https://appuals.com/microsoft-will-sync-clipboard-to-the-cloud-for-windows-10-and-android-in-swiftkey-keyboard/", "thumbnail": "https://encrypted-tbn0.gstatic.com/images?q=tbn:ANd9GcQQ0hcJ4rSj1-1oMqoj9Lrm7Knt2HBTbkF6fak5FPk&usqp=CAI&s", "type": "news"}, "212": {"title": "If you're one of millions still using Windows 7, Microsoft has a troubling warning for you", "snippet": "In the run-up to this the Redmond-based tech giant warned that not updating \nto Windows 10 would mean machines running Windows 7 may ...", "uploaded": "10 hours ago", "url": "https://www.express.co.uk/life-style/science-technology/1345961/Windows-7-warning-Microsoft-millions-not-upgrading-to-Windows-10", "thumbnail": "https://encrypted-tbn0.gstatic.com/images?q=tbn:ANd9GcTBFXwmvU52VhxyyUBQoQnzorkOhdF3bCkCrag4Ff63gKsuDGq8IMrGuZQ&usqp=CAI&s", "type": "news"}, "213": {"title": "Microsoft acknowledges that Windows 10 KB4568831 update ...", "snippet": "Microsoft acknowledges that Windows 10 KB4568831 update is crashing Lenovo \nThinkPads. September 22, 2020 \u2022 By Mark Wyci\u015blik-Wilson. Share Tweet Pin ...", "uploaded": "3 weeks ago", "url": "https://betanews.com/2020/09/22/microsoft-windows-10-kb4568831-update-lenovo-thinkpad-crash/", "thumbnail": "https://encrypted-tbn0.gstatic.com/images?q=tbn:ANd9GcSLLva5uw5Oz8ko1e9CZ4NUqZn0d4XWPPNPbRdi6rQzAey-_mRu3e7s9gU&usqp=CAI&s", "type": "news"}, "214": {"title": "Microsoft wants you to love Windows 10, not just need it", "snippet": "The next step for Windows 10 is to move beyond its status as a product \nusers need to become a product customers actively love, Microsoft's ...", "uploaded": "2 weeks ago", "url": "https://www.techradar.com/news/microsoft-wants-you-to-love-windows-10-not-just-need-it", "thumbnail": "https://encrypted-tbn0.gstatic.com/images?q=tbn:ANd9GcRVUbarzqIqDO2aVBob3cz0VmJAjJbhoG7N8GcQNNIDvpSLzmeJKvSncl8&usqp=CAI&s", "type": "news"}, "215": {"title": "An introduction to Windows 10\u2019s new PowerToys", "snippet": "An introduction to Windows 10's new PowerToys. Like their '90s namesakes, \nthe tools in Microsoft's new PowerToys app are quite useful for ...", "uploaded": "2 days ago", "url": "https://www.computerworld.com/article/3584919/an-introduction-to-windows-10-s-new-powertoys.html", "thumbnail": "https://encrypted-tbn0.gstatic.com/images?q=tbn:ANd9GcSh91aYoU6NSQ0bruFKG8_n5iCSFpryHVp_wg4ZqGMb89ffLrh4dVKNNrI&usqp=CAI&s", "type": "news"}, "216": {"title": "Sophisticated new Android malware marks the latest evolution of mobile ransomware", "snippet": "The mobile ransomware, detected by Microsoft Defender for Endpoint ... \nInstead, it blocks access to devices by displaying a screen that appears \nover every other window, such that the user can't do anything else. ... \nFigure 10.", "uploaded": "3 days ago", "url": "https://www.microsoft.com/security/blog/2020/10/08/sophisticated-new-android-malware-marks-the-latest-evolution-of-mobile-ransomware/", "thumbnail": "https://encrypted-tbn0.gstatic.com/images?q=tbn:ANd9GcS_OriJtXgk5DW6oQ_AoKDxhkHCcjns0Xm10jAHljqWdpVap63Attwi2SQ&usqp=CAI&s", "type": "news"}, "217": {"title": "Skype is still around \u2014 it's just been upstaged by Microsoft Teams", "snippet": "Microsoft has taken to making it easy for people to start Skype meetings \nfrom Windows 10 and its Edge browser.", "uploaded": "1 day ago", "url": "https://www.cnbc.com/2020/10/10/skype-upstaged-by-microsoft-teams.html", "thumbnail": "https://encrypted-tbn0.gstatic.com/images?q=tbn:ANd9GcS5TovKffVWT7KMQMThD8himKkSkr8FRXF0e5ZVGC-QTILDwSZV0YM8Og4&usqp=CAI&s", "type": "news"}, "218": {"title": "Microsoft: Windows 10 is hardened with these fuzzing security tools \u2013 now they're open source", "snippet": "Microsoft: Windows 10 is hardened with these fuzzing security tools \u2013 now \nthey're open source. Microsoft's open-source Project OneFuzz ...", "uploaded": "4 weeks ago", "url": "https://www.zdnet.com/article/microsoft-windows-10-is-hardened-with-these-fuzzing-security-tools-now-theyre-open-source/", "thumbnail": "https://encrypted-tbn0.gstatic.com/images?q=tbn:ANd9GcSganJW_-bV3RZ8G4nP-oBco-QrirgQH2dJXk__gB0h9mtnaPxfTh1Tbfs&usqp=CAI&s", "type": "news"}, "219": {"title": "Microsoft took its sweet time removing leaked Windows XP ...", "snippet": "Microsoft took its sweet time removing leaked Windows XP source ... \nincluding people looking for code reused in Windows 10 that could be ...", "uploaded": "9 hours ago", "url": "https://betanews.com/2020/10/11/microsoft-took-its-sweet-time-removing-leaked-windows-xp-source-code-from-its-own-website/", "thumbnail": "https://encrypted-tbn0.gstatic.com/images?q=tbn:ANd9GcQrZB7BSZ7veeXxAowxqXx2UZYQbxTLMgfAwtKmLbb1RSR8urveHzon0b8&usqp=CAI&s", "type": "news"}, "220": {"title": "Troubleshooting Windows 10 with Reliability Monitor", "snippet": "Built into Windows 10, this old-school tool is great at diagnosing crashes, \nhangs and other issues.", "uploaded": "4 days ago", "url": "https://www.computerworld.com/article/3575353/troubleshooting-windows-10-with-reliability-monitor.html", "thumbnail": "https://encrypted-tbn0.gstatic.com/images?q=tbn:ANd9GcSyeKW_awdhid8odTdxLSKzen45-DMtoo1os8S97EjR1SaeBZ7Tw8XIDkU&usqp=CAI&s", "type": "news"}, "221": {"title": "How to Optimize Windows 10 VDI for Improved Performance ...", "snippet": "In this article, we'll look at a rebranded tool from Microsoft's 'The VDI \nguys' that you can use to optimize Windows 10 virtual machines (VM).", "uploaded": "4 days ago", "url": "https://petri.com/how-to-optimize-windows-10-vdi-for-improved-performance-and-density", "thumbnail": "https://encrypted-tbn0.gstatic.com/images?q=tbn:ANd9GcRCLk84eZWi8-bHsVBenGj7LMUa-uTKnmMpB6XyXEXq5GuvN4hcXMrVH7Y&usqp=CAI&s", "type": "news"}, "222": {"title": "Microsoft\u2019s Winning Move Is Not Making The Surface Book 3 Your Ultimate Laptop", "snippet": "The defining feature of the detachable screen to offer a Windows 10 tablet \nmeans that the screen assembly has to act as a complete standalone ...", "uploaded": "2 days ago", "url": "https://www.forbes.com/sites/ewanspence/2020/10/08/microsoft-surface-book-3-review-windows-10-power-specifications-innovation/", "thumbnail": "https://encrypted-tbn0.gstatic.com/images?q=tbn:ANd9GcRiUQSQ_MPL_ZBA6b50b6cWOBkncdkcB8r_f0--LYN7Y4mvkM5FO6Q8NsA&usqp=CAI&s", "type": "news"}, "223": {"title": "Microsoft Edge Declares Battle With Chrome With These Exciting New Features", "snippet": "Microsoft Edge has declared battle with its biggest rival Google Chrome ... \nand will be available in Outlook on the web and on the Windows 10 ...", "uploaded": "8 hours ago", "url": "https://www.forbes.com/sites/kateoflahertyuk/2020/10/11/microsoft-edge-declares-battle-with-chrome-with-these-excellent-new-features/", "thumbnail": "https://encrypted-tbn0.gstatic.com/images?q=tbn:ANd9GcR1BQzO2s3HxaN-jeTJDxi75DgYv4chslXvJBjapZAwbpxfzn5AA9Iy29w&usqp=CAI&s", "type": "news"}, "224": {"title": "Microsoft PowerToys for Windows 10 Reaches Version 0.23", "snippet": "PowerToys version 0.23 is now available on Windows 10. Microsoft is \ncontinuing the evolution of the app with regular updates. By. Luke Jones. -.", "uploaded": "1 week ago", "url": "https://winbuzzer.com/2020/10/01/microsoft-powertoys-for-windows-10-reaches-version-0-23-xcxwbn/", "thumbnail": "https://encrypted-tbn0.gstatic.com/images?q=tbn:ANd9GcS6rmFd2a4CUrQ6x_SI1kg-S2wmaPISgmpVhawgvEvMbpySja2DTj1etHI&usqp=CAI&s", "type": "news"}, "225": {"title": "Windows 10 will get another huge copy-and-paste change", "snippet": "After two years of wait, the same experience is also coming to phones with \nMicrosoft's SwiftKey keyboard. Windows 10 Clipboard. In the beta ...", "uploaded": "1 day ago", "url": "https://www.windowslatest.com/2020/10/10/windows-10-clipboard-copy-paste-sync-update/", "thumbnail": "https://encrypted-tbn0.gstatic.com/images?q=tbn:ANd9GcSvT7SRqLYYDxPV48ou9DuY0XarAa4EloF8Dm9FpxPIatIsKVxvBlfmqFA&usqp=CAI&s", "type": "news"}, "226": {"title": "Microsoft Edge now lets you pin web pages to your Windows 10 Start Menu - MSPoweruser", "snippet": "One of the features that the users of legacy Edge browser appreciated was \nthe ability to pin web pages to the Windows 10 Start Menu. Microsoft ...", "uploaded": "3 days ago", "url": "https://mspoweruser.com/microsoft-edge-pin-websites-to-windows-10-start-menu/", "thumbnail": "https://encrypted-tbn0.gstatic.com/images?q=tbn:ANd9GcQv25NkIz-62kP-3vPWcMSjJtqIeBZI2gUusAHst8O9U3Dae1fn7HFpyIw&usqp=CAI&s", "type": "news"}, "227": {"title": "Open source's Eric Raymond: Windows 10 will soon be just an emulation layer on Linux kernel", "snippet": "Microsoft could in this way reduce the development costs of maintaining \nWindows 10. Over time, the Windows emulation layer would get ...", "uploaded": "2 weeks ago", "url": "https://www.zdnet.com/article/open-sources-eric-raymond-windows-10-will-soon-be-just-an-emulation-layer-on-linux-kernel/", "thumbnail": "https://encrypted-tbn0.gstatic.com/images?q=tbn:ANd9GcTuKbrHeB3cs6KhbIMGUVVHyGOHs-MqAl0UosVWW9gKmOui7kjUQL2JnO0&usqp=CAI&s", "type": "news"}, "228": {"title": "Microsoft's VS Code comes to Raspberry Pi and Chromebook \u2013 new v1.50 update is out", "snippet": "VS Code support for Linux Armv7 and Arm64 arrives in the new, version 1.50 \nrelease of Microsoft's open-source code editor for Windows 10, ...", "uploaded": "2 days ago", "url": "https://www.zdnet.com/article/microsofts-vs-code-comes-to-raspberry-pi-and-chromebook-new-v1-50-update-is-out/", "thumbnail": "https://encrypted-tbn0.gstatic.com/images?q=tbn:ANd9GcSfjr0NbMZvmycWSC69qPEnNNkYpxPS3rcadrqopgSlCKjNv_m35sAD-Nc&usqp=CAI&s", "type": "news"}, "229": {"title": "Microsoft Visual Studio Code now supports Raspberry Pi and ARM Chromebooks", "snippet": "Microsoft's open source code editor is now available on even more devices. \nRichard Devine. 10 Oct 2020 2. Raspberry Pi Source: Windows Central ...", "uploaded": "1 day ago", "url": "https://www.windowscentral.com/microsoft-visual-studio-code-now-supports-raspberry-pi-and-arm-chromebooks", "thumbnail": "https://encrypted-tbn0.gstatic.com/images?q=tbn:ANd9GcRr4O7LtvvjSAQCUIS8gFTptBXJyw4q8ZYE9FrVKOnPRxXcSAcTNXV1BV8&usqp=CAI&s", "type": "news"}, "230": {"title": "Microsoft: Most employees can work from home less than 50 percent of the time", "snippet": "Microsoft management began circulating the new work-from-home rules ... \nWindows 10: Microsoft fires shot at Apple with new principles for ...", "uploaded": "2 days ago", "url": "https://www.zdnet.com/article/microsoft-most-employees-can-work-from-home-less-than-50-percent-of-the-time/", "thumbnail": "https://encrypted-tbn0.gstatic.com/images?q=tbn:ANd9GcReKDTmOJWn7LCqrd5e85rPud3FFezC1Cb2QVmm3KHFe5Y11cz4BkneAPk&usqp=CAI&s", "type": "news"}, "231": {"title": "Microsoft adds new Arm-based Surface Pro X models, smaller Surface Laptop Go to its line-up", "snippet": "Microsoft officials said all models of its Surface Pro X devices would \noffer longer battery life ... Commercial (with Windows 10 Pro on Arm)", "uploaded": "1 week ago", "url": "https://www.zdnet.com/article/microsoft-adds-new-arm-based-surface-pro-x-models-smaller-surface-laptop-go-to-its-line-up/", "thumbnail": "https://encrypted-tbn0.gstatic.com/images?q=tbn:ANd9GcSTGsi4xYAB_3qPBPOTl_OfSlxq_zY-Isj494wt1KFW5O2GkmU_4Qd8Op4&usqp=CAI&s", "type": "news"}, "232": {"title": "Samsung Notes start showing up on Microsoft's Outlook.com - MSPoweruser", "snippet": "You will also be able to sync Samsung Reminders from your Galaxy Note20 to \nyour Windows 10 PC across Microsoft To Do, Outlook and ...", "uploaded": "5 hours ago", "url": "https://mspoweruser.com/samsung-notes-sync-outlook-onenote/", "thumbnail": "https://encrypted-tbn0.gstatic.com/images?q=tbn:ANd9GcSs8BPi1KQYqhxSlLG2U3DvU3KgeeN0AEKRMIddZ-O53RRfqZ0Bei3yS4U&usqp=CAI&s", "type": "news"}, "233": {"title": "Microsoft Weekly: Console Tactics, new Insider builds, and Microsoft Bing", "snippet": "For one, folks in the Dev channel were treated to build 20231 from the \nvNext branch of Windows 10, which included tweaks to how default file ...", "uploaded": "2 hours ago", "url": "https://www.neowin.net/news/microsoft-weekly-console-tactics-new-insider-builds-and-microsoft-bing", "thumbnail": "https://encrypted-tbn0.gstatic.com/images?q=tbn:ANd9GcRi9D_fTSyKunKghuGaJeVREpmJOJ7TjqT_CdlfovOp9L7T4FTPmUH3jOA&usqp=CAI&s", "type": "news"}, "234": {"title": "Microsoft Teams\u2019 online presence status feature is getting better", "snippet": "Microsoft Teams offers indicators on the web, Android, iOS, and Windows 10 \nto alert the attendees or organizers about your online presence.", "uploaded": "22 hours ago", "url": "https://www.windowslatest.com/2020/10/10/microsoft-teams-online-presence-status-feature-is-getting-better/", "thumbnail": "https://encrypted-tbn0.gstatic.com/images?q=tbn:ANd9GcTK1IQlEu0WzfxXSOr4NfGSGkUhBn9jyikH1fqJ8TgblrBAIKMCtOWPeaE&usqp=CAI&s", "type": "news"}, "235": {"title": "Microsoft provides workaround for Windows 10 \"We can't sign into your account' login issue -", "snippet": "Some Windows 10 Insiders on Build 20226 have reported not being able to log \nin to their user profile(s) as expected. Microsoft has now ...", "uploaded": "5 days ago", "url": "https://mspoweruser.com/microsoft-provides-workaround-for-windows-10-we-cant-sign-into-your-account-login-issue/", "thumbnail": "https://encrypted-tbn0.gstatic.com/images?q=tbn:ANd9GcQoCn582LMPOqjkM9A9FQVhSXyhqceXS1_iPhyGEp4r9gqGzz5eOs_31mw&usqp=CAI&s", "type": "news"}, "236": {"title": "Don't tell your kids that they can play Xbox games on their Chromebooks", "snippet": "Until Microsoft publishes a Windows 10 app, a Chromebook is the best ... \nNot all of Microsoft's Xbox Game Pass suite of games are available for ...", "uploaded": "2 days ago", "url": "https://www.pcworld.com/article/3575853/how-to-use-chromebooks-for-xbox-cloud-gaming.html", "thumbnail": "https://encrypted-tbn0.gstatic.com/images?q=tbn:ANd9GcR2C0tS6Wx-CsqZgfQlbAcL2qvbdknTMxCIkjOMIAIObuJ4Ia639a_Iwqw&usqp=CAI&s", "type": "news"}, "237": {"title": "How to clear browsing history on the new Microsoft Edge ...", "snippet": "... the new Microsoft Edge browser and here, we will show you how you can \ninstantly clear the browsing history on your Windows 10 or Mac.", "uploaded": "5 days ago", "url": "https://www.mobigyaan.com/clear-browsing-history-new-microsoft-edge-windows-10-mac", "thumbnail": "https://encrypted-tbn0.gstatic.com/images?q=tbn:ANd9GcRTIuMSNNotTcr7RWPcIM1bw0zNwrmvsU3NZwj6p1Y5g76f_gUYDmlqrVY&usqp=CAI&s", "type": "news"}, "238": {"title": "Windows 10 Raspberry Pi rival: Intel Atom chip powers this new Rock Pi X board", "snippet": "... 32GB storage, Windows 10 too. However, Radxa recommends 64GB space for \nthe Microsoft OS while Ubuntu only requires 16GB of storage.", "uploaded": "6 days ago", "url": "https://www.zdnet.com/article/windows-10-raspberry-pi-rival-intel-atom-chip-powers-this-new-rock-pi-x-board/", "thumbnail": "https://encrypted-tbn0.gstatic.com/images?q=tbn:ANd9GcRaW_4OA0dVIUprT74q8TxbfcW0SkoVrskO4wIfsS5n71f8QkFgehtgg20&usqp=CAI&s", "type": "news"}, "239": {"title": "Amazon Prime Day MacBook, Chromebook & Laptop Deals ...", "snippet": "... Chromebook & Laptop Deals 2020: Early Microsoft Surface, Dell, ... 64GB \neMMC flash memory & Windows 10 Home 64-bit operating system ...", "uploaded": "4 hours ago", "url": "https://www.businesswire.com/news/home/20201011005031/en/Amazon-Prime-Day-MacBook-Chromebook-Laptop-Deals-2020-Early-Microsoft-Surface-Dell-Lenovo-ASUS-HP-Laptop-Deals-Reviewed-by-Deal-Stripe", "thumbnail": "https://encrypted-tbn0.gstatic.com/images?q=tbn:ANd9GcSz4u4B2agJ-aXv09rkCb-4QpvSuhRmwg5q2L0NKjCCM39_buKkaxZ8evg&usqp=CAI&s", "type": "news"}, "240": {"title": "How to change your Microsoft Windows 10, 8 or 7 password or reset it", "snippet": "Microsoft's operating system is by far the world's most widely used, with a \nmarket share of close to 85%. Today, Windows is a highly secure ...", "uploaded": "1 week ago", "url": "https://www.techradar.com/in/how-to/how-to-change-your-microsoft-windows-10-8-or-7-password-or-reset-it", "thumbnail": "https://encrypted-tbn0.gstatic.com/images?q=tbn:ANd9GcSk0wYLPdcLsKbu81IyQginsir7d3lpKtfWbJjtpTjxTT0hYeo4jFeUiM4&usqp=CAI&s", "type": "news"}, "241": {"title": "Microsoft's CEO is tired of working from home and he's not alone", "snippet": "He's tired of all those Microsoft Teams meetings. Satya Nadella is asleep \n... meeting of the day? Windows 10 apps: Which are worth keeping?", "uploaded": "2 days ago", "url": "https://www.zdnet.com/article/microsofts-ceo-is-tired-of-working-from-home-and-hes-not-alone/", "thumbnail": "https://encrypted-tbn0.gstatic.com/images?q=tbn:ANd9GcQRIsCAMSVL2rwM09P_OVGU2ttTtMBkRUn4UZHQu4aLnOA3y-_zYb8Y96c&usqp=CAI&s", "type": "news"}, "242": {"title": "Microsoft Releases Optional Update For Windows 10 That Fixes Internet Connection, Speed And Reliability Issues", "snippet": "Windows 10 OS users now have an Optional Update from Microsoft that \nattempts to solve several problems faced with an internet connection.", "uploaded": "5 days ago", "url": "https://appuals.com/microsoft-releases-optional-update-for-windows-10-that-fixes-internet-connection-speed-and-reliability-issues/", "thumbnail": "https://encrypted-tbn0.gstatic.com/images?q=tbn:ANd9GcSmv962L-HUeYufQeyhrMIoQ22FkDB828P0YcqCql6wdDL7Vtt8AlCpjCQ&usqp=CAI&s", "type": "news"}, "243": {"title": "Microsoft Ignite 2020", "snippet": "Panos Panay, chief product officer, corporate vice president Windows + \nDevices, talks with Brad Anderson, corporate vice president, Commercial \nManagement ...", "uploaded": "3 weeks ago", "url": "https://news.microsoft.com/ignite2020", "thumbnail": "https://encrypted-tbn0.gstatic.com/images?q=tbn:ANd9GcSDn1zVy9wWnQ36Q3v-0-pd38-1En9SbKudKNxbpX2_8T-QupK_oGlbEuY&usqp=CAI&s", "type": "news"}, "244": {"title": "How to Stop Spotify\u2019s Automatic Startup on Windows 10", "snippet": "Bear in mind that programs won't be able to accomplish their background \ntasks if you do this\u2014for example, if you disable Microsoft OneDrive on ...", "uploaded": "1 day ago", "url": "https://www.howtogeek.com/685624/how-to-stop-spotifys-automatic-startup-on-windows-10/", "thumbnail": "https://encrypted-tbn0.gstatic.com/images?q=tbn:ANd9GcRS5TsCdaR1GeIqMUsZ9ApwxYCXWeKkx0VPvHhNIvFsmpdFabOpNx9iCtc&usqp=CAI&s", "type": "news"}, "245": {"title": "Microsoft releases PowerToys 0.23.2 with bug fixes, and ...", "snippet": "Progress with Microsoft's PowerToys for Windows 10 continues, with the \ncompany pushing out version 0.23.2 of the utilities. While this is \u2014 as ...", "uploaded": "1 day ago", "url": "https://betanews.com/2020/10/10/microsoft-releases-powertoys-0-23-2-with-bug-fixes-and-reveals-details-of-next-major-version/", "thumbnail": "https://encrypted-tbn0.gstatic.com/images?q=tbn:ANd9GcRCkLCrV6_gJYP0SKCYyxCVAz6SwDks-vIUTKC1ms6IQHKw_64hRbWkI-4&usqp=CAI&s", "type": "news"}, "246": {"title": "How to change default search engine in Microsoft Edge ...", "snippet": "... can change it to Google with this quick trick. Here's how to change the \ndefault search engine in Microsoft Edge on your Windows 10 or Mac.", "uploaded": "1 week ago", "url": "https://www.mobigyaan.com/how-to-change-default-search-engine-in-microsoft-edge-windows-mac", "thumbnail": "https://encrypted-tbn0.gstatic.com/images?q=tbn:ANd9GcQY-0AHuzliIX4S6nHTEnpZpEsaZTrFWcVmEqUHl0DLVq8gJivbnLHVefE&usqp=CAI&s", "type": "news"}, "247": {"title": "How to change your Account name in Windows 10", "snippet": "The Windows 10 operating system allows you to have multiple user ... And \nit's easy to change the default browser to Microsoft Edge, here's ...", "uploaded": "4 days ago", "url": "https://www.mobigyaan.com/windows-10-change-account-name", "thumbnail": "https://encrypted-tbn0.gstatic.com/images?q=tbn:ANd9GcSvLm6CPgEjragdhJtzKZEmdcykrpMYu_ogLbCMRuXkARYieb1N4j8XEyo&usqp=CAI&s", "type": "news"}, "248": {"title": "Redesigned Windows 10 with blur effects looks incredible!", "snippet": "If there's one thing that Windows 10 really needs, it's a visual overhaul, \nand making good use of Microsoft's Fluent Design system, with blur ...", "uploaded": "5 days ago", "url": "https://betanews.com/2020/10/06/windows-10-fluent-design-blur-effects/", "thumbnail": "https://encrypted-tbn0.gstatic.com/images?q=tbn:ANd9GcQVamQ1k3K04CVugSU1NNoAhIPzQZervq7l-Ljvf1r8muOh4WUh9HlXYho&usqp=CAI&s", "type": "news"}, "249": {"title": "Microsoft is finally taking steps to improve Outlook desktop", "snippet": "Microsoft is preparing new changes for Outlook that could improve email \nexperience on desktops running Windows, according to a session ...", "uploaded": "2 days ago", "url": "https://www.windowslatest.com/2020/10/09/microsoft-is-finally-taking-steps-to-improve-outlook-desktop/", "thumbnail": "https://encrypted-tbn0.gstatic.com/images?q=tbn:ANd9GcQiEmUu_5uy-J-GO0fvkTsL9iJb-4kLiIXC-GUY3eqBIL-1R9KPBam0vNI&usqp=CAI&s", "type": "news"}, "250": {"title": "HP y Microsoft solucionan un problema con las bater\u00edas en Windows 10", "snippet": "HP y Microsoft solucionan un problema con las bater\u00edas en Windows 10. Por. \nJos\u00e9 Palacios. -. 11/10/2020 09:57. El HP ZBook Firefly. Microsoft est\u00e1 \nlanzando ...", "uploaded": "8 hours ago", "url": "https://microsofters.com/172534/hp-y-microsoft-solucionan-un-problema-con-las-baterias-en-windows-10/", "thumbnail": "https://encrypted-tbn0.gstatic.com/images?q=tbn:ANd9GcR64GF6WZdPtJKd57kr-CZwZEFHbn1eX3o3scK53Pu2heYo8x1v-VlXmHc&usqp=CAI&s", "type": "news"}, "251": {"title": "Microsoft is working on making Window 10 feature update blockers clearer and more detailed", "snippet": "Ever since Windows 10 2004, the May 2020 feature update, began rolling out, \nI've been pestering Microsoft about the number of late-breaking ...", "uploaded": "1 month ago", "url": "https://www.zdnet.com/article/microsoft-is-working-on-making-window-10-feature-update-blockers-clearer-and-more-detailed/", "thumbnail": "https://encrypted-tbn0.gstatic.com/images?q=tbn:ANd9GcSSVn4zVj3pKyirWnGXYYOFX9Pdixg4wvL--R6ZyYQxLhnaSBjYzaZ3AT8&usqp=CAI&s", "type": "news"}, "252": {"title": "Windows 10: Microsoft fixes these annoying issues as it expands version 2004 rollout", "snippet": "Microsoft's Windows 10 May 2020 update caused a variety of issues for \nusers, which the software giant is now fixing. Live. How to use God ...", "uploaded": "Aug 3, 2020", "url": "https://www.techrepublic.com/article/windows-10-updates-microsoft-fixes-these-annoying-issues-as-it-expands-version-2004-rollout/", "thumbnail": "https://encrypted-tbn0.gstatic.com/images?q=tbn:ANd9GcQsWyXIblIg31i5wt4bNK6cdKQfk0EdCJoE6iz8QSf7WhfQe3knkZcNkNs&usqp=CAI&s", "type": "news"}, "253": {"title": "Microsoft is blocking the Windows 10 May 2020 Update on lots of devices", "snippet": "Microsoft has a list of 10 issues it's currently investigating, and 9 of \nthem have resulted in a \u201ccompatibility hold\u201d which stops the Windows 10 \nMay ...", "uploaded": "Jun 1, 2020", "url": "https://www.theverge.com/2020/6/1/21276653/microsoft-windows-10-may-2020-update-block-known-issues-list", "thumbnail": "https://encrypted-tbn0.gstatic.com/images?q=tbn:ANd9GcQYLgkqENvdPhef2nNs21H-xUGh8-ftBVJqe3LHs0o&usqp=CAI&s", "type": "news"}, "254": {"title": "Microsoft\u2019s Surface Duo owners are reporting call drop issue", "snippet": "Developers are exploring Android support for Lumia phones. April 10, 2020.", "uploaded": "5 days ago", "url": "https://www.windowslatest.com/2020/10/06/microsofts-surface-duo-owners-are-reporting-call-drop-issue/", "thumbnail": "https://encrypted-tbn0.gstatic.com/images?q=tbn:ANd9GcT_MlvkmcP91MskHKbuDNqtBMoI8F4Q8V0e-kdTcFtWsrLFIBIjpM7irUk&usqp=CAI&s", "type": "news"}, "255": {"title": "Windows 10 Warning: Microsoft Reveals New Problems", "snippet": "In new support documents published this week, Microsoft has revealed that \nfurther 'Known Issues' in its latest Windows 10 updates can break ...", "uploaded": "Jun 9, 2020", "url": "https://www.forbes.com/sites/gordonkelly/2020/06/09/microsoft-windows-10-update-warnings-printer-external-display-internet-connection-free-windows-10-upgrade/", "thumbnail": "https://encrypted-tbn0.gstatic.com/images?q=tbn:ANd9GcStD-BcRmh0jPxjghl19i4KypwONTAq_zIkADjIFIUlj2FvyWvdRePKHF0&usqp=CAI&s", "type": "news"}, "256": {"title": "Microsoft Warns Troubled Windows 10 Update Has New Problems", "snippet": "4.3079', it has been pushed to Windows 10 Update and affected users should \ninstall it as soon as possible. Microsoft has already confirmed it is \" ...", "uploaded": "May 27, 2020", "url": "https://www.forbes.com/sites/gordonkelly/2020/05/27/microsoft-issues-windows-10-update-warning-kb4556799-free-windows-10-upgrade/", "thumbnail": "https://encrypted-tbn0.gstatic.com/images?q=tbn:ANd9GcS19zsIq_hUKC511RQzTy9NJ_nzr8_ov2ihRyZ1AEwDfU_O-LtdCCf3Sos&usqp=CAI&s", "type": "news"}, "257": {"title": "Microsoft Releases Troubled Windows 10 Update, Despite Warnings", "snippet": "And now Microsoft has just shown why frustrated users should quit. \nMicrosoft, Windows 10, Windows, Windows 10 update, Windows 10 problem, ...", "uploaded": "Jun 14, 2020", "url": "https://www.forbes.com/sites/gordonkelly/2020/06/14/microsoft-windows-10-problems-testing-windows-insiders-windows-10-updates/", "thumbnail": "https://encrypted-tbn0.gstatic.com/images?q=tbn:ANd9GcTcg-vqd6PSlti4jUvsX9Qfelam6NOD1Ms2ngGSvLlVvnYEV0MNosgyGVI&usqp=CAI&s", "type": "news"}, "258": {"title": "Installation de Windows 10, Microsoft introduit les profils d ...", "snippet": "A l'occasion de la publication de Windows 10 build 20231 Microsoft teste \nune nouvelle exp\u00e9rience OOBE. OOBE est la contraction de Out of ...", "uploaded": "2 days ago", "url": "https://www.ginjfo.com/actualites/logiciels/windows-10/installation-de-windows-10-microsoft-introduit-les-profils-dutilisation-20201009", "thumbnail": "https://encrypted-tbn0.gstatic.com/images?q=tbn:ANd9GcSwUtXIWQIPvg2PcDqJA6znx1vXM9kWrpWqbj19GGbsf2JFGVmvWrQ5bVY&usqp=CAI&s", "type": "news"}, "259": {"title": "Microsoft Extends Service Life of Windows 10 Version 1803 ...", "snippet": "When a Windows 10 OS falls out of support, security patches from Microsoft \nno longer arrive, which increases potential security risks.", "uploaded": "1 month ago", "url": "https://redmondmag.com/articles/2020/08/26/microsoft-extends-windows-10-service-life.aspx", "thumbnail": "https://encrypted-tbn0.gstatic.com/images?q=tbn:ANd9GcRJ0v-PRZ2LhC2REqnY2OYtv-q180SHfvR70Nnc1GVfFtsABQuEIohPQAU&usqp=CAI&s", "type": "news"}, "260": {"title": "Microsoft adds 6 months support to Windows 10 1803, again cites pandemic", "snippet": "Microsoft on Wednesday stretched support for a third version of Windows 10, \nagain citing the coronavirus pandemic and its impact on business.", "uploaded": "1 month ago", "url": "https://www.computerworld.com/article/3572934/microsoft-adds-6-months-support-to-windows-10-1803-again-cites-pandemic.html", "thumbnail": "https://encrypted-tbn0.gstatic.com/images?q=tbn:ANd9GcQWNnjMnlNX_sdRp4rpGIsn8IhIH6iw13_iVaPndXdf3S7nghOlTIx7PTo&usqp=CAI&s", "type": "news"}, "261": {"title": "Microsoft releases final Windows 10 May 2020 Update to testers", "snippet": "Microsoft is releasing the final version of its Windows 10 May 2020 Update \ntoday. While the update won't roll out automatically to machines until ...", "uploaded": "Apr 16, 2020", "url": "https://www.theverge.com/2020/4/16/21224257/microsoft-windows-10-may-update-release-preview-download", "thumbnail": "https://encrypted-tbn0.gstatic.com/images?q=tbn:ANd9GcRF5H7WmtWJ6eeoFszD-WK1mjLjyUSPwwqmfn76Pi4&usqp=CAI&s", "type": "news"}, "262": {"title": "Microsoft Confirms Windows 10 Update Can Cause Internet Connectivity Problems", "snippet": "Perhaps unsurprisingly, the problem affects users running the Windows 10 \nMay 2020 update, but Microsoft has released a fix into Windows ...", "uploaded": "Jul 21, 2020", "url": "https://www.forbes.com/sites/gordonkelly/2020/07/21/microsoft-windows-10-upgrade-2004-may-2020-breaks-internet-connections-update-free-windows-10-update/", "thumbnail": "https://encrypted-tbn0.gstatic.com/images?q=tbn:ANd9GcR-SiOOoVAkGTt3Ek49qHwMpyQGnt6cd0RmvQqIwtL3QqWQuycn9FmKdv0&usqp=CAI&s", "type": "news"}, "263": {"title": "New Windows 10 Update Causing Boot Problems, Slowdowns And BSOD Crashes", "snippet": "Here are the main issues you need to be aware of. 03/09 Update: Microsoft \nhas confirmed Windows 10 has run into more trouble. The company ...", "uploaded": "Mar 10, 2020", "url": "https://www.forbes.com/sites/gordonkelly/2020/03/07/microsoft-windows-10-warning-crashes-boot-audio-slowdown-problems-upgrade-windows-10-free/", "thumbnail": "https://encrypted-tbn0.gstatic.com/images?q=tbn:ANd9GcSIHNt17_OKLwPlnClzGLS48ZlhFeXkvPpnMMMfqHTDq7XU31HAYun6Zg4&usqp=CAI&s", "type": "news"}, "264": {"title": "Microsoft updates new Windows 10 20H2 test build with new UX changes and more", "snippet": "Microsoft adds a number of new UX, Edge, management changes to Windows 10 \nbuild 19042.421, a new test build of Windows 10 20H2, which ...", "uploaded": "Jul 24, 2020", "url": "https://www.zdnet.com/article/microsoft-updates-new-windows-10-20h2-test-build-with-new-ux-changes-and-more/", "thumbnail": "https://encrypted-tbn0.gstatic.com/images?q=tbn:ANd9GcTMXm_AhWEfzJ3XxKELq4Hx_lcsbSJkpADxPerpTeH-3HLmk69qRTIkR2k&usqp=CAI&s", "type": "news"}, "265": {"title": "Microsoft pushes out KB4023057 yet again to force Windows ...", "snippet": "Many of the updates and patches Microsoft releases for Windows 10 prove to \nbe unpopular, usually because of the new problems they can ...", "uploaded": "1 month ago", "url": "https://betanews.com/2020/08/31/microsoft-windows-10-kb4023057-forced-upgrades/", "thumbnail": "https://encrypted-tbn0.gstatic.com/images?q=tbn:ANd9GcSKG_iFQRym-FNyVwYeG3u5ZOO5JuIyHUZnUNECfQHAHmObsxWwk2Lcsss&usqp=CAI&s", "type": "news"}, "266": {"title": "Windows 10: Don't know what's in a new update? You will now, says Microsoft", "snippet": "Microsoft has admitted that it has done a poor job of explaining new \nfeatures to users in its biannual Windows 10 feature updates. So it's \nnow ...", "uploaded": "Aug 13, 2020", "url": "https://www.zdnet.com/article/windows-10-dont-know-whats-in-a-new-update-you-will-now-says-microsoft/", "thumbnail": "https://encrypted-tbn0.gstatic.com/images?q=tbn:ANd9GcTymd6nZ5lTaGWzOJHjD3BLFWbqhdIJU0wZFrb4Fl3cMBgwcasOLeMxesU&usqp=CAI&s", "type": "news"}, "267": {"title": "Windows 10 2004: Automatic upgrades coming to more PCs still on older versions, says Microsoft", "snippet": "Microsoft is is about to begin moving more PC users on older versions of \nWindows 10 to the Windows 10 May 2020 Update, aka version 2004.", "uploaded": "Jul 24, 2020", "url": "https://www.zdnet.com/article/windows-10-2004-now-were-automatically-upgrading-more-pcs-on-older-versions-says-microsoft/", "thumbnail": "https://encrypted-tbn0.gstatic.com/images?q=tbn:ANd9GcRyHmmqFoapnBhkY9ex6yUkrSkaqNMkf9qAx2K8S1j6KGV0rInhxPhzv0o&usqp=CAI&s", "type": "news"}, "268": {"title": "Microsoft makes first Windows 10 20H2 test build available to Insider testers", "snippet": "The new test build out today is available to Insiders in the Beta Channel \nwho \"seek\" it out. That means to get it, Insiders need to go to Settings \n> ...", "uploaded": "Jun 16, 2020", "url": "https://www.zdnet.com/article/microsoft-makes-first-windows-10-20h2-test-build-available-to-insider-testers/", "thumbnail": "https://encrypted-tbn0.gstatic.com/images?q=tbn:ANd9GcSLx2d4-Ea6g6-LGskwEEynNv_VqyEhrLsN_o1esw64u_znhsvact71gM8&usqp=CAI&s", "type": "news"}, "269": {"title": "Microsoft Tells Windows 10 Users To Try Turning It Off And On Again", "snippet": "Now Windows 10 Pro and Enterprise users are being given the same advice, by \nMicrosoft support, in a bizarre case of real-life mimicking fiction ...", "uploaded": "Jul 27, 2020", "url": "https://www.forbes.com/sites/daveywinder/2020/07/27/microsoft-tells-windows-10-users-to-try-turning-it-off-and-on-again-sandbox-tech-support-it-crowd/", "thumbnail": "https://encrypted-tbn0.gstatic.com/images?q=tbn:ANd9GcTDiOU91e7nO7LcAKXMyXrQRywaAlepGF6FFwyGzngtILSChVObCv71rtg&usqp=CAI&s", "type": "news"}, "270": {"title": "Windows 10 2004 glitch: Microsoft admits bug breaks Storage Spaces, corrupts files", "snippet": "Microsoft has confirmed one more problem that could happen after installing \nWindows 10 version 2004: its RAID-like data-protection software, ...", "uploaded": "Jun 18, 2020", "url": "https://www.zdnet.com/article/windows-10-2004-glitch-microsoft-admits-bug-breaks-storage-spaces-corrupts-files/", "thumbnail": "https://encrypted-tbn0.gstatic.com/images?q=tbn:ANd9GcQzQDm9kNaOyMm3zh__hU_AXtXbzsc6p_Ff-_nwuNlxDx64rsMA9qz775A&usqp=CAI&s", "type": "news"}, "271": {"title": "Microsoft announces new Windows 10 Start menu design and updated Alt-Tab", "snippet": "\u201cBeginning with today's build, all tabs open in Microsoft Edge will start \nappearing in Alt-Tab, not just the active one in each browser window,\u201d ...", "uploaded": "Jul 1, 2020", "url": "https://www.theverge.com/2020/7/1/21310597/microsoft-windows-10-start-menu-design-new-alt-tab-features", "thumbnail": "https://encrypted-tbn0.gstatic.com/images?q=tbn:ANd9GcSFbDTPnmYUiT_nIe0IJoevODRNI_uJjQZLTsB2hx0&usqp=CAI&s", "type": "news"}, "272": {"title": "Windows 10 20H2 opens for business testing: It'll be 'remarkably fast update', says Microsoft", "snippet": "Businesses running Windows 10 2004 can now try Microsoft's fast enablement \npackage for Windows 10 20H2 upgrade.", "uploaded": "1 month ago", "url": "https://www.zdnet.com/article/windows-10-20h2-opens-for-business-testing-itll-be-remarkably-fast-update-says-microsoft/", "thumbnail": "https://encrypted-tbn0.gstatic.com/images?q=tbn:ANd9GcR8PKNdpPNMUDAWesx2QSC8GTBICSa81vI8bMRj8AaESIkC_zn7t_p2eK8&usqp=CAI&s", "type": "news"}, "273": {"title": "Microsoft Releases Windows 10 Update Confirming 111 Vulnerabilities, 13 \u2018Critical\u2019", "snippet": "Moreover, Microsoft has classified 91 of these as 'Important' and 13 as \n'Critical'. 05/13 Update: Big news for Windows 10 gamers, as Microsoft ...", "uploaded": "May 12, 2020", "url": "https://www.forbes.com/sites/gordonkelly/2020/05/12/microsoft-critical-windows-10-update-warning-free-windows-10-upgrade/", "thumbnail": "https://encrypted-tbn0.gstatic.com/images?q=tbn:ANd9GcQlvcOe9vhOVaUl3-ib-lYk7qBL1d1IFlrFpT1OWSeWVbhAqhHO3LjZmJQ&usqp=CAI&s", "type": "news"}, "274": {"title": "Use your Android apps on Windows 10: Microsoft's Your Phone update rolls out to all", "snippet": "Use your Android apps on Windows 10: Microsoft's Your Phone update rolls \nout to all. Microsoft is to bring app streaming from select Android ...", "uploaded": "1 month ago", "url": "https://www.zdnet.com/article/use-your-android-apps-on-windows-10-microsofts-your-phone-update-rolls-out-to-all/", "thumbnail": "https://encrypted-tbn0.gstatic.com/images?q=tbn:ANd9GcRUpoT7SnABgVvaj1LxHI-WVGRRTJI1vrssilBi4ZYLoEjrmPQJWvUj09M&usqp=CAI&s", "type": "news"}, "275": {"title": "How to upgrade from Windows 7 to Windows 10 for free", "snippet": "Microsoft's free upgrade offer for Windows 7 and Windows 8.1 users ended a \nfew years ago, but you can still technically upgrade to Windows ...", "uploaded": "Jan 14, 2020", "url": "https://www.theverge.com/2020/1/14/21065140/how-to-upgrade-microsoft-windows-7-10-free-os", "thumbnail": "https://encrypted-tbn0.gstatic.com/images?q=tbn:ANd9GcTRsgHPr9Li22EtNvXP-Xe9TP8Lvld1thTPWvMQvEk&usqp=CAI&s", "type": "news"}, "276": {"title": "Microsoft Warns Major Windows 10 Update Breaks Mixed Reality Gaming", "snippet": "The company warns that after the update, Windows 10 users will find Windows \nMixed Reality, its platform for virtual and augmented reality ...", "uploaded": "May 3, 2020", "url": "https://www.forbes.com/sites/gordonkelly/2020/05/03/microsoft-windows-10-update-warning-gaming-may-2020-free-windows-10-upgrade/", "thumbnail": "https://encrypted-tbn0.gstatic.com/images?q=tbn:ANd9GcQU2UTHBgAEhKmdMMiMnLhFvc0I0d7pqEaAjTEDr2cgVJUInRjqIZArOxk&usqp=CAI&s", "type": "news"}, "277": {"title": "Windows 10 critical process failure: Microsoft admits June updates are triggering reboots", "snippet": "Microsoft has admitted that this month's Windows 10 Patch Tuesday updates \nare causing more problems, this time resulting in crashes due to a ...", "uploaded": "Jun 24, 2020", "url": "https://www.zdnet.com/article/windows-10-critical-process-failure-microsoft-admits-june-updates-are-triggering-reboots/", "thumbnail": "https://encrypted-tbn0.gstatic.com/images?q=tbn:ANd9GcRgb7eeF7qfubTGTKA_Qg5t7t4nzHDy44RP5X1S7eUsIfEa6tCiKmp0E_c&usqp=CAI&s", "type": "news"}, "278": {"title": "Here's how Microsoft may slow down to only one Windows 10 ...", "snippet": "If Microsoft dumps its major/minor release cadence for Windows 10, opting \nfor a lone feature update every year, the result could be chaotic for ...", "uploaded": "Jul 29, 2020", "url": "https://www.computerworld.com/article/3568685/heres-how-microsoft-may-slow-down-to-only-one-windows-10-upgrade-a-year.html", "thumbnail": "https://encrypted-tbn0.gstatic.com/images?q=tbn:ANd9GcQWNnjMnlNX_sdRp4rpGIsn8IhIH6iw13_iVaPndXdf3S7nghOlTIx7PTo&usqp=CAI&s", "type": "news"}, "279": {"title": "The Windows 10 'End-of-Service' myth", "snippet": "Microsoft publishes an \u201cEnd of Service\u201d date for each version of Windows \n10. While you might think you can hold onto your version of Win10 until ...", "uploaded": "Jul 28, 2020", "url": "https://www.computerworld.com/article/3568789/the-windows-10-end-of-service-myth.html", "thumbnail": "https://encrypted-tbn0.gstatic.com/images?q=tbn:ANd9GcSSOhSr3Lw1aaOOnq6zWe_5P6qt0YK86-fRMxDFc3H22qZZ1o0FFUT0Vd0&usqp=CAI&s", "type": "news"}, "280": {"title": "Why Microsoft should postpone Windows 10's next feature upgrade, 2004", "snippet": "The latest iteration of Windows 10 is slated to appear this spring. But \ngiven the on-going COVID-19 pandemic, Microsoft would be better off ...", "uploaded": "Apr 8, 2020", "url": "https://www.computerworld.com/article/3536673/why-microsoft-should-postpone-windows-10s-next-feature-upgrade-2004.html", "thumbnail": "https://encrypted-tbn0.gstatic.com/images?q=tbn:ANd9GcSQvXLMCF27x2-iqbqT5Ssh6lFzuMJx4Es7EL24OnE4qn49Fu8X5FWhsfE&usqp=CAI&s", "type": "news"}, "281": {"title": "Windows 10 Alert: This Is The Default Setting You Must Change To Stay Safe", "snippet": "Consequently, while I can understand Microsoft's desire not to confuse its \nWindows 10 users with file extensions, in this instance I think dumbing ...", "uploaded": "Mar 3, 2020", "url": "https://www.forbes.com/sites/gordonkelly/2020/02/29/microsoft-windows-10-warning-file-explorer-hack-upgrade-windows-10/", "thumbnail": "https://encrypted-tbn0.gstatic.com/images?q=tbn:ANd9GcRxkErgxRsiZAdnSSDSZCVZXz5CMVnTVBzG6R1REoyH9xq7svo8q-8fUYE&usqp=CAI&s", "type": "news"}, "282": {"title": "Download New Microsoft Edge Browser", "snippet": "Windows. Microsoft Edge is available across many devices, and can sync your \npasswords, favorites, and settings. DOWNLOAD for Windows 10", "uploaded": "Jan 15, 2020", "url": "https://www.microsoft.com/en-us/edge", "thumbnail": "https://encrypted-tbn0.gstatic.com/images?q=tbn:ANd9GcSysFER0niWBYvkSL7QpuVxUXVSYyTD2SsoUfK5V59ZqafHX8pz1oLUYbk&usqp=CAI&s", "type": "news"}, "283": {"title": "Microsoft Confirms Unprecedented Changes To Windows 10 For 1 Billion Users", "snippet": "Citing the ongoing coronavirus pandemic, Microsoft is putting non-security \nupdates on pause for all Windows 10 and Windows Server users.", "uploaded": "Mar 25, 2020", "url": "https://www.forbes.com/sites/daveywinder/2020/03/25/microsoft-just-confirmed-unprecedented-changes-to-windows-10-for-1-billion-users/", "thumbnail": "https://encrypted-tbn0.gstatic.com/images?q=tbn:ANd9GcQT68cKPBimr3tIw1ewPjSR3GDmr8IiiWf8NHaPoUlSTk1GUvBSfha3dP0&usqp=CAI&s", "type": "news"}, "284": {"title": "5 Windows 10 features that beat what you had on Windows 7", "snippet": "Microsoft's Surface Laptop 3 runs Windows 10. ... Here are some of the \nbiggest feature updates in Windows 10, compared to Windows 7.", "uploaded": "Feb 24, 2020", "url": "https://www.cnet.com/how-to/5-windows-10-features-that-beat-what-you-had-on-windows-7/", "thumbnail": "https://encrypted-tbn0.gstatic.com/images?q=tbn:ANd9GcRKhGF8YB_q5cnWWu3laoUzv_2WxQZAHnlTvS6w4PbxP_Rio8dDGS_AAf4&usqp=CAI&s", "type": "news"}, "285": {"title": "Windows 10 is still free to download. Here's how to get the ...", "snippet": "", "uploaded": "", "thumbnail": "data:image/jpeg;base64,/9j/4AAQSkZJRgABAQAAAQABAAD/2wCEAAkGBwgHBgkIBwgKCgkLDRYPDQwMDRsUFRAWIB0iIiAdHx8kKDQsJCYxJx8fLT0tMTU3Ojo6Iys/RD84QzQ5OjcBCgoKDQwNGg8PGjclHyU3Nzc3Nzc3Nzc3Nzc3Nzc3Nzc3Nzc3Nzc3Nzc3Nzc3Nzc3Nzc3Nzc3Nzc3Nzc3Nzc3N//AABEIAEEAdAMBEQACEQEDEQH/xAAbAAACAwEBAQAAAAAAAAAAAAAEBQMGBwIBAP/EAEMQAAEDAwICBQcJAw0AAAAAAAECAwQABRESIQYxE0FRYXEHFCIygZGxFSM0QqHB0eHwNXKyFyQmQ0RzdIKSk6LC0//EABoBAAIDAQEAAAAAAAAAAAAAAAECAAMEBQb/xAA2EQABBAAEAgYIBQUAAAAAAAABAAIDEQQSITEFQRMVUVKR8CIyM2FxobHhFCM0QoEkQ8HR8f/aAAwDAQACEQMRAD8APuS0BUYLgrk9MtaVFKsY0pUQOY3OPDn3VyZXyumlAmDA0NoV2kA/tPb9NKtdXDQRuia5zbJvzuq8mNbFLVKNoaLzjYW62HHCpKQgLKiM4xsQO/HeBpMModl6c1dA02icxaG7bjc+6/cU4w8O+T5ldiy2idHlSVWZtC4yMpBccTk7qxsR9XT7T3VnmfJBPFEZiQ81YDdBoL272b+ArG4WFzScm3vP+1yzZbQqaIjlsby4tIWgSHdRGjV0g39Uer4+6pM+ZsDpmSnQE2Q2rDqynS8x9b4cuaLcLDmDSz5nxVDZgT4dyAaBjOOFwIU4nUCkaa7EUZkIavPzy9A0vKcoavgThNyaAznHQD8K2jhzzzC5x4yzulT2w3+1v9NCuwYc1qXqQ2AcqACvfge6nHD5KrMEnW8e+UpyOJOMtv6Ruf6B+FHq5/aFOuGdxQvXni19DiHeInlIcBSpJ5EHmOVTq5/eCnXDO581zJ4k4uisqePEMhWkZxq/KqpMG+NpcSPBWw8UZLIGZatazbw8rhmNNdlzXH3IyHFqD7mCpWPZ11kbqV0yiIkJtyzdPKfnuJUohSEyFEkBXjTOPpaJFII8dNsmSWHrmwhttSj0j2M6UeJ6gKQ7ooqHaDHt8djz2akNtIRgO8sJFC1F6qylw6vlO5DwkYqWoqTc4T7ClFp9LSCc+k9prLJhIZHZnMBKvZPI0U1xCpEy5SY/ESGF3nEYtZUUyNSQd/t2oDh+Hr2Yv4JvxU3fKE4jvEvS0LVcpiiM6yjVjqxvTDh+H5xDwU/FT98oWDeLuJbqXZshxJQko1uEJB3yM+wVJMBhQdIx4ItxU/NxQrjqX7pBKQgYLySEknqTz28a6GDH5wXM4l+nd/H1Cco2GK9A1eVK+Ip6QX24o0ovtWKBClIK6q/mLud/R++smL9k5bMCP6hnxWnwuKIKLJDtjqA3JDTadOpKQeRTsTncVw6LRmXqY/SGvnVNbRxhAhRPNLjIaRJacIKEdaeeeZ7apiL5G5nKyRoa6gpkcUW/iOxviK8kGRFPzZBBSk5BJOOwjFO7K2V0YNlu6TKaDiEVZ+JItxysO4ZOsgFJUT6WAcjYDHV78HahV7KUU0+UYhO0wAdmn8qNIUsTvPDci3vR31pYdtzysLfEdJWwMEjUlWT2b591YutGlulZuxaPwxB9yDudouEOKubBdZlRUJ1a0I0KR26kdQ7wfdSQcUjndkundhTPwzmC9wqv528lx5tMh1SFDpWyDqwOZHxFbfiqFy6tKFK6V0gEkemvGyhkHbsNRFeWmYmVe2ElJASs5JPPKd/hWnB+3HnksXETeGIPKvqtuuNr4fbsM9y3NQlLS2ShaHekUOXLOasgmxJnaJCav4LFNDhhA8xgbKsJiWdbaD5xoUvGrJJ0Z394xj211884J0XKy4cga+fOi5Tb7YpnJl4UcEZUMgZORjuGD38hTGSW/V8+fugIoa9ZCTYMFqOtxiYHVjBCNk5Gfjj9dpbJIXU5tIOjjDba60r4tRAYtbq4iyoAk+tqynI59n31kndIYnZ+xbsM2MTsydq4g8bv8PNqDsUT2pSRoafdOlsJ32GCPrD3CuOwhgK9E8k0nyONk8QcPz/N7Y3AWzuhxtQzqxnlp3HUR30CeQFKMJBtVBm5z2W2mWpBS0zgITgYSB1eHdyqsx24us2Vb0vuC4cusxyK5FdTGWzuEgsJ9En6wOPW7+zalYz0ib+iDneiBSXdJIGwdWB2BZFXKqk6tnlB6FsImw1uDGlXRrGCPA1wJuCBxuN1fwtrcZpTgnlm4rgdKgsFxhh1RCEvD1T1p2yMdlZMVwuZrQ4HMfcr4sSwmtknu1mjLuri4zqjHJKkBJGlIO+nq2ByK7mDfI+BvSinc1jma0POXZcCI1GQSgxkHuGMVptV0gG5KH7tb0obQkJcWMoGx9E9dasGfz2rBxH9K9WQIr0gXkCV2BTWlJXWDRtC1wtGaFpg5JuJvm7PIIxnA5/vCsWO9iV0eGm8Q3zyUPlC4f8AkUWkty/OUvsqXs3gI9XAzk/oV5+16shS8DQ3plpmQ2CkPPuqSnUdtkA1XLMyFueQ0AmjYXmmqxweDLjaHkXacu3SIMUF15PSFeQAdiCnffFAYiN7C6M2n6Mh1O0VX4inNLvExxmOzHbUoaWmkgJT6I5CrInZmBx5pZKa4hKDcN9kpPsp7SjXkq+k0qRWGySXmYyehSpXzmDgdxpSnCaOSXtJVIebYTjt1H8B9tKmtDod6ZaUw4zkhwnZbvLPcMfAUaQtHvcP3+EmJc3bXKfw9s00yorxpO+kZIHeathkEcgd2KjEwmaIs7VOLhdSARwzdcHkegXv/wAa6Q4oO781xDwN3f8Al91y5d5zKSp6wXFtKRlRUyoADvymmHE291KeCO7/AMvuoV8UMJAwwVEnklwE0esx3UOpH98eC+TxKlX9ifqdZt7qnUj++PBAX27efW91huG+lSsekRtsc1RiMcJWFtLXhOGOglDy66RnEhfnw4XRrS5qTvlfq6FaQB2erXFhe50jweVD5X/ld2Qei1OfJ6yuGUB4pSdS15ByPVCfurJxnXBuHw+qtwY/NCsXE92YgWiWsgqC0HA5DV1H8q81gYJJJmgGl0ppA1hWUGQXXluuDXqVkk7kV7mPRoC4bzZtTJEdQyWx7qt9FLZSFMV1RwgZNVqUnFrgXNwGLDZU48s5CG0FSj+u2hSYWtA4f8mkh9xL12eEdAyV5UHFox29SarL+z/isydq0Sx2K0WZlLkeM3qI2fUCpa8955eHKqw4htvKcjWmoycl9awiO00gJGTqSDn7qsbG1wtwSZyNig5cq5xmVvuugpbGcNpGfYKtyNKUFZ7ceNp8y2zW9DTcdbTmQpGpSsg8z2+ynETQEheSs64TQhniOCpwIWEqJWlYyPVO1RrMxpLdLSIgtb0cMv2xpLiXSrW3qBCSvPLuCseAqw4dlbodI5WqJauFdPTKaiFSRk5c1AY7iT8KDsHGTdnxQE7xyVM40iR2rhE8xbSyFRUrcS1gAqJOdhVT4WxGgrGyF4spt5P7c1LmoTM6YNhhw5TtnBSBv7T7qqxGDZNCA+6P3+yaOcxv9FWm/cA2O5oaTMkXAs8wlDyR/wBaow+Bhw5tm6eTEPk9ZJm/JJwupzDU68IUo5wHm9/e2a2ABUoxHkdsBH067f7rX/nRtBVax8AJPzl3fWNJwthlP2FRI+HtqgS5tgtPR1ur1CiW61NIjwWGY2s+qk5Uo+AOT7TQcRdHz4KC+SJTBb6cvaSFqxnKjg9fqg7+2k6MXfn6o5zVKO7zvMmlvvS0N9GgrIWk+kkDPLO/dyqxrLdZSF1Cgs9/lKc3ItKt+eXgMfZ2b1opVWo3PKTMcGk2tgA9Sl5/X5ihSlqvXO+tXBTi3bShvpE6dLLq2/eAdzzHsooWgYTtshvoeZtq9YI3L6vuNEEhCgrRbeO27frbYs0fJGpRC1FS8HmSdzzqEA7lG0W/x9GfGJnD0dfoKI+dKeRwcYTTNoDdApO29Z7reY0UR7hARIWGUlM4hLZyQMZQfrEDfPMUklk7ot0Wg8P2eNw26ZBnzH0ra0pD0tpSEpJByNkdYFVdIBoSn6M7gLuX5Q7ChSh077/Qj0lNNawjq5/htTgXzS7Jrw/xRar04fkuWlx1sZLakFKvHB5+ylc9rNymDC7ZP03FzH9Wf141A4HVAsI0KzhrjVsqHTwFsLUAlTrCw4AB14ODmg5h/arQe1NY0mxXSQnzSSw3ISM6nfQW4T1FJ3NUuhbm0Gvb2pg8galPEqS0Q3GSlKgAXFkagO721CTmDWb80OVuWZeVC8lllLTTRzLWekcJwClOPRz449grUKCpKzj5Qbz6iefWrs5HHh1UbSrwXEHm2g7YIK+dCwovfPwrHoJ8dfOpYUortuclJBDaSes6xv8AZ1UbClFeLfbdU3lGkJyFBKwCf12ULCNKdEhKXg6iP9b0kdINOnGCBtse+jmClKQvLUcoYWMciFjOcYznHh7qhcFAFqnDxVcYEZyZEQ0Z5LupxpOekTs5pPMagNY/zdgrHOHNIc3ZaYi0ggoK8+TqBKfkvxpJhujJQWknTy3CgT8CPCqPxRbY3VjcPm30S6w8IXC2TVNOyWlNK9JEhto607EYO+AnfJG/KrBimuaNEhge1xAVrhcPutM6RMLhzuUsgj47eFIX2dFY1gr0tVR2fWrpLMvpv0Y1CgVeeBv2Mj+9HwqlvrlR2wTW7fRD+8fvolKq2jmaBUXY9cUCgpmudQIolPI+NEqIhnmKCiYtcqZFSjmrwqKILiL6LE/xA/hVSS+zPnmi3dHR/pL3s+Arns9o5b/7YSVr9rj91X8Sqg3KY7KWb9IV4n405VY2X//Z", "url": "https://www.cnet.com/how-to/how-to-download-windows-10-for-free-now-that-windows-7-is-dead/", "type": "video"}, "286": {"title": "Microsoft Windows 10 Review | PCMag", "snippet": "", "uploaded": "", "thumbnail": "data:image/jpeg;base64,/9j/4AAQSkZJRgABAQAAAQABAAD/2wCEAAkGBwgHBgkIBwgKCgkLDRYPDQwMDRsUFRAWIB0iIiAdHx8kKDQsJCYxJx8fLT0tMTU3Ojo6Iys/RD84QzQ5OjcBCgoKDQwNGg8PGjclHyU3Nzc3Nzc3Nzc3Nzc3Nzc3Nzc3Nzc3Nzc3Nzc3Nzc3Nzc3Nzc3Nzc3Nzc3Nzc3Nzc3N//AABEIAEEAdAMBIgACEQEDEQH/xAAbAAABBQEBAAAAAAAAAAAAAAAAAwQFBgcBAv/EAD4QAAIBAwIDAwgGCAcAAAAAAAECAwAEEQUhBhIxE0FRByIyYXGBwdEUQoKRobEVFiNSU3Ki0iQzNGJ0kuH/xAAYAQEBAQEBAAAAAAAAAAAAAAAAAQIEA//EACERAAICAgEEAwAAAAAAAAAAAAABAhEDEiEEMUGREzJR/9oADAMBAAIRAxEAPwDDaK1jjPyT2vD8NpNbXd3cJKzI4IUlWAyOg6dfuqrfqnbr6b3Y+z/5QFQoq3fqxYd9zcD24+VKJwpp7lQt1OST4r8qEboptFajZeTbTLhAzXt4CfDl+VeNT8nukaeYy1xfyK5I2dFx/TVo845oSdIzGitHj4N4eY+c2qj2TRf2U7g4E4ZldV7XWAWOM9rF/bUPUy2itd1XyX6FbWZltLzUjKGAxIYyMe5aYDyfaNgf4vUs/wAqfKo3RmUtTMaK0ibyf6fzAQTX7LjcsF+VJngCyX0p7wf9flXrHG2rtezHyr8fpmd0Vp1l5PtDYub6+1GMKNhGik+07bCpjT/JrwHcwqZeJ7xJfrKxReX1bpWJLV0ekXsrRjNFbsvkg4IcZXiicj/kwfKioUuevzwaqE7VSnZ55SG6e7pVXkgiBYI6sB3rUHxLf3J06QLI+SwDEHovf0+6oPhzto9ViWGVmVz5yAbAd+a6sXSvJjc77HjPMoyUS3yW6mo2/RY0Gw9Id3rqcEWaJLNJUKuoYHbBFcp6S5Q60JO1RAOpqwfozTridYtQijlAXI5s7Gm3DujwwIHZW36Dnb51ZOxiKdmY15fDFVs44YZLJsMBwboTjIslHgVkcfGheC9HVgyQyoQcjErfGnQtri3860lPL/DY7UvFfK57O5DRP4N0qHaNH4atR6NxcD7QPwryeGEIyl7KPaoNSrxK3Qn3Mabak9/HEJLIhivpJy5yKFIu54ckhheVb4HkGcGLr+NZ/aRTNdNFbgsEuJGwQMDGS3X11dpeIrpIpIrlFO2DtgiqdpIMmpCVxnsuYt4c7ch+JrowNJSbOHrG7gkT0GlywWc19LLbQwJlpJJZOUIPbjFV3hbRjqV/rD2cUVzFDOVBVxy+czE4J27h7qsfGV9CPJzq8cMsXam3GVc78vMudvZmqn5Pr2/g43itp7CbTrm9nlnuo41KxSw9mxXzTtgOchl8a5mjvTpUWJ+E7gsc6cw9ko+dFaGWGelFUhkk1okyEOoOaT07T4bOQmCMKW6mpBVr2iDNbUmlRKQsgyKkdMtDPKCR5opnDGXIAq8cP2H0W2Ejj9pIM+wdwrBRKBAihR0FOVFSgUd9HZofqL91CUMVFdkgjmXEqBhXrUmEUISFQJpWCJjxPfRPcWdooFxcIpA723PuqpN8INqKtjFrW4tjzWshdP4b/CmsWuSwSGPUrVkGdpYQWHvXqPdmn41nSmbAvFB9YI+FOOxs9QiyrxzJ+8pzRprujG8Z/WRH39pp2tWZbKSqRtLE2494/KqcNEitb4xwzTMC5Y83Lnf3VbJ9JbTrhru0COxQq3MMHG339Ki7TEuoBpMKSehNDXPkc69w9Y63pEdnexHCYKMhwVI6HfY+wgiofQ+GJrPiS3vDqETCzhaJIY4Mea3XOSQD06VdmQcvqrkceDnp66F5OlaKirjSNReQtFrDqncHiJP9LqPwoqFKMopVBXlUYfVP3U8sLZp5gMHFAS3Dtik1wDKyhEwzBj18BV1XoMdKgbeFY4wmAceNLCGHOeyTPjyigJsV3uqHVQOjOB/tcj8jSilx0mlH2yfzoDkiy3t1cvC/IYI2ihYjIEhG7e7asv1q0v7FmN9FIJS28kmWB9ee+tVt27CPkjwFyTuPGlu2ZhhlQjwIr3w53ivjueOXCslFB+lcNXOnp+j5ktLrbmF3My48d91P4fCpfhmzuJJo7i3uYGhUjmeJ+YOPDI2NWNYLYPzizt+b94IAfypyJvFPuNeWRqb5swulhtvXIy1eXs4HPuqDtdMndeaeIxK+cO49H1kZBpxxSkN3a/RriNZI2O6sMikNB0u9hRTb6zeLBvmGbEwH8pfLD1b49VQ6GN7yPUtMkC2lzK0rehBtOsh/l81l7twQBncipbR9Ta5t1F/Gltd5IaINkddt/WMbb48T1qStrWK25jGCXf05HPM7+0/DoO6k7uxguh+0Qc3cw2Iqylt4Mxhr5sWNFRX0HUIfMt7sGMdOY70Vk2U361SukekaKKAn4qWPWiigO0oO/wBlcooD0OtKDpRRQHsV01yigIHX/wDOWpTR/wDRj20UUA+rlFFAeTRRRQH/2Q==", "url": "https://www.pcmag.com/reviews/microsoft-windows-10", "type": "video"}, "287": {"title": "What's new in Windows 10, version 1809 - Microsoft Docs", "snippet": "", "uploaded": "", "thumbnail": "data:image/jpeg;base64,/9j/4AAQSkZJRgABAQAAAQABAAD/2wCEAAkGBwgHBgkIBwgKCgkLDRYPDQwMDRsUFRAWIB0iIiAdHx8kKDQsJCYxJx8fLT0tMTU3Ojo6Iys/RD84QzQ5OjcBCgoKDQwNGg8PGjclHyU3Nzc3Nzc3Nzc3Nzc3Nzc3Nzc3Nzc3Nzc3Nzc3Nzc3Nzc3Nzc3Nzc3Nzc3Nzc3Nzc3N//AABEIAEEAdAMBIgACEQEDEQH/xAAbAAABBQEBAAAAAAAAAAAAAAAAAgMEBQYBCP/EAEUQAAEDAgIFBgkJBgcAAAAAAAEAAgMEERIhBQYiMZETMkFRYXEHFBZSVYGxwdEVFzNUc5ShotIkQnKy4vA0Q1NidIKS/8QAFwEBAQEBAAAAAAAAAAAAAAAAAAECA//EACARAAIBBAIDAQAAAAAAAAAAAAABEQIDEjEhQSIycRP/2gAMAwEAAhEDEQA/AN/R6pUVLUxVDKqqLopcYDntsc/Yr1kEYbg5SUBoAB5Y5/ikE2zzPcjF/sdwR8gcMMbTz53Zf639Sr9M6Jg0ryIlfUtEJNixzM7gdbuxTMQ8x3BGIeY7ggKFmqNHkOXqx3mP4pXkjRfWarjH8VeYh5juCMQ8x3BXJkhFH5I0X1mq4x/Fd8kKL6zVcY/irvEPMdwRiHmO4JkxCKQaoURIHjVSLneeTyTnkZQekJvyq0eZCdjZHay/vCW2KqDXYgC62yRHYA9u1mmTGKKjyL0f6Qm/KmZNT6JrnBtVUvAbcFpZmerNXT2VLM3Fgbfpi/qXHPfidgItcWBZew4qyyQindqfRNeGiqqXAk7QLLBIGqFGcB5eqzcb7TMt+ZV8I6gsJsDduyQywB6+clCOYAF7SAGi+XT1qSywij8jaH63UcW/BcV6hJYxQIQhQoJUbC91gQO9JSmTRQOxTyMjacsT3WF0Aklg3vPVzHfBOMixi7XC3aCFlKF2lTplzqyoozRmWY7b4C3Dng3bX95rUU9XSRsc11VRjaJAY9oFuK7XLOHC5OFu7ntQOeLu84I8Xd5wVZFNH8qyY5KLxO2x9HYWAtbPFiJc698rNFgN5nVdXSSU0jRU0znW2QZGnPoWHQ0zoq002OmndbnBM1NUHEsfjbhIFgxxF94/cPV0KNoepZHTONdUUTagk3Mb2gW4pxsEpnkdIIcBfdtnEXbbK/be/TuR04uBTVkpJRc6ppwMVgdz+ngQFHbo8tkc8TPxOtc4W3Nt18k6ynjwDlGtL7Z2Jt7V000B3sHErBsW+HHGY3ySYC3CWWbhIt2hBbgiwiSRzQAAHYbDgF1jWRtwssB3olIwHPqQDKEIQAhCEALoNlxRNKNLqM2qBTgOF3l5aD0AXG7Mj2IB6WBslyJJoyeljz7DklxsbGSWl9z5zy72lVscFcGzl2kmPe4FrMgGsN8svw6/c2+CtAc1+lmtbKHckQBc5ON79lwcvN4gW8jWyAB+IgG+TiPYmmUzWkl0s7+rFIcuFvxUAw10bi+bSTScDmsAaBZ5uAbdO9uR96QyHSUjGF+kI2EPx4RYnCRk249vwQF0XZHekuinxOIq4gAA7CY7kDPfmqmOirXUrGHSQe+KTE17RvGAgA9eZBzvuurKorHtZJHHKwOa0WF8wVyu3fzjiZ4Ko7cESt09SaNkZBVOkkkLA8PiYLOB6tpRtX9cNGafp5J6SOriZG9rCKmIMJJFxbMrs8LaueKSqZBI4gB5da+/oSNE6O0domnezR9JRUrXyXe2FoaHduXTZS5cqS8aXPwxcXDwrUl7FURyyPjYdpnOHUly8w+pQNHvmdWzB5bydjhta+/pU+XmH1LqnPMR9M2s8fPZnNI6Fraqtlnh0gYmPtZgLssgOgrivkKnQELLyeEHVmJodJWzsaYBUAuopheM7nczcc+BSW+ETVhzXuFbUWZDy7v2GfKO4GPmc3MZoDVKLpGKGen5OpjEkZdm0vwgqi8vtXOUEZq6gPLGvDTQzglrhdpGxmCljXnV82tUVWe79gnz/IqCUKKhe65gEhebWdU3xHFi699ypHyPRTRsZLTYRHk0B/eb5drncVWjXnV87qiq+4T/AKExL4RdVoRKZK+ZoiF5D4lPsC+HPYyzyQFydB6NOK9MNoWNnHrv6vUk/IGjnSOfJEXkycoMTjsnCBlwv3qnf4R9Vo+V5SvnbyQa6TFQzjAHWwk7GV7iyY+dLUz0s/7pN+hQGtp6aKma9sLcLXuLyL5X7OrcodRDerqHeKl122xW53Ys/wDOlqZ6Wf8AdJv0I+dTVD00/wC5y/oVSXakkUvakvWwbVOfFHDCMjbmf32J3R9BDPE4T0zosL8TRuz61nh4U9UXENbpmQkmwAo5cz/4TrPCVqxJUCnj0nUPmLywRtoZi4uHQAGb1rJ9FdNqIVCNbBRQ08z5Y2kPeLOPWnZeYfUsUPChqoRcaWmIAJv4jNuG88xO/OLq24NvX1Ra8gAnR84BJNhnyfSVltvZEkjVIWUq/CLqtRVUtLVaQminhdgkjdRzXaermIUKedW8x3/BH84UWl/zvsz7l1C2tGWanUz6Gr/iZ7FpGc13d7whC60+qOD9mJHM9ayeun+Mh+xP8yEKVaN0bM8N7u4e5cC6hYNAuIQhRUf0je8Jqf8Af7/ehChUOnmM/hTUu/8A6IQhSxj58/2zvahCFCH/2Q==", "url": "https://docs.microsoft.com/en-us/windows/whats-new/whats-new-windows-10-version-1809", "type": "video"}, "288": {"title": "Windows 10: Watch out for Microsoft's new way of doing ...", "snippet": "", "uploaded": "", "thumbnail": "data:image/jpeg;base64,/9j/4AAQSkZJRgABAQAAAQABAAD/2wCEAAkGBwgHBgkIBwgKCgkLDRYPDQwMDRsUFRAWIB0iIiAdHx8kKDQsJCYxJx8fLT0tMTU3Ojo6Iys/RD84QzQ5OjcBCgoKDQwNGg8PGjclHyU3Nzc3Nzc3Nzc3Nzc3Nzc3Nzc3Nzc3Nzc3Nzc3Nzc3Nzc3Nzc3Nzc3Nzc3Nzc3Nzc3N//AABEIAEEAcwMBIgACEQEDEQH/xAAcAAABBQEBAQAAAAAAAAAAAAAFAAMEBgcBAgj/xAA/EAABAwIEAwUFAwkJAAAAAAABAgMEABEFEiExBhNBIlFxgZEUMmGhwTNCcgcjNGJ0srPR8BUXJjVSc4Kxwv/EABkBAAIDAQAAAAAAAAAAAAAAAAMEAAECBf/EACcRAAICAQQBAQkAAAAAAAAAAAABAhEDBCExQRJhExQiUWJxkaHR/9oADAMBAAIRAxEAPwC6tMpLllNry7BWgt870QaShsWSTb4gUAbxYL91Bt8afE9xQ7DZ9aXab5DKw8l3LoDp4CkXEqNzmqvLlzVaJUE+Vekyp33in5VKJuHMyRstXgoA17RJbbAskZ+/KBegqH5B99SPSsL46l4vH42mKW/IQ+h68UoWrsoPu5Phtt1qKFkcmj6OU824q4NvKkXGiO0FA/qkWrP2+P8ABlYt/Za5LiHgrll1bdm897FN/Hrt8aspWsEXUQfOo4stUGC4M3ZJy/Gul6x6GstkflPUzxKcKagIejpkCOXs3aKs2UkC3ffTraqRjnGXEJ4imLYxGSyUSFJbZQeykAkAZdj9avwkyrSPpCM+FKCStSQdrC9PuLcZuoqU4gC5s1t6A1VG50hUdvmZULKQVhI2V1+dOO4pJIADmQAWskWFRQkRtErFcTZebAbGtzc5baVnvEKcUdxh56OzNdjGMlLaWMQ5AS5dVyRfXQjpVlfcK7308KhOEDremYY0kBnkd2iuQUY43GSl1cgKurRyTnUBc2uq+ulco2pSb1yi0he2GY87BFWCJcceLoH/AHRFhUBYHKeZV+FwGsybjMg2ytn/AJD+dPIZjFQBSixPvWpJ4fU6Cz/SaeBH70etVX8oHEyeGcMadhtNOyX3MiAs9lNhckgb9NNN6r3LiN6jIsW1+HnpVc4wxSHIbVhzGGuOZVhReQm1iBsNDVLDT5LedNbIvHDvGRxThPEcWeioakwQoZAvsOKCQQR1Gp2+dZ/imLysTkmZOd5jyRZCrWyDcBNtq94NibCOHJ2DpgvIW404tDi07qtcAkDU6W6dBbrQmVGejNsc4GzzKHUm1rgj6G48RW1DxYfT5FJU1uQI8TmLSuRdXMXsDv3k1rPDXFIRgeIuYkpbz0LKprYFaVdlKdANlde4/Cswdiq9nStBGYnIkbWt9SdaL4U7/hXFluA80yWUmw1CU5iT6qHpREk9mJ5H4W4keHJiRMUVij0LnyOal9n84QhK7kkqFu1rbS4ptnEAxxI3jEyOh9wPc5begCjvp3dCPKhDyQ8+eWQB0B60ozanZCGGklTi15Akakk6CtKrMtUkb7ExaPKisyWZLfKdSFozEA2PeD1p1U2FyloMwZugunegvDMI4dgUaLIWyt9oKC8qiRqonz3qXJebKSlgMrsL9pVr/X1oXYS9txh6czc2eBqKua0dnR6GvLz0cL/PNtDs30zf0airkwklSuc0kj7pJpiLFJnozGb/AGo9DSqGZEdRJKkE94pVswQQlLTaCy6UFSMyspG9z+t/V9qajoDkhpBB7a0pNhfc16aUVNlCyEC1hZe4uehVXlsBDyMxAAULm9xQopOaQZ7LbcJTMKQy4pILicqikhSMvyuSKj+xtAkKfKTa47N71JXLYIIDjOUHdAFhUjDRHkLcW4y/KYSkDLHP3r6X8r+tdvU4NNgw+fhf2EMXvGafi5ePq+AWGigdl1QtrpVUxeetyQ1GIJcYzoBV2dCtSx4+9WnQV4NHwtZmXTiIJS3eyQPiet9/Ws34vbdRi2HLIWoKhs2JAt10Fh09a5WpeFqLxqvmG0GXL7ScZSuu/wA/wCOTnkApBuogjMTt4VuXDcDCjgUb2GC2YshtLhuLlRKdc1zqelYI8y4hzMptQCycpI97Xp31rHCWDY5DwlMZ+U42lonltsvaJB116XuTScouXdD6lTdop/GUGJh3FMxrD4/JZSE9gbJUUgm3cNaG8PLZh4zElzkHkMuBbg7wO6pfEqnhjkznrWpwOZSXDcmwA1qPw6tScdjlthD6w7ZLSxdKr6WI6jWrjaRJUblhuHYRiCESoSw+gp7LjbxI8KJLwiMUlKko0P8AqN/Os5axXE8LLimOH4EVTxGdTbOTN46i9TDxlPSpIVh7JJ3yZgPU7UP2eToKsmOtyzYhCjhu3LbURbY3t53oU/EjX1Yb02oa7xPmUTIiOIturmFXpeowx6C6dCu3S6Qb+l6PBNLcWyNPgIlhkG3JFKhxxSPfULJ+CVUqIBogLWOSyOYoANgdhVyNTpbNTMWP7XLZjBQRznEt5lbJzEC59alMQ8QebAiQZLuVICuQw4Sm+oJsOt68yMMx5tpbjOFYmp5sFbd4jiu0NRpbvod07RvHFxjRZ2eE5cOHKiMY3DQxJFnEqbKifOmMMwhzDHHIcd9qapY5uZtWQJA0truahwUY7DYisTmpbThNnHZLSm21E+6nOdAb30+HgDXxiGLOyFtynEhpIKw8q1yi5I1sQbk5Ra3macx6+Sl8T/SB63Ty1GFwtbhx1E93DMTlMFtMIvBD6VKGYq7KhbT8PX60J44cQnhLDRkAWVosQbfcVf8Ar41FxtExhxr2VaJGdagSnKVJy73sO7W19KkcTw2pXCqHEYrHeeayOIiIVdQ0ta2Y6gE7DpSeRY1JyiuQunw48MFGHNbg/jKI1Dwnh5xKgtTDAbUAdFaJVf1zetaK5jUhDbZLV83coDfbvvVR4tw7CXuHo7MPEUvSGnWx9qlRseyrQdwN/KrY23wwSAvEm7gWJM1Go8jQnKPYxT6M+42gq5zmL50gPuJSpsJPd719B0FQY8AwnIOJwnXQHEBzRvNlV1AOn12q/wDE0LhuXgcxqPiURb3KJaHtJUQsaiw23AGlVyR/Z393UeNFcQjFVISciCErCs+pUrS2l9++oprpFOJZGouNPkJu66AQM3JCfPVVEEQMRWAl2O/dCbKcBbHmEk1Kh43hq2W1KxOOgqSCUrlJBGmx1qarGsGyWXicNVh0lI/nWHmknsgkcMXyytzMFkghftS0KtcjsnysEj5UMcwSQBdyYtxO5Tk0v60axGXhjqiUTI9jsecg3+dC1CGsHLNaNh0Wg93x+I9aNCbfIDJFLgGHDUoJSVquNN7fIUqkO+yocKTNQCOhWn+dcotgdzQeAPcneEf+CKtvUeNKlQwgF/KD/kkf9vj/AL1Yw9+iD9hR/GpUqxLoxPg9n7dX+7L/AHBQXr50qVMZOTGMR2NcVtSpUN8hTvdXTua5SqmWI70htXKVQrslo2jfh/8AdOQvsHvwI/iN12lUIM4h+mOeP0pUqVaKP//Z", "url": "https://www.zdnet.com/article/windows-10-watch-out-for-microsofts-new-way-of-doing-release-notes/", "type": "video"}, "289": {"title": "Upgrade Windows devices to Windows 10 Pro - Microsoft 365 ...", "snippet": "", "uploaded": "", "thumbnail": "data:image/png;base64,iVBORw0KGgoAAAANSUhEUgAAAHQAAABBCAMAAAA383ALAAABKVBMVEUuLi4BdtPw8PAAdtMFddAyMjIAdNMvKiPY1tLa2tpNTU0eUobOz9IqKioWfNgmJib39/dFRUXh4eF7e3tlldNZWVlTjNNhYWFynNMAb9M4ODh0dHRsmNNfkNJIiNSIiIiCo9Jra2uhoaEAAACRkZGLqdOpudMLHh8AFRcADRKrq6sAAAiwubzJx80fHx/Dw8M3gtMxOj9SXF4aJCRDNziskosADh+he2ynhnvetKWSdWvQn4rEm4pYUU7Ek392WE1SRDySZVK0iHVjVlqhc2AAL0VxYlmdq693UUM4T2ImJTQXQGCNnKAACyuNp8O9zd4wQE9SdZh6hI2ZoK4AIT0+NSIyUnDNubYQUpRbaHAcRXEzaaNCXIdATFNjXWuBZmNjQDbOn5pxhaNXBVtqAAAEUklEQVRYhe2Zi1bbNhiATagBa3ZVWQgRq0zY0WgQttM0DQQI0DIuG5e1TRmUdaxb3/8hJtkkQEg4OPa207N8xnbik6PP/8WKTQxjFKa/m3ySg5GcSjo1OTqjSydGZiwdS8fSsXQs/aakkxNT2ZnMKS2//L7HnEJt0hcDWZhbUMyVJ3NJy0szI7CkraNLn85Y2ZmxJ3JKAw8NxzPV4tXr0EGkbrzyDIOajcCy89VUSeP7x80u8EWjWl1eJvw18ptoebXR2Gow184vheZwnOWEyupaq7W+sdk2zC2zyguI1PEM0/A8w0OmSp+J1P4m0uWqWa0Axve22zvNjTYytsw3RaQXB5IHEnMc8CAQVL0KYi3USYbVxmWn5rr2293d5o97rf3KAT+szeSXGoQCD3keuO4dtQIA1IoM06mukCiyomjjp9bPKztHx0sfT8K7kaqTg9CBjvozPKjfmp56j9QRdcwwPBM5+jMO1Ee6UkQpSRbqqzWBUD/ZmcaLShjZauHcFqf7q8e/vDsM5e1IHZ9wygCmlCHuMxPTQBAMfEF9QAiDhHMRc8AYYUyN6HSlRAMISM5Dj9PLhIkMIMMwigIRhtb78/dHH8J3tTvpdYjPORa+REKSIKBIMo5xwATGQlUOQlW3WDDuC59jyWGvkW6B9OamkTyTdWpREMjoI4/sD2f7Z21hh3dqGmMifBL4HiMYYTP2iQcAYSpXhCDsGID4kDgAE1UwH3Qjnf5VkSrN610PA1/JMFKtJs/PA/vidH9ld1P2NRKEKAYkNnRhVSAqX7qYjnNdU11ItVwf6Nb0U/nl0yfUTyA380LipJd1WatRzvjZsaGu05XVduueVA0F43RordSr7qtUNKR7f/v0+fPvgKaVvTs3GK86VyIKrwgix3+snH7Z3Fg9qvVLhQqTcxAA6viYAlP1SMyJwDDgqlPgQKmMp6enSyA9pf4ZKa5cyWa7yTb4wZ9rR1dv9nZeiz6pEmITC+kLJoDupQAzCBjlUFLBMRos1dOgzZyB02D9UvgHzWazvb3dXt9sSbz2Vh6G1t1GYhgCyhFDPvc5wOr6gQhxYhBIGb6f3zRS9aICBs8e9aN65+Sy0wlOmGhGF1Ieys6l7G8kVT4nnR9gMgfo9oFp+9zPbirV888wUP3LX+vrFxeR5bpuyYqkVH1l558G3WcPU0o21yRHCvhqc0tq3FIWipBatVoti7OISK3Ss0yBurZVQE0zpTbVFpBeW1FSzVl6nN8tpJHSkTR69+9E6lrWY1SFSy13KP+QNEuQxUVqW7aV5aopJNLhuR1c6wKkdvYHqLzScjTao+IoUv3Np1APxVPzi4uL88N5fsNsl7lywlRGp7rzTfiqh3p+zzRb7rLQPaHF2/yQkk0aB73n28F0R5+3H8pyNinE7oPOR5JNqu5rGNZ8faCauqB6ne1joUdGaXI7lTZSDjJLE/5X/zEbS8fSb1f6X/yqmOv3078BgfvErN1SxWgAAAAASUVORK5CYII=", "url": "https://docs.microsoft.com/en-us/microsoft-365/business/upgrade-to-windows-pro-creators-update", "type": "video"}, "290": {"title": "What's new in Windows 10, version 1803 - Microsoft Docs", "snippet": "", "uploaded": "", "thumbnail": "data:image/jpeg;base64,/9j/4AAQSkZJRgABAQAAAQABAAD/2wCEAAkGBwgHBgkIBwgKCgkLDRYPDQwMDRsUFRAWIB0iIiAdHx8kKDQsJCYxJx8fLT0tMTU3Ojo6Iys/RD84QzQ5OjcBCgoKDQwNGg8PGjclHyU3Nzc3Nzc3Nzc3Nzc3Nzc3Nzc3Nzc3Nzc3Nzc3Nzc3Nzc3Nzc3Nzc3Nzc3Nzc3Nzc3N//AABEIAEEAdAMBIgACEQEDEQH/xAAbAAEAAgMBAQAAAAAAAAAAAAAABAUCAwYBB//EADQQAAIBAwMCBAQFAgcAAAAAAAECAwAEEQUhMRJBEyJRYQZxgZEUFTKxwXKhMzQ1QmLh8P/EABsBAAIDAQEBAAAAAAAAAAAAAAAGAwQFAgcB/8QALREAAgECBAQEBgMAAAAAAAAAAAIBAxEEBTGxEiEiUTRhcfEyQYGhwdEGFDP/2gAMAwEAAhEDEQA/ALoUqJfOypE6P5esbDv9al1Qz5LVlfvG3uWf4896LJ2nf2NNzGkiqXGce9aleS1OSWaLurcrU2JlEoU4OeV9q03MapKyDj09iKV602e0nWYratfudXol5CmlIZZFVVcgEnnO/wDNT0v7SRgiXCFjwOK5D4eiS4hZJGI6chcfOpstkUUFHDqT0k4xg5xXK01nWSNJ6YPoELdUSN6is6r9CkaTTYvEYM6ZRiO+DirCnPDvx0lbyIZ1FKUqY+ClKUAKUpQApSlAHxWRcadFuTlwd+3NWRbfbc+lQ5IJGsoowvmUjIz86lhVDMwG7c1znlO9BX7TuRZDVtiGTvGxtt7K5uHBtYi0gIHVj+1Y6la3lmC91AyljttyalwW1r+a6ReSNOj2g6lMbbHq52/7+9dleSxXVvNEXWUKvVwPLzS6mEpYhJlW6lNTMJlmi8HG/D0fgzRRMd2U5+fNdDLaySr0owByCDjg1ztuwhvY2B2WQfbNdhbbSe+DismhEvUhe8lSlPTJK0W2ks7TwZcbHOfXJqyqkNtO9nNB+Y3YaYllmUr1x57Ltj1xkVaWZYwjrJJzye9NeDrUuGKaX0v9zlonUT3UcDhXWU5GcpEzD7gV4t5EwyFmA94XH8e1V2qSTJfDwdWgtSUXEEqg9XmOTjPfYZ9q02r36zx+LrNnKPK0sYUbA+h98H07n2q+cl0kyu/SqvxnJQgf3rbXPyLqMcECfnlr4+TlmQAOATnbJ4DD6qOM151X6Fg2v2mVcAgxDkkkjn04HbHegDoaVhHJHKvVE6uPVTms6AFKUoA+caFaR3twTLsic54rR8aakNNltbaxlhQtEZ3EqL5l26QQfmeN/LTRNRWwuMyZ8NuSO1e6pFaXszz3/gXUTHKifpcp/SeftVnFzN+qLqUsBw8PTNmMWuJrWG3N1bjxPCV3WL/YSPMAD2zUldda5tzDbRPGXbDSSHLH0FQprn8UwlAIGMDPJFarWMLM6rtsGXHakvEvCS7Jy/QyYqlP9e868i5mC2Uflfw0GxYLkscZJ+wP2qy0+5mnklhmbMkQDLIBv9awtbvTrqNVvAqSLjKsSBt396mwyWXS34DDFjhmBJAqyyYSMPxLPP1/BlJryMYBIpaIxjplcFmEzjG+dvTngEV0MEYijCjGwwMDAHsKovlV9G3Wit6jNWMortU4laecWOqkWKjVzEL1DNoz3vSmVljQMV/UCN8die/fioMy2CNJI3w3L4aKzSOYRvzkAd/5yKt7zT5ri78eK/uIB4fR4aEdJ53x65K7/wDH3rUlhqaSIzas8g6lLKYVGRt1Yx64Pyz7b7RGbl0fTXiiD6fAAnmRWQHoO3HpwOPSvF0PS1bqWyhGxGAu25BO3virGlAGm1tYLRCltEsak5IXucAfsAPpW6lKAFKUoA+Ka5ez2Nn4ltGnUXVeqQZUZPoDmucOv334iJJUsz1uoIEbZwT7mul16wk1LTmtoWRWLKcvnG1c5F8JXcUsbtc2+FYE7tnY/KtqVVlmJMjDPSWLtqdsea8icLeRjuVIoGDDNaXIEqScdLD7V5zUTkyz5jzVtVozb5wWbKrfqAPzq20NgI5Yxtgg/wDvtVVU7SH6brp7MpFYyTzFynNmguSQASeBVxppJsourkDeqGeUKyR8lmAx9avbAnpZT2Oa3cofhxFu8FipoS6UpTQQClKUAKUpQApSlAHyatJ/XXtK2hbg9Farn/DpSkHEf7P6zueiUPDp6RsXNSdO/wA9F9f2NKUurrAur8UE+X/UIv6l/eulsv1v8hSlbGX+Lp/XYst8MkylKU3EApSlAClKUAKUpQB//9k=", "url": "https://docs.microsoft.com/en-us/windows/whats-new/whats-new-windows-10-version-1803", "type": "video"}, "291": {"title": "How to upgrade to Microsoft Windows 10 - CNBC.com", "snippet": "", "uploaded": "", "thumbnail": "data:image/jpeg;base64,/9j/4AAQSkZJRgABAQAAAQABAAD/2wCEAAkGBwgHBgkIBwgKCgkLDRYPDQwMDRsUFRAWIB0iIiAdHx8kKDQsJCYxJx8fLT0tMTU3Ojo6Iys/RD84QzQ5OjcBCgoKDQwNGg8PGjclHyU3Nzc3Nzc3Nzc3Nzc3Nzc3Nzc3Nzc3Nzc3Nzc3Nzc3Nzc3Nzc3Nzc3Nzc3Nzc3Nzc3N//AABEIAEEAdAMBIgACEQEDEQH/xAAbAAABBQEBAAAAAAAAAAAAAAAFAAMEBgcBAv/EAEMQAAECBAMDCgIFCQkAAAAAAAECAwAEBRESITEGQWEHEyJRcXKBobHBMpE0QkNSkhUkM2KistLh8CM1NlRjc3TC0f/EABoBAAIDAQEAAAAAAAAAAAAAAAIEAQMFAAb/xAAqEQABBAECBQIHAQAAAAAAAAABAAIDEQQhMQUSMkFRE2EicYGRweHwFP/aAAwDAQACEQMRAD8A1JKeKvKHkNd75w2lhvelR7XFH1MejLy/1mGT3kA+sRS5deLbLanHlJbQkXKlrsAO2KtVeULZKmXD1YYeWMsErd4/s5ecNcqdMbndhqiGmmwWAmYIQkJxJQoFQy/VvGUSlGprSUlqVbWLXCljHf5wxj4zpro7JfIyWwAFw3VwneWWWdUW6FQpybVe2J1QQBxsnF7QFmtttuqncSyZOloJywNgqt2qxHyEJprKyQAkdUSW5e8PN4ewdRtZr+KPPQ1An6RVKucVcr07NA5lGMlPhc28omyezFLZt+a86et5RV5aeUHGZfhE1qXsL2i30I27BLHLmfu5D2ZNDScLLaG0j6qEgDyh5MuYJJY4R7DHCIKhrrQwsWiFUZITUo+wrIOoUgnquLQdU1whhxm+6Adsr2mjauuy07M1XZumzyn2Qt2XTzgLJJCwLKF8XWDBItvH4phI7rVvUmKvyZvYZKqUtRAMnOFxA/03RjB/Fzg8IuCk8YyC2jS3WusAqLzK/wDNvfhR/DCiQUjrjkRSO16B4COk/qj5R3LqjhI+7BIEzMMtzLDrDyQWnUFCxbVJFjGE0uXclmVyT1i7JOrlnLdbain0A+cb1lf4YwvlUlFUvbWYXmJeoNtzISfhKh0FDxwg+MMYs3pPvylcuD1o6Txm5SXP9tMNgj6oNz8hD9PqktOTBYlUqUoaFZCAfExUXpddyW5dKGz0k4SVdE5jPqh6ku81OouohKwUKsbawzJkSy/BGQ0nuloMOCF3NMC4Dtt/fdWpNSmSVBKEJ3JCfiGfHh6wQokwt2orbdWtQdbukKJywnduzxbuqA8vWZeWceblJZyZbWSmxRfCLjebAHLW0eKXNzTdSk5l2XLbDTwbWokqtiBFr6DUm0MnKYyMslFbAO7OPf5IP8D53F2OLGpru0e6voZFo6WbC5yHXA+q7SUyl3QVmYfH2bFjbtVoPXhFCrm0FTry+YSMDO6WYuonvW+L04QjNmxx6A2UxhcGycj4i3lb5P4VnrW11Mp6ltsEzbycv7M2QDxV/wCXinzu29TcUeZ5hlO4JRcjxN48yuylUm1jEkMg73VWPyFz5QWY2HpzNlVCdW4d6R0B7n0jOdmOfqXUFvN4bDCKa2z76/pTOSDaKZmds32J57GZ2TKUmwHSbOIaAblLjaSOEYcfyTs9OSNQpjaW3ZSabWpy32ZOFdyc/hUqNwKrgEHURLZGyC2m0rLGY3URSWHhCjlzCgqVdrtzFT25n6n+SlDZ6cTLzTa8RWUghabHoi+m434QSq9UbS2pCFJSjevr7OEZ9tHVHgk8y4rDuScxAOfWyZhx+YW5V9PKPtVLuKZnktTBTr0cJ/ZIHlEhnlALkvjnaY6soyU6GwsJ7SdIap+yE5U3UzdTxykvqUj9Iv8AhHnFonqlIUSiLlGUttspQQUp+twjrB3VnIWdJVCqdbla2/zgCWyhBw6C/t/XhA9DoSUqyJBuImsSmz83su24tgNTqSq60KsdcgR2WgE5LoB/N1vN21xLxe0XMloJObHLnWe/haLU1zFPocpXJeUaDOFGC7uHFc5KOo8MtNBA+g1ClzlMmX6kpsPJcKcCXFc2QU5EaZ674r8jJVmoU0tMzUu7Lt3TzLqsBG/LLj1wzNJ5hpLTkmJd5Cs1JeCwodl7iNHJfJkNDpRbBrtv9dfPsksVrYHFsTi150JB1rwdkdaqVNS2nFIKcXayiQCCeFzpExmtKSAmWk2mEHe4tLQ+W+Kow+gNYXMNwciYbmp5htWVsxnbKPLPxeZxAC9wzJiETXPfrSvaqu3gsufl0dYS5fyiP+Uqas2VPBR4JVb0jPXJ8OKwtIKlHQDWJ9PlqmtZUlgspIyUuwPnnBM4WD1EpCbikbegWrTPzdKdk30lwltSSgnARqN142HYqomr7J0qdxXUuXSF3z6SeirzBjBk0iWU6Hqk4paN6ULsSe8QfSNJ5PNq5KTVL0ASqZeVUSGHEqUbLUdFX1uTqN/bD0OKIGkNJWRPlGd1laXZX9Awo94TvHlCi2lSqLMTImFlpgFZHxEHJPaYZZpsmy+JpxCFvp0URknsHXxgk2lCUWSAEDcIB16dDZBTklO4RQNVolx2ChbUV5MozgSbrOkUNBmKm+XXpuUZadu2jn1krcJFughIJOupAHGPNbmnZmYK1KKTuscwIY2fo1Tr+0LMvTiXJvHzpdcJISBqpRzy9yIMBUuKFNyjLNRMutxZaQ4UKcAsbA2va59YmOJaUAhjCTcAuqOFOtr4iQLX4eMXnb3k/qVEprM9TH2ZhBBE6txCUFCycii+g3ak/OM7TRJh1WKbmb9irn5mLQ20u6Qdk+iZl2UhL88UNL6SkMdM5pNri4GtgeB36QPZcmZtWGSl1LPAaQQRIyDFwnC6uxtjNxfjBGRZCxh5xakkfDhsk8LZA+cHy3uqjIeyEIo824q01Mtsn7iemv8ACmCErs9LpzLDryvvPLwJ7QE3PztB5mnTZaVzILTaNQlATbK+8e0SUSiSpKC6p82zSyLn5nKDDVWXEoWzJoZThQUtjemXQEeeZ84fbbJGGXQoHUlJKifH+cTeZs0opZRZKviVcqT7CGn+bU4Oec50YdwBKfAZRNKFC5lCVJWVAk6kHGoDsv7wm0LW5ZsBRscnCEgedvOHVBZCAUBAJyUf5Qy4gDFzqrLG4i3haIXLR6FyiNS1PRL1ZDz8y0cHOtKSrGBoSSdfXWFGZ3AAAQoZbgLesKB5Ai5itgP0Y9kVOv8AvHYUJNWo7dUWpaO9saNyD/oav3mv+0KFFzd0vJsjnLL/AIZkv+cn9xcYfVPo470KFFwSZTUr8aIuWy/95jve0KFBhAVJ2g+ln/dT+6IlfbMdw+0KFBKENnvo7/fHoIaZ/QK8YUKOUpp/6PLd33MD2ftO9HIUQVKcOsKFCjly/9k=", "url": "https://www.cnbc.com/2020/01/14/how-to-upgrade-to-microsoft-windows-10.html", "type": "video"}, "292": {"title": "New to Windows 10? Here's how long Microsoft will support it ...", "snippet": "", "uploaded": "", "thumbnail": "https://encrypted-tbn1.gstatic.com/images?q=tbn:ANd9GcR_sZqcVhqDYJM2qE8Pe8V59zqiWGB9YEMAFuW47DyjyJmlo94C6yMg3Bo", "url": "https://www.cnet.com/how-to/new-to-windows-10-heres-how-long-microsoft-will-support-it/", "type": "video"}, "293": {"title": "Windows 10 October 2020 update: Everything you need to ...", "snippet": "", "uploaded": "", "thumbnail": "https://encrypted-tbn1.gstatic.com/images?q=tbn:ANd9GcR_sZqcVhqDYJM2qE8Pe8V59zqiWGB9YEMAFuW47DyjyJmlo94C6yMg3Bo", "url": "https://www.cnet.com/how-to/windows-10-october-2020-update-everything-you-need-to-know/", "type": "video"}, "294": {"title": "Windows 10: the best Windows OS | TechRadar", "snippet": "", "uploaded": "", "thumbnail": "https://encrypted-tbn1.gstatic.com/images?q=tbn:ANd9GcTx6Km74CYB4aGJy7DbCfI6OeYJRU-9O8YJV_b3mlOKZFnTugCPOtR-0Dr6", "url": "https://www.techradar.com/reviews/pc-mac/software/operating-systems/windows-10-1267364/review", "type": "video"}, "295": {"title": "Your Phone app help & learning - Microsoft Support", "snippet": "", "uploaded": "", "thumbnail": "https://encrypted-tbn2.gstatic.com/images?q=tbn:ANd9GcSPlO8hD5Zwi787rr8WfY-kXKVF-IippHl9FnvknBUNwbeFhbfwIGPVy8I", "url": "https://support.microsoft.com/en-us/your-phone-app", "type": "video"}, "296": {"title": "How to Get Windows 10 for Free | Digital Trends", "snippet": "", "uploaded": "", "thumbnail": "https://encrypted-tbn1.gstatic.com/images?q=tbn:ANd9GcTVz9JarSrp-xa9TcKeXTZQIEDpnv61WDxpFaggtqSMysQdPRjRf6nQELffbdR4", "url": "https://www.digitaltrends.com/computing/how-to-get-windows-10-for-free/", "type": "video"}, "297": {"title": "What's new in Windows 10, version 1709 - Microsoft Docs", "snippet": "", "uploaded": "", "thumbnail": "https://encrypted-tbn3.gstatic.com/images?q=tbn:ANd9GcQN9MzTvX-Pt8paOryG2VL3Nk0tgzi61GRK582IrOH27l1O9etYdQmWmVV2", "url": "https://docs.microsoft.com/en-us/windows/whats-new/whats-new-windows-10-version-1709", "type": "video"}, "298": {"title": "Microsoft Releases Troubled Windows 10 Update, Despite ...", "snippet": "", "uploaded": "", "thumbnail": "https://encrypted-tbn1.gstatic.com/images?q=tbn:ANd9GcRbjsIyeoeDr0ex-IxWdIFgoPpvn_PK49qnP5QUF7DuGarFeSqAwSHhQLo", "url": "https://www.forbes.com/sites/gordonkelly/2020/06/14/microsoft-windows-10-problems-testing-windows-insiders-windows-10-updates/", "type": "video"}, "299": {"title": "Microsoft releases Windows 10 May 2020 update - CNBC.com", "snippet": "", "uploaded": "", "thumbnail": "https://encrypted-tbn1.gstatic.com/images?q=tbn:ANd9GcTthKjdGCA2dBrbfdnW1do9OWtEPZGZBrjryWJZu5ZJhl1j8-FPPvQHnxpUpbQ", "url": "https://www.cnbc.com/2020/05/27/microsoft-releases-windows-10-may-2020-update.html", "type": "video"}, "300": {"title": "Windows 10 Pro for Workstations - Microsoft", "snippet": "", "uploaded": "", "thumbnail": "https://encrypted-tbn1.gstatic.com/images?q=tbn:ANd9GcRevPpI3IQMk3y4femYS9TW4eYptALrTJrAU42_HdiJpSXsELW6UL-I7xw", "url": "https://www.microsoft.com/en-us/windowsforbusiness/workstations", "type": "video"}, "301": {"title": "Microsoft Confirms Windows 10 Upgraded Updates, All-New ...", "snippet": "", "uploaded": "", "thumbnail": "https://encrypted-tbn1.gstatic.com/images?q=tbn:ANd9GcR9FP5YghRLaLdCws8goRbrYetfHRTc56_BrY1PNAW251BUjDbn3_yEQ3I2", "url": "https://www.forbes.com/sites/gordonkelly/2020/03/19/microsoft-windows-10-driver-update-new-design-windows-10-free-upgrade/", "type": "video"}, "302": {"title": "Set up Windows devices for Microsoft 365 Business Premium ...", "snippet": "", "uploaded": "", "thumbnail": "https://encrypted-tbn2.gstatic.com/images?q=tbn:ANd9GcRleO9A0Eeznr-EODsJjsgApHUdZ9nIcml4KMpm5NE61ov69uPneXLgzgk", "url": "https://docs.microsoft.com/en-us/microsoft-365/business/set-up-windows-devices", "type": "video"}, "303": {"title": "Can't find Office applications in Windows 10, Windows 8, or ...", "snippet": "", "uploaded": "", "thumbnail": "https://encrypted-tbn1.gstatic.com/images?q=tbn:ANd9GcSw6GLMLZiAEIGBqeS59jtT_wdsJorvT8xkexPJLRsRY5LvN0RMobSUFHUS", "url": "https://support.microsoft.com/en-us/office/can-t-find-office-applications-in-windows-10-windows-8-or-windows-7-907ce545-6ae8-459b-8d9d-de6764a635d6", "type": "video"}, "304": {"title": "Windows 7 to 10 upgrade FAQ: Everything to know when ...", "snippet": "", "uploaded": "", "thumbnail": "https://encrypted-tbn2.gstatic.com/images?q=tbn:ANd9GcS_x1ZDZTHeVLbQWFKViyNFlMnsYNbggzal0LNYZ9I9v2fuwa1Cqpnw6dVFcD_g", "url": "https://www.cnet.com/how-to/windows-7-to-10-upgrade-faq-everything-to-know-when-making-the-switch/", "type": "video"}, "305": {"title": "Cortana help & learning - Microsoft Support", "snippet": "", "uploaded": "", "thumbnail": "https://encrypted-tbn1.gstatic.com/images?q=tbn:ANd9GcR7sD_B7tYmCjRrgngVugWO4UC2dTC5TaZJvB_m8mBz2Qjaz8QHm3QtA44", "url": "https://support.microsoft.com/en-us/cortana", "type": "video"}, "306": {"title": "Microsoft security help & learning - Microsoft Support", "snippet": "", "uploaded": "", "thumbnail": "https://encrypted-tbn3.gstatic.com/images?q=tbn:ANd9GcQvRoCm3l6gteSgIsV4znf5fCD7NnkbPt1QZ8xeflAdwRCzuMAnNR4lGLni", "url": "https://support.microsoft.com/en-us/security", "type": "video"}, "307": {"title": "Use Magnifier to make things on the screen easier to see", "snippet": "", "uploaded": "", "thumbnail": "https://encrypted-tbn1.gstatic.com/images?q=tbn:ANd9GcRM0yNAdTn2bncfDlrPra2fVHoypQexK9pEUg5ZexHNn4E-lPiE6uqk3TI", "url": "https://support.microsoft.com/en-us/windows/use-magnifier-to-make-things-on-the-screen-easier-to-see-414948ba-8b1c-d3bd-8615-0e5e32204198", "type": "video"}, "308": {"title": "Eye Control for Windows 10 - Microsoft Garage", "snippet": "", "uploaded": "", "thumbnail": "https://encrypted-tbn3.gstatic.com/images?q=tbn:ANd9GcSI1dlC_qEeT5YuydJdesNlNAkvSPAQkApgugD4IhzudVlrboKVPBC_E0Y", "url": "https://www.microsoft.com/en-us/garage/wall-of-fame/eye-control-windows-10/", "type": "video"}, "309": {"title": "How to upgrade from Windows Home to Windows 10 Pro ...", "snippet": "", "uploaded": "", "thumbnail": "https://i.ytimg.com/vi/jJ7C-Vi0Bf4/default.jpg?sqp=-oaymwEECHQQQQ&rs=AMzJL3nSiKd8OsqXx3OWmGp_J9icHLpZAg", "url": "https://www.youtube.com/watch?v=jJ7C-Vi0Bf4", "type": "video"}, "310": {"title": "Edit or create device protection settings for Windows 10 PCs ...", "snippet": "", "uploaded": "", "thumbnail": "https://encrypted-tbn1.gstatic.com/images?q=tbn:ANd9GcSy6kXvqk0VHH0rMsNfnvnbM8SH2jdAoU7o0qxq-xLtJElka_6RfZ5m72kr", "url": "https://docs.microsoft.com/en-us/microsoft-365/business/protection-settings-for-windows-10-pcs", "type": "video"}, "311": {"title": "How to Transfer Files from PC to PC | Microsoft", "snippet": "", "uploaded": "", "thumbnail": "https://encrypted-tbn1.gstatic.com/images?q=tbn:ANd9GcT85ajcWcEylPmraloR2OMqlCJqSqhxVENatEvDLQKV_7zHZFX8bHQw0Hbq", "url": "https://www.microsoft.com/en-us/windows/transfer-your-data", "type": "video"}, "312": {"title": "Windows 10 will cost $119 if you're not eligible for Microsoft's ...", "snippet": "", "uploaded": "", "thumbnail": "https://encrypted-tbn1.gstatic.com/images?q=tbn:ANd9GcTiJ2zdNZspuwQHdFY-JcyEkNQYCJyTTBI5-3ZSxoIMReU2IfEQyDT4Vvi8y7Y", "url": "https://www.theverge.com/2015/6/1/8701145/windows-10-price-119", "type": "video"}, "313": {"title": "Microsoft Support", "snippet": "", "uploaded": "", "thumbnail": "https://encrypted-tbn2.gstatic.com/images?q=tbn:ANd9GcSPlO8hD5Zwi787rr8WfY-kXKVF-IippHl9FnvknBUNwbeFhbfwIGPVy8I", "url": "https://support.microsoft.com/", "type": "video"}, "314": {"title": "Buy Xbox Game Pass for PC (Beta) - Microsoft Store", "snippet": "", "uploaded": "", "thumbnail": "https://encrypted-tbn0.gstatic.com/images?q=tbn:ANd9GcQ0ROrKpOobBsflTLvok0VSkuxXq5uPLNga0BMGDQpd_Q4otnrVCjHDXLk", "url": "https://www.microsoft.com/en-us/p/xbox-game-pass-for-pc-beta/cfq7ttc0kgq8", "type": "video"}, "315": {"title": "Threat Protection (Windows 10) - Windows security | Microsoft ...", "snippet": "", "uploaded": "", "thumbnail": "https://encrypted-tbn3.gstatic.com/images?q=tbn:ANd9GcQTS7Vvs7pIzzyHydV3vYMpCUm784s9lYOZrvxFl29te3zUuQ5Aqdv2_8M", "url": "https://docs.microsoft.com/en-us/windows/security/threat-protection/", "type": "video"}, "316": {"title": "Why a PIN is better than a password (Windows 10) - Microsoft ...", "snippet": "", "uploaded": "", "thumbnail": "https://encrypted-tbn2.gstatic.com/images?q=tbn:ANd9GcRIlW8xfJI8vuxDaL5VzI0axa1aQELhLsWnrZN5o3saNtOmJIXww_KYZijb", "url": "https://docs.microsoft.com/en-us/windows/security/identity-protection/hello-for-business/hello-why-pin-is-better-than-password", "type": "video"}, "317": {"title": "Windows as a service - Windows Deployment | Microsoft Docs", "snippet": "", "uploaded": "", "thumbnail": "https://encrypted-tbn0.gstatic.com/images?q=tbn:ANd9GcSDl1PhTNYGyBORDDqGo8T847Mi62eTMV4tYYWen8DmlEayIhsKRYZpYxU", "url": "https://docs.microsoft.com/en-us/windows/deployment/update/windows-as-a-service", "type": "video"}, "318": {"title": "Connect on a new level with Link to Windows - Microsoft Support", "snippet": "", "uploaded": "", "thumbnail": "https://encrypted-tbn1.gstatic.com/images?q=tbn:ANd9GcQQ7xEDDQalfNOZStDmyrhsSHCdQ8ghlQrsqBfBeGCtKpEuLT0wr2kRfKE", "url": "https://support.microsoft.com/en-us/topic/connect-on-a-new-level-with-link-to-windows-bb7a82b6-7bcd-be1d-ccc8-dddb909bc07b", "type": "video"}, "319": {"title": "How to Download Windows 10 Directly from Microsoft - YouTube", "snippet": "", "uploaded": "", "thumbnail": "https://i.ytimg.com/vi/XQTRd_oG59c/default.jpg?sqp=-oaymwEECHQQQQ&rs=AMzJL3koeShAHed1G9m_fNDYFMUVYhNK9w", "url": "https://www.youtube.com/watch?v=XQTRd_oG59c", "type": "video"}, "320": {"title": "Advanced troubleshooting for Stop error or blue screen error ...", "snippet": "", "uploaded": "", "thumbnail": "https://encrypted-tbn1.gstatic.com/images?q=tbn:ANd9GcQ9SZSVVPptfMBQSln6lYV6OLIdyQDIER-Fl1Rq9mAaQOGIlWBT8SirbChD", "url": "https://docs.microsoft.com/en-us/windows/client-management/troubleshoot-stop-errors", "type": "video"}, "321": {"title": "NEW! The Office app for Windows 10 Now Available to Everyone", "snippet": "", "uploaded": "", "thumbnail": "https://encrypted-tbn1.gstatic.com/images?q=tbn:ANd9GcSGRjP1fRRBpyobHwW041nDB9zlAfKMYPWwtEd6_6oW017ygX8qBUlO2JkQ", "url": "https://techcommunity.microsoft.com/t5/office-apps-blog/new-the-office-app-for-windows-10-now-available-to-everyone/ba-p/353553", "type": "video"}, "322": {"title": "18 Reasons You Should Upgrade to Windows 10 | PCMag", "snippet": "", "uploaded": "", "thumbnail": "https://encrypted-tbn1.gstatic.com/images?q=tbn:ANd9GcQ9KOpdbcWCkoBSxUwXcN4koN2-sVsAq2D1Nvr24yoOB1uhuJ9982d0xBxzXdZJ", "url": "https://www.pcmag.com/news/18-reasons-you-should-upgrade-to-windows-10", "type": "video"}, "323": {"title": "Windows Autopilot what's new | Microsoft Docs", "snippet": "", "uploaded": "", "thumbnail": "https://encrypted-tbn2.gstatic.com/images?q=tbn:ANd9GcTeubSN5-pwtOj_M-zh0S2rda3eu891vNEvsZiRAn3Dwes_bp7TBLY13aZg", "url": "https://docs.microsoft.com/en-us/mem/autopilot/windows-autopilot-whats-new", "type": "video"}, "324": {"title": "What is Windows Virtual Desktop? - Azure | Microsoft Docs", "snippet": "", "uploaded": "", "thumbnail": "https://encrypted-tbn3.gstatic.com/images?q=tbn:ANd9GcTdk5Js-rsF89d9pBHKhluXTRS2GLvNJuS1BHNZ9bPRk8NSYMa6Rqucv0I", "url": "https://docs.microsoft.com/en-us/azure/virtual-desktop/overview", "type": "video"}, "325": {"title": "Sync files with OneDrive in Windows - Microsoft Support", "snippet": "", "uploaded": "", "thumbnail": "https://encrypted-tbn2.gstatic.com/images?q=tbn:ANd9GcSPlO8hD5Zwi787rr8WfY-kXKVF-IippHl9FnvknBUNwbeFhbfwIGPVy8I", "url": "https://support.microsoft.com/en-us/office/sync-files-with-onedrive-in-windows-615391c4-2bd3-4aae-a42a-858262e42a49", "type": "video"}, "326": {"title": "Microsoft Office for Windows 10: Word Demo - YouTube", "snippet": "", "uploaded": "", "thumbnail": "https://i.ytimg.com/vi/S4ZzzFOmxg0/default.jpg?sqp=-oaymwEECHQQQQ&rs=AMzJL3lSqfFNoooylali6HU4ke1gNR4ZYA", "url": "https://www.youtube.com/watch?v=S4ZzzFOmxg0", "type": "video"}, "327": {"title": "Moving from Windows 7 to Windows 10: Everything you need ...", "snippet": "", "uploaded": "", "thumbnail": "https://encrypted-tbn0.gstatic.com/images?q=tbn:ANd9GcS70PVWHsaMTkuZSEZIRDl6txa8IKSg5MmsSDzWigToWrZZzIY6ouvFVkA6", "url": "https://www.cnet.com/how-to/moving-from-windows-7-to-windows-10-everything-you-need-to-know/", "type": "video"}, "328": {"title": "Six quick tips to get more out of Windows 10 - Microsoft News", "snippet": "", "uploaded": "", "thumbnail": "https://encrypted-tbn3.gstatic.com/images?q=tbn:ANd9GcT4bV4OGxlBCv0J8kVmJbLDYqeZwsagCCd1HDF7_C_xDf-7P0dz_BKo5Mc", "url": "https://news.microsoft.com/en-gb/2018/03/05/six-quick-tips-to-get-more-out-of-windows-10/", "type": "video"}, "329": {"title": "Microsoft open-source PowerToys collection compliments ...", "snippet": "", "uploaded": "", "thumbnail": "https://encrypted-tbn1.gstatic.com/images?q=tbn:ANd9GcR3dV_-wG6S1jgxTa6wFRAtc5WisZndYzR7d_9OJXJjMt9bDm7igXsksVhoRyxw", "url": "https://www.cnbc.com/2020/05/28/microsoft-open-source-powertoys-collection-compliments-windows-10.html", "type": "video"}, "330": {"title": "Use the On-Screen Keyboard (OSK) to type - Microsoft Support", "snippet": "", "uploaded": "", "thumbnail": "https://encrypted-tbn1.gstatic.com/images?q=tbn:ANd9GcQSfzCQPMKKCP3YSbWWuveW_QsmouHZ8h-sFEAJmoTKIHdOf1Kvz4dJFEsl", "url": "https://support.microsoft.com/en-us/windows/use-the-on-screen-keyboard-osk-to-type-ecbb5e08-5b4e-d8c8-f794-81dbf896267a", "type": "video"}, "331": {"title": "Overview of Windows Autopilot | Microsoft Docs", "snippet": "", "uploaded": "", "thumbnail": "https://encrypted-tbn1.gstatic.com/images?q=tbn:ANd9GcSuU6BF8mv2tDZne0lzOCSWAD19jSdMAMrY9D_ctwhfrAV4-b70bMzuMYe6", "url": "https://docs.microsoft.com/en-us/mem/autopilot/windows-autopilot", "type": "video"}, "332": {"title": "Accessibility in Windows 10 | Microsoft Docs", "snippet": "", "uploaded": "", "thumbnail": "https://encrypted-tbn1.gstatic.com/images?q=tbn:ANd9GcRxcblnFWmRDFB9-2WxJ-AHxaq4SSVb9RflnKJyZcddFvFkRpZMGcEpaCQ", "url": "https://docs.microsoft.com/en-us/windows/apps/accessibility", "type": "video"}, "333": {"title": "Windows 10 Devices: a new chapter for Microsoft", "snippet": "", "uploaded": "", "thumbnail": "https://encrypted-tbn2.gstatic.com/images?q=tbn:ANd9GcTAXmot0mIaIMcaXIMMD7fmji4bdYenCDztTNX0G_8ULhX3wEsQRvn1TRDb", "url": "https://news.microsoft.com/en-gb/2015/10/07/windows-10-devices-a-new-chapter/", "type": "video"}, "334": {"title": "Early look at the new Outlook on the desktop, Windows 10 and ...", "snippet": "", "uploaded": "", "thumbnail": "https://encrypted-tbn0.gstatic.com/images?q=tbn:ANd9GcRoS08m9dPtCnQxEA8xbTxOyxb1YCrcFHde8FNZSoUWonhLxHs1lhYWIvg", "url": "https://www.microsoft.com/en-us/microsoft-365/blog/2015/04/22/early-look-at-the-new-outlook-on-the-desktop-windows-10-and-phones/", "type": "video"}, "335": {"title": "Windows 10 (Beginners Guide) - YouTube", "snippet": "", "uploaded": "", "thumbnail": "https://i.ytimg.com/vi/8d9FY3LpR4E/default.jpg?sqp=-oaymwEECHQQQQ&rs=AMzJL3l8hYNb_jPX09ObgvZngwkxkiXPCg", "url": "https://www.youtube.com/watch?v=8d9FY3LpR4E", "type": "video"}, "336": {"title": "Introducing Windows 10 - the best Windows yet - Microsoft News", "snippet": "", "uploaded": "", "thumbnail": "https://encrypted-tbn3.gstatic.com/images?q=tbn:ANd9GcRmF3EtAlSyukrv38ytuU8d7RfOj91zb8qIJAe75ifzbuz3qGFfwmDjJP_k67H0", "url": "https://news.microsoft.com/videos/introducing-windows-10-the-best-windows-yet/", "type": "video"}, "337": {"title": "We fixed Windows 10 - Microsoft will HATE this! - YouTube", "snippet": "", "uploaded": "", "thumbnail": "https://i.ytimg.com/vi/nwkiU6GG-YU/default.jpg?sqp=-oaymwEECHQQQQ&rs=AMzJL3m8G09Rc7LDp8yM9yAoBzJVik7H-w", "url": "https://www.youtube.com/watch?v=nwkiU6GG-YU", "type": "video"}, "338": {"title": "How to Download Windows 10 from Microsoft - Windows 10 ...", "snippet": "", "uploaded": "", "thumbnail": "https://i.ytimg.com/vi/glO9cqXg6Wk/default.jpg?sqp=-oaymwEECHQQQQ&rs=AMzJL3kRDsf6udtpW8tEcdpzB6Z6FgiRYw", "url": "https://www.youtube.com/watch?v=glO9cqXg6Wk", "type": "video"}, "339": {"title": "Microsoft Confirms New Windows 10 Update Crashes, Boot ...", "snippet": "", "uploaded": "", "thumbnail": "https://encrypted-tbn1.gstatic.com/images?q=tbn:ANd9GcR9FP5YghRLaLdCws8goRbrYetfHRTc56_BrY1PNAW251BUjDbn3_yEQ3I2", "url": "https://www.forbes.com/sites/gordonkelly/2020/03/26/microsoft-windows-10-warning-crashes-boot-problems-no-internet-wifi-upgrade-windows-10-free/", "type": "video"}, "340": {"title": "Manage Windows 10 in your organization - Microsoft Docs", "snippet": "", "uploaded": "", "thumbnail": "https://encrypted-tbn0.gstatic.com/images?q=tbn:ANd9GcS1xJ4CpClZuw1l6PzH1jDFXIjt-WTMAn70doAo1G0yg9z9Eo5QV1GG4M0", "url": "https://docs.microsoft.com/en-us/windows/client-management/manage-windows-10-in-your-organization-modern-management", "type": "video"}, "341": {"title": "Secure Windows 10 PCs - Office Support - Microsoft Support", "snippet": "", "uploaded": "", "thumbnail": "https://encrypted-tbn2.gstatic.com/images?q=tbn:ANd9GcSPlO8hD5Zwi787rr8WfY-kXKVF-IippHl9FnvknBUNwbeFhbfwIGPVy8I", "url": "https://support.microsoft.com/en-us/office/secure-windows-10-pcs-be0eaf50-010d-442c-a86f-ed82e0f6b42e", "type": "video"}, "342": {"title": "Connect PCs to Microsoft 365 Business Premium - Office ...", "snippet": "", "uploaded": "", "thumbnail": "https://encrypted-tbn2.gstatic.com/images?q=tbn:ANd9GcSCft4l9vpW7RqjJ35rPrsxYCOHOo7xTJHSMUcrxPxw_jQe5UbC9OdFxReH", "url": "https://support.microsoft.com/en-us/office/connect-pcs-to-microsoft-365-business-premium-cd5716f6-05de-430b-ac94-662d5ee71d07", "type": "video"}, "343": {"title": "Microsoft Gives the Windows 10 Start Menu a New Look ...", "snippet": "", "uploaded": "", "thumbnail": "https://encrypted-tbn0.gstatic.com/images?q=tbn:ANd9GcQcz-cNIV0d3kx_JSP0fVbtnzyf0cgIOh1-4Syvt-xtb5HnyGCYbM80clSk", "url": "https://www.pcmag.com/news/microsoft-gives-the-windows-10-start-menu-a-new-look", "type": "video"}, "344": {"title": "14 ways to speed up Windows 10 | Computerworld", "snippet": "", "uploaded": "", "thumbnail": "https://encrypted-tbn3.gstatic.com/images?q=tbn:ANd9GcSLYJ_s7Nt2MsyjR-2WjpkVFMS12SxbpOmLMtXHA7AfzcfzyUh6A1zwnf9cMLA", "url": "https://www.computerworld.com/article/3029168/14-ways-to-speed-up-windows-10.html", "type": "video"}, "345": {"title": "Install Office updates - Microsoft Support", "snippet": "", "uploaded": "", "thumbnail": "https://encrypted-tbn3.gstatic.com/images?q=tbn:ANd9GcRTte5_siEL2LoCDGJBf-sfNujYAoeqLKmGyB6_T-Rnw90ElGgHdT6BMs2c", "url": "https://support.microsoft.com/en-us/office/install-office-updates-2ab296f3-7f03-43a2-8e50-46de917611c5", "type": "video"}, "346": {"title": "What's new for IT pros in Windows 10, version 2004 - Microsoft ...", "snippet": "", "uploaded": "", "thumbnail": "https://encrypted-tbn1.gstatic.com/images?q=tbn:ANd9GcRLm-O1_d1iua1dtX4_RaiPhs4mXyQ-RfQmQPqiGLhsBQhQ2WY_Y2ljcQNj", "url": "https://techcommunity.microsoft.com/t5/windows-it-pro-blog/what-s-new-for-it-pros-in-windows-10-version-2004/ba-p/1419764", "type": "video"}, "347": {"title": "Hear text read aloud with Narrator - Microsoft Support", "snippet": "", "uploaded": "", "thumbnail": "https://encrypted-tbn3.gstatic.com/images?q=tbn:ANd9GcTuoNYikRs97yAhURkBgbFeSrCuzBtiL9kxCdoo6h0LwjQjtqTb0YQFikef", "url": "https://support.microsoft.com/en-us/windows/hear-text-read-aloud-with-narrator-3215dce8-a560-4f9d-236c-fd7439d5dfd3", "type": "video"}, "348": {"title": "Enable domain-joined Windows 10 devices to be managed by ...", "snippet": "", "uploaded": "", "thumbnail": "https://encrypted-tbn0.gstatic.com/images?q=tbn:ANd9GcS-Fp4DnjN3D1c9-T6jyU0_FJeBsU82JPtdhEdKcePHXtccTcfCegIWI44N", "url": "https://docs.microsoft.com/en-us/microsoft-365/business/manage-windows-devices", "type": "video"}, "349": {"title": "Announcing the availability of Windows 10 Pro and Enterprise ...", "snippet": "", "uploaded": "", "thumbnail": "https://encrypted-tbn0.gstatic.com/images?q=tbn:ANd9GcR4CzhLInS9ndP-o2KQyD9ke_w9_YuJwyxi0-45GeED5-WP86LdOxEyJNY", "url": "https://techcommunity.microsoft.com/t5/surface-it-pro-blog/announcing-the-availability-of-windows-10-pro-and-enterprise-on/ba-p/1624107", "type": "video"}, "350": {"title": "Image Composite Editor - Microsoft Research", "snippet": "", "uploaded": "", "thumbnail": "https://encrypted-tbn2.gstatic.com/images?q=tbn:ANd9GcQc2aFWs16W9RZcLlP-Oj0yomeDxRgTjSxbwb8vBZbRYZOxHsKAo8LpSfA", "url": "https://www.microsoft.com/en-us/research/product/computational-photography-applications/image-composite-editor/", "type": "video"}, "351": {"title": "What's new in Windows 10, version 1803 - Microsoft Tech ...", "snippet": "", "uploaded": "", "thumbnail": "https://encrypted-tbn0.gstatic.com/images?q=tbn:ANd9GcSEkeivkdGqCY3zqt0cFli0plbuPcZ_EdgP52cXu6OD6KILtao6Xms9740", "url": "https://techcommunity.microsoft.com/t5/windows-it-pro-blog/what-s-new-for-it-pros-in-windows-10-version-1803/ba-p/188568", "type": "video"}, "352": {"title": "Microsoft Windows 10 | Home, Pro, Enterprise, Education | CDW", "snippet": "", "uploaded": "", "thumbnail": "https://encrypted-tbn2.gstatic.com/images?q=tbn:ANd9GcTKPabYpreLBz7W5pDDNxrtEeTXwwKVUtsSuhLSc_nXs8Qqo0BkozCB2TVS", "url": "https://www.cdw.com/content/cdw/en/brand/microsoft/windows-10.html", "type": "video"}, "353": {"title": "Windows 10: 'The first step of a whole new generation of ...", "snippet": "", "uploaded": "", "thumbnail": "https://encrypted-tbn3.gstatic.com/images?q=tbn:ANd9GcRmF3EtAlSyukrv38ytuU8d7RfOj91zb8qIJAe75ifzbuz3qGFfwmDjJP_k67H0", "url": "https://blogs.microsoft.com/blog/2014/09/30/windows-10-first-step-whole-new-generation-windows/", "type": "video"}, "354": {"title": "Exam 70-698: Installing and Configuring Windows 10 - Microsoft", "snippet": "", "uploaded": "", "thumbnail": "https://encrypted-tbn3.gstatic.com/images?q=tbn:ANd9GcT6nLAXyFiEy2wjIaiZv3r2smBaWW82YXci5DZinjArGWNIXW0oQTTsHx0", "url": "https://www.microsoft.com/en-us/learning/exam-70-698.aspx", "type": "video"}, "355": {"title": "Video: Class Notebook for OneNote for Windows 10 - Office ...", "snippet": "", "uploaded": "", "thumbnail": "https://encrypted-tbn1.gstatic.com/images?q=tbn:ANd9GcTlyu8v3m7JvvAAgriyiLTkRuH6ob0lrIQxCKcfqHaUPk8MOlddMT57Mx4", "url": "https://support.microsoft.com/en-us/office/video-class-notebook-for-onenote-for-windows-10-8e9fcec7-17e7-4fb8-9e2d-4757b8a5abe6", "type": "video"}, "356": {"title": "Help your users install Office on Windows 10 devices ...", "snippet": "", "uploaded": "", "thumbnail": "https://encrypted-tbn2.gstatic.com/images?q=tbn:ANd9GcRIQ9DSpSujXhR2AZY0msfVl2kJS7KkD0eocTGrUUxFGf2f5vfemsWFgsk", "url": "https://docs.microsoft.com/en-us/microsoft-365/business/help-users-install-office", "type": "video"}, "357": {"title": "Microsoft Windows 10 - Review 2020 - PCMag UK", "snippet": "", "uploaded": "", "thumbnail": "https://encrypted-tbn3.gstatic.com/images?q=tbn:ANd9GcS4ia_9vysuGDCYcUbhMB3kmmIM3rKu-ZFarylw_w8U8u7Ipv9ZleqSjQE1qUm3", "url": "https://uk.pcmag.com/windows0-2/69981/microsoft-windows-10", "type": "video"}, "358": {"title": "How to get the Windows 10 May 2020 Update | Windows ...", "snippet": "", "uploaded": "", "thumbnail": "https://encrypted-tbn0.gstatic.com/images?q=tbn:ANd9GcQatZtKbMI3G5jy0EIiZyg_SOzqubiasl7WhlFP-DvSQcPx6kML7_wshgf1", "url": "https://community.windows.com/en-us/videos/how-to-get-the-windows-10-may-2020-update", "type": "video"}, "359": {"title": "Video: Find your Office apps on Windows 10 - Microsoft Support", "snippet": "", "uploaded": "", "thumbnail": "https://encrypted-tbn1.gstatic.com/images?q=tbn:ANd9GcSw6GLMLZiAEIGBqeS59jtT_wdsJorvT8xkexPJLRsRY5LvN0RMobSUFHUS", "url": "https://support.microsoft.com/en-us/office/video-find-your-office-apps-on-windows-10-d6ea6c68-5d72-4012-95ea-fa6fd5bb5509", "type": "video"}, "360": {"title": "Windows 10 release date: Microsoft operating system to land ...", "snippet": "", "uploaded": "", "thumbnail": "https://encrypted-tbn0.gstatic.com/images?q=tbn:ANd9GcTzQobFDb0yZnoMITAAiVv_Wfr9_C7fZ6U6Fj6RXXKJXcpLrIrXSPsMYHnK", "url": "https://www.cnbc.com/2015/06/01/windows-10-release-date-microsoft-operating-system-to-land-in-july.html", "type": "video"}, "361": {"title": "Accenture to upgrade over 400,000 employees to Windows 10 ...", "snippet": "", "uploaded": "", "thumbnail": "https://encrypted-tbn3.gstatic.com/images?q=tbn:ANd9GcTBEkHN3GLsgVPoHK6DJH4j6pwXpAPOVIvJfhLPbRY9Du8wKRGogRmgAZ4", "url": "https://www.microsoft.com/en-us/microsoft-365/blog/2017/06/28/accenture-upgrade-400000-employees-windows-10-2018/", "type": "video"}, "362": {"title": "Setup Cortana - Get Started with Your Virtual ... - Microsoft", "snippet": "", "uploaded": "", "thumbnail": "https://encrypted-tbn2.gstatic.com/images?q=tbn:ANd9GcTnJdhPFx1EoUa2VuZut1Pef7S-vLLJctZoJZM82K8wEYtz1DC8q9WSoEko", "url": "https://www.microsoft.com/en-us/cortana/gettingstarted", "type": "video"}, "363": {"title": "Windows 10: Become a pro with these 11 hacks - CNET", "snippet": "", "uploaded": "", "thumbnail": "https://encrypted-tbn1.gstatic.com/images?q=tbn:ANd9GcRGOOI9e0FXFCKVGC2Js3BK3D6ovkflI_jGhPGPAK3qW87pYpC3_JPt7vXiOuYk", "url": "https://www.cnet.com/how-to/windows-10-become-a-pro-with-these-11-hacks/", "type": "video"}, "364": {"title": "Windows 10: Windows 10 Features - GCFLearnFree", "snippet": "", "uploaded": "", "thumbnail": "https://encrypted-tbn2.gstatic.com/images?q=tbn:ANd9GcTty4bDLkyX_dRG4WcDW9WkLRhuEfT0COdUhrHAieF4VmAra9iixM6Nofg", "url": "https://edu.gcfglobal.org/en/windows10/windows-10-features/1/", "type": "video"}, "365": {"title": "Microsoft Azure Dev Tools - How to install Windows using your ...", "snippet": "", "uploaded": "", "thumbnail": "https://encrypted-tbn0.gstatic.com/images?q=tbn:ANd9GcQYqbkgxOPd1bhGnsyDpQMYL7VBP2GcQZaEggX73dfP44dmUthO6Dy99UAP", "url": "http://laptops.eng.uci.edu/software-installation/using-dreamspark-to-install-operating-systems", "type": "video"}, "366": {"title": "Microsoft Build: All the Windows 10 and Microsoft 365 updates ...", "snippet": "", "uploaded": "", "thumbnail": "https://encrypted-tbn1.gstatic.com/images?q=tbn:ANd9GcR_sZqcVhqDYJM2qE8Pe8V59zqiWGB9YEMAFuW47DyjyJmlo94C6yMg3Bo", "url": "https://www.cnet.com/news/microsoft-build-all-the-windows-10-and-microsoft-365-updates-you-need-to-know/", "type": "video"}, "367": {"title": "Microsoft Windows 7 end of life arrives: How to get Windows 10", "snippet": "", "uploaded": "", "thumbnail": "https://encrypted-tbn1.gstatic.com/images?q=tbn:ANd9GcSxT6iOvY85pFGDOqHJd9M2KWpmqtQ5AQncl_uf8l8QEn33a1IoGSbfRfQaI7Q", "url": "https://www.businessinsider.com/microsoft-windows-7-end-of-life-support-upgrade-2020-1", "type": "video"}, "368": {"title": "Basic tasks in OneNote for Windows 10 - Microsoft Support", "snippet": "", "uploaded": "", "thumbnail": "https://encrypted-tbn0.gstatic.com/images?q=tbn:ANd9GcTdnflNlxKkWsqUY3yeQqDA9WfXQQYPOLKIC_YvUMkVsQxaN-RoVngu84Va", "url": "https://support.microsoft.com/en-us/office/basic-tasks-in-onenote-for-windows-10-081573f8-2e8f-45e5-bf16-0900d4d3331f", "type": "video"}, "369": {"title": "Why Microsoft is giving away Windows 10 for free - The Verge", "snippet": "", "uploaded": "", "thumbnail": "https://encrypted-tbn2.gstatic.com/images?q=tbn:ANd9GcQuj57ZGbzgTxpqEgHhbobHPxbXzjiVXZbiBsU_aMSdBgYgBY00QAgK4SvoTMAa", "url": "https://www.theverge.com/2015/7/29/9066749/microsoft-windows-10-office-app-free-upgrade-model", "type": "video"}, "370": {"title": "Buy Xbox Game Pass for PC - Microsoft Store", "snippet": "", "uploaded": "", "thumbnail": "https://encrypted-tbn0.gstatic.com/images?q=tbn:ANd9GcQ0ROrKpOobBsflTLvok0VSkuxXq5uPLNga0BMGDQpd_Q4otnrVCjHDXLk", "url": "https://www.microsoft.com/en-us/p/xbox-game-pass-for-pc/cfq7ttc0kgq8", "type": "video"}, "371": {"title": "Windows 10 review - YouTube", "snippet": "", "uploaded": "", "thumbnail": "https://i.ytimg.com/vi/xyvQaVUeu90/default.jpg?sqp=-oaymwEECHQQQQ&rs=AMzJL3mJLc4AT6YoUaTZ_qSn3LeevVvyZg", "url": "https://www.youtube.com/watch?v=xyvQaVUeu90", "type": "video"}, "372": {"title": "Microsoft Confirms Serious New Security Problem For ...", "snippet": "", "uploaded": "", "thumbnail": "https://encrypted-tbn3.gstatic.com/images?q=tbn:ANd9GcTVFLLHXhvZPAj-84I-1a4VUYCMQw2U5yU9c6ovYB4dM4uuKULGFCwKO-c", "url": "https://www.forbes.com/sites/zakdoffman/2020/05/17/microsoft-confirms-serious-new-windows-10-security-problem-says-go-buy-a-new-pc/", "type": "video"}, "373": {"title": "MBR2GPT - Windows Deployment | Microsoft Docs", "snippet": "", "uploaded": "", "thumbnail": "https://encrypted-tbn3.gstatic.com/images?q=tbn:ANd9GcRTIddQ9gQ3LuIKI-TclGG8xfIDrzJ0K44cyHupVZqjLCDiPZ-ncI7Rdm4", "url": "https://docs.microsoft.com/en-us/windows/deployment/mbr-to-gpt", "type": "video"}, "374": {"title": "Windows 10 launch date announced, new devices revealed at ...", "snippet": "", "uploaded": "", "thumbnail": "https://encrypted-tbn1.gstatic.com/images?q=tbn:ANd9GcSCcokpN37IK1XvxtrawSUG7NbNWSMv3PtE8lKPprgZA5byH0P0_s_3yZU", "url": "https://blogs.microsoft.com/blog/2015/06/05/windows-10-launch-date-announced-new-devices-revealed-at-computex-and-a-microsoft-intern-who-proved-the-doubters-wrong-weekend-reading-june-5-edition/", "type": "video"}, "375": {"title": "Optimize your Windows Desktop Application for Windows 10 ...", "snippet": "", "uploaded": "", "thumbnail": "https://encrypted-tbn0.gstatic.com/images?q=tbn:ANd9GcRNvhUevNUi6MUhnbSoEqc7gSoejkU8siIiEzPMU9YXcwTrMD1GSTFH-Dho", "url": "https://techcommunity.microsoft.com/t5/windows-dev-appconsult/optimize-your-windows-desktop-application-for-windows-10/ba-p/1305449", "type": "video"}, "376": {"title": "The next chapter of Office on Windows - Microsoft 365 Blog", "snippet": "", "uploaded": "", "thumbnail": "https://encrypted-tbn1.gstatic.com/images?q=tbn:ANd9GcTvIGiMErwY4o56eqzGFvG90Vse0LZcqurKkEsHHeo2Pn2Syrxvd90UFG0", "url": "https://www.microsoft.com/en-us/microsoft-365/blog/2015/02/04/next-chapter-office-windows/", "type": "video"}, "377": {"title": "Microsoft teases new Windows 10 UI in video celebrating a ...", "snippet": "", "uploaded": "", "thumbnail": "https://encrypted-tbn2.gstatic.com/images?q=tbn:ANd9GcTGaej0l1vYdyaDnRrDOyrPS4T3H43_UzvUdDNPnDBtN-wdf2k2bq6MlubDbxw", "url": "https://www.theverge.com/2020/3/19/21187384/microsoft-windows-10-new-file-explorer-start-menu-context-menu-teaser-video-changes", "type": "video"}, "378": {"title": "Windows 10 vs. Windows 10 S: What's the difference? - CNET", "snippet": "", "uploaded": "", "thumbnail": "https://encrypted-tbn0.gstatic.com/images?q=tbn:ANd9GcS70PVWHsaMTkuZSEZIRDl6txa8IKSg5MmsSDzWigToWrZZzIY6ouvFVkA6", "url": "https://www.cnet.com/how-to/windows-10-vs-windows-10-s-whats-the-difference/", "type": "video"}, "379": {"title": "Microsoft Windows 10 | Home, Pro, Enterprise, Education | CDW", "snippet": "", "uploaded": "", "thumbnail": "https://encrypted-tbn1.gstatic.com/images?q=tbn:ANd9GcRUQ0H0wvnjTVabUMYApxvZ6S5UGR542rLBJa-dTZuQSCMV0kltbfTbXZo", "url": "https://www.cdwg.com/content/cdwg/en/brand/microsoft/windows-10.html", "type": "video"}, "380": {"title": "Free Microsoft Office in Windows 10 -- Quick, Easy ... - YouTube", "snippet": "", "uploaded": "", "thumbnail": "https://i.ytimg.com/vi/exbx36-jSFQ/default.jpg?sqp=-oaymwEECHQQQQ&rs=AMzJL3n5cPuDXYfN1oICnCixtFltt_9lxw", "url": "https://www.youtube.com/watch?v=exbx36-jSFQ", "type": "video"}, "381": {"title": "Device Portal for Windows Desktop - Microsoft Docs", "snippet": "", "uploaded": "", "thumbnail": "https://encrypted-tbn3.gstatic.com/images?q=tbn:ANd9GcQWb1EiZwzDJrKeVBNMJ94SjI6HulCgJf0aVsFN9Dc6ZKQa2_EcYCt2HOun", "url": "https://docs.microsoft.com/en-us/windows/uwp/debug-test-perf/device-portal-desktop", "type": "video"}, "382": {"title": "Microsoft Windows 7 support ends Jan. 14 - CNBC.com", "snippet": "", "uploaded": "", "thumbnail": "https://encrypted-tbn1.gstatic.com/images?q=tbn:ANd9GcQtJ6nAi7kS65iaeYtJm1HufBOZadKiV47bxKAlHxjTt0BMCDxi3xqtlsc", "url": "https://www.cnbc.com/2020/01/13/microsoft-windows-7-support-ends-jan-14.html", "type": "video"}, "383": {"title": "A New Era of Windows 10 Devices from Microsoft - Microsoft ...", "snippet": "", "uploaded": "", "thumbnail": "https://encrypted-tbn2.gstatic.com/images?q=tbn:ANd9GcTAXmot0mIaIMcaXIMMD7fmji4bdYenCDztTNX0G_8ULhX3wEsQRvn1TRDb", "url": "https://news.microsoft.com/en-ph/2015/10/13/a-new-era-of-windows-10-devices-from-microsoft/", "type": "video"}, "384": {"title": "Surface Laptop 3: Lightweight Business Laptop \u2013 Microsoft ...", "snippet": "", "uploaded": "", "thumbnail": "https://encrypted-tbn0.gstatic.com/images?q=tbn:ANd9GcT2wWyFySRl3jtyK-eJ9Psh8hLf9EYlmkALYPPUhNGcVPXmvamJY9-vRVU", "url": "https://www.microsoft.com/en-us/surface/business/surface-laptop-3", "type": "video"}}
