# Supplementary material for: An architecture for non-linear discovery of aggregated multimedia document web search results
Source: PeerJ Comput Sci. 2021 Apr 21;7:e449. doi: 10.7717/peerj-cs.449 (PMC8080422; doi:10.7717/peerj-cs.449)
Supplement: Supplemental Information 1 — We used each query cached file as the single experimental run. We calculated the mean from 5 iterations and again calculated the mean average of 5 iterations in the end. [file peerj-cs-07-449-s001.zip › QUERY_CACHE/snip_view8]

{"0": {"title": "Water Heaters - Lowe's", "snippet": "Shop water heater appliances like boilers, tankless water heaters and more ... Gas tankless water heaters range in BTU inputs to deliver a continuous flow of hot\u00a0...", "url": "https://www.lowes.com/c/Water-heaters-Plumbing", "type": "web"}, "1": {"title": "Water Heaters - The Home Depot", "snippet": "Find the hot water heaters to fit your family's needs. Shop traditional gas or electric water heater tanks or choose an energy-efficient tankless water heater for\u00a0...", "url": "https://www.homedepot.com/b/Plumbing-Water-Heaters/N-5yc1vZbqly", "type": "web"}, "2": {"title": "(ULN) Natural Gas Tank Water Heater - The Home Depot", "snippet": "Get free shipping on qualified Gas Tank Water Heaters or Buy Online Pick Up in Store today in the Plumbing department. ... Tall 6 Year 42,000 BTU Natural Gas Power Vent Tank Water Heater. Compare. Performance ... gas hot water heater.", "url": "https://www.homedepot.com/b/Plumbing-Water-Heaters-Tank-Water-Heaters-Gas-Tank-Water-Heaters/N-5yc1vZ2fkoqeo", "type": "web"}, "3": {"title": "Water Heaters - Hot Water Heaters & Tanks at Ace Hardware", "snippet": "208 items \u2014 Heat your water the right way with a water heater from Ace Hardware. Shop a range of hot water heating systems online to find the right fit for your\u00a0...", "url": "https://www.acehardware.com/departments/plumbing/water-heaters", "type": "web"}, "4": {"title": "Selecting a New Water Heater | Department of Energy", "snippet": "Fuel type, availability and cost. The fuel type or energy source you use for water heating will not only affect the water heater's annual operation costs but also its\u00a0...", "url": "https://www.energy.gov/energysaver/water-heating/selecting-new-water-heater", "type": "web"}, "5": {"title": "Best Water Heater Buying Guide - Consumer Reports", "snippet": "Water Heater Buying Guide. Last updated: February 12, 2020. The cost of heating water consumes almost 20 percent of your household budget, second only to\u00a0...", "url": "https://www.consumerreports.org/cro/water-heaters/buying-guide/index.htm", "type": "web"}, "6": {"title": "Types of Water Heaters - The Home Depot", "snippet": "A traditional tank water heater stores a large amount of water, holding it hot until needed, then releasing through the pipes. Replacement cold water then fills the\u00a0...", "url": "https://www.homedepot.com/c/ab/types-of-water-heaters/9ba683603be9fa5395fab908649bc7f", "type": "web"}, "7": {"title": "Water Heaters at Menards\u00ae", "snippet": "Never run out of hot water with one of our reliable water heaters. Our natural gas, propane, and electric tank-type residential water heaters will ensure that your\u00a0...", "url": "https://www.menards.com/main/plumbing/water-heaters/c-8686.htm", "type": "web"}, "8": {"title": "Water Heaters - A.O. Smith", "snippet": "These oil-fired models are ideal hot water solutions for mid-sized commercial applications (up to 700,000 BTU/hr input). The larger oil water heaters have an\u00a0...", "url": "https://www.hotwater.com/water-heaters/commercial/water-heaters/", "type": "web"}, "9": {"title": "Water Heater | Water Heating Systems | A. O. Smith Systems ...", "snippet": "A. O. Smith Water Heaters. A. O. Smith is a leading manufacturer of commercial and residential water heaters. Take a moment to look through our water heating\u00a0...", "url": "https://www.hotwater.com/water-heaters/", "type": "web"}, "10": {"title": "Tankless Water Heater \u2013 #1 Selling Brand | Rinnai", "snippet": "Plus, you never have to worry about running out of hot water with a Rinnai Tankless Water Heater because it keeps heating as long as it is needed. Garage interior\u00a0...", "url": "https://www.rinnai.us/tankless-water-heater", "type": "web"}, "11": {"title": "Water Heaters - Rheem Manufacturing Company", "snippet": "Hot Water & Space Heating in One Efficient, Space-Saving Package. Learn More. Transparent Picture of the Rheem Combi Boiler Product. Residential Water.", "url": "https://www.rheem.com/products/residential/water-heating/", "type": "web"}, "12": {"title": "Water Heaters | State Hot Water Heater Systems", "snippet": "Let us introduce you to our new lineup of high efficiency water heaters and water heater systems\u2014better designs and bigger energy savings on hot water than\u00a0...", "url": "https://www.statewaterheaters.com/", "type": "web"}, "13": {"title": "Rinnai: #1 Selling Tankless Water Heater in US", "snippet": "... home and commercial use. Discover why millions of families rely on their Rinnai tankless water heater and home heating gas appliances for total home comfort.", "url": "https://www.rinnai.us/", "type": "web"}, "14": {"title": "How to Choose the Right Water Heater for Your Home", "snippet": "Dec 13, 2019 \u2014 Storage water heaters consist of a large water tank that stores hot water for use on demand. The water is heated and kept warm by either electric\u00a0...", "url": "https://teamenoch.com/how-to-choose-the-right-water-heater-for-your-home/", "type": "web"}, "15": {"title": "Water Heater - Hot Water Heaters - AO Smith Water Heaters ...", "snippet": "Water entering a home through a system of pipes is usually cold. A water heater provides the hot water which makes it possible to take a hot shower or use a\u00a0...", "url": "https://www.supplyhouse.com/Residential-Water-Heaters-17410000", "type": "web"}, "16": {"title": "Bradford White: Water Heaters for Residential, Commercial ...", "snippet": "Bradford White designs, engineers & builds water heating, space heating, combination heating and storage solutions for residential, commercial, & industrial\u00a0...", "url": "https://www.bradfordwhite.com/", "type": "web"}, "17": {"title": "Water Heaters | Amazon.com", "snippet": "Results 1 - 24 of 776 \u2014 Water Heaters \u00b7 Bosch Electric Mini-Tank Water Heater Tronic 3000 T 4-Gallon (ES4) - Eliminate Time for Hot Water - Shelf, Wall or Floor\u00a0...", "url": "https://www.amazon.com/Water-Heaters/b?ie=UTF8&node=3754791", "type": "web"}, "18": {"title": "Water heating - Wikipedia", "snippet": "Jump to Storage water heaters (tank-type) \u2014 1.1 Storage water heaters (tank-type) \u00b7 1.2 Point-of-use (POU) vs centralized hot water \u00b7 1.3 Tankless heaters \u00b7 1.4\u00a0...", "url": "https://en.wikipedia.org/wiki/Water_heating", "type": "web"}, "19": {"title": "Energy Efficient Hot Water Heaters | GE Appliances", "snippet": "Get the most hot showers from the only water heater that holds a true 50 gallons of water (Compared to 50 gallon electric steel tank water heaters per DOE rated\u00a0...", "url": "https://www.geappliances.com/ge/water-heater.htm", "type": "web"}, "20": {"title": "American Residential Water Heaters | American Water Heaters", "snippet": "Take a moment to look through our water heating systems and find one that best meets your hot water needs. Download an American Residential Water Heater\u00a0...", "url": "http://www.americanwaterheater.com/residential", "type": "web"}, "21": {"title": "Water Heater Rebates | Xcel Energy", "snippet": "Water Heater Rebates. dollar icon saves you money heating icon improves heating. Labor Type: Professional Service. You can turn hot water into cold, hard\u00a0...", "url": "https://www.xcelenergy.com/programs_and_rebates/residential_programs_and_rebates/equipment_and_appliances/water_heater_rebates", "type": "web"}, "22": {"title": "Energy Efficient Water Heaters | ENERGY STAR", "snippet": "Replace you water heater with an ENERGY STAR certified water heater to save ... Learn how you can reduce heat loss by heating water closer to the place it's\u00a0...", "url": "https://www.energystar.gov/products/water_heaters", "type": "web"}, "23": {"title": "Replace Your Hot Water Heater With WorryFree - PSEG", "snippet": "Let us help you select the right standard or tankless hot water heater replacement for your needs. Call 1-800-240-3609. We can replace and install hot water\u00a0...", "url": "https://nj.pseg.com/worryfree/worryfreereplacementinstallation/hotwaterheaters", "type": "web"}, "24": {"title": "Shop The Best, Most Reliable Hot Water Heaters at Sears", "snippet": "Items 1 - 50 of 486 \u2014 Shop Sears' collection of a variety of hot water heater types, including tankless, gas-powered, and more. Get great deals on water heaters at\u00a0...", "url": "https://www.sears.com/appliances-water-heaters/b-1020026", "type": "web"}, "25": {"title": "Noritz: Tankless Water Heater Endless Hot Water", "snippet": "Noritz is the premiere tankless water heater manufacturer for gas tankless water heaters and propane tankless water heaters. Residential or commercial\u00a0...", "url": "https://www.noritz.com/", "type": "web"}, "26": {"title": "Electric Hot Water Heater | On Demand Heating | Stiebel ...", "snippet": "Innovative, efficient water heating products have always been the cornerstone of Stiebel Eltron. Tankless water heaters can save you money and energy!", "url": "https://www.stiebel-eltron-usa.com/water-heating", "type": "web"}, "27": {"title": "Hot Water Heaters Tank Vs. Tankless Heaters | Petro Home ...", "snippet": "The latest energy-efficient water heater is available in 40 and 50 gallon capacities. Learn More. Bradford White water heaters. From one of the leading equipment\u00a0...", "url": "https://www.petro.com/plumbing/hot-water-heaters", "type": "web"}, "28": {"title": "Water Heaters - Tankless, Gas and Electric Water Heaters ...", "snippet": "Water heaters provide hot water for homes and other buildings. Electric water heaters have screw-type immersion elements and over-temperature protectors that\u00a0...", "url": "https://www.grainger.com/category/plumbing/water-heaters", "type": "web"}, "29": {"title": "How Does a Water Heater Work | Water Heater Guide 2019", "snippet": "Aug 17, 2019 \u2014 When hot water is called for at a faucet or appliance, heated water is pumped out the top of the tank and through the home's hot-water supply\u00a0...", "url": "https://www.popularmechanics.com/home/a28690395/water-heaters/", "type": "web"}, "30": {"title": "Understanding How Your Hot Water Heater Works - Chas ...", "snippet": "First, water travels through your home's water lines and then enters the tank through the drip tube. Once the water reaches the bottom of the tank, the heating\u00a0...", "url": "https://www.chasroberts.com/understanding-how-your-hot-water-heater-works/", "type": "web"}, "31": {"title": "5 Things to Consider When Purchasing New Hot Water Heaters", "snippet": "Aug 16, 2018 \u2014 In the last few years, the water heating industry has seen a few shakeups thanks in part to higher water heater efficiency mandates, new\u00a0...", "url": "https://myheatworks.com/blogs/news/5-things-to-consider-when-purchasing-a-new-hot-water-heater", "type": "web"}, "32": {"title": "Water Heaters - Walmart.com", "snippet": "Products 1 - 40 of 1000+ \u2014 Shop for Water Heaters in Heating, Cooling, & Air Quality. Buy products such as Camp Chef Triton 5 Liter Gas Portable Camp Water\u00a0...", "url": "https://www.walmart.com/browse/home-improvement/water-heaters/1072864_133032_7053703", "type": "web"}, "33": {"title": "Hot Water Heaters - Blueox Energy", "snippet": "Tankless Water Heaters. This type of propane or natural gas hot water heater is gaining attention with homeowners for its energy savings and \u201con-demand\u201d style of\u00a0...", "url": "https://www.blueoxenergy.com/hot-water-heaters/", "type": "web"}, "34": {"title": "Hot Water Heater | Residential Water Heaters | Conn's ...", "snippet": "Conn's HomePlus has a wide selection of hot water heaters for your home. Choose tanked or tankless, gas ...", "url": "https://www.conns.com/water-heaters", "type": "web"}, "35": {"title": "Water Heater Types | BEST Air Conditioning Plumbing Repair", "snippet": "Mar 12, 2019 \u2014 How Does A Tankless Water Heater Work. Tankless water heaters heat water directly without the use of a storage tank. When a hot water tap is\u00a0...", "url": "https://bestairconditioningplumbingrepair.com/water-heater-types/", "type": "web"}, "36": {"title": "Buy Water Heaters Online at Overstock | Our Best Plumbing ...", "snippet": "Results 1 - 60 of 213 \u2014 Water Heaters : Free Shipping on Everything* at Overstock - Your Online ... 3000W Electric Water Heater Mini Tankless Instant Heating LCD\u00a0...", "url": "https://www.overstock.com/Home-Garden/Water-Heaters/21151/subcat.html", "type": "web"}, "37": {"title": "Which Water Heater Brand Is Best? - Williams Comfort Air", "snippet": "However, if only the hot water changes color, then rust has likely formed on the tank. Age. Finally, consider the age of your unit. Most tank water heaters last about\u00a0...", "url": "https://williamscomfortair.com/knowledge-center/best-water-heater-brand-indianapolis/", "type": "web"}, "38": {"title": "Hot-Water Heater Buying Guide | HGTV - HGTV.com", "snippet": "HGTV.com talks about the different types of hot-water heaters, which are the most efficient and how to get money back in federal tax credit.", "url": "https://www.hgtv.com/design/remodel/mechanical-systems/hot-water-heater-buying-guide", "type": "web"}, "39": {"title": "How Long Should My Water Heater Last? | BHI Plumbing ...", "snippet": "Jun 9, 2019 \u2014 These are water heaters that provide you with hot water on demand, rather than keeping a tank filled with hot water ready to go. These types of\u00a0...", "url": "https://www.bhiservice.com/how-long-should-my-water-heater-last/", "type": "web"}, "40": {"title": "Maine Energy Efficient Water Heating Solutions | Efficiency ...", "snippet": "Heat Pump Water Heater \u00b7 Can cost as little as $249 \u00b7 Produces lots of hot water \u00b7 Can save more than $3,000 over the life of the unit compared to electric water\u00a0...", "url": "https://www.efficiencymaine.com/at-home/water-heating-solutions/", "type": "web"}, "41": {"title": "Tankless Water Heaters - EcoSmart", "snippet": "EcoSmart Tankless Water Heaters. Hot water\u2014whenever and wherever you want it\u2014is one of life's many comforts. EcoSmart's patented, self-modulating,\u00a0...", "url": "https://www.ecosmartus.com/", "type": "web"}, "42": {"title": "Westinghouse Water Heating", "snippet": "Water Heating. These high performance, energy efficient water heaters are constructed to last longer and save you money. Built with 316L stainless steel materials\u00a0...", "url": "http://www.westinghousewaterheating.com/", "type": "web"}, "43": {"title": "Water Heaters | Gas, Electric, Liquid Propane | Whirlpool", "snippet": "Whirlpool's water heaters are designed to integrate their latest breakthroughs in water heating technology to increase energy-efficiency and decrease cost of\u00a0...", "url": "http://www.whirlpoolwaterheaters.com/", "type": "web"}, "44": {"title": "Hot Water Heaters and Tanks | Family Handyman", "snippet": "Discover the types of water heaters best for your home and how to maintain or repair the system vital to your water supply needs.", "url": "https://www.familyhandyman.com/house-and-components/systems/plumbing-system/water-heaters/", "type": "web"}, "45": {"title": "Water Heaters - NYSERDA", "snippet": "Tankless water heaters provide hot water only as needed without a storage tank. They use intense flashes of heat against water-filled coils. Conventional indirect\u00a0...", "url": "https://www.nyserda.ny.gov/Residents-and-Homeowners/Heat-and-Cool-Your-Home/Water-Heaters", "type": "web"}, "46": {"title": "Water Heater - Georgia Power", "snippet": "The Smart Choice. Did you know that your home's second largest energy user is the hot water heater? Take control of your energy use by choosing an electric\u00a0...", "url": "https://www.georgiapower.com/waterheater", "type": "web"}, "47": {"title": "Water Heaters | Standard Tank, Gas & Electric Hot Water Heater", "snippet": "Tankless Water Heaters. Tankless water heaters are a newer technology, but are catching on because they take up less space than a standard water heater, and\u00a0...", "url": "https://www.fastwaterheater.com/water-heaters/", "type": "web"}, "48": {"title": "Water Heaters - Culligan Total Water", "snippet": "Whether you are looking to replace your 20 year old gas water heater, or you just want to explore a more efficient means of heating water, Culligan Residential\u00a0...", "url": "https://www.culligantotalwater.com/culligan-products/water-heater", "type": "web"}, "49": {"title": "Water Heaters and Hot Water Systems | HB McClure", "snippet": "Water heaters have a life expectancy range of 8 to 15 years, and their efficiency declines over time. So, while your water may be hot, it may not be as plentiful or\u00a0...", "url": "https://hbmcclure.com/water-heaters-water-heater-installation/", "type": "web"}, "50": {"title": "Hot Water Heaters, Boiler Repair \u2013 UGI Heating, Cooling ...", "snippet": "A hot water heater is a drum filled with water. The water inside hot water heaters is cooled and heated through the use of a heating element. The water is\u00a0...", "url": "https://ugihvac.com/hot-water-heaters-and-boilers/", "type": "web"}, "51": {"title": "Water Heater Maintenance: 6 Inexpensive Tips - This Old House", "snippet": "Steps on How to Maintain a Hot Water Heater \u00b7 1. Test the TPR Valve \u00b7 2. Check the Anode Rod \u00b7 3. Drain the Tank and Wash Out Sediment \u00b7 4. Adjust the\u00a0...", "url": "https://www.thisoldhouse.com/plumbing/21016402/how-to-maintain-a-water-heater", "type": "web"}, "52": {"title": "Water Heating | Propane.com", "snippet": "Propane water heaters use less energy, cost less to operate, and have fewer emissions compared with electric models. Keep exploring to learn more.", "url": "https://propane.com/propane-products/water-heating/", "type": "web"}, "53": {"title": "How Does a Hot Water Heater Work? Let Us Explain!", "snippet": "Tankless Water Heaters. Another option, which is less common but growing in popularity, is a tankless water heater. Instead of storing hot water in a perpetually\u00a0...", "url": "https://lauryheating.com/how-does-a-hot-water-heater-work/", "type": "web"}, "54": {"title": "Water Heater Service | The Punctual Plumber | Benjamin ...", "snippet": "Water heaters are one of the most relied upon machines in a home. When they work, we enjoy hot water while hardly thinking about the water heater which\u00a0...", "url": "https://www.benjaminfranklinplumbing.com/services/water-heaters/", "type": "web"}, "55": {"title": "Hot Water Heater FAQS | Water Heaters Only, Inc", "snippet": "Our Top 5 Most Frequently Asked Water Heater Questions \u00b7 I have no hot water and why won't my pilot light? \u00b7 Why is there a water leak under my water heater?", "url": "https://waterheatersonly.com/hot-water-heater-faqs/", "type": "web"}, "56": {"title": "How A Water Heater Works - Landmark Home Warranty", "snippet": "Heat rises, and water heaters use this to bring warm water through the plumbing of your home. Warm water rises to the top of the water heater tank and is moved\u00a0...", "url": "https://www.landmarkhw.com/resources/plumbing/how-a-water-heater-works/2/12", "type": "web"}, "57": {"title": "How Water Heaters Work | HowStuffWorks", "snippet": "The dip tube feeds cold water from your home's water lines to the bottom of the tank's interior, where the water starts to warm up. The heating mechanism, either a\u00a0...", "url": "https://home.howstuffworks.com/water-heater.htm", "type": "web"}, "58": {"title": "Tankless Water Heaters - instant hot water on demand", "snippet": "Noritz tankless hot water heaters heat water efficiently and flow rate performance is maximized by their dual flame burner technology. A second row of burners\u00a0...", "url": "https://www.plumbingsupply.com/index-tanklesswaterheaters.html", "type": "web"}, "59": {"title": "Water Heaters 101 - How Hot Water Heaters Work - eComfort", "snippet": "Hot Water Heater Basics. 1913 Water Heater The basic principle behind modern hot water heating is simple. First, a fuel source heats water that is either stored or\u00a0...", "url": "https://www.ecomfort.com/stories/1628-How-Hot-Water-Heaters-Work.html", "type": "web"}, "60": {"title": "How to Troubleshoot Electric Hot Water Heater Problems", "snippet": "Dec 30, 2019 \u2014 A water heater that produces no hot water may not be getting power, or it may have a tripped limit switch or one or more failed heating elements.", "url": "https://www.thespruce.com/repair-an-electric-water-heater-1824636", "type": "web"}, "61": {"title": "Water Heaters - Peoples Gas", "snippet": "Tankless Benefits. Never runs out of hot water; Extremely efficient. Up to 70% savings over electric water heaters and up to 50% savings over standard gas water\u00a0...", "url": "https://www.peoplesgas.com/residential/services/naturalgasappliances/waterheaters/", "type": "web"}, "62": {"title": "Boilers vs Water Heaters: What's the Difference?", "snippet": "With a water heater, you would need another means of heating your home, such as a furnace. A boiler not only heats water for use in appliances and showers\u00a0...", "url": "https://www.homeclimates.com/blog/boilers-vs-water-heaters-whats-the-difference", "type": "web"}, "63": {"title": "Water Heater - Macy's", "snippet": "Shop for and buy water heater online at Macy's. Find water heater at Macy's. ... Electric Easy Auto Insulated Hot Water Heater Boiler Dispenser and Warmer.", "url": "https://www.macys.com/shop/featured/water-heater", "type": "web"}, "64": {"title": "Water Heaters | Angie's List", "snippet": "Water not hot enough: Check the gauge on the water heater (photo), but only turn it up one notch at a time and then test later that day. You could scald yourself if\u00a0...", "url": "https://www.angieslist.com/research/water-heaters/", "type": "web"}, "65": {"title": "AMERICAN STANDARD - Water heater", "snippet": "... Large Residential & Commercial property owners, managers & Plumbing contractors depend on for reliable energy efficient Gas and Electric Water Heaters.", "url": "http://www.americanstandardwaterheaters.com/", "type": "web"}, "66": {"title": "Water Heaters - Ferguson", "snippet": "Results 1 - 24 of 5839 \u2014 Shop for Water Heaters at Ferguson. Ferguson is the #1 US plumbing supply company and a top distributor of HVAC parts, waterworks\u00a0...", "url": "https://www.ferguson.com/category/water-heaters/_/N-zbq4o7", "type": "web"}, "67": {"title": "Reliance Water Heaters | Electric, Natural Gas and Liquid ...", "snippet": "Reliance water heaters, whatever your hot water needs, there's a Reliance that's the perfect choice. Select from full line of electric, natural gas, liquid propane\u00a0...", "url": "http://www.reliancewaterheaters.com/", "type": "web"}, "68": {"title": "Tankless Water Heaters | Residential | Navien", "snippet": "\u201cWe were tired of running out of hot water, high energy bills and the idea of constantly heating a big old water storage tank. That's why we asked our contractor to\u00a0...", "url": "https://www.navieninc.com/residential/tankless-water-heaters", "type": "web"}, "69": {"title": "Replacing your Water Heater | Smarter House", "snippet": "Some of the most efficient water heaters find creative sources of heat\u2014 such as other heating equipment, outside air, or the sun \u2014 to provide hot water with less\u00a0...", "url": "https://smarterhouse.org/water-heating/replacing-your-water-heater", "type": "web"}, "70": {"title": "Hot Water Heater Maintenance | Anaheim, CA - Official Website", "snippet": "Over time, your heater can accumulate sediment consisting of a collection of very fine sand and various mineral deposits. The resulting buildup of sediment can\u00a0...", "url": "https://www.anaheim.net/698/Hot-Water-Heater-Maintenance", "type": "web"}, "71": {"title": "Water Heater Headquarters | HEP Sales", "snippet": "Richmond\u00ae Water Heating is the industry leader for total water heating solutions. In fact, Richmond is the brand with extensive product offerings covering\u00a0...", "url": "http://hepsales.com/?q=product/water-heater-headquarters", "type": "web"}, "72": {"title": "Water Heating | Goettl Air Conditioning & Plumbing", "snippet": "Tank Water Heaters. When you invest in a new tank water heater, you need to know that your storage tank is the right size\u00a0...", "url": "https://www.goettl.com/plumbing/water-heating/", "type": "web"}, "73": {"title": "Water Heaters | Products | Residential", "snippet": "Water Heaters. Gas tankless and electric water heaters from Bosch. Enjoy peace of mind and savings with highly-efficient and versatile water heaters from Bosch\u00a0...", "url": "https://www.bosch-thermotechnology.us/us/en/ocs/residential/water-heaters-1098961-c/", "type": "web"}, "74": {"title": "Water Heater Buying Guide - Tank Type | Water Heater Hub", "snippet": "Jump to How Long Does a Hot Water Heater Last? \u2014 What's New? How Long Does a Hot Water Heater Last? Water heaters, like every other major appliance\u00a0...", "url": "https://www.waterheaterhub.com/water-heater-buying-guide-tank-type/", "type": "web"}, "75": {"title": "Takagi Tankless Water Heaters | Endless Hot Water", "snippet": "The Takagi brand has delivered innovative hot water solutions for over 70 years and is sold exclusively by plumbing wholesalers and contractors. Takagi's\u00a0...", "url": "http://www.takagi.com/", "type": "web"}, "76": {"title": "Gas vs Electric Water Heater - Pros, Cons, Comparisons and ...", "snippet": "Apr 22, 2020 \u2014 An electric hot water heater ranges in costs from about $300 to $700 while a gas heater ranges from $400 to $800. Installation costs for an electric\u00a0...", "url": "https://www.fixr.com/comparisons/gas-vs-electric-water-heater", "type": "web"}, "77": {"title": "About Water Heaters - Mr. Waterheater Enterprises", "snippet": "The energy efficiency of a water heater is indicated by its energy factor (EF), an overall efficiency based on the use of 64 gallons of hot water per day. The first\u00a0...", "url": "https://mrwaterheater.com/about-water-heaters", "type": "web"}, "78": {"title": "Waterheaters.com | The Water Heater Authority", "snippet": "Expert installation and repair of residential and commercial water heaters, boilers, and gas piping on Long Island. Take the long hot shower you've been\u00a0...", "url": "https://waterheaters.com/", "type": "web"}, "79": {"title": "Water Heaters | Industrial Hot Water Heating Systems - Sioux", "snippet": "Sioux's industrial water heaters are among the most efficient on the market today. Sioux water heaters provide a continuous hot water supply, with no preheating\u00a0...", "url": "https://sioux.com/water-heaters", "type": "web"}, "80": {"title": "The Best Tankless Gas Water Heaters for Your Home - Bob Vila", "snippet": "Conserve energy and enjoy hot water on demand with the best tankless water heater for your home, lifestyle, and budget. \u00b7 BEST OVERALL: Rinnai RU199iN\u00a0...", "url": "https://www.bobvila.com/articles/best-tankless-gas-water-heater/", "type": "web"}, "81": {"title": "Water Heaters: Everything You Need to Know", "snippet": "Also called on-demand water heaters, these devices use heating coils to deliver hot water on-demand which cuts down on the requirement for an additional\u00a0...", "url": "https://www.pacwesthomeinspections.com/resource/everything-need-know-water-heaters/", "type": "web"}, "82": {"title": "Water Heating - HTP", "snippet": "Combines the on-demand technology of a tankless water heater with minimal water storage. It creates hot water to maximize efficiency without waste or standby\u00a0...", "url": "https://www.htproducts.com/water-heating.html", "type": "web"}, "83": {"title": "Pros and cons of tankless water heaters - Water Heater Rescue", "snippet": "not to have the hot water run out while they're showering. There is a third corollary: Nobody wants 1 and 2 to cost them an arm and a leg. So read carefully, lest you\u00a0...", "url": "https://www.waterheaterrescue.com/Longevity/tankless-water-heaters.html", "type": "web"}, "84": {"title": "Tankless Water Heaters - Bradley Corp", "snippet": "Tankless Water Heaters. Lose the tank, gain efficiency. This energy, space and money saving solution can perform in any workspace through a variety of\u00a0...", "url": "https://www.bradleycorp.com/product-category/tankless-water-heaters", "type": "web"}, "85": {"title": "HotWaterSolutionsNW.org | Heat Pump Water Heaters Cut ...", "snippet": "Heat pump water heaters use up to 60% less energy than standard electric ... A 10-year warranty means you can rest easy with a steady supply of hot water for\u00a0...", "url": "https://hotwatersolutionsnw.org/", "type": "web"}, "86": {"title": "Eemax: Tankless Water Heaters", "snippet": "Eemax is America's #1 manufacturer of energy-efficient, sustainable, innovative tankless electric water heaters, water heating boosters, and miniature tanks for\u00a0...", "url": "https://www.eemax.com/", "type": "web"}, "87": {"title": "Which Water Heater Brand Is Best?", "snippet": "Many consider Navien to be the best water heater brand because they offer some of the best tankless units on the market. Because they've been in the hot water\u00a0...", "url": "https://thomasgalbraith.com/knowledge-center/best-water-heater-brand-cincinnati/", "type": "web"}, "88": {"title": "Water Heater Types | Tankless Water Heaters & Heat Pump ...", "snippet": "In a tankless coil installation, the water heating coil is located in the furnace or boiler, eliminating the need for a hot water storage tank. An indirect water heater can\u00a0...", "url": "https://www.drenergysaver.com/water-heater/water-heater-types.html", "type": "web"}, "89": {"title": "Water Heater Replacement, Repair, and Installation | Roto ...", "snippet": "Your household will have hot water again as quickly as possible--in many cases, the same day. Water Heater Leak Repair.", "url": "https://www.rotorooter.com/plumbing/water-heater/", "type": "web"}, "90": {"title": "Water Heaters | Discount Hot Water Heaters | PlumbersStock", "snippet": "Hot water heaters on sale now at PlumbersStock. Browse through and research hundreds of the best water heaters and parts available online.", "url": "https://www.plumbersstock.com/plumbing/water-heaters.html", "type": "web"}, "91": {"title": "Oil-Fired, Gas, and Indirect Water | Bock Water Heaters | Home", "snippet": "Bock Water Heaters home page.", "url": "https://www.bockwaterheaters.com/", "type": "web"}, "92": {"title": "Water Heaters | J&J Plumbing, Heating Cooling", "snippet": "Rheem Water Heater Tallmadge Ohio J&J Plumbing, Heating & Cooling 3306881220. 6-12 year warranty. Eco-friendly burner, low NOx design. 40, 48, 50 and\u00a0...", "url": "https://jandjplumbing.com/water-heaters", "type": "web"}, "93": {"title": "Water Heaters - Simons Heating and Cooling", "snippet": "The life expectancy of a hot water heater is 7-10 years, depending on the type of water. After that, it is a risk to continue use. The cost of the damage done from a\u00a0...", "url": "https://simonshvacny.com/water-heaters/", "type": "web"}, "94": {"title": "Tankless Hot Water Heaters Houston | Installation Excelance", "snippet": "Houston, Spring, Cypress, The Woodlands, Bellaire, Katy, Memorial. ,Houston Heights, Cinco Ranch, | Water Heaters Near Me | Fast.", "url": "https://houstonwaterheaters.com/", "type": "web"}, "95": {"title": "Boat Hot Water Heater - Defender Marine", "snippet": "Marine Water Heaters & Parts - From elements to pressure valves you'll find any marine hot water heater part you need right here at Defender! Boat water heater\u00a0...", "url": "https://www.defender.com/category.jsp?id=2234308", "type": "web"}, "96": {"title": "Natural Gas Hot Water Heaters | A.O. Smith Signature Series", "snippet": "With a wide range of water heating solutions that work for many different applications, our Signature gas water heaters can get you back into hot water quickly.", "url": "https://www.aosmithatlowes.com/products/water-heaters/gas-water-heaters/", "type": "web"}, "97": {"title": "Water Heaters | Costco", "snippet": "GE 50 Gallon Tall Electric Water Heater. Professional Installation Recommended; Real Capacity \u2013 Tank Capacity Holds a True 50 Gallons of Water; First Hour\u00a0...", "url": "https://www.costco.com/water-heaters.html", "type": "web"}, "98": {"title": "40000-BTU Natural Gas Water Heater ...lowes.com \u00b7 In stock", "url": "https://www.lowes.com/pd/A-O-Smith-Signature-50-Gallon-Tall-6-Year-Limited-Natural-Gas-Water-Heater/1000213597", "thumbnail": "rgba(32,33,36,0)", "type": "image"}, "99": {"title": "Water Heater Repair Coverage Plans l ...homeserve.com", "url": "https://www.homeserve.com/sc/plans/waterheaterrepair", "thumbnail": "rgba(26,115,232,.4)", "type": "image"}, "100": {"title": "Sure Comfort 40 Gal. Tall 3 Year 34,000 ...homedepot.com \u00b7 In stock", "url": "https://www.homedepot.com/p/Sure-Comfort-40-Gal-Tall-3-Year-34-000-BTU-Natural-Gas-Tank-Water-Heater-SCG40T03ST34U1/205811182", "thumbnail": "rgba(0,0,0,.42)", "type": "image"}, "101": {"title": "Hot Water Heater \u2013 Rossi Mechanical ...rossimechanical.com", "url": "http://www.rossimechanical.com/hot-water-heater/", "thumbnail": "rgba(255,255,255,.90)", "type": "image"}, "102": {"title": "Reliance 10 gal. 1650 Electric Water ...walmart.com \u00b7 In stock", "url": "https://www.walmart.com/ip/Reliance-10-gal-1650-Electric-Water-Heater/21799709", "thumbnail": "rgba(0,172,193,.7)", "type": "image"}, "103": {"title": "Seaside Hot Water Heater Repair ...chriswilsonplumbing.com", "url": "https://www.chriswilsonplumbing.com/services/water-heaters/", "thumbnail": "rgba(100,100,100,.6)", "type": "image"}, "104": {"title": "Water Heater,HURRISE 110V 3000W Mini ...walmart.com \u00b7 In stock", "url": "https://www.walmart.com/ip/Water-Heater-HURRISE-110V-3000W-Mini-Electric-Tankless-Instant-Hot-Water-Heater-Bathroom-Kitchen-Washing-US/355557886", "thumbnail": "rgba(150,191,242,.17)", "type": "image"}, "105": {"title": "Cons of Tankless Water Heaters ...brownstoner.com", "url": "https://www.brownstoner.com/interiors-renovation/brownstone-boys-pros-and-cons-of-tankless-water-heaters-renovation-tips/", "thumbnail": "rgba(66,133,244,.04)", "type": "image"}, "106": {"title": "Burco Hot Water Boiler Heating Element ...ebay.com \u00b7 In stock", "url": "https://www.ebay.com/c/2256038965", "thumbnail": "rgba(0,0,0,.41)", "type": "image"}, "107": {"title": "Rheem Commercial Light Duty 50 Gal ...homedepot.com \u00b7 In stock", "url": "https://www.homedepot.com/p/Rheem-Commercial-Light-Duty-50-Gal-Short-240-Volt-12-kW-Multi-Phase-Field-Convertible-Electric-Tank-Water-Heater-ELDS52-FTB-240-Volt-12-kW/305228122", "thumbnail": "rgba(0,0,0,.20)", "type": "image"}, "108": {"title": "How Long Should My Water Heater Last ...bhiservice.com", "url": "https://www.bhiservice.com/how-long-should-my-water-heater-last/", "thumbnail": "rgba(32,33,36,.255)", "type": "image"}, "109": {"title": "Use Electric Water Heater ...amazon.com", "url": "https://www.amazon.com/American-Standard-CE-6-AS-Electric-Water/dp/B01IEJ1PWA", "thumbnail": "rgba(204,204,204,.75)", "type": "image"}, "110": {"title": "What size hot water heater do you need ...plumbingsource.net", "url": "https://plumbingsource.net/what-size-hot-water-heater-do-you-need/", "thumbnail": "rgba(66,133,244,.26)", "type": "image"}, "111": {"title": "Bosch Electric Mini-Tank Water Heater ...amazon.com", "url": "https://www.amazon.com/Bosch-Electric-Mini-Tank-Heater-2-5-Gallon/dp/B0148O658Y", "thumbnail": "rgba(32,33,36,.10)", "type": "image"}, "112": {"title": "Hot-Water Heater Buying Guide | HGTVhgtv.com", "url": "https://www.hgtv.com/design/remodel/mechanical-systems/hot-water-heater-buying-guide", "thumbnail": "rgba(51,51,51,.8)", "type": "image"}, "113": {"title": "Hot Water Heater is Going Cold | HB McClurehbmcclure.com", "url": "https://hbmcclure.com/hot-water-maybe-know-hot-water-heater-going-cold/", "thumbnail": "rgba(0,0,0,.098)", "type": "image"}, "114": {"title": "Water Heater Maintenance: 6 Inexpensive ...thisoldhouse.com", "url": "https://www.thisoldhouse.com/plumbing/21016402/how-to-maintain-a-water-heater", "thumbnail": "rgba(255,255,255,.1)", "type": "image"}, "115": {"title": "Suburban SW10D RV Propane Hot Water ...pantherrvproducts.com \u00b7 In stock", "url": "https://pantherrvproducts.com/suburban-sw10d-rv-propane-hot-water-heater-10-gal-tank/", "thumbnail": "rgba(34,34,34,.87)", "type": "image"}, "116": {"title": "EZ Tankless Camp Champ Portable Hot ...lowes.com \u00b7 In stock", "url": "https://www.lowes.com/pd/EZ-Tankless-Camp-Champ-Portable-Hot-Water-System-Camping-1-4-GPM-37500-BTU-Outdoor-Liquid-Propane-Tankless-Water-Heater/1000881336", "thumbnail": "rgba(131,131,131,.50)", "type": "image"}, "117": {"title": "Ecosmart inline on-demand tankless ...gadgetsgo.com \u00b7 In stock", "url": "https://gadgetsgo.com/Electric_Tankless-instant-on_demand-Hot_Water_Heater-Small.html", "thumbnail": "rgba(32,33,36,.1)", "type": "image"}, "118": {"title": "What is a Point of Use Water Heater?billygo.com", "url": "https://www.billygo.com/blog/what-is-a-point-of-use-water-heater/", "thumbnail": "https://encrypted-tbn0.gstatic.com/images?q=tbn%3AANd9GcTbCUMmzyWpfDXWIJf4WJNYjz9y9v-dpzWf_Q&usqp=CAU", "type": "image"}, "119": {"title": "What is the average cost to replace a ...narwhal-plumbing.com", "url": "https://www.narwhal-plumbing.com/blogs/news/what-is-the-average-cost-to-replace-a-hot-water-heater", "thumbnail": "https://encrypted-tbn0.gstatic.com/images?q=tbn%3AANd9GcRNPhMRaKUtsiIE8nFIlUch-4KVv07xXM6WcA&usqp=CAU", "type": "image"}, "120": {"title": "Rinnai RL75IN Tankless Water Heater ...amazon.com", "url": "https://www.amazon.com/Rinnai-Tankless-Hot-Water-Heater/dp/B0058DPG1C", "thumbnail": "https://encrypted-tbn0.gstatic.com/images?q=tbn%3AANd9GcTLKLm0ORk63lc4Mjy-DnSo2LrBKOFtJkx8mA&usqp=CAU", "type": "image"}, "121": {"title": "Water Heaters Boca Raton | Water Heater ...capeplumbinginc.com", "url": "http://www.capeplumbinginc.com/water-heaters-boca-raton/", "thumbnail": "https://encrypted-tbn0.gstatic.com/images?q=tbn%3AANd9GcSesUnvdSAk8QPHYsXqN7h3HVC1wGAtnBQzlw&usqp=CAU", "type": "image"}, "122": {"title": "How to Drain a Water Heater | HGTVhgtv.com", "url": "https://www.hgtv.com/how-to/home-improvement/how-to-drain-a-water-heater", "thumbnail": "https://encrypted-tbn0.gstatic.com/images?q=tbn%3AANd9GcTycxKlClBi4t6dzeBd3LPoO3yGZKB2zhOXqQ&usqp=CAU", "type": "image"}, "123": {"title": "Water Heaters | York, PA | Dutch ...dutchheating.com", "url": "https://www.dutchheating.com/water-heaters", "thumbnail": "https://encrypted-tbn0.gstatic.com/images?q=tbn%3AANd9GcQ16g3i2_Gy2O45BH2rhAWtPGWCzXPMZfZNHw&usqp=CAU", "type": "image"}, "124": {"title": "Hot Water Heater Buying Guide ...accidentalrental.com", "url": "https://accidentalrental.com/hot-water-heater-buying-guide/", "thumbnail": "https://encrypted-tbn0.gstatic.com/images?q=tbn%3AANd9GcSiEiS9_SrIckHW9yQI9S-xz9uUEZ8qEV15iQ&usqp=CAU", "type": "image"}, "125": {"title": "Hot Water Heater Installation | Kohler ...kohlerhomeimprovement.com", "url": "https://kohlerhomeimprovement.com/hot-water-heater-installation/", "thumbnail": "https://encrypted-tbn0.gstatic.com/images?q=tbn%3AANd9GcQGcJyED5b_2Q9k8621odmCILwZ5YtPTOKwbg&usqp=CAU", "type": "image"}, "126": {"title": "Water Heater Types | Tankless Water ...drenergysaver.com", "url": "https://www.drenergysaver.com/water-heater/water-heater-types.html", "thumbnail": "https://encrypted-tbn0.gstatic.com/images?q=tbn%3AANd9GcScpXL4Ikr19Q1WoPOPh1wtg3Sq15pjJlui6w&usqp=CAU", "type": "image"}, "127": {"title": "American Standard CE-20-AS 19 Gallon ...amazon.com", "url": "https://www.amazon.com/American-Standard-CE-20-AS-Electric-Water/dp/B01IEJ1Q0G", "thumbnail": "https://encrypted-tbn0.gstatic.com/images?q=tbn%3AANd9GcTGQdNBPtDUXgprvCXpgp-RLctBj1-x22Mfvg&usqp=CAU", "type": "image"}, "128": {"title": "VEVOR 18L Natural Gas Hot Water Heater ...newegg.com \u00b7 In stock", "url": "https://www.newegg.com/p/2Y7-000R-00002", "thumbnail": "https://encrypted-tbn0.gstatic.com/images?q=tbn%3AANd9GcT8s1egZs8TUq5JqzFBW6aoILLu0IZYQ-OKdA&usqp=CAU", "type": "image"}, "129": {"title": "Tankless Hot Water Heater ...totalhomesupply.com \u00b7 In stock", "url": "https://www.totalhomesupply.com/p/rinnai-rl94i-high-efficiency-plus-non-condensing-9-8-gpm-tankless-hot-water-heater-for-indoor-installation", "thumbnail": "https://encrypted-tbn0.gstatic.com/images?q=tbn%3AANd9GcSLWPH55Vy8l7BGo4xza6baVE3gtdto1v1GXQ&usqp=CAU", "type": "image"}, "130": {"title": "Shop Elex 18 Electric Tankless Water ...overstock.com \u00b7 In stock", "url": "https://www.overstock.com/Home-Garden/Elex-18-Electric-Tankless-Water-Heater-18kW-at-240-Volts-Instant-Hot-Water-Heater-with-Self-Modulating-Temperature-Technology/28896228/product.html", "thumbnail": "https://encrypted-tbn0.gstatic.com/images?q=tbn%3AANd9GcTO_HJ4qa5sTNJcniVfc_Lk11IAdjLuqHCx1Q&usqp=CAU", "type": "image"}, "131": {"title": "Water Heaterslowes.com", "url": "https://www.lowes.com/c/Water-heaters-Plumbing", "thumbnail": "https://encrypted-tbn0.gstatic.com/images?q=tbn%3AANd9GcT319S_xAabSlcdF3OBCdJBBcKV3b_Rqe5hiA&usqp=CAU", "type": "image"}, "132": {"title": "Mini Tankless Instant Hot Water Heater ...walmart.com \u00b7 In stock", "url": "https://www.walmart.com/ip/Mini-Tankless-Instant-Hot-Water-Heater-Bathroom-Faucet-Tap-Heating-3800W/304682190", "thumbnail": "https://encrypted-tbn0.gstatic.com/images?q=tbn%3AANd9GcTbwYgtiFWec9OZYscBXhoYrxpu9Sopz0ZoGg&usqp=CAU", "type": "image"}, "133": {"title": "Water Heater Services in Murphy Texas ...augerpros.com", "url": "https://www.augerpros.com/murphy-texas-plumbers/water-heater-services/", "thumbnail": "https://encrypted-tbn0.gstatic.com/images?q=tbn%3AANd9GcRSznsjfomE4sOhy0Jd9qPj3I8Q-kankBlkrA&usqp=CAU", "type": "image"}, "134": {"title": "NEW WATER HEATER FOR LINCOLN RESIDENCE ...ronaldtcurtisplumbing.com", "url": "http://ronaldtcurtisplumbing.com/1318/new-water-heater-for-lincoln-residence/", "thumbnail": "https://encrypted-tbn0.gstatic.com/images?q=tbn%3AANd9GcR9r3I3nACkqHizJiDQenOggJ5uJ4Ix6MoRIw&usqp=CAU", "type": "image"}, "135": {"title": "Electric Hot Water Heater Problemsthespruce.com", "url": "https://www.thespruce.com/repair-an-electric-water-heater-1824636", "thumbnail": "https://encrypted-tbn0.gstatic.com/images?q=tbn%3AANd9GcQiPabZDSuBJOFF6M5mHL4PF0kMlCpPt6O3tw&usqp=CAU", "type": "image"}, "136": {"title": "How To Install A Hot Water Heater ...improvenet.com", "url": "https://www.improvenet.com/a/hot-water-installation", "thumbnail": "https://encrypted-tbn0.gstatic.com/images?q=tbn%3AANd9GcTz97bZpDv14phVZ9wXnOoYMtssjSw9b2k6iQ&usqp=CAU", "type": "image"}, "137": {"title": "30 Gallon Short 6-Year Electric Water ...menards.com", "url": "https://www.menards.com/main/plumbing/water-heaters/electric-water-heaters/richmond-reg-essential-reg-30-gallon-short-6-year-electric-water-heater/6esb30-2/p-1444452204060.htm", "thumbnail": "https://encrypted-tbn0.gstatic.com/images?q=tbn%3AANd9GcTU7gGG81I-hB30_lYmOSu86s6xuGclnfhKlQ&usqp=CAU", "type": "image"}, "138": {"title": "Water Heater Repair for Attic Unitsleakgeeks.com", "url": "https://leakgeeks.com/water-heater-repair-attic-units/", "thumbnail": "https://encrypted-tbn0.gstatic.com/images?q=tbn%3AANd9GcStoMzNneGk9cOmVFwsxk5Jmxhf9qWN3e8ggw&usqp=CAU", "type": "image"}, "139": {"title": "Tankless water heater ...pinterest.com", "url": "https://www.pinterest.com/pin/545639311088541011/", "thumbnail": "https://encrypted-tbn0.gstatic.com/images?q=tbn%3AANd9GcTRLWqPZ-MEmtuLIRyEAyp1iM9u7pJHXZwyrA&usqp=CAU", "type": "image"}, "140": {"title": "Hot Water Heaters: Pros and Cons of ...rshinspections.com", "url": "https://rshinspections.com/hot-water-heaters-pros-and-cons-of-tankless-vs-conventional-tank/", "thumbnail": "https://encrypted-tbn0.gstatic.com/images?q=tbn%3AANd9GcT9FtYKklRXdDPoT2PY_NK9M1atKzCNgtXFUQ&usqp=CAU", "type": "image"}, "141": {"title": "GE SmartWater\u2122 Gas Water Heater ...geappliances.com \u00b7 In stock", "url": "https://www.geappliances.com/appliance/GE-SmartWater-Gas-Water-Heater-PG50T9A?bvstate=pg:2/ct:q", "thumbnail": "https://encrypted-tbn0.gstatic.com/images?q=tbn%3AANd9GcSGwWTmpPgIbTOIdqdEd-HinEwrG33lacLLAA&usqp=CAU", "type": "image"}, "142": {"title": "Gas Furnace & Hot Water Heater ...alberservice.com", "url": "https://www.alberservice.com/water-heater/photo-gallery/21234-album-gas-furnace-hot-water-heater-replacement-in-haddon-heights-nj/154119-59a44fd1a9b25costabefore1.html", "thumbnail": "https://encrypted-tbn0.gstatic.com/images?q=tbn%3AANd9GcQe9pnPaEGW8C5S-hUGgzRN7bJLVjByfZhbOQ&usqp=CAU", "type": "image"}, "143": {"title": "Electric water heater Baxi 30 liters ...todoensolar.com", "url": "https://www.todoensolar.com/electric-water-heater-baxi-30-liters-for-hot-water", "thumbnail": "https://encrypted-tbn0.gstatic.com/images?q=tbn%3AANd9GcS8Cebfm9RU-Qd6twKwrm6v1vRstv4Rt88Rgg&usqp=CAU", "type": "image"}, "144": {"title": "12-Volt Hot Water Heater 1.6 Gpm ...ebay.com \u00b7 In stock", "url": "https://www.ebay.com/p/16031086061", "thumbnail": "https://encrypted-tbn0.gstatic.com/images?q=tbn%3AANd9GcR6lruSfdG2FOr48pPTGQWq0BAfgAgM0u_rrQ&usqp=CAU", "type": "image"}, "145": {"title": "Cost to Install a Water Heater - The ...homedepot.com", "url": "https://www.homedepot.com/c/cost_install_water_heater", "thumbnail": "https://encrypted-tbn0.gstatic.com/images?q=tbn%3AANd9GcQKFJvYQhrZZi-5va04uIEaywjwHbZ46mHGaQ&usqp=CAU", "type": "image"}, "146": {"title": "4000w mini electric water heater lcd ...banggood.com \u00b7 In stock", "url": "https://www.banggood.com/4000W-Mini-Electric-Water-Heater-LCD-Display-Waterproof-Tankless-Hot-Water-Heater-3S-Fast-Heating-with-Remote-Control-For-Bathroom-Kitchen-Washing-p-1598378.html", "thumbnail": "https://encrypted-tbn0.gstatic.com/images?q=tbn%3AANd9GcTlUpJURaRhDKumdaDrpf3txJaQC6V6mkRyEQ&usqp=CAU", "type": "image"}, "147": {"title": "Rinnai V65i High Efficiency Tankless ...totalhomesupply.com \u00b7 In stock", "url": "https://www.totalhomesupply.com/p/rinnai-v65i-high-efficiency-non-condensing-6-5-gpm-tankless-hot-water-heater-for-indoor-installation", "thumbnail": "https://encrypted-tbn0.gstatic.com/images?q=tbn%3AANd9GcQJ9NhP3hQBhqejQ0EhK_o32H6N5x8Tx7YQtQ&usqp=CAU", "type": "image"}, "148": {"title": "76000-BTU Natural Gas Water Heater ...lowes.com \u00b7 In stock", "url": "https://www.lowes.com/pd/A-O-Smith-Signature-Premier-75-Gallon-Tall-6-Year-Limited-Natural-Gas-Water-Heater/1000213675", "thumbnail": "https://encrypted-tbn0.gstatic.com/images?q=tbn%3AANd9GcSTGs5DDlw7k5vxUa52YEAXVySitvkf7XzTxQ&usqp=CAU", "type": "image"}, "149": {"title": "Hot Water Heater to Stop Working ...serviceforcecorp.com", "url": "https://www.serviceforcecorp.com/what-would-cause-a-hot-water-heater-to-stop-working/", "thumbnail": "https://encrypted-tbn0.gstatic.com/images?q=tbn%3AANd9GcRCDPhOCazScxmFNdwrzPvz0pf7OWv2BnJFxA&usqp=CAU", "type": "image"}, "150": {"title": "220V Kitchen Electric Water Heater ...aliexpress.com \u00b7 In stock", "url": "https://www.aliexpress.com/i/32988008445.html", "thumbnail": "https://encrypted-tbn0.gstatic.com/images?q=tbn%3AANd9GcQMldwDeLCsca3MGJjlag3UgkQ5Kb4vY2Ij-w&usqp=CAU", "type": "image"}, "151": {"title": "Xiaoda 220V 3000W Electric Faucet White ...gearbest.com \u00b7 In stock", "url": "https://www.gearbest.com/faucets/pp_009189706808.html", "thumbnail": "https://encrypted-tbn0.gstatic.com/images?q=tbn%3AANd9GcSib15x6JCVWTOSyuwLcQbHuaNgyXoGdN3-4g&usqp=CAU", "type": "image"}, "152": {"title": "Gas Water Heater Not Heating? \u2014 Gas ...youtube.com", "url": "https://www.youtube.com/watch?v=6GnY0SGEjKM", "thumbnail": "https://encrypted-tbn0.gstatic.com/images?q=tbn%3AANd9GcRRc2uhq61FZL4Fib-uUJ7kZQruQC8Ayfe3hA&usqp=CAU", "type": "image"}, "153": {"title": "How to Flush a Water Heater (DIY ...familyhandyman.com", "url": "https://www.familyhandyman.com/project/how-to-flush-a-water-heater/", "thumbnail": "https://encrypted-tbn0.gstatic.com/images?q=tbn%3AANd9GcSJ92nOVOz_c5uHo8KtPS6l4NLrxL7E8iNpEw&usqp=CAU", "type": "image"}, "154": {"title": "New Bradford White 50 Gallon Hot Water ...pipeworksservices.com", "url": "https://www.pipeworksservices.com/about-us/photo-gallery/148166-596e66f2de39crheem-water-heater-maintenace.html", "thumbnail": "https://encrypted-tbn0.gstatic.com/images?q=tbn%3AANd9GcQmNbQnil-oY6AHU28J75ScdmLEpBjwD4dThA&usqp=CAU", "type": "image"}, "155": {"title": "Toyotomi 122DW | Rural Energyruralenergy.com \u00b7 In stock", "url": "https://www.ruralenergy.com/water-heating/om-122dw-toyotomi-122-domestic-hot-water-heater", "thumbnail": "https://encrypted-tbn0.gstatic.com/images?q=tbn%3AANd9GcSBtBxvCp22_zZRjnMGzKT2nNEclUrItVNX6g&usqp=CAU", "type": "image"}, "156": {"title": "Sio Green SIO18-220v/80A/18kW -Infrared ...amazon.com", "url": "https://www.amazon.com/Sio-Green-Infrared-Electric-Tankless/dp/B07RB46H4D", "thumbnail": "https://encrypted-tbn0.gstatic.com/images?q=tbn%3AANd9GcTLwXzlcqrS_QiGEQgE18jP_t5w80NHAzfBNA&usqp=CAU", "type": "image"}, "157": {"title": "Water Heaters - Commercial Hot Water ...heinz-mech.com", "url": "https://heinz-mech.com/plumbing/hot-water-heaters/", "thumbnail": "https://encrypted-tbn0.gstatic.com/images?q=tbn%3AANd9GcQ166mIzoU4pNYvhzi1chlz67glFT7UpaM0KA&usqp=CAU", "type": "image"}, "158": {"title": "Anatomy of a Tank Type Gas Water Heaterthespruce.com", "url": "https://www.thespruce.com/anatomy-of-a-gas-water-heater-1824894", "thumbnail": "https://encrypted-tbn0.gstatic.com/images?q=tbn%3AANd9GcQHDNANIloE4buqLLSw7y0IJifVeV86BeCmQg&usqp=CAU", "type": "image"}, "159": {"title": "Water Heatershomedepot.com", "url": "https://www.homedepot.com/b/Plumbing-Water-Heaters/N-5yc1vZbqly", "thumbnail": "https://encrypted-tbn0.gstatic.com/images?q=tbn%3AANd9GcT8pX7ngJk13hjYL9VnHh0aQvVoRGiA79s3Cg&usqp=CAU", "type": "image"}, "160": {"title": "Hot Water Heater Maintenance | Anaheim ...anaheim.net", "url": "https://www.anaheim.net/698/Hot-Water-Heater-Maintenance", "thumbnail": "https://encrypted-tbn0.gstatic.com/images?q=tbn%3AANd9GcQYBM8ixvH0gRHSKEs41ViDAKpMgfylufAHMw&usqp=CAU", "type": "image"}, "161": {"title": "Water Heater Installation and Repair in ...moonvalleyplumbing.com", "url": "https://moonvalleyplumbing.com/services/equipment-repairs-installs/water-heaters-regular-tankless/", "thumbnail": "https://encrypted-tbn0.gstatic.com/images?q=tbn%3AANd9GcQnPCDjCqzWqwqwxJgT2Hi7x9J7i-fyprjqhQ&usqp=CAU", "type": "image"}, "162": {"title": "How does a hot water heater work ...tntservicegroup.com", "url": "https://tntservicegroup.com/2018/10/29/how-does-a-hot-water-heater-work/", "thumbnail": "https://encrypted-tbn0.gstatic.com/images?q=tbn%3AANd9GcQk-s5-FilMjf_io_hLOSK33OV8UnF0xZQmgw&usqp=CAU", "type": "image"}, "163": {"title": "Guide to Gas-fired Hot Water Heaters ...inspectapedia.com", "url": "https://inspectapedia.com/plumbing/Gas_Fired_Water_Heaters.php", "thumbnail": "https://encrypted-tbn0.gstatic.com/images?q=tbn%3AANd9GcRfE5Uw_5y17CEn6BVaodXFkq3eYxyWKBwaJA&usqp=CAU", "type": "image"}, "164": {"title": "6500W Instant Electric Tankless Hot ...ebay.com \u00b7 In stock", "url": "https://www.ebay.com/c/24032219009", "thumbnail": "https://encrypted-tbn0.gstatic.com/images?q=tbn%3AANd9GcQOJKg-u6MQoa44vst7g2kdbtHrZRVAaZNfUQ&usqp=CAU", "type": "image"}, "165": {"title": "How to Flush Your Water Heaterpowerproplumbing.com", "url": "https://www.powerproplumbing.com/blog/2019/may/ten-easy-steps-to-flush-your-hot-water-heater/", "thumbnail": "https://encrypted-tbn0.gstatic.com/images?q=tbn%3AANd9GcT80pMcyozPbDr-NbsrKunax_MRgZplQiq5LQ&usqp=CAU", "type": "image"}, "166": {"title": "How Water Heaters Work | HowStuffWorkshome.howstuffworks.com", "url": "https://home.howstuffworks.com/water-heater.htm", "thumbnail": "https://encrypted-tbn0.gstatic.com/images?q=tbn%3AANd9GcTahQHyYC4vpd7OgwPG-2Tq30tC_R9h37cz3Q&usqp=CAU", "type": "image"}, "167": {"title": "Water Heaters - Simons Heating and Coolingsimonshvacny.com", "url": "https://simonshvacny.com/water-heaters/", "thumbnail": "https://encrypted-tbn0.gstatic.com/images?q=tbn%3AANd9GcTxSa6ugY7K3diFzbjlAeyI-xGWIa3mx5_AEQ&usqp=CAU", "type": "image"}, "168": {"title": "Helpwhirlpoolwaterheatersupport.com", "url": "http://www.whirlpoolwaterheatersupport.com/support/help/what-to-do-if-you-have-no-hot-water/3", "thumbnail": "https://encrypted-tbn0.gstatic.com/images?q=tbn%3AANd9GcRu_aXu2j8YbNs0u5JColhmzkLsUd8P73zYxQ&usqp=CAU", "type": "image"}, "169": {"title": "Westinghouse Residential Gas Hybrid ...westinghousewaterheating.com", "url": "http://westinghousewaterheating.com/residential-gas-hybrid.html", "thumbnail": "https://encrypted-tbn0.gstatic.com/images?q=tbn%3AANd9GcQZFVD_Zfj18G1SCbrDzpZem013ovuiA1Q1ww&usqp=CAU", "type": "image"}, "170": {"title": "Wholesale Hot Water Heaters, High ...crosstownplumbing.com", "url": "https://www.crosstownplumbing.com/hot-water-heaters/", "thumbnail": "https://encrypted-tbn0.gstatic.com/images?q=tbn%3AANd9GcRNuh2Eg6hM0VOFB7u3LR1GtlyJCt3WfS86Dw&usqp=CAU", "type": "image"}, "171": {"title": "Water Heater Installation & Replacement ...bgehome.com", "url": "https://www.bgehome.com/installations/water-heaters/", "thumbnail": "https://encrypted-tbn0.gstatic.com/images?q=tbn%3AANd9GcQKk3WeVtcgRKhVtO2Z75Is4tmNOTOUNAEbWg&usqp=CAU", "type": "image"}, "172": {"title": "RV Solar Water Heater Kit From Heliatos ...solartechdirect.com \u00b7 In stock", "url": "https://www.solartechdirect.com/products/heliatos-rv-solar-water-heater-kit", "thumbnail": "https://encrypted-tbn0.gstatic.com/images?q=tbn%3AANd9GcRfWDPUJIJzcVDbKe_A4L9-T3k6kp2yWrqAWw&usqp=CAU", "type": "image"}, "173": {"title": "Tankless Water Heater: A Buyer's Guide ...thisoldhouse.com", "url": "https://www.thisoldhouse.com/plumbing/21019184/read-this-before-you-buy-a-tankless-water-heater", "thumbnail": "https://encrypted-tbn0.gstatic.com/images?q=tbn%3AANd9GcS7GW7Ch88afPjm0gcNbaGNwLlO0l_4A6l_Yw&usqp=CAU", "type": "image"}, "174": {"title": "DIY Hot Water Heater Repair | Hot water ...pinterest.com", "url": "https://www.pinterest.com/pin/419819996497815117/", "thumbnail": "https://encrypted-tbn0.gstatic.com/images?q=tbn%3AANd9GcRuqaTVIwujAn5Tp1IqwvHVydqOCfBqMUYdZg&usqp=CAU", "type": "image"}, "175": {"title": "Hot water heaters, is proactive ...bluestonehockley.com", "url": "https://www.bluestonehockley.com/hot-water-heaters-is-proactive-replacement-the-way-to-save-operational-costs/", "thumbnail": "https://encrypted-tbn0.gstatic.com/images?q=tbn%3AANd9GcSeopFb7qVJmT_xzcXqGLe-CxNP-z_O6EJDIA&usqp=CAU", "type": "image"}, "176": {"title": "Water Heater Repair & Installation ...halcoenergy.com", "url": "https://www.halcoenergy.com/water-heater.html", "thumbnail": "https://encrypted-tbn0.gstatic.com/images?q=tbn%3AANd9GcTCW5FryyHjON7Q5GpPrkDZYK91SpFqzNvQJA&usqp=CAU", "type": "image"}, "177": {"title": "Hot Water Boiler Repair in Saddle Brook, NJabsoluteprecisionnj.com", "url": "https://www.absoluteprecisionnj.com/water-heater-repairs/hot-water-boiler-repair/", "thumbnail": "https://encrypted-tbn0.gstatic.com/images?q=tbn%3AANd9GcRJ2ANcL5z8jrjxAlh5C9XikdCLfO9masv3hA&usqp=CAU", "type": "image"}, "178": {"title": "Electric Water Heater Too Hot ...youtube.com", "url": "https://www.youtube.com/watch?v=Ch3ky5aM_mM", "thumbnail": "https://encrypted-tbn0.gstatic.com/images?q=tbn%3AANd9GcTN28fqgfB8s119wzc4fkkbeqs24k9Mry9Mhw&usqp=CAU", "type": "image"}, "179": {"title": "Water Heater Repair & Water Heater ...superiorplumbingbhm.com", "url": "https://superiorplumbingbhm.com/hot-water-heater", "thumbnail": "https://encrypted-tbn0.gstatic.com/images?q=tbn%3AANd9GcQFDz62DdU2nL4G7aRNqBC-Thny9nFWOAgrjA&usqp=CAU", "type": "image"}, "180": {"title": "Top 10 Water-Heater Code Violations ...finehomebuilding.com", "url": "https://www.finehomebuilding.com/2019/11/05/top-10-water-heater-code-violations", "thumbnail": "https://encrypted-tbn0.gstatic.com/images?q=tbn%3AANd9GcRduGlIcvCNaclwBYuMQQNESRwy-dAGIRphAw&usqp=CAU", "type": "image"}, "181": {"title": "the temperature of your water heater ...cnet.com", "url": "https://www.cnet.com/how-to/how-to-adjust-the-temperature-of-your-water-heater/", "thumbnail": "https://encrypted-tbn0.gstatic.com/images?q=tbn%3AANd9GcT-BaDFKWhuZY8N7BY5GZTQMH2lpefJed17Ew&usqp=CAU", "type": "image"}, "182": {"title": "Rheem Tankless Water Heaters ...rheem.com", "url": "https://www.rheem.com/innovations/innovation_residential/innovation_tankless/", "thumbnail": "https://encrypted-tbn0.gstatic.com/images?q=tbn%3AANd9GcSEG9SDAmu5GSKiNSPygDm6DZ68Ix1I-HBfkQ&usqp=CAU", "type": "image"}, "183": {"title": "NEW 40 GALLON ELECTRIC HOT WATER HEATER ...veteransrealtyaugusta.com", "url": "https://www.veteransrealtyaugusta.com/new-40-gallon-electric-hot-water-heater-and-closet/", "thumbnail": "https://encrypted-tbn0.gstatic.com/images?q=tbn%3AANd9GcS9OLWmq8wSIRslBdhBO6WuCXBLJure1Tk8zw&usqp=CAU", "type": "image"}, "184": {"title": "40 Gallon Electric Tank Water Heater at ...menards.com", "url": "https://www.menards.com/main/plumbing/water-heaters/electric-water-heaters/richmond-reg-essential-reg-40-gallon-electric-tank-water-heater/6em40-d/p-1444452199797.htm", "thumbnail": "https://encrypted-tbn0.gstatic.com/images?q=tbn%3AANd9GcS1UPLEDa9j6XtYBtG6zYMOfob1KLQVUEWfug&usqp=CAU", "type": "image"}, "185": {"title": "Rinnai V65eN Tankless Hot Water Heater ...amazon.com", "url": "https://www.amazon.com/Rinnai-V65eN-Tankless-Heater-V65eN-Natural/dp/B0084CPEDE", "thumbnail": "https://encrypted-tbn0.gstatic.com/images?q=tbn%3AANd9GcR-z3qgMT0TbbwZ4yx5PxkG6A58NnaC4RGraA&usqp=CAU", "type": "image"}, "186": {"title": "Electric Tankless Hot Water Heater ...pipeworksservices.com", "url": "https://www.pipeworksservices.com/water-heater/photo-gallery/245355-5db85dca2c2c1photos.html", "thumbnail": "https://encrypted-tbn0.gstatic.com/images?q=tbn%3AANd9GcStQ-X0ZJrgtznImtLv1u7gAS_b28Dvf9NRcg&usqp=CAU", "type": "image"}, "187": {"title": "Bradford White RG275H6X 75 Gallon High ...totalhomesupply.com \u00b7 In stock", "url": "https://www.totalhomesupply.com/p/bradford-white-rg275h6x-75-gallon-high-input-hot-water-heater-liquid-propane", "thumbnail": "https://encrypted-tbn0.gstatic.com/images?q=tbn%3AANd9GcROkKi-Jd-ec2MnPfaEcsHoR2IJdrOYg-apsA&usqp=CAU", "type": "image"}, "188": {"title": "Ranck in Lancaster, PAranckinc.com", "url": "https://www.ranckinc.com/services/hot-water-heaters/", "thumbnail": "https://encrypted-tbn0.gstatic.com/images?q=tbn%3AANd9GcRhMITZPrIWpsZf4Jry5gdSWkNkiF6068FtRg&usqp=CAU", "type": "image"}, "189": {"title": "VEVOR 6L Propane Gas Hot Water Heater ...walmart.com \u00b7 In stock", "url": "https://www.walmart.com/ip/VEVOR-6L-Propane-Gas-Hot-Water-Heater-Tankless-Water-Heater/312426751", "thumbnail": "https://encrypted-tbn0.gstatic.com/images?q=tbn%3AANd9GcS0kk9Fc0Fk5b0iRaw9nP09kmqtWzNp6nEsjA&usqp=CAU", "type": "image"}, "190": {"title": "an Electric Water Heater Heating Elementthespruce.com", "url": "https://www.thespruce.com/replace-the-heating-element-water-heater-1824886", "thumbnail": "https://encrypted-tbn0.gstatic.com/images?q=tbn%3AANd9GcQE-anQjtNZ0qUXVYBFrQwR4-DxImu7gQB2IA&usqp=CAU", "type": "image"}, "191": {"title": "Rheem RCBH199DVLP Wall-Hung Combination ...centralplumbingandheating.com \u00b7 In stock", "url": "https://centralplumbingandheating.com/products/rheem-rcbh199dvlp-wall-hung-combination-boiler-hot-water-heater-propane", "thumbnail": "https://encrypted-tbn0.gstatic.com/images?q=tbn%3AANd9GcTDCIuM6FLLUfswEoEzGooW5TFhShiKmEYGLA&usqp=CAU", "type": "image"}, "192": {"title": "Is Your Hot Water Heater Noisy ...isaacheating.com", "url": "https://www.isaacheating.com/Why-Isaac/Insights/Home-Comfort-Tips/Isaac-Expert-Answers/Is-Your-Hot-Water-Heater-Noisy", "thumbnail": "https://encrypted-tbn0.gstatic.com/images?q=tbn%3AANd9GcQZQqNQXbp62wP67422yyHeQgbGqVnovlP8Vw&usqp=CAU", "type": "image"}, "193": {"title": "Hot Water Heaters | Albany, Syracuse ...getzerodraft.com", "url": "https://www.getzerodraft.com/hot-water-heater/", "thumbnail": "https://encrypted-tbn0.gstatic.com/images?q=tbn%3AANd9GcRNRbS2EE5JEXMX7fpAVqIVOeJRnljO6Am8Dw&usqp=CAU", "type": "image"}, "194": {"title": "Water Heater Services & Installation in ...radiantplumbing.com", "url": "https://radiantplumbing.com/water-heater-services-austin-tx/", "thumbnail": "https://encrypted-tbn0.gstatic.com/images?q=tbn%3AANd9GcT3xnJ91_0mwygbtGX1Cmd4TpzM0axx0E5BEA&usqp=CAU", "type": "image"}, "195": {"title": "Water Heaters Basics: Types, Components ...theplumbinginfo.com", "url": "https://theplumbinginfo.com/water-heaters/", "thumbnail": "https://encrypted-tbn0.gstatic.com/images?q=tbn%3AANd9GcS6OrUPI3wl6tF8MT-1EhixZQHk2P90sM54iA&usqp=CAU", "type": "image"}, "196": {"title": "KBAYBO Electric Instant Water Heater ...aliexpress.com \u00b7 In stock", "url": "https://www.aliexpress.com/i/32603543271.html", "thumbnail": "https://encrypted-tbn0.gstatic.com/images?q=tbn%3AANd9GcTCwRbziTZZrLLWLpURcQVpLN3JqNEPkMb4Lw&usqp=CAU", "type": "image"}, "197": {"title": "6 Water Heater Tips to Keep You in Hot ...angieslist.com", "url": "https://www.angieslist.com/articles/6-water-heater-tips-keep-you-hot-water.htm", "thumbnail": "https://encrypted-tbn0.gstatic.com/images?q=tbn%3AANd9GcQT21NuhVg_NpNqdBkd1v6OPOByRysaGt-2_A&usqp=CAU", "type": "image"}, "198": {"title": "Water heater cost: Find out how to save money", "snippet": "Does your present hot water heater still fall into the \u201cslowing down on the \njob\u201d camp? Call a reliable service person. If your heater's not leaking \nor ...", "uploaded": "21 hours ago", "url": "https://pembroke.wickedlocal.com/news/20201010/water-heater-cost-find-out-how-to-save-money", "thumbnail": "data:image/jpeg;base64,/9j/4AAQSkZJRgABAQAAAQABAAD/2wCEAAkGBwgHBgkIBwgKCgkLDRYPDQwMDRsUFRAWIB0iIiAdHx8kKDQsJCYxJx8fLT0tMTU3Ojo6Iys/RD84QzQ5OjcBCgoKDQwNGg8PGjclHyU3Nzc3Nzc3Nzc3Nzc3Nzc3Nzc3Nzc3Nzc3Nzc3Nzc3Nzc3Nzc3Nzc3Nzc3Nzc3Nzc3N//AABEIAHAAcAMBIgACEQEDEQH/xAAbAAACAwEBAQAAAAAAAAAAAAAFBgMEBwIBAP/EADcQAAIBAwMBBgMHAwQDAAAAAAECAwAEEQUSITEGEyJBUWEUcZEHIzJCUoGxocHRFTOC4RZy8f/EABkBAAMBAQEAAAAAAAAAAAAAAAEDBAUCAP/EACIRAAMAAgICAwEBAQAAAAAAAAABAgMREiEEMSJBcRNhFP/aAAwDAQACEQMRAD8Ac7+8hskUyZLOcIq9SaXNZ1mG3Ba5kyeojXyqTtveiylikzygBUHpuyazPV79ryZi0hZmO5ifM+ZrKmXbK+kNM/aW7STdb/CiLyWQEn6g/wBquWfbKJXCXttjP5oj1+vWkGJmKZHkcVKgON3HFO/54a7QORot5qf+r3b3qyEqXIQEY2qOgx8sUqySkXLFlLN/fND7LUltpQI5WR8gFV5J8+nnRSSe/NrLDbOywS+JldOQc8gZ5xyePlXUwpF3v6PrW/EN3G021UOQcnkZHtTBpmi2N67zTToO9YuOeoz1rP7ia1hYie48Q/KOMVcse0lrNHFam5NvsXavBIYeXPrzTEu+hf6Nut6ZpVpH4ZgQRyB1rLe1jqdVVo847sFfqaadWuLWC3BaUNKxwoUjJpO1B++1OLvvw+EHnyzTZe2BLQzLCTeXJclgZnxuPTxGrioAOKhtfEXYdGckfWrYHNQU9sqXo5C19tzUwWvMYNA8Tfa/rcY1u3sYWDtDHmYD8pPQfT+aSZZDCEkkZWJ5GP4p1+1vSdJRpdYgumi1FpRHLbsCRIcdRxxgefTj1rMe9Y4yckevWrcULimhNV32Mln8df6illaQZllOQrHoKvar2a1u1wt1BIEwSZIpVZc+XmMUS7DCzt44dWMyd8rgTDzGfD8/etUVIrg3Fs6b0kRZNxHDZ4IHuMD6ikZMzmtJF+HxprHyb7E3sl2Xtp9LE10QHOdssQ2uDjzPOfkaGdpJtQ7KyLLdRJe2bthZY22MP/YcitB0vTBZ6aYFfJDHJHFL2r9lBrsPd6lfyJ3Unh2pnI9M5/8AmKVGVq/l6HZcMvF0uxMPaTTdURlbSJZgoye9C7R+/XrS7GimSQ7Nm47tqjIUeg6mtCudEs9N0iW3s0PiK7mYgljuFJGqMmlaxYl/9tkPeceRNURayb4mXe56YIu0YSdOOmRVO9P36kfpFOmqaRBNie0O6QcmPPJHt6jilHV1RZo2jYkFOh6qQaZjrb0cNDbp2FgUewq+vNCdOmygQ/iGOKKIaia7KF6JhXDHxV0DxUbdaASj9rjrPrFpcxqR3tud2QeWBwf6YpMsbOa7mRIo3OT1CkitK7Vdm7vtE1n8CqGSIkPvbACn3/ajfZbsvPosGx4Q4zlnU7v4qtZeOJaOceHnfb6LfYXsrb6dp0qXkKO83DBlHSjlhFPp0LW0jAxoT3b7s+HyGParUBKjgcVFqWJI+C24dNpxULp17NuIULS9Ekcu0EBs7qEa3qdtpsEj3hHw5UCbcCRtPB4ANeS3BtE3bywH6jSj9ojySdnGZNoZpVLOCQSnp7844rrHO6SYnJk4y2hFOsCyvpDaLLJAkh7nvWIyueCR8q91a/8A9YlgmMAg7pNvL5znn2oK8bbsMw48i1chG83X92rTUJejCbb9mgac2nLBCZ7mAHZ1ebG36dKVe0fcS38j2rKyIQrMrbgxIPIP7UNjtXkICNGSfLeMmpYreY9/Aihj3ZkcA/hCDcT9M0Jx8XvZ5t6CltcHuInz4to56dP5o1p98s7CJvDIB9aULczgFYp1UD8rOAD+xopobTC/DTBQNp5Xz+nFKyYl2xkU/Q3qOK4brXSOGArluWqVIaaHZWfdgeEHjnK0etXWFVTaQvriq9vtH4RmiMEStjcevUVSv8EkM1usoLQjDfpxQm4jdTlgQR1zTXAgU7TwD0rjUrOK7t2jkIzjwt5il3gVPaLMPmuFxrtGaazqMMLFEi79x0jGML889KXrzs9qGr2yR3cs/ck7wnfKB6jyPrRjtDot1pFx99l4ZDmOX19j70ahZoUiYYH3SjAIBPAoT8GJyZqv8EYfZ+snj+FVycfiu2H8LVefsbb2s8Mc1rEocEvi4ZzjkY5Awc+dOXauWeWzt1gjLHvdxCkkHHyB4/xQ14jBBYRMu1vhwSMk4yWPU107rW9iOm9C43ZrS0OVgHyJJ/vQ69Eem3bbULIyruG3JePPKk+lNEx60u6ype6TBPMMn9BmvTT32dIVNNtBdtIjHGACOcURtdOe1u45FbIB5GQcihlgwjuiGJAIIOKnNwCM4Yf8qovf0cy0hvhKlcRSiNh5dR9P8V89y0WPiEx5Zi8Q/wA0H0LLq8nfyAhtoVuc/vRoMr3FrZDBu5n2jewAYk4A5pClq1LH91Dr6RrsDYUUSgk6AcnpxQuI4onZoCm9s8njimCAnCScBuD1yKtBUYDKj2NUxgjg4PSrMTFVHOR6V0gMqarpNvqVpJbzjwOOvofI/Oso1zVbrQdRk03Ub6CN4wCu/aA6+TDNbKGRyQH5/SfKkn7S+x//AJHpguIESS+tVdoE28yZH4M54yaFSn7DPvTehHftHfqB3BDxlQwZNmD8q8F9Nfus0/4hleQPLd6UCkhe2hghnhKyRoEdDGGKsBjHPvV/TjGI/ukKLuJ2lduPCfKp7hIKZLcMADS3rFyFnjI427k646r/ANijN5MFzzSnrIa7uo44Bulwc4NHGu+zr8BV5bz2dziaNkY8jPmPaod+VAwaNP2fvgi/ESAqOgznFd6doXfXyKcrHGQXb19qo/tGvZ0vGyP6GTs5pTWumRmYAyNltpH4c0vanZ38d8ZJFVlB3DPIOKb7i77rCggAdMc4FBr+/QMcNvY/hHpUEZrd8kad+PCx8WbFbMGk9iMH50ZtuV2A+IUO1G07qGWW3XknvB6g+f1Ga9+KWJobkEGKYdf0mrmY4chdTkN4Wq0Mjg8/OqKMso6DB96mTvY/9sjr0aiBk7xK455Pt1FfLDMMbZAw/S3+a+WZgPFE2fMipO+U44PHtRAJ3arsOuqyPeWLrBdHl1PKSH+xrN721n0shboruO4YHUYHn9a3sEMOmfnWcfazoLahbLNp7BLuIEybRzIp8vnSskyu2MxTVvSMi1O+eeYW9u2Wz4mx+H/ur2npDZweFcMR4nPU1DZ2cVmg3ZeRjwPNjTLpmhSXJWW8jIGcrH0+tS5LXpejSwYuH6ArWC+1KRjERHAejsOT8qILBHaxbAxDL1z505RWEcaqAmAOnFKHbM/DyBISN8nCjpz60l/NqUU9QnTFO+v5J7mRYWKhSRn1NU2SQyq5JJx6Uf07T7ZlG5OfMg9TRE6VEw8EzL/xU4rSj+cLWjHyZbt7bNVsdehhMdtdsO5K4EjggqfQg/zUkcEeZ9OZw8Ui95AwOeD5fsagCCRcMAeOm0YqCWxuYgklg4VoySsbfh59PSu2hJc0HUjDM1jeMRLE3B9aaYyr+Jeo86zbVLt5LhJZImgvY+HU/mx5g+dNfZ3WFuYhHIcOB50EFroZFRvfNSAMflUccgK561S1LVEsvu1YGY/l/T8686UrbPRFXXFFu6uvhlwMF/T0pcvkaclny2ecGo/i2dmdzkmunmyMevSs/Ll5s2MHjfx/QDLolo948ogQSYyGx0q2tqIlwOg6GrM0ipIGGPeqd3qccY4UuSeFFI7ZV0jy+lW2QsxAA5JrHde1o6p2iLIQYIvCvv6miHbrtVLcSSWVrJ0JEpQ8D2BpR0cBrh8+SZH1FX+Pg4zyoy/L8jk+EjlaJsb+tX4zVK2O6JG9uauxc0yVtETP/9k=", "type": "news"}, "199": {"title": "The best tankless water heater of 2020", "snippet": "The tankless water heater supplies hot water on demand. It uses zero energy \nuntil you turn on the faucet or shower. Not surprisingly, they're ...", "uploaded": "5 days ago", "url": "https://www.chicagotribune.com/consumer-reviews/sns-bestreviews-home-the-best-tankless-water-heater-2020-20201006-aoix2fcfprdero4lql45ey2xp4-story.html", "thumbnail": "data:image/jpeg;base64,/9j/4AAQSkZJRgABAQAAAQABAAD/2wCEAAkGBwgHBgkIBwgKCgkLDRYPDQwMDRsUFRAWIB0iIiAdHx8kKDQsJCYxJx8fLT0tMTU3Ojo6Iys/RD84QzQ5OjcBCgoKDQwNGg8PGjclHyU3Nzc3Nzc3Nzc3Nzc3Nzc3Nzc3Nzc3Nzc3Nzc3Nzc3Nzc3Nzc3Nzc3Nzc3Nzc3Nzc3N//AABEIAHAAcAMBIgACEQEDEQH/xAAbAAABBQEBAAAAAAAAAAAAAAACAAEDBAUGB//EADgQAAEEAQMBBQYDBgcAAAAAAAEAAgMRBAUSITEGE0FRYRQiMnGBoSORsQckQlJiwRUlU3Ky0fD/xAAXAQEBAQEAAAAAAAAAAAAAAAABAAID/8QAHBEBAQEAAwEBAQAAAAAAAAAAAAERAiExQRID/9oADAMBAAIRAxEAPwD0kFK0AT2kCtNaa01qQ7T2o7T2pDtK0FprUREpiUJcmtCFuQlyEuQkqRy5AXJiUDiorVp7UdpWkDtK0NpKArSJQEpi5RHuTbkNpiUIRKG0xcopJAxpc4hrQLJJ4AUkpKElc8O1+lTSuZhnKzAw06TFxZJGA/7gKP0Wpp+pYuoxF+JLv2mntc0tcw+TmkAt+oUVslRuKRKBxUly0rUVpByQmtNaj3KDKle0xtbF3jXkh3FgCv79EJm5Eur6q5w0yaPAwv4cp0Ykkm9WNPDR5ON35VRNObRO0MH4uB2omkkHJizMaN0b/T3QC36LrIGOmkEcYt5F8mhXmVWyM7EjDu7mEux21wDdov0JPKzeUnpkZXZ/V8nPGRjalhuxNQxHBszAS5jg6y17HeIIB+S1y5VpB7Q7HyYMg9y33iK+Lr/76KQu6ik6hlyxNY052uZcOJLMz/DYrflQA+9M6xtaf6R1PnwFrF1qrlTR4EGRmNDWvDCS49FJeggZFARHGGQxCqaOGDw+SrT+zADMiDZHtG3ew9RfQ0ue1ftXiZo/dm/hY1thjabvn4neZ/7+aydN1/IZqUJklaI5ZQ2UNO7rxyuM/p23+endb7aCQRY6HwQFyFxQFy7M4uWlajtK0hJuS30oi5A99NPyUnI9oO0GXDrM2JDRib3cj2k1vAHHPoSVm5Or5Od+JJkvbQpgoDcfHwoK32w0n23blwTMhy4mnbu6SNNCvzI/NcjhSZ1CNx7u6PI5I8+eVw58O3TjenonYzNlyMfKZLIXGJzaab4sHn6109F0Jeuc7H4MuBhSmZhZ3rw5rXfEeOp+y2cg74ntIJBaR7po/RdeMyMX1OJARbSCD0I8VV1FjcjEkhkFse0tcPRUez+AzS9P9mjhMLd7nbTJu6m78h8gp8yHvy1xmlYG/wALHUD80h5vnYufozxDPjmSHpFksr3h5H1Wh2fx587Px3NY0NY9sjq6cHqV1zNPxQXbot+/4u8cX34jqtCPbG2mNDR6Clj8Rqck5cgcVGXoC9bS9abcot6Zzks4l3qOR3ulAXqNzuFJG5oLrIBrpYRCCB8jZJIY3PZ8Li0Et+SFFu2izwhJ3PQF6zcrWMDFv2nNx4z5OkFrMl7ZaIx+xuWZXeAijcfvVK1Y6MvUb3rjcn9oGE0luNhZEpH8zg0f3WVkdv8ANk4gwYIz/U8vr7BGmR6IHUi3nyP5LyJ/bHXcnM7oZbYW3X4UTR+oKbIz9RyW7cjOyHg9QZCB9kWmR6rk5kGMCcieOIf1uAWTP2q0aIkHPje4dRGC/wDQLyyZltcA0Wf4vNV8Y8utWl7Vk9ptGxSRNqMFjwadx+yy8jt9o8bT3XtEx9Ii3/lS8wPCHoVasd5l/tGIa52NpZIH+rNX6BY7v2hatlPLYY8eChd7d36rmnWY3AniiqeDzL9FB0k/ajXZye81OYA+DA1g+wtZmTk5GVftM80oP88hP2KF5pRuKNJNaG/CAB6BHiybMkEk8ON8eiGuPJDjuHeOPlZSh8E2EY4CBopPayVdp/zFpWq53ksm/wB/H0Wju4CqojlPBWfFJtkNjg8FXpSs9jC6YMaLJdwmCrpKY8pJgLUT8lpHoqWEayAfRXQfBVMehO35JnjN9XXHhC0piSTVFSRwud8LXFZaC8hoJ8QLWll4MODpUDeTPKbdfgByR+Zr6INLwjk6lFFJHuaz35GE1uHgPqaCl1F3t+qlmO7dEz8OMgUKHU/U2fqn4PrLvjzSvkDxK3YtFA+MqV2BiQC3ua31KDjlXAtzLpazMSV4BqgUsvuhmd5E1sjarg0rEWo5DW7WQtsdLJKVEEmA8EX8uApMHR3SSGRpA2SDr4hSSZuo0XvZCwAdPRW9LyciaHKkjAdIHDa3oDx0VILj/9k=", "type": "news"}, "200": {"title": "Is A Water Heater Necessary To Own? - Emagazine.com", "snippet": "Heat pump water heaters have unique features that enable you to switch to \nusing electric heating elements automatically when hot water use is high \nand switch ...", "uploaded": "4 weeks ago", "url": "https://emagazine.com/hybrid-hot-water-heater/", "thumbnail": "data:image/jpeg;base64,/9j/4AAQSkZJRgABAQAAAQABAAD/2wCEAAkGBwgHBgkIBwgKCgkLDRYPDQwMDRsUFRAWIB0iIiAdHx8kKDQsJCYxJx8fLT0tMTU3Ojo6Iys/RD84QzQ5OjcBCgoKDQwNGg8PGjclHyU3Nzc3Nzc3Nzc3Nzc3Nzc3Nzc3Nzc3Nzc3Nzc3Nzc3Nzc3Nzc3Nzc3Nzc3Nzc3Nzc3N//AABEIAHAAcAMBIgACEQEDEQH/xAAbAAADAQEBAQEAAAAAAAAAAAAEBQYDBwIBAP/EAEIQAAIBAwIDBQQHBAcJAAAAAAECAwAEEQUhBhIxIkFRYYETMnGxBxRzkaHB0SMkcrIlJkJDUmJjFRYzNTZTgsLw/8QAGgEAAgMBAQAAAAAAAAAAAAAAAgQAAQMFBv/EACgRAAICAQMDBAEFAAAAAAAAAAABAgMRBBIhEzFBIlFhkRQFIzNx0f/aAAwDAQACEQMRAD8Az1lsz25/01/lWqvRJAmj2rHcrk/cxqb4ghBNpeW6FbaVcBScmNse6fTp5U+0dQ2gxnw5h186Tq4mzu69qWnj/f8ApQXGkQyxdlSAw3XqDSKHgDh+e6aS6sAWJ39nIyA+gOKsoRmBT/lHyryAMBu/NNHDElnd2PCOnvZSRQQLE/LHJ2VEqncMx6lsbHxI86A1HjvTZ4ZLcxNcwyoUkRYtmUjBB5iNjvU19ISf1gkkJLMyLg/4RjoPKpO+jLGBI3KyxvzOwOw8Rj9awnbh4OpptBCyCk+c+DoOmapo1m8Vxp/D9vbyxIUSQIiuqnqAQCfxpzb8WBn7VoRnAOJB+lTPCkaz3tqj55WbBIx4Vex6XEjBRPMfEEAn02rC3WdNpMmppoplt2v7AhxfZocSWtxGB1blVh+Bz+FGLxBAYBc2JS6ilYgur4EbBRse/Ox2qZ4ojW2vJIwc/swegB3z4AUr4yCghAN2hg2UDtYO1b129RJgS01aipxXhvn4KuzvbfUku7HUkj5blsFY3z06FW8dgflVFa2622nxQJI8qxx8okcgs3mcCuZRwySW1n7EckiAZYZ7SnfB8NsY9a6FoLTNpYE788mT2sddq1injkRsa3vAjtYWS7uJQOy8WD8Qf0pkpMkqxq4VyxxvuNzQwUGJyQD73WjLTAuYsDHaP50hZhWfRtHO05XbasrXbLc88ttOMXHiemCB4rjI9fGqnSpYLWzewuJkEyHMbZwJVO4ZfI0NJwbYiXMNxcx/Ehh+Iz+NfNS4amk0x7VLlJHVf3ZmXBX/ACE/4e/yNbqNkeXydK67SXJRi2kXccmLKI+KL8q8NOQoGAevlUxY6XcnSrV5JruCcxDnT27bH0OKxupNTs1LLeTMo6Byrem4zTGeDjuPqaQh46uB/tgy9GVVCg95x1qQDnnG/fTbiuSZ78tcj9ow5jSEthh8aStfJ6b9Nj+2joPBzYvbE/6grpXM3tAACR44rk2gzvDBDNEQHRgwz40/HEepkMPbKO7aMbUvqNPK1qS9hXWaadtmYmvHDgakcEHMI3HxNA8TTx6XqMWqJEJJ0s4lIZSykb428Rkml+p3Mtxl5cc2/RcZ78194qu4byJbi3nzGlvFGygj3s94699M0JwhtfjAUqtsYKXyVGn3es3tvFcRW1gY5FBH7u/w8fKvVhxFqK6p9Re3tQoY86pzJ0Bz4+FMOE5V/wB3rDcYCMDv0wxqaglRuLZnB7BMxyRjblNBTqLJ2OL7CcaoSdiceyZTnH1eQjpzHFEWh/eYv4z+dCqytaSBWUkEhgCDynHQ+BoizP7zF/Gf/ahu/l+hWK9LBXrN91xnurVzWb7ofhXTFDaNhJbqT1Gx376WTkXF2w3McB5euxfv+75nyr19aeG1ZYsG4ll9lCrdObGST5Abn4V59kttCkKMWCDdjuWPeT5k0PcJcCTWtFtL+8Et0ZG7IACvgAfOtIeFdFYKXs+b4u360TdNllOD6jzo22bKrVxhFrlB/kWx4UmF6XommQwusdogUDYZP60SNH01lLNZxlu/Od692bYjf4VujdnFabVjsB1rG87mAtoWlMN7GL0yPzpHxHoNhJZLaafyW05njY5LNkb93pn0qrzU/rt5HYQvdugIVwWJOCSSVXJx4c2KBxj7GkdTbF5UmBW3B8iwpm9jzy/9o/rX5eFbiG4V01GNc5Vv2J907EdfA0/026F7p8FwnZSVcqFPzNe5YxzKUChwcgkbVTqh3Nfz7+VnuLbZUtbq7tuVVJ3UgbuBsCT3kAY9KbWR/eovtD8zSBbme40+DUJogLxcieNAcDxx67j4mlmva7qQ09ToK811zZPsxzOV/wAo8aR6XVtW1+S93obKsjzrN/dwPGt58B8I/OvjQ83/AAzT4oc/1XVpU1y8Md3LHyTOqhJCOUdNvD3Rn4VRcI3LahZ3L3NxJMVlCjmfJG3n61z7V4o5uKNRDlwDLnlU43wM/jvVPwDJ9UbUbZHzzFJF5tyAMjH4igsi5QxHhkT9x9rQSGVBHnGAdz51tZSZVaA1iZ5CrO2TjA++t9PbsrV1blFKXcjKG0bCsPEUSjUBbHajIzWwJsTtU/rwS54fvDcy8kDOpBPQBWUDHxwT604u3KxcqHDuQiHwJ2B9OvpSbi9Vj4YvEUYVQgA+DLQsgRw6Y006GG3YGGMcsZHevdTGQgMMnvpVwxgaRZYH9wvyoy/3t5QenIflQ1RlGCUi28sGsm9pY+2J5pHUZbPXalev62OGUS7hhidnuBGA2w6SHO38NaaEzrw7bSBGaOK2R5OXqFCjuqb+k5LibhqO8tcosV4JCzEK3KA6tjx3YbCkOnHq5+Rjc1HB0FutJeItbj0mB/2fPJ7Mvudh4fE05c70t1S0gkJuHhSSZIzyc3TPdn1NNXbtnpBplBTzNZRz66GlveWlxd3AW8mkb6xGCVJHUFu5RgYGeuRVFol3pazXNtYMecnnxuwIGBkN3/CoriUsOKr07gMVYD/xFMuEW/pfHjCw+VXGPCeSpz3Zwip1U/sx8T+Vb2JwF+FB6iwK8u21EWTe78K0RkygtztRsbeJpdbnatWYzP7BCQMftGHcPD4n8Puoygi3JuZzcf3S9mPz8W/IevjSH6QWlj4cuSrkK0sWw8C6g1TRgKgVQABsAKmvpE/6ZuPtIv5xQkCeGG/oay+xX5UbqB/dZvs2+VLuFj/Qtl9itMbtGlieJN2dSo9RV54IT+iSOdLs4nRgjWoYN3HsUm+lGxlutAtEtouZ/rwYgfwv4/GrCxK2em21kSJRbxLFzFfewMZxWkt0vJgxx46e4KQlU3appjKmtm0Kl6Cs5lDL2tx4d1aSbrWN3MlvEZJmCIO8nr5Dzp0wOS8aYTi2ceMUbfMflWnDbSf7XiWJ1R2VwGIzjsk9PSl/Es00+vxz3KNHLJbrlWxkdp8Zx5Yozh91TWLRnZVUc2SxwB2TUfYoqLy3SIFkYl89pmOS1GWLjC/ClV7qVpJzRwyc58VGc/Ct9OaWRV/ul+9j+n/3SqiRlLFOWPsoRmT+0e5B5+flTKzjWJQFyd8knck+JpdYKqRhUUBfKmcJ6VoUFg7VM/SIf6sXH2kX861SjpUz9IW/DFzgE9uPYDP9taFlo14V/wCS2X2QppL74G+ScbUv4YtZ4tJtIZYysixjmXwonVbhbbCe0VLhto06tzdxxU8ESb7GV/AbO5eFm5sbqw7waFuCPq8hPUKT+FaLdfXwbgHKscA+ONs15uUBt5PJD8qXNBr7RXOF38+6hNWSJ7TMy8wRg4HmOlGKgAoDXS402QRKC5ZFGem7AZ/HNbN4BjHc1E5DxNNLNr+ZlK4yq56lc9a92hgW4iN0cQZ7ZPcK04msntrmxeVuZ5FftDvAIwfXJPrQ6Qi4KwMcCTsE+GakW3HLCtjGM3FPsVF3BHFbMUUACjtLOY0z1pfNcxF44c+lH6YfDxNRGbKey9ymMRpbZe7TGLurQoLB2pTxVA0ug3ZKKyKFJDdD2hTRTtSviRnfRrqIBmJACqPiKFlrgh9P1COOYQNC+MZCiZlHpg7fdVNposLxmW0tzAx94nDHB269ajWiPtc8pBHj3U70xyoOO/FZhucn5GPDrEaJahtjyb0x2cFe4jBoLTVW3s44mZcjO46bk0TzgHY0DIux/9k=", "type": "news"}, "201": {"title": "The Methane Math for Gas Tankless Water Heaters", "snippet": "Once promoted as a more energy efficient option for providing hot water in \nhomes and businesses than conventional tank-type water heaters, ...", "uploaded": "2 weeks ago", "url": "https://www.nrdc.org/experts/pierre-delforge/methane-math-gas-tankless-water-heaters", "thumbnail": "data:image/png;base64,iVBORw0KGgoAAAANSUhEUgAAAHAAAABwCAMAAADxPgR5AAABC1BMVEX////v5LD/AAD/5m/t4qf9+/Pu46328NZ/f3/u4qr+/vz7+Ov737j//Yf/5GwAAADfxqfatmn/+fn/9PT/u7v/i4uMioTo3q3/oKD/HR3/Z2f/rKz/wcH/PT3/b292d3z/5eX/lJT/g4P/VVX/7e3/29v/fHz/s7P/NTX/z8//TEz/mpqYlor/Jib/YGD/RUXoyl02Nja5tJcoKCilpaXV1dYWFhZhYmXLvFr/7nP/ERHZyGDj4+OUlJT43sGzpU9jWSuPgz8pIhA9Nxvp1meumkxPSSP/+3mfj0WyrFt6bTTHx8dKSkyrppHOxqHY1cfNo3/FlGy2c0+fYkDGknjq2dGyaT3MoIvWsKBhCkvOAAAGi0lEQVRoge2aC3ebNhiGFWVts2VbNpAaQELhJoSgwLy2q03SJm7dNmuyrsu6y///JRPgxPgSNyGQnu7kzckxWLIe3k+fLmAD8P/Si28X1TPwx+8W1Tfw+0X1DtycaqT+ypfbAo4Oj8bly3BWxgQAgTlfX6c6kFy9TE8bRYHUgHRm55q2Fjh8uf9qPNqc7KhGtLopKAGgUd2qrtX/DuQatABJq2oGVu1WUFWEUgAiVJ+X/4xModOPzgNHr9+8PX5TAdMwDEIvohp0QoQ9gCMWIDsGYYRLx1zADEQUpSyURUF4HJEgtFwAXAs4kcN9WwDXDDGBJqd5LjnzqRclS8DjGrj5CgAfS0gtLO3MAz5KfA1KZZZGVbhMnhJb+g4M3CzIaVBIdQqpchBDCG0VFiNDULXhRJwXDsOk4MgOlkJaOTwaTUZv1SeRiIFNjTRy9JybviWAkRKQRVx9IE0snobIYMDDQaFJyEKH+GVTkAaJL6HFAssAvpApMEyGdQ8DLbP5Uh/uvxzvDA/fTMbAgFxFCDosyTBPVTvA4VqYcd0mpUNIOUwBVjYEh4Ey42jMLXMGBsBPqK07IMYJ5MIMsAqyHkkgddW3S1k6fD0cTYabh8BINI9rXuA6POQYUMuiIlOnZT8BoDrVCSkILJwEAUt0nHk6Lq+fuxoIOQgtC8hMtcEtofo20ZkGsJUshbQaiNVgXJXLHaoBnKp34Gg0P9f0DRwdD4fDyb7ScP94OJns9w4c/3o4PhqOX787Ohy/Oz4e9w7cP1S2lMv94WR4ODns3eFPi+oZ+OKHRfUM/HJ0cPKk1snBreC2Tk9PB5VOT/dO+gc+3Xs2GDwupYh7z1eu7R0Dtxq6A7bSN00tAJ/MF3aiB1/P6f5GU/ebRRvb3fA2rqyvOgHe/zToAnjvDngHvAN+AUD9kzU6BhLPuV2gBmFM1y4xXfdhqG5eI7zGZtdACSsxeltAkNdEmJJgZXm3QJ36BTxX2jtQS3LYVM9AyeCC+gQGJF+gpUWPQAcXMC4aNGxaLox7AmoohlAyacx4mUuZTNCq2jcGOknq+a5AHnXNklXA1GcokcjK6nlVdgrkamKxMsI9K7ErHiSQSEZRBqFXV4mNzoABiVSzrpAkFBcdaGSYsCqBpuPeh6gbIPdSCBOZGBKZU5iljiIZRkVaTm7gHDhPbAmkVhk+gbDLjPJhI3ShMCTGrjr0JIczil9WvCHQUQmZR5SpVLGn5ihzDWLEeV53mQ0L0AA2PbYAOjYUnqAo9KZzixm6khEDQzOT9VooYMUVQqD6ktBNgMCCLiYuq3AhLJgREtdQTtyLZ6dB9QQWNKYCchMgh1HdcVWHUWoYqut80UyNejlsTnXoBkAQw3oYRC7FgjDPLBhfta+AK4itgKRM+yjDiGBaRpY4K2hlPa9JJO2B6tLdxBaugb11uwngh2nC4Hlu1R7bAT1ohBFCtpmu2y8BauSJYwXWuUfRGqhGNlVxtcX6jW/ODerkrjPlxUFroBoZsAjXmauvSzCJMklqnq23Dymg5iWbsjnNZWnN6/dmpsmLp9FvCdTEyoF3OdA+7+2WQA7NmKHgE9AVvLZAd9qOd8mYn2Wv34xne2DWiJYl5NLosC6uowRGjfJ2wEAteJ41Y+YW4U2oFoUNoN0sagdU90iJYeXNrSg0mXGxQ5MF5BfAeM5/O6Ba8gXzkVRrcBpGzeQnshyfQh1NEyqO5uPdDqjilCeYUEKIIUkx5zTKXM4uFgfAFiaItqtFZSe1vFAggZjnZl7sz00s0Ozw/lA2DanNk8CIcdcPzTki6w5I5r1EzJeeR4RHkNF8vzsg4GTBjdqwZQYSLu0JWCpQeboAzWPcI1BJ5yhMC3iZrgfc/e1RQ+9XAis5AttdAB/tbW3t1dpSR+8vBVZWqZeZNwPull9bDH5R2nlWAn9eC6ycShwVN3BYAXdKXRFYKqDJLJGKlVXWAh9fF1gpqXnhNWeaEvis0t41gdXQSBfv7a8EnOk6wDJ7jEtLuwfqag+wZn+8NktbAZF5WTTXO3w4973eJ8ZhU2tx62aaRw8bKg32/lR/t6GN2wAu6Q54B/xMwOt8y93JN/m7Vwc+6IIHwHYltYP5fXtejbc+/PHh3nYXAZ3p4GDp5zpqBn1aH+lnZ39+7BS3Ugo4vQjt7Oysf+DJYPD4SX34199nZ1d4SnIzHVT7mTqm+j8f/+3otyZr9HwwGOydP6boH6ekLefRnT6z/gPAxug0cD2GsAAAAABJRU5ErkJggg==", "type": "news"}, "202": {"title": "Water heater causes smoke in house", "snippet": "Like us on Facebook. By Chris Mays, Brattleboro Reformer. WILLIAMSVILLE \u2014 \nAn issue with a hot water heater was to blame ...", "uploaded": "1 week ago", "url": "https://www.reformer.com/stories/water-heater-causes-smoke-in-house,614790", "thumbnail": "data:image/jpeg;base64,/9j/4AAQSkZJRgABAQAAAQABAAD/2wCEAAkGBwgHBgkIBwgKCgkLDRYPDQwMDRsUFRAWIB0iIiAdHx8kKDQsJCYxJx8fLT0tMTU3Ojo6Iys/RD84QzQ5OjcBCgoKDQwNGg8PGjclHyU3Nzc3Nzc3Nzc3Nzc3Nzc3Nzc3Nzc3Nzc3Nzc3Nzc3Nzc3Nzc3Nzc3Nzc3Nzc3Nzc3N//AABEIAHAAcAMBIgACEQEDEQH/xAAbAAADAAMBAQAAAAAAAAAAAAAEBQYCAwcBAP/EAEEQAAIBAgQDBQUECAMJAAAAAAECAwQRAAUSIRMxQQYiUWFxFDKBkaEjscHRBxUzQmJykuEkUrIWJUN0hKLS8PH/xAAZAQADAQEBAAAAAAAAAAAAAAABAgQDAAX/xAAlEQACAgICAgICAwEAAAAAAAAAAQIRAxIhMQRRE0EiUhRhcQX/2gAMAwEAAhEDEQA/AOwQNDGSiMiOtksNgNthgiRI5tSFiHIFypsbYlXqZhSTpqbjuwZZAfd6EfK+CDmVRKV91NNrBR4efXEWJvpodoaVuSrUyo6ylVW/dNzck8/XCuXJqmGWZo4wVZ1IIY3Itvh5RZgk6hXIV/ocHWGK9I1VCETNCYTIC9gUA0ttv5ePPA1bSIk6vNM7EC4AF9rcvP8Ati8kgilFpY1cfxC+FmaZXRyQGSTiRpEC3c329LHE8vHe1xY2yrk59mBhkkScPoFOQyal/aWPLbxtilyuGklUSqkckxWxF7G/piOzcChnAE61MZF4yq7LsdiG9cPsoqIFp4TYEzKXIDEBmtsB49fniXz8csajYqmn0MKimkzCsq6KQBFqKW6qDZtr3v8A1DfHr11OsPssaycVCWMNPYmxAO9/X78Iu1mb1dHVCmhkEDIoeWoZNRTUAAqjl88SNdLVVUamTN3m4ilyshZBpFxy5cxtjLB4XyQuX2bRgdOps6ymlyjh5hJDTSEsDHqAbnzte+I9e0VHl7ymmmacO1yeETtv46QOfTEdDTTSbwxlh10i9vljJoFiN5pooz4PIL/Ib4veCLgoNWivDL47V9lNmPa8VkMUa0IPCcOjNIw3AI5LbxPXAkva7OplEaVQhXosagfU3P1wh4lGLAzF/DhoTf8AqtjaiDWbdQLfXBhjWOOseEPWPI+Drcq3x4BjJsY4REBkHK4YQZ2aOC9QrSpewtzGFhOMahddKQBclxYDG0Zg1H8XabK5NnnMR/jQ431OZ0r0zNBVU73HIygX/LEk+Q1jjuwqx6rxFBHzOFlZkVRGSJI+EbEktKo2Av442TEcb4NElPTy1arRpIjTEoBVBWUX2Pu3uPuw7ioZKTLoat6KSOa2lo0AOjfYhdj0G2+xwoytHoOD7LW0xNUxWSRSHkiXwG9t/TFTNUwjVCZndNAu6ndSfPryxH/0vMjKOjQixuHZGfpAhbirVmSN0qYtS6QQRpcX5n+Ly5YlYWkeOEI3eFLJzG1hK1/pil7XSiWSKP8Adipnt6F1sf8AtOJJWKU8Di9uBMD/AFX/ABxtgX4I2hJuCf8AZSU1F2zWihSny6nnheJXjuY9Wki4/eGEeYQZrLOsOY5QVZWsREDf6E3OOlpVtT0tEsbgkQhNJB32wtp9b5oagxoHLd2+6j0x38hN6xVsleZ82c+zCOKBAI8rq4SNi9VEV+7njOFvdJI9wX88WXbYmelplLqZqmfTot75seX/AL4YjDFLTS8KdCHRbFTtbYH8caT6Rf4OTZtnTzmdMI1kGoqzFQeVyLfnjBa6VqYzNGkf2mkAm/TCurzPJ5YaeDK45w+olUk0MByBvY3GF9TX+z0LxB2vxL95bXGMXBxlqyXd2O6asrKvMPZwLqRcKAOXr0+OC6mpmip6pY001EDLYEXs2JTsxULPmMyzhXDRErqFxzGH71LVOY5hTUwSNk0oCre+wA733YCklNwrpG+OLaUvbNENAKqpkeSaQmWUhlDdeZ+pGGYyClol9peM60FwWe4+OF2W1LNV7K11exu9+Z52+GHHaeqejoohGVInJR732uOeEm21VmjjNZNWI6jMYI864nAy55A37XQuobAbkEeOHMqB9do+JKvedxtpHMnAFN7ItEglVpnUkcXx898Gw1ivTBOGY3nuyhf8tge9jzvIxSk8ce/onzWm2yOz+UyZxOigkLTWAO++ksP9WF3sjQ9nAJYmWZ+Iul0IK3It87YJrH4+b1jxk/8AFAbwITSP9OPYc4U5LHStTyM4LSPMzA37xJ6X6+OPagnXAZLWMEVcOaUcVKlTUSxpEfcmfu7NvYeHK/zx7RV+XyzMMvqqGYsb6Yzdl28L4i5e0yUU1AtPTbUrHWOL9nIhtsB0Ow3vgvNu0WTZpoaooSCtmDmJCR6NcMD6YGLHpJMili+htmJNV20ySmkVQsLSTuANhsbH5jCjPqJp+01agMmrhcQLaxJCDbf0wujziLLs59upZXrIo4RHEtQ7FrHcgMdxbz8cbezddPmGfx1FXIXlmEim5O3cawHkLYfKrlZV4kXC69D6HJsz18OAiWAgOamndmWVSPc/+48k7O5jKCJKWqIbkRTu2n42xXfo2rpfY58tlj2gZnSRRt3mJIPnc/LFrzGF5k7YXwcUyfJcwo81DQ0VfIltLMKZwPuw7pMqzmhzarqjldQxeS66NJUjoeeOnuupSAxW/UcxhRX9nKLMB/iZqxj/AMy1vly+mOWNb7/Yd3rqQWfVlRDETUxtSuvuBoE974E4lH7VdoBOEiqDoO2vgDYelsdZfsPlJWymcEcmLA/hgih7K5XR994+Ow5GXkPgNsFqK6SBb9nIaibOaqUGGunrJX2KxU5WwHLphxlWU5rlVBV1GaUzwCVNEJYjVYkaiR0FsXtRUOshiy+SnhUEgcGMA7X254ke3ElStFETWSzCRzrupW2w2xMvIuVJDwxPI9bJaJmjmVoQpdjxArciCTsfK22PpJAkPshjKx6dOpV3H548jneJF06dwAbjoAp+/GC1k8evgyvDc7mJit/ljZTa6PSfjKTVq6BHyjVIxpqWrlS/d7hN/kMbRkVTpFsvmA8XUrb549kq6iRTxamd/wCaQnGh++oZt/XHbMdeLFfSNpyh1NiKJP56mL88G5HSilzmhf2ilf7Urpik1EXUjoLYUltfmfLBOSnRnNC3hOg39RgWdPGlB0Wf6F5qh4s3lknYgvEg4hJF7E/Oxx07SW96oJHgu2ID9HuuF60gkL7FRu0cIu2oxWN+W/dGK55aYSRtK00au1iHJ38vLG9JHjjaKyrbb5424VnMaGF9C1UDX5orrdfMjnjclUk0h4coYDw5fDxwDqDCee+FlbEK0FZ2ZUja5CqR9b41RV1uJxKtSocg6tIsOmAZ8/giYlE9oQyaS4O3ljHK01QdeLPm7PZQ0jgo6zP3tfE3t48+WJDtzSSUtJwjZoVmurmS7bg8xbbFL2jzPgTQPTqqTtHvJr5DoCDiP7R5guZ0DyLLxWW2plWy8j1xA23lSSKfGa3RNB/sxfpb7v7Y1y2vdbWO/PBNEKYzWq/2Wi5N7WsG+fLl1wdHWZfSyMGEbroAQol7MpG/u9TvzN7eeKpTp1R6jnrwkIr31ad7Yw1WWx2v0thxU5pFJSNH9s2un4TMAbA8N1/zb7t6eV98ezZpDMtQBNVfaBralG9+JYHvchrFv5eWApy/UHyS/UeZU1M1LT8URhTC1ywHlb0/tiSEghzoSEhVSpDbnkA1+uPc2qkqa1pad2Ebck3Gjc7fE7/HAL+61zv1xrF2jCGBxuTfZ1GbPI6LSaaalFMgCgREFpOQ90WI9T4Y0TZ3TTBnjcu6BSHnYoV3/dt7298Y1PZyI0aPT1MB93uK9iT6W2+eBKahNOpkkMCvqBEbDVpHxsPmTjVt9HlIKGb09bVwNWRpKBs40lbn4EfW2C5qmoq8zWGhN4EjssTSHYDwbmcLfaopGeR4ZHN7FkYKrfLBcFfl6Kzz0supT3VkqHLX8iBhWE3w1ZkrJfacu4xsFUawNA8edrb3vhn/ALOZdNTSVEzx02rZJI25A2NiSbH5DCkZ7RPxpKujkRmACMshIt5ktf6HAkM0U+uOOHiQX1/bSugBHM2XnhdUuQ7WMqbJqCRHZK1YIUFoi8l3c3N76r26cvHAXaimWDIaiOKnQl2UtMrqdgbBVtufU+G2AZyvGilVlullKQAMo8NzYc/E4PrZampoGjh4U1Q9pNAcM7EEHZRseRv9MTSg1LZD4uMi/wBICQsqurgqy2uD0540lluSwvsetsNpKDMoqpao5XVK7MDwzExuVINuXWx+uN5qK5Nf+5KnvRsu8Ld0liQRt0v9MPJy+kezHJ3YuFfEMo9n9nhLlgA5Bv17178+Q9MAaw2yADbffmcPZKuZYLvlE7M6SKTobbUwPUdLC3xwI1XN+tFrfYam24eNkNiLbW28d8dDZX+JymhSrAnBkNJxKdppiyowKxqvvSN4Dy8T+ONiB614Fq+LGlPEeK79EBPIeO4X5YOnqky6EV1RGOO66aaAHaNfD4dTz38ScNbk6Mc+bSJawZyRE8c1Pea3fdSS1zhVmc7Tsx4kyog21oLH4dcP4cmeqj4q0cFO7i5XWQSL89Pjy2vgaGCCOPTVzjRy0gMpa3PnsMbOzyCepzNJcB0ta4MagC/w54Mp8pmrJmFZMYUUbmU7Yd1c+X00BSCOFSFsDwg1x8Tc4SGtzAPJHBGXht3dgmi29xtbA6Z1Df8A2fikjANdQ6V5GNDqJHhhVUUNHQOY6qYS2IICk7b3tbG5ssro1aqabhKSSxkktz+7C+NsxzF0XLb6SbOxUKo9SR9+GatA6Cvasr4f2kNQWZrBUjQEeFhf8/HGeUtDLXpRwUKcEs3HYg622/e2xsoslihYVFbPrKuq6I0DAajbvW8z6DBeaZxl3Z2nSY9xZJRFampwGv8AxXNiBhNRk+T6syTL19n4ccqBpQp01Mg2IPLvbb2xl+o6Qe7LXp5Ctl/8sJZ+0BkCcPMoiAysONQuLeZIb128sEwZ/LKLJXZRK17e5NGPqDgWilwy+xgcniFtNbmK28Kt/wAcfDKT0zTMx/1P5jGhc3qNRDfqtrC/drCD8iox7Pm9TFTSyCmgOlbgpVqd7bWHXHbIWsl0TtX/AIjMHSSpkmp0YyNLO1zw0JVQfLVrb0A8MRua1z5jWyVD3CttGh/dXoPxPmTip7Qxfq/I6g3BM9QKVLH91FsT9CPjiMRbkDDeOrW3sXPK5V6P/9k=", "type": "news"}, "203": {"title": "Global Electric Water Heater Market Report 2020-2026 Featuring Key Players - AO Smith, Bajaj Electricals, Haier Electronics, Havells India, GE", "snippet": "Moreover, the replacement of existing water heating systems with compact \ndesign and more efficient systems such as heat pump water heaters ...", "uploaded": "4 days ago", "url": "https://www.prnewswire.com/news-releases/global-electric-water-heater-market-report-2020-2026-featuring-key-players---ao-smith-bajaj-electricals-haier-electronics-havells-india-ge-301146873.html", "thumbnail": "data:image/png;base64,iVBORw0KGgoAAAANSUhEUgAAABAAAAAQCAMAAAAoLQ9TAAAAkFBMVEUAg30Bg30AgHsTg31agXoAeXLRck/U4N8AhYEAfXbD1dTb5eSsyccAc2ybu7n///9ypqKUuLVEjIdlm5eYtLEognzDzsxglI8denN8paHm7OwAZ16owb+RsKxbi4XM2tn09fWIqKOIsKylw8GAnJcAVEm0y8lJjohhpaJImZcqjYp8tLOSwcCIeWfTb0psfG5A5FTnAAAAqElEQVQYlV2PWxeCIBCEF2xDUfAWaV6StNCy7P//u6Cn6HvamTMz5yyQP8DDSYpICUGMCERWUcg4z7Hg3NSRVFBmkBzUUVZxfWpa1mEvIemDkp0ZirQdtHDGRXRTxTBziXGUMOnYYKVNKpCp5vpNoC3ddICsMMZtUAgqJqZcsFmlIxhnlDEWuo1nHHJY7mEYPlZKn7jaY4HXtv9he4PaeSgggQex7/h8AH8pDK5mwSCuAAAAAElFTkSuQmCC", "type": "news"}, "204": {"title": "Commercial Water Heaters Market by Type, Liter, Rated ...", "snippet": "The global commercial water heaters market size is projected to reach ... \nHeaters in Applications With Low-Volume Hot Water Requirements", "uploaded": "2 days ago", "url": "https://www.prnewswire.com/news-releases/commercial-water-heaters-market-by-type-liter-rated-capacity-and-region---global-forecast-to-2026-301149476.html", "thumbnail": "data:image/png;base64,iVBORw0KGgoAAAANSUhEUgAAABAAAAAQCAMAAAAoLQ9TAAAAkFBMVEUAg30Bg30AgHsTg31agXoAeXLRck/U4N8AhYEAfXbD1dTb5eSsyccAc2ybu7n///9ypqKUuLVEjIdlm5eYtLEognzDzsxglI8denN8paHm7OwAZ16owb+RsKxbi4XM2tn09fWIqKOIsKylw8GAnJcAVEm0y8lJjohhpaJImZcqjYp8tLOSwcCIeWfTb0psfG5A5FTnAAAAqElEQVQYlV2PWxeCIBCEF2xDUfAWaV6StNCy7P//u6Cn6HvamTMz5yyQP8DDSYpICUGMCERWUcg4z7Hg3NSRVFBmkBzUUVZxfWpa1mEvIemDkp0ZirQdtHDGRXRTxTBziXGUMOnYYKVNKpCp5vpNoC3ddICsMMZtUAgqJqZcsFmlIxhnlDEWuo1nHHJY7mEYPlZKn7jaY4HXtv9he4PaeSgggQex7/h8AH8pDK5mwSCuAAAAAElFTkSuQmCC", "type": "news"}, "205": {"title": "Global Heat Pump Water Heater (Residential, Commercial ...", "snippet": "7.8 Above 150 Kw. 7.8.1 High-Volume Hot Water Demand in Industries is \nDriving the Market. 8 Water Heater Heat Pump Market, by Refrigerant ...", "uploaded": "3 days ago", "url": "https://www.businesswire.com/news/home/20201008005418/en/Global-Heat-Pump-Water-Heater-Residential-Commercial-Industrial-Market-2020-2026---ResearchAndMarkets.com", "thumbnail": "data:image/png;base64,iVBORw0KGgoAAAANSUhEUgAAABAAAAAQCAMAAAAoLQ9TAAAAQlBMVEVHcEwAAFAAAlf///8KG18KG18LHF8LHF8LHF8LHF8BFVyjprjT1d3z8/Xl5utiZ4t9gJzCw88sNWtOVH61t8WIi6TTyzmSAAAACnRSTlMA////o9X/HpPapNihBAAAAIZJREFUGJVlj9sSgzAIRLkoITH36P//aonaOm13hgcOMLsAmJx6Ea8Obi1ya7n6VT5az3l4wNxxtEV8iAOdAEmCUSsFb6ClHUfCUDJ6EAO1pjgYqSaUE2AULm9gJ5m4T4BHshMNnbccj8yt8EYKTmg0sbZn3tFsLXigYMazrvC/0f+f+37/BUADBjZT/lY/AAAAAElFTkSuQmCC", "type": "news"}, "206": {"title": "How Solar Water Heaters Can Save Your Household Money", "snippet": "A solar water heater is a system that uses the sun's energy directly as a \npower source for heating your domestic hot water. Just like solar PV, ...", "uploaded": "3 weeks ago", "url": "https://www.capegazette.com/affiliate-post/how-solar-water-heaters-can-save-your-household-money/208813", "thumbnail": "https://encrypted-tbn0.gstatic.com/images?q=tbn:ANd9GcS1DVAhHH99-1OFU1I5Nk7hSrHBs8W91_UlD78E6wgM-mHbNBvf9EXHCtw&usqp=CAI&s", "type": "news"}, "207": {"title": "The global heat pump water heater market size is projected to ...", "snippet": "Factors driving the growth of the heat pump water heater market ... to low \nhot water requirements in comparison with commercial buildings such ...", "uploaded": "2 weeks ago", "url": "https://www.globenewswire.com/news-release/2020/09/23/2098141/0/en/The-global-heat-pump-water-heater-market-size-is-projected-to-grow-at-a-CAGR-of-6-8-from-2020-to-2026.html", "thumbnail": "data:image/png;base64,iVBORw0KGgoAAAANSUhEUgAAABAAAAAQCAYAAAAf8/9hAAABkElEQVQ4jc2SPWhTYRiFn/Pdm+xZOuhWDVKI6WgjdYkOUUQaRKyDTv6hLoKLujhUXJ1SaDsFnUU6WBeHVrSDICYFBx0bqlPXW3PvdxxEECzxb/HM5zy85/DC/6F7Dn8eIQCo/mzjnAIPbe72WrWl3wl3XjcvSuG+IzfTEDwOGpNYmFzpnXb0pd6Jyc3dgvOvmnstLUq0ACHGAzF9HO0uuJBCS0nSq69sXACYrc21Z2tzbYD59eZ5K/QlHTcUxl2RP9J3+sTy22q5lN6WdDACspard55+LpEx3VkbC4RTIEzsB/IHV6dWPwCk9ef9WwG1AbBlnMvKI8VWEm0I2NqyyIAUwkSk3O2sH0P2kyA0Axw2NAihijUYRq70W/VF8liJeVK50XixZA8vC28K7xc+JJhCzKSkpbPDL8M9oYgf+yfr2z+OFiAzFsD1xup74AxAZ226UpTTfTaf0ndHDwyAwW6rR3kHfn6Ra0debgNv+NZphCKZQaMsIwFB/wiI0Tskoxy/AFhkLvz3FzgoSzy6wlf+M6NcRQC3LwAAAABJRU5ErkJggg==", "type": "news"}, "208": {"title": "Follow a fall check list | Columnists", "snippet": "Be sure to have any chimneys on your house checked and cleaned even if you \ndo not burn wood; the furnace, hot water heater and dryer vents ...", "uploaded": "12 hours ago", "url": "https://www.kpcnews.com/columnists/article_c4dafc2d-c97d-50dc-ab22-052e7184c7aa.html", "thumbnail": "data:image/jpeg;base64,/9j/4AAQSkZJRgABAQAAAQABAAD/2wCEAAkGBwgHBgkIBwgBCgkLDRYPDQwMDRsUFRAWIB0iIiAdHx8kKDQsJCYxJx8WLT0tMTU3Ojo6Iys/PT89QzQ5Oi0BCgoKDQwNGg8PGjclHyU3Nzc3Nzc3Nzc3KzcrKysrKzc3Nzc3Nzc3KzcrKysrNzc3KzcrNysrNys3NzcrNzcrN//AABEIABAAEAMBIgACEQEDEQH/xAAXAAADAQAAAAAAAAAAAAAAAAADBAcA/8QAIxAAAQMDAgcAAAAAAAAAAAAAAQIDEQQFBgBhEhMhMUFRof/EABQBAQAAAAAAAAAAAAAAAAAAAAL/xAAWEQEBAQAAAAAAAAAAAAAAAAAiABH/2gAMAwEAAhEDEQA/ALLcq0UNOHS1ljsqCYQmYnydta21yLgxzm28mQJ4YWmJO3saWNioSTAz5IJmA+vp90RNopgEp4s+IT2BdJ0jFbf/2Q==", "type": "news"}, "209": {"title": "Tales of Resistance: My Kingdom for a Water Heater!", "snippet": "When I tried to improve things by heating water in a pot, the voice became \na chorus of raucous laughter mocking me. I felt miserable, defeated, ...", "uploaded": "1 week ago", "url": "https://venezuelanalysis.com/analysis/15013", "thumbnail": "data:image/png;base64,iVBORw0KGgoAAAANSUhEUgAAABAAAAAQCAMAAAAoLQ9TAAAAb1BMVEX15eS3Pjdmg8VVd8CDm9CvIyD////9+flhf8S4QDnt0c+0LiVffsPy9PpHbb2uDADp7feBmM+mtty8SULkvLqzweHf5fO/VE746+qUqNaardjR2e17lM3cqqfapKLGa2bSjorGeHfg2ePDzuexJBlcwmCgAAAACnRSTlP7////ODj/++/vkYHTFgAAAKdJREFUGJU1zlkOgzAQA1BnAgaysLXsUIrK/c9YSFr/WXqaMdJChXB7UJosQez2ycrw0/sc1kbwerAnZwdy+IOSXgvembERtCspAvXm8AO95+IwVpmpsAUwdRTwuMhuAyg1PzA3OYcb+HrtiJ1HuKC7ZWFfEifGe2QrjdMzGwe1M7yorw3a1x2UJRTbhpMTN5O4NnCMQMRpjYIv8wN3cqSwxwVqHXvyBTCsC61iozivAAAAAElFTkSuQmCC", "type": "news"}, "210": {"title": "Asia Pacific Commercial Water Heater Market to record substantial gains by 2026", "snippet": "Growing requirement of hot water to address the peak hour needs across the \ncommercial building infrastructures will augment the gas water ...", "uploaded": "1 day ago", "url": "https://www.fractovia.org/news/asia-pacific-commercial-water-heater-market-to-record-substantial-gains-by-2026/13465", "thumbnail": "https://encrypted-tbn0.gstatic.com/images?q=tbn:ANd9GcTWrVxLK9aJLHX695ef1SWwAI65_L8WPowYb680keLynpe_I9-_T-ggjAQ&usqp=CAI&s", "type": "news"}, "211": {"title": "How Solar Water Heating Saves You Money", "snippet": "The idea behind solar water heaters is pretty simple: Sunshine that hits \nwater in black ...", "uploaded": "1 week ago", "url": "https://greenerideal.com/guides/how-solar-water-heaters-save-you-money/", "thumbnail": "https://encrypted-tbn0.gstatic.com/images?q=tbn:ANd9GcStwgwZ647jWNrH52zWWrZQ8I1YvpP_AYMhOAN_FjYId73WUJgxMuB0c2M&usqp=CAI&s", "type": "news"}, "212": {"title": "Intellihot donates tankless water heaters to help the homeless", "snippet": "GALESBURG \u2014 Intellihot, a commercial tankless water heating manufacturer, \nis helping to bring hot showers and laundry facilities to the ...", "uploaded": "1 week ago", "url": "https://www.galesburg.com/news/20201002/intellihot-donates-tankless-water-heaters-to-help-homeless", "thumbnail": "data:image/png;base64,iVBORw0KGgoAAAANSUhEUgAAABAAAAAQCAYAAAAf8/9hAAABs0lEQVR4AWL4//8/RRjO8Iucx+noO0MWUDo16FYABMGP6ZfUcRnWtm27jVPbtm3bttuH2t3eFPcY9pLz7NxiLjCyVd87pKnHyqXyxtCs8APd0rnyxiu4qSeA3QEDrAwBDrT1s1Rc/OrjLZwqVmOSu6+Lamcpp2KKMA9PH1BYXMe1mUP5qotvXTywsOEEYHXxrY+3cqk6TMkYpNr2FeoY3KIr0RPtn9wQ2unlA+GMkRw6+9TFw4YTwDUzx/JVvARj9KaedXRO8P5B1Du2S32smzqUrcKGEyA+uAgQjKX7zf0boWHGfn71jIKj2689gxp7OAGShNcBUmLMPVjZuiKcA2vuWHHDCQxMCz629kXAIU4ApY15QwggAFbfOP9DhgBJ+nWVJ1AZAfICAj1pAlY6hCADZnveQf7bQIwzVONGJonhLIlS9gr5mFg44Xd+4S3XHoGNPdJl1INIwKyEgHckEhgTe1bGiFY9GSFBYUwLh1IkiJUbY407E7syBSFxKTszEoiE/YdrgCEayDmtaJwCI9uu8TKMuZSVfSa4BpGgzvomBR/INhLGzrqDotp01ZR8pn/1L0JN9d9XNyx0AAAAAElFTkSuQmCC", "type": "news"}, "213": {"title": "Global Electric Water Heater Market 2020-2026 by Product ...", "snippet": "Moreover, the replacement of existing water heating systems with compact \ndesign and more efficient systems such as heat pump water heaters ...", "uploaded": "2 weeks ago", "url": "https://www.businesswire.com/news/home/20200929005733/en/Global-Electric-Water-Heater-Market-2020-2026-by-Product-Type-Tankless-Water-Heater-and-Storage-Water-Heater-Application-Residential-Commercial-and-Industrial---ResearchAndMarkets.com", "thumbnail": "data:image/png;base64,iVBORw0KGgoAAAANSUhEUgAAABAAAAAQCAMAAAAoLQ9TAAAAQlBMVEVHcEwAAFAAAlf///8KG18KG18LHF8LHF8LHF8LHF8BFVyjprjT1d3z8/Xl5utiZ4t9gJzCw88sNWtOVH61t8WIi6TTyzmSAAAACnRSTlMA////o9X/HpPapNihBAAAAIZJREFUGJVlj9sSgzAIRLkoITH36P//aonaOm13hgcOMLsAmJx6Ea8Obi1ya7n6VT5az3l4wNxxtEV8iAOdAEmCUSsFb6ClHUfCUDJ6EAO1pjgYqSaUE2AULm9gJ5m4T4BHshMNnbccj8yt8EYKTmg0sbZn3tFsLXigYMazrvC/0f+f+37/BUADBjZT/lY/AAAAAElFTkSuQmCC", "type": "news"}, "214": {"title": "Can Do Plumbing Offers Water Heater Installation Services in ...", "snippet": "They can install a hot water heater in Lago Vista, TX and neighboring \nareas, such as Leander, Point Venture, Cedar Park, Jonestown and Marble ...", "uploaded": "3 weeks ago", "url": "https://www.streetinsider.com/Press+Advantage/Can+Do+Plumbing+Offers+Water+Heater+Installation+Services+in+Lago+Vista+TX/17364708.html", "thumbnail": "https://encrypted-tbn0.gstatic.com/images?q=tbn:ANd9GcTg6OCMLdJLyfrbkrAQTEcmWTnUxhj55NmkIeucPbyQ5LxgerKIXVzRNe0&usqp=CAI&s", "type": "news"}, "215": {"title": "SoCalGas' energy efficiency programs a win-win for ...", "snippet": "Hot water leaks cause increased demand on the water heater, which increases \nnatural gas use. One drop of water per second can waste 500 ...", "uploaded": "2 days ago", "url": "http://www.oc-breeze.com/2020/10/08/188485_socalgas-energy-efficiency-programs-a-win-win-for-customers-and-californias-emissions-reduction-goals/", "thumbnail": "data:image/png;base64,iVBORw0KGgoAAAANSUhEUgAAABAAAAAQCAMAAAAoLQ9TAAABDlBMVEVHcEypp4x5dU08c5mYmqCIc3FlfY37/v+4s6s6aoXPu8H///+QVlecfotHirZzZFOmYWGUf5uHNjxAgqxlTjeIdmiRdX6rnn+XfF1peoagg6aBZIxqPzCUqFRrVXdorMR5bGqGrb1mp8C+fZt2WUd6orG4eZegh2VSdIt8aUtQdIpgb1ycjUuOaUFOanhORUGjf1OHkHGLhlevaXNJb4iXfTpdURdsSBE6RU1KNiI7IgZ6eR1/eniCmq2Ickp1azNiWSdvYRmMVAknYoeQYQc1eqFueU6Amx1Nlp+zX4TFmSRHlLJmZomiTXiNmCmVsEhWqslhi6qInEukg16aYGSNlptQQys+TmCcrbpShGdOhihZAAAAKnRSTlMAVfH5KJGOChn8NALRl8vRt7TnztOqs6fbv8Dk/tL64UFp+fj+h+ry7P5h8OGgAAAAq0lEQVQYlWNggABFVQYkwKHGJa/EJcuIEFH2DPAO8meB8tgFpeV8Az3cZYR42MEC3CxSuro+ei5OAjAlDMKc2l6m2px8cCPYjLR1dAzt2eACrEZupjqGDqxwATHjEINgXWNeuDOctcIMDCxcOeECzPp6Wlpa+sxwLRqhllZWlraSMD67OmeEjY2tngRchYKZRXikvpkIXEDc3Nra3M/Rjh1uqiiTpgoTP9i3AIl2FRSa9JWLAAAAAElFTkSuQmCC", "type": "news"}, "216": {"title": "Home Depot up to 35% off smart thermostats and water heaters sale", "snippet": "Home Depot up to 35% off smart thermostats and water heaters sale ... \ndirectly adjacent to your shower, sink, or wherever hot water is needed.", "uploaded": "4 days ago", "url": "https://9to5toys.com/2020/10/07/home-depot-thermostats-more/", "thumbnail": "https://encrypted-tbn0.gstatic.com/images?q=tbn:ANd9GcR3n_KQXaMq3Wi9yn2zyzNR3ciehW7SpcBJKb1qwSzQDbaEsYVx-JGHQYE&usqp=CAI&s", "type": "news"}, "217": {"title": "Electric Water Heater Market- Industry Outlook, Size ...", "snippet": "Growing consumer awareness toward operational benefits of advanced heating \nsystems along with improving quality standards will stimulate the ...", "uploaded": "4 days ago", "url": "https://www.eturbonews.com/897786/electric-water-heater-market-industry-outlook-size-subdivision-share-growth-prospects-key-opportunities-trends-and-forecasts-2026/", "thumbnail": "https://encrypted-tbn0.gstatic.com/images?q=tbn:ANd9GcTHStyTxgsOrdbbxa0XZKlUe5ZjeQ4c2ouy3dLXbgjXfd13bhRMUq2mv9w&usqp=CAI&s", "type": "news"}, "218": {"title": "Chief Zinniel has fire safety tips", "snippet": "\u2012Keep at least 3 to 5 feet clearance around your furnace and hot water \nheater (no clutter.) \u2012Only use UL approved space heaters and ...", "uploaded": "1 day ago", "url": "https://www.montenews.com/news/20201010/chief-zinniel-has-fire-safety-tips", "thumbnail": "https://encrypted-tbn0.gstatic.com/images?q=tbn:ANd9GcTtEwS6YLx0oVQ6MoFF8sDGIgi_lHpwJhN2mbV4ROgHXnhXXkSlTnWG5Yw&usqp=CAI&s", "type": "news"}, "219": {"title": "Wes McElroy: It's time for the NFL to adopt a bubble defense", "snippet": "... when you sleep through the alarm, get out of bed and stub your toe, \nonly to find the hot water heater is broken and your car has a flat tire?", "uploaded": "18 hours ago", "url": "https://richmond.com/sports/wes-mcelroy-its-time-for-the-nfl-to-adopt-a-bubble-defense/article_f436433f-95a2-5d0c-9264-235b7c6b9abe.html", "thumbnail": "data:image/png;base64,iVBORw0KGgoAAAANSUhEUgAAABAAAAAQCAMAAAAoLQ9TAAAARVBMVEUAAAATEhIdHRxEQ0PY19diYWGIiIj///+/v7/Kysrk4+OwsLDQz89UU1Pq6uqko6P19fVvb26Af3+Yl5ckIyMNDAs1NTX8cdj1AAAAFHRSTlP+/fz//f7+//7+/////////////hdgVI0AAACGSURBVBiVXY9JFsMgDENNHRCTE4a29z9qzZBFow1PH0sYIhUfwBmMt7TEKACsB64F0ptIKOEE8p6h5hmRlPjlLfIApNEd2uB6goQwfcAEn74reowDlHI/K3cEqPTXEUfPBkFw6IHXAickZSYHuOlrk+Za/TJ0TGX0W0NVW+dinY34eaeb/gDZQwWslMUTIAAAAABJRU5ErkJggg==", "type": "news"}, "220": {"title": "News briefs: Oct. 11 | News | carolinacoastonline.com", "snippet": "... also permitted for this pickup event, including refrigerators, \nfreezers, washing machines, clothes driers, dishwashers and hot water \nheaters.", "uploaded": "12 hours ago", "url": "https://www.carolinacoastonline.com/news_times/article_19d84662-08b6-11eb-9f57-db23f0b2eb03.html", "thumbnail": "https://encrypted-tbn0.gstatic.com/images?q=tbn:ANd9GcSoNnKCJABItfNUe6yJG0LGBlGAox-7-fwTAi0Qwn9vYKWig86kSNG8oa0&usqp=CAI&s", "type": "news"}, "221": {"title": "Roaches, more roaches, no hot water: Restaurant closures, inspections in San Bernardino County, Oct. 2-9", "snippet": "... partial closure: No hot water. The store was still permitted to sell \nprepackaged food. Reopening date: Later that day after the water heater \nwas ...", "uploaded": "1 day ago", "url": "https://www.sbsun.com/roaches-more-roaches-no-hot-water-restaurant-closures-inspections-in-san-bernardino-county-oct-2-9", "thumbnail": "https://encrypted-tbn0.gstatic.com/images?q=tbn:ANd9GcTVWh85IoP6hhuUf13nrz49xqPVhTpRB2xgGVYDGzBJP9u5HnjVeArzWeE&usqp=CAI&s", "type": "news"}, "222": {"title": "How long should a roof last?", "snippet": "Asphalt shingles get very hot in the summer sun and this heat ... Many \nnewer electric water heaters have a vacation mode which sets the ...", "uploaded": "1 day ago", "url": "https://advertiser-tribune.com/news/281910/how-long-should-a-roof-last/", "thumbnail": "data:image/png;base64,iVBORw0KGgoAAAANSUhEUgAAABAAAAAQCAMAAAAoLQ9TAAAAM1BMVEUrhUD8//3I4M5fpG+Hu5OTwp7v9/HV6NlSnGRFlFhtq3ugyap6s4fi8OWt0ba62cI4jUwv5xtUAAAAa0lEQVQYlYXO2QrFIAwE0ExWtdv9/6+9qVpoodB5MMMBo0QvqWOsTUQ0y4IBvDni7AdkQGVQZAmsHQollCyOZS7jflkY/AC1wAP2tqPeIYqhkZldgIyd5wRh+l1bO2i+6dsN3EkB7T+b8yN//gkBsS0RH0kAAAAASUVORK5CYII=", "type": "news"}, "223": {"title": "The Best HVAC Company 2020 Results | RTD The Best 2019 Winners - Home & Garden | richmond.com", "snippet": "... boilers and furnaces, hot water heaters and humidifiers. Customers love \ntheir fair prices, knowledgeable staff and efficient workmanship.", "uploaded": "12 hours ago", "url": "https://richmond.com/rtd-the-best/home-and-garden/the-best-hvac-company-2020-results/article_84cd0df6-0b0c-11eb-916c-d7a44408f759.html", "thumbnail": "https://encrypted-tbn0.gstatic.com/images?q=tbn:ANd9GcTM2y3BjXBFrrfb5cegdzUXnF3rvzets6yj-mWW9YWo7QDqHdKBfj2NDY8&usqp=CAI&s", "type": "news"}, "224": {"title": "Home Efficiency 101: Appliances, Thermal Envelope, Lighting, Plumbing, & More", "snippet": "Water heaters and fridges are a bit more complex, but basically the same \n... Water heating, refrigeration, and HVAC (heating, ventilation, and \nair ...", "uploaded": "3 days ago", "url": "https://cleantechnica.com/2020/10/08/home-efficiency-101-appliances-thermal-envelope-lighting-plumbing-more/", "thumbnail": "https://encrypted-tbn0.gstatic.com/images?q=tbn:ANd9GcQz0Odj86lhLkoPZXzbQ7K3jA_zPgDD4FMvA5-PRPXhJxHQ_26M5sikMAc&usqp=CAI&s", "type": "news"}, "225": {"title": "Soaring Demand Drives Gas Hot Water Heaters Market ...", "snippet": "The Gas Hot Water Heaters Market research study analyzes the market \nanalytical and statistical research techniques to harness and elucidate \nthe ...", "uploaded": "1 day ago", "url": "https://prnewsleader.com/uncategorized/86837/soaring-demand-drives-gas-hot-water-heaters-market-growth-during-the-forecast-period-2020-2025/", "thumbnail": "https://encrypted-tbn0.gstatic.com/images?q=tbn:ANd9GcSpv-tO6Urpo80_ayPT15S-s9slXrmTKgsjUGx7w58IQ_8WCx06r4pTHmE&usqp=CAI&s", "type": "news"}, "226": {"title": "Berkeley Heights Municipal Complex Update Ending Week of ...", "snippet": "Industrial Cooling Corporation installed HVAC diffusers and finishes, and \nperformed pre-startup for the VAVs and hot water heaters; Epic ...", "uploaded": "20 hours ago", "url": "https://www.tapinto.net/towns/berkeley-heights/sections/government/articles/berkeley-heights-municipal-complex-update-ending-week-of-october-9-2020", "thumbnail": "https://encrypted-tbn0.gstatic.com/images?q=tbn:ANd9GcTlS3xNxh2nomvsJNJeIbujML49PhVHbI_xTe-4nH_ieBNM6Uu1KHYqirw&usqp=CAI&s", "type": "news"}, "227": {"title": "Nearly new (used only 3 months) on-demand water heater $625 - Gig Harbor, WA", "snippet": "... hot water even in low demand situations; Recirculation Pump Kit-Ready \u2013 \nProviding faster hot water at the tap and savings of up to 12,000 gallons \nwater/year ...", "uploaded": "21 hours ago", "url": "https://patch.com/washington/gigharbor/classifieds/for-sale/175400/nearly-new-used-only-3-months-on-demand-water-heater-625", "thumbnail": "https://encrypted-tbn0.gstatic.com/images?q=tbn:ANd9GcQcDrS-2AYBwzBRqPcf-vQg4KXUXyPrZQsE2OQ6yLCec6eizw-QTcx8Eo4&usqp=CAI&s", "type": "news"}, "228": {"title": "NJBPU Launches Campaign Promoting Opportunities from ...", "snippet": "Free home improvements may include efficient lighting, hot water \nconservation measures (water heater insulation, energy-saving \nshowerheads ...", "uploaded": "1 day ago", "url": "https://www.tapinto.net/towns/camden/articles/njbpu-launches-campaign-promoting-opportunities-from-new-jersey-s-clean-energy-program-that-save-residents-money-and-reduce-energy-use", "thumbnail": "data:image/png;base64,iVBORw0KGgoAAAANSUhEUgAAABAAAAAQCAMAAAAoLQ9TAAAAMFBMVEVHcEyezFe22oy62Y6iyGuSw0a1yYSv03ii0F+JxTSLxjy+3puMxUG63JObz1Wbzlyx/VUfAAAACXRSTlMAjenzM4MIxamwnTGlAAAAT0lEQVQYlZXN0QrAIAgF0GzV5s30//+2VTBwe4hdfJADXkP4hrAiIjQhQzAGjDwhqekgM03PWWWurueGtoVjC/EntHdHBPzbS/h0UIjK2jruCwL5e0CLvwAAAABJRU5ErkJggg==", "type": "news"}, "229": {"title": "Discolored water at elementary school: Cumberland County restaurant inspections", "snippet": "--Observed standing water on the floor near the hot water heater. \n--Observed an accumulation of grease in the hood above the cook line.", "uploaded": "2 days ago", "url": "https://www.pennlive.com/restaurant-inspections/2020/10/discolored-water-at-elementary-school-cumberland-county-restaurant-inspections.html", "thumbnail": "https://encrypted-tbn0.gstatic.com/images?q=tbn:ANd9GcSHvL7KBUwYo_H9z1QxQkIsccIA6DwSPBCQD7wtOAz2-vXszQtp8sfiOeI&usqp=CAI&s", "type": "news"}, "230": {"title": "Pueblo D70 bond project: $1.9 million earmarked for Avondale Elementary", "snippet": "Replace domestic hot water heaters. The current electric units are old and \ninefficient, and would be replaced by high efficiency natural gas ...", "uploaded": "3 days ago", "url": "https://www.chieftain.com/story/news/education/2020/10/07/after-50-years-avondale-elementary-needs-many-upgrades-and-repairs/5910135002/", "thumbnail": "https://encrypted-tbn0.gstatic.com/images?q=tbn:ANd9GcQ8KRtcVYC9zOszcp-3MpfDCaTg0AK4mvNEp0Rv1LyawAMLs2bVenXQ-ZI&usqp=CAI&s", "type": "news"}, "231": {"title": "Trustees hear updates on Schiffer, Early Building projects", "snippet": "Heuck said the Early Building project is to replace two boilers and a \ndomestic hot water heater. He said trustees will be asked to award the ...", "uploaded": "1 day ago", "url": "https://sheridanmedia.com/news/30908/trustees-hear-updates-on-schiffer-early-building-projects/", "thumbnail": "https://encrypted-tbn0.gstatic.com/images?q=tbn:ANd9GcTGMIGsyuv89Z0z2FcVl4UK8jowRw200wNHeUQPIvfbnWgsCI9gCaGzPjs&usqp=CAI&s", "type": "news"}, "232": {"title": "The 4 Best Bathroom Heaters", "snippet": "Wall heaters: For more a more permanent heating solution, you can ... wire \nthat needs to be carefully positioned away from water sources.", "uploaded": "4 hours ago", "url": "https://www.bustle.com/life/the-4-best-bathroom-heaters", "thumbnail": "data:image/png;base64,iVBORw0KGgoAAAANSUhEUgAAABAAAAAQCAMAAAAoLQ9TAAAAMFBMVEVHcEzpR0vpR0vpR0vpR0vpR0vpR0vpR0vpR0vpR0vpR0vpR0vpR0vpR0vpR0vpR0twIUOiAAAAD3RSTlMAu3g2ht4HSrWeyR7xKGWMCANgAAAAXElEQVQYlW3POxLAIAgEUETR+N373zYURiUJBcWbhQGib9XAzCGM+kD0gKQBXCsDOCJlNjC7gbxBxxmIG5qTY6dC6b6gRLujQSxkoL/BGxDgPD25FZjPcfp5XOsGIlID9674N74AAAAASUVORK5CYII=", "type": "news"}, "233": {"title": "Waturu Holding A/S \u2013 Changes to expected production target ...", "snippet": "... will include larger and smaller properties where the hot water is ... \nvia a tank-based water heater or where oil, gas or district heating is used.", "uploaded": "5 days ago", "url": "https://www.streetinsider.com/Globe+Newswire/Waturu+Holding+AS+%E2%80%93+Changes+to+expected+production+target+for+2020/17439149.html", "thumbnail": "data:image/jpeg;base64,/9j/4AAQSkZJRgABAQAAAQABAAD/2wCEAAkGBwgHAQEBBwgBCgEBARYDDQEMDRsUCRAWIB0iIiAdHx8kKDQsJCYxJx8fLT0tMTU3Ojo6Iys/RD84QzQ5OjcBCgoKDQwNGg8PGjcdHyU3NzcrNzcrNys3Nzc3Nzc3Nzc3NzcrNys3Nzc3Nzc3Nzc3Nzc3Nzc3Nzc3Kzc3Nzc3N//AABEIABAAEAMBIgACEQEDEQH/xAAWAAEBAQAAAAAAAAAAAAAAAAAEBQP/xAApEAABAgMHAwUBAAAAAAAAAAABBhECAwgEBQcSFiExABNhFxkiUXEJ/8QAFQEBAQAAAAAAAAAAAAAAAAAABQT/xAAWEQEBAQAAAAAAAAAAAAAAAAATAAH/2gAMAwEAAhEDEQA/AK5UHeVtVGGljhwhGONPq+iueVT1aJuS0WkwjmE8By4A3dn2fpk23zoP6GJeisSkiU0paf8AVeud+4A5DN+w8+etb0RBvZKYzJO8PQqarcQcWo7ZJqeEoi3yZZjMQgO/zyg5Q5AZttunRJq0e4fh1WTDOS+gkBS+EXoWJzOiDk5n+3PHjq9Mjiv/2Q==", "type": "news"}, "234": {"title": "Pull Off Your Dream Road Trip With This Vintage Ford F-350 Motorhome Time Capsule", "snippet": "The only thing that currently needs replacing is the burner unit for the \nhot water heater, though the seller says they're planning to replace it ...", "uploaded": "1 day ago", "url": "https://www.roadandtrack.com/news/a34330658/vintage-ford-f-350-motorhome-for-sale/", "thumbnail": "https://encrypted-tbn0.gstatic.com/images?q=tbn:ANd9GcRujmpfVoQ4V8KFCQflieUrjLG2k4WB-eIrWqFuWbibCMiFwmyOdH0lJNA&usqp=CAI&s", "type": "news"}, "235": {"title": "Homes Recently Listed in the Billings Area | Home & Garden", "snippet": "Gorgeous back yard with patio area for grilling as well as a hot tub area \nwith fire pit. ... Many recent updates include: New Roof & Ext Paint in \n2019; Water Heater, ...", "uploaded": "2 days ago", "url": "https://billingsgazette.com/lifestyles/home-and-garden/homes-recently-listed-in-the-billings-area/collection_055ad01e-23b3-5dee-828f-e1383182f50a.html", "thumbnail": "https://encrypted-tbn0.gstatic.com/images?q=tbn:ANd9GcSQ7oWv3sHNBNV3UC-XemEy8g7iCDPhzjj1vKc4z5xL398OdabaDr3QAsI&usqp=CAI&s", "type": "news"}, "236": {"title": "North country libraries receive state funding | Community Giving", "snippet": "Also, Hepburn Library of Madrid, $16,388 to install a hot water heater and \nfurnace; Heuvelton Free Library, $9,782 to replace a furnace, install a ...", "uploaded": "2 days ago", "url": "https://www.nny360.com/communitynews/communitygiving/north-country-libraries-receive-state-funding/article_a1a476ca-a4bb-5f74-b470-8b0f4d75afe9.html", "thumbnail": "https://encrypted-tbn0.gstatic.com/images?q=tbn:ANd9GcTCSHOLi6mMByGt6P_TrHQDbBiUap2ODn8W9CEYb4RhYbUWCxpurdrnBK4&usqp=CAI&s", "type": "news"}, "237": {"title": "Hot Type Electric Water Heater Market Insights, Forecast To 2025", "snippet": "This report presents the worldwide Hot Type Electric Water Heater market \nsize (value, production and consumption), splits the breakdown (data ...", "uploaded": "6 days ago", "url": "https://www.openpr.com/news/2149519/hot-type-electric-water-heater-market-insights-forecast-to-2025", "thumbnail": "https://encrypted-tbn0.gstatic.com/images?q=tbn:ANd9GcThHJFdwCO0F0Bora8nKIT1TCsmkuCPU1PnkZD4zewMVaBHnnJRh_l-GBs&usqp=CAI&s", "type": "news"}, "238": {"title": "The Best Water Heaters for Homeowners", "snippet": "Tankless hot water heaters work on an entirely different principle than the \ntraditional storage tank water heater. Rather than continually heating \nwater in a tank, ...", "uploaded": "1 month ago", "url": "https://www.bobvila.com/articles/best-water-heaters/", "thumbnail": "https://encrypted-tbn0.gstatic.com/images?q=tbn:ANd9GcTjjFCja7hQXYy3xoOdPCWpG5IR5uHFcMZJnYb93IirND2qMstbMyQLWA4&usqp=CAI&s", "type": "news"}, "239": {"title": "CERTS: Ten ways you can save energy this winter", "snippet": "... faucet aerators and showerheads to reduce hot water use (look for the \nWaterSense label), and turn down the thermostat on your water heater ...", "uploaded": "4 days ago", "url": "https://www.crookstontimes.com/story/business/energy-resource/2020/10/07/certs-ten-ways-you-can-save-energy-winter/5910684002/", "thumbnail": "data:image/png;base64,iVBORw0KGgoAAAANSUhEUgAAABAAAAAQCAMAAAAoLQ9TAAAAQlBMVEX///8AAAAiIiKdnZ3MzMzm5ubU1NTGxsbe3t6wsLDQ0NCAgICtra2VlZVeXl6ZmZn39/ejo6NlZWVWVlaOjo7BwcEjoLzyAAAAVklEQVQYla2P2wqAMAxDU9eucxedl/3/r1o2EPF5eQk5DYQCk8RrFK+RVUZOCblsIOf3ngPZwQkWh9BBptrdwNDxB5GsGT4A51VZAbrf2VaswNpk0hsP8tYByqHtMNEAAAAASUVORK5CYII=", "type": "news"}, "240": {"title": "Halloween 2020: Submit Your Manchester Home To Patchs Scare Tour", "snippet": "MANCHESTER, NJ \u2014 It's that time of year again, when goblins, crazy clowns, \nbutchered bodies and zombies start popping up on lawns all ...", "uploaded": "3 days ago", "url": "https://patch.com/new-jersey/manchester-nj/halloween-2020-submit-your-manchester-home-patchs-scare-tour", "thumbnail": "https://encrypted-tbn0.gstatic.com/images?q=tbn:ANd9GcRP7JCTeUqBHjjEwyYrH7objqEOLXeqYPmHCPXHC9h7Zwc77Q62sAI4dyc&usqp=CAI&s", "type": "news"}, "241": {"title": "11 of the Most Expensive Homes for Sale in the Billings Area", "snippet": "... instantaneous hot water heater, radiant floor heating, wood burning \nstove and ... A \"huge\" 4,500 sq ft steel shop with cement floor, heated, \nwater softener, ...", "uploaded": "3 days ago", "url": "https://billingsgazette.com/lifestyles/home-and-garden/11-of-the-most-expensive-homes-for-sale-in-the-billings-area/collection_8b0e602b-8ab8-5a83-a53b-0db29d398192.html", "thumbnail": "https://encrypted-tbn0.gstatic.com/images?q=tbn:ANd9GcRnQV7ouHWfqCSseJ4VHuZZKXXZJB3aTiflnflpHPg&usqp=CAI&s", "type": "news"}, "242": {"title": "McKinstry, Colorado school district partner on utility savings ...", "snippet": "... HVAC replacements and renovations, weatherization improvements, hot \nwater heater efficiency upgrades, and a behavior-focused energy ...", "uploaded": "3 days ago", "url": "https://solarbuildermag.com/news/mckinstry-colorado-school-district-partner-on-utility-savings-project-with-500-kw-solar-array/", "thumbnail": "https://encrypted-tbn0.gstatic.com/images?q=tbn:ANd9GcQwiMi2E0FT7VKy9kPlg66GJqg5REGNkrupVOj_UzZOm_nlpJ09UVcY40M&usqp=CAI&s", "type": "news"}, "243": {"title": "Global Solar Thermal Water Heaters Market Report ...", "snippet": "Solar water heaters are heating devices that convert solar energy into ... \nwater from low temperature to high temperature to meet the hot water ...", "uploaded": "5 days ago", "url": "https://www.internetshots.com/2020/10/06/global-solar-thermal-water-heaters-market-report-production-capacity-and-consumption-analysis-by-regions-and-country-wise/", "thumbnail": "data:image/png;base64,iVBORw0KGgoAAAANSUhEUgAAABAAAAAQCAMAAAAoLQ9TAAAAMFBMVEVHcEz////+/v7////////7+/v////////+/v7+/v7+/v7+/v7+/v7////9/f3///8EvI5CAAAAD3RSTlMAF2LNqgTeMk4jdIiatjhewkIPAAAAXUlEQVQYlaWPWQrAMAhER43Zunj/21YLIQ3tXwcZ4eGgAj/F9gmoULTwbgoyF6O5183NQYNIVMp3hIyQBFbRn0BtY1lBlsRL5BxrBxAqc+LIqL5xjxvmlU3dlF7vXHUDA1khXctIAAAAAElFTkSuQmCC", "type": "news"}, "244": {"title": "WFD: Serve Up Fire Safety in the Kitchen \u2013 The Warwick ...", "snippet": "The cold weather has set in early so now is the time to have boilers, hot \nwater heaters, and all heating systems checked by a certified heating ...", "uploaded": "3 days ago", "url": "https://www.wvdispatch.com/2020/10/wfd-serve-up-fire-safety-in-the-kitchen/", "thumbnail": "https://encrypted-tbn0.gstatic.com/images?q=tbn:ANd9GcQjm0phCDtWwd2X9POOKhq4dRgjSqMNy2e-oHfPhg7nlRIn_FoZ2rP9YPM&usqp=CAI&s", "type": "news"}, "245": {"title": "Gardening with Evelyn: Seasonal tips and some fun too!", "snippet": "The cure: Even small amounts of standing water can make a breeding ... \nMurphy's law: If you leave the house or go on a vacation the water heater \nwill start to leak or the sprinkler system will stop working. ... Hot \nweather hints.", "uploaded": "20 hours ago", "url": "https://www.encinitasadvocate.com/our-columns/story/2020-10-10/gardening-with-evelyn-seasonal-tips-and-some-fun-too", "thumbnail": "https://encrypted-tbn0.gstatic.com/images?q=tbn:ANd9GcTcE1aW3yqrmqdTbKO5vBK440W6EUhCaEg-vZAaIkROIzPrBrLeLBOmqkU&usqp=CAI&s", "type": "news"}, "246": {"title": "Local News: One injured in rural Culbertson explosion (10/2/20)", "snippet": "Sensel said one of the adults from the house told him a hot water heater \nwas being lit from a lighter when the explosion occurred. He estimated ...", "uploaded": "1 week ago", "url": "https://www.mccookgazette.com/story/2838939.html", "thumbnail": "data:image/png;base64,iVBORw0KGgoAAAANSUhEUgAAABAAAAAQCAMAAAAoLQ9TAAAAS1BMVEX////7+/vv7++goKC3t7e8vLzNzc3b29vHx8fm5uakpKSurq7w8PCdnZ34+Pjq6urV1dXAwMDW1dGpqKXx7+i9ubSzs7Pe3t7JycnLPdqWAAAAgklEQVQYlU1PWxLEIAgTER9oH2672vufdK3orHwEIkwSlZICfST1L+1N9mRC0MJPpjaB5ShXdsuyMKY3h3GXh8e+uEd0Q8odL37wutVaXyRYORR8ep/QJM5uRWSoixXs2lCRg3iNFA4lhUrMWhZ+yFaO7VbHbcZpXytNMdfFHVKa7AfyQQPTF/H+UwAAAABJRU5ErkJggg==", "type": "news"}, "247": {"title": "Concord fall water main flushing to begin Oct. 13", "snippet": "If discoloration is noticed within the hot water system exclusively, ... \nGeneric directions for flushing gas and electric water heaters are \navailable ...", "uploaded": "6 days ago", "url": "https://concord.wickedlocal.com/news/20201005/concord-fall-water-main-flushing-to-begin-oct-13", "thumbnail": "data:image/png;base64,iVBORw0KGgoAAAANSUhEUgAAABAAAAAQCAYAAAAf8/9hAAABs0lEQVR4AWL4//8/RRjO8Iucx+noO0MWUDo16FYABMGP6ZfUcRnWtm27jVPbtm3bttuH2t3eFPcY9pLz7NxiLjCyVd87pKnHyqXyxtCs8APd0rnyxiu4qSeA3QEDrAwBDrT1s1Rc/OrjLZwqVmOSu6+Lamcpp2KKMA9PH1BYXMe1mUP5qotvXTywsOEEYHXxrY+3cqk6TMkYpNr2FeoY3KIr0RPtn9wQ2unlA+GMkRw6+9TFw4YTwDUzx/JVvARj9KaedXRO8P5B1Du2S32smzqUrcKGEyA+uAgQjKX7zf0boWHGfn71jIKj2689gxp7OAGShNcBUmLMPVjZuiKcA2vuWHHDCQxMCz629kXAIU4ApY15QwggAFbfOP9DhgBJ+nWVJ1AZAfICAj1pAlY6hCADZnveQf7bQIwzVONGJonhLIlS9gr5mFg44Xd+4S3XHoGNPdJl1INIwKyEgHckEhgTe1bGiFY9GSFBYUwLh1IkiJUbY407E7syBSFxKTszEoiE/YdrgCEayDmtaJwCI9uu8TKMuZSVfSa4BpGgzvomBR/INhLGzrqDotp01ZR8pn/1L0JN9d9XNyx0AAAAAElFTkSuQmCC", "type": "news"}, "248": {"title": "Tankless Electric Water Heater Market Likely to Experience a Tremendous Growth in Near Future|| BLM GROUP, Koike, ERASER", "snippet": "Tankless water heaters, also known as instantaneous or on-demand water \nheaters, provide hot water without using a storage tank. Like tank ...", "uploaded": "2 days ago", "url": "https://prnewsleader.com/news/79879/tankless-electric-water-heater-market-likely-to-experience-a-tremendous-growth-in-near-future-blm-group-koike-eraser/", "thumbnail": "data:image/png;base64,iVBORw0KGgoAAAANSUhEUgAAABAAAAAQCAMAAAAoLQ9TAAAAZlBMVEVHcExRl7l0qMNPk7WtydlIjrNuo8C/1OFenLwAAFxooL4AKH2uy9v///8AZ5sAcaEAbZ7d6fCjw9XW5e3N3+gpgapvor/D1+M+ia8AX5bl7/Szzt17qsWLs8oae6ZcmLny9/oUeaXSM1akAAAADXRSTlMAr9qj3KLU/pYe7iXiyfEDKgAAALRJREFUGJVNj9tywzAIRGnrVPIkC+hu2bKd/P9PltbtTPcNWOAskenuJ+cmP9Ov3lKry1Jbul31+1pYTPwKnz/z0FWUWXUA5rmnkOKRQ9h4A/JMPgEsDBQ5AOfpcQYMVYeoZjkncmVHZjnxZN1zceQWAUR3YNE4rPGonDF4i4g9cJ3IN67IEovt5N48zemwF7HwiliPZPgfa98Q+PtKX28X+oldRdAudPMkDAv3/AtHNP+L/wVO/A32O5ZvAAAAAABJRU5ErkJggg==", "type": "news"}, "249": {"title": "Global \u201cSolar Water Heather Market 2020\u201d Covid \u2013 19 Impact on Top countries data : Industry Overview by Size, Share, Future Growth, Development, Revenue, Top Key Players Analysis and Growth Factors", "snippet": ", Solar hot water heaters and \u201cgreen\u201d heating systems are more attractive \nthan ever before, because they are more competitive, reliable, using ...", "uploaded": "6 days ago", "url": "https://thedailychronicle.in/news/2396696/global-solar-water-heather-market-2020-covid-19-impact-on-top-countries-data-industry-overview-by-size-share-future-growth-development-revenue-top-key-players-analysis-and-growth-factors/", "thumbnail": "https://encrypted-tbn0.gstatic.com/images?q=tbn:ANd9GcS7zWN_zwraODeiYxr0mvxcSD8aQSrTihr-8Wv2ZkWMhhDX4IX4XFMLRG0&usqp=CAI&s", "type": "news"}, "250": {"title": "For Sale | 1958 Main Avenue | Conshohocken | Home Experts ...", "snippet": "A new roof and hot water heater were installed in 2015, a new furnace in \n2018, brand new stove, and AC installed in 2012 (with the inside unit ...", "uploaded": "1 week ago", "url": "https://morethanthecurve.com/real-estate/for-sale-1958-main-avenue-conshohocken-home-experts-for-you-team/", "thumbnail": "https://encrypted-tbn0.gstatic.com/images?q=tbn:ANd9GcQ-sHvJfUfzI27K5B4hqp1Sh8chNn01ezZgSSdgLf3LFqlVNOpCfxf8Tis&usqp=CAI&s", "type": "news"}, "251": {"title": "Water is vital to sustain life and Kinetico can make sure yours ...", "snippet": "... glass of water can be just the thing to quench your thirst on a hot \nsummer day. ... But sometimes water can become contaminated and adversely \naffect ... Bacteria can grow in drains, water heaters, wells, or on the \ninside of ...", "uploaded": "4 days ago", "url": "https://www.carolinacoastonline.com/sponsored/article_730dc2dc-081d-11eb-9f62-37b375613437.html", "thumbnail": "https://encrypted-tbn0.gstatic.com/images?q=tbn:ANd9GcTS-ELPiYB9I5KzxeEbABE57ZkdirWRRjTmFu4NuWmAyKPrUBNXGQ-aBxY&usqp=CAI&s", "type": "news"}, "252": {"title": "PG&E : Celebrates National Energy Efficiency Day", "snippet": "Set water heater thermostat at 120\u00b0F or lower. This will reduce the amount \nof energy it takes to produce and maintain hot water by not ...", "uploaded": "4 days ago", "url": "https://www.marketscreener.com/quote/stock/PG-E-CORPORATION-13946/news/PG-E-Celebrates-National-Energy-Efficiency-Day-31499435/", "thumbnail": "data:image/jpeg;base64,/9j/4AAQSkZJRgABAQAAAQABAAD/2wCEAAkGBwgBBgkIBwEKCgkLDRYPDQwMDRsUFRAWIB0iIiAdHx8kKDQsJCYxJx8fLT0tMTU3Ojo6Iys/RD84QzQ5OjcBCgoKDQwNGg8PGjclHyU3Nzc3Nzc3Nzc3Nzc3Nzc3Nzc3Nzc3Nzc3Nzc3Nzc3Nzc3Nzc3Nzc3Nzc3Nzc3Nzc3N//AABEIABAAEAMBEQACEQEDEQH/xAAXAAADAQAAAAAAAAAAAAAAAAADBAcC/8QAIxAAAgIABQQDAAAAAAAAAAAAAQIDEQAEBhIxBQchkRdBQv/EABgBAQADAQAAAAAAAAAAAAAAAAMEBQYC/8QAJxEAAQMCAwgDAAAAAAAAAAAAAQIDEQAEMVHBEiEiQYGRsdEFE2H/2gAMAwEAAhEDEQA/AJhlootSvtl1Q8fgncsW8ADkmjde8G4paRKUz1jSjcLoEto2usaeqZ6l09ey4S+4qyNIAyhV8FT+rvjAW1yp8nhgDzlhUW0vFXJPBAG47+eWFYyGe+IyxTRquzgqxZvBU/VVxhnGis4xWisPkW7NCk/SFFWJJ5ZRHfPtQcxJHqJw0WlmjFAbTLvAA4AsWB7x2lMCq9wtFRLaNn8mdK//2Q==", "type": "news"}, "253": {"title": "The Best Tankless Gas Water Heater for Your Home", "snippet": "Traditional water heaters can be huge energy guzzlers because of the large \nstorage tank of piping hot water they must maintain at all times. No wonder \ntankless or ...", "uploaded": "Jul 28, 2020", "url": "https://www.bobvila.com/articles/best-tankless-gas-water-heater/", "thumbnail": "https://encrypted-tbn0.gstatic.com/images?q=tbn:ANd9GcTqrr8rZpI0Vu9g-Z0dHEvcWPijLlYxJxGEU7sHhum_96-9HE8-361O3rg&usqp=CAI&s", "type": "news"}, "254": {"title": "Massachusetts Homeowners: When To Replace Your Hot ...", "snippet": "A tankless water heater is energy efficient and may last longer than tank \nheaters, saving you money over time. Small and easy to install in a ...", "uploaded": "2 days ago", "url": "https://patch.com/massachusetts/boston/massachusetts-homeowners-when-replace-your-hot-water-heater", "thumbnail": "https://encrypted-tbn0.gstatic.com/images?q=tbn:ANd9GcQDQGMIvnMfbSNb7fIFr4ogFTtey_Cw77See4sdSflOxJtzlD-dA4GJeA&usqp=CAI&s", "type": "news"}, "255": {"title": "Company Profiles and Key Figures of Global Hot Water ...", "snippet": "These pumps impel hot water through the pipes, at a steady pace, and back \nto the water heater through a dedicated line or through a cold ...", "uploaded": "6 days ago", "url": "https://www.marketresearchnewspaper.com/2020/10/05/company-profiles-and-key-figures-of-global-hot-water-circulator-pump-market-reviewed-in-latest-2020-research-report/", "thumbnail": "data:image/png;base64,iVBORw0KGgoAAAANSUhEUgAAABAAAAAQCAMAAAAoLQ9TAAAAKlBMVEVHcEzy8vLy8vLy8vLy8vLy8vLy8vLv7+/x8fHx8fHs7Ozy8vLy8vLy8vIkN7FwAAAADXRSTlMAIBfi83VaBo9GA6xAoHW2dQAAAFFJREFUGJWtzIsNwCAIBFCUT0W9/dftGZs6QHsJEF4CIr8kDWgixXpT5z4xpcBZGB4EXS2UUPYFjAEI/YGoK4Rrg7Y9X0h4rT4OSCrAzwc+5wYdFgICtut2ugAAAABJRU5ErkJggg==", "type": "news"}, "256": {"title": "Tesla (TSLA) increases Powerwall price as demand is through the roof", "snippet": "A 3500 gallon concrete septic tank buried underground with water at 200 ... \nIn the event of a power failure, my range/oven, hot water heater and ...", "uploaded": "1 week ago", "url": "https://electrek.co/2020/10/01/tesla-tsla-increases-powerwall-price-demand/", "thumbnail": "https://encrypted-tbn0.gstatic.com/images?q=tbn:ANd9GcSYkXmhDUtRWTA8FGW5q5vvOWqs26k0R2rLhNR13PvN46xtfiW0ibU4LcU&usqp=CAI&s", "type": "news"}, "257": {"title": "20 Things You Didn't Know About Wilderness", "snippet": "Houses are filled with appealing niches, including the hot water heater, \nwhich hosts exotic species of thermophilic bacteria first discovered in ...", "uploaded": "1 week ago", "url": "https://www.discovermagazine.com/environment/20-things-you-didnt-know-about-wilderness", "thumbnail": "https://encrypted-tbn0.gstatic.com/images?q=tbn:ANd9GcTmo3ADJOiPxexho-SMI4M3wLI_WKs7v8criFXwgxKTGyIROzlejjy73fQ&usqp=CAI&s", "type": "news"}, "258": {"title": "Well replacements aid flood recovery efforts | News Advisories ...", "snippet": "Mid Michigan Community Action has also released their grant funded support \nfor residents in need of well, septic, plumbing, and hot water heater ...", "uploaded": "4 days ago", "url": "https://www.gladwinmi.com/news_advisories/well-replacements-aid-flood-recovery-efforts/article_71542000-0807-11eb-b1c5-4b32b54ad432.html", "thumbnail": "https://encrypted-tbn0.gstatic.com/images?q=tbn:ANd9GcRYE2cq6xhf_DJ4IwDnMdHj1GqL9RoLY8-ZTVcraeY-NtNO3mES4mgqYmE&usqp=CAI&s", "type": "news"}, "259": {"title": "Whiting Reading Room Closed Until Monday, Library System Says", "snippet": "MANCHESTER, NJ \u2014 Residents who like to peruse books at the Whiting Reading \nCenter will have to check another location until next week, ...", "uploaded": "3 days ago", "url": "https://patch.com/new-jersey/manchester-nj/whiting-reading-room-closed-until-monday-library-system-says", "thumbnail": "https://encrypted-tbn0.gstatic.com/images?q=tbn:ANd9GcRRx9R-gZ0Lgj9bFnvhAppEIr244f0dcB5j3NANqsqtm3NDfKxKZ8f7NaI&usqp=CAI&s", "type": "news"}, "260": {"title": "Brownstone Boys: Pros and Cons of Tankless Water Heaters", "snippet": "Brownstone Boys: Pros and Cons of Tankless Water Heaters. Our traditional \nhot water heater that came with the place. Photo by Brownstone ...", "uploaded": "Mar 11, 2020", "url": "https://www.brownstoner.com/interiors-renovation/brownstone-boys-pros-and-cons-of-tankless-water-heaters-renovation-tips/", "thumbnail": "https://encrypted-tbn0.gstatic.com/images?q=tbn:ANd9GcT9Wxum99-kg6sralBNQ9JjVNAaNbWwg_9aPtSR5mynUTBmnpcW_KEXoMM&usqp=CAI&s", "type": "news"}, "261": {"title": "LDH: Be mindful of generator safety following Hurricane Delta", "snippet": "Gasoline spilled on hot engine parts could ignite. ... area away from \nfuel-burning appliances, such as a natural gas water heater in a garage.", "uploaded": "1 day ago", "url": "https://www.katc.com/news/around-acadiana/ldh-be-mindful-of-generator-safety-following-hurricane-delta", "thumbnail": "https://encrypted-tbn0.gstatic.com/images?q=tbn:ANd9GcTRViVjSLWo0p9OF5IdlYyyAyQXp0TGv23H3fHE23GO183HzXst19WzNQQ&usqp=CAI&s", "type": "news"}, "262": {"title": "10 ways to save energy, keep warm, and stay healthy this winter", "snippet": "Turn down the thermostat on your water heater to 120\u00b0F to reduce energy use \nand prevent burns. Energy-saving tips for any season: Replace ...", "uploaded": "6 days ago", "url": "https://www.southernminn.com/owatonna_peoples_press/news/article_94999f9e-08f1-5162-b969-1556369c7984.html", "thumbnail": "https://encrypted-tbn0.gstatic.com/images?q=tbn:ANd9GcSo5tEf_EopSiDftV2icfngq4cZZS2twZ7dTC5uOVzbzpPRCxwKA-LBCZ0&usqp=CAI&s", "type": "news"}, "263": {"title": "The water heater maintenance that\u2019s too often overlooked", "snippet": "A technician from Vredevoogd Heating and Cooling in Grand Rapids, Mich., \ndoes a service inspection of a gas water heater in a customer's home ...", "uploaded": "Jun 17, 2020", "url": "https://www.washingtonpost.com/business/2020/06/17/water-heater-maintenance-thats-too-often-overlooked/", "thumbnail": "https://encrypted-tbn0.gstatic.com/images?q=tbn:ANd9GcRPZGe2M5duMbKMPhL_2yonlsqDJBLWRBo6xDWOY3wVVVLpRAACmpG2kbM&usqp=CAI&s", "type": "news"}, "264": {"title": "Here's how to get the most out of your heating as winter draws in", "snippet": "... went towards heating our homes and water, equivalent to burning 37 ... \nUnlike central heating, space heaters typically use electricity to heat \na ...", "uploaded": "11 hours ago", "url": "https://www.wired.co.uk/article/heating-myths-busted-central-heating", "thumbnail": "https://encrypted-tbn0.gstatic.com/images?q=tbn:ANd9GcR2C4TDQ_Cjoo6IBiB9OHVfvI8oGzYMf8qettcFuiWNqP0uPrmVckwB6dA&usqp=CAI&s", "type": "news"}, "265": {"title": "Tank vs. Tankless: Choosing the Right Water Heater", "snippet": "That said, reducing hot water use, employing energy-saving strategies, and \nchoosing an efficient water heating system for a home can help ...", "uploaded": "Jun 18, 2020", "url": "https://www.contractormag.com/hydronics/article/21134425/tank-vs-tankless-choosing-the-right-water-heater", "thumbnail": "https://encrypted-tbn0.gstatic.com/images?q=tbn:ANd9GcQsL8pfQRK2mE2m-3yFp6mk2m5t81lo8P-d94ho2721ieCqT5XdtlaTfLs&usqp=CAI&s", "type": "news"}, "266": {"title": "This Ford F-550 Overlander Is a More Compact, Efficient ...", "snippet": "Cooking and hot water are accomplished with two induction ... (the latter \ntwo are in a pull-out for outdoor use), and a dual fuel water heater.\u201d.", "uploaded": "2 days ago", "url": "https://www.autoevolution.com/news/this-ford-f-550-overlander-is-a-more-compact-efficient-expedition-vehicle-149916.html", "thumbnail": "https://encrypted-tbn0.gstatic.com/images?q=tbn:ANd9GcTsmCVJVO4-5lXRV3_RdRKvHq9X6F4csAHRv36UzHZ_oG3KdMpaXShKzD8&usqp=CAI&s", "type": "news"}, "267": {"title": "Louisiana Department of Health urges safe use of generators ...", "snippet": "Gasoline spilled on hot engine parts could ignite. ... area away from \nfuel-burning appliances, such as a natural gas water heater in a garage.", "uploaded": "1 day ago", "url": "https://ldh.la.gov/index.cfm/newsroom/detail/5820", "thumbnail": "data:image/png;base64,iVBORw0KGgoAAAANSUhEUgAAABAAAAAQCAYAAAAf8/9hAAAAYUlEQVQ4jWNkQAJOuSv/M+AA+yaHM2ITZ8KlgVhAsQEsuCTQnSw+ZzFW7w28Fxj5dR3gTvt4+QDWkEYHyN4ZeC9QNwyQAXp47JgrAVfnkfwCLjfwXmDBFXXITqapCyg2AADYRxtm0bTNnwAAAABJRU5ErkJggg==", "type": "news"}, "268": {"title": "421 22nd Street E", "snippet": "Upgraded high efficient Lennox furnace and newer hot water heater, freezer \nto stay. All other appliances included. Situated on a beautifully ...", "uploaded": "3 days ago", "url": "https://panow.com/listing/421-22nd-street-e/", "thumbnail": "https://encrypted-tbn0.gstatic.com/images?q=tbn:ANd9GcQTEchFxyXbF_ckT8O9dmPup1nDYoja_Dv7qZ-v6JDCw0tjEuODOMGOneI&usqp=CAI&s", "type": "news"}, "269": {"title": "Water heaters' methane leaks are high, but fixable | Stanford ...", "snippet": "However, tankless heaters are more efficient. They burn less natural gas \nper gallon of hot water than conventional systems and therefore produce ...", "uploaded": "Apr 17, 2020", "url": "https://news.stanford.edu/2020/04/17/water-heaters-methane-leaks-high-fixable/", "thumbnail": "https://encrypted-tbn0.gstatic.com/images?q=tbn:ANd9GcQL1KDis6chKfuxSHVmM0ayNwcnPrggpIT6xslRo7Am3i8-KBO1lA54bZ0&usqp=CAI&s", "type": "news"}, "270": {"title": "Does a Tankless Water Heater Save on Water Usage? Pros and Cons for Homeowners", "snippet": "Tankless water heaters warm on demand\u2014and they deliver consistent hot water \nfor as long as you need. That means no longer having to tough it ...", "uploaded": "Jun 8, 2020", "url": "https://www.realtor.com/advice/home-improvement/tankless-water-heater-save-water/", "thumbnail": "https://encrypted-tbn0.gstatic.com/images?q=tbn:ANd9GcSZrsS0al0-26J22R-_rofZY4HWShoRO4cpm0SZgHCjP1X-PYCy2LqSlrI&usqp=CAI&s", "type": "news"}, "271": {"title": "A Guide to Common Water Heater Issues", "snippet": "A Lack of Hot Water. Electric tankless heaters may stop providing hot water \nbecause of a worn-out heating element. To replace the element, drain ...", "uploaded": "Dec 23, 2019", "url": "https://www.achrnews.com/articles/142350-a-guide-to-common-water-heater-issues", "thumbnail": "https://encrypted-tbn0.gstatic.com/images?q=tbn:ANd9GcT8OvoIeRpycL4oggdlnZjL87Q4JaFG4p7sjfIrHm8DpYsu-XOq3c0u2k8&usqp=CAI&s", "type": "news"}, "272": {"title": "Gary's Plumbing's Top 5 Tips for a Healthy Home This Fall", "snippet": "And of course, Gary's also offers tankless water heaters, if you'd like to \n... Heating, ventilation and air conditioning systems (HVAC) can all ...", "uploaded": "5 days ago", "url": "https://www.whatcomtalk.com/2020/10/06/garys-plumbings-top-5-tips-for-a-healthy-home-this-fall/", "thumbnail": "https://encrypted-tbn0.gstatic.com/images?q=tbn:ANd9GcRQeqwiAnp0UasR1R85fsiB_-77tWCH5ZUbrdvDK7BGNk7d6H8DvY7Jg8w&usqp=CAI&s", "type": "news"}, "273": {"title": "Fire Knocks Out Power, Traffic Lights In Manchester: Police", "snippet": "MANCHESTER, NJ \u2014 A fire at the Jersey Central Power and Light substation on \nRidgeway Boulevard has knocked out electric service to the ...", "uploaded": "1 week ago", "url": "https://patch.com/new-jersey/manchester-nj/fire-knocks-out-power-traffic-lights-manchester-police", "thumbnail": "https://encrypted-tbn0.gstatic.com/images?q=tbn:ANd9GcQMWEPjMa-wo0jnQcALwhorPoCfDV9MmarZKP_yPB8ksaTllvRQjNlA5BQ&usqp=CAI&s", "type": "news"}, "274": {"title": "Aquanta water heater controller review: A smart solution for ...", "snippet": "You can think of a conventional tank water heater as a big thermos. It \nheats up 40 or 50 gallons of water and strives to keep all that water hot \nso ...", "uploaded": "Jun 22, 2020", "url": "https://www.techhive.com/article/3563476/aquanta-water-heater-controller-review.html", "thumbnail": "https://encrypted-tbn0.gstatic.com/images?q=tbn:ANd9GcRxp46q09VsoqSz8PaXz3a343MUEM_pxt3_0yctLmQoqrYJbOJwKuVRzRQ&usqp=CAI&s", "type": "news"}, "275": {"title": "7 Lesser-Known Facts about Water Heating Technology", "snippet": "7 Lesser-Known Facts about Water Heating Technology. Once considered the \nheight of luxury, water heaters are commonplace in millions of ...", "uploaded": "Apr 20, 2020", "url": "https://interestingengineering.com/7-lesser-known-facts-about-water-heating-technology", "thumbnail": "https://encrypted-tbn0.gstatic.com/images?q=tbn:ANd9GcTrm5k7sqD0MrAANhXgoyLRoD28zUVHFqoMpBRdywtUmxqwwArHKkDki88&usqp=CAI&s", "type": "news"}, "276": {"title": "Anchorage motel shut down due to multiple code violations", "snippet": "... to the hotel after learning there was no heat or hot water at the \nmotel. ... padlocked doors, space heaters in rooms, feces-lined showers \nand ...", "uploaded": "1 day ago", "url": "https://apnews.com/article/alaska-anchorage-archive-731a2210a2f4d649423805b803038691", "thumbnail": "data:image/png;base64,iVBORw0KGgoAAAANSUhEUgAAABAAAAAQCAYAAAAf8/9hAAABUklEQVQ4jdWSIZNBYRSGn+9zycaMIt2bRGzxE5jRhFtESTEjKJJAkPwCTdH8BZVCuGOMIFK4iuTOvBt22bkzm9iybzvhPHOec46RdABcXsvVvtj4zN8CJpMJxhiMMex2OwBOpxPWWhKJBKlUCs/z6HQ63G63ryZJB32nUqkIEKDBYCBJOh6PApTJZNRoNJTL5QSo1WpJUvgEnM9nOY4jz/NkjFGhUIgBHvV2uxUg13UlKXwqzOdzoiii2WxSLpfZbDbs9/uYbxRFLBYLANLpdFyhWq0KUBAEGo1GAjQcDmMTdLtdATLGaDqd/ihcLhclk0nl83mNx2O5ritAxWIxBpjNZur1elqtVo+1hc5j/Pv9Tr1eJwgCstks1+uV9Xod0/B9H9/343eUdKjVarLWarlcPsjq9/sC1G63Za1VqVTSLwnN/39lo49C+A7AAaXfAXwCec0H9YTvNJYAAAAASUVORK5CYII=", "type": "news"}, "277": {"title": "9 Outdoor Heaters to Buy Right Now So You Can Hang Outside All Winter", "snippet": "All you need is a proper outdoor heater setup, and you can keep up those al \n... hooks up to a 1lb cylinder of propane (about the size of a water \nbottle). ... can also use it to mix up some proper hot toddies, or roast \nsome s'mores.", "uploaded": "2 days ago", "url": "https://www.thrillist.com/shopping/nation/best-outdoor-patio-heaters", "thumbnail": "https://encrypted-tbn0.gstatic.com/images?q=tbn:ANd9GcQhYJHGJGzo-Gn2RwXitm_s6c7-NOgTcPP-r-REjn-q--rwq0RrNYeVeNw&usqp=CAI&s", "type": "news"}, "278": {"title": "Police: Man stole multiple furnaces, hot water heaters from Ferndale houses", "snippet": "A Detroit man on Monday was in Ferndale 43th District Court on charges he \nstole furnaces, hot heaters and other items from four houses in the ...", "uploaded": "Jun 1, 2020", "url": "https://www.dailytribune.com/news/copscourts/police-man-stole-multiple-furnaces-hot-water-heaters-from-ferndale-houses/article_272e34b8-a43c-11ea-b951-73eb3404c2fd.html", "thumbnail": "https://encrypted-tbn0.gstatic.com/images?q=tbn:ANd9GcRaz0fC55Rf2AuIFMYob5Ae6t-NnySoUIB9Expv3_s&usqp=CAI&s", "type": "news"}, "279": {"title": "Washington Homeowners: Hot Water Heater Repair Or ...", "snippet": "While most hot water heaters are built to be reliable, durable, and last up \nto 10 years, Washington state homeowners know that problems can ...", "uploaded": "Feb 12, 2020", "url": "https://patch.com/washington/seattle/washington-homeowners-hot-water-heater-repair-or-replacement", "thumbnail": "https://encrypted-tbn0.gstatic.com/images?q=tbn:ANd9GcQDQGMIvnMfbSNb7fIFr4ogFTtey_Cw77See4sdSflOxJtzlD-dA4GJeA&usqp=CAI&s", "type": "news"}, "280": {"title": "Restaurant Inspections for Volusia County, Sept. 28 - Oct. 3", "snippet": "... top of hot water heater **Admin Complaint**. -- High Priority - Stop \nSale issued on time/temperature control for safety food due to \ntemperature ...", "uploaded": "6 days ago", "url": "https://www.news-journalonline.com/story/entertainment/dining/restaurant-inspections/2020/10/05/restaurant-inspections-volusia-county-sept-28-1-oct-3/3623330001/", "thumbnail": "https://encrypted-tbn0.gstatic.com/images?q=tbn:ANd9GcRdsmDrqksFkaD2KB4mx75W51S1HOqs7Us3rfjm7ftdIxKfRciMuNKnApM&usqp=CAI&s", "type": "news"}, "281": {"title": "Tankless water heaters: 12 things to know about these energy ...", "snippet": "Navien tankless water heater being installed by Smith Plumbing & Heating, \nNashua, N.H. Photo: Navien Inc. Tankless water heaters 101: START ...", "uploaded": "Apr 23, 2020", "url": "https://www.bdcnetwork.com/tanklesswaterheaters2020", "thumbnail": "https://encrypted-tbn0.gstatic.com/images?q=tbn:ANd9GcRXX7OmRDkcHWtyGckPeQ9H0lZOK48blgVt8uzrHkjW_eCWx7ldbQE75TU&usqp=CAI&s", "type": "news"}, "282": {"title": "How to inspect a gas water heater", "snippet": "Gas water heaters are a lot like decks, in the sense that most handy ... To \nhelp prevent this valve from shooting scalding hot water or steam into ...", "uploaded": "Jul 7, 2020", "url": "https://www.startribune.com/how-to-inspect-a-gas-water-heater/571655632/", "thumbnail": "https://encrypted-tbn0.gstatic.com/images?q=tbn:ANd9GcSHCY1PKKPtggqI4wWSaIf_yvq5Wraw-5SasvEISahMnWO_vEeiQQtYtxg&usqp=CAI&s", "type": "news"}, "283": {"title": "Improve Customer Experience with These Water Heater Best ...", "snippet": "When it comes to water heater installation, a positive customer ... \nconsumers the impression that they will provide hot water as soon as the ...", "uploaded": "Jun 10, 2020", "url": "https://www.achrnews.com/articles/143211-improve-customer-experience-with-these-water-heater-best-practices", "thumbnail": "https://encrypted-tbn0.gstatic.com/images?q=tbn:ANd9GcTnQCKcjrEzZ35NLBlBM7Y_SeDF3w6EADZ6vImh8D9CgJ0yQI47840SyDc&usqp=CAI&s", "type": "news"}, "284": {"title": "Report of Flames From a Hot Water Heater on Fire Spreading ...", "snippet": "Dispatch sent Fortuna Fire Department to the 3000 block of Smith Lane in \nFortuna just before 8:30 p.m. after receiving a report of a hot water ...", "uploaded": "Jul 9, 2020", "url": "https://kymkemp.com/2020/07/09/report-of-flames-from-a-hot-water-heater-on-fire-spreading-to-fortuna-residence/", "thumbnail": "https://encrypted-tbn0.gstatic.com/images?q=tbn:ANd9GcRgicQIyM0q9DSmJsZ-TD7J_6gANNAqT-5BPA2ZFiZHMwBqStPIZGeslw4&usqp=CAI&s", "type": "news"}, "285": {"title": "Home Depot up to 40% off electric tankless water heater sale for today only", "snippet": "ATMOR 3800W Electric Water Heater features: Continuous on demand \nPoint-of-Use tankless hot water heater; 30 Amp Single Pole Breaker, 10/3 ...", "uploaded": "Aug 4, 2020", "url": "https://9to5toys.com/2020/08/04/home-depot-electric-water-heater-sale/", "thumbnail": "https://encrypted-tbn0.gstatic.com/images?q=tbn:ANd9GcQ9KXAfr-XPySsprMotcnDZP6vPIESxWKugKYriurmzA7uECbKuoYv1WXk&usqp=CAI&s", "type": "news"}, "286": {"title": "WOW House: Cabin In The Woods, 5 Bedrooms On 19 Acres, $589,900", "snippet": "Pella casement windows, NEW HVAC (2019), drilled well, 2 hot water heaters, \nlow energy costs & so much more! Country living in strong ...", "uploaded": "1 day ago", "url": "https://patch.com/georgia/dacula/wow-house-cabin-woods-5-bedrooms-19-acres-589-900", "thumbnail": "https://encrypted-tbn0.gstatic.com/images?q=tbn:ANd9GcRkKaXPi6TqcT7K1Zip71utXABAEJqQZQFDKn_RZjdM4iqfiMJb472plp4&usqp=CAI&s", "type": "news"}, "287": {"title": "A.J. Perri Installs Free Hot Water Heater for Frontline Health ...", "snippet": "CLARK, NJ -- A.J. Perri, a leading plumbing and heating company in New \nJersey for nearly 50 years, recently installed a free hot water heater ...", "uploaded": "Jun 23, 2020", "url": "https://www.tapinto.net/sections/tapintotv/articles/a-j-perri-installs-free-hot-water-heater-for-frontline-health-care-worker-in-new-jersey", "thumbnail": "https://encrypted-tbn0.gstatic.com/images?q=tbn:ANd9GcTG5_1DsPqfNZtrGF9npTdeM_VGkxB6WLuaHHKGKsl-LJwb2t_zm_0zDW8&usqp=CAI&s", "type": "news"}, "288": {"title": "When to Replace a Water Heater: 7 Signs That It's Time", "snippet": "When to Replace a Water Heater: 7 Signs That It's Time \u00b7 1. Lack of Hot \nWater Have you had more than your share of cold showers lately? \u00b7 2.", "uploaded": "Nov 27, 2019", "url": "https://www.smudailycampus.com/sponsoredcontent/promoted/when-to-replace-a-water-heater-7-signs-that-its-time", "thumbnail": "https://encrypted-tbn0.gstatic.com/images?q=tbn:ANd9GcR6AmUpr8O0_iuQKTAjpzp3KjQYKbUvfMeZ4Qs_xzyOveZ2ikfpyimpsQc&usqp=CAI&s", "type": "news"}, "289": {"title": "US Commercial Water Heater Market worth $670 million by ...", "snippet": "Increasing demand for water heating along with growing installation of \nvarious central water heating systems will encourage the product ...", "uploaded": "Jun 16, 2020", "url": "https://www.globenewswire.com/news-release/2020/06/16/2048634/0/en/U-S-Commercial-Water-Heater-Market-worth-670-million-by-2026-Says-Global-Market-Insights-Inc.html", "thumbnail": "https://encrypted-tbn0.gstatic.com/images?q=tbn:ANd9GcSMFD_qmgreXXseeNjSpL7Szc4O2JQJGYdjDQVZTeojtFVj6V2iWCgsyA&usqp=CAI&s", "type": "news"}, "290": {"title": "Home Depot\u2019s 1-day electric water heater sale takes up to 40% off", "snippet": "This model is designed to be placed directly adjacent to your shower, sink, \nor wherever hot water is needed. It's ideal for single sink setups in ...", "uploaded": "Jul 7, 2020", "url": "https://9to5toys.com/2020/07/07/home-depot-electric-water-heater-deals/", "thumbnail": "https://encrypted-tbn0.gstatic.com/images?q=tbn:ANd9GcQ9KXAfr-XPySsprMotcnDZP6vPIESxWKugKYriurmzA7uECbKuoYv1WXk&usqp=CAI&s", "type": "news"}, "291": {"title": "Heat Pump Water Heaters \u2014 Game Changers In Efficiency", "snippet": "Heat pump water heaters don't cost that much to buy or operate \u2014 Unlike \nsolar hot water heating, heat pumps don't cost an arm and a leg. They ...", "uploaded": "Apr 26, 2020", "url": "https://cleantechnica.com/2020/04/26/heat-pump-water-heaters-game-changers-in-efficiency/", "thumbnail": "https://encrypted-tbn0.gstatic.com/images?q=tbn:ANd9GcQjoNv83Ham8poQ0FIOhHNjcWgntqghB6G_HH_zKG3RZzoDERmSp0lGyM4&usqp=CAI&s", "type": "news"}, "292": {"title": "How Long Does a Water Heater Last?", "snippet": "Gas Water Heating Appliance. Gas heaters are mostly unpretentious with \nregard to maintenance. There are definite rules to follow to omit water ...", "uploaded": "1 month ago", "url": "https://sflcn.com/how-long-does-a-water-heater-last/", "thumbnail": "https://encrypted-tbn0.gstatic.com/images?q=tbn:ANd9GcSR8dmMTaDmr3SWvYSMDxcj0VVmMIn5H-zY5kGLqA3wG_2i9J_iGfdjpgE&usqp=CAI&s", "type": "news"}, "293": {"title": "Trending now: Covid-19 impact on Solar Water Heather Market Growth, Segments, Revenue, Manufacturers & Forecast Research Report | Rheem, Sangle Solar, Helioakmi SA, Himin Solar Energy, Sunrain, Jiaxing Jinyi, Sole SA, HITEK, Sunpower Solar", "snippet": "A Solar Water Heater is a device which provides hot water for bathing ... \nSolar water heating systems include storage tanks and solar collectors.", "uploaded": "1 day ago", "url": "https://prnewsleader.com/news/123012/trending-now-covid-19-impact-on-solar-water-heather-market-growth-segments-revenue-manufacturers-forecast-research-report-rheem-sangle-solar-helioakmi-s-a-himin-solar-energy-sunrain/", "thumbnail": "data:image/png;base64,iVBORw0KGgoAAAANSUhEUgAAABAAAAAQCAMAAAAoLQ9TAAAAZlBMVEVHcExRl7l0qMNPk7WtydlIjrNuo8C/1OFenLwAAFxooL4AKH2uy9v///8AZ5sAcaEAbZ7d6fCjw9XW5e3N3+gpgapvor/D1+M+ia8AX5bl7/Szzt17qsWLs8oae6ZcmLny9/oUeaXSM1akAAAADXRSTlMAr9qj3KLU/pYe7iXiyfEDKgAAALRJREFUGJVNj9tywzAIRGnrVPIkC+hu2bKd/P9PltbtTPcNWOAskenuJ+cmP9Ov3lKry1Jbul31+1pYTPwKnz/z0FWUWXUA5rmnkOKRQ9h4A/JMPgEsDBQ5AOfpcQYMVYeoZjkncmVHZjnxZN1zceQWAUR3YNE4rPGonDF4i4g9cJ3IN67IEovt5N48zemwF7HwiliPZPgfa98Q+PtKX28X+oldRdAudPMkDAv3/AtHNP+L/wVO/A32O5ZvAAAAAABJRU5ErkJggg==", "type": "news"}, "294": {"title": "Heat Pump Water Heaters as Clean-Energy Batteries", "snippet": "Heat pump water heaters (HPWH) are a game-changing technology that can \neliminate climate and air pollution from water heating in buildings.", "uploaded": "Jan 7, 2020", "url": "https://www.nrdc.org/experts/pierre-delforge/heat-pump-water-heaters-clean-energy-batteries", "thumbnail": "https://encrypted-tbn0.gstatic.com/images?q=tbn:ANd9GcRlI5_VNlNnqkVzok3NoRnSK-bB2ynFz93ea_cyWYU&usqp=CAI&s", "type": "news"}, "295": {"title": "A leaking relief valve at the water heater: why it's leaking and ...", "snippet": "Water heaters come equipped with a temperature and pressure relief valve, \n... You've just replaced the hot water in your water heater with cold ...", "uploaded": "Apr 21, 2020", "url": "https://www.startribune.com/a-leaking-relief-valve-at-the-water-heater-why-it-s-leaking-and-what-to-do-about-it/569812942/", "thumbnail": "https://encrypted-tbn0.gstatic.com/images?q=tbn:ANd9GcSfSCcCShAiFU42Zs2LH73DAiA1jlunuoFVptkhR6YuGNMZRaSjfmnh_0I&usqp=CAI&s", "type": "news"}, "296": {"title": "Manchester Man, 78, Dies After Assault At Lacey Diner ...", "snippet": "Robert Clarke, 78, of Whiting, died about 1:30 a.m. Thursday at Jersey \nShore University Medical Center in Neptune, Ocean County Prosecutor ...", "uploaded": "1 week ago", "url": "https://patch.com/new-jersey/manchester-nj/manchester-man-78-dies-after-assault-lacey-diner-prosecutor", "thumbnail": "https://encrypted-tbn0.gstatic.com/images?q=tbn:ANd9GcTezuGU5XL3LEHU0KWnkg_gSCyAkz9ciRE_JP8KTYm-mZms0ZoWyjY44TY&usqp=CAI&s", "type": "news"}, "297": {"title": "In a Nutshell: Doing battle with the evil hot water heater", "snippet": "I battled you, hot water heater. I battled you because you took up arms \nagainst me. You chose to follow a path of darkness and evil. To dabble ...", "uploaded": "Jul 14, 2020", "url": "https://www.palmbeachdailynews.com/lifestyle/20200714/in-nutshell-doing-battle-with-evil-hot-water-heater", "thumbnail": "https://encrypted-tbn0.gstatic.com/images?q=tbn:ANd9GcScMHQNDyf0dtlLXiKR38jXRHkSFVlqDw2QN61L1TvUdnIc7lUuKBjOSTw&usqp=CAI&s", "type": "news"}, "298": {"title": "Types of Water Heaters - The Home Depot", "snippet": "", "uploaded": "", "thumbnail": "data:image/jpeg;base64,/9j/4AAQSkZJRgABAQAAAQABAAD/2wCEAAkGBwgHBgkIBwgKCgkLDRYPDQwMDRsUFRAWIB0iIiAdHx8kKDQsJCYxJx8fLT0tMTU3Ojo6Iys/RD84QzQ5OjcBCgoKDQwNGg8PGjclHyU3Nzc3Nzc3Nzc3Nzc3Nzc3Nzc3Nzc3Nzc3Nzc3Nzc3Nzc3Nzc3Nzc3Nzc3Nzc3Nzc3N//AABEIAEEAdAMBEQACEQEDEQH/xAAbAAACAwEBAQAAAAAAAAAAAAACBQEDBAAGB//EAD4QAAIBAwIDAwkFBQkBAAAAAAECAwAEERIhBRMxIkFxBhRRYYGRobHBIzNCctE0UoKy8CQyNTZTYnN0khX/xAAZAQADAQEBAAAAAAAAAAAAAAAAAQIDBAX/xAAwEQACAgECBAIIBwEAAAAAAAAAAQIRAxIhEzFBUQShFCIyQlJhcYEFkbHB0eHw8f/aAAwDAQACEQMRAD8AexRdqPP730NQUNbe3yASx+FOgF3le0trwlZIC3MEyhdPXoaOQA8PvcxJzyUY9dW1GuPcTi+w5j3AI6GrRBaFpgHpoAnFAHYoCjsUCChXM8f5hTfIBJf4HD+NH0XqD4LWaKNtuPsUx+6K1ICYUDAI3oAoSDdNvxfQ1iaWM4EwBQFg3/DrbiEccV5FzI1kDhdRXcA4ORQ9wsC44Dw8wuWhk7Kll+3fqPbU6Ila2Y+GELbhSxIU4yxrXoZjKPBGxHvosKLNNOxE6aLAjAHooA7FAAs7Q4lRQzKQQDQwoRXVrd3Fnf25aJfO7kTlgp7OMbdfUKnYZttnWNEjkIBxgH01diovK0CAxQBtazdVVgmd+h26A1mWaxasoHZPuoACRCpXY9T3f7aQHXJIgm9UbfKmB5vhLczSCMjmAb+NN8gXMcx3H9paCO1icqSCStczySukjXTHlZuuolS4YIoUaF2Ax3tXQjFgx9mGeQQCZ1C4XG53NDGiOH3MV9M6pDBpjXtEDcN6PCsIZ1PI4rodGTw7x44zlzf6FEa/ZR/kHyrqOU6dfsP4hSY0ZngEhjYsw0HOAdm2xv76kZivF0Tw+vV9KaExgF+zB9VWIqbGaAF0NmF6Syjwc1lpKsbWNpET9oXfxc/rRpQWMobe3i1uBpAXGck9dqKSCweIriCfH+k9MDy/BEPLyB0kB9xptbCT3PT2xt1cyi2YSHq2ofrWaxpO6Lc2wp5ObKX0kdkDcjuz+taJENnW8vJL5j1BgO/HTP60NDQEBtraR5LexVJHzqYPue+s1ijGWpLdmjyzlHS26KXZIYNcrKiRpl2Y4CgDc5rUyK/OILqwWe2mSaJm7LxsGU9ehpMECrjFSMxXw1TQY7tX0qkDGcOOSufUabEhZfcSe0n5cQUg5Y5GdyTXJmzOEqR6HhvDLLDUyuKQd5ArrPPG/Dxq6UgN+nGQRkUAU3SPOjLzmXUCCNIOfhSoYti4cLZcK5I8KoRcrtHtnNMQYnHeKKCwhKh76VBZOQehFAHA4O1AFV5qkt5N31YyCuCc+2oySUI2/l57FRWp0eXkfi4Fw0dxGRGRpPK7vr1x7PdMZum2XKMbVG3hS3l3HJLcMH0SMikDHQ4PxFaRutyJV0HcR06QacuQlzEXGZhBfMuhWyAdx/Xorz8rqR6vh46sa3ML3gS1XTLypmIdX0k4AJGP69FRl/EccHplzHi/CcmRaovYacE4jLDeG3jUzSMo7BjbIAG59W1VDx8Zz0JOxZPwucIcSUlQ8/8AsGXsW9ozSl9Cqx06jjIxkDY7b034xvaEbd12M/QVFXOW1XtuYJL3id5HbmHhxDhklYLIu66mG2T3gHbr12rSGbK1ejzMZ4MSe0/Ix38vFLiTm25mhibAUKFI+719fygn4ddq04k+xPBx/F5Cl7PyovbbzmwvpBFMAkLGJNQfONwd8eI269KayyatIJYIRdOXkFwccftZDa8Rn8+uWkChdCptp1ZBGARjfOcdfRRx3qqgfho6dWrb6B3tn5TJNMyXWhBrcKEQ6VXBPdvgMvjnbNN5ZroJYcb97yMlxwzy31iGHiMaSEswJij06QcYJ6AgkA7jwp8Wd1QcHHV6vIe8EXjcdmqcRTzmfmFOYpVN8hcadvxbZxjfrRxZfCHBgve8jWbmYzebcjMrdkIsinJPrG1ZzyavVcfMuOBJatW30MjzcuCa0kRlYSdvLDIIIJHT0ik81bNFLw+r1lLyFlsZ5JLqRL24iSS4lJijKgbse/GQfA0uPfQa8JTu/I2W0skLNzJ57hWGNMrLge4U+PtVB6I7tSF13wu3uJml13C57ubnHvrlcMTd0/zZ2Rnniq1L8kbhbwRcaih5DSssSiFTuuc/i+QO4yRkGuGUYvxKtW627f7/AFHfFyXhHTpW77/b9/l1Q7VoVjVpEaaa4K6OS3a7Jx2cgMrKTuDnpvXdcUre7f8Atuqa/wCnntSbpOlHvy3XXo0+lfYrjecX0bZimk56uY48L28DPqyeue/Pd0BC3kt77hl08KkmlXXtf7cvl8+ZpgubqSSCRrNpGZIiml1XUw1uPYQT4YrsTl2OBxgr9YCA3EvDY7dbJXjMLRB9aDJxpzgnuXIxRcnGqG4wU7sos7cWkUbRWEfLguHmJQp3x8tsY9R6+us4qUI8jWbjOWz5ogAx3VvPFakxpEUADKCUVRHnPpyw99CbctSWwSUYwcG97Mb8Y4lbyXPDbTgMhaOCV9Au43wMqAxOTjcHs9d+m1XrktlEy0RfrORcOJ8UuGjkXyel80likkZjfQ6u2ysSN+gIA39NGqT93b7C0xXvb/csm4rJbcOTiV3w5nXniYDmo4iJcnKkbjoVz0NDm4rU0UsalLTGQrtuJK1+b1DzEKtpSY6TqKkb6VAxv3b1yelR1ajs9Fno0Fd/dG5upbkcmISYJQu2xwAe71ZqZ+IUpWjTF4dxjTIt7hJR2SM9+O+qjJSVg1ToupiIyKAHloZQZXNkyvywS/dMAd0IzkHbKnuPxI6k36v9/L+GRNxkktf9fP6d11/TLdLfeameK0me7nLBuYydgYxg4wG2A367DPQCsJrNo1Ri3J/Tb+f1N8bwa9MppRVd9/467cudczNwa2u7NA88bmUT8zrqJxjqR4UvBYsuJXNb3Zfjs2HM6g9qoctfy4wLI5AcLljgDIx032GR7a9Liv4TyeAviRTFM63CyLauFE0suB17a4x07qlTp8mW8VqtS6ErJMIHgFvIUYSbkDOWKkHYDpg7DrQ5tqqYLElJS1Ig3NxDDHbCBihVwdup1BgenoBHtpQm4xqh5MalNy1IUp5QRw8Uu7hbSSR5JFVhI6jSFdiQNIGeo656b5quJvdMjg7VqQNjxFLeONFtpAkdtJACpXIDSagdwRsPSKSnXRlSx37yKfKS7ZfJLlNEyxkRojsQMEMzZOAM5BxjpneoyTbhVF4sajkUtSE1i583XA1D515elnq6o9w5nblns49tGlhqXcnhco2z667MUZaVscmScdXMcJG8qBkBIYZG1U77C1R7gmFx1GKLfYLXc9zB9y/gfrXo9TxApful8BTQzEvU+JqhPkE/VfA/SmIKOgC9KBIovPv7f+P5UxnzuT/ELv8A7Mn8xoExjB/cPhQIny+/yDb/APNH/K1Zz9lmkfaQi4Z+w+z6V5R6iL5f2dvy0hmPhPT/ANfOvUwewjzc3ts9D5LdW/IaQ2OO4VAH/9k=", "url": "https://www.homedepot.com/c/ab/types-of-water-heaters/9ba683603be9fa5395fab908649bc7f", "type": "video"}, "299": {"title": "Water Heater | Water Heating Systems | A. O. Smith Systems ...", "snippet": "", "uploaded": "", "thumbnail": "data:image/jpeg;base64,/9j/4AAQSkZJRgABAQAAAQABAAD/2wCEAAkGBwgHBgkIBwgKCgkLDRYPDQwMDRsUFRAWIB0iIiAdHx8kKDQsJCYxJx8fLT0tMTU3Ojo6Iys/RD84QzQ5OjcBCgoKDQwNGg8PGjclHyU3Nzc3Nzc3Nzc3Nzc3Nzc3Nzc3Nzc3Nzc3Nzc3Nzc3Nzc3Nzc3Nzc3Nzc3Nzc3Nzc3N//AABEIAEEAdAMBIgACEQEDEQH/xAAbAAABBQEBAAAAAAAAAAAAAAAHAAMEBQYCAf/EAEUQAAIBAwEEBQYHDgcAAAAAAAECAwAEEQUGEiExEyJBUXEUMoGRscEHFTNhcqHRFiM0NTZCUmJzdJOy4fAkJSZFU2Oi/8QAGQEAAgMBAAAAAAAAAAAAAAAAAQIAAwQF/8QAIhEAAgEEAgIDAQAAAAAAAAAAAAECAxESIQQxMkETIlEF/9oADAMBAAIRAxEAPwCZIajj5VfGnZDTAP3xfGgEnpUqIZicDswf79dDvVdtpoZXjtTbxAEjrddqjW2s7R30Bng1HdjfKjG6mfq/v11GNHsK1mQGQn82QfXTt0mAjd3uxQhkuNo1bHxpLvdgWfnUhRtTNGS2tzDHPMzn3Uj/AE101KUcEgkTR7rkU3u0Pul2hRMya02f0mkOD6xVdJtNrlpK6nWVkCY/NRs/+aKZVOjOL2goFa83aGsG3mso/X8lmQfpRFTjxBHsqRebaXV/AnQA2UiN1jFJvh88uY4U1ylxaewhhK93KGQ2i1cBv8xl4cuqv2V4NqNZX/cG/hp9lLkHBhPCV0EoYnavWkOPLs8O2JPsruPa/WuJN2nAdsK/ZUyRMGEzcpUNPuz1r/nh/gilRyRPjZtHk+emA/3xc99cOTTG/wDfB40RQS6iu5qNyijAWZlA7gCal2xugiFbiRVHYrkcKY1fhrF6O64k/mNdxXG5GAc0yg5ey2i4J/YtoXvfPW6k68e6+WPBsc/V76tdGF5cFkmmYI8eCcA7rAniOHbjNU0EgO60kgAUqGjOesM47OytHpwEbsGjVXHmgHiU4kYyeeCDSRpOclG/Z1uHOlKd7EhNIgy3lEzyhhusrOMEeAxT1volhGVWK2jJ7BgHPrDV2lyZVG6wPzg8CO/nTtvqEkDRvhjg4fAzkeut6/jt91Doyr8WmtRI2owW8dnOps+kTydiYUBAxwww4AcDg58ax2g6d8Y63bWsREbOD1sdyk8vRWu168c2QJnkhAtyN7d81sfP38R38Riqn4NN5tsLIjiRHJ2fqGqanCXHdrnF5/JhWf1RetsVcG3EXlEIYOW3+iOSO7nVLq2z7aO0ck9wkigglQnP5udGZxuLmRScfqGhNtjqol1wwEySCIArkYHE455pY0It9nMlUkiPpmzEurWTXsNzHGu8Q0e6Tukdnv8ATTcGz8ss8VkXjSSR8CTB5lN8D1A+urrZXUJBZanCSBK5Ajj3xjdyRnvz/Sp3RrHd2cjDddrtZxh+wZXHqIoOhvQPlZn7nY24t5NyS9h3sZ800qka5q051GTEicOHWTPbSqrGI+ci8eox88eNSXpgjjUACzXBjXdRHddS/wAxqPFz48eIwPTU3aZdzaLUB/3sfXxp/R9K8tsb24YsvQJvqR2nsHpwaIEeICd4KCWyoAHbxrRuOj3ZHdQkjgI6SBhkKAQcHgQaodIfeuo2YA7yZx6DTyyqlrdkkD/GY4nl59I/I00ZYJsuUfpHPFWkH5yH28/ZT8cd7EjSLEzKOZC7w9lZ9JSMbrEZ5YPs/oKnwXzYMb8uZKoCwPowcej2VoU5r2Wx5FOS2rMm3dzNPYzgdG5ED4VlADA4JH1Z9HZTXwWLvbYWgGOEMp4/RqPN0TaddD5YCAmQR+dEeGOwHnjPZg1L+CjP3Y25U4It5fYKWU23szTd3cMl7bS+SuwC8u73mhDtXZw/G0fS3Co/MrgsTg57KK2sMzQkFifTQk2p/H6qeyIUFNX6K3Yj7NvF8agKWILMG31Hdkd9bZWUjrEeBXNDzRn6LVQeeHBwPpEVtnuTCheWN0Ucy3AUsm2wJEm4htXkLMkJJ4kmOlWb1LadI7gJbguqrxIbhmlSbIaNzTPbTjmmweNMEwGt2YutrNQRjgBt7AHE5A4VcaaIrTZi6j4Bi7qx8Bj7arNrYJrbaO4uVLqsgUh0JBXqgHlUCC+iTR5LURymQsSjiQBV5dmOPrFQBxpEgN5bRjmeB9Rp0xxzWMxW4jUzXaMxcMFiBD43uHjnGeyounXMq3sJaeVkDcQWNeQtJ5BKshbrPGRvdwDfaKltjJs7u4xYSLHFe29yGGSbcsVHzHIHvruO96oEgyM9nEeo+7FQxGG5V40ToOHKm6JYvoL6I2dynTMrGMhAMnJPDGDyB48jw7qu/gmCrtlGHdVPk0u6pPFuXAfPjjWIidxnC5PKt/8ABJo9zdbQrqhB6C0DBmxwyykYB7+OfDxFKyBQ1YdTFCLao/6kx3BV+omi/qvdQW2gl6XXXlzw8o3R6BilQCDZyMk3SBeurMQc88MaKG1USyaU2OTgEUL4OATvM8in1k0Tbt2udnbGTmWgTPiBTABdJGscrqR20q9vJMXDcOZPtpUSt9hCauB51KlSlpQ7ZfhVv+y99Yp+b+NKlRQDiy/CYvGu0+Rm8U9jUqVFdhRzB5i+IqV20qVQ0UvEevPlE8KOfwc/kZpv0G9tKlQZn9k7VaBmq/h4/eT76VKlRBiHnH+8y+00U9P/ACYsP2fvNKlRADHX/wAbT/SpUqVMhD//2Q==", "url": "https://www.hotwater.com/water-heaters/residential/", "type": "video"}, "300": {"title": "Water Heater | Water Heating Systems | A. O. Smith Systems ...", "snippet": "", "uploaded": "", "thumbnail": "data:image/jpeg;base64,/9j/4AAQSkZJRgABAQAAAQABAAD/2wCEAAkGBwgHBgkIBwgKCgkLDRYPDQwMDRsUFRAWIB0iIiAdHx8kKDQsJCYxJx8fLT0tMTU3Ojo6Iys/RD84QzQ5OjcBCgoKDQwNGg8PGjclHyU3Nzc3Nzc3Nzc3Nzc3Nzc3Nzc3Nzc3Nzc3Nzc3Nzc3Nzc3Nzc3Nzc3Nzc3Nzc3Nzc3N//AABEIAEEAdAMBIgACEQEDEQH/xAAbAAABBQEBAAAAAAAAAAAAAAAHAAMEBQYCAf/EAEUQAAIBAwEEBQYHDgcAAAAAAAECAwAEEQUGEiExEyJBUXEUMoGRscEHFTNhcqHRFiM0NTZCUmJzdJOy4fAkJSZFU2Oi/8QAGQEAAgMBAAAAAAAAAAAAAAAAAQIAAwQF/8QAIhEAAgEEAgIDAQAAAAAAAAAAAAECAxESIQQxMkETIlEF/9oADAMBAAIRAxEAPwCZIajj5VfGnZDTAP3xfGgEnpUqIZicDswf79dDvVdtpoZXjtTbxAEjrddqjW2s7R30Bng1HdjfKjG6mfq/v11GNHsK1mQGQn82QfXTt0mAjd3uxQhkuNo1bHxpLvdgWfnUhRtTNGS2tzDHPMzn3Uj/AE101KUcEgkTR7rkU3u0Pul2hRMya02f0mkOD6xVdJtNrlpK6nWVkCY/NRs/+aKZVOjOL2goFa83aGsG3mso/X8lmQfpRFTjxBHsqRebaXV/AnQA2UiN1jFJvh88uY4U1ylxaewhhK93KGQ2i1cBv8xl4cuqv2V4NqNZX/cG/hp9lLkHBhPCV0EoYnavWkOPLs8O2JPsruPa/WuJN2nAdsK/ZUyRMGEzcpUNPuz1r/nh/gilRyRPjZtHk+emA/3xc99cOTTG/wDfB40RQS6iu5qNyijAWZlA7gCal2xugiFbiRVHYrkcKY1fhrF6O64k/mNdxXG5GAc0yg5ey2i4J/YtoXvfPW6k68e6+WPBsc/V76tdGF5cFkmmYI8eCcA7rAniOHbjNU0EgO60kgAUqGjOesM47OytHpwEbsGjVXHmgHiU4kYyeeCDSRpOclG/Z1uHOlKd7EhNIgy3lEzyhhusrOMEeAxT1volhGVWK2jJ7BgHPrDV2lyZVG6wPzg8CO/nTtvqEkDRvhjg4fAzkeut6/jt91Doyr8WmtRI2owW8dnOps+kTydiYUBAxwww4AcDg58ax2g6d8Y63bWsREbOD1sdyk8vRWu168c2QJnkhAtyN7d81sfP38R38Riqn4NN5tsLIjiRHJ2fqGqanCXHdrnF5/JhWf1RetsVcG3EXlEIYOW3+iOSO7nVLq2z7aO0ck9wkigglQnP5udGZxuLmRScfqGhNtjqol1wwEySCIArkYHE455pY0It9nMlUkiPpmzEurWTXsNzHGu8Q0e6Tukdnv8ATTcGz8ss8VkXjSSR8CTB5lN8D1A+urrZXUJBZanCSBK5Ajj3xjdyRnvz/Sp3RrHd2cjDddrtZxh+wZXHqIoOhvQPlZn7nY24t5NyS9h3sZ800qka5q051GTEicOHWTPbSqrGI+ci8eox88eNSXpgjjUACzXBjXdRHddS/wAxqPFz48eIwPTU3aZdzaLUB/3sfXxp/R9K8tsb24YsvQJvqR2nsHpwaIEeICd4KCWyoAHbxrRuOj3ZHdQkjgI6SBhkKAQcHgQaodIfeuo2YA7yZx6DTyyqlrdkkD/GY4nl59I/I00ZYJsuUfpHPFWkH5yH28/ZT8cd7EjSLEzKOZC7w9lZ9JSMbrEZ5YPs/oKnwXzYMb8uZKoCwPowcej2VoU5r2Wx5FOS2rMm3dzNPYzgdG5ED4VlADA4JH1Z9HZTXwWLvbYWgGOEMp4/RqPN0TaddD5YCAmQR+dEeGOwHnjPZg1L+CjP3Y25U4It5fYKWU23szTd3cMl7bS+SuwC8u73mhDtXZw/G0fS3Co/MrgsTg57KK2sMzQkFifTQk2p/H6qeyIUFNX6K3Yj7NvF8agKWILMG31Hdkd9bZWUjrEeBXNDzRn6LVQeeHBwPpEVtnuTCheWN0Ucy3AUsm2wJEm4htXkLMkJJ4kmOlWb1LadI7gJbguqrxIbhmlSbIaNzTPbTjmmweNMEwGt2YutrNQRjgBt7AHE5A4VcaaIrTZi6j4Bi7qx8Bj7arNrYJrbaO4uVLqsgUh0JBXqgHlUCC+iTR5LURymQsSjiQBV5dmOPrFQBxpEgN5bRjmeB9Rp0xxzWMxW4jUzXaMxcMFiBD43uHjnGeyounXMq3sJaeVkDcQWNeQtJ5BKshbrPGRvdwDfaKltjJs7u4xYSLHFe29yGGSbcsVHzHIHvruO96oEgyM9nEeo+7FQxGG5V40ToOHKm6JYvoL6I2dynTMrGMhAMnJPDGDyB48jw7qu/gmCrtlGHdVPk0u6pPFuXAfPjjWIidxnC5PKt/8ABJo9zdbQrqhB6C0DBmxwyykYB7+OfDxFKyBQ1YdTFCLao/6kx3BV+omi/qvdQW2gl6XXXlzw8o3R6BilQCDZyMk3SBeurMQc88MaKG1USyaU2OTgEUL4OATvM8in1k0Tbt2udnbGTmWgTPiBTABdJGscrqR20q9vJMXDcOZPtpUSt9hCauB51KlSlpQ7ZfhVv+y99Yp+b+NKlRQDiy/CYvGu0+Rm8U9jUqVFdhRzB5i+IqV20qVQ0UvEevPlE8KOfwc/kZpv0G9tKlQZn9k7VaBmq/h4/eT76VKlRBiHnH+8y+00U9P/ACYsP2fvNKlRADHX/wAbT/SpUqVMhD//2Q==", "url": "https://www.hotwater.com/water-heaters/", "type": "video"}, "301": {"title": "Rheem's Hybrid Electric Water Heater Is the Most Efficient ...", "snippet": "", "uploaded": "", "thumbnail": "data:image/jpeg;base64,/9j/4AAQSkZJRgABAQAAAQABAAD/2wCEAAkGBwgHBgkIBwgKCgkLDRYPDQwMDRsUFRAWIB0iIiAdHx8kKDQsJCYxJx8fLT0tMTU3Ojo6Iys/RD84QzQ5OjcBCgoKDQwNGg8PGjclHyU3Nzc3Nzc3Nzc3Nzc3Nzc3Nzc3Nzc3Nzc3Nzc3Nzc3Nzc3Nzc3Nzc3Nzc3Nzc3Nzc3N//AABEIAEEAdAMBIgACEQEDEQH/xAAcAAABBQEBAQAAAAAAAAAAAAAAAQMEBQYHAgj/xAA6EAACAQMDAQQIAggHAAAAAAABAgMABBEFEiExE0FRYQYUIjJxgZGxofAVIzNCU3LB0SRDUmNzotL/xAAWAQEBAQAAAAAAAAAAAAAAAAAAAQL/xAAbEQEBAAIDAQAAAAAAAAAAAAAAARExAiEyQf/aAAwDAQACEQMRAD8A63SgdKb3E/u04Cx7hQODivEpIxjFHtHuFeWEjHhRQJvfxFIXfx/ClCS/w/xr2In70P1FQelyVGeuKWkIYDupMN5VQd5pMUoBHWo+o30OmW3bzjczcRxA8uf7UElV9hmYhVHVmOAPnUOfV9KtwTLeqcfw1L/asndand6jHO91JlRt2xrwq/AVV313HDavJIpKKcNzis2rI3lpr+j3n7C8xyQDJE6A468kYqxYZjDxlXQ9GQ5FcZ07W9PimmMTfq1cgyEgg/A8cH4VpxqtzY7J7KYod3I6qw8CO+kpY369KKr9N1yxvLNJp2FvKfej5Iz4jyorSHw6ny+Ip1JEyU3ruxnGeaim3lZSAoBPnVJrUemrdu121wlyQoEkbfs8AkEDpnzx3/Gg1IFG4A4JAPHfWSgv9PiNzsvruRZ4d0ocdAfZBB4KnLAY8e6o+3SXZJLq+vJezYS7pRu3bG+HQnjjwoNzuwMngDvoV1cZUgjyrI3U2l77V5dR1ADsoQpVSMjDYLYGcnBJ8No+btlq2lafukS6u5dyqnZyAk+zxnzOfuaDTk5ryDkZql/T1gTJ+3HtlW/Vn2SAWP4A/Q15j9IbJ1j7PtpBIygEptHtttU8/WgvUAdwCcDvPlWD1m/bUL+Sfnsx7MQ8FHT+9bG+kMWkXkg4IhYA/HisCaAkfZp9y/ht+9ZzV5nltJ4kBYuSox44OKvNUZ00K9aMgMCmM/zCskLqbZPlyGEqjKnB6N4VnltqKe3t54ln3xiImbcitgjGPKt9C/aWCc5w+PwrE3czbdoZtgPCk5xWr0mQPpKsT/mH7VZ6S6aG0ZVto8nuoqKJlEcYVlbC84OeaK0jpNVd9FqDz3JgliSJrZ1jJCkiTC7Scjp73lzU7sCWByRioV7o+n3V561OpM4AAIfgYzzjp4fHavhWZVsR7b9JRTGO7mstsikKWAzu2qB/N7WOPPr0qPeLrhi3yLYBtwHYryFBDZ58eg8D5VOi0XT4IezgUxnCbXDZYFGLKefM0zquiWF07zzIzySMpY7z3Lt+wH0zVRXxHUwcz+pbRGSMAgB8nb8vd+p8qI49Wt4DOjWKIGdgjhQucrgkjnIAcnnGTTsWiWKq6BWAkGHO7k+7/wCB+NSF0OxYRRAjZHvwqtjhjlsfMCgl2n6T9Yi9a9SMTE9qqLgj2RznJyd2R+ebFOwlQ7OzdD/pwR+etVLejOmMOY5OUCHD4yB0B8enf5nqc1NsdMtbCWWW2VlaX3ueOvhQO30XbabdwxjkwNtA8QOBXOy4IrpSvskDDurBekmnnTdQZUH+Hmy8Jxxjw+X9qCo1mQJ6P3hJ/fjH/YVi1k3Lc4PBuB9jWq1+XZ6NXjbQ/wCsi9k9/trWNjuQ7yKsQRd7MeSST86l21Dd6wVMAY5rWejzhtEXPfK32FY2/fcmfE1qvR18aFGf91vstXh6Zul5MsVskKRRoimMMQowMknNFManIA1t/wAC/wBaKt2OnmZ3cFnAXwBoEZkIIkYDypFG0A07DNltoWsdtdCUMCqgngfWm2jZxhgcfCp8QjJ3OflUjtEPGQBVRS+r48aUQ7WB54q8DR46rQWjx+6aIqNz+VG5/wAk1Ol254A+lNEDwoGkK7RuJz303e2tpqFo1rd5MZOVYe8jeIp8geApNoqjnHpp6MXtvoFzDBuuY5HRlmiXOAGByR3dK5qulX652CN1zyVfBNfSKs0ZyhI+FRrixsLpy91p1nM56u8I3H51my25alw+c7nT7+RNphAI7y4rf+hHotf6hoqxujQKJSe2kGExgdPH5V0uHTtNtm322l2UTjoywLkfOpLSSM2WYmkzLktmEa10ywsLaK29VhuSiAGWZAWY/wBPhRTk4Mjgr4UlaZeG935Utr7/AMqWipdL9Px+4PgKcHSiikK9UDpRRRAaQUUUCUUUUV4PWiiigSkPWiigQ0UUUH//2Q==", "url": "https://www.rheem.com/innovations/innovation_residential/hybridsavings/", "type": "video"}, "302": {"title": "Tankless Water Heaters for your Home - Rheem Tankless ...", "snippet": "", "uploaded": "", "thumbnail": "data:image/jpeg;base64,/9j/4AAQSkZJRgABAQAAAQABAAD/2wCEAAkGBwgHBgkIBwgKCgkLDRYPDQwMDRsUFRAWIB0iIiAdHx8kKDQsJCYxJx8fLT0tMTU3Ojo6Iys/RD84QzQ5OjcBCgoKDQwNGg8PGjclHyU3Nzc3Nzc3Nzc3Nzc3Nzc3Nzc3Nzc3Nzc3Nzc3Nzc3Nzc3Nzc3Nzc3Nzc3Nzc3Nzc3N//AABEIAEEAdAMBEQACEQEDEQH/xAAcAAEAAQUBAQAAAAAAAAAAAAAABwIEBQYIAQP/xABGEAABAwMABAYOBwYHAAAAAAABAAIDBAURBhIhMRM2UWFx0QcUFhciQVNVc5KTsrPSFTNygZGxwSMyQnSh8CUmNENSYmP/xAAaAQEAAgMBAAAAAAAAAAAAAAAAAQUCBAYD/8QAMREBAAECAQkHAgcAAAAAAAAAAAECAxEEBRUhMlFSodESExQxNIGxYcEiQUJicZHw/9oADAMBAAIRAxEAPwCDUBAQEBAQEBAQEBAQEBAQdF94TRnzjd/aRfIgd4TRnzjd/aRfIgd4TRnzjd/aRfIgd4TRnzjd/aRfIgd4TRnzjd/aRfIgd4TRnzjd/aRfIgd4TRnzjd/aRfIgj3SnQC12e/VVBT1NY+KHV1XSPbk5aD4mjlWtcvTTVhC7yPNlq/Zi5VM4yxXcnQ+WqfWb1LDxNW5taFs8U8uh3J0Plqn1m9SeJq3GhbPFPLodydD5ap9ZvUniatxoWzxTy6HcnQ+WqfWb1J4mrcaFs8U8uh3J0Plqn1m9SeJq3GhbPFPLodydD5ap9ZvUniatxoWzxTy6HcnQ+WqfWb1J4mrcaFs8U8ujq9bjmmNrr5b6MTtdUsknhaS6niOtIcDOA0bc9aDGWPS2nroZTcozbpI3Aft8ta/oLgMkEEH7uVDBsUMsc8TJYXtkje0OY9pyHA7iCgrQEBBCXZD443Dpj+G1aF7bl1ua/S0+/wAtcXksBAQEBAQeIOkVaOCRXfuNlwO0ESDaDj+FqJhZ17A2MNH7rckDJICjDBM1TVrlJeiokGjlt4VzXHtWPGq3GBqjA37+dTDFlUBB4SAMk4CCEeyC9rtMbhquB+r3H/zatC9H45dbmv0tPv8ALXl5LAQEBBfUNprbhS1VTSQl8dM3WdgEl5/4sAHhO5ucLOm3VV5Na/ldqxMU1z5q7hYrlb55IpqWSQRt1nSwsc+PGM/vYxs8amq1VTPkws5dk92MYqw/ljt68246QVo4JFV/413H0g91qhlC0uBywnmQludPWVNDZbLLHO5sH0exz2ENDcgMAy4g4B1tp5vFtKlirdpLWzUgmgoNnbEcWGP13OOYy4DYG7nOGc7wg2OhqO2qOGo2DhGB2BnZkbtoB/EBB8qgcNVNhccMDNbHKUGDuluoL9QVUFVRvhcyPWZLKPCYcb+b9dqxqpiqNb2sX67NcVUShuh1H1EDZmF7HuAc0Oxv2b1XxhjrdlXNXdzMapZqqsUTY5akSyQwMcRq8HrnGSBg5AOcc2F6TbjzadGW1YxRhjP9D9HmiZ0QqATwY8IDIa/MeQechx1W9G3ep7qMfNEZfOGOH+1/H5y87nD4OKl5aXYJFOdmwkbztOzb4hy7FHdfVOkP282X0UpqxlBVxQVJi4KtkY8B+rkhrByFbFjVTgp871dq9TVvpj7r25x17bfVmSsLmiB+RwpORqn/AKr1lW0TGMb0dU/1Ef2Qq2fN3NOzDpRWbhEU34/5suY5JB7rVEphZXA/sD0KEyka0UXbmjdoxU1NOW0kWHQP1f4Bv2HKyYrv6JdqBv0lX5DiQ7hRnbjZuwRs8fKUFdHbnUsokNfWTjGNWZ4I/JBcVFPwpDmuLXt3O/RBGOnuk1zirqyyRPZHA0Na+QZ13hzQSOYbccq1bt2YmaYX2bs3266Kb1Wv6NExswtVfgxncPwQXj6yF7MfR9M08oB2f1Wfa+jwizVH65e9uwYH+H02eUa2/l3p2o3I7mrjlsuiE4bbKnVaGNdVucGjcPAZsW1Y2XP54xi/ETu+8rq7VGbbWDP+xJ7pXvhqVVM/ihH9N/p4/shVk+bu6NmHSis3CIov3G26ekb7jVCYWVec07lDJKWjPFy1/wAnF7gWTBkkBAQQl2Q+ONw6Y/htWhe25dbmv0tPv8tcXksBAQEHvC1UYxTVk8Dc5LWHYSvSi5NOqGnlGRWsontVxrfN8lwlY5ktzqXMc3UcAcZHP/fjWc36mtTmmxE4yqa0NaGjcNgXgtIjCMHSKtHBojv84Gl93AB1mSN3/YaoTCyud0fWQPlngbG4DBbGcj7tgUYMplKuizxJo1anN3Gji90LJgyiAgIIS7IfHC4dMfw2rQvbcutzX6Wn3+WuLyWAgICAgICDpBWjgkRaRca7p6VvuhEwxU/1MnR1KBLGhnFe2+hH5lShmkBAQQl2Q+ONw6WfDatC9ty63Nfpaff5a4vJYCAgICAgBB//2Q==", "url": "https://www.rheem.com/products/residential/water-heating/tankless/", "type": "video"}, "303": {"title": "Hot Water Heater Maintenance, Repair & Replacement ...", "snippet": "", "uploaded": "", "thumbnail": "data:image/jpeg;base64,/9j/4AAQSkZJRgABAQAAAQABAAD/2wCEAAkGBwgHBgkIBwgKCgkLDRYPDQwMDRsUFRAWIB0iIiAdHx8kKDQsJCYxJx8fLT0tMTU3Ojo6Iys/RD84QzQ5OjcBCgoKDQwNGg8PGjclHyU3Nzc3Nzc3Nzc3Nzc3Nzc3Nzc3Nzc3Nzc3Nzc3Nzc3Nzc3Nzc3Nzc3Nzc3Nzc3Nzc3N//AABEIAEEAdAMBIgACEQEDEQH/xAAbAAADAAMBAQAAAAAAAAAAAAAABQYDBAcBAv/EAEIQAAEDAwIDBAMLCgcAAAAAAAECAwQABRESIQYTMSJBUWFxcrEUFSMyNDVCgZG0wQcWJTZSYnR1srMkN3N2gqHw/8QAGQEAAwEBAQAAAAAAAAAAAAAAAQIDBAAF/8QAJxEAAgEDAgYBBQAAAAAAAAAAAAECAxExBCESEyIyQVFiBXGR0fD/2gAMAwEAAhEDEQA/AOG0y4c+eovrH2GltMuHPnqL6x9hoPAVk6fGbdWPgmVO/uhJPspxAsMmbLYKYcxprtc3mJGB06K2Jz6Bik0Nx1BSqO642vbHLUQT9nWqu03u5PJegy5jbzXIcVIdbBDsZASe1qA06vBPXavF1ktRG3Ktv97/AINuyVzb4ouNhZtXva5cYyJDS0lKUpU4EqB3B0A42yMVoW23t8RtmW1do6mY3wehphbaW9s9FePj5YpLZneFrOlx5N0hzVEZQ3Ms7q1px3DthI9NNbjd5kjhwLiwDbZ8tGptuMjSpSUKTuCAFZKVKwOuMkdarL6UtNBU6Dkm33Stl56Wk8LwYKWsnNtyt7sv2L7o1Ah3IRo7633wj4RSsBCBnpj9ry8K8lLagR0yJ6lMNKVpTlJys4zgDp0x1I6itf3RcEm1ONqml1K0LmBOsvFIKQNSfjKTss5xg6sddq9ucudDgZtLkhLqnf8AEuN5C86EpTk9Rq05PfnY4IIr1tPonTUYzlxP2LV1rlFuMbWMq1IWhCka8LQFgLTpUAfEdx2+wg99aK0l5fKbwVK2xnH2+Fb84uoQ4phfPuCynQhxJUvR05pSd1HAGdjurO+DjImJMbDrMt8qStKkIXJdU6taiClJbAOlGScY3IzjpuOdFPe/kotQ1ta+wifbYEZbjchl0JUEq5erYkEjqAPonpWGCoFnI3yT7a2bOHoMSQZMVberDjbimyVIIGNRTkK0DVupO4JGCK8kGQXSuZIaefWkLJbSpOkdwIKQc4AO+5GDk5zR1FJUn04F01d1V1ZE/F6ybC6P30e2ufVecWn9COeun21B1Om7opUyFFFFOIFb1kQF3SOkkgFR3HoNaNMLD87xvW/A0HgKyXceIzoKjrV3YKz4emqqz3+28LW0x4japU53dxTYwhJ8Ao7YHln/ALpEwlIQPR3CvHWQ44EDtakEAae+vNr6eOojwzwbFJoc2/it9ySJLcaEkpO7KWgFD/n4+ePqppeeII92jtPRllidGdwtJGFaVAg4zkHqOmfPFR0Gz3i3qL9xtc6NHxhbr0daUo88kUxYt05tEiYuG/7iUUqbk8o8tacfGCumKWf0+nOUalt4/wBbc5TSvY+UmKu8xxcEoEcoWXVtM9ru6JSMZz5U1W9wy0hPNlzW28aSpLS0rB0nIwEYAzjcHOcjpvS9y13JN5jsG3yw8phxaWywrUUgpycY6DI+2i+WO9O2lK4FukSi+2h1v3OjmdhR2JxnGwPWt8OlWSIzXFZ3NO8nhFuM0q1SHXHVSUc0OIcB5e2pW6MZznxPkabRJ/BkJ1fuG4PHnKW26gMukrQW9gMpGe3tufPbrUU/aLm3czb1QJiZTiQW46mVcxexOQnGT8U/YfCs8Phy9xrnGEizXFsqUS2lcZadagCcDbc7Zx5Uymr3sDlvHEUurhREgKEmc2krUS62F6mwlxKUkHQCSpsqV07OnHXAJb/zS5LJcluBSnlF/Rz1jBSTkKLQKu14gE+PfSm6W24QIwVOgyoyFHSlTzKkAnHQZFL7cr/Co/8Ad9LzfiDlfJmtxYUG0v8ALJU3zRoUoYJTq2JHoxUNVtxQc2Zz1k+2ommpdotTIUUUVQQKZcOJ1XuKB3qPsNLaZ8NHTfYZ8F/gaEsMaCvJI6GnKRuK152pxtSW3lsuaDpcQcFJ7jWd59B2UcVt8MxrZcb2zCuKpfKkENNmMU5CyQBq1fRxnON+lZIbs2V6fAjqF0LrjtzbmrcVblcO5e5hJb1HmZPhnTnPf0rycHTdbnFd5htH5ujCDnlA6nAfLOnH1YpRc4CLs1fbMm9cROqtrGVsrWyG3jpyE9lAUobAEHrnvoZs7r/vbYJ16vPuCVajJcZCmho0lAKCSjVp7WMEnpjpWtMwlbaORINpW8oqnMwELC1HJUhYAV6d0pJ+qubfk4uk2VxTbGpEh5Q5BaKeYQnQhtWlJSNjjfr379aoYdsQOMRa/fq9pkNwEuQ5CCwAmOSAUHKN+0nw7vGozhmKidxnGi8OTJ0ONvokPBBeSgIOroNO+4HpFcdc+YDjy/ykMvOyH3XvfYoS444olKOaoaAc7JwSMdMGuk3N5wc9UZ2X8DfoqX/dROCFBpOGSDsjtJyPHWO+oq32qzTON4sWC7fm9bj5M51LaSqQg6wpB04KTpcPTrp2xmnLED3xj2xy98SXxS3ru9FjaVshCXGlu8tRHLGThrvz2iNvAnCr8osZidxHIjm5XJADg5jcgFUdtXLRp5QJA3BUT55qJdtcu0HkyFtvMk5Zfa+KoeB8CPD21VcbC5RrDaUXu7TJdwekPLLDgbDSEIKk6gEoByQU9Tjc1MmYp63LZX2ghQUPLfH40klFp+ysWxNxOc2Zz1k+2oqrLiQ/odz1k+2o2lpdoKncFFFFVJhW7Z3OVc46/wBlX4VpVnh7yUY8aDwNDuRVzZal7oO1OOCpzUS9QZclRDLMhDiyASQArJ2FS7ZOjBpvw0w7LnIisY5jhwNRwB3kk9wABJ8hWeKtg2VpXjudOi8VW+NeeJ57cl5v3cziEsMryVhOBtjs7+Nb6uNrKlSJjrzsmY3ajH5amXBzHTgqSVacDJSN+lRo4euZdDKWELUQTkPICU40/GJI0HC0HCsHtDasSbDcVAamkNrUpSENuOJC1LBUNOnqCShYBIAJGM9KquL0YLor2eNrD+dNtuy1uNIbtao0hCWHDyl6klKRt2h8fceHnUbwfembDxHDuElCywjUlzQMqCVJIzjyJB+qtaHY7lMjtyo0YOMPnsL5qBt2u0QTlKewrtHA7J3r6ncPXSLGfkSY6G0MZ1gvI1aRpBUADkpGtG427QqiTA5Fk5xlYIMize5rlMnNRLm7JVzIq0FppbTqAkZAzpKx54pfxRxJZXIFrhWGVJeEe6LuK5C2ijQVKWrAyBk5cPd9Heo6Da5dzZkOQ20LSynKsuoSo4SVEJBIKjpSo4HcK9Y4ZvUgw1MQ/g5jKn2VqdQgKbBSNRKiMAlaQM9dQxmjYKkUvGV7sHEt/uExVwlhhm3pTB0MKHMfBUdBCk7Akjfb01DPSeU0VIVuSlKh5FQpjLsVzhwDOmQ1NMJVy161p1JOooBKc6gCpKgCRgkbUmlqLgcY3yWyQSO/u/Cpy2yVjjY+7+rVZ1+sn21I1SXR8O2XI+lpNTdCmrIE8hRRRVBArYg/K2/TXlFB4DHKHYqg4J+eT/DSvu7lFFSj3I11uxnXuLP1UH8M3/cjVu3f5Pbv58n7w5XtFaTzji0b/L25fzSF/Qqur3X5ivn8+Y/uR6KKKwgeBRxf+uXEv+0Hf61Vm4r+QOeo394hUUUfR3kXflH+JxJ/Cwvv71cxe+Vt/wCkn2CiioVMGimLpfzKn6vbSSiihDB0gooopxT/2Q==", "url": "https://www.quickcallswick.com/plumbing/water-heaters/", "type": "video"}, "304": {"title": "Rheem Commercial 9.5 GPM Natural Gas High Efficiency ...", "snippet": "", "uploaded": "", "thumbnail": "data:image/jpeg;base64,/9j/4AAQSkZJRgABAQAAAQABAAD/2wCEAAkGBwgHBgkIBwgKCgkLDRYPDQwMDRsUFRAWIB0iIiAdHx8kKDQsJCYxJx8fLT0tMTU3Ojo6Iys/RD84QzQ5OjcBCgoKDQwNGg8PGjclHyU3Nzc3Nzc3Nzc3Nzc3Nzc3Nzc3Nzc3Nzc3Nzc3Nzc3Nzc3Nzc3Nzc3Nzc3Nzc3Nzc3N//AABEIAEEAQQMBIgACEQEDEQH/xAAcAAACAgMBAQAAAAAAAAAAAAAABgMEAgUHAQj/xAA8EAABAwIEAgUJBAsAAAAAAAABAAIDBBEFBiExEmEHEyJR0RQjQVRxlLGz0hUkdIEWFzI0UmSDkqHBw//EABYBAQEBAAAAAAAAAAAAAAAAAAABAv/EABgRAQEBAQEAAAAAAAAAAAAAAAABEQJB/9oADAMBAAIRAxEAPwDuKxke2Nhe82aNyslr8eqYqPB6uqnJbDBGZJCBchrdToN9AgwkxCLhqQ2U3v5uwPcNvzVLDMRlbRUja2SQz8T+tu2+lzw3I5WST+snK/rk/usn0rw9JGWPXJ/dZPBMqbD1TYiW4xOZppPJDGOru0kcV/8AC2JxOiAuZx/afBcxPSPln1yb3WTwWJ6RctW/e5tdvu0ngmU2Or01TDVML6eRr2g8Jt6D3FSpV6PsQp8Uoa+uo3F8E1Xdji0tJtFGNjzBTUihCEIBafOBtlbFSIOvPkknmbE9Z2T2bDXXbRbhU8XNsPmPL/aD5mDam4P6LTW7vJpPpVmGd8bC1+SRKb3Dn081xy0AXZnSc1G6TmrrOOOuqHHbJDB/QnVyoxEvijDsr1NTt5memkbHHa+3D7bbDRdRdJzUbpOaa3z31zLJ6udEj+sy7UPFC2hvVH7s0OAj7DP4tef5p3Szkc8UOKH+cHyY0zKIEIQgFRxo2wyc8h8VeWvx82wmoPIfEIFBz1E56idIonSIiZz1E6RQukUbnoG3IDuKnxTlWj5MSako9HRvS4t+OHyYk3IoQhCAWrzKbYLUHkPiFtFQxyklrsLnp6csErwOHjNhoQUHO3SKNz1c+wMwue9ow2Psm1zVAA+zRaiuZi9E+Rk2D1BdGHE9XxPva21m63vp32KInc5YlypwyYpUSwxRYNVOdK7hBs4Bp0/aPD2dxvz7ltn5ezG17W/ZUZ4tiKoED26aIGPo3N6TFvx//GJOCXck4NW4PQ1YxDqRNU1PXcETi4MHAxgBJAuexfb0+ndMSKEIQgEIQg89KBshCD1edyEIPUIQgEIQg//Z", "url": "https://www.homedepot.com/p/Rheem-Commercial-9-5-GPM-Natural-Gas-High-Efficiency-Indoor-Tankless-Water-Heater-RTGH-C95DVLN/303087018", "type": "video"}, "305": {"title": "Hot Water Heaters - Blueox Energy", "snippet": "", "uploaded": "", "thumbnail": "https://encrypted-tbn0.gstatic.com/images?q=tbn:ANd9GcSi09_gz0FEVaLgM_X44hoNIhjdH84GqQvA5kvGhItVWFX6j3BYTAVlzV8", "url": "https://www.blueoxenergy.com/hot-water-heaters/", "type": "video"}, "306": {"title": "Common Water Heater Myths Answered | Ask This Old House ...", "snippet": "", "uploaded": "", "thumbnail": "https://i.ytimg.com/vi/9kjabzIcLRA/default.jpg?sqp=-oaymwEECHQQQQ&rs=AMzJL3lR8TzuSi_fVTlQc1ohHND1QUA8dg", "url": "https://www.youtube.com/watch?v=9kjabzIcLRA", "type": "video"}, "307": {"title": "Water Heater | Water Heating Systems | A. O. Smith Systems ...", "snippet": "", "uploaded": "", "thumbnail": "https://encrypted-tbn3.gstatic.com/images?q=tbn:ANd9GcQm-V6QIQywn9prQJGseL6DayY-uwIgMLaBmma6sl5oRIF6K0Jdw1KBOQLL", "url": "https://www.hotwater.com/water-heaters/residential/electric/proline/proline/", "type": "video"}, "308": {"title": "Four Water Heater Tanks Cut Open - Lessons to Learn ...", "snippet": "", "uploaded": "", "thumbnail": "https://i.ytimg.com/vi/yF_dLlQ6RIo/default.jpg?sqp=-oaymwEECHQQQQ&rs=AMzJL3kS4U3aIXECZ7j728gAf9udNe8p-w", "url": "https://www.youtube.com/watch?v=yF_dLlQ6RIo", "type": "video"}, "309": {"title": "Water Heater | Water Heating Systems | A. O. Smith Systems ...", "snippet": "", "uploaded": "", "thumbnail": "https://encrypted-tbn3.gstatic.com/images?q=tbn:ANd9GcQm-V6QIQywn9prQJGseL6DayY-uwIgMLaBmma6sl5oRIF6K0Jdw1KBOQLL", "url": "https://www.hotwater.com/vertex/", "type": "video"}, "310": {"title": "How Do Tankless Water Heaters Work? - The Home Depot", "snippet": "", "uploaded": "", "thumbnail": "https://encrypted-tbn1.gstatic.com/images?q=tbn:ANd9GcQsSnDXS7KrDeZMvkjd5oCSBLZgWYGYOBMu9RsduaH14BuqBU_3BaY_gPuz", "url": "https://www.homedepot.com/c/ab/how-do-tankless-water-heaters-work/9ba683603be9fa5395fab90c29ab2eb", "type": "video"}, "311": {"title": "Rheem Performance 50 gal. Medium 6-Year 4500/4500-Watt ...", "snippet": "", "uploaded": "", "thumbnail": "https://encrypted-tbn0.gstatic.com/images?q=tbn:ANd9GcS0qtg5ldUsF3oGRforwy8InFGCjWnbfkuVxz7mwBBfiWH5qpeXZpVxJp3u", "url": "https://www.homedepot.com/p/Rheem-Performance-50-gal-Medium-6-Year-4500-4500-Watt-Elements-Electric-Tank-Water-Heater-XE50M06ST45U1/205810732", "type": "video"}, "312": {"title": "Tankless Water Heaters | Residential | Navien", "snippet": "", "uploaded": "", "thumbnail": "https://encrypted-tbn0.gstatic.com/images?q=tbn:ANd9GcRfymEZxKQKyvCKU9_-iWhw7qjbdDnHwzKuJm2FcX1YlKYtdDUaxjGu8vdu", "url": "https://www.navieninc.com/residential/tankless-water-heaters", "type": "video"}, "313": {"title": "8 Hot Water Heater Facts Every Homeowner Should Know ...", "snippet": "", "uploaded": "", "thumbnail": "https://encrypted-tbn3.gstatic.com/images?q=tbn:ANd9GcT7eHjXQFtN-oIm6HDi-eXJHEK-NAuNgBRc_s3NATJyAi06n6jlOH29RHaDrqE", "url": "https://www.inman.com/2019/01/04/8-hot-water-heater-facts-every-homeowner-should-know/", "type": "video"}, "314": {"title": "Water Heating - Southwest Gas", "snippet": "", "uploaded": "", "thumbnail": "https://encrypted-tbn2.gstatic.com/images?q=tbn:ANd9GcQpGLvClTR5pa8tdKJYem5hwLylCqWalaiZaF-IzEfttFPWoImoxqs19jYK", "url": "https://www.swgas.com/en/water-heating", "type": "video"}, "315": {"title": "Hot Water Heater | Residential Water Heaters | Conn's ...", "snippet": "", "uploaded": "", "thumbnail": "https://encrypted-tbn3.gstatic.com/images?q=tbn:ANd9GcTT8TYz7WqQwKqYvuaxiuBh_EF4MT0ORqJ2ItF_LNRDGhTdTjtUQkWDD80slNI", "url": "https://www.conns.com/water-heaters", "type": "video"}, "316": {"title": "How to Choose a Water Heater | The Home Depot - YouTube", "snippet": "", "uploaded": "", "thumbnail": "https://i.ytimg.com/vi/a9KTIj6Zrjc/default.jpg?sqp=-oaymwEECHQQQQ&rs=AMzJL3nbDVkdxWnzSFCGwJxupOSfFieIjg", "url": "https://www.youtube.com/watch?v=a9KTIj6Zrjc", "type": "video"}, "317": {"title": "Heat Pump Water Heater Rebate Program for Maine Homes", "snippet": "", "uploaded": "", "thumbnail": "https://encrypted-tbn0.gstatic.com/images?q=tbn:ANd9GcTmypUdv9UuTcXcRZh82lPRpsa4AkD9QKPbZ-4yfiCqU0kk_toU2rKW61a-", "url": "https://www.efficiencymaine.com/at-home/water-heating-solutions/heat-pump-water-heaters/", "type": "video"}, "318": {"title": "What's Inside An Electric Water Heater? - Plumbing Basics ...", "snippet": "", "uploaded": "", "thumbnail": "https://i.ytimg.com/vi/e2X-WcwNaHk/default.jpg?sqp=-oaymwEECHQQQQ&rs=AMzJL3k_cTNrhUHEm7yPKUEijcInHguxEA", "url": "https://www.youtube.com/watch?v=e2X-WcwNaHk", "type": "video"}, "319": {"title": "Water Heaters 101 - How Hot Water Heaters Work - eComfort", "snippet": "", "uploaded": "", "thumbnail": "https://encrypted-tbn1.gstatic.com/images?q=tbn:ANd9GcTpjZNpK8B5vl3pH-8GKryYsxE6aGfPD9_EWYxFZLNn7EZFb_Ff9n9TfzgE", "url": "https://www.ecomfort.com/stories/1628-How-Hot-Water-Heaters-Work.html", "type": "video"}, "320": {"title": "Are Plastic Water Heaters Worthwhile? | Ask This Old House ...", "snippet": "", "uploaded": "", "thumbnail": "https://i.ytimg.com/vi/Oc7EOqMpckc/default.jpg?sqp=-oaymwEECHQQQQ&rs=AMzJL3liWU_OzptwPuYoSV4TAwYvIhIKkA", "url": "https://www.youtube.com/watch?v=Oc7EOqMpckc", "type": "video"}, "321": {"title": "How to Troubleshoot Electric Hot Water Heater Problems", "snippet": "", "uploaded": "", "thumbnail": "https://encrypted-tbn2.gstatic.com/images?q=tbn:ANd9GcSjxyH6qxJfY7rtP-VQDHXgcBV3ERR_rTbcF_k9HQMh9YiswTkq6pwdWJcgzQW7", "url": "https://www.thespruce.com/repair-an-electric-water-heater-1824636", "type": "video"}, "322": {"title": "Your Ultimate Guide to Water Heaters | NexGen HVAC ...", "snippet": "", "uploaded": "", "thumbnail": "https://encrypted-tbn2.gstatic.com/images?q=tbn:ANd9GcQaYjduFIxzVLODsN6GW3_O9Cp9zupPApIjBt_lLsFTpGcIU8j4PHSPM6qq", "url": "https://nexgenairandheat.com/ultimate-guide-to-water-heaters", "type": "video"}, "323": {"title": "Power Vent Gas Water Heaters & Replacements | CenterPoint ...", "snippet": "", "uploaded": "", "thumbnail": "https://encrypted-tbn1.gstatic.com/images?q=tbn:ANd9GcS2g_LbbhkL9Cgjlpw-vFpmQEviWpbJc_hNL1n9x81skeuiWacC1_PT2u8", "url": "https://www.centerpointenergy.com/en-us/home-service-plus/products/heating-cooling/water-heaters", "type": "video"}, "324": {"title": "How to Reignite a Hot Water Heater - YouTube", "snippet": "", "uploaded": "", "thumbnail": "https://i.ytimg.com/vi/LYb791z4xCI/default.jpg?sqp=-oaymwEECHQQQQ&rs=AMzJL3nD_0AssR5CZwAk9pSiHvOAHq1Uyg", "url": "https://www.youtube.com/watch?v=LYb791z4xCI", "type": "video"}, "325": {"title": "San Diego Water Heater Installation - Anderson Plumbing ...", "snippet": "", "uploaded": "", "thumbnail": "https://encrypted-tbn3.gstatic.com/images?q=tbn:ANd9GcT_g48_I8zle-veTD1yhEZzRnCN8spAYkUAMlfijA-ldq8-p3CV0q-nQPKX", "url": "https://www.andersonplumbingheatingandair.com/plumbing/water-heaters/", "type": "video"}, "326": {"title": "Tankless Water Heaters | Berkeley Electric Cooperative", "snippet": "", "uploaded": "", "thumbnail": "https://encrypted-tbn0.gstatic.com/images?q=tbn:ANd9GcSi09_gz0FEVaLgM_X44hoNIhjdH84GqQvA5kvGhItVWFX6j3BYTAVlzV8", "url": "https://www.berkeleyelectric.coop/tankless-water-heaters", "type": "video"}, "327": {"title": "Deconstructed - Hot Water Heater - How It Works - YouTube", "snippet": "", "uploaded": "", "thumbnail": "https://i.ytimg.com/vi/gQIatogID5c/default.jpg?sqp=-oaymwEECHQQQQ&rs=AMzJL3muccgSwC6XVnr-XHK5qkRsdIi75w", "url": "https://www.youtube.com/watch?v=gQIatogID5c", "type": "video"}, "328": {"title": "Water Heaters Service NJ | NJR Home Services", "snippet": "", "uploaded": "", "thumbnail": "https://encrypted-tbn0.gstatic.com/images?q=tbn:ANd9GcT_cA6S9VBmQOdzdh3d0ht8AeISkBIgn5KvTD-XZWK_9nol423e-h5-OJU", "url": "https://www.njrhomeservices.com/water-heaters/", "type": "video"}, "329": {"title": "Heat Pump Water Heater Rebates - Chelan County PUD", "snippet": "", "uploaded": "", "thumbnail": "https://encrypted-tbn1.gstatic.com/images?q=tbn:ANd9GcRwHXw8Ansrl41qjR18_6ybVP6c6kNXPeQotyBpkMELYlPwIOFG3Oi5CpV-", "url": "https://www.chelanpud.org/conservationhome/residential/heat-pump-water-heater-rebates", "type": "video"}, "330": {"title": "How Do Gas Water Heaters Work? | Repair and Replace ...", "snippet": "", "uploaded": "", "thumbnail": "https://i.ytimg.com/vi/BHUPFLbb8NY/default.jpg?sqp=-oaymwEECHQQQQ&rs=AMzJL3lYGfFLUj6zUSpyPEOdk00c-HA-yg", "url": "https://www.youtube.com/watch?v=BHUPFLbb8NY", "type": "video"}, "331": {"title": "Learn About Solar Hot Water | MassCEC", "snippet": "", "uploaded": "", "thumbnail": "https://encrypted-tbn2.gstatic.com/images?q=tbn:ANd9GcRCG7Gmk7EHxro11pbdu4o-cTZQNrLG4QOR2pJHZgsKQz6LgYkskTjuZVKB", "url": "https://www.masscec.com/learn-about-solar-hot-water", "type": "video"}, "332": {"title": "How a Tankless Water Heater Works | Rinnai", "snippet": "", "uploaded": "", "thumbnail": "https://encrypted-tbn0.gstatic.com/images?q=tbn:ANd9GcQXhJNuwdB9S8UyBlV599rZdmC9_MluS-whX7kDOxf4Tt2gCtqclpWmUf0o", "url": "https://www.rinnai.us/tankless-water-heater/how-tankless-works", "type": "video"}, "333": {"title": "Efficient Water Heaters & Propane Tankless Water Heaters ...", "snippet": "", "uploaded": "", "thumbnail": "https://encrypted-tbn2.gstatic.com/images?q=tbn:ANd9GcQGh3043mUMXbZhJF3esK-BOgfS-JccXi5KYuxivqQ_MaSSGZM8TaltaUM", "url": "https://www.hocongas.com/products/water-heaters/", "type": "video"}, "334": {"title": "Get More Hot Water with the Rheem Water Heater Booster ...", "snippet": "", "uploaded": "", "thumbnail": "https://encrypted-tbn2.gstatic.com/images?q=tbn:ANd9GcQI8YkC6rKwkitkVYY61MQk6ZsyFZhp5cPAp8SaDv-7AxxDnZpxHGQkX9E", "url": "https://www.rheem.com/innovations/innovation_residential/water-heater-booster/", "type": "video"}, "335": {"title": "Water Heater Installation & Replacement - BGE HOME", "snippet": "", "uploaded": "", "thumbnail": "https://encrypted-tbn3.gstatic.com/images?q=tbn:ANd9GcSDhi9qPYhflwOQMRL0hOX7TLFfR9Yua6WhoCK-9gjpdOIY_FfGiCGvlH-R", "url": "https://www.bgehome.com/installations/water-heaters/", "type": "video"}, "336": {"title": "Meet the Rheem Gladiator - The New Electric Water Heater ...", "snippet": "", "uploaded": "", "thumbnail": "https://encrypted-tbn2.gstatic.com/images?q=tbn:ANd9GcRHWR_s0DUrGPT-57_BNAqjAu-XCqaulosBJ4MdWZ6cgkKtF8-ilnK-AwE", "url": "https://www.rheem.com/innovations/innovation_residential/gladiator-innovation/", "type": "video"}, "337": {"title": "Best Tankless Water Heater Install & Replacement Cost in OH ...", "snippet": "", "uploaded": "", "thumbnail": "https://encrypted-tbn2.gstatic.com/images?q=tbn:ANd9GcRlXCmb7pJkrzU70vBhm8wTNjqLg4LUbgwpk75WB-Zg68HaXk2eBSNBu24", "url": "https://www.ecoplumbers.com/plumbing-services/best-tankless-water-heater-installation-replacement-cost-oh/", "type": "video"}, "338": {"title": "How to Add a Heat Pump to a Water Heater | Ask This Old ...", "snippet": "", "uploaded": "", "thumbnail": "https://i.ytimg.com/vi/u4hQVr5qYZo/default.jpg?sqp=-oaymwEECHQQQQ&rs=AMzJL3nnjCgeDr00IC5izesVx4ASi-Ka9Q", "url": "https://www.youtube.com/watch?v=u4hQVr5qYZo", "type": "video"}, "339": {"title": "Hot Water Heater Safety \u2013 Some Do's and Don'ts | | Miami ...", "snippet": "", "uploaded": "", "thumbnail": "https://encrypted-tbn1.gstatic.com/images?q=tbn:ANd9GcQjfHHxvpb0_QQnvRJB1U_vNQNOep5q0a_ssilTgUNgi1DWVyjMyvO0tFWSxZ6i", "url": "https://miamiwaterheater.com/single-post/2018/02/09/hot-water-heater-safety-some-dos-and-donts/", "type": "video"}, "340": {"title": "Common Mistakes in Hot Water Heater Installation - YouTube", "snippet": "", "uploaded": "", "thumbnail": "https://i.ytimg.com/vi/Tt0m14PxFUI/default.jpg?sqp=-oaymwEECHQQQQ&rs=AMzJL3lSgOXHDh8ucflIQpEfX2BytAYu3Q", "url": "https://www.youtube.com/watch?v=Tt0m14PxFUI", "type": "video"}, "341": {"title": "Water Heater | Water Heating Systems | A. O. Smith Systems ...", "snippet": "", "uploaded": "", "thumbnail": "https://encrypted-tbn3.gstatic.com/images?q=tbn:ANd9GcQm-V6QIQywn9prQJGseL6DayY-uwIgMLaBmma6sl5oRIF6K0Jdw1KBOQLL", "url": "https://www.hotwater.com/water-heaters/residential/conventional/gas/promax/promax/", "type": "video"}, "342": {"title": "Natural Gas Water Heaters | CenterPoint Energy", "snippet": "", "uploaded": "", "thumbnail": "https://encrypted-tbn1.gstatic.com/images?q=tbn:ANd9GcS2g_LbbhkL9Cgjlpw-vFpmQEviWpbJc_hNL1n9x81skeuiWacC1_PT2u8", "url": "https://www.centerpointenergy.com/en-us/Services/Pages/water-heaters.aspx?sa=MS&au=res", "type": "video"}, "343": {"title": "Water Heaters in Fort Collins | Allen Service", "snippet": "", "uploaded": "", "thumbnail": "https://encrypted-tbn1.gstatic.com/images?q=tbn:ANd9GcR7nicSb9IG_XTNgWBBq59d6bzONLzQCVvHPU2fJcPKML2VbL1WvEEihI6wToA", "url": "https://www.allenservice.com/plumbing/water-heaters/", "type": "video"}, "344": {"title": "Rheem Performance 47 gal. Short 6-Year Electric Water Heater", "snippet": "", "uploaded": "", "thumbnail": "https://encrypted-tbn0.gstatic.com/images?q=tbn:ANd9GcRsHP1lPbbkrptChP-eHnohCuXRghRAJgyfOrukbQy4dsyviUKSMRgSYwTY", "url": "https://www.homedepot.com/p/Rheem-Performance-47-gal-Short-6-Year-Electric-Water-Heater-XE47S06ST45U1/303568995", "type": "video"}, "345": {"title": "Tempra\u00ae Whole House Electric Tankless Water Heaters ...", "snippet": "", "uploaded": "", "thumbnail": "https://encrypted-tbn3.gstatic.com/images?q=tbn:ANd9GcTH_36I5cevibu2Pi45e3euIm6dHEp3KLMQBZHqkm0BmAD-hUHaRrGKWIM", "url": "https://www.stiebel-eltron-usa.com/products/tempra-series-whole-house-tankless-electric-water-heaters", "type": "video"}, "346": {"title": "Water heater replacement: pros and cons of tankless water ...", "snippet": "", "uploaded": "", "thumbnail": "https://encrypted-tbn1.gstatic.com/images?q=tbn:ANd9GcRsjT6bs_ltgSfnS9bEVcXRUnCrJ9zo8U4prc1wtnLq_qMi9T6Zq3x0153v", "url": "https://www.startribune.com/water-heater-replacement-pros-and-cons-of-tankless-water-heaters/415549394/", "type": "video"}, "347": {"title": "How to Replace a Tank Water Heater | Ask This Old House ...", "snippet": "", "uploaded": "", "thumbnail": "https://i.ytimg.com/vi/PvpnBWbyy94/default.jpg?sqp=-oaymwEECHQQQQ&rs=AMzJL3kYgN2Iv7l0dc3kAjK-zstC5ECJSQ", "url": "https://www.youtube.com/watch?v=PvpnBWbyy94", "type": "video"}, "348": {"title": "Heat Pump Water Heater Savings | Efficiency Maine", "snippet": "", "uploaded": "", "thumbnail": "https://encrypted-tbn2.gstatic.com/images?q=tbn:ANd9GcRZiBc4j0QH1k-2NyGXZrpYJ-OLwMkg0gzyXCBnSJ-TKQ", "url": "https://www.efficiencymaine.com/heat-pump-water-heater-savings/", "type": "video"}, "349": {"title": "Rheem Performance 38 Gal. Short 6 Year 4500/4500-Watt ...", "snippet": "", "uploaded": "", "thumbnail": "https://encrypted-tbn0.gstatic.com/images?q=tbn:ANd9GcQk1nRWzrSt8GcyEaebEI3AWcZTG0OnhvbEcVG9euwlkhPbIF4KAxYEzj0", "url": "https://www.homedepot.com/p/Rheem-Performance-38-Gal-Short-6-Year-4500-4500-Watt-Elements-Electric-Tank-Water-Heater-XE38S06ST45U1/205810678", "type": "video"}, "350": {"title": "High-Efficiency Water Heater NJ | NJR Home Services", "snippet": "", "uploaded": "", "thumbnail": "https://encrypted-tbn0.gstatic.com/images?q=tbn:ANd9GcT_cA6S9VBmQOdzdh3d0ht8AeISkBIgn5KvTD-XZWK_9nol423e-h5-OJU", "url": "https://www.njrhomeservices.com/water-heater-service/", "type": "video"}, "351": {"title": "Watch this Before Buying A Gas Water Heater Tank - YouTube", "snippet": "", "uploaded": "", "thumbnail": "https://i.ytimg.com/vi/jpt4HdxOIP8/default.jpg?sqp=-oaymwEECHQQQQ&rs=AMzJL3kTmuUviU5hLiE9kmNYjDc7nKSHAQ", "url": "https://www.youtube.com/watch?v=jpt4HdxOIP8", "type": "video"}, "352": {"title": "Water Heaters | Mid-Ohio Energy Cooperative", "snippet": "", "uploaded": "", "thumbnail": "https://encrypted-tbn0.gstatic.com/images?q=tbn:ANd9GcTUTJVqnL3EYCA6S5kdXQCjXVo5alnOVjZrH9vs4Bhr94C5xObPT_ShlBU", "url": "https://www.midohioenergy.com/water-heaters", "type": "video"}, "353": {"title": "Richmond 15 gal. 6 Year Electric Point-of-Use Electric Water ...", "snippet": "", "uploaded": "", "thumbnail": "https://encrypted-tbn0.gstatic.com/images?q=tbn:ANd9GcTHeOdLCkeQPqAZlfRn-DWXUAzuv2PZE6BUo415TuFHCmqYWAmJqOVkHF6R", "url": "https://www.homedepot.com/p/Richmond-15-gal-6-Year-Electric-Point-of-Use-Electric-Water-Heater-6EP15-1/202020658", "type": "video"}, "354": {"title": "Rheem Performance 50 Gal. Tall 6-Year 38,000 BTU Natural ...", "snippet": "", "uploaded": "", "thumbnail": "https://encrypted-tbn3.gstatic.com/images?q=tbn:ANd9GcT7VM8j4Mn3FAxfAdaY7l7rKjvnZGwFjPMslnSWaYOtI84o8ofkT_wqIAM", "url": "https://www.homedepot.com/p/Rheem-Performance-50-Gal-Tall-6-Year-38-000-BTU-Natural-Gas-Tank-Water-Heater-XG50T06EC38U1/313657874", "type": "video"}, "355": {"title": "Electric Heat Pump Water Heaters - Central Hudson", "snippet": "", "uploaded": "", "thumbnail": "https://encrypted-tbn1.gstatic.com/images?q=tbn:ANd9GcRKk8b3mpENZjXklNTMMETN1Lzb1QYytZvsXX9Bi5jDVEs7PLXpcsuZm1I", "url": "https://www.cenhud.com/my-energy/save-energy-money/residential-incentives/electric-heat-pump-water-heaters/", "type": "video"}, "356": {"title": "Different types of Water Heaters and How Water Heaters Work ...", "snippet": "", "uploaded": "", "thumbnail": "https://i.ytimg.com/vi/APHxDbCk4mc/default.jpg?sqp=-oaymwEECHQQQQ&rs=AMzJL3mkHQVrk68FMJrVRD_IKv85v26eeA", "url": "https://www.youtube.com/watch?v=APHxDbCk4mc", "type": "video"}, "357": {"title": "Tankless - What to know before you buy - YouTube", "snippet": "", "uploaded": "", "thumbnail": "https://i.ytimg.com/vi/1hdk7cCztPo/default.jpg?sqp=-oaymwEECHQQQQ&rs=AMzJL3l7yOyB2bcPMEi6GDi0TVIzkVbRVQ", "url": "https://www.youtube.com/watch?v=1hdk7cCztPo", "type": "video"}, "358": {"title": "Water Heater | Water Heating Systems | A. O. Smith Systems ...", "snippet": "", "uploaded": "", "thumbnail": "https://encrypted-tbn3.gstatic.com/images?q=tbn:ANd9GcQm-V6QIQywn9prQJGseL6DayY-uwIgMLaBmma6sl5oRIF6K0Jdw1KBOQLL", "url": "https://www.hotwater.com/water-heaters/residential/solar/", "type": "video"}, "359": {"title": "Tankless Water Heaters | Anytime Heating, Cooling and ...", "snippet": "", "uploaded": "", "thumbnail": "https://encrypted-tbn1.gstatic.com/images?q=tbn:ANd9GcSFBWEm6xtJGICzI6NxlM2M_UjlGth5n1FoV0uIT0S2dnjcGA0ItQIm8gWPeWPV", "url": "https://www.anytimehvac.com/service-repair/plumbing/tankless-water-heaters/", "type": "video"}, "360": {"title": "Water Heater Connections: Valves, Hoses & Kits | SharkBite", "snippet": "", "uploaded": "", "thumbnail": "https://encrypted-tbn0.gstatic.com/images?q=tbn:ANd9GcSYrSUCccrOZGoeRwwsaKgW4VRNGv6UoznxLSGvjO8IO30l1VV1qvksgXI", "url": "https://www.sharkbite.com/applications/water-heater-solutions", "type": "video"}, "361": {"title": "DIY Energy Savings: Insulate Your Water Heater Tank | Take ...", "snippet": "", "uploaded": "", "thumbnail": "https://encrypted-tbn0.gstatic.com/images?q=tbn:ANd9GcRKzsBbhMJkyYa3nGxX197tOVplEAI0GDVGQCvAYJJmR7QLUzLP3dgiW2uNOHs", "url": "https://takecareoftexas.org/hot-wire/diy-energy-savings-insulate-your-water-heater-tank", "type": "video"}, "362": {"title": "Rheem Performance 40 Gal. Medium 6 Year 4500/4500-Watt ...", "snippet": "", "uploaded": "", "thumbnail": "https://encrypted-tbn1.gstatic.com/images?q=tbn:ANd9GcRdcUB2roURuDJvE_Wxr1SibA5vXlUqlsnj99OohdidX850kOE34UWZie9f", "url": "https://www.homedepot.com/p/Rheem-Performance-40-Gal-Medium-6-Year-4500-4500-Watt-Elements-Electric-Tank-Water-Heater-XE40M06ST45U1/205810725", "type": "video"}, "363": {"title": "What is the water heater pressure-relief valve and what does it ...", "snippet": "", "uploaded": "", "thumbnail": "https://encrypted-tbn0.gstatic.com/images?q=tbn:ANd9GcQrWC_GWq3ZbYQDdTVn4tDYFJ3UnB3DVWgkjD5t5LePbeQRnT_F48hLb40", "url": "https://www.kingheating.com/what-is-the-water-heater-pressure-relief-valve", "type": "video"}, "364": {"title": "Tankless Water Heaters vs. Storage Water Heaters", "snippet": "", "uploaded": "", "thumbnail": "https://encrypted-tbn1.gstatic.com/images?q=tbn:ANd9GcQ1aG80euTKSLqfzrhdG4mW0gGGJPAQYncGTX49UOMZ3SO1nVo7jircxIh4wvw", "url": "https://teamenoch.com/tankless-water-heaters-vs-storage-water-heaters/", "type": "video"}, "365": {"title": "Tankless Water Heaters Tacoma | Hot Water Heaters in WA ...", "snippet": "", "uploaded": "", "thumbnail": "https://encrypted-tbn3.gstatic.com/images?q=tbn:ANd9GcTq4ThuI3dOv6qaqV7hGaZPgl3wbUNjh7bxGth4TY_mUaBq4AtLNBzXiArh-bSb", "url": "https://aaaheatingac.com/hvac-products/tankless-water-heaters-tacoma", "type": "video"}, "366": {"title": "EcoSmart POU 4T Point-of-Use Temperature Controlled ...", "snippet": "", "uploaded": "", "thumbnail": "https://encrypted-tbn2.gstatic.com/images?q=tbn:ANd9GcSDYdMdrQIwPh7QteUDqyWCwd0fwVDxwuPaOZVZyKpK3NrnTU5lkGXqIk8i", "url": "https://www.homedepot.com/p/EcoSmart-POU-4T-Point-of-Use-Temperature-Controlled-Tankless-Electric-Water-Heater-3-5-kW-120-V-POU-4T/306836809", "type": "video"}, "367": {"title": "What's The Best Water Heater Sold At Lowe's? - YouTube", "snippet": "", "uploaded": "", "thumbnail": "https://i.ytimg.com/vi/Jy6WrMlSXk8/default.jpg?sqp=-oaymwEECHQQQQ&rs=AMzJL3m4V_e-IDd2VvcUdfmpvMInxEH7FQ", "url": "https://www.youtube.com/watch?v=Jy6WrMlSXk8", "type": "video"}, "368": {"title": "Rheem Performance 50 Gal. Tall 6 Year 4500/4500-Watt ...", "snippet": "", "uploaded": "", "thumbnail": "https://encrypted-tbn2.gstatic.com/images?q=tbn:ANd9GcTewx9Yn0Vmn6KQ6NsJIIH7KujwUIxP44sRZWHTivT7MMxwuzLHqAsq4bVF", "url": "https://www.homedepot.com/p/Rheem-Performance-50-Gal-Tall-6-Year-4500-4500-Watt-Elements-Electric-Tank-Water-Heater-XE50T06ST45U1/205810674", "type": "video"}, "369": {"title": "Water Heater | Water Heating Systems | A. O. Smith Systems ...", "snippet": "", "uploaded": "", "thumbnail": "https://encrypted-tbn3.gstatic.com/images?q=tbn:ANd9GcQm-V6QIQywn9prQJGseL6DayY-uwIgMLaBmma6sl5oRIF6K0Jdw1KBOQLL", "url": "https://www.hotwater.com/water-heaters/residential/electric/proline/", "type": "video"}, "370": {"title": "How to Install a Gas Water Heater - The Home Depot", "snippet": "", "uploaded": "", "thumbnail": "https://encrypted-tbn0.gstatic.com/images?q=tbn:ANd9GcSQnZlIOut7MwRsBjQvY7OAxw88dtKvgPSHk-SfAv7vHfhRwYIdbawzsUE", "url": "https://www.homedepot.com/c/ah/how-to-install-a-gas-water-heater/9ba683603be9fa5395fab904e98440f", "type": "video"}, "371": {"title": "Bosch 4 Gal. Mini-Tank Electric Water Heater-ES 4 - The ...", "snippet": "", "uploaded": "", "thumbnail": "https://encrypted-tbn0.gstatic.com/images?q=tbn:ANd9GcRKmnbXT3RMCZibprJAWyMTOn-KnzugcMI-VvQRwITp6RRUvL0UNZPw1Xl6", "url": "https://www.homedepot.com/p/Bosch-4-Gal-Mini-Tank-Electric-Water-Heater-ES-4/206393135", "type": "video"}, "372": {"title": "Hybrid Electric Heat Pump Tank Water Heaters | A. O. Smith", "snippet": "", "uploaded": "", "thumbnail": "https://encrypted-tbn3.gstatic.com/images?q=tbn:ANd9GcQm-V6QIQywn9prQJGseL6DayY-uwIgMLaBmma6sl5oRIF6K0Jdw1KBOQLL", "url": "https://www.hotwater.com/water-heaters/residential/hybrid-electric-heat-pump/", "type": "video"}, "373": {"title": "Water Heater Installation West Michigan - Service Professor", "snippet": "", "uploaded": "", "thumbnail": "https://encrypted-tbn3.gstatic.com/images?q=tbn:ANd9GcQnPJQYBO0P26-26kmF7b732jQAZBkyzI34EMD0rN0eaHVgEKOVcm88dA7pQNs", "url": "https://www.serviceprofessor.com/plumbing/water-heaters/", "type": "video"}, "374": {"title": "Water Heater Installation Near Me - AAA Heating & Air ...", "snippet": "", "uploaded": "", "thumbnail": "https://encrypted-tbn3.gstatic.com/images?q=tbn:ANd9GcTq4ThuI3dOv6qaqV7hGaZPgl3wbUNjh7bxGth4TY_mUaBq4AtLNBzXiArh-bSb", "url": "https://aaaheatingac.com/hvac-products/water-heaters/", "type": "video"}, "375": {"title": "Electric Tankless Water Heater Family - On Demand Hot ...", "snippet": "", "uploaded": "", "thumbnail": "https://encrypted-tbn1.gstatic.com/images?q=tbn:ANd9GcRHtlZN8HsZ2WhUlBzURuD7vtTy5y6-Ov2tzOC9wjXNSs-RYwa3zNzIlZ4J", "url": "https://www.chronomite.com/electric-tankless-water-heater-family", "type": "video"}, "376": {"title": "Bosch 2.5 Gal. Electric Point-of-Use Water Heater-ES 2.5 ...", "snippet": "", "uploaded": "", "thumbnail": "https://encrypted-tbn0.gstatic.com/images?q=tbn:ANd9GcTIZvcIiv_SNdNVcliluVDf2T4ayZVWtpmTXVoMA67XbQGlgQP5lfC6zolW", "url": "https://www.homedepot.com/p/Bosch-2-5-Gal-Electric-Point-of-Use-Water-Heater-ES-2-5/206428467", "type": "video"}, "377": {"title": "MODEL 3 Tankless Electric Water Heater by Heatworks ...", "snippet": "", "uploaded": "", "thumbnail": "https://encrypted-tbn2.gstatic.com/images?q=tbn:ANd9GcSSvQyiiaoSNlqRwxfwhCbBHAQWMRpGzcQrPBSgWwYBIaxWOdOItS07zKGa", "url": "https://myheatworks.com/products/model-3-water-heater", "type": "video"}, "378": {"title": "Water Heater | Water Heating Systems | A. O. Smith Systems ...", "snippet": "", "uploaded": "", "thumbnail": "https://encrypted-tbn3.gstatic.com/images?q=tbn:ANd9GcQm-V6QIQywn9prQJGseL6DayY-uwIgMLaBmma6sl5oRIF6K0Jdw1KBOQLL", "url": "https://www.hotwater.com/water-heaters/residential/conventional/electric/mobile-home/", "type": "video"}, "379": {"title": "Water Heater Tank Autopsy: You won't believe what's inside ...", "snippet": "", "uploaded": "", "thumbnail": "https://i.ytimg.com/vi/kAzKts6Wp1Q/default.jpg?sqp=-oaymwEECHQQQQ&rs=AMzJL3kmT1vvfUBVpSa0I56Q1othRNAs4Q", "url": "https://www.youtube.com/watch?v=kAzKts6Wp1Q", "type": "video"}, "380": {"title": "Hot Water Heaters : How to Troubleshoot Sediment Problems ...", "snippet": "", "uploaded": "", "thumbnail": "https://i.ytimg.com/vi/3IK8yRhf0c4/default.jpg?sqp=-oaymwEECHQQQQ&rs=AMzJL3k45yoa6Gz-DkXqj8T4dCEIFjFJUQ", "url": "https://www.youtube.com/watch?v=3IK8yRhf0c4", "type": "video"}, "381": {"title": "How A Water Heater Works [Cutaway View] - YouTube", "snippet": "", "uploaded": "", "thumbnail": "https://i.ytimg.com/vi/OHDsNtGXEEY/default.jpg?sqp=-oaymwEECHQQQQ&rs=AMzJL3ns62Abulo5kIw1k7iTlvMNvkVSYw", "url": "https://www.youtube.com/watch?v=OHDsNtGXEEY", "type": "video"}, "382": {"title": "Water Heater Maintenance - The Home Depot", "snippet": "", "uploaded": "", "thumbnail": "https://encrypted-tbn0.gstatic.com/images?q=tbn:ANd9GcQb9acVmQc-LO8Y1hTSCqFV7-TjT8VZibUNR4ac8PgWKoVGq6B0cc--sfP0", "url": "https://www.homedepot.com/c/ah/water-heater-maintenance/9ba683603be9fa5395fab90ba592279", "type": "video"}, "383": {"title": "Water Heaters | J&J Plumbing, Heating Cooling", "snippet": "", "uploaded": "", "thumbnail": "https://encrypted-tbn3.gstatic.com/images?q=tbn:ANd9GcQ1ncbOi7jV2IddGUr_ih-nZNRHqI0d-pMbluS8xuN9ViUYRxZhdRK_EvA", "url": "https://jandjplumbing.com/water-heaters", "type": "video"}, "384": {"title": "Water Heater | Water Heating Systems | A. O. Smith Systems ...", "snippet": "", "uploaded": "", "thumbnail": "https://encrypted-tbn3.gstatic.com/images?q=tbn:ANd9GcQm-V6QIQywn9prQJGseL6DayY-uwIgMLaBmma6sl5oRIF6K0Jdw1KBOQLL", "url": "https://www.hotwater.com/water-heaters/residential/gas/proline/xe/tankless/", "type": "video"}, "385": {"title": "Rheem Performance 40 Gal. Tall 6-Year 36,000 BTU Natural ...", "snippet": "", "uploaded": "", "thumbnail": "https://encrypted-tbn3.gstatic.com/images?q=tbn:ANd9GcSITz3whrAaVESyoHb-rgg6PF3S-LGlve9We84vYVCGNs1bBb8XjvudMbo", "url": "https://www.homedepot.com/p/Rheem-Performance-40-Gal-Tall-6-Year-36-000-BTU-Natural-Gas-Tank-Water-Heater-XG40T06EC36U1/313657858", "type": "video"}, "386": {"title": "Water Heater | Water Heating Systems | A. O. Smith Systems ...", "snippet": "", "uploaded": "", "thumbnail": "https://encrypted-tbn3.gstatic.com/images?q=tbn:ANd9GcQm-V6QIQywn9prQJGseL6DayY-uwIgMLaBmma6sl5oRIF6K0Jdw1KBOQLL", "url": "https://www.hotwater.com/water-heaters/residential/gas/proline/", "type": "video"}, "387": {"title": "Voltex Hybrid Electric Heat Pump Water Heaters | A. O. Smith", "snippet": "", "uploaded": "", "thumbnail": "https://encrypted-tbn3.gstatic.com/images?q=tbn:ANd9GcQm-V6QIQywn9prQJGseL6DayY-uwIgMLaBmma6sl5oRIF6K0Jdw1KBOQLL", "url": "https://www.hotwater.com/water-heaters/residential/electric/proline/xe/voltex-hybrid-electric-heat-pump/", "type": "video"}, "388": {"title": "Hybrid Water Heaters \u2013 Lewis County PUD", "snippet": "", "uploaded": "", "thumbnail": "https://encrypted-tbn3.gstatic.com/images?q=tbn:ANd9GcR9aKKBfCBBShwB1EJZzIa5Mdq6ImZSYyRStSqqddCASMvZxyjzYgsXVi639uk", "url": "https://www.lcpud.org/save-energy/hybrid-water-heaters/", "type": "video"}, "389": {"title": "Tankless Hot Water Heaters vs. Tank Storage Water Heaters ...", "snippet": "", "uploaded": "", "thumbnail": "https://encrypted-tbn3.gstatic.com/images?q=tbn:ANd9GcTWNJ5NFWarPpJVbZXLevOhiDxNVRO41U8lPxHTIH01MVgGXcYQmYFgZDY", "url": "https://www.petro.com/resource-center/tankless-hot-water-heaters-vs-tank-storage-water-heaters", "type": "video"}, "390": {"title": "Rheem Performance 40 Gal. Table Top 6 Year 4500-Watt ...", "snippet": "", "uploaded": "", "thumbnail": "https://encrypted-tbn0.gstatic.com/images?q=tbn:ANd9GcSJnsX0Wxfs2DR5ia5Z08ULzWDISPByuFy9q48_CMjtiv20S-PqlaZmuiAk", "url": "https://www.homedepot.com/p/Rheem-Performance-40-Gal-Table-Top-6-Year-4500-Watt-Element-Electric-Tank-Water-Heater-XE40H06TT45U0/204318398", "type": "video"}, "391": {"title": "Choosing a water heater - 11/22/08 - YouTube", "snippet": "", "uploaded": "", "thumbnail": "https://i.ytimg.com/vi/0IqfbWQ89IY/default.jpg?sqp=-oaymwEECHQQQQ&rs=AMzJL3mQabQxV8HcMh1cGK8LaQrZ1DV5ZA", "url": "https://www.youtube.com/watch?v=0IqfbWQ89IY", "type": "video"}, "392": {"title": "What type of hot water recirculation pump is available ... - Lowe's", "snippet": "", "uploaded": "", "thumbnail": "https://encrypted-tbn3.gstatic.com/images?q=tbn:ANd9GcQowuzIhJajD3SlR5Zcmnp1w5F4me9NfCmpETsSFX7Gn4Tab2nwqZF4idS2", "url": "https://www.lowes.com/pd/A-O-Smith-Signature-Select-10-GPM-199000-BTU-Indoor-Natural-Gas-Tankless-Water-Heater/1000550117", "type": "video"}, "393": {"title": "Rheem Performance 40 Gal. Tall 6 Year 4500/4500-Watt ...", "snippet": "", "uploaded": "", "thumbnail": "https://encrypted-tbn2.gstatic.com/images?q=tbn:ANd9GcTLFqk18CRvRQgoo6hBczxs0k1yZbqmt_hXEIjQ-a_hESuvnoIAdKKK9A4d", "url": "https://www.homedepot.com/p/Rheem-Performance-40-Gal-Tall-6-Year-4500-4500-Watt-Elements-Electric-Tank-Water-Heater-XE40T06ST45U1/205810668", "type": "video"}, "394": {"title": "The Best Tankless Water Heaters | A Guide | Haley Mechanical", "snippet": "", "uploaded": "", "thumbnail": "https://encrypted-tbn2.gstatic.com/images?q=tbn:ANd9GcQ4zUSacfd9E6FCXpyJ1kZCTqgUnTIgxBsvnATRMnGdcyIqWcs1KeacEwoZ", "url": "https://haleymechanical.com/tankless-water-heaters/", "type": "video"}, "395": {"title": "Eccotemp Eccotemp FVI12 4.0 GPM WholeHome/Residential ...", "snippet": "", "uploaded": "", "thumbnail": "https://encrypted-tbn3.gstatic.com/images?q=tbn:ANd9GcQ7whvSDwQYIdkMKuBvjB-wFEqShkiD49G7LlQR8TolaofIRTANDboyap0", "url": "https://www.homedepot.com/p/Eccotemp-Eccotemp-FVI12-4-0-GPM-WholeHome-Residential-75-000-BTU-Natural-Gas-Indoor-Tankless-Water-Heater-FVI12-NG/205583893", "type": "video"}, "396": {"title": "Hybrid water heaters save money - Consumer Reports", "snippet": "", "uploaded": "", "thumbnail": "https://encrypted-tbn1.gstatic.com/images?q=tbn:ANd9GcTfeFb8zeg5W78HIFkoFgv42_vipqctFiw06Gq4yC9WNmkEQmZX5Ho6OgDl", "url": "https://www.consumerreports.org/video/view/home-garden/energy-efficiency/632822624001/hybrid-water-heaters-save-money/", "type": "video"}, "397": {"title": "UltraTouch 48 in. x 75 in. Denim Insulation Hot Water Heater ...", "snippet": "", "uploaded": "", "thumbnail": "https://encrypted-tbn3.gstatic.com/images?q=tbn:ANd9GcTcl9fjgthfOUBy2pnhOZ5OoplNEIAsX6jvOgJStILfO-H2a4YnWpGSNdI", "url": "https://www.homedepot.com/p/UltraTouch-48-in-x-75-in-Denim-Insulation-Hot-Water-Heater-Blanket-60301-48752/202710039", "type": "video"}}
