# Supplementary material for: An architecture for non-linear discovery of aggregated multimedia document web search results
Source: PeerJ Comput Sci. 2021 Apr 21;7:e449. doi: 10.7717/peerj-cs.449 (PMC8080422; doi:10.7717/peerj-cs.449)
Supplement: Supplemental Information 1 — We used each query cached file as the single experimental run. We calculated the mean from 5 iterations and again calculated the mean average of 5 iterations in the end. [file peerj-cs-07-449-s001.zip › QUERY_CACHE/snip_view9]

{"0": {"title": "Bath & Body Works: Body Care & Home Fragrances You'll Love", "snippet": "Bath and Body Works is your go-to place for gifts & goodies that surprise & delight. From fresh fragrances to soothing skin care, we make finding your perfect something special a happy-memory-making experience.", "url": "https://www.bathandbodyworks.com/", "type": "web"}, "1": {"title": "Bath & Body Works - Home | Facebook", "snippet": "Bath & Body Works, New Albany, Ohio. 10M likes. We Make Fragrance Fun!", "url": "https://www.facebook.com/bathandbodyworks/", "type": "web"}, "2": {"title": "Bath and Body Works - Amazon.com", "snippet": "1-16 of over 5,000 results for \"Bath and Body Works\"\u00a0...", "url": "https://www.amazon.com/Bath-Body-Works/s?k=Bath+and+Body+Works", "type": "web"}, "3": {"title": "Amazon.com: : Bath & Body Works", "snippet": "Results 1 - 16 of 3000+ \u2014 Online shopping from a great selection at Bath & Body Works Store.", "url": "https://www.amazon.com/s?srs=2582967011", "type": "web"}, "4": {"title": "Bath & Body Works (bathbodyworks) on Pinterest", "snippet": "Bath & Body Works | We make fragrance FUN with America's bestselling fragrance collections, the world's best Candles, perfect gifts for ANY occasion & so\u00a0...", "url": "https://www.pinterest.com/bathbodyworks/", "type": "web"}, "5": {"title": "Bath & Body Works (@bathandbodyworks) \u2022 Instagram photos ...", "snippet": "6m Followers, 1180 Following, 5252 Posts - See Instagram photos and videos from Bath & Body Works (@bathandbodyworks)", "url": "https://www.instagram.com/bathandbodyworks/?hl=en", "type": "web"}, "6": {"title": "Bath & Body Works - Wikipedia", "snippet": "Bath & Body Works, LLC. is an American retailer under the L Brands (formerly Limited Brands) umbrella, along with Victoria's Secret. It was founded in 1990 in\u00a0...", "url": "https://en.wikipedia.org/wiki/Bath_%26_Body_Works", "type": "web"}, "7": {"title": "Our Brands - Bath & Body Works - L Brands", "snippet": "Bath & Body Works is one of the world's leading specialty retailers and home to America's Favorite Fragrances\u00ae offering a breadth of exclusive fragrances for the\u00a0...", "url": "https://www.lb.com/our-brands/bath--body-works", "type": "web"}, "8": {"title": "Bath-body-works - Careers.lb | Working-Here", "snippet": "Bath & Body Works is one of the world's leading specialty retailers and home to America's Favorite Fragrances\u00ae. We offer a breadth of exclusive fragrancesfor\u00a0...", "url": "https://careers.lb.com/our-brands/bath-body-works/", "type": "web"}, "9": {"title": "The enduring fan base that boosts Bath & Body Works | Retail ...", "snippet": "Bath & Body Works, which is celebrating its 30th anniversary this year, is the secret superstar of its parent ...", "url": "https://www.retaildive.com/news/the-enduring-fan-base-that-boosts-bath-body-works/585114/", "type": "web"}, "10": {"title": "Bath & Body Works | LinkedIn", "snippet": "Bath & Body Works | 159967 followers on LinkedIn | Bath & Body Works is one of the world's leading specialty retailers and home to America's Favorite\u00a0...", "url": "https://www.linkedin.com/company/bath-&-body-works", "type": "web"}, "11": {"title": "Bath & Body Works Careers and Employment | Indeed.com", "snippet": "Find out what works well at Bath & Body Works from the people who know best. Get the inside scoop on jobs, salaries, top office locations, and CEO insights.", "url": "https://www.indeed.com/cmp/Bath-&-Body-Works", "type": "web"}, "12": {"title": "Bath & Body Works plans to close 50 stores around the country", "snippet": "May 27, 2020 \u2014 Bath & Body Works will close 50 stores across the United States, the store's parent company, L Brands, announced this month.", "url": "https://www.today.com/style/bath-body-works-plans-close-50-stores-around-country-t182540", "type": "web"}, "13": {"title": "Bath & Body Works products for sale | eBay", "snippet": "Results 1 - 48 of 135449 \u2014 Get the best deals on Bath & Body Works when you shop the largest online selection at eBay.com. Free shipping on many items\u00a0...", "url": "https://www.ebay.com/b/Bath-Body-Works/bn_21820367", "type": "web"}, "14": {"title": "30% Off Bath & Body Works Coupons & Sales | October 2020", "snippet": "Top Bath & Body Works coupon: Single Wick Candles 2 For $20. 13 Bath & Body Works coupons and promo codes for 2020.", "url": "https://www.retailmenot.com/view/bathandbodyworks.com", "type": "web"}, "15": {"title": "Bath & Body Works - Walmart.com", "snippet": "Products 1 - 40 of 1000+ \u2014 Shop for Bath & Body Works . Buy products such as Bath & Body Works A Thousand Wishes Body Spray for Women, 8 Oz at Walmart\u00a0...", "url": "https://www.walmart.com/browse/bath-body-works/YnJhbmQ6QmF0aCAmIEJvZHkgV29ya3Mie", "type": "web"}, "16": {"title": "50% Off Bath & Body Works Coupons - Oct. 2020", "snippet": "Save with 50% Off, $50 off promo codes, and Buy 3, Get 2 Free Deals! Find lots more at Bath & Body Works with 65 Top Verified Coupons, Promo Codes,\u00a0...", "url": "https://givingassistant.org/coupon-codes/bathandbodyworks.com", "type": "web"}, "17": {"title": "Watters Creek ::: Bath & Body Works", "snippet": "Bath & Body Works. View Directory Map. A 21st century apothecary integrating health, beauty and well-being. Offerings include fragrant, flavorful indulgences,\u00a0...", "url": "https://www.watterscreek.com/store/Bath-and-Body-Works/2138820437/", "type": "web"}, "18": {"title": "Bath & Body Works First Ever Body Care Day Is Your One ...", "snippet": "Dec 13, 2019 \u2014 PRNewswire/ -- With only 11 shopping days until Christmas, America's favorite fragrance retailer, Bath & Body Works\u00ae, has something for\u00a0...", "url": "https://www.prnewswire.com/news-releases/bath--body-works-first-ever-body-care-day-is-your-one-stop-shop-for-checking-every-gift-off-your-list-300973629.html", "type": "web"}, "19": {"title": "Bath And Body Works | Bed Bath & Beyond", "snippet": "Products 1 - 48 of 101 \u2014 Shop for bath and body works at Bed Bath & Beyond. Buy top selling products like Super Loofah Body Scrubber and Noodle & Boo\u00ae 5 oz.", "url": "https://www.bedbathandbeyond.com/store/s/bath-and-body-works", "type": "web"}, "20": {"title": "60% Off Bath & Body Works Coupons | October 2020 Promo ...", "snippet": "Save up to 60% with these current Bath and Body Works coupons for October 2020. The latest bathandbodyworks.com coupon codes at CouponFollow.", "url": "https://couponfollow.com/site/bathandbodyworks.com", "type": "web"}, "21": {"title": "Bath & Body Works Candles Are Buy One, Get One Free This ...", "snippet": "Sep 11, 2020 \u2014 From Sept. 11 through Sept. 13, Bath & Body Works' 3-wick candles are buy one, get one free. Stock up on fall scents like Sweet Cinnamon\u00a0...", "url": "https://www.bustle.com/style/bath-body-works-candles-buy-one-get-one-free", "type": "web"}, "22": {"title": "Bath & Body Works in Wayne, NJ | Willowbrook", "snippet": "For the past decade, Bath & Body Works has reinvented the personal care industry with the introduction of fragrant flavorful indulgences, including shower gels,\u00a0...", "url": "https://www.willowbrook-mall.com/en/directory/bath-body-works-5613.html", "type": "web"}, "23": {"title": "Bath & Body Works store closings 2019: Retailer also opening ...", "snippet": "Bath & Body Works is closing 24 stores, open 46 and renovating 175 in 2019, according to parent company L ...", "url": "https://www.usatoday.com/story/money/2019/05/22/bath-body-works-store-closings-2019-retailer-also-opening-new-shops/1199974001/", "type": "web"}, "24": {"title": "Bath and Body Works Coupons, Deals & Promo Codes", "snippet": "Find Bath and Body Works offers and deals! Save at thousands of stores when you shop with coupons and Cash Back at Rakuten. Join now for a free $10\u00a0...", "url": "https://www.rakuten.com/bathandbodyworks.com", "type": "web"}, "25": {"title": "Bath and Body Works Perfumes And Colognes - Fragrantica", "snippet": "Bath and Body Works perfume reviews, A Thousand Wishes , A Thousand Wishes 2020 Edition, Almond Blossom, Alpine Suede, Amber Blush, American Girl\u00a0...", "url": "https://www.fragrantica.com/designers/Bath-and-Body-Works.html", "type": "web"}, "26": {"title": "Ridgmar Mall ::: Bath & Body Works", "snippet": "Bath & Body Works. View Directory Map. A 21st century apothecary integrating health, beauty and well-being including fragrant flavorful indulgences such as\u00a0...", "url": "https://www.ridgmar.com/store/Bath-and-Body-Works/2138877480/", "type": "web"}, "27": {"title": "Bath & Body Works in Woodbridge, NJ | Woodbridge Center", "snippet": "For the past decade, Bath & Body Works has reinvented the personal care industry with the introduction of fragrant flavorful indulgences, including shower gels,\u00a0...", "url": "https://www.woodbridgecenter.com/en/directory/bath-body-works-5123.html", "type": "web"}, "28": {"title": "Bath & Body Works in South Portland, ME | The Maine Mall", "snippet": "Bath & Body Works is OPEN and has temporarily moved to the Food Court next to Qdoba. They will be moving back to their permanent location on June 30,\u00a0...", "url": "https://www.mainemall.com/en/directory/bath-body-works-3135.html", "type": "web"}, "29": {"title": "Bath & Body Works - Somerset Collection", "snippet": "For the past decade, Bath & Body Works has been reinventing the personal care industry by introducing fragrant, flavorful indulgences including shower gels,\u00a0...", "url": "https://www.thesomersetcollection.com/retailer/bath-body-works/", "type": "web"}, "30": {"title": "23 Bath & Body Works Sale Hacks That'll Blow Your Mind ...", "snippet": "Sep 30, 2020 \u2014 I have a strategy for getting even more out of Bath & Body Works sale prices and I've been using it for years. In fact, I get up to 75% off retail\u00a0...", "url": "https://thekrazycouponlady.com/tips/store-hacks/22-bath-body-works-hacks-thatll-literally-blow-your-mind", "type": "web"}, "31": {"title": "Bath & Body Works | Richland Mall", "snippet": "For the past decade, Bath & Body Works has reinvented the personal care industry with the introduction of fragrant flavorful indulgences, including shower gels,", "url": "https://www.richlandmall.com/store/bath__body_works", "type": "web"}, "32": {"title": "Bath & Body Works Near Me in Dulles, VA | Dulles Town Center", "snippet": "Bath & Body Works has reinvented the personal care industry with the introduction of fragrant flavorful indulgences.", "url": "https://shopdullestowncenter.com/shop/25/bath-body-works", "type": "web"}, "33": {"title": "My Bath & Body Works - Apps on Google Play", "snippet": "We're currently testing in select areas. Sign up for Bath & Body Works emails to know as soon as we roll out to new locations. Earn FREE PRODUCT for doing\u00a0...", "url": "https://play.google.com/store/apps/details?id=com.bathandbody.bbw&hl=en_US", "type": "web"}, "34": {"title": "Bath & Body Works Semi Annual Sale 2020 Shop Now Online", "snippet": "Jul 27, 2020 \u2014 This week only, get the top-selling Bath & Body Works products for just $5.", "url": "https://www.refinery29.com/en-us/2020/07/9934439/bath-and-body-works-semi-annual-sale-july-2020", "type": "web"}, "35": {"title": "Bath & Body Works in Bensalem, PA | Neshaminy Mall", "snippet": "For the past decade, Bath & Body Works has reinvented the personal care industry with the introduction of fragrant flavorful indulgences, including shower gels,\u00a0...", "url": "https://www.neshaminymall.com/en/directory/bath-body-works-19281.html", "type": "web"}, "36": {"title": "Bath & Body Works | Poshmark", "snippet": "Find new and preloved Bath & Body Works items at up to 70% off retail prices. Poshmark makes shopping fun, affordable & easy!", "url": "https://poshmark.com/brand/Bath_&_Body_Works", "type": "web"}, "37": {"title": "Bath & Body Works Reviews | Glassdoor", "snippet": "2 days ago \u2014 4374 Bath & Body Works reviews. A free inside look at company reviews and salaries posted anonymously by employees.", "url": "https://www.glassdoor.com/Reviews/Bath-and-Body-Works-Reviews-E13902.htm", "type": "web"}, "38": {"title": "Bath & Body Works at North East Mall - A Shopping Center in ...", "snippet": "Bath & Body Works is the apothecary of the 21st century. It is the authority dedicated to helping people find their own individual paths to well-being by bringing\u00a0...", "url": "https://www.simon.com/mall/north-east-mall/stores/bath-body-works", "type": "web"}, "39": {"title": "Bath & Body Works in Tallahassee, FL | Governor's Square", "snippet": "For the past decade, Bath & Body Works has reinvented the personal care industry with the introduction of fragrant flavorful indulgences, including shower gels,\u00a0...", "url": "https://www.governorssquare.com/en/directory/bath-body-works--5422.html", "type": "web"}, "40": {"title": "Brands | Bath & Body Works - Tanger Outlets", "snippet": "At Bath and Body Works, we make America's favorite fragrance, body lotion, home fragrance, anti-bacterial and more! Shop your favorite fragrances for body,\u00a0...", "url": "https://www.tangeroutlet.com/brands/bath-body-works-outlet-stores", "type": "web"}, "41": {"title": "Bath & Body Works - OPEN - Old Mill District", "snippet": "Bath & Body Works in Bend, Oregon beauty products lotions signature collection anti bac candles.", "url": "https://www.oldmilldistrict.com/shops/bath-body-works/", "type": "web"}, "42": {"title": "Bath & Body Works in Wauwatosa, WI | Mayfair", "snippet": "For the past decade, Bath & Body Works has reinvented the personal care industry with the introduction of fragrant flavorful indulgences, including shower gels,\u00a0...", "url": "https://www.mayfairmall.com/en/directory/bath-body-works--17915.html", "type": "web"}, "43": {"title": "Bath & Body Works in Fort Wayne, IN | Glenbrook Square", "snippet": "For the past decade, Bath & Body Works has reinvented the personal care industry with the introduction of fragrant flavorful indulgences, including shower gels,\u00a0...", "url": "https://www.glenbrooksquare.com/en/directory/bath-body-works--3223.html", "type": "web"}, "44": {"title": "Bath & Body Works - Clay Terrace", "snippet": "For the past decade, Bath & Body Works has reinvented the personal care industry with the introduction of fragrant flavorful indulgences, including shower gels,\u00a0...", "url": "https://clayterrace.com/stores/bath-body-works", "type": "web"}, "45": {"title": "Bath & Body Works | Post Oak Mall", "snippet": "For the past decade, Bath & Body Works has reinvented the personal care industry with the introduction of fragrant flavorful indulgences, including shower gels,", "url": "https://www.postoakmall.com/store/bath__body_works", "type": "web"}, "46": {"title": "Bath & Body Works in Tucson, AZ | Tucson Mall", "snippet": "For the past decade, Bath & Body Works has reinvented the personal care industry with the introduction of fragrant flavorful indulgences, including shower gels,\u00a0...", "url": "https://www.tucsonmall.com/en/directory/bath-body-works--7829.html", "type": "web"}, "47": {"title": "Bath & Body Works - Legacy Place", "snippet": "Bath & Body Works reinvented the personal care industry with the introduction of Signature Collection personal care products in a range of scents, plus candles\u00a0...", "url": "https://legacyplace.com/tenant/bath-body-works/", "type": "web"}, "48": {"title": "Bath & Body Works in Northridge, CA | Northridge Fashion ...", "snippet": "For the past decade, Bath & Body Works has reinvented the personal care industry with the introduction of fragrant flavorful indulgences, including shower gels,\u00a0...", "url": "https://www.northridgefashioncenter.com/en/directory/bath-body-works-17939.html", "type": "web"}, "49": {"title": "Bath & Body Works - NorthPark Center", "snippet": "For the past decade, Bath & Body Works has reinvented the personal care industry with the introduction of fragrant, flavorful indulgences, including shower gels,\u00a0...", "url": "https://northparkcenter.com/stores/northpark-northpark-center-bath-body-works", "type": "web"}, "50": {"title": "Bath & Body Works in Glendale, CA | Glendale Galleria", "snippet": "For the past decade, Bath & Body Works has reinvented the personal care industry with the introduction of fragrant flavorful indulgences, including shower gels,\u00a0...", "url": "https://www.glendalegalleria.com/en/directory/bath-body-works-3848.html", "type": "web"}, "51": {"title": "Bath & Body Works in Durham, NC | The Streets at Southpoint", "snippet": "For the past decade, Bath & Body Works has reinvented the personal care industry with the introduction of fragrant flavorful indulgences, including shower gels,\u00a0...", "url": "https://www.streetsatsouthpoint.com/en/directory/bath-body-works-4994.html", "type": "web"}, "52": {"title": "Bath & Body Works in Louisville, KY | Oxmoor Center", "snippet": "For the past decade, Bath & Body Works has reinvented the personal care industry with the introduction of fragrant flavorful indulgences, including shower gels,\u00a0...", "url": "https://www.oxmoorcenter.com/en/directory/bath-body-works--5899.html", "type": "web"}, "53": {"title": "Bath & Body Works - Shop Army & Air Force Exchange Service", "snippet": "4.9 out of 5 stars. Read reviews for Bath & Body Works Stress Relief Eucalyptus and Spearmint Wallflowers Refill 2 pk. 4.9: (8). Compare. Best Seller.", "url": "https://www.shopmyexchange.com/browse/beauty-health/beauty-brands/bath-body-works/_/N-114243", "type": "web"}, "54": {"title": "The Shops at Willow Bend ::: Bath & Body Works", "snippet": "For the past decade, Bath & Body Works has reinvented the personal care industry with the introduction of fragrant flavorful indulgences, including shower gels,\u00a0...", "url": "https://www.shopwillowbend.com/store/Bath-and-Body-Works/2138851596/", "type": "web"}, "55": {"title": "Bath & Body Works in Chicago, IL | Water Tower Place", "snippet": "For the past decade, Bath & Body Works has reinvented the personal care industry with the introduction of fragrant flavorful indulgences, including shower gels,\u00a0...", "url": "https://www.shopwatertower.com/en/directory/bath-body-works--12889.html", "type": "web"}, "56": {"title": "Bath & Body Works in Monroe, LA | Pecanland Mall", "snippet": "For the past decade, Bath & Body Works has reinvented the personal care industry with the introduction of fragrant flavorful indulgences, including shower gels,\u00a0...", "url": "https://www.pecanlandmall.com/en/directory/bath-body-works--21140.html", "type": "web"}, "57": {"title": "Bath & Body Works | Mayfaire", "snippet": "For the past decade, Bath & Body Works has reinvented the personal care industry with the introduction of fragrant flavorful indulgences, including shower gels,", "url": "https://www.mayfaire.com/store/bath__body_works", "type": "web"}, "58": {"title": "Bath & Body Works | Parkway Place - Parkway Place Mall", "snippet": "For the past decade, Bath & Body Works has reinvented the personal care industry with the introduction of fragrant flavorful indulgences, including shower gels,", "url": "https://www.parkwayplacemall.com/store/bath__body_works", "type": "web"}, "59": {"title": "View | Bath & Body Works - The Collection at Forsyth", "snippet": "For the past decade, Bath & Body Works has reinvented the personal care industry with the introduction of fragrant flavorful indulgences, including shower gels,\u00a0...", "url": "https://collectionforsyth.com/directory/view/bath-body-works", "type": "web"}, "60": {"title": "Bath & Body Works in Friendswood, TX | Baybrook Mall", "snippet": "For the past decade, Bath & Body Works has reinvented the personal care industry with the introduction of fragrant flavorful indulgences, including shower gels,\u00a0...", "url": "https://www.baybrookmall.com/en/directory/bath-body-works-12538.html", "type": "web"}, "61": {"title": "Bath & Body Works | White Barn | Assembly Row", "snippet": "Bath & Body Works | White Barn. For over 20 years, they've created the scents that make you smile. Whether you're shopping for fragrant body care or a 3-wick\u00a0...", "url": "https://assemblyrow.com/shop/bath-body-works-white-barn/", "type": "web"}, "62": {"title": "Bath & Body Works in Oak Brook, IL | Oakbrook Center", "snippet": "For the past decade, Bath & Body Works has reinvented the personal care industry with the introduction of fragrant flavorful indulgences, including shower gels,\u00a0...", "url": "https://www.oakbrookcenter.com/en/directory/bath-body-works-23084.html", "type": "web"}, "63": {"title": "Music City Mall ::: Bath & Body Works", "snippet": "For the past decade, Bath & Body Works has reinvented the personal care industry with the introduction of fragrant flavorful indulgences, including shower gels,\u00a0...", "url": "https://www.mcmlewisville.com/store/Bath-and-Body-Works/2138913685/", "type": "web"}, "64": {"title": "Bath & Body Works | White Barn at Allen Premium Outlets\u00ae - A ...", "snippet": "Bath & Body Works | White Barn, located at Allen Premium Outlets\u00ae: For over 20 years, we've created the scents that make you smile.Whether you're shopping\u00a0...", "url": "https://www.premiumoutlets.com/outlet/allen/stores/bath-body-works-white-barn", "type": "web"}, "65": {"title": "Bath & Body Works in Waterbury, CT | Brass Mill Center", "snippet": "For the past decade, Bath & Body Works has reinvented the personal care industry with the introduction of fragrant flavorful indulgences, including shower gels,\u00a0...", "url": "https://www.brassmillcenter.com/en/directory/bath-body-works--1561.html", "type": "web"}, "66": {"title": "Bath & Body Works in Louisville, KY | Mall St. Matthews", "snippet": "For the past decade, Bath & Body Works has reinvented the personal care industry with the introduction of fragrant flavorful indulgences, including shower gels,\u00a0...", "url": "https://www.mallstmatthews.com/en/directory/bath-body-works--6861.html", "type": "web"}, "67": {"title": "50% Off | Bath & Body Works Coupons & Coupon Codes ...", "snippet": "Save with one of our top Bath & Body Works Coupons for October 2020: 50% Off. Discover 7 tested and verified Bath & Body Works Coupon Codes, courtesy of\u00a0...", "url": "https://www.groupon.com/coupons/bath-and-body-works", "type": "web"}, "68": {"title": "Bath & Body Works | Meridian Mall", "snippet": "For the past decade, Bath & Body Works has reinvented the personal care industry with the introduction of fragrant flavorful indulgences, including shower gels,", "url": "https://www.meridianmall.com/store/bath__body_works", "type": "web"}, "69": {"title": "Bath & Body Works - Hampshire Mall", "snippet": "Bath & Body Works uses nature in an entirely new way with its innovative scents and fragrances for men and women. Representing health, beauty and\u00a0...", "url": "https://www.hampshiremall.com/tenants/bath-body-works/", "type": "web"}, "70": {"title": "Bath & Body Works | Loehmann's Plaza", "snippet": "For over 20 years, Bath & Body Works has created the scents that make you smile. Whether you're shopping for fragrant body care or a 3-wick candle, Bath\u00a0...", "url": "https://www.shoploehmannsplaza.com/directory/bath-body-works/", "type": "web"}, "71": {"title": "Outlets at Hillsboro ::: Bath and Body Works", "snippet": "For the past decade, Bath & Body Works has reinvented the personal care industry with the introduction of fragrant flavorful indulgences, including shower gels,\u00a0...", "url": "https://www.outletsathillsboro.com/store/Bath-and-Body-Works/2138814442/", "type": "web"}, "72": {"title": "Bath & Body Works | The Gardens Mall", "snippet": "For the past decade, Bath & Body Works has been reinventing the personal care industry by introducing fragrant, flavorful indulgences including shower gels,\u00a0...", "url": "https://www.thegardensmall.com/retailer/bath-body-works/", "type": "web"}, "73": {"title": "Bath & Body Works - Indian Mound Mall", "snippet": "For the past decade Bath & Body Works has reinvented the personal care industry with the introduction of fragrant flavorful indulgences including shower gels\u00a0...", "url": "https://indianmoundmall.com/stores/bath-body-works", "type": "web"}, "74": {"title": "Bath & Body Works - National Harbor", "snippet": "At Bath and Body Works, we make America's favorite fragrance, body lotion, home fragrance, anti-bacterial and more! Shop your favorite fragrances for body,\u00a0...", "url": "https://www.nationalharbor.com/shopping/bath-body-works/", "type": "web"}, "75": {"title": "Bath and Body Works | POPSUGAR Beauty", "snippet": "The latest tips and news on Bath and Body Works are on POPSUGAR Home. On POPSUGAR Home you will find everything you need on home d\u00e9cor, garden\u00a0...", "url": "https://www.popsugar.com/Bath-and-Body-Works", "type": "web"}, "76": {"title": "Kentucky Oaks Mall ::: Bath & Body Works", "snippet": "For the past decade, Bath & Body Works has reinvented the personal care industry with the introduction of fragrant flavorful indulgences, including shower gels,\u00a0...", "url": "https://www.kentuckyoaksmall.com/store/Bath-and-Body-Works/2138831240/", "type": "web"}, "77": {"title": "West - Bath & Body Works - Brook 35", "snippet": "bathandbodyworks.com. Locate on map. About. Outstanding selection of bath accessories for pampering your body. Location. Bath & Body Works Bath and body\u00a0...", "url": "http://www.brook35plaza.com/bathandbodyworks.html", "type": "web"}, "78": {"title": "How Bath & Body Works became the sacred ground where ...", "snippet": "Jan 13, 2020 \u2014 Then there's Bath & Body Works. The candle-and-lotion chain has notched 40 straight quarters of sales growth. Even analysts are flummoxed.", "url": "https://www.washingtonpost.com/business/2020/01/13/bath-and-body-works-sales-soar/", "type": "web"}, "79": {"title": "Bath & Body Works | Alamance Crossing", "snippet": "For the past decade, Bath & Body Works has reinvented the personal care industry with the introduction of fragrant flavorful indulgences, including shower gels,", "url": "https://www.alamancecrossing.com/store/bath__body_works", "type": "web"}, "80": {"title": "Station Park ::: Bath & Body Works", "snippet": "Bath & Body Works is one of the leading specialty retailers of personal care products and home fragrance including fragrant flavorful indulgences such as\u00a0...", "url": "https://www.shopatstationpark.com/store/Bath-and-Body-Works/2138881219/", "type": "web"}, "81": {"title": "Bath & Body Works/White Barn in Columbia, MD | The Mall in ...", "snippet": "For the past decade, Bath & Body Works has reinvented the personal care industry with the introduction of fragrant flavorful indulgences, including shower gels,\u00a0...", "url": "https://www.themallincolumbia.com/en/directory/bath-body-works-white-barn--34933.html", "type": "web"}, "82": {"title": "Bath & Body Works Is Closing 51 Stores in North America ...", "snippet": "May 22, 2020 \u2014 L Brands is closing 50 of its Bath & Body Works\ufeff stores across the country amid the coronavirus pandemic, according to information disclosed\u00a0...", "url": "https://www.housebeautiful.com/lifestyle/a32647954/bath-and-body-works-store-closings/", "type": "web"}, "83": {"title": "Eastwood Mall ::: Bath & Body Works", "snippet": "For the past decade, Bath & Body Works has reinvented the personal care industry with the introduction of fragrant flavorful indulgences, including shower gels,\u00a0...", "url": "https://www.eastwoodmall.com/store/Bath-and-Body-Works/2138830829/", "type": "web"}, "84": {"title": "Bath & Body Works | Mercari", "snippet": "Oct 10, 2020 - Find great deals up to 70% off on pre-owned Bath & Body Works on Mercari. Save on a huge selection of new and used items \u2014 from fashion to\u00a0...", "url": "https://www.mercari.com/us/brand/586/", "type": "web"}, "85": {"title": "Bath & Body Works in The Woodlands, TX | The Woodlands Mall", "snippet": "For the past decade, Bath & Body Works has reinvented the personal care industry with the introduction of fragrant flavorful indulgences, including shower gels,\u00a0...", "url": "https://www.thewoodlandsmall.com/en/directory/bath-body-works-7071.html", "type": "web"}, "86": {"title": "Bath & Body Works - The Summit BirminghamThe Summit ...", "snippet": "Sunday 11:00 PM-7:00 PM. Bath & Body Works is the apothecary of the 21st century. It is the authority dedicated to helping people find\u2026 Read More.", "url": "https://thesummitbirmingham.com/store/bath-body-works/", "type": "web"}, "87": {"title": "View | Bath & Body Works - Exton Square", "snippet": "From soothing body lotions, seasonal candles, scented fragrances, or deep cleansing soaps, Bath & Body Works at Exton Square in Exton, PA has it all at an\u00a0...", "url": "https://extonsquare.com/directory/view/bath-body-works", "type": "web"}, "88": {"title": "Bath & Body Works | Pearland Town Center", "snippet": "For the past decade, Bath & Body Works has reinvented the personal care industry with the introduction of fragrant flavorful indulgences, including shower gels,", "url": "https://www.pearlandtowncenter.com/store/bath__body_works", "type": "web"}, "89": {"title": "Bath & Body Works - Lindale Mall", "snippet": "Bath & Body Works is the apothecary of the 21st century. It is the authority dedicated to helping people find their own individual paths to well-being by bringing\u00a0...", "url": "https://lindalemall.com/stores/bath-body-works", "type": "web"}, "90": {"title": "Bath & Body Works - Tempe Marketplace", "snippet": "Bath & Body Works makes fragrance fun. For over 20 years, Bath & Body has created the scents that make you smile. Whether you're shopping for fragrant\u00a0...", "url": "https://tempemarketplace.com/tenant/bath-and-body-works/", "type": "web"}, "91": {"title": "$10 Off Bath and Body Works Coupons, Promo Codes ...", "snippet": "Today's top Bath and Body Works coupon: $10 Off 3-Wick Candles. Get 22 coupons for 2020.", "url": "https://www.dealsplus.com/bathandbodyworks-coupons", "type": "web"}, "92": {"title": "Victoria's Secret parent recommits to Bath & Body Works ...", "snippet": "Jul 31, 2020 \u2014 In its latest business update, L Brands reported sales growth at Bath & Body Works and announced a 15% headcount reduction at the\u00a0...", "url": "https://www.marketwatch.com/story/victorias-secret-parent-recommits-to-bath-body-works-separation-driving-shares-up-34-2020-07-29", "type": "web"}, "93": {"title": "Bath & Body Works - Walden Galleria", "snippet": "Bath & Body Works uses nature in an entirely new way with its innovative scents and fragrances for men and women. Representing health, beauty and\u00a0...", "url": "https://www.waldengalleria.com/tenants/bath-body-works/", "type": "web"}, "94": {"title": "Bath & Body Works Japanese Cherry ...amazon.com", "url": "https://www.amazon.com/Bath-Body-Works-Japanese-Blossom/dp/B00GBFYWBG", "thumbnail": "rgba(153,153,153,.1)", "type": "image"}, "95": {"title": "Bath and Body Works IN THE STARS Gift ...amazon.com", "url": "https://www.amazon.com/Bath-Body-Works-STARS-Gift/dp/B07K1GZ131", "thumbnail": "rgba(255,255,255,.8)", "type": "image"}, "96": {"title": "Sunset Glow Fine Fragrance Mist | Bath ...bathandbodyworks.com \u00b7 In stock", "url": "https://www.bathandbodyworks.com/p/sunset-glow-fine-fragrance-mist-026042213.html", "thumbnail": "rgba(55,168,54,0)", "type": "image"}, "97": {"title": "Bath & Body Works eCertificate $100 | Zebitpreview.zebit.com \u00b7 In stock", "url": "https://preview.zebit.com/products/bath-body-works-ecertificate-100-1", "thumbnail": "rgba(32,33,36,0)", "type": "image"}, "98": {"title": "Body Care Sale \u2013 Bath & Body Worksbathandbodyworks.com", "url": "https://www.bathandbodyworks.com/c/body-care/body-care-promotion", "thumbnail": "rgba(26,115,232,.4)", "type": "image"}, "99": {"title": "Hand Sanitizers - Bath & Body Worksbathandbodyworks.com", "url": "https://www.bathandbodyworks.com/c/hand-soaps/all-hand-sanitizers", "thumbnail": "rgba(0,0,0,.42)", "type": "image"}, "100": {"title": "Bath & Body Worksbathandbodyworks.com", "url": "https://www.bathandbodyworks.com/c/body-care/retired-fragrances", "thumbnail": "rgba(255,255,255,.90)", "type": "image"}, "101": {"title": "Bath and Body Works Sweet Summer Kiss ...amazon.com", "url": "https://www.amazon.com/Bath-Body-Works-Summer-Shower/dp/B00LNI9C2U", "thumbnail": "rgba(0,172,193,.7)", "type": "image"}, "102": {"title": "Bath & Body Worksbathandbodyworks.com", "url": "https://www.bathandbodyworks.com/c/body-care/retired-fragrances", "thumbnail": "rgba(100,100,100,.6)", "type": "image"}, "103": {"title": "Bath & Body Works Is Having a Huge Sale ...bestproducts.com", "url": "https://www.bestproducts.com/lifestyle/a30221907/bath-and-body-works-body-care-day-sale/", "thumbnail": "rgba(150,191,242,.17)", "type": "image"}, "104": {"title": "Hand Sanitizers - Bath & Body Worksbathandbodyworks.com", "url": "https://www.bathandbodyworks.com/c/hand-soaps/all-hand-sanitizers", "thumbnail": "rgba(66,133,244,.04)", "type": "image"}, "105": {"title": "Bath & Body Works on Twitter: \"NEW & IN ...twitter.com", "url": "https://twitter.com/bathbodyworks/status/1285299468947140609", "thumbnail": "rgba(0,0,0,.41)", "type": "image"}, "106": {"title": "Bath & Body Worksbathandbodyworks.com", "url": "https://www.bathandbodyworks.com/c/body-care/body-care-promotion-3", "thumbnail": "rgba(0,0,0,.20)", "type": "image"}, "107": {"title": "Bath & Body Works A Thousand Wishes ...overstock.com \u00b7 In stock", "url": "https://www.overstock.com/Health-Beauty/Bath-Body-Works-A-Thousand-Wishes-Womens-8-ounce-Fine-Fragrance-Mist/16376011/product.html", "thumbnail": "rgba(32,33,36,.255)", "type": "image"}, "108": {"title": "Bath & Body Works - Wikipediaen.wikipedia.org", "url": "https://en.wikipedia.org/wiki/Bath_%26_Body_Works", "thumbnail": "rgba(204,204,204,.75)", "type": "image"}, "109": {"title": "Hand Soap Sale - Bath & Body Worksbathandbodyworks.com", "url": "https://www.bathandbodyworks.com/c/hand-soaps/hand-soap-promotion", "thumbnail": "rgba(66,133,244,.26)", "type": "image"}, "110": {"title": "Bath & Body Works store closings 2019 ...usatoday.com", "url": "https://www.usatoday.com/story/money/2019/05/22/bath-body-works-store-closings-2019-retailer-also-opening-new-shops/1199974001/", "thumbnail": "rgba(32,33,36,.10)", "type": "image"}, "111": {"title": "Bath and body works perfume, Bath ...pinterest.com", "url": "https://www.pinterest.com/pin/417286721707215949/", "thumbnail": "rgba(51,51,51,.8)", "type": "image"}, "112": {"title": "Bath & Body Works to close 24 stores ...foxbusiness.com", "url": "https://www.foxbusiness.com/retail/bath-body-works-to-close-24-stores-and-open-46-new-ones-report-says", "thumbnail": "rgba(0,0,0,.098)", "type": "image"}, "113": {"title": "Bath & Body Works just released its new ...insider.com", "url": "https://www.insider.com/bath-and-body-works-holiday-products-2018-11", "thumbnail": "rgba(255,255,255,.1)", "type": "image"}, "114": {"title": "Gifts For Him | Bath & Body Worksbathandbodyworks.com", "url": "https://www.bathandbodyworks.com/c/gifts/gifts-for-him", "thumbnail": "https://encrypted-tbn0.gstatic.com/images?q=tbn%3AANd9GcQInywgYZm1uHlcsktWWbm8mUcMRhhtt0E3rw&usqp=CAU", "type": "image"}, "115": {"title": "Shop Bath & Body Works Halloween ...popsugar.com", "url": "https://www.popsugar.com/beauty/bath-body-works-halloween-collection-2020-47642818", "thumbnail": "https://encrypted-tbn0.gstatic.com/images?q=tbn%3AANd9GcT9BEH-uKw3W4ir2qsLes26D5gcowJ7T5wF3w&usqp=CAU", "type": "image"}, "116": {"title": "Bath and Body Works Is Bringing Back ...racked.com", "url": "https://www.racked.com/2016/5/9/11639202/bath-and-body-works-fragrances-discontinued", "thumbnail": "https://encrypted-tbn0.gstatic.com/images?q=tbn%3AANd9GcRB04BFmmRJOl-yOWc3FfhpYv4foKwWgJbJJQ&usqp=CAU", "type": "image"}, "117": {"title": "Body Works Rose Quartz Shower GEL Wash ...ebay.com \u00b7 In stock", "url": "https://www.ebay.com/c/12031832144", "thumbnail": "https://encrypted-tbn0.gstatic.com/images?q=tbn%3AANd9GcTOlycZkeV8lgKE2C8cxvfQDkjWlkOD5ZyAvA&usqp=CAU", "type": "image"}, "118": {"title": "Mall Staple Bath & Body Works Should be ...thefashionlaw.com", "url": "https://www.thefashionlaw.com/bath-amp-body-works-should-be-dead-so-why-are-its-revenues-exhibiting-exceptional-growth/", "thumbnail": "https://encrypted-tbn0.gstatic.com/images?q=tbn%3AANd9GcR0lxNMSub9BZAAK-Eje8L6noxKM_WKmnvcmg&usqp=CAU", "type": "image"}, "119": {"title": "Bath & Body Works delivers 'blistering ...insideretail.asia", "url": "https://insideretail.asia/2019/08/22/bath-body-works-delivers-blistering-performance-for-l-brands/", "thumbnail": "https://encrypted-tbn0.gstatic.com/images?q=tbn%3AANd9GcSJ8UNHXkM8B8cBMeet4pMdP_WWrBfLxmmByg&usqp=CAU", "type": "image"}, "120": {"title": "Hand Sanitizers - Bath & Body Worksbathandbodyworks.com", "url": "https://www.bathandbodyworks.com/c/hand-soaps/all-hand-sanitizers", "thumbnail": "https://encrypted-tbn0.gstatic.com/images?q=tbn%3AANd9GcSuK3TwD4qbue-7wwd-FeJTyJl0g-p7qdr4Xw&usqp=CAU", "type": "image"}, "121": {"title": "Bath & Body Works Code: Get a Free Item ...southernsavers.com", "url": "https://www.southernsavers.com/bath-body-works-code-get-a-free-item/", "thumbnail": "https://encrypted-tbn0.gstatic.com/images?q=tbn%3AANd9GcTBNE53xN074lPgt0I9o8Ivp-Z-WZTnbBWrWw&usqp=CAU", "type": "image"}, "122": {"title": "At Emquatier, Bangkok, Thailand, Jun 29 ...123rf.com", "url": "https://www.123rf.com/photo_104802193_bath-body-work-shop-at-emquatier-bangkok-thailand-jun-29-2018-display-and-interior-with-sales-and-pr.html", "thumbnail": "https://encrypted-tbn0.gstatic.com/images?q=tbn%3AANd9GcRqGTcUmTJqhDvLm-acloNrOjukcqYTx9yAhw&usqp=CAU", "type": "image"}, "123": {"title": "Bath & Body Works: Body Care & Home ...bathandbodyworks.com", "url": "https://www.bathandbodyworks.com/", "thumbnail": "https://encrypted-tbn0.gstatic.com/images?q=tbn%3AANd9GcSVLQsrSetnxb69saWamghntnZDti4rs3iWtg&usqp=CAU", "type": "image"}, "124": {"title": "Bath & Body Works Canada ...facebook.com", "url": "https://www.facebook.com/bathandbodyworkscanada/posts/escape-to-the-bahamas-no-passport-required-enjoy-your-spring-break-with-a-tropic/10161433402740084/", "thumbnail": "https://encrypted-tbn0.gstatic.com/images?q=tbn%3AANd9GcSJAMgdBav0tjQJr4X-E_dPNK_iLFd8AhPxIQ&usqp=CAU", "type": "image"}, "125": {"title": "Bath and body works INTO THE NIGHT body ...pinterest.com", "url": "https://www.pinterest.com/pin/731975745672479483/", "thumbnail": "https://encrypted-tbn0.gstatic.com/images?q=tbn%3AANd9GcT2JCJhuQl_TCmL1DbSJN_tyVyfOjPl38Fmpg&usqp=CAU", "type": "image"}, "126": {"title": "Body Works PocketBac Hand Sanitizer ...hip2save.com", "url": "https://hip2save.com/2020/05/06/bath-body-works-pocketbac-hand-sanitizers-in-stock-now/comment-page-1/", "thumbnail": "https://encrypted-tbn0.gstatic.com/images?q=tbn%3AANd9GcT9Fhed_u4PPa6dbefjKhQyzLJU8bRchcf7jg&usqp=CAU", "type": "image"}, "127": {"title": "Spray Lotion Shower GEL Glitter Bag ...ebay.com \u00b7 In stock", "url": "https://www.ebay.com/c/2085019380", "thumbnail": "https://encrypted-tbn0.gstatic.com/images?q=tbn%3AANd9GcTujSCKFKcrWjSDKJLFYrH5IyKsc-q56j0ozw&usqp=CAU", "type": "image"}, "128": {"title": "$3.25 Body Lotion + $10 Off Candles at ...thekrazycouponlady.com", "url": "https://thekrazycouponlady.com/2020/08/08/3-25-body-lotion-10-off-candles-at-bath-body-works", "thumbnail": "https://encrypted-tbn0.gstatic.com/images?q=tbn%3AANd9GcRvARh2VB1QoANA_EzxNwcwEH1JfFHD_nrAzQ&usqp=CAU", "type": "image"}, "129": {"title": "Bath & Body Works Holiday 2016 ...musingsofamuse.com", "url": "https://www.musingsofamuse.com/2016/10/bath-body-works-holiday-2016-signature-collection-featuring-new-scents.html", "thumbnail": "https://encrypted-tbn0.gstatic.com/images?q=tbn%3AANd9GcQ9zmXGBtVk28Qm_X4FU6IqGaApImGapzQAig&usqp=CAU", "type": "image"}, "130": {"title": "Lavender Sandalwood Body Oil | Poshmarkposhmark.com \u00b7 In stock", "url": "https://poshmark.com/listing/Last-1-Bath-Body-Work-Lavender-Sandalwood-Body-Oil-5b01c9ea3800c5bb824223fb", "thumbnail": "https://encrypted-tbn0.gstatic.com/images?q=tbn%3AANd9GcTlgibz0vzKhxNJzvFYfWz7KCQhnSqBxo3AeA&usqp=CAU", "type": "image"}, "131": {"title": "Bath & Body Works ...thekrazycouponlady.com", "url": "https://thekrazycouponlady.com/2020/08/25/today-only-5-95-mens-body-care-at-bath-body-works", "thumbnail": "https://encrypted-tbn0.gstatic.com/images?q=tbn%3AANd9GcST-_k8jng2ln-Fsbh47Of9OXJXKbm_b4MI-w&usqp=CAU", "type": "image"}, "132": {"title": "Bundle Pack Bath Body Works MAD ABOUT ...amazon.com", "url": "https://www.amazon.com/Bundle-Bath-Body-Works-Lotion/dp/B0755DNZH8", "thumbnail": "https://encrypted-tbn0.gstatic.com/images?q=tbn%3AANd9GcT1n9opDpXB0D-tOiig_jYFPzVtMFmp1uyC-w&usqp=CAU", "type": "image"}, "133": {"title": "Bath & Body Works Near Me in Dulles, VA ...shopdullestowncenter.com", "url": "https://shopdullestowncenter.com/shop/25/bath-body-works", "thumbnail": "https://encrypted-tbn0.gstatic.com/images?q=tbn%3AANd9GcRUlqvrCsRnQfYQgCRqqjCN8JdrNdH6bZ_85Q&usqp=CAU", "type": "image"}, "134": {"title": "2 Pack Bath Body Works Love Jasmine ...poshmark.com \u00b7 In stock", "url": "https://poshmark.com/listing/2-PACK-BATH-BODY-WORKS-LOVE-JASMINE-SANDALWOOD-5f6010e5163df4215545799a", "thumbnail": "https://encrypted-tbn0.gstatic.com/images?q=tbn%3AANd9GcQM9UchV89sr9UTjzj0ZRDDBzX97kKThvr2tQ&usqp=CAU", "type": "image"}, "135": {"title": "$16!... - Bath & Body Works ...facebook.com", "url": "https://www.facebook.com/bathandbodyworks/posts/10158614135665676", "thumbnail": "https://encrypted-tbn0.gstatic.com/images?q=tbn%3AANd9GcRK3IjrdGVlG_PmjWPnydCusBYtvVLH6EePww&usqp=CAU", "type": "image"}, "136": {"title": "Bath/Body Works Shower Gel | Perfume Dazzleperfumedazzle.bigcartel.com \u00b7 In stock", "url": "https://perfumedazzle.bigcartel.com/product/bath-body-works-shower-gel", "thumbnail": "https://encrypted-tbn0.gstatic.com/images?q=tbn%3AANd9GcQBILOk7L8kKppj9A1ijoAfk7WJ3_u5ygTphA&usqp=CAU", "type": "image"}, "137": {"title": "Bath & Body Works just released its new ...insider.com", "url": "https://www.insider.com/bath-and-body-works-holiday-products-2018-11", "thumbnail": "https://encrypted-tbn0.gstatic.com/images?q=tbn%3AANd9GcTJJg7yc6pp6RkYxHi-osZ8112mFn94n9WwOg&usqp=CAU", "type": "image"}, "138": {"title": "4 Bath Body Works Gentle Foaming Hand ...ebid.net \u00b7 In stock", "url": "https://www.ebid.net/us/for-sale/4-bath-body-works-gentle-foaming-hand-soap-pink-passion-fruit-183712011.htm", "thumbnail": "https://encrypted-tbn0.gstatic.com/images?q=tbn%3AANd9GcQ13SCC8_k5F8EMG1fRt-HR1TrqFdanoElbvg&usqp=CAU", "type": "image"}, "139": {"title": "Bath & Body Worksscottsdalequarter.com", "url": "https://scottsdalequarter.com/stores/bath-body-works", "thumbnail": "https://encrypted-tbn0.gstatic.com/images?q=tbn%3AANd9GcRj7oGHsKwRwS-pB1zU6p-F0bdtxWsxe_AtDQ&usqp=CAU", "type": "image"}, "140": {"title": "Bath & Body Works sells classic ' 90s ...today.com", "url": "https://www.today.com/style/bath-body-works-sells-classic-90s-scents-plumeria-pearberry-cucumber-t146580", "thumbnail": "https://encrypted-tbn0.gstatic.com/images?q=tbn%3AANd9GcSjrNOi_693AA80JMg5kdaHSrrC8FCQ_GcXtA&usqp=CAU", "type": "image"}, "141": {"title": "Plugs & Scent Refills \u2013 Bath & Body Worksbathandbodyworks.com", "url": "https://www.bathandbodyworks.com/c/home-fragrance/all-wallflowers", "thumbnail": "https://encrypted-tbn0.gstatic.com/images?q=tbn%3AANd9GcQWhBL3jY2Wz77z_9slK1EH1liObfu5er5byQ&usqp=CAU", "type": "image"}, "142": {"title": "\ud83c\udf84 BATH & BODY WORKS CHRISTMAS 2018 ...youtube.com", "url": "https://www.youtube.com/watch?v=eO9ECPWGpGU", "thumbnail": "https://encrypted-tbn0.gstatic.com/images?q=tbn%3AANd9GcTzhLbnpFpqQ4o3tB-HHs-rBcaJGjRkG8J5jA&usqp=CAU", "type": "image"}, "143": {"title": "Skin Care and Body Care \u2013 Bath & Body Worksbathandbodyworks.com", "url": "https://www.bathandbodyworks.com/g/body-care", "thumbnail": "https://encrypted-tbn0.gstatic.com/images?q=tbn%3AANd9GcT3CIK6cgHYUiCcZnw_xJH-johBWmFOa7Ou_w&usqp=CAU", "type": "image"}, "144": {"title": "Bath & Body Works Semi-Annual Sale 2020 ...retailmenot.com", "url": "https://www.retailmenot.com/blog/bath-body-works-semi-annual-sale.html", "thumbnail": "https://encrypted-tbn0.gstatic.com/images?q=tbn%3AANd9GcSQTtmz8HmNdsAj8FqoeaTaHGHLx4xqdEsuXA&usqp=CAU", "type": "image"}, "145": {"title": "Bath & Body Works Winter Haul ...peacemanor.blogspot.com", "url": "https://peacemanor.blogspot.com/2018/11/bath-body-works-winter-haul-november.html", "thumbnail": "https://encrypted-tbn0.gstatic.com/images?q=tbn%3AANd9GcSXZJ4XLgMeZ4hLK3XwT9N7Y_eZuYAyChodhA&usqp=CAU", "type": "image"}, "146": {"title": "Smoothing Body Scrubs | Bath & Body Worksbathandbodyworks.com", "url": "https://www.bathandbodyworks.com/c/body-care/body-scrub", "thumbnail": "https://encrypted-tbn0.gstatic.com/images?q=tbn%3AANd9GcS472ap8Ek6qCfTZRMPMkU01q4zLZpVOC6Q3Q&usqp=CAU", "type": "image"}, "147": {"title": "Fragrance Mist - Bath & Body Worksbathandbodyworks.com", "url": "https://www.bathandbodyworks.com/c/body-care/body-sprays-mists", "thumbnail": "https://encrypted-tbn0.gstatic.com/images?q=tbn%3AANd9GcRrJpdjap6UwfNr1JXD1vuehDhFUVBrir4BZA&usqp=CAU", "type": "image"}, "148": {"title": "Body Care Sale \u2013 Bath & Body Worksbathandbodyworks.com", "url": "https://www.bathandbodyworks.com/c/body-care/body-care-promotion", "thumbnail": "https://encrypted-tbn0.gstatic.com/images?q=tbn%3AANd9GcSaA89wexz1qNXpgBwcVfOxhoYLtEsqRUlwkQ&usqp=CAU", "type": "image"}, "149": {"title": "Foaming Hand Soaps - Bath & Body Worksbathandbodyworks.com", "url": "https://www.bathandbodyworks.com/c/hand-soaps/foaming-hand-soap", "thumbnail": "https://encrypted-tbn0.gstatic.com/images?q=tbn%3AANd9GcRvnx5tXW-YinanEcDf3uwYApYoyKj8z1zC4w&usqp=CAU", "type": "image"}, "150": {"title": "Bath and Body works RASPBERRY SUGAR ...ebay.com \u00b7 In stock", "url": "https://www.ebay.com/itm/Bath-and-Body-works-RASPBERRY-SUGAR-Super-Smooth-Body-LOTION-cream-8-oz-NEW-/333402564113", "thumbnail": "https://encrypted-tbn0.gstatic.com/images?q=tbn%3AANd9GcR5sv7nXGQE6SIVCbsy8IImzhQJ0uaGdGe49g&usqp=CAU", "type": "image"}, "151": {"title": "Bath & Body Worksbathandbodyworks.com", "url": "https://www.bathandbodyworks.com/t/aromatherapy", "thumbnail": "https://encrypted-tbn0.gstatic.com/images?q=tbn%3AANd9GcRDjkAua3AzdpvnpyTPwjnhOBXXbK9whQj-JA&usqp=CAU", "type": "image"}, "152": {"title": "Bath & Body Works Holiday Traditions ...thedieline.com", "url": "https://thedieline.com/blog/2013/12/19/bath-body-works-holiday-traditions-2013.html", "thumbnail": "https://encrypted-tbn0.gstatic.com/images?q=tbn%3AANd9GcSIODw4Y0B5eMdRFJ1UVRXaqy1Zc7JFF_LWTQ&usqp=CAU", "type": "image"}, "153": {"title": "O.M.G.: Bath & Body Works Brings Back ...prnewswire.com", "url": "https://www.prnewswire.com/news-releases/omg-bath--body-works-brings-back-beloved-nostalgic-fragrances-300271194.html", "thumbnail": "https://encrypted-tbn0.gstatic.com/images?q=tbn%3AANd9GcQse6OErNCzg0hPp2mQPXj3-S3rjl3SBKfF1g&usqp=CAU", "type": "image"}, "154": {"title": "Bath & Body Worksbathandbodyworks.com", "url": "https://www.bathandbodyworks.com/t/aromatherapy", "thumbnail": "https://encrypted-tbn0.gstatic.com/images?q=tbn%3AANd9GcTH7F8AH2hBgr5YaCP5q44Vl1EOGt0JmeVkOw&usqp=CAU", "type": "image"}, "155": {"title": "Hand Soap Sale - Bath & Body Worksbathandbodyworks.com", "url": "https://www.bathandbodyworks.com/c/hand-soaps/hand-soap-promotion", "thumbnail": "https://encrypted-tbn0.gstatic.com/images?q=tbn%3AANd9GcR-dbGjufAFT0hfgbPuHsqS6upB60CeerOLDA&usqp=CAU", "type": "image"}, "156": {"title": "Bath & Body Worksbathandbodyworks.com", "url": "https://www.bathandbodyworks.com/t/aromatherapy", "thumbnail": "https://encrypted-tbn0.gstatic.com/images?q=tbn%3AANd9GcTY1KdhBja8hU9wHdx3nUCiMxc6d_0vRvsdtA&usqp=CAU", "type": "image"}, "157": {"title": "Buy 2 Get 2 Free Aromatherapy Body Care ...wral.com", "url": "https://www.wral.com/bath-body-works-buy-2-get-2-free-aromatherapy-body-care-20-off-coupon/18134763/", "thumbnail": "https://encrypted-tbn0.gstatic.com/images?q=tbn%3AANd9GcSkj_0eEVrbgmx6G4xfFpTizXd0aRjUuICBIQ&usqp=CAU", "type": "image"}, "158": {"title": "Bath & Body Worksbathandbodyworks.com", "url": "https://www.bathandbodyworks.com/t/aromatherapy", "thumbnail": "https://encrypted-tbn0.gstatic.com/images?q=tbn%3AANd9GcQcm1I1-_B3nlpKH61GpUVfHxIlBhuZWxekXw&usqp=CAU", "type": "image"}, "159": {"title": "Smoothing Body Scrubs | Bath & Body Worksbathandbodyworks.com", "url": "https://www.bathandbodyworks.com/c/body-care/body-scrub", "thumbnail": "https://encrypted-tbn0.gstatic.com/images?q=tbn%3AANd9GcQRBXZnfJsEa7QGw6s5cgC_EeUAP-Uu3T-N0A&usqp=CAU", "type": "image"}, "160": {"title": "Bath & Body Works - Visit Vacavillevisitvacaville.com", "url": "https://www.visitvacaville.com/directory/bath-body-works/", "thumbnail": "https://encrypted-tbn0.gstatic.com/images?q=tbn%3AANd9GcTegj3ZujQVyiF0lQ1hO6SbP6d8xUljQEy-cw&usqp=CAU", "type": "image"}, "161": {"title": "Bath & Body Works | City of Mission Viejocityofmissionviejo.org", "url": "https://cityofmissionviejo.org/places/shopping-cosmetics-beauty/bath-body-works", "thumbnail": "https://encrypted-tbn0.gstatic.com/images?q=tbn%3AANd9GcT6RIroRceP1CaOniAtBA7xCxpYzTefSgwsSw&usqp=CAU", "type": "image"}, "162": {"title": "Bath & Body Works 2020 Halloween ...hip2save.com", "url": "https://hip2save.com/tips/bath-body-works-halloween-collection-available/", "thumbnail": "https://encrypted-tbn0.gstatic.com/images?q=tbn%3AANd9GcQ8A1QiwDWsAmuTMkL7QYnCXFLEhR2nDOt96g&usqp=CAU", "type": "image"}, "163": {"title": "Bath & Body Works - Home | Facebookfacebook.com", "url": "https://www.facebook.com/bathandbodyworks/", "thumbnail": "https://encrypted-tbn0.gstatic.com/images?q=tbn%3AANd9GcQHCgkpsJ1WynTfx03aVTdQxk0F8LyKCtnppw&usqp=CAU", "type": "image"}, "164": {"title": "Amazon.com : Bath and Body Works ...amazon.com", "url": "https://www.amazon.com/Bath-Body-Works-Aromatherapy-INSPIRE/dp/B08BLVZ752", "thumbnail": "https://encrypted-tbn0.gstatic.com/images?q=tbn%3AANd9GcT3dD0-m1XedpM5yFnX1ADOsw9cj3Bwuz7vIQ&usqp=CAU", "type": "image"}, "165": {"title": "Fall 2014 Bath & Body Works Candles ...pinterest.com", "url": "https://www.pinterest.com/pin/412360909607597323/", "thumbnail": "https://encrypted-tbn0.gstatic.com/images?q=tbn%3AANd9GcQ_hDuUHbFdS9ThnYPoVhPaNkRsXQ1cD2IOwg&usqp=CAU", "type": "image"}, "166": {"title": "Bath & Body Works NEW Rose Champagne ...youtube.com", "url": "https://www.youtube.com/watch?v=w4KPFDzjDfk", "thumbnail": "https://encrypted-tbn0.gstatic.com/images?q=tbn%3AANd9GcRHtjumW0GVCgkaRQimQ4MGk-DYBQWBsDiFHQ&usqp=CAU", "type": "image"}, "167": {"title": "Bath & Body Works Hand Soaps ONLY $3 ...freestufffinder.com", "url": "https://www.freestufffinder.com/bath-body-works-hand-soaps-only-3-25/", "thumbnail": "https://encrypted-tbn0.gstatic.com/images?q=tbn%3AANd9GcRWmmBJete_Dm2Z-2Zvz5smTZLZjNNgF00A2Q&usqp=CAU", "type": "image"}, "168": {"title": "Bath & Body Works plans to close 50 ...today.com", "url": "https://www.today.com/style/bath-body-works-plans-close-50-stores-around-country-t182540", "thumbnail": "https://encrypted-tbn0.gstatic.com/images?q=tbn%3AANd9GcRARGRItEMugChcN0UhZJl-B0KPXpc9yhEBVg&usqp=CAU", "type": "image"}, "169": {"title": "Bath & Body Works Champagne Rose Shower ...usa2srilanka.com \u00b7 In stock", "url": "http://usa2srilanka.com/product/bath-body-works-champagne-rose-shower-gel-295ml/", "thumbnail": "https://encrypted-tbn0.gstatic.com/images?q=tbn%3AANd9GcTrsuJ3diBN734A3_AnqdQmELrOWeH2Ke5xXQ&usqp=CAU", "type": "image"}, "170": {"title": "Tutti Dolci Returns to Bath & Body ...beauddiction.com", "url": "http://www.beauddiction.com/2017/02/tutti-dolci-returns-to-bath-body-works.html", "thumbnail": "https://encrypted-tbn0.gstatic.com/images?q=tbn%3AANd9GcQCFSxBnfCYoZojFwVhnEJ-56rwIwcBsrCssQ&usqp=CAU", "type": "image"}, "171": {"title": "Body Care Sale \u2013 Bath & Body Worksbathandbodyworks.com", "url": "https://www.bathandbodyworks.com/c/body-care/body-care-promotion", "thumbnail": "https://encrypted-tbn0.gstatic.com/images?q=tbn%3AANd9GcT6oiNnxM1iH85wJIXxFSbVer_aAwSp2GDciw&usqp=CAU", "type": "image"}, "172": {"title": "Bath Body Works Lotions | Poshmarkposhmark.com \u00b7 Out of stock", "url": "https://poshmark.com/listing/Bath-Body-Works-Lotions-5a39b2f72ae12ffb4d02429e", "thumbnail": "https://encrypted-tbn0.gstatic.com/images?q=tbn%3AANd9GcRZMB_g17sOmw2lFUgjgHLDcbml-V7dSk_Png&usqp=CAU", "type": "image"}, "173": {"title": "Bath and Body Works ...lifeinsidethepage.blogspot.com", "url": "https://lifeinsidethepage.blogspot.com/2020/06/bath-and-body-works-new-cocktail.html", "thumbnail": "https://encrypted-tbn0.gstatic.com/images?q=tbn%3AANd9GcSIT1z8EyLoEj2bhB3MUBILTq--86X96P9pSw&usqp=CAU", "type": "image"}, "174": {"title": "Body Care at Bath & Body Works ...thekrazycouponlady.com", "url": "https://thekrazycouponlady.com/2020/03/21/buy-3-get-3-free-body-care-at-bath-body-works", "thumbnail": "https://encrypted-tbn0.gstatic.com/images?q=tbn%3AANd9GcQ6qyCMKYLnSJeplLHY1Oms5xmMBVHukT06iA&usqp=CAU", "type": "image"}, "175": {"title": "Bath & Body Works 3-Wick Candles for ...southernsavers.com", "url": "https://www.southernsavers.com/bath-body-works-b2g2-candles-10-off-30-coupon/", "thumbnail": "https://encrypted-tbn0.gstatic.com/images?q=tbn%3AANd9GcQ8a7uRK-42kMoLj2d3M4moyHGRM4VlxShp3g&usqp=CAU", "type": "image"}, "176": {"title": "Bath and Body Works Retired Fragrances ...popsugar.com", "url": "https://www.popsugar.com/beauty/Bath-Body-Works-Retired-Fragrances-Sale-45639723", "thumbnail": "https://encrypted-tbn0.gstatic.com/images?q=tbn%3AANd9GcQ72GNZIDNOAsduGkSSu6QV2fOt2FPFqGJ5Ig&usqp=CAU", "type": "image"}, "177": {"title": "Bath & Body Works Holiday Traditions ...packagingoftheworld.com", "url": "https://www.packagingoftheworld.com/2013/12/bath-body-works-holiday-traditions-2013.html", "thumbnail": "https://encrypted-tbn0.gstatic.com/images?q=tbn%3AANd9GcTQxWpWTBMu3z00oIPoctG-pvObPRTHBcURdg&usqp=CAU", "type": "image"}, "178": {"title": "Bath & Body Works Releases 40 New ...allure.com", "url": "https://www.allure.com/story/bath-and-body-works-new-holiday-fragrances", "thumbnail": "https://encrypted-tbn0.gstatic.com/images?q=tbn%3AANd9GcSuug8MrhJxjytfvPhA1UiRrRTHyUFsOoTW7g&usqp=CAU", "type": "image"}, "179": {"title": "Sweet smell of reopening Bath & Body ...southernstandard.com", "url": "https://www.southernstandard.com/business/business-pulse-getting-diagnosed-cancer-always-life-changing-mary-beth-laxson-it-actually-changed-hers-better/", "thumbnail": "https://encrypted-tbn0.gstatic.com/images?q=tbn%3AANd9GcThz6xggzitKURuvCvLgaT0belRmJbwt9GEcw&usqp=CAU", "type": "image"}, "180": {"title": "Bath & Body Works Aromatherapy Sleep ...ebay.com", "url": "https://www.ebay.com/p/2232443858", "thumbnail": "https://encrypted-tbn0.gstatic.com/images?q=tbn%3AANd9GcQQ1QB1AwAHCcJZU6eamMcCfsJftIJ9fArSZQ&usqp=CAU", "type": "image"}, "181": {"title": "BATH & BODY Works SANTA'S BLUEBERRY ...picclick.com", "url": "https://picclick.com/Bath-Body-Works-SANTAS-BLUEBERRY-SHORTBREAD-Mist-153791063188.html", "thumbnail": "https://encrypted-tbn0.gstatic.com/images?q=tbn%3AANd9GcTAwZSVL7yXDoKnPCNxuw2ZOTetVTFteZY1Ng&usqp=CAU", "type": "image"}, "182": {"title": "Bath & Body Works Antibacterial Hand ...familyrated.com", "url": "https://familyrated.com/item/bath-body-works-antibacterial-hand-soap/?rating=3", "thumbnail": "https://encrypted-tbn0.gstatic.com/images?q=tbn%3AANd9GcS8fU8wzUHAhS3Cg-TnmsO-Qmwl0iK2rETgDQ&usqp=CAU", "type": "image"}, "183": {"title": "Semi-Annual Sale ...bestproducts.com", "url": "https://www.bestproducts.com/lifestyle/a32957446/bath-and-body-works-semi-annual-sale-2020/", "thumbnail": "https://encrypted-tbn0.gstatic.com/images?q=tbn%3AANd9GcQ7gfehyS5MRQEUbveIMNVoAw6JePvEGQGfjA&usqp=CAU", "type": "image"}, "184": {"title": "Bath & Body Works | Kalispell Center Mallkalispellcentermall.com", "url": "https://www.kalispellcentermall.com/bath-body-works-33/", "thumbnail": "https://encrypted-tbn0.gstatic.com/images?q=tbn%3AANd9GcRjk2yS-vSDE_x0hF9jDaybbjSbl2MpWf02qg&usqp=CAU", "type": "image"}, "185": {"title": "Temporarily Closing Stores Nationwidewitl.com", "url": "https://witl.com/bath-and-body-works-temporarily-closing-stores-nationwide/", "thumbnail": "https://encrypted-tbn0.gstatic.com/images?q=tbn%3AANd9GcRNQstoNlYVmXQFLtQJJEDYo8D3x3Mdk8xIJw&usqp=CAU", "type": "image"}, "186": {"title": "Bath & Body Works Vanilla Bean is a ...musingsofamuse.com", "url": "https://www.musingsofamuse.com/2018/06/bath-body-works-vanilla-bean-is-a-study-in-fragrances-of-the-past.html", "thumbnail": "https://encrypted-tbn0.gstatic.com/images?q=tbn%3AANd9GcS0pm8gJEmbZfzWvabweCkRlTfIMXlUTrYYCg&usqp=CAU", "type": "image"}, "187": {"title": "Body Care Sale \u2013 Bath & Body Worksbathandbodyworks.com", "url": "https://www.bathandbodyworks.com/c/body-care/body-care-promotion", "thumbnail": "https://encrypted-tbn0.gstatic.com/images?q=tbn%3AANd9GcSvo3rhDMFB4AVFVaOndPM_pkiYEMmOEo09Bg&usqp=CAU", "type": "image"}, "188": {"title": "Bath Body Works Fine Fragrance Mist ...shefinds.com", "url": "https://www.shefinds.com/bath-body-works-new-hawaii-collection-is-the-vacation-you-need-but-probably-cant-afford/", "thumbnail": "https://encrypted-tbn0.gstatic.com/images?q=tbn%3AANd9GcQ9OmxzNCfJrKirUzKv9H0m64eeiExphRas4g&usqp=CAU", "type": "image"}, "189": {"title": "Bath & Body Works expanding, adding ...montgomeryadvertiser.com", "url": "https://www.montgomeryadvertiser.com/story/news/2019/07/24/bath-body-works-expanding-adding-candle-store/1816795001/", "thumbnail": "https://encrypted-tbn0.gstatic.com/images?q=tbn%3AANd9GcSa8wpMq3S_Bx4zBe8R9jq3N-Fh9N7r9bCz4A&usqp=CAU", "type": "image"}, "190": {"title": "Amazon.com : Bath and Body Works One in ...amazon.com", "url": "https://www.amazon.com/Bath-Body-Works-Tuberose-Gardenia/dp/B07NKM6N3J", "thumbnail": "https://encrypted-tbn0.gstatic.com/images?q=tbn%3AANd9GcSEGQ5yyhqDI7jWSpL6_UbKqIhSVvpi53Womw&usqp=CAU", "type": "image"}, "191": {"title": "Lowest Price Bath & Body Works Shower ...frugalcouponliving.com", "url": "https://www.frugalcouponliving.com/lowest-price-bath-body-works-shower-gel/", "thumbnail": "https://encrypted-tbn0.gstatic.com/images?q=tbn%3AANd9GcSFD47Gehl3zIOKZj3Gmge0Fm7MTPt2a7B30w&usqp=CAU", "type": "image"}, "192": {"title": "Body Works Portofino Pink Prosecco Gift ...walmart.com \u00b7 Out of stock", "url": "https://www.walmart.com/ip/Bath-and-Body-Works-Portofino-Pink-Prosecco-Gift-Set-Fine-Fragrance-Mist-Body-lotion-and-Body-Cream-Full-Size/794215781", "thumbnail": "https://encrypted-tbn0.gstatic.com/images?q=tbn%3AANd9GcScY41SQWWYNtQ8YW0jqaFSDrETOFlZiUVfzg&usqp=CAU", "type": "image"}, "193": {"title": "Bath & Body Works Candle Day 2020 ...hip2save.com", "url": "https://hip2save.com/tips/bath-and-body-works-candle-day/", "thumbnail": "https://encrypted-tbn0.gstatic.com/images?q=tbn%3AANd9GcS-KO9nPZgf54xi6xaWQNP2WGTrZXWCcctbEg&usqp=CAU", "type": "image"}, "194": {"title": "The enduring fan base that boosts Bath & Body Works", "snippet": "Bath & Body Works, which is celebrating its 30th anniversary this year, is \nthe secret superstar of its parent company, L Brands. While its sister ...", "uploaded": "3 weeks ago", "url": "https://www.retaildive.com/news/the-enduring-fan-base-that-boosts-bath-body-works/585114/", "thumbnail": "data:image/jpeg;base64,/9j/4AAQSkZJRgABAQAAAQABAAD/2wCEAAkGBwgHBgkIBwgKCgkLDRYPDQwMDRsUFRAWIB0iIiAdHx8kKDQsJCYxJx8fLT0tMTU3Ojo6Iys/RD84QzQ5OjcBCgoKDQwNGg8PGjclHyU3Nzc3Nzc3Nzc3Nzc3Nzc3Nzc3Nzc3Nzc3Nzc3Nzc3Nzc3Nzc3Nzc3Nzc3Nzc3Nzc3N//AABEIAHAAcAMBIgACEQEDEQH/xAAcAAACAwEBAQEAAAAAAAAAAAAFBgMEBwIBAAj/xAA4EAACAQMDAwIDBwIEBwAAAAABAgMEBREAEiEGMUETURQiYQcVUnGBkaEyQhYjsvE0Q4KxwuHw/8QAGQEAAgMBAAAAAAAAAAAAAAAAAgMBBAUA/8QAIhEAAwACAQUAAwEAAAAAAAAAAAECAxEhBBITMUEiMlFx/9oADAMBAAIRAxEAPwDT8a5OqQrTtJIH76rG8AA/J276i7mfY2MdX6CZ0rdW3Caiq6No2PpMTvA9tXpL6giLiInH10DuF4NbCrywL6YyBz30nNklw1v2HgVPJ+Pwlud1DPTiBw24aJ9MySIKvDlyuCM+NIECww1hmVn25yqE8DTDZr4tvknIjLGXGcnR4JcY1LE5fyzOl6NA9XKIdqncPOumGAxEaHtjgaUYOqY2hCSUobb7tr2Pqhkdy0O5WHC57aacfdcVkNPaSRHGjseGGlSpNdUUNOkGGgmcbQP6gdX+oamO8xJG6+iiNu+XnOqURMNXG/rt6cZBWPwNcE/1CNXBVUcSR1CbQOBz31FG2e2pb1d0rggC7dvjQlrjTUq5lkCgeM8/tofp088BcHjU0R0HivNDKBtqVz9QRohT1MT7SkisG7YPfTJaIqWF5q34cyxTOFbHOhAukB9VfW/jRSvlZbpOrwoU2ghj5OlespqmeskaGnAGMYXjSsmJ1+y4GdH1Mq3OyT75pxDPEZScfTUa3GGa3iFGyd2e2qVFariskzfDglh2bViht9whSXdTp8/8aq2sS0t+h3SpeW2vZS3ZZcauxcv+mhwyk209wedXYm+fVuSvftlmAcOfprtmPp6igbh/y14z/LoxR25yuuH/AKxj214z/LqOSQb/ANNQySnda1aaHg/O3CjyTpealr5naX4SqkHfdsIx++nOyxUyVD1spDzZ2oT/AMsecfU6OieCQbfUQk9vnGqt5Wq0kXMeL8dmXRU9XJuFPHOQB8ykYIH56+ihq4doMb7gcpKCM986fL/bPUpDsJU9zjvpAnLK7Qt8kseTG4/v/P20cVsC5aNu6nsFvShlpp75LS3WOm9SKeYqkcrc8AHg8jkA5GRrnp+x0kVN08s09WZbpTl5GMgyHCB+OOB/VoiLDU19lqum+rWW5Rw0oliugh9Mk/MMEZPzLgHIPIPI9wklY1NT/ZhOTtDYVufxQhf/AC0/bKvwIU1siioBUVEs3qy3M0aAMMbfVKe3fAOgf2g1tqsIa2W2tqReiyFUlUlChwTzjHY6Y+upBQVfStFG3/E3z1CPcZdj/LDS39s9XXN6tG9lUW5ZIXa6hDlTkYXOPc40p4Yp70Erc8oRH+JRi85RnJJ4866iuMmD/lrjXqrEadDC5kXb3J1XiX5D+emqdEd2ySW5PApOONVGv0h4265uXEehAGTrmcGBfpAMbc65N8l3bgo4GhW3Vu2U6T1kEcpwjONx9h50LeiUtvQ022GeSkqisYKjBOMdyM6lsmwQiVoY/TcEgNGPmA8+/wCumiL4CG1JBRBPRb5dynOD50MpbNFGqwzyvLTocpE39K/pql3zzs01L44LNNMs0ZVQdo7K3jSL1nS/DVq1EIAPfGn6VIqeLEIA9tK1yo/jax2k+YrGdi4zlvA0OO9VsnJj7p0jRLVb+or90tEjXb0aWojKRxS43yJgjBYDOMD9tLlitV76lrqi01daKRumZI0iV1UhGOdu0gc4CL3z3GmG4rXjpnoxbL8P95CYClNTn093ovndjn+ndq30xT3OKn6gmroY5LrJcoFqPhQdrECPJXPgK2f0OtHZk60L9JQXvqTq2uoq+6q9X028bRzyRqADIN2VAUfgHfOrd/tfUlyr6Lp+53WGroLmryLIFXZmLD4OFB9iMHHfR21U6Uv2hdaTSAmOeio5WUHuAkin/TrxSv8AiPor7vCxWs0VQYYWBLr/AJSYySeeD/vqDjM+uLQOkKalRKukqfVkaMxQH5oyBnLaWBc441TdnL9vppl+06k6d/xHKLPBKty9aR7gZmJV+2NoJx3zoWYo67p5TQ2zFSHx350WzgFNXfEBkK7SD586rIeTo9W9P11bEjxRqjRp86+RoX92VAVNgLuxxtA5GobJUv2Q99XrUq/FxtJuCLyxUZOMamttjq6meWJoyrxrypONFrdaZkQ5iaLju+NQ54Jil3Beg+6ooWloiA7AbgpIyfGR76k+8jjGdLsNt9GoFQs8casey8k8fxq3UEBcjWfcqXo153rkJSVhkGN2gl3nMQMqMdyAng48ary1u1tqnJ9hqWaL1qMgj5nB1Mz2vkC62uB56c6j6otHSsE1Z0s9bS0qGSnqnO1o1OedoBJGCRkY419S3DryewVHwVll9avqRWCuglVTglTgLnttUL3zg6aep+pa6w9VQ09Na666U0lBk01IoOxt+Nx/TjSz0zdLpF9kF0qPj5/iqR/Thl3fNEo2AAfpnV7Rmb38IZesr3DUyXiq6ZMBvNPHRwKJ93q7d5BXAySfUPGB219VX2/2OGyV956cakS0xNTwM025ZS6KgLFc7Tx2Pvo9ZAJrX9mzytluW58n4WTnX3Uc81b0h1nHVyNMtPX7YQ/OwKYmAH5HnQtP+krS+C11jBfuqJqagk6TWirEY1TNA6GR15U5PHGT7+2l+x3iOEKlNLkqO/vrf3pkku8NWCN8MLxMPo5Qj/R/Ovyp0m2ZTn8A0QKY/vcPUMrqo3sOT769slt+LuHrRIExne/kZ8aHUUnOdhfJxgHGdHYZ5khZID6ag4kVRgg+QfOrGDD5PoNVoYqZ7ZHP8JGFM0mctj+ogdiffGhN0tzQtvzmNuzL41WWOSZCYiUK8q34WHY/vo/b6xLnbsygI5YpKq/2t/8Ac6bmw+P16Il7MxvR+Gmjk2FjKWzz2AxoXUVlRPxGML5wdaNe7DSTVSAblCJgqDnudQQ2K10xDLBub8TMTrJy1KtmjimnC5EOjpZIiryRnD9idHYXpodpq5FjGeA3nTU1FHWj0Y4ssBkYHtoLfunqi501PHQxBpIn5yccH3/bS5/OtMbT8cNodD1/YkCXuSlrBdDS+gacD5c53Y3du/n28aQLV1JQW77O7x09Wyy/edVMXTZESmCVPfx2OmF+gppvUjnuLxshUxgU4xyzAZ+Y8cDsfOh1u6ZpbjHbN0uHuVI9XEfSyVVCOO/kMp8d/odaLU/DOlS1yw7DeoaCxdIiCOSaa07fWjxtDKYyhwf+r+NcdW9S2mew3O3WGKo+KuU6y1DzphU5Ut39wuMD31drum444IQaz02xgH0jjARnPOfZSR/70tx9HzXW2wXijuqrFUwq8cbU5J+vO73PfHYE/TSq3rgsOcP9Gw/aVY6bqCepeSpNJNTRoMQ5IkRnPb8n/jWK2OKKklJM6gbcY07VHQplo5Zaa7CpNO8ySFaRhlo+4wWG3kMuSSCQceAc8Qhlz4POp5+lWtJ8DbbrvFbpROUWbb3TOM/lpjuFTFWKl4tL+oxGJoQOXUDyPxD+dZnTgNMMnAGmGzzSU9T6lO+w+eMhh9Rrpz+K0xsYfJJpNjgN0oY6uKMNG2drMSFPjsO/kfprmspBY6uGqjbeHyKgJ2AGMH9M/wDfS9QSPPPPRRI4jqF3iJTlUcHJK+2e/wBD9NNtlsdxjinNfLLKjHEQmILgfXHGnvqXk/wX4nD0wXUzK9ZKVOQCADn6agmfjViS0mCcxxtgHlAR/GuJaGcLwhbjxrJubbb0acXCSWwe0qhhu5HkZxnTb0tUq1MwOMA+2s9uLVivtWlkyGxwNNPTMk1HTTy1MZCiMvgEEnAJPn6ad081NcoV1Llw9MW4KbpKK43NXcLT0jwJTGSslYS7ly4GDg4Ld+cbeMZ1JdqfoymslbNaq31Z4IDHTIKpstuJ+UA984P6YPnQGoqIKBinpmR1/AuedDbhc62WMBYFiRuV4B1cbKC2gmIoKRSwnliZlwSszA4xjHftjUbw0UtKHRN5iX00G4j5e3v9Tpe9GeSUGTcx9ydF6NZEqVh3hU8nPbQ6CbbBtdOpjEZLBFyQodu57+edDg7k4jGji22Ksrts8ypECf7hrqppaSkcrAyOo7HcNSQpb9AqiRlLbu50bo32FToS0qrITlfoM6kFYVORsx9XGq+SXTLeKphD70tcPQviOuGURgPnxk4H8jWrwTerGD4I1+eIrlGgRknRJAQT8w5xyNa7Yur7I9FG1RdaKJyOVeZQQf30eHaWgOoapqi5fZYEk9CFXlrlGRFGvOPcnxoXQV1S9fNTVEOFRAQc5w3kH+CPz1fuPWnTdGHqUu9FIwXDJDKrsfYYHJ0pU3WUNzr3qXamo6UAhEaYF2/PUKWr4F9y7dMnuUrfFOTGM/kNdWKuZbpFFLgRyZXb47f76FXe8UMk2+OugwfaQao0l3ooK2Ob4unLCRcF5AAvPJz406q0gEkz/9k=", "type": "news"}, "195": {"title": "Bath & Body Works kicks off new fall collection with BOGO ...", "snippet": "Bath & Body Works is making that a little easier this weekend with a candle \nsale they're calling \u201cthe world's best 3-wick candle sale.\u201d.", "uploaded": "1 month ago", "url": "https://fox8.com/news/featured/bath-body-works-kicks-off-fall-with-bogo-candle-sale-this-weekend/", "thumbnail": "data:image/jpeg;base64,/9j/4AAQSkZJRgABAQAAAQABAAD/2wCEAAkGBwgHBgkIBwgKCgkLDRYPDQwMDRsUFRAWIB0iIiAdHx8kKDQsJCYxJx8fLT0tMTU3Ojo6Iys/RD84QzQ5OjcBCgoKDQwNGg8PGjclHyU3Nzc3Nzc3Nzc3Nzc3Nzc3Nzc3Nzc3Nzc3Nzc3Nzc3Nzc3Nzc3Nzc3Nzc3Nzc3Nzc3N//AABEIAHAAcAMBIgACEQEDEQH/xAAbAAADAQEBAQEAAAAAAAAAAAAEBQYDBwIBAP/EADwQAAIBAgUCAwYDBQgDAQAAAAECAwQRAAUSITEGQRNRYRQiMnGBkSOhsQdSweHwFTNCYnKS0fFkg7JE/8QAGgEAAwADAQAAAAAAAAAAAAAAAwQFAAIGAf/EAC4RAAICAQMCAwcEAwAAAAAAAAECAAMRBBIhBTEiQVETFCNhcYHBM5Gh8BUkMv/aAAwDAQACEQMRAD8A5ZNqIsdsFZFWJl2b01QwQ+HqKGQEqrWOkkbXF7D64Elb1w36d6aqM5U1MzmnoV5ksCX89P8AzjL7krQs5wJvTU9jbUGTH9XU0tJJdalIY5pWkkVojJTuke6Ax8qSCvw8k333x66PqaKbMRdHgjhR5DHFKzRszsLWU/CALbegw2pensuho4ovYQKcX8MSgkm53Nzxc9h/LGMOVUGXVUtRSRiBXGlzqOkn0BvbyxEv6illb1qDkiWtP0tlsVnPGeZQx1dDESVgZifM/wA8FUpaRRJTUUR1uU3a3Av5Ymqirp6eljqnkvA0pi1qC1mALH8hzhPX9V0VNXeyMZpIk2kZYzZW27Ej7WxMp0FjHJQmUr7tMvHtMHOPWXMlS6QtKjxCyhtBU3N9J2/3b/LGRltUKJK1FRodetANm/d7453L1int34dLI9GBbVsHJ87fla+BZesKo1viRUoFMF0+C77n/MSBsfTDq9Ksz+mB94r75pFHL5+06S9TThWc1Urt4exF/i+w39OPXGSVkC1DNJE8kJChYzKedtW9/U2+mOZS9T5nJXrUxpFHGo0inN2Ujvc7G/rtgWozzNKjMFqxULA8YIjSJRpQHkWN73t3wwvS7uOAPtBf5PSKD3M6vBmcEDw3pYjJY7EgAmwvbb0J3vz5YwnztaeOOOcxRCRBTrc/EbD89v0xy/xM0zmrM0lWXnp11ra0egdyNIAGBa/2ueoIzCeSSVNrSNq0jY7drWtxzg69MsPDP9cCBfqtIyVr+mTOqVFdHRIj1J8PW1kDGxc+nnhtlc0dXMFp5UdubIwJAGx/PbHDjAG3a5stvpjp37LpmmzmOWXdzlZRj5lahwCfW1sDboVeBluZrZ1t3JwuBOeQ0ora2CmRSniyBLq52vzzjr8cMcXhU0QCxRKCVHHp+hP0xynJ63+z82gnYRFCwVjIgbSCRuPI+vbHUBUCN5/Ngo+3/eA9a3blHlC9HUFWI7xoWr6aJhBdlY7KDqQ+tvTCuogjceCAQlu5vY41jrZPGQKTYHb64zqPHlkcvu7XF/LEnaMDEsIpVjFFY4puncuk08ZpMftE5H6Y5lHqCjUST5+Zx1HrYGHpLKym18xkv9Y3H8cQlHpgqqdyQmmRSXtwL7nHY6M/AU/Kcfrj/sOPnGXRWRUudVFZ/aBqEhp4ta+FtqI+IXI5A7Y/Z5leVzVVBQ9Nw1wqp3KH2tHXVewUi44G9yMV3R/UUAqMylMiU3h0p9maZgpZieNNz+pv6CwGHT3UyV2dHO+pKqMzUEDCji0hTI7gg2sLbAHc8a8E3v3IgAq4iPrvpMZFUUk1CjLSTr4ZN72kSwP35t53xtn+WQx9BZBURU0SyOLtIqgM3nc8nFHUZ/lOe5BX5U+V1NAjKaindFeYM+oln+G4F+efiOCKT2GfpjJKDPcgzSYppjiADRq0jbgAhhe/ztj3e2OZm0Z4k50dQ+L0RnruPehnWSMg/C2ld9j8/XftiYqZTWQwrJBGrqSWkBJJvva7XIHe18dJyJK/I5K/K26a8eLMHaaGnmq0AZEUakHxBiObXBwh6spxU5vRp7BT5e7xDXDEouoNiNQH+Kxvb1+uMBy+ZhXwyMWjG2pvlti7/ZVGDnkqEnSlG4t/7NX8cI81oVpa1o4R+FYafe1HgXv9b4p/2XR6eoJ/Wkb/AOlxu+Wr3CDU4fBnNqfK67MI9dJSSzRnYstrfc84sMjOeIsdNXUDe6NPjGVOO1xf/v0xY0NDEY01TwwRjgvufsMeY6aOSolWGriKhyA8hKA22/hjldR1FtQMbBjynW6XR16Ztyuc+fHESGu8CMPU08sQB+Ipe32x7HUEHhMUdCQNtX+EYY1MbRyvGxBI2upuD9cI80ytKqJngHhVAHuSLsQfnhOo1s2HGJWbLJuUZ/M+9TTCp6DyeW+rVmE5v8i4xNZZT01Sk0Eo/HexiJNrWB/53HoMUOYQyJ+zHp5ZSxlNbU6ixuSfEl59cS4gkmYR06F5LEhcdnQgFIAPAnA6l2a9iRyTKn9nTUtNWZg1fJBEypFYytED/ejVYvccc23sTbexwxy2lyEUmbwVdbTI+YyuEeOJwkKIfcYdlBbfc8W5GD8iyiipPAESBVa2qc21b97/ANDDuKKjHMutdKnfUCNjewHe9tsTG6iHY7B/OJSXpu1RvPPyGZJT5hl8/RlLlCZhHBWLSKSy3KyFWJ8Jjb3eQwPmN+MMK3Nstnrcqq6OVJXppIXlSKHS9lVQdTswGxG1wBx9Xk1PSPTA6TJLYakcXF7Ann1v9/THlulqFnVVhVSxubKUB02sdjuN9sFTWBu6/tB2aMr2b98yWzfNfaKjKq6OD2daGfVJFCY9Iu99SlTsWC7g+XpgHM4fa82qKyacUskshkVJDZlB+oPf/jFXV9JRzRoBJKI9LMAJNW3nY9reW3Pmcb/2P7NHOk0sjgam0FvdB54HrhpdQgA9Yv7pYxOZCplgMbvDPE6oupgFZSPuPXFN+ziDR1BLtuaZht/qXAjQwGmmEcqE3EgQqVJ7HnnY3G/ntvj3kntsde4y2oSnqDEwErRh7C4vYHa+HLDili3lJ649qoXzhKKrEAyxqfW5wVl2VlZoKoTSa1ksJKbcopueDte4GEUAeVwQ6IFZSS5AXdwu/p735YroqCaWhRoq8U5KhZkpRZXAcjUrKRuR39ccr07TqPi+n1nYdWv2fAHciKMwy+KnJrnE4q3a0zuSBJe9jbcdu2FsUtmN+GNjh/7FPm+WU0GYZnK2pNamNbEOSDZiy78Yn540pJBGHL6GNy3J+Y+uPOo04cPmE6JcHrNeORNur0ROjMjVR/8ArqD9dT3/ADOJ3JaGWtMqAoICyiQNcE823H6G49MUWdQyV3RnTqxC8jyVLKpIBY6zsL/U/TA3TlJUUKymogZXZlKi2u9r/u4v6fHuyqZFFHtde2e2TDIkZqaKGTMF91BdWTQz+XvhhpHy/PCmFicykR5SiuqGEs522WwuT3F+e+GktEpSURiQ8lYxGbE+V7bffE/m+UZ7NmAeKArCyDdpEAv3HN/LGIiKcYmWaPU7CSc9uI/SWoWULLJLFLdQCWKg3Bubc9u35c4Mpc0q0rBAzI8bBCfd81DdvXCXJctzyAFJH0xjhTLcX+XGG1PRVpnWokEbWtwbbWt5YMtNR/6xFkr1a2KApxkSiSrqLrZ1Fk03CgG39DCnNc6qErKmmcIQ6j8Q7EXG/wA8ba6tSA0Ke9wPE/l64R9S9P1mdzK6NDCqsp95ib2BHYYEtagjiWrqSa32cHHGJmyW25vttvhvkdDLBTjM5aecz6SvsZAUknj39XoO3fAmV5LmckiwosReNgf75L289N79vLtimqs4y2nRonzFXmSRS0MKGQq23NhfsMZrtSx8Ccgg5nNabTBCd/DAxIkU2RZdPXtTB5aeFHafXeNAxN7rbfa388aZf1BUV9RJAskU5jp5JjHHSPTsVUbWY3sb6RwcFJXxAtDPLLOzWX4lGq3AsBjahmWSZRTRmKRxuEk5W/qo/TCyVIqYXEoXPbY5Zwc/iesumzioikH4XhSFVinkjFoyRr4Fr7bcdr98TucdOV0UM0srrI8fvStEQt15+G3NgeD5Yo8wzMZJLF49AH8a9pEnuwUehT14wPH1hl+YeJC1LMpYBXDxagQdgDtgFoDEAgQune2nLISAZ+yGanqujKuBIE00DeHCWF2UmxJ34PvYGgZRIqi4PlfDCeupYcqzGBEWmkeQF4pgweRiV3Abf/rC6CJGjUlVKHfi4/rjDdB8PMo6Ej2bE+ZgOY101HUuyqPCALyuVJKDUBcAXv8AK2PhzFpxMlPPJNLHTSzKjw6QSqmxBKDvp7nn74t7DmXjRqHSeKXREyw6lLE3tyLEAg2xhk+Y0prHRY5qgVGqhkuFD6nA3Fzbe3fbbnfB2rJ5knVawm1trcCMa7MposioqiiMBnkTVK2jc+8nYm3cjjGtHmcKQxJIRr0jUbDnCevrKWWOnj1VEFND4mmXw1D+6bNqXTbawsLcX9Lk5aVuj6vd0g/TGOcHEf6Vm1XNpJ9I6ericxurggA3AF7cY1hqBK4RQSfRTjOGeCpiMyVMaLERcSNpJvsLAjHygzOlrJI46apXxZCyojtoJIFzzbtjCRDtfTjv/fnGWXUaxuaipplWRiQ2n3yQGIU+6D2wNnOTtmdRRPluiNoVdZdcLLruF4O3cfTEvm/VGdZVWVNKjxPHGGP4U6BlF+Ta5OH/AF9Vy0NRQD2qcCRnGmMchSt+48/zwgK9r89zJeoJZycie6iWSV29nWbwmBtGab0Hf56vnfB+TqiM6LC6nU1mMYXSAQNPG/z+WBamiqpSGlpoNQ1WZp2W5cLqsAfn3vwb3wflMFRTSujRRJCx1e69yTpX6DfV9h54OcYglJz3k/14WOYZeoOk+C/5tb9BhNk+XRmSeWaFnZ5oyCQBdBzYn1sPph11hC1Tm9MkegFVjX3t/iaQm/8At/PAGeU1atLU1tIY1jRHAjjVRHcbdjfm+A27SOODGtPvwR3B7Q7MKGkjEzv+FUtJddKgkDa3vefPfGdXRZe1RS1OaZlLT1kigCQt7y2G19R0jYjtjDpqOrrcpkErRPPIoZWUAsuk/wCbi+ENY+aioriztM1M0ZUyBCFJvsb7WNh8vQXwNK2a3Ct35hXvNdW4jt9JXvVdKUkc8DdQQokrh3QAHS1hY3C+QHfG2U5b05DGs1BXOS8vjpMsTXuRp5txY4ius62SCSojNRS1WoQ6dMEbKRspBsLX/rbfDSCfNoMuzSNJ46PRFHIkcixrdrj3Vtvawvt5gHFQVsO5kRrAeY7q6bpVK2SSfNgk92LpI2m+rzuvz++J/OZcmy6FGpM4mMa2H4Jje24HFge9sK40TMamRgSwXSqsefhBNz33vgusyeOmraV2nRQ1I8wLqANQIsu9784C9bAZJjVOoZDtQ4lrNQST1VdanhVJZInjcOdSaQo8txZePXA1bSvVdS0xSjWojjEiuNd7Agb7fW18CGk9rRPbMwHssWkCohiWPxEYHc2AYW8jj5WCSqy+KiTMZ2haraJozteJmIBB54seOD6Y1K+Ic9puHPPEHzWgjSpoMvrIGdZ28OdT7utDypIse+MOv8wlqWoJKhxaPxdiALElBv8Alibz6L2DPp3p6lnuwAb3bj5EC/8Aitz2w/ryy9KlaeeqRgBe87lTew4Jt3xuuG5gXysuLnTfxKqx4Okf13wRTN8VzPbb+8Fh9MAjO+nD8Of0Fh/5rb/lj6c7yGFHkXO6KQ2+EVLOT8hbAzXZ6Qotr9ZOdU1wjzpY4Y/FdY4fFDRhgoYyaCL88Nt8sA9TT1UrmnijmkRlKI6hIveK2sBr2O5G+M6vOqCXqGtqhUusRSl8KUQMblPE1CxF9i3ljx1Bn0M1OkVCTUP4viu5UxsTtwe2NTUxbBWGWxRXkNP2VV2b0NNPDXUUdOvgNJeLwyzBSNXwN/mBwuhVEyifNHqauKSSVIyoiQhbAgD4rm9+LYM6fzAMa6TM2jiApSkUckmvWTe4/QWwGM0ifJVpHohDKkisvgxBrkG97MLc288O1aYA7sciT7tQzDaTkQfxE6jq4qeorKho5ptJZKRV95bWXRqudh5jG9RmaU5p4oMwmlhqGdUd6dWL6N+S22/nf+GBenqtKWeGeenkSoSoeTxpIlcsGuLsO1tR4vgfNyazN6eYQzyweLJJK3g20lweBfzN+2GijiLeHtHeXezwZfUZiss8lUCjzxNGFADCykEeg8sbz5hUZpNQzUVA8r0eof3iKCGJFiGt5cDjbi+Aa/MHmy5Y9EkkyhFC+zhBpU3F7H12+Qx8yx6PwA1XDLJLJsVNxax27eXl54DZUzCbo4U5Mohm1fNS01NDQCKoae3hRgNpK6DzqtvcD64Niz2qqcrglipFkr5rusKw7NY8hi/ocAZXVUmW0NJLBVGOYzSDW6eIU1FDcgf6edsMaSpoqaOl8bM4qhaYv4ZbcqCLW+Xp54XKlSRGkbcM5nPc5lklzucViGEvNHdlp/r+/ttv3vigUz1XTrL4s5VTZohEmnaxG+oHm2J7P65qnOGLREAVIYOsTWYW5Bta3a3phxR5lQx5a8MtdHE5ckL+9sOcaqpxyJjkeRn/2Q==", "type": "news"}, "196": {"title": "Student grateful to finally be able to use hoarded Bath & Body ...", "snippet": "Student grateful to finally be able to use hoarded Bath & Body Works hand \n... and some rubber gloves and got to work deep-cleaning my closet.", "uploaded": "2 weeks ago", "url": "https://the-peak.ca/2020/09/student-grateful-to-finally-be-able-to-use-hoarded-bath-body-works-hand-sanitizers-from-sixth-grade/", "thumbnail": "data:image/jpeg;base64,/9j/4AAQSkZJRgABAQAAAQABAAD/2wCEAAkGBwgHBgkIBwgKCgkLDRYPDQwMDRsUFRAWIB0iIiAdHx8kKDQsJCYxJx8fLT0tMTU3Ojo6Iys/RD84QzQ5OjcBCgoKDQwNGg8PGjclHyU3Nzc3Nzc3Nzc3Nzc3Nzc3Nzc3Nzc3Nzc3Nzc3Nzc3Nzc3Nzc3Nzc3Nzc3Nzc3Nzc3N//AABEIAHAAcAMBIgACEQEDEQH/xAAcAAACAwEBAQEAAAAAAAAAAAAGBwMEBQIBAAj/xAA7EAACAQMCBAMFBgQFBQAAAAABAgMABBEFIQYSMUETIlEUYXGRsQcjMlKBoULR4fAVJKLB8RYlM2KS/8QAGQEAAgMBAAAAAAAAAAAAAAAAAQIDBAUA/8QAJBEAAgICAQQCAwEAAAAAAAAAAAECEQMSIQQiMUETcVFhgTL/2gAMAwEAAhEDEQA/ANwCvmOK9xiqOoXa26kscAVxxdRxnrVqNxQY3EsSMRV/TuII53GehPXHShaDTCxa9Zwo3rm3YSxBlII9RVa/cJE2+K4B8b2IShC4zWpasJEypzSrubiZ9ajRZSEaQAkHtmmBoNyAgVWzkhd6XdXQ2jqzcC18amdcZqlezrBEzMcADOakFOi4r1SKBrrjOBLhkXoDjOK19K1+O7CnlZQe5WhYaYUqMiuuWvLVlliDKQR7qm5aIAVI2NCvFjMIiAcUWkbUJ8YKRCTSsKB3R7IznxOUnfGcdKLrKCQMqsQsYHTAFLWZ5ppUhjnkjUKTgEgbmtGHhJpWAlvkV2GQDEzEj5Ukcc5cosSligqlLn6G/YIqJ5GGD1Gaw+KbpoYSF9++aBrbSZeGNV0i/wDF8VZbpYuXl5Mg7Z60UcZynm5KLTiqYlRk04u0wYS5SK6jmmJwGG+K2NH4ptbS6Tx5AEEgLYbcDPpisaxdTrGn+IGKrOrnl7coLZ/011Lp1tcyQXcLPmWTxGLsMnLjf5kZqKMNu5slySWPtodlnd2+o2Ud5ZyeJBKMo+CMjp3rG4oyLCXBx5TXv2fkPwdYgfwc6Y+DmvuKELafNj8pqdO1ZX1qVCv0Ky9qu5HOD4Z6sdgT/Zo7sEiih5YrmFW90q/zpabspgOfPIoNbNroYeG4jSe6Hht+CKEvzD1PL+tRuka8Olx6RTlTY1dMAVgyyK2diQwOa1ytK+04WOmWo1O3uCZIR4vJJAYyQN+U77ZxTT6gVKlSMzNHGn2Sv0wUAytD3FFuZLV8Ct+Bs7Gub60E8ZXG3rXEKE3bhItT++ICBN2PQbmmFpl9aIViJZuUZJ5/Ke/ShLjLSZtLmiufDzGWK83LkDuKhXUocgh5lX0Fvzdv51Hs0qLEsLnU0rNHim+E2o2Vj5iRqYZT2ABC4Hzrc4zhLPz9qwtO0q41LinSHlVQFbxjHtzqi7hnA6ZI2B39aYOu6SbuBio3wdq5JtDTeuqFlYCM6iFlmeEGCYK6jJDFOUfu/wAqtpa3tnqK2yCKVIEhkMvKfLvgdfgdv/XtVjS7TT49VuV1a4EBgt2KZk5Czcw29+w6e+s+04g8C8MlzA90jMG5A/Kdthvg5/v1pIvhjZY21wND7OCf+nJIWBVobuVGU9VOelaesweLbuO2N6HvsuvkurDUyocZvPE5ZH5mHMB1Pc5Bo1lgEqnuD1qWH+UV8nE2IjULR7W8kBBysoxt8aMuFLh7W3WWQE+M/MGCc2R655umascbcPTLbPe20ZYqQzYHT31maPrjTWhso9PEV2V5Q/lQHfrvj30mSDatG28nydLCMEn6fPj8fwItc1T7t7WJJJIp4jmQtgRsei4NGyjCgegoEs/+7XNpbusEtwrr4kqzCRlQbkHBPp393Xseg5qSEWo0zL6nHjxRjCC59/v9ir0/iCJnCuwHxNF1s6zQrKhyrDINLzRoohanK+YyHcY9BR/pQC27IM8q4AyKSM7dFVxpWd3Vrb3UDQ3cKTRN1R1BBrJOg6HEcLptt/8ANa11J4cZb0oB1fiaaK5aOEZx3zTs5Sa8MNtMsrCwLew2lvblvxGKMKW+JrctyJBg4pWWWvaixBELEeoNHHDuqtPyrcL4bdubvXWgN2aF7wzo97Obm4s08fAHiLscCq91w1pjxFJfFaPupKkH/TW+x2rH1m48K3c5xtXaoO8vyUtNGnaVzW1mojTO45v79T86JbOQSxAqaQGqa3dwahNJFMxw5OM0ZcA8dXtzcWmnXFhFIJ5hGZlnIK578uN+lLskSRwzyW1yNYAEbgYqGS3tiDm3hPrmMVN0qnqFytvA7t0AzTkSb9HyiCEkRRxx568igfSpUkFLebjpDcMqROVBwMd63dH4g9pKlo5UB/OhH1obIOshcWt20NsSsMzjm5gQmx7Zoj4e4le4v/ZmhZF2Vw4wRnYH5/Wh5ri3tLRInkkNysYAEY2QEZ+dfaTNy6n4mScqjHPXaRf61n4src+S/LHBwaQyNTP+Tc+6lZLGJ9X5OxbemnqS5spPcDSkvMreS/rV9mXklpFsPtJsmSPKjzY/EO1EenWpCASlpG9Sc0uNN4Tur3kMd3yc2/4Sfoa3tO4Pvre9h/z8Z84/HGxB/egoIr/LlXOgw1b7gDO42zQRxvqDQwciHBINbfDgaG11G2cLmC/lXI75Ib9ubHwFA32g3GJwufWmfCLWJ7pMANQPic/ckE0S/ZiYjr+nIXAZboO2cgAcjDr06kUNKkc91HHM4VWbueuB0/cV21ukbStEzRhFPRiuGAyKgk1dM2umxz+Nyh74P1Cw2of4qbl02c5x5T9K1dLJOk2eTk+AgJ/QVjcY5/wm4x+Q/Sp5eDIS7qF3wxp3jM8/hlm5uVTjp6mj6zs1iiwI1J6eYZpYRX8lnpuRJKPOW8jkHb9ffWlpOt6q0OYriVF5t/GuApB23PMelUISyTbcYN0aWaGLHGO00mzCv7K5knBzGwUKBhtiB8ant0eK48xXmaB8cpJxjffPfauoZzeNm3V5FzsUQn/ap4Iy99EpXBCOCTtgkYH1qrieVzSkiV48cYykpDHk++tsj+IZ+dLXX9OMF28oHlwaZNgjexQBxh/DXmB7HAqprOie32cyRf8AlZCF+PatnyYWaLcWkZGg8/8Ah6iNiwUjZclt8+lFGlljeJ4v5gQCTnOff2+FB3DjZgdSHWZTyvGUI8MjqKILSf2ZxdSP5IAWZHjOW8pCqPeWK4xTkCmqs1NJXA1R+ok1CY5+GF+opbfaEjLeliNqaGk2slvpscc2PGctLLj87ks37saGeONBkv8AT5GgQtKgLKB391LLwWsKpKxP2nO95DFDHzzS5CDmx+/6VNqNvfafEY78NicnBXABOBscfpVrRuaz1p2eIq0capzHfwyRvtvnv2OPdU3EEkNxZRiMSSsknlZAOVAMDzHGe/8AXaoXFPk0Y9TPH2of+hP4mhae4/it0P7VW1639os5Yu7KRXXCTc/C+ltnObZPpWlNCJFKnoamKLdSEfqVkYNOdJMjAcNjrv6Vr6DbxnTkt/Zp7mKQCX7xhzDAOB2H/Hy2+PdKS3iSZhiGTKM2NlJ9T2qnp3tMXgyLaTqFHJmGHnxnpj3frVPpW8e8G+bv7Re6usqx5K4qjTS1tMAezRbdPKKmhs7VJBIlvEHHRuXcVBC+QKtI1XChbLiGrEbVTRqnRq4BYeCCU5khRie5Fdw28ERzHCin3Co1ap0NEFIsLUqgHqAagU1KprggVd/ZdpV1qNzfPd3RaaQychK4XJyQCBnFcXH2WaVMoCSzRMD+NZSf2bIo8BrsUOBt5FbR7BdL0y2sUcusCBAzdSBV0Gua9BrhW7OmVJEKSKrqeqsMg/pUSWdtHH4cUKog/hTYfIVIDXua6g2z/9k=", "type": "news"}, "197": {"title": "Graves: A blowout blow-by-blow | Opinion | news-journal.com", "snippet": "... left it there to make me feel manlier after they spotted the \nMarshmallow Pumpkin Latte hand sanitizer from Bath & Body Works in my \nconsole.", "uploaded": "1 day ago", "url": "https://www.news-journal.com/opinion/graves-a-blowout-blow-by-blow/article_4245f0f2-0a61-11eb-a306-93d3a84ca695.html", "thumbnail": "data:image/jpeg;base64,/9j/4AAQSkZJRgABAQAAAQABAAD/2wCEAAkGBwgHBgkIBwgKCgkLDRYPDQwMDRsUFRAWIB0iIiAdHx8kKDQsJCYxJx8fLT0tMTU3Ojo6Iys/RD84QzQ5OjcBCgoKDQwNGg8PGjclHyU3Nzc3Nzc3Nzc3Nzc3Nzc3Nzc3Nzc3Nzc3Nzc3Nzc3Nzc3Nzc3Nzc3Nzc3Nzc3Nzc3N//AABEIAHAAcAMBIgACEQEDEQH/xAAbAAACAwEBAQAAAAAAAAAAAAAEBQIDBgcBAP/EADcQAAIBAwMCAwUHAwQDAAAAAAECAwAEEQUSITFBE1FhBiJxgZEUIzKhwdHwseHxFUJSsgckQ//EABgBAAMBAQAAAAAAAAAAAAAAAAECAwAE/8QAHxEBAQEBAAICAwEAAAAAAAAAAAECESExEkEDUWEi/9oADAMBAAIRAxEAPwDFxJRCgAc9KhGKnIPum5IwDyKIKpJWEe9O7lBnjBxzQ7yxRTIZMSt4ivv2YHqpwe1UT8qUDN7vRc8D9KhawvcE8kqOppeiMe7smcr4RMQ3cKcZz8fMn+lRklWb7tEBRQPw9zj5Z+de/wCnYU7T8OajDavHnjtxW6PE440XKvwuOgGefLp1qcsYZwuAvbMhA2/Env8AzFExQspACnJyQGzgevH85omO2uFdXzuCHKg5xn5dPkPmKHY3EBHcxTDfaBoSNreEV3H6j9KvuLay2mZ7aRTuAyUfK/AqoB+dWmJkVtqwo2DuBVT/AEPT0qmGS/uLkkPEUj6DcxUgeiedP0vAsdn4zOsEwuIeRsC7XTtkCqoWI3Ru2SpIzjGR2NMryJ5pt0lr4Tg4SWOXIz5YP9qFv4mtgp3gqWAbg5BwcD/tWZS1VNUi9QcjFYBCLRdtGgV5HbAUdB9B+ZoaOr5JZFtJIVHuMQ7YHkD19Ov1rX0MZ69OZfcXCA8D9aa2UIjt0CjqMn1pVNgS8HPPPandqQYUwegqej5TVeeaZWlopVTx6ULFHuPx4ppYwuV27TmpVSQzstNt2CgDLkc5ptZ6DFMdjrg54I7fCg7GNg4cqRjg1qdOHQkHkcVs+z2eAtv7J2rbo5XlbcOAHwBx5DGfnmkWuewapKZAzFXByABwfTAreRH3s/1FES/eR486t9I/bit/oMukRNctGdhOPck2n0/x+dBTyLcReFNGgypKBT1PB8vQH/Brp/tXbpNpd3Ey5+4bHFcwZBK1qqKd0PvZzkMnX6jJ+n02b0NzhW0Zj91hgjiqmouc7pXJxkntQ7inIKjqdy/h2pB2jxCBuPZR1Pr2/nTxcCqNShuAiMqnaRuxnp6n6Vr6YtuUAfhWDk/hPO30pxpVrK8ZVVJfBbHpQWm2jyzNKzByvOMkkfLrWotbRobKVzKV3D3gpAZvT4VOmgK1RndRnHNaSwURbcnn4VmDctCR4Sy7cenFE22uuAFeNuD1I/vU7lXOuOg2sSSIrLtJo9XERVQeTwP1rIaXrgkdgfdG07fWn0FyZ2gcn/ln16UJ4Pb1pLXeVDedFOcLyMUmtNUSM+GZAAB1NMxe2064WVSSPOqT0nfZB7U3Ihs5ix/FHtHr1/auY2jDwp7ojLKzBAeg7n+fGtx/5ISdbBZogSsLAuB5VgRKEsWSPkFQCR5kk/tRwXYBzVLGrnHFUE81RIxj/Go8zXyN4iyM43bz1J4AqtWw6n1qSqXuYrTkI2GPwxmk2p+P1Wh0/S4bazikEgE+A27yz2/OqNSufGiREUcEng9efy6VKK6ZZHlyeOnNUQytuxtVucjPaktNMl4sfEUmVmZmP+7t8KFurIRiMQFhtGC2Of4K2MaK6DPT0pfqiwIhUAk+dD50fiB0YSXl7BG7NGOPejUDJPy9K3WuW0mi2dpBDI9wbiKSVDgK42hQRkDHO8dh0NYzQ8f6raxoP/oK65relm70+3lV9rWq88dVIGR+Q+lH30fUjjF41++ZF8R9rEbH3HjPHB46f0rQ6JfXdnLFa30Tp4xzA5GA3l2GM+VaODSbeab3Bhwc02bRYZbdUljUqhDKQMEGl+XYPCvXmLaJewykOzQPzjlTtLYPn0rl8Ilj05ZGjlEUhKqWBA656/I/Suw3dnG4zOFJz+LHIGDznt1rIe2Nn9iudRtUZBZi0jkCKoAEhOAR5k46nmtnfA1jrCOcrQ7HmrWzjiqWGK6HONXNM4Y0a3hnI+8WTgjsOOKXAVYkrou0H3c5xW1Ow2bymMByjCrrdV3g0LGcKcedWq+3p2rnq0PTcRQwEnHzrN3t011I3hkbR3qu7uWmOwH3e9CEkDAXijI101nsdbobhZ2wXjPSuuby1sehLpkr5jFcH0u9uLJkVVYB2wDiuq6bBeXbwXEl9NHFHHgQoqgOfXjNNPHWvLIHtAGlL2rrJHnOD2rT2q77Y7uD6VgpxJoWu+EzH7PNlom7HzFbO1vF8LIPun1pc36o6njwH1KBHYQMTiUhGOexOP1rnXt7cMkFjaSH75olebB5wM7c/U/SuiXEokvYS2MA5Nca17UDqerXN2SdruQgPZRwKbE7el3rk4WnmqH61eelUvVUDELgULf3ItItxwXb8I/WizPGkQkl3YIyqd2/YUm1V/HbexyVPQdAPKtaJ7buSqbjk4BNFoBISoHJFLoG+6jYddooyOToy9RXPVS2Xx4UIWNWZTyDTHSrY6hGGhmh8UbQYyDkE9q8nKySFtowx5r2xgtzNmdTgdCrFWHzFN0ZntaO2sNQaOJZNMgnAkKqyMRyPP6dafxa59giD3lnPZog2lnG5Rzjgj1FLNMvFtPDW0vLjZkkIzhgD8xWxtLa2nhiaYeOyYI8VtwU/CjIbUs9s5fahY+0Fq0COPGTmN8YIbseaK9nnnk0+JpDyVzTPWoUfb7oDeYoJ54rO2LSOEjRSSx4wB3qevNaeIRe3GtzWCQw2kgSaXdlgASExj9fyNc6zRmvam2qalLdHIQnbGp/2qOn7/OlperZnIhq9qxmxVTGoO9Q30xUJJZpmDMSSetWGDMTbmOSvQVIY8P51buXYvfj9a32ZfpU3iQBG/EvGKORth9KQ20vgXZGcBu1O1YOAexqWoeLE2mUBj7vc0ztbKOaRdjHPmPhShgRzTPSL1YpATwRQNGw07Q4mKHeQ/BUgkVsLK0S3jJJy/f1+VY2DWY0uIcOFXHJB4rQDWI/s2/cGYjgDuaacbX8V6ncImemfItnNZbWJDeR3VvJGHjiCF4gxBO71+GDTZVkkkM82Nx6DsPOs1oF7NfX+pvHykkm4cdVzgfkKH4/9bDfjJKfZp7q3FzpkwaNs4il4dcHHXoaS3mm31mW8e2lUL1OOK0wv7zTtfayaX/1w4IVkX8LHPPHr1p7M32pFfAbbwVBwRXRcpOWM9ebq1OoaZY3bOyb4pcZ3IBg/EUpm0G8RS1uBcKOoXhvpS8/Ten/2Q==", "type": "news"}, "198": {"title": "Pretty, Please: Body-High Bath Soaks, Vineyard-Powered ...", "snippet": "Pretty, Please: Body-High Bath Soaks, Vineyard-Powered Face Cream, and ... \nThe artist describes the work touching on themes of \u201csilence, ...", "uploaded": "2 days ago", "url": "https://www.vanityfair.com/style/photos/2020/10/pretty-please-beauty-wellness-early-fall-edit", "thumbnail": "data:image/jpeg;base64,/9j/4AAQSkZJRgABAQAAAQABAAD/2wCEAAkGBwgHBgkIBwgKCgkLDRYPDQwMDRsUFRAWIB0iIiAdHx8kKDQsJCYxJx8fLT0tMTU3Ojo6Iys/RD84QzQ5OjcBCgoKDQwNGg8PGjclHyU3Nzc3Nzc3Nzc3Nzc3Nzc3Nzc3Nzc3Nzc3Nzc3Nzc3Nzc3Nzc3Nzc3Nzc3Nzc3Nzc3N//AABEIAHAAcAMBIgACEQEDEQH/xAAcAAACAwEBAQEAAAAAAAAAAAADBQIEBgABCAf/xAA+EAABAwIDBQUGBAUCBwAAAAABAgMRAAQFEiETMUFRkRQiU2FxBhUygaHRVKKxwSNSkqPwM0IWJENicnOy/8QAGQEAAgMBAAAAAAAAAAAAAAAAAQIAAwQF/8QAIBEAAwACAgMBAQEAAAAAAAAAAAECAxEhMRJBURMEIv/aAAwDAQACEQMRAD8A3nan/GX1ru1P+MvrQaB260zhHamSsqCAAsE5jw9ayrZ1H4rsvC6f8VXWvRcv+KrrQKvJsJj+KIIn4aZKn0LdxHYHtL3iq616Lh7xVdaP2DQw6P6a7sJH/VH9NP4WJ+2P6B7Q94qutd2h7xVdaMbIgE7Qaf8AbXgsyR8f5aPjQP2x/QYuHvEV1ru0PeIrrRuxEH/UH9NQVbRPf3eVHVE/XH9Ibd7xFdahcX/Zbdx+5uNmy2kqWtR0SBvJovZzMZh0qtiNnt7V61dAKLhpSdeIIIpuQq5roUWntxhV9itvhtjeuvv3C8iCltQTPDUx6U/7Q9E7VXWvnOzuXsKxJm5SDtbR4Ly+aTMdRX0U8pCnCtogtr7yDzSdR9CKJXit02mVBvrFsIXZe0abhWybbTfJOiTOi94J0khIBjkda2dKXvZ//iCwUq2ubYOsXDobCgQpMuEkkg8xppVWNC/2Lcof3ydnevp5OK/WmKTu14CqeLpUL9ZUACoJUY3TAqykwkSeFPj4bBm5iWFnQ6jfXkiQJ86rG6aD4tSSHVIzgFJ1HrR8wzTx86tM7lolwUSa4qJgSBQyuEzoRxoL1xAiaA6ksbQgjXeaGXu6ozvqobsGagboZeG/QVA+DLm1k6Hzod+6hCbbaKgFr9zVbtSQd9e4r/FsrZW+G5/MqkvhbHxrVGAvfYGzusXun3Lq4UHnS4lm3SJEmd8HnW4sLG7s2LYPJUi2YCG8rq5WpAhP6VYwNUv5MykpfZIkGDKTu6GnT1o0phxKU99aCnOrVXU0kp0ttkqvB8GNv8ZsrHRx0rc3ZGk5jNY9u4uLdpq4SHC8VFBc0UUKKiJ9SZ8xNaHGMLtGLdOJWmJouGFZkbIDUgpIlKgdSnToeNIu0BNq4too2q3TIU3lBc0IAERHwmfI0ZhbM2fNVM3zNyq9wrCrxwELds0Z5/mEg/Wm4SClOqYy0gwR3tHszYr2YQW3X2oBncv999Om3SAJgGJ3Uy4bNPNYpaBXlml9HdXkcT8CwN3l6Uq94Pv9osjCbxvQKyzB5+lPA4CN4pSbptGIXLKT3wQSBGogUarSBCb4YPC725dsibzKHgophI5GDPnXPOkgd6uZfbcD2UpzZz3YgjXWR6zQbju7la0J4WjTMzvgipwgnvCT9Kgp/lr50FSjKtTprUCTp1o7LnGuw6nZJE604UNrYWo/mYj6qrPyNQdfStAk/wDJWX/oH/0aDe0V1KTRUw53ZOtr8J5Kj/4q7qv1FaG5xBq3cUFuJITvSkZlfTd84pQ0wy6/nfcQ2gpyrGVUqHyHkKtrXa7Ps9s0SFd3MYAA4wKTGmuDLkn3o/LrkqeaBbdzMJTrOipIMJBURpBSIHMelSYtRcWbqrVLrbVqA4+RCQgaQCTpIABnkTQWjO1ZUhWWPiSiQCFEyTrzB+lPcCNmyq5ViWJpbZuGspS2CJBy6q0hI0OuhM02/pglbY09jHkv+y7wS4XMl8VSZ3KQOB3SQrSn2eANACapYFhNphuH4iizvUvofKHwnKAod4idOBBGtLXrl9VxDspHwwAaD4On/LO418NAlWYESJjhWSxq17Pfh9i5Qif9QhRnTy5791N2rxbDapBMAkA76ztuxcYniam0O5GwsqcXqooOsATu0mhtPstvHS6I+8wu+LEG4cWQlu4DeVRPmOOnGtGhnMnJEEE6AcaH7gtLd9t9nOC2QYJkE/PWmASU/AR6UVpPZEtLspqtsqSpR1PA1WDK3HAlExTIlJJzkSTACv2qSklI0AAqzsX9Guyo3aI/3ESaavAJZtQNAGR+pqikLUSEAqPkKaG2W61bgkJytBJngZNRoWW3W2VJoScQsWMRZtrm6YafdSS2264EZ+ECePlTEWrCSErcBWrckmJpV7WYdY3uHpt7vCWL9K1EALBBb8woag/MVFLnkat5P8SZG/w64tcQTbNFOZzKltxMkEKACTl+Q18q/QFYhheHvG0ew5ttBeDKNihJJ5FSdDyiJnMnnAr22GWrlywi8wltg2zo2bu1QkHKdDAVJJgcK0VyttCQLhJKIkqKCU7+fDnSSc9TpipGIezoS6+F2zG0Qczq2tltEQV5gogZkwhRkaHKdaA+nCLi52NrdINwVZA2jv6zGvLWjP4dgj6FpyWiwVhRAWN6ZIG/cCTpu1OlAw/CbGxvm37dkJDDJghRPdSkACTv+FP15mXLJqpfAvuGEqStMhKxpPCq+EMLtjs3WwCVlQcA+I8KO2srVmUdSZPrR1lSkgbhwig5TN72uypimJLtnNg2yXHIBGlVC7jOx2ymGWkgEwtUGPPlTYGFm4EBZTkIjfBmfqasJUkga7qCnYKyeK4Rk7LG3rpC1vNENpSpS1RASkbyOZ3dad4Y4txkPrQpRe7xUNQRwIrPXmFXb+M3SbW5Q028ohSCfiRxgVsUpS2hDaICUgBIHKop5EzWmtIPZLSWSkK1QYMDX50faEggGOU1RQ8GM5ykyIgc6I3iDe5Utk9OtXSnorlNoIW5J2q1KXI+AZST8tep4Vy2EuJSgJyJTuT6wfvQXL1DSdFIUeSTPXh+tDZxNpRAWhwmOCpH7Cm0x0muUDuVB0tXAj+O0lZ9Yg/UGrdpjFwynIuHUj+Y69aWWLm2whvmw6UfJQzD6zUq538uX9MM39RovGtuX6HS8WtXhDzCo5ZEq/cVB67ZcYcRbtqCnElGZUAAeQFKKvspEakbudap5M1YojlFRqzc3kjfVxtlWWCdfSrKCkDQifWvcwneOtMCstMVLS4lZzg5ddAOFRPdAKd3OmqykqMkR60FxhtcHQH1qE/VPhi8RtC4EpzkRmjWKMlyRppRCwgA94VwS2P9woi1UsG4ZSYikLl/coCv4YIBgnLoDWgcSkbiI9aWYg4zYuhDkQ82lweebeD8wfkPlTS/RZh8N6YpViqgYcabEcSTUTjSyItWkid5QmZ66ca8xJ1i7cbLaQcoiCP85n61RLS9rnaRqd5JgECPny/wVctlrS3wbPDrJ62tLsvI2Ta0ApzHeoHT9TQqOq1ulmVsuqPMjWu7Hc+A50rmYMCw41EjunTdP2Bq41id602ltt/KhOgGRJ/ag9jufAc6V72S58BzpVvIGpfYf3viH4n+2n7V773xD8T/AG0/aq/ZLnwF9K97Jc+CvpSvyB4R8LHvfEPxP9tP2rve+IfiP7aftVfslx4K+ld2S48FfShuieEfEWRi1/8AiPyJ+1d73v8A8R+RP2qv2S48FfSu7JceCvpQ3QfCPiLHva//ABH5E/as17aKeubVN0tyXUHJm0EAgxu/zWnvZLjwV9Ki7YOPJyO2pWiQSlSZBjWjNNPkDiNcGKwth98JYsWXbktkIOzQVcJ1jdvp1b+zl8dmb162tAkEFKl517/5U+nOtIvt60BspcDYEBCE5Uj5Cg9kuPBX0q5/0V6Qql+2f//Z", "type": "news"}, "199": {"title": "Baldwin Hills Crenshaw Plaza finds new buyer", "snippet": "Other tenants include Bath & Body Works, Claire's, Foot Locker, Forever 21, \n... \"We are excited to work hand in hand with LIVWRK and leaders ...", "uploaded": "4 days ago", "url": "https://www.bizjournals.com/losangeles/news/2020/10/06/baldwin-hills-crenshaw-plaza-finds-new-buyer.html", "thumbnail": "data:image/jpeg;base64,/9j/4AAQSkZJRgABAQAAAQABAAD/2wCEAAkGBwgHBgkIBwgKCgkLDRYPDQwMDRsUFRAWIB0iIiAdHx8kKDQsJCYxJx8fLT0tMTU3Ojo6Iys/RD84QzQ5OjcBCgoKDQwNGg8PGjclHyU3Nzc3Nzc3Nzc3Nzc3Nzc3Nzc3Nzc3Nzc3Nzc3Nzc3Nzc3Nzc3Nzc3Nzc3Nzc3Nzc3N//AABEIAHAAcAMBIgACEQEDEQH/xAAbAAACAwEBAQAAAAAAAAAAAAAEBQMGBwIBAP/EAD8QAAIBAgQDBgMFBQYHAAAAAAECAwQRAAUSIQYxQRMiUWFxgRQykQcjobHwM0JSweEVNHKC0fEWFyRTYpKi/8QAGAEAAwEBAAAAAAAAAAAAAAAAAQIDAAT/xAAgEQACAgMBAAIDAAAAAAAAAAAAAQIREiExAyJBE1Fh/9oADAMBAAIRAxEAPwDUA48RjoOMZhlv2pLWZpBDNlPwtA7ESVUk5bs1se8QFsBe3XGiwyiUK0ZVo2UMrqfmB5Ylw1BfaDHuo2vo2xjPE+e53NxJmlNT55PRUkMiBIgo1AGyn5dzZtR53tgGegrlo62DMa6WsdgJFZ3LAjyuT4HCydBUbNpqM1oqYkVFZTxkcw0qgjAE/FmRw31ZlG1v+2rP+QOMTyqikinYNTOiW0tddNj4YsMmX5fHFW1qsYiqaqZe1KsDpG1jckauWJv0H/GjV8uzSnzKjFXSu7QliAWQi9vLnhTxNxKMjeCNaRqp5VZiqyaSgW252PifphPwvm0M2dJDQmAQTUgeQRjdWHS+3j4YT8YTyf8AEdYZiGSJBHGLAaVMQNvPdj9cHK0LjujmT7V6kTRomSxFJC2k/ENc2/y+eG2XceVNdCkgy6FHNtUfanuE225eeMwp3jlSl7VEkMYtZtyDe9/xw6yrtaKkzCrorxShhIClywJKqLD1OKx4B6L9DxZmUsKsuT/evyiMtre554G/5gRCyy0yI7SpGEZ2uNS3Bbba++M8qeKZ8maOnpXl0RBGWIzMqqFUaeR2vqJ28Ry3wzroo6zLo2lVXD9mzd3dyqW3NsZIBcKLjwVfEVLlRpIRFUAH4jt+QIYjYjrpA59cWueoENPJMUJ0AnTsL28MYtw+Ozro5qDsi7PCNZ+UBQoBsfK/1640PjCuUUxgUxELuysN79LdOuA6XDGeZZLHGmmenTa6SKybkE2IxoHBudUNHl81DU5gSKMRjXUMbBWHdAJAuLDxPXFDqMtmrJZkhpjMFvd1YKN/Mm3TBmQ0EmYNU0E5WlSRrByNYRgwa/obEc/3sLehq2BZ6HkrqqO7G9QRHUg7OmzAkcuWkeeGeSSfENFSOB2hptLALY3uef0xNm/C8sea0xirVmiSBFZih3K93lfwA64JGWmCrjkpYpIytwG1m4v/ALnC0EAlzCnntSCklNRI4DzPIL326b7fTA+acQzNFLl0wUBSFWQw6m0+Fh4/o4YNw2kkrSzAXY3JZyd/c4bU+T0wpRGtu6OSLb8sDFvo2SXAXg/M6Y5vTxU2XR0sek/edm6325Xb36Y447R5s3mjgUFZokJlWQC3d0n8BhhDlIieOSGM6lYG5PTBNXQ9pOJHiB7oABIwyjQrlbKNTZb2aIsSKoXbnzwRUUEksdhKIyDfaxv9cWz4MDlTxj/N/THQpjYgQoPRv6YZClCz3J4K6Oi7CokWSGMrIWFwTcHbw6/XDVphS5ciS6GWJBqsd8OqyKjoY2lq9Manf5739sKc3z7JqxFjWnhgK7ao1tqsNi3jyx0R8PWatIHBbSxUyKDTwyxLGQ63b5/c+nliabOpqmULJEsmuwJJv7bc8L6mZJ0Lipja41IRysenriKFmgQdna4H3gP7vmNsc7Ti6YhbKfL3c3YhQeg3wdS5dHTTNImkydATffBMcErbu2kdVXB1PCkIuBbzxsSh3DGWO6hQP4sezU4Y6mZiPW2PXqFVGYHUEBLMdgAMCUtQ+YUhroSklHpJja+0tr8vAbH6YagE6pTp0XV6XOJ0YkdyN/K+2OUpWNjHUyICBsqpb8QcRZZVl6JfiZopqlCUmMQ2Dg7jBoAQElbqi+18eywyMf2oH+TAwzenavjo4wTI7ab32B8MHATMoYFLHcemNQQU08nWU/8AqMfCmlY2SVmY8l0DfBJjqP4k+mI5HqkQiPuk7alwYpN7AUfjhcuSaWnziQRzqiPE4extY7Ae2/qMZijvIVUtudrY0b7RaLs4YavMFJkB0BQO9Y79bbYoELRO47KJY1J56tTfr0x0OcIXjKx0rLTw1kVRW0Vy6iMSspdXv0HL32wTVcPN2kiQ5kdKG0pePkeYF788XHhjKfgcgpqaoW0tjIynmpY3t9LY5zikl+CkSGRrOygqNrkmwxzT+TyYtbGdbW5bDSQVMM4ZXiEsiorN2QPylrX0g36n+kcSSVUtzsq4y3Js4q8srBU0cg7S1mVwGVlItZgdiLY06hqJsxekqcsZKfKigY8nfXvePflbx8LdeTUUnDFWhukahNIUBeRHPHNHQ09HSrSUUCQwLcLGgsBe97D3OJVN7bc8dVcsdDT9rK7LLzRAOZ8L9MDhKxbmFU2UZStZU6EjTuoGP7RhyHvbBOX1DGgXM5fh3WQaoFhAs7tz973xSOJa5M1pYqetrEKGUatcunTZhv5bXw/peJ8omanaoPZQwoVjp4IHkVANh8oPS3PAvVhodZPw1TLmK186/sixQdodG9wWK8jYH8se0uY0NZD21HUJLFewK/rbkceUnFKV1DMkNBUsQ1iUKraPxuxFr4Tx66tkmoI6SijIaRtLDUWZWGogdbEdeh8cZIHR9leuvDyWVYix0t0CA2ufHlfCjjXieHIKN4cvKS1gKly7Mh0m9ipWx2YWPrvtiv5tx2+WUHwtGoU3Kw2/dRTpBIPXuvb0BxmFRUSy6WkkZnA2LG9sdcPNRVsZL9jCoz/MZp3q3nMrSNdu0AN8Rf23KXVvhqTWDcMYyd/rhYW1DY2PUdMdpGWBLkKo63G+Efh5ydtD5MvOXfaBXdoi18VNJGdiyXRv54tqZlSV8lIaaZWU3kI1b7Cwv7n8MYwZV1dzvAeJw4o3NREkAcJURnUrs2xHX6c8b081j8foVoApO31RmRLELpIvz/XPF54FyvM6k1a01UuVxTouqrksCSDsFBBvzPTrzxRKGrln1pIdJBAuotYY1T7Pao1GWmjurTUw2DHYi5t9Abe2JFZT+GgbMMqzSLOkoKjN6mrpzF2jVcFUVVTfYEKBa+Bp8oy1i5aJ5mXdWqJDJfrvfFlzOOvqpGpYYCdMhYuT85v48rW8PD3wlzX+zaBGhzDM41mI/u8AMkjewvb3wnTm+hDQTyvWFqWmiFPEDrKxi24IBItyvgsDTBJNpjUP3pXUqnaW5C/LC8TTMrLlFOaOn/ekmYM7fyH44kjy2EMJ6+eSZ/4nud//ABH+gGHMG5VmVLCGYxSVE/hFstunePT0Bx7NUToDNoSJwNTADW9hvYk8vwwdR5ZPUMFjgeJOoTdz6n93AFfOrCpy/LIdgrrI972Njex6n8sZdCijVT9s2tiSbAm/+AAYgIuo88eJLrhFuqKMfMw7Qr4DHWmPZGedseWucfE984noo+1qFTfe+B0xAw088H0+uJzKo3Q/XHMsIEm52YbeWCwvcm6Kmr33w6jsJYMv4IpKBRPxDnUNNGbExRjc+53P0w9oqygy6Mtw5lUrI/dNXWSGNW9L3J9Bg6n4SpssQVOaulG/P70ieob2+Vfx9sRTcSU1JTmpyijCMJEjaoqW1yuCGvz2X5enjjk2+EG0BVlBnteP+urJkhk+WKNexDD0HfPvbC4ZfBlykLCkUaHd5LBR7dT9ThxmXFbzVMVJlNPeaexeomN9I8bHn74HpMt7DMJavNq0VcjCydonIenIYGLfQ2BUENRmU0bUkLy0cjENPIVGkeSHz5E39MXPKuGoqOEVddKFKKe0qpdjp/lgSLPMmySjMs7qADZURdyfBR/PFcqs1zbjir7P+65ZEdTJcaYx4sep/Xo2kCm2E5/xLV5m75Vw1ripI1PbTKLO623/AMI/E/TEORz0tAvw3ZfdgfeH+L+gxYKaioKWk/s2kQdgQVkfm8jEfMcKaDIkqcxhWqnCQD59BIJAHy+52xNSu/4Nwz/MOH63JtD1MRWnme1PJqBEgW+/4jC1TqMjeO2Nf+1KjWbhtar9muXsjRoBsVYiO3/0D7Yx8d2EW5k4v5TziMjhN2bDHIF7TMgtr90/lhfGO8R5YsXAVL8TmFRKwGiCEsxPT9WxWPUMhfW7V8CL42x00xl7SOMEl3sPr+vxx1WqDnNNfYN3z6Yuv2T8NZVm9bHNWtNMiRl1gJ0pqBsb23Njfnjek8WZkRzGnqaySlilavrHB1OGIRPPUfmP0HmcJQzxUVYkobX8RCLEWN9MmDsj7PJbvUxuaki+gDdieXoMRKh7SSprZAXdtbeF99/xOOZ0uEas7yurnpYCiwIZZD925F2XAtbXCndlZmqq1tyhbZfNjywPPmM1W5gy0FEOzTAbnyGH/CXB/wAWGqahjFSR3aaofl7eJ8+Qxrvo/BXkfDtXnlW9TWSaYlH3s7CwQeAH688NczzKNY1y7LVMNDCe+w2Mh8/1/Rhm2ZfFWyrJkEOXwizEfveZ8/0d8KZKdf2ajursBgSYOlly8iN5VL2sRpt6Wx3TQrVZ7FBIw7ADt3VttRFrLcdL2PthU3aRzufCQ287E45parXxKXU200rgXPiw/wBBiC1YSxZ9JFUU89FUoJYJ42QqRy5W9N9/bGI1UBhCBTdLkA+/L1xpnEOcNBTOWYE33uL9P9sUnUPvGI2fcg74fwbjYbAMopWqq9o0QsqwSyMAOQWNj+YGLJwTJFScNZpMd6iuqoqOADrYFj6bHANPTpTZSa4XX4uVqfuNpBQC5/EWw3y/Pmy7hqXLKCjjhMj3Wpa2sXFiQLc7bXJOOtTo2SE2ZSfC5/JXalkhgQdjY7yELzt4Xvzw++yLOEyvPqanncCCU6QT0JVh+Nx9BipVUV2AAsB0vufXEwgkpJFPXYgjofDEPWTk7Ctn/9k=", "type": "news"}, "200": {"title": "How to Take Advantage of Store Closings for Great Deals This Holiday Season", "snippet": "\u201cAs far as store closures go, Victoria's Secret, Macy's, Express, H&M and \nBath & Body Works, among others, have announced that they will be ...", "uploaded": "2 days ago", "url": "https://www.realsimple.com/work-life/money/millie/deals-when-holiday-shopping", "thumbnail": "https://encrypted-tbn0.gstatic.com/images?q=tbn:ANd9GcQMnS0UHi2YUYcWRChbW2ryUJ0DX2WTYZIbeTwwm0YJIhNBfav8IuckUUg&usqp=CAI&s", "type": "news"}, "201": {"title": "20 Random but Effective Stress-Relieving Products from Amazon", "snippet": "How many times have you settled into a relaxing bath complete with ... it \nalso works to alleviate aches and pains and prepare the body for sleep.", "uploaded": "4 hours ago", "url": "https://www.purewow.com/wellness/random-stress-relieving-products-on-amazon", "thumbnail": "https://encrypted-tbn0.gstatic.com/images?q=tbn:ANd9GcSjJAyNtwlue6FFNqd2WmvAKCA0EodUCs2uI_5q-pSjArHfIf4gy3U0dJ8&usqp=CAI&s", "type": "news"}, "202": {"title": "5 Anti-Aging Products You Need to Perfect Your Post-Shower ...", "snippet": "... you probably ran out to your nearest Bath & Body Works and bought way \ntoo much of one in your new signature scent\u2014\u201cSweet Pea\u201d fans, ...", "uploaded": "5 days ago", "url": "https://www.realsimple.com/beauty-fashion/skincare/anti-aging-post-shower-skincare-routine", "thumbnail": "https://encrypted-tbn0.gstatic.com/images?q=tbn:ANd9GcTHxvcsX_8sd_Tb-OYplBqEiBVZ1YNQQEL5vCr0GMnq7Fy0syaBjM_AGBA&usqp=CAI&s", "type": "news"}, "203": {"title": "What all that touch deprivation is doing to us", "snippet": "Sarah Kay Hanley, 41, who works in banking compliance in Oregon ... \u201cIt is \nthe same body sensation that I would have in high-fiving a human,\u201d she \nsaid. ... brushing your entire body in the bath, wearing compression \nclothing ...", "uploaded": "1 day ago", "url": "https://www.mcall.com/coronavirus/sns-nyt-touch-deprivation-coronavirus-20201010-whihf2kaaffk3jeffuprzeiku4-story.html", "thumbnail": "https://encrypted-tbn0.gstatic.com/images?q=tbn:ANd9GcRztNhE-RtAFPQbTJF9Sviegd3ZD1-OLXYNAYzfdfVmB0jBWUW7HOLNPTg&usqp=CAI&s", "type": "news"}, "204": {"title": "Bath & Body Works says soap and sanitizer sales could triple in the Covid-19 era", "snippet": "Bath & Body Works saw so much demand for soap and sanitizer as the Covid-19 \npandemic hit that it was routinely out of stock several days a ...", "uploaded": "May 22, 2020", "url": "https://www.bizjournals.com/columbus/news/2020/05/22/bath-body-works-soap-and-sanitizer-biz-could-do.html", "thumbnail": "https://encrypted-tbn0.gstatic.com/images?q=tbn:ANd9GcTMsUwkk1YSUGcUX79iqVhQu08wVwt-NrZf_W9o7XrSt-06S37k5Bzobv4&usqp=CAI&s", "type": "news"}, "205": {"title": "Ben Bartlett Berkeley Councilmember On Domestic Violence Awareness Month", "snippet": "While our work will not be done until we end domestic violence, these ... \nbath and body works coupon, League of Women Voters of Berkeley, ...", "uploaded": "1 day ago", "url": "https://oaklandnewsnow.com/ben-bartlett-berkeley-councilmember-on-domestic-violence-awareness-month/u-s-news/10/10/2020/63243/", "thumbnail": "https://encrypted-tbn0.gstatic.com/images?q=tbn:ANd9GcSVLRT1C1K9V3iAhGbXDH503jtmcMBAvCFO2OqxjStfJKeLy1M7-HpMr-Q&usqp=CAI&s", "type": "news"}, "206": {"title": "Bath & Body Works Just Dropped Its Massive Semi-Annual Sale", "snippet": "If you agree \u2014 and you've already drained a full tube of body lotion in \nwhat feels like a week \u2014 it's probably time for a restock. Luckily, Bath \n& ...", "uploaded": "Jul 27, 2020", "url": "https://www.refinery29.com/en-us/2020/07/9934439/bath-and-body-works-semi-annual-sale-july-2020", "thumbnail": "https://encrypted-tbn0.gstatic.com/images?q=tbn:ANd9GcS6-UaV9WdsFOKJAIQV9pLkMxnug_woecl4Tx6KW4bKiUSUUA027tCsO1E&usqp=CAI&s", "type": "news"}, "207": {"title": "THE LO-DOWN: Let's talk about 'the ick' and 'ghosting'", "snippet": "\u201cHe was over at my place and told me that the Bath & Body Works candle I \nwas burning was summoning demons.\u201d -@alyssabertolojohnston.", "uploaded": "5 days ago", "url": "https://statehornet.com/2020/10/all-about-the-ick-and-being-ghosted/", "thumbnail": "https://encrypted-tbn0.gstatic.com/images?q=tbn:ANd9GcQ7Fg4JN7p__OKExvWXWBr_Sbnc0GOkJD_h4fM_v0IenGDfSynNzWc2GAg&usqp=CAI&s", "type": "news"}, "208": {"title": "Bath & Body Works faces eviction in Brandon", "snippet": "Jacksonville-based Regency, a retail real estate investment trust, on \nMonday filed a suit to evict Bath & Body Works from a 3,800-square-foot ...", "uploaded": "1 month ago", "url": "https://www.bizjournals.com/tampabay/news/2020/08/20/bath-body-works-faces-eviction-in-brandon.html", "thumbnail": "https://encrypted-tbn0.gstatic.com/images?q=tbn:ANd9GcRD1cQK2jYWcAXDfY704wLFFDRYAkpikC6P2HJVA82zdthGI_nUCl-vmsc&usqp=CAI&s", "type": "news"}, "209": {"title": "Bath & Body Works plans to close 50 stores around the country", "snippet": "Most Bath & Body Works locations shut temporarily on March 17 due to the \npandemic, and select stores are now beginning to reopen. Net sales ...", "uploaded": "May 27, 2020", "url": "https://www.today.com/style/bath-body-works-plans-close-50-stores-around-country-t182540", "thumbnail": "https://encrypted-tbn0.gstatic.com/images?q=tbn:ANd9GcRs2SgreYUlsw-lIcTJ7tQCo9nJY07_6-LXUxxZ93baPhF-2q5ONMYFJmI&usqp=CAI&s", "type": "news"}, "210": {"title": "Bath & Body Works sales are booming amid the pandemic - Business Insider", "snippet": "L Brands beat Wall Street expectations on Thursday, thanks largely to the \ncontinued success of its Bath & Body Works brand which reported ...", "uploaded": "1 month ago", "url": "https://www.businessinsider.com/bath-and-body-works-sales-are-booming-amid-the-pandemic-2020-8", "thumbnail": "https://encrypted-tbn0.gstatic.com/images?q=tbn:ANd9GcQlHec1vmePJwOWZGjSI0YQRqcRchYeMyQzYpYANus0n7PWDz_JKQxP4D0&usqp=CAI&s", "type": "news"}, "211": {"title": "Victoria\u2019s Secret parent recommits to Bath & Body Works separation, driving shares up 27% for the week", "snippet": "L Brands preliminary second-quarter earnings show Bath & Body Works revenue \nclimbing 10% year-over-year ...", "uploaded": "Jul 31, 2020", "url": "https://www.marketwatch.com/story/victorias-secret-parent-recommits-to-bath-body-works-separation-driving-shares-up-34-2020-07-29", "thumbnail": "https://encrypted-tbn0.gstatic.com/images?q=tbn:ANd9GcT00oPQjQIeYtcmVZImGaDAHcNmo9mJ3RQh8Vh8uP4cdaUmkMTQ-jeX72sA&usqp=CAI&s", "type": "news"}, "212": {"title": "Soreness and Recovery Tips That Can Benefit the Body", "snippet": "Taking a bath is a luxury we all desire, more so for athletes like \nswimmers. ... You know your body the best, and what works best for you.", "uploaded": "2 days ago", "url": "https://www.swimmingworldmagazine.com/news/soreness-and-recovery-tips-that-can-benefit-the-body/", "thumbnail": "https://encrypted-tbn0.gstatic.com/images?q=tbn:ANd9GcT4_zLGMLfs4_-djHfnszQ9vHoc9NXpwVlMJGwbFe-7ViFCm7-YdRjjMPY&usqp=CAI&s", "type": "news"}, "213": {"title": "Bath & Body Works 3-Wick Candles Are 50% Off This Weekend", "snippet": "But Bath & Body Works' latest promotion is reminding us just how much we \nlove the season with a massive candle sale on their coziest scents.", "uploaded": "Aug 14, 2020", "url": "https://www.refinery29.com/en-us/2020/08/9966615/bath-body-works-fall-candle-sale-august-2020", "thumbnail": "https://encrypted-tbn0.gstatic.com/images?q=tbn:ANd9GcTmpW406foKcbOUXYsCsSUINd6o1RxXpH5Gvg-0plQxJooo605Gw4QAPV4&usqp=CAI&s", "type": "news"}, "214": {"title": "Scottsdale Bath and Body Works employee no longer working at store after cursing at customer for Trump mask", "snippet": "A Bath and Body Works employee at the center of a viral video taken at \nScottsdale Fashion Square is no longer working for the company after ...", "uploaded": "Jul 10, 2020", "url": "https://www.azcentral.com/story/news/local/scottsdale-breaking/2020/07/10/scottsdale-bath-and-body-works-employee-fired-customer-trump-mask/5417227002/", "thumbnail": "https://encrypted-tbn0.gstatic.com/images?q=tbn:ANd9GcRFoH9WBGI6yqTWtAsqF65F4Jc6vXbB2-k0wZ2bGdj3detO2mN9FmgW_rE&usqp=CAI&s", "type": "news"}, "215": {"title": "Victoria\u2019s Secret, Bath & Body Works Announce Hundreds Of Store Closures", "snippet": "Victoria's Secret website lists 22 stores in Massachusetts and four in New \nHampshire. Bath & Body Works locations can be found in malls all over ...", "uploaded": "May 21, 2020", "url": "https://boston.cbslocal.com/2020/05/21/victorias-secret-bath-body-works-store-closings/", "thumbnail": "https://encrypted-tbn0.gstatic.com/images?q=tbn:ANd9GcSZhvtj5hxpqya3LpYrXe_gJhc3vVsZkV9yOCTOTV4qm4DeEPbrFg_GbQ&usqp=CAI&s", "type": "news"}, "216": {"title": "Just about every store at the mall is struggling. Then there\u2019s Bath & Body Works.", "snippet": "Then there's Bath & Body Works. The candle-and-lotion chain has notched 40 \nstraight quarters of sales growth. Even analysts are flummoxed.", "uploaded": "Jan 13, 2020", "url": "https://www.washingtonpost.com/business/2020/01/13/bath-and-body-works-sales-soar/", "thumbnail": "https://encrypted-tbn0.gstatic.com/images?q=tbn:ANd9GcQoSS9QvNML0VPcnqNAlrJGsB4V5XotHLf1TVn13w_mGgn3pK7wRp9sH9Y&usqp=CAI&s", "type": "news"}, "217": {"title": "Bath & Body Works open for business at Metro Crossing Shopping Center", "snippet": "Bath & Body Works, which moved from the now-closed Mall of the Bluffs, is \nnow open for business at Metro Crossing Shopping Center. Staff file ...", "uploaded": "Aug 11, 2020", "url": "https://nonpareilonline.com/business/local/bath-body-works-open-for-business-at-metro-crossing-shopping-center/article_f16cc9f2-dbef-11ea-bd2b-0f91c4098fe2.html", "thumbnail": "https://encrypted-tbn0.gstatic.com/images?q=tbn:ANd9GcSAmFeu6YXPRXmE0hX0CBSX-mIacw5blDtFZ0dTP8M&usqp=CAI&s", "type": "news"}, "218": {"title": "\u2018This is magic\u2019: Native natural deodorant that 'actually works' is on sale at Amazon\u2014today only", "snippet": "Stock up today\u2014with this deal, you save about 4 bucks on a trio of clean, \nrefreshing body washes that multi-task as shower soap and bubble bath ...", "uploaded": "3 days ago", "url": "https://www.yahoo.com/entertainment/native-natural-deodorant-body-wash-145630063.html", "thumbnail": "https://encrypted-tbn0.gstatic.com/images?q=tbn:ANd9GcTPXp0zKkchD_wE-oKP_MGd_MEOWFUp4yER7JmIaxBU0mq_afU7ivjrmog&usqp=CAI&s", "type": "news"}, "219": {"title": "Walden Galleria owner files lawsuits against Victoria\u2019s Secret, Bath & Body Works over rent payments", "snippet": "In four separate suits, Victoria's Secret, Pink, Bath & Body Works and \nWhite Barn are said to have stopped paying rent on or around April 1.", "uploaded": "1 month ago", "url": "https://www.wivb.com/news/local-news/erie-county/cheektowaga/walden-galleria-owner-files-lawsuits-against-victorias-secret-bath-body-works-over-rent-payments/", "thumbnail": "https://encrypted-tbn0.gstatic.com/images?q=tbn:ANd9GcTum2ff87ABmesh6qqJLK5HKTdc0zgPjH8fi3tYDSnRIABCCd7_4fIZpgY&usqp=CAI&s", "type": "news"}, "220": {"title": "Bath & Body Works to close all stores in U.S., Canada because of coronavirus", "snippet": "Bath & Body Works is just one of the latest companies to announce its \nlocations are closing temporarily to help reduce the spread of COVID-19.", "uploaded": "Mar 17, 2020", "url": "https://www.clickorlando.com/news/local/2020/03/17/bath-body-works-to-close-all-stores-in-us-canada-because-of-coronavirus/", "thumbnail": "https://encrypted-tbn0.gstatic.com/images?q=tbn:ANd9GcSOqdtLbWNEfxRj2EmhghtxHy-rDfeKDtzUpPangPMaegt1T3qCZZUIGao&usqp=CAI&s", "type": "news"}, "221": {"title": "Bath & Body Works Sues to Ditch Lease at SL Green's 304 ...", "snippet": "Bath & Body Works also called on the judge to dismiss all rent payments \nfrom March 22 onwards \u2014 when Cuomo's order went into effect \u2014 and ...", "uploaded": "Jun 2, 2020", "url": "https://commercialobserver.com/2020/06/bath-body-works-sues-to-ditch-lease-at-sl-greens-304-park-avenue-south/", "thumbnail": "https://encrypted-tbn0.gstatic.com/images?q=tbn:ANd9GcRA1BTRtVPItWGVSEb-LRxGNxGFDfdl9A5I9ZrIJ-y8GKbl3QrWvHu1PTU&usqp=CAI&s", "type": "news"}, "222": {"title": "Alex Elle Isn't Afraid to Get Vulnerable\u2014This Is How She Uses Writing to Heal", "snippet": "As time went on, Elle kept up this practice while she was working full-time \nin the ... HG: How do you suggest others physically connect with their body \nin a ... AE: For me, I like to take my time in the bath or shower, and then \nafter ...", "uploaded": "4 hours ago", "url": "https://uk.style.yahoo.com/alex-elle-isnt-afraid-vulnerable-123000115.html", "thumbnail": "https://encrypted-tbn0.gstatic.com/images?q=tbn:ANd9GcTYpjOTIsIIM-wSs73QW5vXDUfXKc1PyLEi7oSgJP-SOLkjvzE_Lh9kVwI&usqp=CAI&s", "type": "news"}, "223": {"title": "Cannabis & CBD Topicals: Do They Work?", "snippet": "The ECS is endogenous to the human body and plays a role in maintaining ... \nare adding hemp and cannabis oils into chapstick, lotion, bath bombs, \nshampoo, ...", "uploaded": "3 days ago", "url": "https://www.ganjapreneur.com/cannabis-cbd-topicals/", "thumbnail": "https://encrypted-tbn0.gstatic.com/images?q=tbn:ANd9GcTN93aNHgUrCfEYr0p4LONwPebfJ77Apr9AduZtQ8bJ0RZtZ_0jLrQFzLs&usqp=CAI&s", "type": "news"}, "224": {"title": "Is a Bath & Body Works split from L Brands imminent?", "snippet": "Is a Bath & Body Works split from L Brands imminent? Shares gained as some \nanalysts push the company to spin off its personal care brand.", "uploaded": "Jan 28, 2020", "url": "https://www.retaildive.com/news/is-a-bath-body-works-split-from-l-brands-imminent/571205/", "thumbnail": "data:image/png;base64,iVBORw0KGgoAAAANSUhEUgAAABAAAAAQCAYAAAAf8/9hAAABs0lEQVR4AWL4//8/RRjO8Iucx+noO0MWUDo16FYABMGP6ZfUcRnWtm27jVPbtm3bttuH2t3eFPcY9pLz7NxiLjCyVd87pKnHyqXyxtCs8APd0rnyxiu4qSeA3QEDrAwBDrT1s1Rc/OrjLZwqVmOSu6+Lamcpp2KKMA9PH1BYXMe1mUP5qotvXTywsOEEYHXxrY+3cqk6TMkYpNr2FeoY3KIr0RPtn9wQ2unlA+GMkRw6+9TFw4YTwDUzx/JVvARj9KaedXRO8P5B1Du2S32smzqUrcKGEyA+uAgQjKX7zf0boWHGfn71jIKj2689gxp7OAGShNcBUmLMPVjZuiKcA2vuWHHDCQxMCz629kXAIU4ApY15QwggAFbfOP9DhgBJ+nWVJ1AZAfICAj1pAlY6hCADZnveQf7bQIwzVONGJonhLIlS9gr5mFg44Xd+4S3XHoGNPdJl1INIwKyEgHckEhgTe1bGiFY9GSFBYUwLh1IkiJUbY407E7syBSFxKTszEoiE/YdrgCEayDmtaJwCI9uu8TKMuZSVfSa4BpGgzvomBR/INhLGzrqDotp01ZR8pn/1L0JN9d9XNyx0AAAAAElFTkSuQmCC", "type": "news"}, "225": {"title": "Victoria\u2019s Secret, Bath & Body Works Cutting 850 Office Jobs", "snippet": "It plans to focus on running Bath & Body Works on its own. \u00a9 Copyright 2020 \nThe Associated Press. All Rights Reserved. This material may not be ...", "uploaded": "Jul 28, 2020", "url": "https://sanfrancisco.cbslocal.com/2020/07/28/owner-of-victorias-secret-bath-body-works-cutting-850-office-jobs/", "thumbnail": "https://encrypted-tbn0.gstatic.com/images?q=tbn:ANd9GcSOraWVzgnwn30UcVhx6L2dzHyqLTU85I3aP9SZhL1CyC19PbrJYpWRVQ&usqp=CAI&s", "type": "news"}, "226": {"title": "There\u2019s A Bath & Body Works Candle For Every Quarantine Mood", "snippet": "Bath & Body Works Island Daydream. The Mood: Trying to remember what \nvacation smells like. This is the perfect tropical scent for the person ...", "uploaded": "Apr 7, 2020", "url": "https://www.refinery29.com/en-us/2020/04/9648258/bath-body-works-scented-candles-for-home-quarantine", "thumbnail": "https://encrypted-tbn0.gstatic.com/images?q=tbn:ANd9GcQV2rcBiNheGlvqENsDxNr8gimLxf0YkIbKc3uv1SnWlK3qxGri2tvDXzU&usqp=CAI&s", "type": "news"}, "227": {"title": "Bath and Body Works Semi-Annual Sale is Still on!", "snippet": "Twice a year Bath and Body Works has what they call their Semi-Annual Sale. \nDuring this sale, the entire store is discounted up to 75% off.", "uploaded": "Jun 12, 2020", "url": "https://wpst.com/bath-and-body-works-semi-annual-sale-is-still-on/", "thumbnail": "https://encrypted-tbn0.gstatic.com/images?q=tbn:ANd9GcR2qe82cFsNGC19SNhbiniaHjHcAZ2dd3xfs9i2EHGzTbDhliyF98WlQQI&usqp=CAI&s", "type": "news"}, "228": {"title": "L Brands hiring 4,000 to beef up distribution centers for the holidays", "snippet": "Bath & Body Works sales were up 191% and Victoria's Secret sales ... The \ncompany is working with twice the fulfillment centers this year as it ...", "uploaded": "1 month ago", "url": "https://www.bizjournals.com/columbus/news/2020/09/02/l-brands-hiring-for-columbus-distribution-centers.html", "thumbnail": "https://encrypted-tbn0.gstatic.com/images?q=tbn:ANd9GcSMqebiUbg2XuU82NbJeudD4bDgDY1HuMQZhZ8PO7zbo_JJjstEYYr28JY&usqp=CAI&s", "type": "news"}, "229": {"title": "Bath & Body Works Semi-Annual Sale: New items added online, $6 candles in stores", "snippet": "The sale was not valid online when it started on June 8 and many customers \non the Bath & Body Works Facebook page expressed their ...", "uploaded": "Jun 26, 2020", "url": "https://www.wral.com/coronavirus/bath-body-works-semi-annual-sale-new-items-added-online-6-candles-in-stores/19154859/", "thumbnail": "https://encrypted-tbn0.gstatic.com/images?q=tbn:ANd9GcQa6qf4Ta5wQUTdmcWKorYc7ljO1x07KHdIjEZhfHlV5KgPHKHSEOuMpi0&usqp=CAI&s", "type": "news"}, "230": {"title": "Nearly every mall store is struggling. Then there\u2019s Bath & Body Works, with 40 quarters of growth.", "snippet": "Then there's Bath & Body Works, with 40 quarters of growth. Jan. 20, 2020 \nat 5:00 pm.", "uploaded": "Jan 20, 2020", "url": "https://www.seattletimes.com/business/nearly-every-mall-store-is-struggling-then-theres-bath-body-works-with-40-quarters-of-growth/", "thumbnail": "https://encrypted-tbn0.gstatic.com/images?q=tbn:ANd9GcRT78KUUEEi18f0qLyIWwbOtgHL-4bAJM0154dcSAXdxkGUpiBfhq2fNoo&usqp=CAI&s", "type": "news"}, "231": {"title": "Inside Bath & Body Works' plan to prove essential during coronavirus", "snippet": "Retail giant Bath & Body Works, known for its perfumed lotions and body \nwashes, has a grand plan to reopen its doors during the coronavirus ...", "uploaded": "Apr 2, 2020", "url": "https://nypost.com/2020/04/02/bath-body-works-vies-to-be-deemed-essential-amid-coronavirus/", "thumbnail": "https://encrypted-tbn0.gstatic.com/images?q=tbn:ANd9GcSoa4oUuDhp0aCE24QUV42Z6F7GUyc29SALP3EEhSDoF8PGqWChVVrxfwQ&usqp=CAI&s", "type": "news"}, "232": {"title": "Bath & Body Works wants to open more stores \u2013 just not at the mall", "snippet": "Bath & Body Works' strategy has been working, Burgdoerfer said, and the \ncompany intends to continue it. No \"revolutionary change\" will come ...", "uploaded": "Feb 27, 2020", "url": "https://www.bizjournals.com/columbus/news/2020/02/27/bath-body-works-wants-to-open-more-stores-just-not.html", "thumbnail": "https://encrypted-tbn0.gstatic.com/images?q=tbn:ANd9GcTkjN4zfBlIDXA4JcTvCYaFXOEOYTxZ6ynV2eej4ZbNy-zANOpxdsMR7c0&usqp=CAI&s", "type": "news"}, "233": {"title": "Shop the 25+ Piece Bath & Body Works Halloween Collection Before It Sells Out Completely", "snippet": "The Bath & Body Works Halloween 2020 collection became officially available \nto shop online and in select stores on Aug. 3, and some products ...", "uploaded": "Jul 24, 2020", "url": "https://www.popsugar.com/beauty/bath-body-works-halloween-collection-2020-47642818", "thumbnail": "https://encrypted-tbn0.gstatic.com/images?q=tbn:ANd9GcQddWEeHHHqUjCfQ4lTMq7v4a3HVwaoWvpsOs0n9OvR9TYasyjhBfLDe4k&usqp=CAI&s", "type": "news"}, "234": {"title": "Strangers' Things", "snippet": "Bottles of influencer bath water sell for $30 a jar. ... In other words, \nsex work has been a largely virtual occupation for years. ... It's perhaps \nold news by now that selling oneself \u2014 your body, your content, your nude \nphotos, your ...", "uploaded": "2 weeks ago", "url": "https://www.nytimes.com/2020/09/26/style/selling-things-online-sex-work.html", "thumbnail": "https://encrypted-tbn0.gstatic.com/images?q=tbn:ANd9GcQ7g0RyPwY8SRHv_yIIC3_QWCzvWn-lOmVAp9gT6feWE8gdfGIYTdSujUY&usqp=CAI&s", "type": "news"}, "235": {"title": "Multiple Victoria's Secret and Bath and Body Works to close ...", "snippet": "Fifty Bath & Body Works stores are also set to close, but similarly \nlocations have not been announced. LAUREN HENNING,.", "uploaded": "May 28, 2020", "url": "https://journaltimes.com/news/local/multiple-victorias-secret-and-bath-and-body-works-to-close-future-of-regency-malls-stores/article_ea032aaa-61ab-5a6b-8a1b-8f92536c49f1.html", "thumbnail": "https://encrypted-tbn0.gstatic.com/images?q=tbn:ANd9GcRUx8kDUgp47WY0Pm-lto1TfAxJiONM88RKI5CsqR1WYfVxufeNzYoPFW8&usqp=CAI&s", "type": "news"}, "236": {"title": "Need hand sanitizer? Here's how to find out if your local Bath & Body Works has any left", "snippet": "While hand sanitizer is currently sold out on the Bath & Body Works \nwebsite, some physical stores still have limited supplies left. The easy \nway ...", "uploaded": "Mar 14, 2020", "url": "https://www.usatoday.com/story/money/2020/03/14/hand-sanitizer-coronavirus-shortage-bath-and-body-works/5047181002/", "thumbnail": "https://encrypted-tbn0.gstatic.com/images?q=tbn:ANd9GcQqsUO1zo9OYMKprZTwn1b2WqXnVAipuLWqGNUGEOIlVZJXn75f8C_2cCg&usqp=CAI&s", "type": "news"}, "237": {"title": "A handy roundup of the 2020 holiday bazaars, craft shows surviving the pandemic", "snippet": "... Handmade quilts, fancy work, gift items and holiday decorations. ... \nfeaturing handmade gifts, bath and body products, art, apparel, more.", "uploaded": "3 hours ago", "url": "https://www.idahostatesman.com/living/article246142185.html", "thumbnail": "data:image/png;base64,iVBORw0KGgoAAAANSUhEUgAAABAAAAAQCAMAAAAoLQ9TAAAAP1BMVEUda7P///8pc7c0ervn7/cncbaOtdl9qtP0+PvJ3O1LicJzo9BdlcjN3u46fr3h6/W2z+dDhMCtyePt8/nU4/CiBJovAAAAaUlEQVQYlWWPWRLAIAhDSauidrPL/c/adKVLfoA3QwJSVy/V8lMlAFjVIabM8QQNNrUGOkC16w0MQH84+AMUwLVPMEaWIByvlMwl6AOIn7hlpp7IsblBKo1GzAbm/bBgICx0CFvsT9/3Vz1WAlkgbvLjAAAAAElFTkSuQmCC", "type": "news"}, "238": {"title": "Bath & Body Works veteran tapped to replace Les Wexner", "snippet": "Bath & Body Works COO Andrew Meslow has been promoted to the CEO role at \nthe personal care retailer. He'll also take on the role of L ...", "uploaded": "Feb 20, 2020", "url": "https://www.bizjournals.com/columbus/news/2020/02/20/bath-body-works-veteran-tapped-to-replace-les.html", "thumbnail": "https://encrypted-tbn0.gstatic.com/images?q=tbn:ANd9GcTb40yiHdVYzo2PH1AwxPUCpMA63hRe7dWIL7UTM4EmBYwU5abGnKs3DaI&usqp=CAI&s", "type": "news"}, "239": {"title": "Past Exhibitions | The Lilley | Art | School of the Arts", "snippet": "See Her, both an exhibition title and a body of work, encouraged viewers to \n... acid bath which deepened each line, allowing for more ink to sit within \nthe marks.", "uploaded": "5 days ago", "url": "https://www.unr.edu/art/museum/current-exhibitions/past-exhibitions", "thumbnail": "https://encrypted-tbn0.gstatic.com/images?q=tbn:ANd9GcQ5VZjuLFp7YNfUr_c9Ja32i6EhGge5wx_2ENSHiXOyBKM60F_f7hEZcK8&usqp=CAI&s", "type": "news"}, "240": {"title": "Shopper News blog: Coach shares formula for unstoppable confidence", "snippet": "Meditate for five minutes, take a bath or a walk in nature, and look in the \nmirror ... The opportunity to relocate Bliss Integrated Bodywork to \nSouth ...", "uploaded": "6 days ago", "url": "https://www.knoxnews.com/story/shopper-news/2020/10/05/shopper-news-brings-you-latest-happenings-your-community/3621213001/", "thumbnail": "https://encrypted-tbn0.gstatic.com/images?q=tbn:ANd9GcQxrlAxVFCKj7PiwQym446ZN-gG_IoANYEpMFJFmTaR2NDG5qEV1Oz7AUQ&usqp=CAI&s", "type": "news"}, "241": {"title": "How J.Lo Looks So Freaking Good", "snippet": "It may be hard to read, but I zoomed in and did the work for you. ... \n\u2022Herm\u00e8s Eau Des Merveilles Perfumed Bath & Shower Gel (Discontinued) Scott \nBarnes Body Bling Platinum (Her long-time makeup artist, who is also \ncredited ...", "uploaded": "1 day ago", "url": "https://www.thecut.com/2020/10/j-los-beauty-rider-and-favorite-skincare-and-hair-products.html", "thumbnail": "https://encrypted-tbn0.gstatic.com/images?q=tbn:ANd9GcRcNMAD-CAxHdbndDlDYT1cCot9gPY_ygHbi2oDe38-n7WyhVQmhD_z8Os&usqp=CAI&s", "type": "news"}, "242": {"title": "Bath & Body Works in Walden Galleria in Buffalo also owes ...", "snippet": "Bath & Body Works in Walden Galleria occupies a 5,002-square-foot store. \nAccording to the suit, it became a month-to-month tenant in 2018 ...", "uploaded": "1 month ago", "url": "https://www.bizjournals.com/buffalo/news/2020/08/27/legal-briefs-bath-body-works-dominos-contractors.html", "thumbnail": "https://encrypted-tbn0.gstatic.com/images?q=tbn:ANd9GcTntefL-qUnx84CkILxjKhVfqPCPGxA8hqXm__JOyS47jTp2MFfWKpta2Q&usqp=CAI&s", "type": "news"}, "243": {"title": "7 Bath & Body Works Goodies I\u2019m Buying During the Huge Semi-Annual Sale", "snippet": "Image: Bath & Body Works. Vanilla Bean Single Wick Candle. With Madagascar \nvanilla bean, marshmallow, steamed milk and essential oils.", "uploaded": "Jul 27, 2020", "url": "https://stylecaster.com/beauty/bath-body-works-semi-annual-sale/", "thumbnail": "https://encrypted-tbn0.gstatic.com/images?q=tbn:ANd9GcRtxoEupuiMONp_uSApTPVw23fQMWQ0yflpk22GgW7PwxboxlUrqlSMrlc&usqp=CAI&s", "type": "news"}, "244": {"title": "10 New Bath & Body Works\u2019 Fall Candles That Aren\u2019t Pumpkin", "snippet": "Bath & Body Works. Warm Apple Pie 3-Wick Candle. This yummy candle smells \nlike a blend of Granny Smith apple, brown sugar and homemade ...", "uploaded": "1 month ago", "url": "https://stylecaster.com/beauty/bath-body-works-fall-candles/", "thumbnail": "https://encrypted-tbn0.gstatic.com/images?q=tbn:ANd9GcTdbRW0Gw_8t2B6htW_QQ_K8ntxyh_WUDxVtm2gK5-lreGo9SdoCDJ-9Ns&usqp=CAI&s", "type": "news"}, "245": {"title": "Bath & Body Works 3-Wick Candles Are On Sale To Set Your At-Home Vibes", "snippet": "What's more, hand soaps are currently marked down to 6 for $26 and 4 for \n$20, and select body-care products, including body lotions and mists, ...", "uploaded": "Apr 30, 2020", "url": "https://www.refinery29.com/en-us/2020/04/9761019/bath-body-works-candle-quarantine-sale-spring-2020", "thumbnail": "https://encrypted-tbn0.gstatic.com/images?q=tbn:ANd9GcRZTQ2TD2OCgSTevpzGz28s1ogyhKPYml6ZmacP5DyIVSai6n1ALRro5E4&usqp=CAI&s", "type": "news"}, "246": {"title": "Bath & Body Works: Semi-Annual Sale online and in stores with up to 75% off", "snippet": "The comment from the Bath & Body Works employee on Monday, June 8 \nindicates, \"We love a good sale too and encourage you to keep an eye ...", "uploaded": "Jun 14, 2020", "url": "https://www.wral.com/coronavirus/bath-body-works-semi-annual-sale-online-and-in-stores-with-up-to-75-off/19136521/", "thumbnail": "https://encrypted-tbn0.gstatic.com/images?q=tbn:ANd9GcQdNlhYJiKkT4Dbnvj7o5M4st1f-2ObQs9k57pkAIvJ_uebLUe5PVy9R9E&usqp=CAI&s", "type": "news"}, "247": {"title": "Ray Bobbitt, Bill Duffy, Robert Bobb, Alan Dones, Loop Capital: Black Developer Group Bidding $92 Million ...", "snippet": "The AASEG Team is excited to work with the City of Oakland to develop ... \nbath and body works coupon, League of Women Voters of Berkeley, ...", "uploaded": "3 days ago", "url": "https://oaklandnewsnow.com/ray-bobbitt-bill-duffy-robert-bobb-alan-dones-loop-capital-black-developer-group-bidding-92-million-for-oakland-coliseum/u-s-news/07/10/2020/63007/", "thumbnail": "https://encrypted-tbn0.gstatic.com/images?q=tbn:ANd9GcSsw12CUm8HjlBWQNFfw67jIn1zyP3x74W3AhGi0-y3EGE9D4z-vx_HjEw&usqp=CAI&s", "type": "news"}, "248": {"title": "48 New Candles From Bath & Body Works That'll Turn Your Home Into a Summer Oasis", "snippet": "48 New Candles From Bath & Body Works That'll Turn Your Home Into a Summer \nOasis \u00b7 Waikiki Beach Coconut 3-Wick Candle \u00b7 White Surf 3- ...", "uploaded": "May 17, 2020", "url": "https://www.popsugar.com/home/best-summer-bath-body-works-candles-47469900", "thumbnail": "https://encrypted-tbn0.gstatic.com/images?q=tbn:ANd9GcRFBxEZZyVVJT1PWeqm7RMcMZzbQ7jP5HgqV4wtM4JljLHzsm4OyCTIT_w&usqp=CAI&s", "type": "news"}, "249": {"title": "Bath and Body Works Employee Investigated After Cursing at ...", "snippet": "A Bath and Body Works employee is out of work after an incident involving a \npro-Trump customer. A viral video taken at the Bath and Body ...", "uploaded": "Jul 13, 2020", "url": "https://www.distractify.com/p/bath-body-works-trump-customer", "thumbnail": "https://encrypted-tbn0.gstatic.com/images?q=tbn:ANd9GcTvgmiRD1UZqEilqORXwlf8MnmFC5WxeSwquq_Q5Ty055i9gKX4nGldZdE&usqp=CAI&s", "type": "news"}, "250": {"title": "Bath and Body Works to open Friday | News", "snippet": "Bath and Body Works labels itself as America's Favorite Fragrance shop and \nwill bring all of its famous fragrances to the Porterville store.", "uploaded": "Feb 5, 2020", "url": "https://www.recorderonline.com/news/bath-and-body-works-to-open-friday/article_37456c84-4840-11ea-b08c-f74ac4a14e8d.html", "thumbnail": "https://encrypted-tbn0.gstatic.com/images?q=tbn:ANd9GcRanHn7r6a5c5VPc49T53gVPNhdj7YOOZVGl7prpozzpi6x1q3QYEnMsp0&usqp=CAI&s", "type": "news"}, "251": {"title": "Affidavit: Suspect fled Bath & Body Works with over $800 in candles", "snippet": "Affidavit: Suspect fled Bath & Body Works with over $800 in candles. A \nwoman is facing charges after police say she stole merchandise from a ...", "uploaded": "Feb 11, 2020", "url": "https://www.wsfa.com/2020/02/11/affidavit-suspect-fled-bath-body-works-with-over-candles/", "thumbnail": "https://encrypted-tbn0.gstatic.com/images?q=tbn:ANd9GcRc3arvb-J65DsOoqlCDHOv7-sSan8PBLQAiYh-qTgoQ8VClmZwDWRjkkc&usqp=CAI&s", "type": "news"}, "252": {"title": "It\u2019s Never Too Early to Shop Bath & Body Works\u2019 Halloween Goods", "snippet": "As always with Bath & Body Works launches, there are single and 3-wick \ncandles, Wallflower fragrance plugs, hand soap, and candle holders.", "uploaded": "Aug 5, 2020", "url": "https://stylecaster.com/beauty/bath-body-works-halloween-2020/", "thumbnail": "https://encrypted-tbn0.gstatic.com/images?q=tbn:ANd9GcRYo6vVSTDQF9cIHRKdPQkOb7GOdS1Inec2EWZqO_nZR_uA4IP3UZYpito&usqp=CAI&s", "type": "news"}, "253": {"title": "Bath & Body Works: 75% off Semi-Annual Sale going on now!", "snippet": "20% off coupon: Bath & Body Works e-mailed a coupon to those subscribed to \ntheir e-mails on Dec. 25. The coupon is only valid in stores and is ...", "uploaded": "Dec 27, 2019", "url": "https://www.wral.com/bath-body-works-75-off-semi-annual-sale-going-on-now/18848875/", "thumbnail": "https://encrypted-tbn0.gstatic.com/images?q=tbn:ANd9GcQXuEJPKI3HrsVs_kEqckpk0YiU4-0u2QTyvzAt4lJ3EaKhwRCycpVGYts&usqp=CAI&s", "type": "news"}, "254": {"title": "Can L Brands Turn Bath & Body Works Into a Growth Business?", "snippet": "Bath & Body Works has pretty much been the only thing that has grown for L \nBrands, reporting same-store sales growth for the past few years ...", "uploaded": "Apr 27, 2020", "url": "https://www.fool.com/investing/2020/04/27/can-l-brands-turn-bath-body-works-into-a-growth-bu.aspx", "thumbnail": "https://encrypted-tbn0.gstatic.com/images?q=tbn:ANd9GcQ72kxzAPHHirDFOi3dB5AEMzN5jmR_YhKl4PXLUf-l8aKxFVl-v3bFfJ0&usqp=CAI&s", "type": "news"}, "255": {"title": "Bath & Body Works to Close 50 Stores, Reports Say", "snippet": "The owner of a popular bath and beauty store chain that has a location in \nthe Promenade Shops at Saucon Valley has announced that it will ...", "uploaded": "May 21, 2020", "url": "https://sauconsource.com/2020/05/21/bath-body-works-to-close-50-stores-reports-say/", "thumbnail": "https://encrypted-tbn0.gstatic.com/images?q=tbn:ANd9GcQUX0PI_LJDQ4A7M95upAJZ0Z2uS2Ia1aqUHf1otUFL77K62r-b_CCtGYA&usqp=CAI&s", "type": "news"}, "256": {"title": "Victoria's Secret, Bath & Body Works Closing Close To 300 ...", "snippet": "L Brands announced it plans to close nearly 250 Victoria's Secret stores \nand 50 Bath & Body Works locations in the United States and Canada.", "uploaded": "May 25, 2020", "url": "https://patch.com/alabama/birmingham-al/victoria-s-secret-bath-body-works-closing-close-300-stores", "thumbnail": "https://encrypted-tbn0.gstatic.com/images?q=tbn:ANd9GcQ8PFGttV75dSXv_815-xNzDMNDOUmnCB3qftkgLIqVZRiA3ZH2lFIc_g&usqp=CAI&s", "type": "news"}, "257": {"title": "Live Commentary - Exeter vs Bath | 10 Oct 2020", "snippet": "It just doesn't work like that.\" ... This week's guest on the Will \nGreenwood podcast was Bath and England flanker Sam Underhill. ... match \nagainst Worcester in response to fierce criticism of the league's governing \nbody.", "uploaded": "1 day ago", "url": "https://www.skysports.com/rugby-union/exeter-vs-bath/live/97017", "thumbnail": "data:image/png;base64,iVBORw0KGgoAAAANSUhEUgAAABAAAAAQCAMAAAAoLQ9TAAAABlBMVEUAJnLqAhpB8cXyAAAAEUlEQVQYlWNggAJGKGAY2QIAQxAAgT5YJk0AAAAASUVORK5CYII=", "type": "news"}, "258": {"title": "Bath & Body Works Debuts Festive Fall Collection with Candles, Hand Soap, Hand Sanitizer, and More", "snippet": "Bath & Body Works Debuts Festive Fall Collection with Candles, Hand Soap, \nHand Sanitizer, and More. Catch us washing our hands with Candy ...", "uploaded": "1 month ago", "url": "https://www.southernliving.com/halloween/bath-and-body-works-halloween-collection", "thumbnail": "https://encrypted-tbn0.gstatic.com/images?q=tbn:ANd9GcSsk1cY6W9BjO8EFViizyrc2OBDmRNUMVpZXNwujHgpCOCpwrmbYzcUZmM&usqp=CAI&s", "type": "news"}, "259": {"title": "Our Endorsement: Time for change in U.S. Senate", "snippet": "... is better suited to a legislative body where progress is made in a \nseries of ... Council that represents Bath Iron Works unions endorses \nGideon.", "uploaded": "8 hours ago", "url": "https://www.pressherald.com/2020/10/11/our-endorsement-time-for-change-in-us-senate/", "thumbnail": "https://encrypted-tbn0.gstatic.com/images?q=tbn:ANd9GcQ4gusgbUP1qBiBJdPZstf50DC7QeB1VkZ6ZF0jLsTu780bLjuR-gDsEJw&usqp=CAI&s", "type": "news"}, "260": {"title": "Bath & Body Works\u2019 Semi-Annual Sale Is On and Includes New Scents", "snippet": "You don't have to drop a ton of money to update your space with 3-wick \ncandles, fragrance mists, body lotion and shower gel in iconic as well \nas ...", "uploaded": "Jun 22, 2020", "url": "https://stylecaster.com/beauty/bath-body-works-semi-annual-sale-2020/", "thumbnail": "https://encrypted-tbn0.gstatic.com/images?q=tbn:ANd9GcR6WLv0Lp2fbERbEQF0aYaWQnZHqqfBSYsTBpUHu9I3kdA1AbILfaNxHOM&usqp=CAI&s", "type": "news"}, "261": {"title": "Bath & Body Works Just Announced Its Semi-Annual Sale \u2014 & Products Are 75% Off", "snippet": "Bath & Body Works just announced its last (and largest) semi-annual sale of \nthe year will be on December 26 with select clearance items up to ...", "uploaded": "Dec 24, 2019", "url": "https://www.refinery29.com/en-us/2019/12/9090397/bath-and-body-works-semi-annual-sale-2019", "thumbnail": "https://encrypted-tbn0.gstatic.com/images?q=tbn:ANd9GcSd0JWRFxumeHHYHLLwUUggT57L840Mtp813peyuA_fz5zKHZskGd6TFl4&usqp=CAI&s", "type": "news"}, "262": {"title": "Best Bath & Body Works Candle Scents, According to Reviews", "snippet": "Photo : Bath & Body Works. Eucalyptus Spearmint. Rating: 4.9 stars, after \n755 reviews. Smells like: Eucalyptus and spearmint. Reviewers love the ...", "uploaded": "Jun 24, 2020", "url": "https://www.sheknows.com/living/slideshow/2271954/best-bath-and-body-works-candles/", "thumbnail": "https://encrypted-tbn0.gstatic.com/images?q=tbn:ANd9GcQAS5snzf-WK05vw6IrfQSBfwVtbGyw9kON9dA_Pq23njLCap61XOseTb0&usqp=CAI&s", "type": "news"}, "263": {"title": "May Is About to Be Lit: Bath & Body Works Released All of Its Spring Candle Scents!", "snippet": "May Is About to Be Lit: Bath & Body Works Released All of Its Spring Candle \nScents! As POPSUGAR editors, we independently select and write ...", "uploaded": "Apr 23, 2020", "url": "https://www.popsugar.com/home/new-spring-candles-from-bath-and-body-works-47416422", "thumbnail": "https://encrypted-tbn0.gstatic.com/images?q=tbn:ANd9GcRNeUOiQ6xuBeycggWeaC8vMKqb-1xLCu3PEe-z_2aqi_xAHxc0L-SHK6c&usqp=CAI&s", "type": "news"}, "264": {"title": "Bath & Body Works donating $1 million to National Urban League, YMCA", "snippet": "COLUMBUS, Ohio (WSYX/WTTE) \u2014 Columbus-based Bath & Body Works announced \nWednesday it will be donating at least $1 million to fund ...", "uploaded": "Jun 17, 2020", "url": "http://abc6onyourside.com/news/local/bath-body-works-donating-1-million-to-national-urban-league-ymca", "thumbnail": "https://encrypted-tbn0.gstatic.com/images?q=tbn:ANd9GcTmtD-QVzfEOuXKuOVlCYN5dmqkC9X4ZBmsc8UM-KbHPnKVmhh1pbDudhw&usqp=CAI&s", "type": "news"}, "265": {"title": "Bath and Body Works coming to Fort Worth's Alliance Town ...", "snippet": "A Bath and Body Works at Alliance Town Center will open at the site of the \nformer Dressbarn in 2020. (Ian Pribanic/Community Impact ...", "uploaded": "Mar 6, 2020", "url": "https://communityimpact.com/dallas-fort-worth/keller-roanoke-northeast-fort-worth/impacts/2020/03/06/bath-and-body-works-coming-to-fort-worths-alliance-town-center/", "thumbnail": "https://encrypted-tbn0.gstatic.com/images?q=tbn:ANd9GcR3N4VNELjy8vnmpm3PjAPtx1cmkoU3YS3016l0OfiwYuKbjMlHNhu0I_g&usqp=CAI&s", "type": "news"}, "266": {"title": "Bath & Body Works tossed from Phillipsburg Mall. Here\u2019s the deal being offered to patrons.", "snippet": "Bath & Body Works tossed from Phillipsburg Mall. Here's the deal being \noffered to patrons. Updated Feb 25, 2020; Posted Feb 24, 2020.", "uploaded": "Feb 24, 2020", "url": "https://www.lehighvalleylive.com/business/2020/02/bath-body-works-tossed-from-phillipsburg-mall-heres-the-deal-being-offered-to-patrons.html", "thumbnail": "https://encrypted-tbn0.gstatic.com/images?q=tbn:ANd9GcToXj_3fopzeN-Zj0Z4HnlgTxsJfyT9sdiKdJRICW8sCRzWZc45ZmRP8Qc&usqp=CAI&s", "type": "news"}, "267": {"title": "L Brands confirms sale of Victoria's Secret stake for $525 million, making Bath & Body Works a standalone company", "snippet": "As a result of the deal, Bath & Body Works, another L Brands beauty and \nfragrance brand, will be a standalone company. When the transaction ...", "uploaded": "Feb 20, 2020", "url": "https://www.marketwatch.com/story/l-brands-confirms-sale-of-victorias-secret-stake-for-525-million-making-bath-body-works-a-standalone-company-2020-02-20", "thumbnail": "https://encrypted-tbn0.gstatic.com/images?q=tbn:ANd9GcRMGOiQWWSU41SiSDZZ3HVjce8lYg3R0KpNklL80shg0rsH9hVN6cira-g&usqp=CAI&s", "type": "news"}, "268": {"title": "Get Ready: Bath & Body Works\u2019 Fall Candles Include So Many Different Pumpkin Scents", "snippet": "Image: Bath & Body Works. Sweet Cinnamon Pumpkin 3-Wick Candle. With warm \ncinnamon, fresh ground clove, vanilla cream brown sugar and ...", "uploaded": "Jul 21, 2020", "url": "https://stylecaster.com/beauty/bath-body-works-fall-candles-2020/", "thumbnail": "https://encrypted-tbn0.gstatic.com/images?q=tbn:ANd9GcRfEhSTwXm80m4QqXmfdQHy5j2bOnQUD8Lh0coMkBcvcL2Fz9Q_vOW-bxQ&usqp=CAI&s", "type": "news"}, "269": {"title": "Despite sales plummet, L Brands beats expectations in Q2", "snippet": "The company is working with twice the fulfillment centers this year as it \nwas last year, Meslow said. Bath & Body Works has been selling like the ...", "uploaded": "1 month ago", "url": "https://www.bizjournals.com/columbus/news/2020/08/20/victorias-secret-bath-body-works-take-a-pandem.html", "thumbnail": "https://encrypted-tbn0.gstatic.com/images?q=tbn:ANd9GcQwXzG6mMsgqVDYzA1uce5ZkOPM23MLGwnptUuJsi-nYd2CxfgQ7BGOa_Q&usqp=CAI&s", "type": "news"}, "270": {"title": "Bath & Body Works First Ever Body Care Day Is Your One ...", "snippet": "13, 2019 /PRNewswire/ -- With only 11 shopping days until Christmas, \nAmerica's favorite fragrance retailer, Bath & Body Works\u00ae, has ...", "uploaded": "Dec 13, 2019", "url": "https://www.prnewswire.com/news-releases/bath--body-works-first-ever-body-care-day-is-your-one-stop-shop-for-checking-every-gift-off-your-list-300973629.html", "thumbnail": "https://encrypted-tbn0.gstatic.com/images?q=tbn:ANd9GcSigmzkSY3nEJVgMC0rWky6qLkkAA-BkiWM6sm4osU&usqp=CAI&s", "type": "news"}, "271": {"title": "10 Best Summer Candles to Buy in 2020, According to Our Candle Correspondent", "snippet": "For me, that means a seasonal candle\u2014and popular brands like Bath & Body \nWorks, Votivo, and Diptyque have stepped up to the plate, ...", "uploaded": "May 22, 2020", "url": "https://www.prevention.com/life/g32643025/best-summer-candles/", "thumbnail": "https://encrypted-tbn0.gstatic.com/images?q=tbn:ANd9GcSEpK6bRyMCxgf-SIZ6J3BeuK2B76kgm-TLFTsvKlh4TbdyEbefA9pYIu8&usqp=CAI&s", "type": "news"}, "272": {"title": "10 Bath & Body Works Candles That Are Just Like Your ...", "snippet": "These New Bath & Body Works Candles Smell Just Like Your Fave Nostalgic \nScents. Jeff Greenberg/Universal Images Group/Getty Images. By ...", "uploaded": "Apr 24, 2020", "url": "https://www.bustle.com/p/10-bath-body-works-candles-that-are-just-like-your-favorite-nostalgic-scents-22817538", "thumbnail": "https://encrypted-tbn0.gstatic.com/images?q=tbn:ANd9GcRmeeW0TVGkExLfWGGkrLbhPB8tysaNJvh6nHbKx1Xls0WqUTmj1554GVQ&usqp=CAI&s", "type": "news"}, "273": {"title": "Study finds American voters don't hate ambitious women", "snippet": "Despite the vast body of literature on voter behavior, Saha and her \nco-author, Ana ... Ph.D. '16, assistant professor at the University of \nBath, say it's the first study of ... The pair's work builds on several \nstudies done by Harvard ...", "uploaded": "4 days ago", "url": "https://news.harvard.edu/gazette/story/2020/10/study-finds-american-voters-dont-hate-ambitious-women/", "thumbnail": "https://encrypted-tbn0.gstatic.com/images?q=tbn:ANd9GcSwmNvP3lKE246p_UPqTwiroBdshDqZOZ3ndlhsV53O5lI4SrSnJNVx160&usqp=CAI&s", "type": "news"}, "274": {"title": "Pregnant teen and driver suspects in string of Bath & Body Works thefts after Mid-Bay Bridge crash", "snippet": "A traffic crash on the Mid-Bay Bridge on Thursday lead to the discovery of \n$2,000 worth of Bath & Body Works items that may have been stolen.", "uploaded": "1 month ago", "url": "https://www.nwfdailynews.com/story/news/2020/09/04/crash-leads-2-000-worth-possible-theft-bath-body-works/5718478002/", "thumbnail": "https://encrypted-tbn0.gstatic.com/images?q=tbn:ANd9GcQqsUO1zo9OYMKprZTwn1b2WqXnVAipuLWqGNUGEOIlVZJXn75f8C_2cCg&usqp=CAI&s", "type": "news"}, "275": {"title": "Bath & Body Works' Annual Candle Day Returns For A Sixth ...", "snippet": "COLUMBUS, Ohio, Dec. 6, 2019 /PRNewswire/ -- America's favorite fragrance \nretailer and candle maker, Bath & Body Works\u00ae, will celebrate its ...", "uploaded": "Dec 6, 2019", "url": "https://www.prnewswire.com/news-releases/bath--body-works-annual-candle-day-returns-for-a-sixth-year-300970442.html", "thumbnail": "https://encrypted-tbn0.gstatic.com/images?q=tbn:ANd9GcS5vy6LHOdAvZfgq7PSS_Ig87EPK1lizsPpWRGnvrP2ALa-JV-UkWNGDmc&usqp=CAI&s", "type": "news"}, "276": {"title": "What analysts think of L Brands as it works to split Victoria's Secret and Bath & Body Works", "snippet": "\"Plans to separate Bath & Body Works (BBW) from the lagging VS are intact, \nbut how the separation takes place is largely to be determined,\" ...", "uploaded": "Jun 8, 2020", "url": "https://www.bizjournals.com/columbus/news/2020/06/08/what-analysts-think-of-the-future-for-l-brands.html", "thumbnail": "https://encrypted-tbn0.gstatic.com/images?q=tbn:ANd9GcRmr-oOjNx8S2wTqm_Y9DF2UKe_2ZEgKt6kHrpWYo8xFzDVKe1nrGQhH5np&usqp=CAI&s", "type": "news"}, "277": {"title": "Bath & Body Works donates hand sanitizer to Columbus Police amid coronavirus pandemic", "snippet": "As such, they need hand sanitizer as a precaution against coronavirus. \nColumbus Police officers gave thanks to Bath & Body Works after the ...", "uploaded": "Mar 24, 2020", "url": "http://abc6onyourside.com/news/local/bath-body-works-donates-hand-sanitizer-to-columbus-police-amid-coronavirus-pandemic", "thumbnail": "https://encrypted-tbn0.gstatic.com/images?q=tbn:ANd9GcSPC9DkUTxJ8N3m2gHOEg-pswuo1FDrqskOdNphb5DKIolkrD_rfPEZgoA&usqp=CAI&s", "type": "news"}, "278": {"title": "These New Spring Candles From Bath & Body Works and ...", "snippet": "A Bath & Body Works favorite, Fresh Cut Lilacs is back for spring 2020. How \ncould it not, when one reviewer says it \"smells identical to lilacs, ...", "uploaded": "Mar 11, 2020", "url": "https://www.prevention.com/life/g31358349/best-spring-candles/", "thumbnail": "https://encrypted-tbn0.gstatic.com/images?q=tbn:ANd9GcQ1DZWlIvhSJVXg2KQqjUWXpkmJ_FDuTdnfLopBOy5C1H5q5QCe6CgA4As&usqp=CAI&s", "type": "news"}, "279": {"title": "Bath & Body Works: All 3-Wick Candles only $11.95 (reg. $24.50)", "snippet": "$24.50) at Bath & Body Works right now! They have some wonderful new fall \nand winter scents available. The sale is valid online and in stores ...", "uploaded": "Aug 13, 2020", "url": "https://www.wral.com/coronavirus/bath-body-works-all-3-wick-candles-only-11-95-reg-24-50/19233398/", "thumbnail": "https://encrypted-tbn0.gstatic.com/images?q=tbn:ANd9GcTQ571bzJqQYeSjiyi4uDhh5JklVrZbnhoxjjGXQdbKmq1MW39t_SG-EN4&usqp=CAI&s", "type": "news"}, "280": {"title": "New lawsuits filed on Bath & Body Works, Domino's Pizza ...", "snippet": "BUFFALO, N.Y. \u2014 Bath & Body Works in Walden Galleria in Buffalo is behind \non rent, according to a lawsuit. The suit was filed earlier this ...", "uploaded": "1 month ago", "url": "https://www.wgrz.com/article/news/health/coronavirus/new-lawsuits-filed-on-bath-body-works-dominos-pizza-operators-and-a-pair-of-contractors/71-57c74be0-2ba2-4ebd-ad1f-aeceeab0abb4", "thumbnail": "https://encrypted-tbn0.gstatic.com/images?q=tbn:ANd9GcSTTvWgyy6cB0-sxdBQH9GGmKpU50fkC8htU9pMNVb336Y8CFRv9EcBlbFp&usqp=CAI&s", "type": "news"}, "281": {"title": "Bath & Body Works Extended Their Semi-Annual Sale: Here\u2019s What We\u2019re Shopping", "snippet": "Image: Bath & Body Works. One of our favorite scents ever, Midnight blends \ncedar leaf, amber musk, and black pepper. Midnight Body Lotion ...", "uploaded": "Jul 16, 2020", "url": "https://www.sheknows.com/living/articles/2287987/bath-and-body-works-semi-annual-sale-extended/", "thumbnail": "https://encrypted-tbn0.gstatic.com/images?q=tbn:ANd9GcRhT0tCCJYKzcgMCmOMiE2TONxI8X3TcQYI-p5BGB265mjQcI5m35BKS_s&usqp=CAI&s", "type": "news"}, "282": {"title": "Bath & Body Works annual Candle Day sale returns Saturday with $9.50 three-wick candles", "snippet": "Dec. 7 is the brand's sixth-annual made-up holiday, which Bath & Body \nWorks' calls its \"biggest event of the season and the most highly ...", "uploaded": "Dec 6, 2019", "url": "https://www.usatoday.com/story/money/2019/12/06/bath-body-works-candle-day-sale-returns-saturday/4357953002/", "thumbnail": "https://encrypted-tbn0.gstatic.com/images?q=tbn:ANd9GcQqsUO1zo9OYMKprZTwn1b2WqXnVAipuLWqGNUGEOIlVZJXn75f8C_2cCg&usqp=CAI&s", "type": "news"}, "283": {"title": "Bath & Body Works opens at Mercer County shopping center", "snippet": "The shop also houses White Barn Candle Co., which is Bath & Body Works' \nsecondary brand. Mercer Mall is located at 3357 Brunswick Pike in ...", "uploaded": "Jan 31, 2020", "url": "https://www.nj.com/business/2020/01/bath-body-works-opens-at-mercer-county-shopping-center.html", "thumbnail": "https://encrypted-tbn0.gstatic.com/images?q=tbn:ANd9GcQTfrZ19-NuZhcmWqAzyMgqH-DIgCs8B4w9KdlgrVwkEquk-Mlcsgwg6SY&usqp=CAI&s", "type": "news"}, "284": {"title": "L Brands stock soars 8.5% after upgrade on strength of Bath & Body Works though Victoria's Secret still a question", "snippet": "\"Every year, skeptics doubt the sustainability of this concept but Bath & \nBody Works has consistently exceeded expectations and now ...", "uploaded": "Jan 3, 2020", "url": "https://www.marketwatch.com/story/l-brands-stock-soars-85-after-upgrade-on-strength-of-bath-body-works-though-victorias-secret-still-a-question-2020-01-03", "thumbnail": "https://encrypted-tbn0.gstatic.com/images?q=tbn:ANd9GcRMGOiQWWSU41SiSDZZ3HVjce8lYg3R0KpNklL80shg0rsH9hVN6cira-g&usqp=CAI&s", "type": "news"}, "285": {"title": "The Bath & Body Works Halloween Collection Is Here!", "snippet": "As a girl who LOVES fall, I am very excited about this! The Bath and Body \nWorks Halloween/Fall Collection is officially out and some of the stuff ...", "uploaded": "Aug 15, 2019", "url": "https://www.radio.com/big985country/blogs/liz/bath-body-works-halloween-collection-here", "thumbnail": "https://encrypted-tbn0.gstatic.com/images?q=tbn:ANd9GcT4YlK1OHy3owFZnnjaux2WvVxCFSol_iW6TEj7N2teH6cloOrBT2KLw5w&usqp=CAI&s", "type": "news"}, "286": {"title": "Bath & Body Works' owner could see sales of hand sanitizer and soap rise as deadly coronavirus spreads", "snippet": "Bath & Body Works' owner could see sales of hand sanitizer and soap rise as \ndeadly coronavirus spreads. Published Mon, Jan 27 20201:18 PM ...", "uploaded": "Jan 27, 2020", "url": "https://www.cnbc.com/2020/01/27/bath-body-works-could-see-soap-sales-surge-as-coronavirus-spreads.html", "thumbnail": "https://encrypted-tbn0.gstatic.com/images?q=tbn:ANd9GcQllA95I6Wu2RzGcc7uD2nlRBAqUduaVHPq8BFtcL_pqaa93T9kP83C9U8&usqp=CAI&s", "type": "news"}, "287": {"title": "Bath and Body Works to open at Metro Crossing in spring", "snippet": "Bath & Body Works, which is moving from the recently closed Mall of the \nBluffs, will open at Metro Crossing in the spring. Staff photo/Joe Shearer.", "uploaded": "Jan 3, 2020", "url": "https://nonpareilonline.com/business/bath-and-body-works-to-open-at-metro-crossing-in-spring/article_63cf5f9c-2e75-11ea-831d-bf38bcb3fc5f.html", "thumbnail": "https://encrypted-tbn0.gstatic.com/images?q=tbn:ANd9GcSAmFeu6YXPRXmE0hX0CBSX-mIacw5blDtFZ0dTP8M&usqp=CAI&s", "type": "news"}, "288": {"title": "Bath & Body Works to open Pflugerville storefront in 2020", "snippet": "A Bath & Body Works is set to open in Pflugerville's Stone Hill Town Center \nin March 2020, according signage posted on the storefront. Located ...", "uploaded": "Dec 9, 2019", "url": "https://communityimpact.com/austin/round-rock-pflugerville-hutto/impacts/2019/12/09/bath-body-works-to-open-pflugerville-storefront-in-2020/", "thumbnail": "https://encrypted-tbn0.gstatic.com/images?q=tbn:ANd9GcRB__5-NAqjaP3Ktn1YW58GjZk2UWJ4eBT7paQzMIVzB64F3znO8tLXUWA&usqp=CAI&s", "type": "news"}, "289": {"title": "Two Ohio Bath and Body Works store reopening amid stay-at -home order", "snippet": "<p>Two Ohio Bath and Body Works stores, including one in Lewis Center, have \nreopened amid the state's stay-at-home order. (WSYX/WTTE) ...", "uploaded": "Apr 3, 2020", "url": "http://abc6onyourside.com/news/local/two-ohio-bath-and-body-works-store-reopening-amid-stay-at-home-order", "thumbnail": "https://encrypted-tbn0.gstatic.com/images?q=tbn:ANd9GcR56PYEQyJc2ca-ec47k1RbYzwbR9-pYXqlwUZ-48pHjFq0bz-6hUwokJk&usqp=CAI&s", "type": "news"}, "290": {"title": "Bath & Body Works thrives while other mall retailers struggle", "snippet": "There is only one reason Abigail Burt goes to the mall anymore: to smell \nthe candles at Bath & Body Works. The 21-year-old college student ...", "uploaded": "Jan 19, 2020", "url": "https://www.dispatch.com/business/20200119/bath--body-works-thrives-while-other-mall-retailers-struggle", "thumbnail": "https://encrypted-tbn0.gstatic.com/images?q=tbn:ANd9GcQ13cKhYfFpNLpuIHQFJ3OxdpSq1ilUm2fl9AFzL15HRnwHQuAgr3FlBHo&usqp=CAI&s", "type": "news"}, "291": {"title": "Local flower farm getting recognition from collaboration with Bath and Body Works", "snippet": "Fodor Tree Farm is doing a series of videos for Bath and Body Works' social \nmedia outlet. The videos feature a Do-it-Yourself build your ...", "uploaded": "Apr 30, 2020", "url": "https://www.wkbn.com/news/local-news/local-flower-farm-getting-recognition-from-collaboration-with-bath-and-body-works/", "thumbnail": "https://encrypted-tbn0.gstatic.com/images?q=tbn:ANd9GcTKoZfmWd-BAqTAKHJsxf-oUnJPBDTNYc5jlxATFXIKTsG2MtXUWAYZcOs&usqp=CAI&s", "type": "news"}, "292": {"title": "Bath & Body Works Semi-Annual sale is underway with deals up to 75% off", "snippet": "CLEVELAND (WJW) \u2014 In case Santa didn't bring you every body care item or \nfragrance on your wishlist, Bath & Body Works is here to help!", "uploaded": "Dec 26, 2019", "url": "https://fox8.com/news/bath-body-works-semi-annual-sale-is-underway-with-deals-up-to-75-off/", "thumbnail": "https://encrypted-tbn0.gstatic.com/images?q=tbn:ANd9GcRdP-Zo50JlihRpxj06yIplNAIokvRs2f56DoeZ1X01Lo7ugnk0MJhI_6M&usqp=CAI&s", "type": "news"}, "293": {"title": "All Things Festive and Fall: Our Favorite October FINDS", "snippet": "Find the bath salts for $60, the hand and body soap for $40, and the ... To \ndo after work: Light a candle, dim the lights and kick back in the tub.", "uploaded": "5 days ago", "url": "https://styleblueprint.com/memphis/everyday/october-finds-memphis/", "thumbnail": "https://encrypted-tbn0.gstatic.com/images?q=tbn:ANd9GcQIiaFTwJaMIh6-YTbVtkMMclZ6nTdaomCk2At3VsO2bf_a6NDlpayaibU&usqp=CAI&s", "type": "news"}, "294": {"title": "Bath & Body Works - Home | Facebook", "snippet": "", "uploaded": "", "thumbnail": "data:image/jpeg;base64,/9j/4AAQSkZJRgABAQAAAQABAAD/2wCEAAkGBwgHBgkIBwgKCgkLDRYPDQwMDRsUFRAWIB0iIiAdHx8kKDQsJCYxJx8fLT0tMTU3Ojo6Iys/RD84QzQ5OjcBCgoKDQwNGg8PGjclHyU3Nzc3Nzc3Nzc3Nzc3Nzc3Nzc3Nzc3Nzc3Nzc3Nzc3Nzc3Nzc3Nzc3Nzc3Nzc3Nzc3N//AABEIAEEAQQMBIgACEQEDEQH/xAAbAAACAwEBAQAAAAAAAAAAAAAFBgAEBwEDAv/EAD8QAAECBAMEBQcJCQAAAAAAAAECAwAEBRESITETQVFhBhQicYEyNFORkqGxByM2QlSiwdHhFRdydILC0vDx/8QAGgEBAAMBAQEAAAAAAAAAAAAABAEDBQIABv/EACYRAAICAQMDBAMBAAAAAAAAAAECAAMREiExBBMyM0FRcRRTwQX/2gAMAwEAAhEDEQA/AFwI+fS6s2Q3ew4kafhHmQpKQgXAuQbqvlyHjHrTm3usuFbcu4ygYiHXcHZ0vkQSR466R9zycDaX20pLLirp2awsG2VrjXO/qjH04h1UYy0q0+VlagpUu66UL1xptmeGem6GRFFpLdM6p1RpYK8W1OasVrajQWytzJ1zhRE4uUeC2tg8pHlKWLgHhnYwSlukT808mXclg3iJF0qySLH33tFqq3zOVyGxA7jUtKPuBlaXElWRFshrb1awTao8w/L9bl0pdQVEJTfygNCIJydAps031qZW8ta3VLDbZAFidO+GF1iWp9DLSJNzCjLCklagDoeeZz5d2dVj74U7xFNdZbDxRmqQ9Jyxfcc7ayCSCLJB/WKzTSnkpSV4baEb/GGSv1GXLOzfcl1PO2BYYGOwGgG7xv6oCzzSnZYPps1hGYtiPKIUk8xV/RZXWm2BxPP9nu/aGo5FXrrvpl+0YkdbzPll4tuJS072VFRuLHL1f9i5RaO9V5kSTYd6m2oWQDa5tutoTckwHmXSHULKD2iMQCu0d2u6Nr6F0aVplMamGmi2uYbS4rH5SUkXAi2qprDpG0uor1eXAi3JfJZL9WxVedWMJJCZZIFuZJBufCPic+TmSalzMUhyaU6gkpDziQlXuHGNEl5pUw8oW7A04x6TL0ulGB2wCsrW/KNMUKBjEQaQDpI3md0uj1CRpzaVsspcxG4xpJ8Dprzhe6U9IG6MkNTF3X3CUloZ4OJUNd+m+NamZeWXK5EBIuQbwh9POjktXqTtJdQM/KAlpYsSoalB7xpz8YO/Q1klhmeatcalztM6bqMk3M7d19ovOi5DSLBIAvpugyh9malA4282WFDMj8YU5elzUyxtZNlTqTcO4MykcCNd8fDMkkG4xEKviJRa+mUEatSMAy1f9ArsVhe9M9O77BiRU6qPQ/ejkc6B8yn8wfrELpakpiaYlZByYIdeSXgRkATbXCOJjfXXGQwGlEJx5DdlGEUB+XanVBKDt8ik4TYWOYKu+NcnJnbNy8w0btqTcHhe0O6PBJzPdKO42kmHW2Qy2QhV753MDahtCoHCpQtuF4iZtSGEC+iRFB6sKU4EpbSbmwzh6hsxlKWFyw3l5/EJMJAucGkAGA5tXDgUBlqLcYIT1VCMkp05wJfnnG1qQtvATY5ndxjsasSAbO223MV6NImSrdRZYbslbpcSB37ueeluHdHekkky3Qp6abbS0vrKXUdnVRslWXPX3wLq9SLE1MuJzfBu0k3GL1dx9YiuamJuxeWcWFRG2PYQrCbFRzJsbHvSOEfN2q3fJ9szOasQRt18vY/WJHntGvtX3Ef5xIuwZXpaFG3m5ScSHV2TbtG9wDvHHUwVo3Tl+nzr0pNJU7JFQLZA7SOOW9J15c4HOyjToW02kJUnyE63tryzim1T1KKW2GlPTCySlKRcq7hqRaJqfScjmercqcia/L1WVm5RLyF2SrwimAzttqh9KkJzAJ0hDpyZqUkdi+pxhxF7IN0kDuMfJqj7UuoLViWreE6xoV9TtvNdCVUlTjMa6pMAtrVtgncIFyFekGiqVqykLamFBBmEmzkudyk8TplvhJcnp+rlxtDymg3cWSmwPjFiSoyFypUUfOKGEknO54GOL+qB2HIkA2ugVeIV6T0p5ipS8rNqTsJnzeaaVdDwJsCk+OadfdepW6CijIQ7KhRQ582MahYqsSRxvaxtbdHaRXnKW/MUmqyq56iKWD1a3baIyDjROisr8zlDjXqLVq71eVZfkTRVWdafcaUheMfVcBzSux0yBHqgRrfWpTxhcKc5G8zPE56AfdjkPv7vJn7dI+wv8o7CNB+JPbeBR58nuX8YvdEfpV/Q78TEiQSn1BBU8j7h/ph5se8/Ewku6N95+ESJDG8pre0GdGvO5jwhmlvrf7uiRIG/qmXdN6QgVv6bS/8AMM/2Rrbnk17+KW/GJEhaeMPV5t9/2CYkSJER8//Z", "url": "https://www.facebook.com/bathandbodyworks/", "type": "video"}, "295": {"title": "The enduring fan base that boosts Bath & Body Works | Retail ...", "snippet": "", "uploaded": "", "thumbnail": "data:image/jpeg;base64,/9j/4AAQSkZJRgABAQAAAQABAAD/2wCEAAkGBwgHBgkIBwgKCgkLDRYPDQwMDRsUFRAWIB0iIiAdHx8kKDQsJCYxJx8fLT0tMTU3Ojo6Iys/RD84QzQ5OjcBCgoKDQwNGg8PGjclHyU3Nzc3Nzc3Nzc3Nzc3Nzc3Nzc3Nzc3Nzc3Nzc3Nzc3Nzc3Nzc3Nzc3Nzc3Nzc3Nzc3N//AABEIAEEAdAMBIgACEQEDEQH/xAAbAAACAgMBAAAAAAAAAAAAAAAEBgAFAgMHAf/EADsQAAIBAwMBBgMECQMFAAAAAAECAwAEEQUSITEGEyJBUWEUMpEjM3GhNDVCUnJzgbHhBxXwJGKCksH/xAAYAQADAQEAAAAAAAAAAAAAAAABAgMEAP/EACMRAAICAgICAgMBAAAAAAAAAAABAhEDIRIxBEFRYRMiMzL/2gAMAwEAAhEDEQA/AGaG9gWRQ77G3YwwxTKjZUNVBfwI8mJmDEdCRR8d0EsWkPO1aY4sDNGOCwFeG4hAP2g496VLPUJL+ZQrqpcggE17qVxcW8cse0yYUNlMdK6f6qxoNN0Mkl3bqCTNGAOuWpL1fVZra6uxDIJ4bhx3ZRvu+n5VU3WuB5HjSN2LxZxxxQN9dd+sMgQoGQAc9cVllym0pI0qHFz+h/7OajBFbOstyiEzHh3HOQOfrVq2qWe1lNzDvAzyy4NcvjPhPPpRLuRkZ861dmVa0b9SmkvNUvg5kiimlVI2jHDLxkn2oi/CW153UU3exqBhqqpHPr51XXNpqmpgjTl2xA4aRn2Bj6DzpJyUVspFOUtDQj9MUYjDaK5tPZanppHeT9wdwC4cncfbAomx7T3logikZLhS3BJJYe2ePzpoZECePZ0yDBirHuthyjke2aA0e/8AjLJJoQhU+RPI/EUbuk/cH1oN27QKrTCBEJFDMATivKJgjdoUKoTx5CvKIDcYfjdQigVtpkOA2M4oTVbS+tNH1Es0f2d7FaRAA5kEjxqH6+so49qu40ttIh/3CZJfh7fLySKpbaAOSfYetS6nFy9nZXNtclpVt5okMWNxhlWQnn8E9666FYn6V2Xk0jtLdrc6rE0FlaRXDTmJh87yJ8uThQYzls8CiL62kv7bS7r47T45dTeOFYxudXRnIzG2QHIHJXjjz9WJJbR9W/3OW0uILm2Qwl1yDGFcyOpz1VlYZz7EeRpfstVsrfs2b6y0m5+BgvUuJzAA9vF3c295EzyCV4PQD2825MVxj7RlH2TsWKyN3HdkRx7jETlnlMWPm8iM0n9p/hbXU5NOsEVlteJJe6aElskEBW6jj5hwc04Wl7fpa6ZpTaTffFNqL6iOF+0thO0uB4uo7xBjpz1pa7T6bfXOq6rraw6lJYwqRcPqCr3luwJYouOkYVlI69TUfxxc+XsqpyV/ZRJqI2HEbZz60PL2jjDEd02c0Kby2WLJkXnp/WqdiGlY+VUehC+ftDG3SF/XrV/aXF9HDZ7d6pKGOQAcgefT0pK09R8ZDkKRvXhunXz9q6TNdJcRwtqMduxUeARnco9xms2eXVmzxo3bB9Tih1bS5FY7sKdr4rmbsN5WYZzw3XJI6EGum6jfRzwMiDAwc44rnvaC8hleO3t7bY8Zy75zk4wAB5DzPvSYZNuimeKSsO0DWLjS7iNYZN8btlgx428Z/r1NdTjld0Vw4KkZBA6iuLWSMXVYh3kreFUUcn/NdmjDsgyoTgcelaYkMlUhgsR/0yVKytRtt0HtUpyBjJq0U3Zm5mnkjgAhuFYq4Mi+EYCr+0T0xiiLy4iluJES5gb4n4iSFxINoUwqoyeg59arVsba81HRrWTRYntUEExu1KjxNG5KOM5cEgHoRxzVB2vEcXY7WtQjhhtbufSdPlful2BJHkkDFR+znABx6CgA3dqNfDab22s7eeNwLe1SF1bPeM6d3KE/ewFGcUFo0ltP/p7BDBrcVkLa3uorlC0ZaUybdsRVvJvUc8cGj2stPt+2esNLFYxWsHZ9Z17+1EkUDDbl9g6+eccmgruO0tOy1rc6foOm3Sm3jv2vvh0QI7THLFW8RVhwF8hx0xQ2doaNV1PSW1FruG/s7hbSxvoDF3oAO5YSE65OdmMj1qm7eNZah2e1tVks7xlvjPGWuwjIogQbowp+0I5UKepo9NL0u/7Sapaz6Tp4htdUtoEVLZFync95hsDnLNz6gAURoui6Vf3Pf3enWUb3Fhp8zqsChRJ3kpOF8t20A+vGa7YaVHKrPRkvbG3kb4aBo0YOoj8UgPTr5iho+yUkl98LaXBfrtcjr7YrcshXXNcjBwkepTIijgKodgAB6cU12Bls8BIu7mnXOT8zL/2/8z0quLG8kqsDaSKgdj5NL7l7l/GY/EFGcH2qsU29kJY9zqAckORgfgK6DYSEj4G9BKygtCx5wfMZ9fP61Q3/AGXsZ7+WV5ZSoIAC48hipeXBQ0zR4rd0hTt7p7qfan3YPJPnRUfYubWJ5ZIJ1glI3jd0I6Hj24+tMsWh6fmNbeMKykDGeXo3s12R1zTdV+OurlHiVXXunlJJU9OvA8qz4FcrXRXyGlGn2Uei9gb7TL6K9upVljhbKKhyGI454pqyzMN3r0qwSeS1sCs6sZUjLFA3G7GTz+NC3NxZz3qw2r/bR7TOvPBJHtj863ZMfH2YY5HMu4uI1HtUrxT4RUqYRdsrLWTa2KrrKzQW5WazickbQBlckD91hwTRFrLrya1d3N5fW6PNDGrCHkv95sB44AxJjB8zS9ZX1rf3Lxx2NvGfEudgYkEeeR+VMD6JYR2km6COVwu77sAEgHGcfifqaRLZbInBuMkFzXd9aRfEXepNEIQ8cZhO8qoUMQF25Pyj6YpX1Ow7QXWnmzOpd5ps9wrBZJ+XaVwVOMdNzA4zgHy4qr1vUra31eLd2e0iWV7RSGaEAfMpyeOo2449axXWbZJWurrQ9IgMm0928Q4ALHjwg85X/wBRVEyS0y+tLPWIdKu9RutVErzSLeSTlwjHYgw3AGMAfQVoubXtg93NKuowi4n7smT4hSzhCWjGNvG3JOPc9aSb/V7Oe+mkttOt17xgESNAqIoULgcZ8s/1rTqP28AeCBdznY4CDxNS1ZVz/WqB5b66jubl5HUzPMzSsVGWfJyfrmmLR9UubiFLa7kMiod8Ug+aJvb1Ht6Upy6dPBkXXgZf2BVjYXaQOviGc0k5ShTj2NhhF3zOtae13rUCd3YRxWzKG79CdyOvlkjnkf4oNrW73yCRQzbju2+tG/6car8VpzWhYlrc4I9jz9M5ojtKVs5RNNfx20jSKsUKLlpRkHp1J8uOn50uVPJFNhhL8UmkKck9xDqCQrBNnd+4cU6XVrZ6oI5LmJpHhIGVJG3jOD7YalLXrgrduyux3DIxVnYNd38Onxxy2y27KRcDvGEzMpxkYHTAwefP2p8eNY9L2JmyPLTaGW02wrJNkbXPhyPKqaa6tn1VbeC3RNz95I6DG4ivO2F+1hp32ADSAeBOefxA8qW9J1FJL2KZThycsh/ZOOlNmyKKXyTwY3Ll8Iexsx1NSq9L4beQPrUpeaO4sQdF/Tv606D7h/4T/apUroF/K/oJGp/rm1/lD+5qt1r9bL/41KlORl0VkP3w/joxflj/AJpqVK4UD1b7x/xqrHyCpUpX2UkW/Z37yT8BWy//AF3b/wAs/wD2pUrl0JLswvuooeH9Jh/lt/epUo+xfQLcfph/hNaj8zVKlK+x4/5Mk+WpUqVwp//Z", "url": "https://www.retaildive.com/news/the-enduring-fan-base-that-boosts-bath-body-works/585114/", "type": "video"}, "296": {"title": "Melting Every Candle From Bath & Body Works Together ...", "snippet": "", "uploaded": "", "thumbnail": "data:image/jpeg;base64,/9j/4AAQSkZJRgABAQAAAQABAAD/2wCEAAkGBwgHBgkIBwgKCgkLDRYPDQwMDRsUFRAWIB0iIiAdHx8kKDQsJCYxJx8fLT0tMTU3Ojo6Iys/RD84QzQ5OjcBCgoKDQwNGg8PGjclHyU3Nzc3Nzc3Nzc3Nzc3Nzc3Nzc3Nzc3Nzc3Nzc3Nzc3Nzc3Nzc3Nzc3Nzc3Nzc3Nzc3N//AABEIAEEAdAMBIgACEQEDEQH/xAAbAAABBQEBAAAAAAAAAAAAAAAGAAMEBQcBAv/EAEAQAAIBAwIDBgMDCQYHAAAAAAECAwAEEQUhEjFBBhMiUWFxFDKBB0KhMzQ1c5GxssHRIzZScnTwFSRGYoOS4f/EABoBAAMAAwEAAAAAAAAAAAAAAAIDBAEFBgD/xAAjEQACAgEEAgMBAQAAAAAAAAAAAQIDEQQSITETMiJBUTMU/9oADAMBAAIRAxEAPwDI9SmW5u+8GScdRijrsl2P07XNCSYaolpqBkYHvGGOEEdM88ZoGvzCbzMCkJjkFx1NWNnb3MkayQGPG/MkHbn0x+NVVuMVyBKMpPgLbv7NNSEr/A6nDPDEURXUkbZIOcHbGPxqmvuy3ajTPiopLKSRI2XMiEOCM8O2+SCWX2GD1ogPZLtBZSd7YyOyCFJOMTYLOdyqDrj186eFj21t7K+kknCJPEyusswLMCMHhxkBiNuY3A8qGd9e9RKa9I3S7HLD/AGvba/s5Vj1TSihVSSHj4SQNyfbBpicwxQo1rD3ckoyzcWcL0Ao10/7TtTIj+ONtfQk8LK0YDEHp5jnQfrOox3OqXc7KkXHKTwIPCvoK9clHGBEOSutrOe9vYraAF5pnCJ6k/7zWpW/2dafBaIWmn+IVfE6NjJ88UF9lTBFqZupJpozGhEZhHiVmOM5xtz5+tajEl1Fod1G8tw8rcQUyMONfunB5bHO/wCyoLZPpFdME1lmSdo9Mk069dJAOINhmAwG8j9d8+oqnUniHTetHm0S01Bore7huLZJI2CtGGdw43BYEZB236b86Cu0WhahoF2EukBhLDu7mPdG8t+h9DTYyyhU62nldDSZE0Y5HiHP3rTNJ0+3FzLc25jgil4WcEgFmAAJA8qBuztslxerJP4mKtIc/dUbf+xP4cutEkxlmjSZW/slYqOAfIRyz5Z6ex8qrq0ruWRHnVT5QdzS/BwJKsbPCSAXBGF9T6VHu0mEzcYOAAc9MHrVdoOv28UAstRAa3kJVm3OCetEkdo8djbGSZJWjbu3ZGyrLyx+6pJ1Tonyi2M4XR+JQNKFODSrl0giuJIjv3bFdz5UqoyRuLyZPe6fG11L8PhEjjDtjJwM/wA8iivsbp+nnTc6jZ3JYzMhngvEQY5jwEZ5daL9H7PaLbGGW5vma4tZu8UcHhywBwR1G1Q7Rovj7yytZbabgue8C92CCjcyDkHblionfu4RbKiUU3jBda5KkSRwWdtez25CAmEg8Ax7Z3B8iPrQzc9oEs/7LUApMc/CBEjsJJFHNnb72CMb7CpfaXXbOxlaGS7SOVyqpwtuUyPDty3HP8aE7y4nuJreG6e3jEhYo6MTGkWc8QAILMWbn/20CWRTkyXr+hRPYxahCEtxxxS/Csrd4iEEeWOZXc4rProt37serk0cW9/JcW9zZtLOI2uQimSY5fDeXXkTjpQbKvHxjnhyKfD15FzeXk0f7JbeIaZcTz7vJMQM74UD+uaOLuVo+Hu7UvCo4fCyjIx6n/eazz7O7+C0gexuHCSLIWQk4DA4/HNGV/psupyLJDOjoFx3Uoyg9cdT75qWed5sqFFxSJemTPNqFovdr3rJIVUnb5fPHlT+qXklhA5utMnmhX5zEEcEeo4gfwoH/wCLJonaCysLV1mktIJFfLbcRGw/fUDVdb13UoYXuneO2lbcRjCnflnnTYQaQmy2KbSGCoudUuLvSYYrO0ZhG9tIeAhMeuwyw5A9KmxQmQSsmUaLKyBiF4eXP9orxb2zx6dI7EcUxEgGMcs/1pq5UiGRLIiJHIBB+9gAZPrnP0xXQaP+SwaPUe7ye7eImOcSHDKUwPc/0q1i1C8ht5bWGcpBJjKAZGR1GdwdhyxTWkJHFaqbp1LEj5ueByqa8tmx2KjPXFMk4N/JGI7l6sn6PbNqFvJPPKzy94Q7t4ixwDvn3pVHPaK10kLbRoHYjjkIIGGJ5fsApVI5V56HYmeRqMbWc8hvYnJmbhHDhjjwg/sH0FVGiRros1zqx1OGVX4xLbxjidR0zn08qZlTUYDJC8Lq5VpDHlT4Tv5/zPMcjtVIsN7b3FwWspwb5QseVB+vDz/CueqreeTrdZbX48QY/rF5pGrLLJZ2Ajulx3j5LDh57iq5pbuaGWOZo1iWNVjaMYVMHODtz9OeKs4oEtbiFp+B1iiVWaF+DLebMUOBjOcjODzob1O7WaUpb5Fsm0YPXH3j6nn+HSq4LPBz81hlg9zaWU7pYsbhlwRMw4Qpxvw+YqrVVycbZqISMeHY09ZTmC5jdi/ArDi4QCcdcZo8YBT/AEtNMhluJo2i4cxkBuI7UfafprW1hPeRXVwuOUbMQh333PLmv7aqLOCyhuIWsLi3vllJVmt1Y8ORkca4IBBAHP7x2otsoZ2DZM0PDhg6ruh+o298bbEbgUO1PsY5ShwgavuxEken2GoQQxvPI0q33ezcQEgO2PoaGNcmutH1eSGwuZooeFZY0LcQQEdM+oNbHaRtc6Rdg8bNGqPu2fCWbAz6Kc+zjyrOe1nZ+/1O4E+n25m+HhIlAIDHfw8I6nFM4QpZb4GtM7SrqdkLa9QLfQ5MTxrtMOoI/wAQGT617tFe7lISJ1zuASBQOy3FrMY5VlhnRvlZSrIfY7g8q0vSZdS1e0jvrOWz4JB4llVQVcfMMg77+eNiOdHC6dS+LBdam+URLjRLgRLNcTyRuzYCrg4rotTaRcUs4dzso5kH26n0q4to9YWTh1KCN0ByDbSpge4J3prVNNC2M8ksC20CyAq8R4m4TnJP1C86VK6x9sNVx+kBeoQadJcs807cbDLEk5J9fWlRA+ofBOYJbGIMoUeMx8goAOS2+QAfrXaXvC2EJWtoZG7stBPxGGTDbyA/KWPXY8jucZzUq1e7ThuFu5JZoVMMcUkWFVeXTG+3rVNLbXVo0i3CyxKbtHCzDJZQy4bP0ArQ9a1TTrngj0u+hHdXCyyhZ2TA4sscAb+xr0pY6RXRX5M7mAuptqEXZz4NWZjNMZXaLJZkP3WwNsHpmhV7S5CMTazBUGW/szhcc/bl+FaK97aWcZthqUBV7i4dhHPlSHifG3+Yge9SdX1rSLhb9oNRijV7VuJRLwl2/wCbyAPvZZ0PD5ODWPI0Mekray2ZYtjeMnepbzNG3JxGSp+tODT78eJbS5BHIrGw960Ds7fQvbaFEt4hiEDQ3EK3DFlJZ9+7xjbI8XrRJFIXuFupDOA0QHciR/A3ETuMbc9/MV52tGI6Ot/ZUfZ/YX1lobtd3xi4iHjhMv5BTyyOQyd8YqxjsmhT4m5vvjXXxGPv/mPmE2HPlUhNc0qKGS0uLyBbrjiAVh4iQQSfcMSaizXmnackEt5PAVctIyvISzgwNGy5I3+SPfqTQb3nI7/PW47cnjs32sjS6ubS9S5t4JopAs8yYUcI8KnHsB9KstKv4Rp0LXk9s08oMnDEdhk828/aqfUNU067s722TV7M9/HNHEHmwASZNz5ZytUWva9dWVhYQaPdWkvFCkDd3J3kivy8I+703onJy4FKiupuWSb9q1jaXUOn6hp/dvch+4nEQ4mcEeHOPLGN/wDEKo+w011Y6gttdxXUdvM3z92cI/LJzsB0PsKPUuVNxdcV384mZQXOTl4yj48gFO/TFM3EU7XmkXVtcziO2VO+CzyMG+bi6DOMjxcyKwptLDGS0cG8pnm6vktSwjc3JD4wmMlTyORjr6UzrV2yaWx7qNhKMGLjDEjrnG2KlaFcrELC2nLpeiECQszcTtg56b/zqJ2rlI08R4kRsEkSZBOw5A8hty880UHlibdNCMW8gDOrXUrSzM8jk7tvSom7H2Md3p00kgGROQM+XCv/ANrtPNW2wy1z8g/6s1mFr+dXf0pUqX9llPTBy6/Ly+7fvqPL8v1/rXaVZDkaB9lH6Qu/b+VafP8Ak3/yilSpcvYbV6mIL/fIfrX/AIWqZ2z/ALv9nP1dx/EtKlRAQ6YIGpWh/p3Tf9XF/EK7SrK7Fz9TWb/8+tP1Lfvo0tvyKewpUqVIor9Ss/6l0b/UfyNQ/tf/ADz/AMQpUqbX0T3dg/2I/Qzfrm/cK7SpU4jP/9k=", "url": "https://www.youtube.com/watch?v=s3B-qp3U5G0", "type": "video"}, "297": {"title": "Bath & Body Works - YouTube", "snippet": "", "uploaded": "", "thumbnail": "", "url": "https://www.youtube.com/user/bathandbodyworks/", "type": "video"}, "298": {"title": "Watch This Before You Go Shopping At Bath And Body Works ...", "snippet": "", "uploaded": "", "thumbnail": "data:image/jpeg;base64,/9j/4AAQSkZJRgABAQAAAQABAAD/2wCEAAkGBwgHBgkIBwgKCgkLDRYPDQwMDRsUFRAWIB0iIiAdHx8kKDQsJCYxJx8fLT0tMTU3Ojo6Iys/RD84QzQ5OjcBCgoKDQwNGg8PGjclHyU3Nzc3Nzc3Nzc3Nzc3Nzc3Nzc3Nzc3Nzc3Nzc3Nzc3Nzc3Nzc3Nzc3Nzc3Nzc3Nzc3N//AABEIAEEAdAMBIgACEQEDEQH/xAAbAAACAwEBAQAAAAAAAAAAAAAFBgADBAECB//EADsQAAIBAwMBBQUFBwMFAAAAAAECAwAEEQUSITEGEyJBcRRRYYHBIzORobEVMjQ1cnPRsuHwB0JDUnT/xAAYAQADAQEAAAAAAAAAAAAAAAABAgMABP/EACMRAAICAgICAgMBAAAAAAAAAAABAhEhMQMSQUITYSIygQT/2gAMAwEAAhEDEQA/AOG9Azk9OteTfRryeB8TihCTtPOiRFRGr7XlJ469B7zWG1j0aWXINzdMZyeCTk/KjGF7M3QwPrlpGCTLEoBx1zzVD9oGbvVgjnkMa7sRpwfSjugdn7C8sVkisRBJI7sveMo27TjJXG49PhxRZ9IitNPupZWdmdMo0SqoAzGFGcsM+I888H4VdQiiTkxLE2r3UkHdWRCydTK30rRHo+uzRXEks6QRDoyrwPnTcmnrDpt1bT6jEjGVlinlKDYFP7p5HiPPTj6dW+0WC0Au9RhljFusbBZi+T8UHA+OeaolWkK2Jr6FbvbQrdarJK2ckId2cema3XGmaPY60LaaGaSeJSzLgkKozlvSi8+vaDFaRI99I0jEYuLeIguASdnkccj8PSrdV1+zmMU1tp0lxcXDMGKxkskO4sFY4I5bnGegPwzv4DJ5tLK2S81H2eyUG1QGMlPviUDYHy5rR7LdJPCkfc27zxjwmMt4j78dB5VhHaPV2u4TDoxhS3U4aU4D+7OcelZo9f7SF5TKthCpJ2SMysy8+XJoUg5DVlo10Jry3lvc3TWwbcIwscRLIePe2M/Cstl2bjW4uJp0u2beI1FwzsGGMs2F8yfLpil1LjWnnlku9ahXvFCYjzyoxjyA8hVawXyuTPr95IvICRhsAE56k0G0vIerKtY7MWMPaO4ZrzYu/wAMfeA7eB5nmh1/YaDFcK004Z+OshOfwq6TQdPFyZ5JbuVyc4ZwB+lU6no2k95FJcS9xlAQGmAzz/zpSdk/IyTQE7WyacmoxLaoNghGcA9dzVK99qY9Ojv4haOHXuRuIlJ53N8fSpS4DYZsoQtxE7BXZD4AvEUX+TWu1j1iYxp7VYw/aFsRRs3HzzWeyW7nYFrGRYEkKbwwKhfKtGppeuiJpryxvnnuioOPnUrknQ9JhV/2taWiRft9xGDv220Ww9c9eD1qtrNb23lnv9U1CWOUjd3l2NoIzjny6n86QtUsr62Um9muQc8m43H8+lS3uITAEeGAsoGXjOSf6uev0q8VJ+aEfVeBvji7PwkSSS226IbYw90xbH9IPNQ6roduCEWz5OT9iXz+VKYt++Ekik93Cm5j0wKrntzfXDDS4bmVQBhQm5h+HxpZJrch1T0hvTtZYRnEbyYH/bBDt+leZ+2VpkEJfsCQcsVHH40mvazLeC2FtLHMcYjYHdk1JXDiFViAMaFXIye8OScn5HHypGkNrFDFP2xRuI7KTaePFPgfoawTdq7gEqtpAPcTIWH5YofcW7p3yQoJFCK/eKh8PQ8fpWQRSuwUxycYGdh/CmUYitsKDtXqakmMWiD+2fqTVL9oNVm3l9QKS5wkaQL4h5nOOKw3NndW8rwvbOHQlW8PnWy3ttumz3BUi4V0VIyBllOcn0GPzplGIrbKm1bUzdQCa8lKtIo27sBuenFM11paahaWb3tw8ciwlTtIyeT1JpZs9Nvr92vTCyQ2Txl3OMbiwwPWmLVNDOp29k1xKEkjjYN4c9WJrPqngFsF9p9Ns7a9hSK4cjuQTlk65b4V2qu0uiJbXkKLMZAYAc7Rx4mrlC/sw5WNvFbaM0v7NvYGNwzF3nynn1Geh+tEuz0Ivb1HJRQF3bWKnP5+VKty90kLokU4tdhcZVmJJHHhLc+nX0ozosq2keZ2jEZhYGKbbFvPl1zio8jovBI9/wDU7TttnNMpj2iNCAhA8RPPQnNc7NwXl72ZtEmh0m7hESqsU9qCyIFBQk5yfWs3azUhqGk37yyIZHWJY4VO7uh7twGDzmiPZ62vdPs4FEOwpGhO5kBXnaVwz49wyOOKHytR+w9E2Lp09b7TLq9Onw2m24MKxQk7AQMeH8CfnTD2GibT5GmOdpj2Lg4Oep5ofexvpcEmm3Eiwv7Y8mUlOGBGQRkZx18/0oXFrM7QSww2yJIRnLEscdNwwPw99c/NOUlSOr/PCEXbCXajVJLXU2litDNK+ZRKHwygHH0qnRtbGp2s0qafbp3Cn7Wc7cuAW2jA5bC9MfTObT772mW2M0sauZO63GRY8qMZJJ5PnR/TtLW4iNno8sNvHA7XLStCZVnYrjKsG68H4YamhPrGmJzcfaTaAN3qUnskd1c6f7HG7tGdzgMWHJBXOfpXrT5/a7qK2KJAJAStxLnZgD3VNZ0fTJLN7u8czlD4trspyxJxhRgdRwTn0rZLrV/pcSSnWIhHGcJDHMqqAQMbs53fLpyOtVUovZzyjLwBNBvJNZu7qGSKMLCVA2gtuySPpRh9Ot7a2mjmsFRo41AmfYqMSA3QnI6ng+6gOjauun39xPJaJGskZMhVSQWXkc5892fLy+WnUNVa/sppHkln8aNs2gpgEA+ZJPmcDHx9zQlcuoen42yRLG0ckcVwgiZlmNvHt/fDAKWxwa2doNIvrxbVRc906Bt3UZyfhQezl3zmOK1aEJFgnBxncvmfP4Ud7VWuqyvbiyl2OFbf9qVzzxV2uroi8ix2k0uW0u4I5bncTArZ595+NSp2gttTiuIFupnZzACCJN3GT51KFiUNOgyI1xE6SHc4ZnXOcHnHXnzopqEka3UJk2bgPCX5pd0aYJfRtA7zKkTFztJXnjr/AL0WlifUZVctABjABOTXLyx6umdMW2EZ7iC4tDbnxA4L7DgnByMEcjnFWafbRrIGWKNhKjB5pZi0i54wuQeoyOoxQ1tHlCgiQDH/AK1Zp9ybaNoL0OhjchXIJ3DrnPrmpYex1aCAsrVpFg7jC7dxaSNXGSTxz0PTp1rNFodrcR94EEahtpBhXPUjIGcj1rR7XavtAnjz8WrUkpxhZDz7mrKCG+V6FvUNL0/Tg0Ut9CjlgSZY8cccbsflmq9IvRpvaG5lN5LPbSAi2SIn7Njg58umCB8qI9pY4dQszp89y0JbDZIzuUHnHxrel2LmxlfKERkgSJ5jA594oJq68jyk3FN6M/au79t0+9shIVmutgAwSV69aSoey0ttrFmJLnvgtzGXjlzyoYE8HrwOlNeldzNdFtu5CdwI6ZFX6qyrqKyNgbMHNN2awRpGG80Zma6zaI5YFI2BC5BPXhhjp7vP4UrXUAtrmS2fu9kLFNyEjooAAzzjNOzanbt/5QMeRpYv7xRcTAKjqZCQdxHU5q/BFN5J8spJYRbo0Ek0Ezy7ovaAqhu9JBA5zir+0b6v3dq2nFt3iEm1VbPu6ivWnl2tIAGHPln41n1e9v7Czte4j75t7hjtLcA8dKp7iN2gB2gfVHuLc3aPv7hceADjJ+FSua7qV1dy2zyw7WFuq42keZ/zUpsiYPoFh/LX/tn9BSxD9/J61ypUuT9isNDLpP7g9aMn7r5f5qVKiyq0CNQ/cNZbX7ypUpgMyav/AD23/sN/qFUW/wDC3/8AU/61KlItm9Q9o38OnpWbX/v29KlSijICv0PpWG/++X0P6VKlPHYY6YU07+W2/wDQf1okn8LD6mu1Kp7EGL/av+Mtf/lX9WqVKlEB/9k=", "url": "https://www.youtube.com/watch?v=u8sbzsIcxvM", "type": "video"}, "299": {"title": "The Untold Truth Of Bath & Body Works - YouTube", "snippet": "", "uploaded": "", "thumbnail": "data:image/jpeg;base64,/9j/4AAQSkZJRgABAQAAAQABAAD/2wCEAAkGBwgHBgkIBwgKCgkLDRYPDQwMDRsUFRAWIB0iIiAdHx8kKDQsJCYxJx8fLT0tMTU3Ojo6Iys/RD84QzQ5OjcBCgoKDQwNGg8PGjclHyU3Nzc3Nzc3Nzc3Nzc3Nzc3Nzc3Nzc3Nzc3Nzc3Nzc3Nzc3Nzc3Nzc3Nzc3Nzc3Nzc3N//AABEIAEEAdAMBIgACEQEDEQH/xAAbAAACAwEBAQAAAAAAAAAAAAAFBgADBAcBAv/EAD4QAAEDAwIDBQQGBwkAAAAAAAECAwQABRESIQYTMSJBUXGBMmGRoRQjQnKxwQcVJDM0UtEWNUNic8Lh8PH/xAAYAQEBAQEBAAAAAAAAAAAAAAADAgEABP/EACERAAICAwEBAAIDAAAAAAAAAAABAhEDITESQRRREyJh/9oADAMBAAIRAxEAPwDj7Etll1RCSQfCjUO5wUtJISeZqzsnr617+pWkQS99H2AzqKhTBwVw3DuLS3Fw0uqSv+ZOw/GqWRJWc8bejfw3d7dOvNtYdb7S5TeA4kEe13mntVmgX1EpqRFdCxuhTkYNlHaTuFAAHY9O+ufzLBBblLZMYJLasfVKwR6jFamIzkYIDVxmMJQoKSpbxUEq7uua9EMsKPPPFO9BRP6NLa6tciPclhpSVlPRfaHvHdvS/wAQcBTLbMUqFNQ6whSUnCsKQT4+FHW5d/Rs3eI8tkp2DzSVA5+Hn8KHCbxIxNef/Zn+c+26vKj9g5wB0waRTg+sNwyIGX3hziW2SYsdZElT2zaW1atycY3x31nvSrxbuULlbykHOFjp8RkU43Dil1bsJx6zSS4xKbdU7qS4eWFZUkYwfKtMjiy1vRVMSC2HVErbckwS20g5GdQGrcgnBxt67VUWifU0c8m3G3yeTzowTjYnSD+FevQ7U/NaMWSpjI3IURj410d0cKXJBQlqEsPICAtKgHC4TghKDvjvG3Sh39luF5Mt5oPYXEcDLqkOEZWvZA8Paz8Kz+NGrIJybbOMl1qPOS+2lOQl0BQPrViLtd243NlwUPJCsFbSsfKmKR+jtTVydbgXdKXGmwt1Dmco2BztgYyD8qDXLhria0QpBW626w26QTrBOxHUd3d5ZFHLEhI5Ac7dI61YeS9HUoZw4igN5kMGQlSXApKk+0jcUecnXFqQyZdu5gKMdhOSR6ZpcuUkl5BaictsE5SRjegljSGjJswktk5C0kVKrddbU4olrSSenhUo/KLsJ/ruXKR9HccUG8YCEjAo3w9xTNskNcZgqbbKisuIRkjPvOaFGFGaBIiSo7oSfbIUhXrRuwWiFJtapE21XSRrUpIkwXU9jHikkdKROPr4S06CbL65UgyHFFanBqK19TmvmdMlwYrkiO+4FIxpIVkjJx3+daCylqWpLedASACrr61mvDXMgqRpBJUkYJwPaH9KO16Lp0Do/E15CVhU9p3SCfrY47hn7KR860NcaSkMtpfiRnnMkqASUYHdg6jn4Cvrha020Rbiu8c/mLYLcfbZORuokd4pbDcpc4IynmFYAOAkHHfjHuqrg2T/AGHO38dYQoqtjwSDlYYfPz2Fep4wtTpWp5uU2FZPbYCjnzBP4UtxBLYiyg28kNvp0OlJA1DOcH3ZAPpVP0AuSnW20gjlnGled9OQNh4g1kVFvRz9fR1t91scmQh1l5KXUArLhZWlaMdSDj8KpuEXh9UtWh9KZKTkjnlCs+OAR570p29DkKYxIdiok8lzWW1rIBwOh2OOoOfdW65RlTpTUpqIuOpepajlTurPh2RVpyXGyaT6hvjwZkiKURL1PU2VHDIeStBPXfJJ8fiffXtzPEEq0PxV3Np/nnUt4RiHeoO5BCT7IGSCQNhgVz1q1SG3ctkpWCBqS0oEZOKJRmLqwkqalT0qAPsqI6H3mr9T/ZniH6LFRr4y+gplMPcnbCgNvkKX7u1clSvrw22rrpB2PzNManb49NksR4wVpQMqc8tzS9ck3ND8dp1CVPlCiQOh32qG2UkkCnkSluFS0JJ8RipVgblpJCgAc9KlRs3Q8X5tbdvAWkA9nG1Of6L47p4WeWGgUJfXk4Bxkb1zN+7SLohX0hR+qSlOkjof+4pp4V4kmQLb+p2HFNtSXhuEjcnc7kbdP/KBpVQyjK+GxxsOSniOmdq8lxtfD/ECt9KLY4oEdxC28fnV7Ay66e7VROyR35M5LTXI5BKS/wA7JykKBAAHfkZ9K71R1WjjSG56VNqjyl8tzGVJc9kHxzTKLNJhzob0l91bagSS7jbbY7d1O/FrasSmZblsYUoKbZKGSp1aEk6dXZwOvTp7++l2JxDb7+iLaHIkiLp7DTiXdQPfn3HrsNhUucntFqC8/wCg0xNHMdeQUhDZcx3K07kA/KgkwXCPMfdYMjkoeCSUKISBtsSOnX5115mxR4kBanH3pK1OhIabiha1FRwMdoDHv22ydsVg4qsMS22SQtxLjfPcDjofQpaULURnIQrGemwUeg60GDPJTfpaGniWSKUeiZwpw8vim6TY7tyftiwkOIzqWkknBRv1ojM4NYhTnIrvFc/W02V60RVFGPAdr30W4WnwpLzRQoOGMoBbitQLxxtkHGBsKuvT0aVKkTnWJCQolgJaig4SB/Nncd+d69Dy726C/Gd0k7K+CeHo0pyQpLgnMsr0l6S0UlStiCd/fRCWzEtY58iK0WNeOygE7qI8emR+dYrDfoUGySbVDjOh+Y+jBAQgaspACtW4zjrpPWsnEFvucK2vrmW6OzGcU2lSmpDasHUMdG0qOTt1rXkl50zHiS6jFIVNeukl2JLaYhvKwgD2kjHePSlO8MzWpiVCYhzCN1dCN6JMqZdSGnzy23E+0Fn6sZ3znI9aXri1GjSi3HkiQ2oKGsLBwfStx5srjTew3jimqRQ80+l1QVLBOetSszrLCXCESApPcTXtP7kHQYt55wkuYHbfPwpktzmZtri/yPuP48k6fzpfszKm4bYcGCpZO9MHD8Z1y/plaTyG2VpH3jj+lA2rFSGyI19UpXeVGtLL6my7HaI5rgHtZxp+108xUY0oZBPfmsMGZEF3kB51KFNsjdasDCj/AMULdiJIxcQpfCIrSktvOvu8pBeWpQbzk7ZGQPXvpS/Ul0YeJZQynSo6Skopt4gnxJNwtTcZ9DikStZCTnA0qH519vvtpO6wPM1ceGrI4cAaP7UFlDZua20I9kJWAU752KRkbgHzAPdVEiPxE+2W5F3kOt9Sl19a0/A7UaXNYQCVPN7f5hWNd1iDH7Qg7dAapRRv5U+Iw2603Jx1mJIuLghqX2mm3FBJPjjpTtBjR+HwWQ+opcVq1OK3z4UtQLm07LbSwdbmrsgggfGjlwalXAAyksNhG6QhRNHkaTKjkyTjRbBvkUXm5sqkN4UAsKK9shI2+fyqjiC9uXK28jlKRqcbIXzAcdoUAWn6PJcyARnbFa1TkLbHOBWEkHQds499S9ohXewM8hzDjchfNSU5Uop3xtnyNLlwTGTKUmArUyrIGd8fGuj8uLLac0RF8xacakgY93SlS8W5MKdodgchS06wlJyN63HpNHTjwTnks6+x0wM+dSib9oeWsKDCkgjuUN/fUr0ekB5DyP3TfmKbeEv4R37xqVKFiroYP7oeVJ9y/ivVf+2pUrF9NI5/BjzFAp/U1KlJHgcjCnr6Vq/w0+VSpVfCUEbT+/a+8KZ5HQ1KlFMbGDmv3xoij2FfdqVKqPCX01wfteVAOL/74Z/0RXtSsXTvgDe6p+7UqVK4k//Z", "url": "https://www.youtube.com/watch?v=xaGzP0N7UY0", "type": "video"}, "300": {"title": "Bath & Body Works sales are booming amid the pandemic ...", "snippet": "", "uploaded": "", "thumbnail": "data:image/jpeg;base64,/9j/4AAQSkZJRgABAQAAAQABAAD/2wCEAAkGBwgHBgkIBwgKCgkLDRYPDQwMDRsUFRAWIB0iIiAdHx8kKDQsJCYxJx8fLT0tMTU3Ojo6Iys/RD84QzQ5OjcBCgoKDQwNGg8PGjclHyU3Nzc3Nzc3Nzc3Nzc3Nzc3Nzc3Nzc3Nzc3Nzc3Nzc3Nzc3Nzc3Nzc3Nzc3Nzc3Nzc3N//AABEIAEEAdAMBIgACEQEDEQH/xAAcAAABBQEBAQAAAAAAAAAAAAAFAAMEBgcBAgj/xABCEAABAwMCAwUFBAcGBwEAAAABAgMEAAUREiEGEzEiQVFhcRQygZGhBxUzsSM0NUJydMFSYnOCs/A2N5KTssLhJP/EABkBAAMBAQEAAAAAAAAAAAAAAAIDBAEABf/EAC0RAAICAQMCBAQHAQAAAAAAAAECABEDBCExEkEFEzJxIjNRgSM0YXKR0fAU/9oADAMBAAIRAxEAPwDrH2j3aE/y58Vic2AMkHlOfTI+gq5xuLeG7tC5Vxb5KVo7TctsKR08RkfPFOcRWzhy7sF5EOG4vBKnWMBR/wAyai3fhTh5TCYy25MVXKSC4wvOTjwVkflVzPi9Tgi+K7SRFs0nI5iHAPDF0ZXJsziGQ5vrjO8xr5ZwPQEUGt/CvEXDLzjltlc+OTslleQd+9tXf6ZrsXgpcErdsl5b1ZzklTCht0yMg/MVHssnjm0Sm2bvCVMZHNWlwhJ16WlFCeYjsjKgkZVk79K5X2FMD+kMowNV94TicUQp7L8Him0JwnZf6PPjuUK3Hwrtv4cZZCZnAV/VHTqyuMtfMbUPAhW4+IJ8xUtm9xbvCbTe7O5DU+/7OGp60oKXDsAgq0kg74IG+FfEAvha3TY7Uzh68riupIWlPMJxlAXschQ2WD37GhFETD8MtieKUQXvZOJo5gukhKZSASys/XHzPmRRxKErQiRFcQttXaQ42oKSr0IrPHrlxJbGn2b1bWrzbynJWgBZUM4OcDoP7yfjXqzzLcuQp3hW7rtkhawVwJe7LhI6YO2T4gn0pb4O4hDL9ZoKlJdKg4Ah5RG+OyoedBpCC5KWhtsocTncnY4/31rrF+SlSY9/iKgPHZLw7bCz5K/d9DUhTgauzKUgONLYUpKkK65PUH4VLkUjmOUhhIbMhSVaVZCh1BqV7UojBOa93CEiQjmsHtDYKA+hoa24UKLb3ZWO41MydM0GSHV7hf8AZOatFtDCmA60y22VDfQP64qqKOobU0XXUpDfOcLaeiNZ0/KjR6nVLwp9pBwt1CT4FQFKqJzUjoyz/wBAP50qZ5gm1Mzu3B97jy+cmG4QScuNLTkDPkc0U494tu1t43vMaHPKGIjbWiOuOhxCiUN53OCPeHTNEmftMtVxmMwEwJ7bsh5LKVFKCkFSgkZ7We/wqLxRwo7deIOJ5wQhTr6wiOoulOjQlHUd+SgfKq9Sw2uK03WSbFQRH+0i4toR94WqO8VAELbUprI8RkKo1C+0i1qOVpnwld6sah9Dn6VlraVLGkIXqyNlbdfKnmmzpKj18wO+pelTLLM2eHxdaJLocauFudcUABzf0Tm2464O2/p1ry/Z7TPLb7DbsNbLbiULjFK2+2hKPd2OyUJAwe6scLQTq16OwNSkqONqZjzhFVrYkOtHO5YWUq+lEA49LQGCHkTdS1NMhp2HcYz4T74mkg/iA7YxjCMpG+NhnOTiFeI8V9h6TxBZUtBDa3FSmjjASSU5I3J0DVjJGcjrWZt8WXmLFiLblPOh4L0c8BQJScEdoZ8O+jVs45vLKtTsSMc6QpQkcjGfirP0pgyuOYo4kPEt0ODNiBLVlu7chhac+wz8KBTnBwfDqO7pSjPJtj6XHYMq2OJUVmMCHIz6sZwk76CT3px55qDY+LIN4mJiymYyHME9p1tI2UE++MdSvA23z0oi5yYkl32fiLktmSlp6K+9zmwV76ASkFJIBxuacrHIu4iWx9BsGHrNxJbbuUch0x5Shs09sVeh6K/3tXXnY11WhKFpacSpSFahhQUAdvTas5tFxYECJDuESI+0BpS5zihaTkZ7WMDfOxqZY3XostbXt1u1KfSf0ilKdWg9ycHfGD8/OpHUjYxyUZc0pfSVNqQSU9COh+Ne2W3OcnnN4bwdxjIrzN57SEckoKno6nEFJzgjG2D6+dB+H1XaY0l+RccNLHVptOT5dM/X4Gpummj1TqEPnl52Zf8A+8B/U0qbESOkYU9LJ/vPIH/pXaO53lH/ABlMhfZnDt95t81u5yXCzMZc0LQnBw4k91M/aJdLZFvEtLluU7J1KKnGSMoAXpBUM75J276GcGce3298XWm3zDF5D0gawhnBwMq658qJ8UsBPEckvRTIadWslCEagRzNepShtsUgAdfLxo1pUlYGhXIA3Wd4Ai8UWlBVDctlxXMKwAOWg/TVmismHH4vgmNboUi2lrl63ZLCSFHfOAlW/T13FTjBZmQnSqOpl4qSpwJZC9JGABjGSo7j499EGZUeOy4mPpIWQpSisZBGD1xg46bVEihj8HMvbqGzmU+8cGyLValSWrkpxwPJaDSISEDffOdXdnptXrg60RnVvy5ltiyYzS9CHnDq5qgQDlOogYzn3R61YLu65IZCGnGApCsmM0RlQOADvncd3jmiMVcOFA+7YsNLLTSisFxnLnvZydgD1x9N6LIcoWlHff2gKuMOCePpA3EPCLl7isiEuLCtqVBbcdphOS5uOyobgHwxjz8Kvw1Zbd99SWHGkTm24PP0rWg6VBaArooDbPea0mHdZDgcLIeklByoqbb9AAMjA2OKpd1t33W5PutvkJlIlxlNNsuyO02pxxJ65GEDJ6b5HrjsBzAEPx2icoxsbSWaLFtVtuTC7fa7cHPc5bzeEKKlDBJUT/ZJBG2QPCjt4euTjstEWFYl4W2pkA7rH75cx0IONPxoRcJrVs+7ghPtCw4kPqdaIVp2wUnvGQrx6Dr3SrkIUiw3J1+2SZunlKVHj7rXlwYACVZ26ny8ao0+oIPltW/8zsul/B80/aZ9e4D022PiIlxRiy5LTmhBVoSF7E4G3fXi1tMRrlwxK5jg9reb9pGRhRA05G2cZAqRdEPzVXmBby83IbfdfVGSk5wtonSo+pT471FcstxuHDdrdjBHt0OXhUXV2kb9Tvt3GuOxq5OD3qa+1AWw86UstvNlBS01pxvg6gSTgg9nuHxzRmRERHj5ajtISMYShWTn0rMRduKpEC3xEvxm7vlwyG9OxTqASdumx3+FDrvxVc0XdlMZa1MuFKdAdUdR1Y+AIKaJRQ3jAnV3qWG/xVJubmEjQoAp/wD0NI29Fb9c1yvVzhG5phyn4zpdMcJWESFJAIUoHp16daVTNpQxuX4vE1RAp7e/9wlbuGLNaL5CVEtUaNIbd7K0o7Q7J7/Sn7taxcI0xl21Rm47uS4VPFXMwdQKgMZ6Zxmh97iyz9rXDUjU+Y5hOawCdAUkObkdM9ofKrPPdS3EfJUNRbUEjO5OO6qNWwajXE83QqUsXdz5ljyXkISlL7yFgbpDhBFWzhC0i9suyZ9yuICJKWeW3KKAoYB3yDnr02q3Jtk9cNfPCXEhB7LrYX3eYqvW65S4cYtQ3iwg9rDaQnfHXOMit0b/APRfapRmRdOwL7iQUe3vr9qtTMqGtSRhAbAQk5zntEDOw67bVOZn8RS5TLU++yca/wBKUBLZKSoZGU465q2ybTBa4XU462VSUxUyTKUo7LVjCRnuOcf/AHeqk3b0SoxlyLgxCaQ+2hJcXhSlakk6dx0G9MxvhfG5HbaRschYCd9mgMsXmPJeU85qKGFOOEnAJx37nPWrTAjpdsIaabUkOrSpWpA0+8FU5b+ErTpQ6hSpqVDUlwq1IUPHbAx86M2u3PR0OJmLYKCrLaI6CkIGOm5qTPkRhSXKsCHG1vAHEFscvTySvlhTaEqSkDYHDuDnPiR8+6rLbLa63a3I7ktxCnWylchrSFDf3hnqdupHfUn7ut7b5ksxGkyFDBe05WR69a9vPKjABqM48SD7hG31pAxszJR9Jjsma8bL9ZX7Zw2xaL3PuqJLr5eZSk88AkBKU5JPeToH1qDFu7DrscSEpZbbUXXVKOA0EZXqI7um9ErxfY8CK6bpCf0qQElggfpEq7J3zjxG+Kp92RY4EN1xMt91MmCoiE+4StKFkYAX3bIUnffzPfS+EObfciSY8pQEDvLDfZ1rRdGry1ckNB2MllTauwpCNaTqOM9TjJxsKevseBK5aoblrfDidpIaTqICgdAKCBsEg5OelMMcA8KohAJYdeC2xnXKXkg4P7pH5VXhhh0W2ChmGwzJK+a6hKg2kq36k4AA65GdRpoUAkiK33M0PhhpwWVhEktuOJ1ZWjOFZJOd9++lQ2xTG4kRbQuLTiw4eZy9GlKgACBpwMbDHliu1tQGomxHuG/2/L/n1/6Ipxn9YdrlKka/0CV+HfMb3jjn6k9/hK/I1lUT8MelKlW+D8N9o7xTtL/xB/y6t3+ExVSh/qTP83/RNcpV2n/LP+8yQ/NHtNUj/gf5B+VLuFKlSFjjPX7vwrsf8Su0qbj4MU8qf2gfgt/wD/yrEpn7Vk/xn8hSpVuL1Gc/AhLgz/j9r+GR/orpyR+yGv5Fv8hXaVUCL7GWbh79lNUqVKsPMyf/2Q==", "url": "https://www.businessinsider.com/bath-and-body-works-sales-are-booming-amid-the-pandemic-2020-8", "type": "video"}, "301": {"title": "Bath & Body Works - Posts | Facebook", "snippet": "", "uploaded": "", "thumbnail": "https://encrypted-tbn3.gstatic.com/images?q=tbn:ANd9GcQWQwar5sDxYWjKb1Y2mgWy9xbFhRBCI40igh8B6QutVbR5Hip8wMDksJY", "url": "https://www.facebook.com/bathandbodyworks/posts", "type": "video"}, "302": {"title": "Bath & Body Works store closings 2019: Retailer also opening ...", "snippet": "", "uploaded": "", "thumbnail": "https://encrypted-tbn1.gstatic.com/images?q=tbn:ANd9GcQ4OBee_oaFvJ5QHwBqqp-JScUKBn9xMs6eunjBZRaWj_QUpNHmOoGffzL5", "url": "https://www.usatoday.com/story/money/2019/05/22/bath-body-works-store-closings-2019-retailer-also-opening-new-shops/1199974001/", "type": "video"}, "303": {"title": "Bath & Body Works' 'Body Care Day': All body care on sale ...", "snippet": "", "uploaded": "", "thumbnail": "https://encrypted-tbn3.gstatic.com/images?q=tbn:ANd9GcT5dHki1MnxC7S3eFU2btgq1_6PapoAt4QskRLxtyPbN3FGTCP4EBoDWWLn", "url": "https://www.usatoday.com/story/money/2019/12/13/bath-body-works-body-care-day-body-care-sale-saturday/2642790001/", "type": "video"}, "304": {"title": "Bath & Body Works' candles are 'buy one, get one free' this ...", "snippet": "", "uploaded": "", "thumbnail": "https://encrypted-tbn2.gstatic.com/images?q=tbn:ANd9GcRrg4VfUN7HSbsEwFo9Ep_wPxyZVz08QmcMnVYv9DTOjwGpvEWcBjhVN_JEqD_I", "url": "https://www.insider.com/bath-body-works-candles-buy-one-get-one-free-2020-9", "type": "video"}, "305": {"title": "Important Candle Safety Information - Bath & Body Works", "snippet": "", "uploaded": "", "thumbnail": "https://encrypted-tbn0.gstatic.com/images?q=tbn:ANd9GcRTknyYG-_KGaD4vepGysiznGnWNsRBWbLBNIez1BngeiLRd1O4F_wf5Tw04p8", "url": "https://customercare.bathandbodyworks.com/app/answers/detail/a_id/1508/~/important-candle-safety-information", "type": "video"}, "306": {"title": "Why Bath & Body Works Has Been More Important Than ...", "snippet": "", "uploaded": "", "thumbnail": "https://encrypted-tbn3.gstatic.com/images?q=tbn:ANd9GcS6IKRQXNU5tP6YsFDnrEyBIWjGEUCbgfG6vCNMW8M-IRezIU6LhIFQj4c", "url": "https://www.forbes.com/sites/greatspeculations/2019/11/14/why-bath--body-works-has-been-more-important-than-victorias-secret-for-l-brands-over-recent-years/", "type": "video"}, "307": {"title": "New Spring, Easter, & Summer at Bath & Body Works | Bath ...", "snippet": "", "uploaded": "", "thumbnail": "https://i.ytimg.com/vi/1j_w_9XPrzM/default.jpg?sqp=-oaymwEECHQQQQ&rs=AMzJL3ksRZdwgXJnptGxOhFcD_BHWmJzgw", "url": "https://www.youtube.com/watch?v=1j_w_9XPrzM", "type": "video"}, "308": {"title": "Working at Bath & Body Works - YouTube", "snippet": "", "uploaded": "", "thumbnail": "https://i.ytimg.com/vi/i7v5YRMmjS0/default.jpg?sqp=-oaymwEECHQQQQ&rs=AMzJL3mlml7NcE8zHZRLw2RwAPo7KpY02Q", "url": "https://www.youtube.com/watch?v=i7v5YRMmjS0", "type": "video"}, "309": {"title": "Bath & Body Works' Candle Day sales saw the chain's website ...", "snippet": "", "uploaded": "", "thumbnail": "https://encrypted-tbn0.gstatic.com/images?q=tbn:ANd9GcQ5qoAX6vpmZqzbksTP5wVUIaIwVAE9YvysirGKYXK1gy4snvmXM-gwBLYZhzg", "url": "https://www.businessinsider.com/bath-and-body-works-candle-day-site-crash-candles-2019-12", "type": "video"}, "310": {"title": "Victoria's Secret and Bath & Body Works stores expected to ...", "snippet": "", "uploaded": "", "thumbnail": "https://encrypted-tbn2.gstatic.com/images?q=tbn:ANd9GcRF8kJ2_Yd_DO_pDQOCBiEhAy7Y92pq1StMHmymd4qQW20Zpg4btG39dpw", "url": "https://abc30.com/business/victorias-secret-bath-and-body-works-stores-expected-to-close/6202008/", "type": "video"}, "311": {"title": "I Bought $500 Of Candles | HUGE BATH & BODY WORKS ...", "snippet": "", "uploaded": "", "thumbnail": "https://i.ytimg.com/vi/ZzzCtXxZ7uo/default.jpg?sqp=-oaymwEECHQQQQ&rs=AMzJL3kLv2m2LmVrMcMjOw7wWlxpiOAVZQ", "url": "https://www.youtube.com/watch?v=ZzzCtXxZ7uo", "type": "video"}, "312": {"title": "Top SEXIEST Bath & Body Works Fragrances - YouTube", "snippet": "", "uploaded": "", "thumbnail": "https://i.ytimg.com/vi/U_exLEbjtnY/default.jpg?sqp=-oaymwEECHQQQQ&rs=AMzJL3ksUcG7CPad-478q4My48z57GADvQ", "url": "https://www.youtube.com/watch?v=U_exLEbjtnY", "type": "video"}, "313": {"title": "Bath & Body Works could see soap sales surge as ...", "snippet": "", "uploaded": "", "thumbnail": "https://encrypted-tbn2.gstatic.com/images?q=tbn:ANd9GcSqbHHIvlNmZi9EjIlDaIQBZAoRh-QEQ4jChMQ-kS6-VXzx8hgoafi7giUH", "url": "https://www.cnbc.com/2020/01/27/bath-body-works-could-see-soap-sales-surge-as-coronavirus-spreads.html", "type": "video"}, "314": {"title": "Bath & Body Works Haul 2020 - YouTube", "snippet": "", "uploaded": "", "thumbnail": "https://i.ytimg.com/vi/RHKj82-KAOA/default.jpg?sqp=-oaymwEECHQQQQ&rs=AMzJL3mtppeU3Omr3AwX4Qc5x9ns65_6-g", "url": "https://www.youtube.com/watch?v=RHKj82-KAOA", "type": "video"}, "315": {"title": "Bath & Body Works didn't discontinue your favorite scents after ...", "snippet": "", "uploaded": "", "thumbnail": "https://encrypted-tbn3.gstatic.com/images?q=tbn:ANd9GcR2_bD9XyzPzWTk8OxnycZJjfFbhMr6VXxMb0bsJ6ZgLKFQVUXt7uZ-H5wFsyk", "url": "https://www.insider.com/bath-and-body-works-retired-fragrances-online-2018-8", "type": "video"}, "316": {"title": "Top SPRING Bath & Body Works Fragrances for 2020 - YouTube", "snippet": "", "uploaded": "", "thumbnail": "https://i.ytimg.com/vi/mZR95pdJ09E/default.jpg?sqp=-oaymwEECHQQQQ&rs=AMzJL3m4jvhARQ0wNC75xfp8YFEAGM8pqQ", "url": "https://www.youtube.com/watch?v=mZR95pdJ09E", "type": "video"}, "317": {"title": "FLASH SALE! $5 Retired Fragrances!... - Bath & Body Works ...", "snippet": "", "uploaded": "", "thumbnail": "https://encrypted-tbn1.gstatic.com/images?q=tbn:ANd9GcQZx-t0VoS3ohXtQbK2v22IOQOjtYBH8rDvFH5etL6lNo_6rODK6Riba-ud", "url": "https://www.facebook.com/bathandbodyworks/posts/-flash-sale-5-retired-fragrances-grab-your-favorites-while-theyre-still-here-onl/10157190643050676/", "type": "video"}, "318": {"title": "Angela vs Bath & Body Works rant - YouTube", "snippet": "", "uploaded": "", "thumbnail": "https://i.ytimg.com/vi/F2tue_UHDWE/default.jpg?sqp=-oaymwEECHQQQQ&rs=AMzJL3kwwiiFV8hE-10P_WLrYD3_1h5VDw", "url": "https://www.youtube.com/watch?v=F2tue_UHDWE", "type": "video"}, "319": {"title": "MY ENORMOUS BATH & BODY WORKS COLLECTION ...", "snippet": "", "uploaded": "", "thumbnail": "https://i.ytimg.com/vi/4ijTbEBQ3pg/default.jpg?sqp=-oaymwEECHQQQQ&rs=AMzJL3la9RXQEolc5PA9fnjWnqKIl7fNTg", "url": "https://www.youtube.com/watch?v=4ijTbEBQ3pg", "type": "video"}, "320": {"title": "Bath & Body Works NEW Summer 2020 Preview! - YouTube", "snippet": "", "uploaded": "", "thumbnail": "https://i.ytimg.com/vi/8Q4uY0mf80A/default.jpg?sqp=-oaymwEECHQQQQ&rs=AMzJL3lZP5JcT8wy7iyGfCPpYWhv1dtafA", "url": "https://www.youtube.com/watch?v=8Q4uY0mf80A", "type": "video"}, "321": {"title": "2020 Bath & Body Works Semi Annual Sale | 1st Day of SAS ...", "snippet": "", "uploaded": "", "thumbnail": "https://i.ytimg.com/vi/qsVU9KdOwmM/default.jpg?sqp=-oaymwEECHQQQQ&rs=AMzJL3muAFqYsqyxntxmfj5lFR5G5OM58g", "url": "https://www.youtube.com/watch?v=qsVU9KdOwmM", "type": "video"}, "322": {"title": "Bath & Body Works - Home | Facebook", "snippet": "", "uploaded": "", "thumbnail": "https://encrypted-tbn0.gstatic.com/images?q=tbn:ANd9GcQC98R6FJPh4eF8AUAbtvNVczfMcxWtSI3FzTDv5mppbDnap8P4QUL7gV94", "url": "https://business.facebook.com/bathandbodyworks/", "type": "video"}, "323": {"title": "Bath & Body Work Semi Annual Sale 2020 News & Tips ...", "snippet": "", "uploaded": "", "thumbnail": "https://i.ytimg.com/vi/PxmtbXy7aEs/default.jpg?sqp=-oaymwEECHQQQQ&rs=AMzJL3kS_HnHwRp9G1ZJycyrf_R5v-yoyg", "url": "https://www.youtube.com/watch?v=PxmtbXy7aEs", "type": "video"}, "324": {"title": "BATH AND BODY WORKS COLLECTION - YouTube", "snippet": "", "uploaded": "", "thumbnail": "https://i.ytimg.com/vi/hjqBw_6VTE4/default.jpg?sqp=-oaymwEECHQQQQ&rs=AMzJL3nd3KdSSW2Siu687e_75t6Cd3ELIQ", "url": "https://www.youtube.com/watch?v=hjqBw_6VTE4", "type": "video"}, "325": {"title": "BATH & BODY WORKS SALE SHOP WITH ME + 75% OFF ...", "snippet": "", "uploaded": "", "thumbnail": "https://i.ytimg.com/vi/BReCyHJatTo/default.jpg?sqp=-oaymwEECHQQQQ&rs=AMzJL3kcc_vj6f40alImAbDD6na1QSLGZA", "url": "https://www.youtube.com/watch?v=BReCyHJatTo", "type": "video"}, "326": {"title": "My Top 5 Bath & Body Works Scents | All Time Favorites ...", "snippet": "", "uploaded": "", "thumbnail": "https://i.ytimg.com/vi/63LAM5zDjrA/default.jpg?sqp=-oaymwEECHQQQQ&rs=AMzJL3kTg3rxImpKPNvCADAKt2_zuRBrbQ", "url": "https://www.youtube.com/watch?v=63LAM5zDjrA", "type": "video"}, "327": {"title": "The Bath & Body Works Semi-Annual Sale is happening right ...", "snippet": "", "uploaded": "", "thumbnail": "https://encrypted-tbn0.gstatic.com/images?q=tbn:ANd9GcS-Haa1ewwjUD9BJg8o5DCEBWvuostupmML2LJsUsdG6ra69HkNDIxRU8MUjuDz", "url": "https://www.businessinsider.com/bath-and-body-works-semi-annual-sale-2019-6", "type": "video"}, "328": {"title": "Bath & Body Works Shopping Hacks - YouTube", "snippet": "", "uploaded": "", "thumbnail": "https://i.ytimg.com/vi/nhTM-vV1W6Y/default.jpg?sqp=-oaymwEECHQQQQ&rs=AMzJL3lxSRgQtgJ5xffmmGjxdMVN2g5t2A", "url": "https://www.youtube.com/watch?v=nhTM-vV1W6Y", "type": "video"}, "329": {"title": "WHY I QUIT WORKING AT BATH AND BODY WORKS! PROS ...", "snippet": "", "uploaded": "", "thumbnail": "https://i.ytimg.com/vi/LTxZwQydVk8/default.jpg?sqp=-oaymwEECHQQQQ&rs=AMzJL3nwMYPeBnviRDK2OT0SfyEbeJgESg", "url": "https://www.youtube.com/watch?v=LTxZwQydVk8", "type": "video"}, "330": {"title": "Coronavirus hand sanitizer shortages: Bath & Body Works has ...", "snippet": "", "uploaded": "", "thumbnail": "https://encrypted-tbn2.gstatic.com/images?q=tbn:ANd9GcRG2UjkPe-4n7FO4p0xav0MlbH3PJInNhT6JlVSAfbGs-8ypBAKP0pjcBo", "url": "https://www.usatoday.com/story/money/2020/03/14/hand-sanitizer-coronavirus-shortage-bath-and-body-works/5047181002/", "type": "video"}, "331": {"title": "Bath & Body Works Arabia - Home | Facebook", "snippet": "", "uploaded": "", "thumbnail": "https://encrypted-tbn1.gstatic.com/images?q=tbn:ANd9GcSnfShN_oRhVcoR0gfUV8of5yqK3euKoIzuVuL4Lh40TWz0pZcuKAX0Ys8", "url": "https://www.facebook.com/bathandbodyworksarabia/", "type": "video"}, "332": {"title": "BATH & BODY WORKS SEMI ANNUAL SALE HAUL JULY ...", "snippet": "", "uploaded": "", "thumbnail": "https://i.ytimg.com/vi/DPqvgoBntYM/default.jpg?sqp=-oaymwEECHQQQQ&rs=AMzJL3mCdljvkDU767Se7je7rqSkSwpaQg", "url": "https://www.youtube.com/watch?v=DPqvgoBntYM", "type": "video"}, "333": {"title": "Updated: Bath and Body Works responds to assault at store ...", "snippet": "", "uploaded": "", "thumbnail": "https://encrypted-tbn2.gstatic.com/images?q=tbn:ANd9GcTfrlR9LskH-4pakw_P1NZqTA4i8sZGHXBwI5UJ77M87_am_GEvBqUz_kcS", "url": "https://eparisextra.com/crime/bath-and-body-works-responds-to-assault-at-store-video/", "type": "video"}, "334": {"title": "Start Your Career at Bath & Body Works! - YouTube", "snippet": "", "uploaded": "", "thumbnail": "https://i.ytimg.com/vi/nlWrlICIbcQ/default.jpg?sqp=-oaymwEECHQQQQ&rs=AMzJL3lyb6IX7-5Uh6M9H0Do2qGQlv-L6g", "url": "https://www.youtube.com/watch?v=nlWrlICIbcQ", "type": "video"}, "335": {"title": "NEW Gingham - YouTube", "snippet": "", "uploaded": "", "thumbnail": "https://i.ytimg.com/vi/VUuzNDEVC60/default.jpg?sqp=-oaymwEECHQQQQ&rs=AMzJL3nxHRSiq31TdgbQ-teBIb8nqW3JaA", "url": "https://www.youtube.com/watch?v=VUuzNDEVC60", "type": "video"}, "336": {"title": "L Brands Sells Victoria's Secret, Will Focus On Bath And Body ...", "snippet": "", "uploaded": "", "thumbnail": "https://encrypted-tbn0.gstatic.com/images?q=tbn:ANd9GcSELDmmcPZICPlM1TyslND9R1XLBrCBb3PQ0AYypxbjZzicjmZ9033Wtyo", "url": "https://www.beautypackaging.com/contents/view_breaking-news/2020-02-20/l-brands-sells-victorias-secret-will-focus-on-bath-and-body-works/", "type": "video"}, "337": {"title": "Bath & Body Works SEMI-ANNUAL SALE SUMMER 2020 & 4 ...", "snippet": "", "uploaded": "", "thumbnail": "https://i.ytimg.com/vi/EXZAj6n0Mlo/default.jpg?sqp=-oaymwEECHQQQQ&rs=AMzJL3n-0bvRJTI6zbRpHciUUZnGGvR12Q", "url": "https://www.youtube.com/watch?v=EXZAj6n0Mlo", "type": "video"}, "338": {"title": "Bath & Body Works semi-annual sale is going on right now ...", "snippet": "", "uploaded": "", "thumbnail": "https://encrypted-tbn0.gstatic.com/images?q=tbn:ANd9GcS-Haa1ewwjUD9BJg8o5DCEBWvuostupmML2LJsUsdG6ra69HkNDIxRU8MUjuDz", "url": "https://www.businessinsider.com/bath-and-body-works-semi-annual-sale-2019-1", "type": "video"}, "339": {"title": "BATH & BODY WORKS OUTLET STORE?! SHOP WITH ME + ...", "snippet": "", "uploaded": "", "thumbnail": "https://i.ytimg.com/vi/_-1kluaZHC4/default.jpg?sqp=-oaymwEECHQQQQ&rs=AMzJL3lZQlE66vc0gaCWnQSxboeJvHSELg", "url": "https://www.youtube.com/watch?v=_-1kluaZHC4", "type": "video"}, "340": {"title": "Bath And Body Works 20 Off Coupon - Facebook", "snippet": "", "uploaded": "", "thumbnail": "https://encrypted-tbn0.gstatic.com/images?q=tbn:ANd9GcRNNzIID1QJFn599p9Eu6yFhRnXK7hR57XLn9DESiGyv6-1j9RMAccfFpM", "url": "https://www.facebook.com/BathAndBodyWorks20OffCoupon/", "type": "video"}, "341": {"title": "FLASH SALE $6 Select Body Care!... - Bath & Body Works ...", "snippet": "", "uploaded": "", "thumbnail": "https://encrypted-tbn1.gstatic.com/images?q=tbn:ANd9GcQgP8WxTIKjQ145Zlu5Xhj7RS-GAXfDwm6FDRXLjKVJks9p5UnGM2r5y_Ex", "url": "https://www.facebook.com/bathandbodyworks/posts/-flash-sale-6-select-body-care-sunday-only-online-only-all-the-fragrances-theyll/10156633553000676/", "type": "video"}, "342": {"title": "Hey, Memorial Day SALE shoppers \u2014 we... - Bath & Body Works", "snippet": "", "uploaded": "", "thumbnail": "https://encrypted-tbn0.gstatic.com/images?q=tbn:ANd9GcT2tAuwKQuU_S1ddzvkxt5bN06itfiKDlglxLHM-57Hy6_nGyibDI_xMeNO", "url": "https://www.facebook.com/bathandbodyworks/posts/hey-memorial-day-sale-shoppers-we-want-to-see-your-holiday-haul-post-a-pic-on-ou/10150261241790676/", "type": "video"}, "343": {"title": "Bath and Body Works Candle Day: Sale features $9.50 ...", "snippet": "", "uploaded": "", "thumbnail": "https://encrypted-tbn3.gstatic.com/images?q=tbn:ANd9GcT5dHki1MnxC7S3eFU2btgq1_6PapoAt4QskRLxtyPbN3FGTCP4EBoDWWLn", "url": "https://www.usatoday.com/story/money/2019/12/06/bath-body-works-candle-day-sale-returns-saturday/4357953002/", "type": "video"}, "344": {"title": "L Brands' Bath & Body Works may have reached its peak", "snippet": "", "uploaded": "", "thumbnail": "https://encrypted-tbn2.gstatic.com/images?q=tbn:ANd9GcTWXxlq00rQ2_bPce69CM7lU4EX0A1k1qdiaxpGhmj-Hm9YSA6aH7XQl61aqa8", "url": "https://finance.yahoo.com/news/l-brands-bath-body-works-may-have-reached-its-peak-150357338.html", "type": "video"}, "345": {"title": "Over 600 Items Are Under $5 At Bath & Body Works Tomorrow", "snippet": "", "uploaded": "", "thumbnail": "https://encrypted-tbn1.gstatic.com/images?q=tbn:ANd9GcRzVng2hOkj0bPStohkSy5rz6CsFXcTsnUGpVZBRQsdTuVLcbTVrG6A7_hF1Kc", "url": "https://www.scarymommy.com/bath-and-body-works-body-care-day/", "type": "video"}, "346": {"title": "New Pink Fairy ... - Life Inside the Page: Bath & Body Works", "snippet": "", "uploaded": "", "thumbnail": "https://encrypted-tbn3.gstatic.com/images?q=tbn:ANd9GcTztCKJk6Xv-5vJ0Vq1-IKApHM1RuDWxFZIw3UvMmlzZx3jUiiO6HPenK7X", "url": "https://lifeinsidethepage.blogspot.com/2020/01/bath-body-works-new-pink-fairy.html", "type": "video"}, "347": {"title": "Bath & Body Works Application, Jobs & Careers Online", "snippet": "", "uploaded": "", "thumbnail": "https://encrypted-tbn2.gstatic.com/images?q=tbn:ANd9GcRxTb3WT3mkr8hp8IMlORtDEl0klWzzKDPL0WEPJPtQ9APCpu4RwnjVTTc", "url": "https://www.job-applications.com/bath-and-body-works-application/", "type": "video"}, "348": {"title": "BATH & BODY WORKS CANDLE DAY $8.95 12/7/19! TIPS ...", "snippet": "", "uploaded": "", "thumbnail": "https://i.ytimg.com/vi/iHixf_Q-rEc/default.jpg?sqp=-oaymwEECHQQQQ&rs=AMzJL3n6iZ6TUd0UHmTJTMzTdx0qbG9GlQ", "url": "https://www.youtube.com/watch?v=iHixf_Q-rEc", "type": "video"}, "349": {"title": "Bath & Body Works candles are buy 2, get 2 free right now ...", "snippet": "", "uploaded": "", "thumbnail": "https://encrypted-tbn2.gstatic.com/images?q=tbn:ANd9GcRiM3RjUtK3hqHqghKQut5DUHLdm0EqWRKbveDKxu6vqVAxwtjN8CxFPK8Rh5-W", "url": "https://www.insider.com/bath-and-body-works-buy-2-get-2-free-candles-2019-9", "type": "video"}, "350": {"title": "Bath & Body Works and more to move into southwest Fort ...", "snippet": "", "uploaded": "", "thumbnail": "https://encrypted-tbn3.gstatic.com/images?q=tbn:ANd9GcSNUefMXCM9Y3HnukpFtsdIPiyhSO9y15dCqIIWkDPtsZ33eaqY5kdZcA0", "url": "https://www.star-telegram.com/news/business/article237284234.html", "type": "video"}, "351": {"title": "LETS SHOP AT BATH & BODY WORKS | NEW SCENTS + ...", "snippet": "", "uploaded": "", "thumbnail": "https://i.ytimg.com/vi/MCDWeZo1IKA/default.jpg?sqp=-oaymwEECHQQQQ&rs=AMzJL3nNVbQ8c6yi5fFPyuvT9Vm2B3URjQ", "url": "https://www.youtube.com/watch?v=MCDWeZo1IKA", "type": "video"}, "352": {"title": "Bath & Body Works Store Haul - Reopening, Store Changes ...", "snippet": "", "uploaded": "", "thumbnail": "https://i.ytimg.com/vi/NMKoIeajO7M/default.jpg?sqp=-oaymwEECHQQQQ&rs=AMzJL3lkEEc85sSvaBpiZC8Nm3rR47YceA", "url": "https://www.youtube.com/watch?v=NMKoIeajO7M", "type": "video"}, "353": {"title": "Bath & Body Works is back, and we are... - The Forum on ...", "snippet": "", "uploaded": "", "thumbnail": "https://encrypted-tbn0.gstatic.com/images?q=tbn:ANd9GcQZ_zr0R7rJ-EKISpNnjgIKflVzQ8R3-wAU_LuXjVevZGK7tNKyMvMpVOdT", "url": "https://www.facebook.com/ForumPeachtreeParkway/videos/bath-body-works-is-back-and-we-are-thrilled-/749223075848336/", "type": "video"}, "354": {"title": "This video is from our Bath & Body Works... - Plainville Police ...", "snippet": "", "uploaded": "", "thumbnail": "https://encrypted-tbn2.gstatic.com/images?q=tbn:ANd9GcQNG8CP9Qo7K8WC13c0q9dOaiX6bHAaDqIg1ITf9y79tYc7RR-i_otIPVfWQJ4Y", "url": "https://www.facebook.com/Plainville-Police-Department-1584060858544868/videos/this-video-is-from-our-bath-body-works-store-after-stealing-from-the-meriden-sto/584166415381171/", "type": "video"}, "355": {"title": "HUGE NO BUDGET BATH & BODY WORKS HAUL! - YouTube", "snippet": "", "uploaded": "", "thumbnail": "https://i.ytimg.com/vi/2Yu_JEEJAfc/default.jpg?sqp=-oaymwEECHQQQQ&rs=AMzJL3lgigthAcjytPaJnMDk56IWqvEseQ", "url": "https://www.youtube.com/watch?v=2Yu_JEEJAfc", "type": "video"}, "356": {"title": "Woman claims 'exploding' Bath & Body Works candle burned ...", "snippet": "", "uploaded": "", "thumbnail": "https://encrypted-tbn3.gstatic.com/images?q=tbn:ANd9GcSBcm3CrOvhxJ_ubnMZsQLTPqInNgJ3dN3lS2jO8rW-K_XWjU5mq4UryRz1Scf-", "url": "https://www.insider.com/alleged-exploding-bath-and-body-works-candle-2017-7", "type": "video"}, "357": {"title": "Bath And Body Works - store walkthrough * shop with me ...", "snippet": "", "uploaded": "", "thumbnail": "https://i.ytimg.com/vi/Wo7igIt0sCc/default.jpg?sqp=-oaymwEECHQQQQ&rs=AMzJL3l4c_PJXNy0oXLiwFHhZXpMUbMFVA", "url": "https://www.youtube.com/watch?v=Wo7igIt0sCc", "type": "video"}, "358": {"title": "Bath & Body Works Interview Questions & How to Get a Job Tips", "snippet": "", "uploaded": "", "thumbnail": "https://encrypted-tbn3.gstatic.com/images?q=tbn:ANd9GcQ--mDcy72QgSqXhchwATVymWJtsSH3Jpd1t6Hdk0Dn4fr-7hjPW5AXX96s", "url": "https://www.job-applications.com/bath-and-body-works-job-interview-tips/", "type": "video"}, "359": {"title": "We're saying bye to these fragrances... - Bath & Body Works ...", "snippet": "", "uploaded": "", "thumbnail": "https://encrypted-tbn3.gstatic.com/images?q=tbn:ANd9GcQWQwar5sDxYWjKb1Y2mgWy9xbFhRBCI40igh8B6QutVbR5Hip8wMDksJY", "url": "https://www.facebook.com/bathandbodyworks/posts/were-saying-bye-to-these-fragrances-so-dont-miss-your-chance-to-stock-up-while-t/10157314700130676/", "type": "video"}, "360": {"title": "Bath & Body Works has released a new Halloween collection ...", "snippet": "", "uploaded": "", "thumbnail": "https://encrypted-tbn0.gstatic.com/images?q=tbn:ANd9GcRDutA2KBzidAp_mmo3gk6ee8nmD8DQAIJ7c6wlEkMBo6FE6CifSpkXtfo2Djuu", "url": "https://www.insider.com/bath-and-body-works-halloween-collection-2019-8", "type": "video"}, "361": {"title": "My Bath & Body Works Collection Declutter! | LEAH JANAE ...", "snippet": "", "uploaded": "", "thumbnail": "https://i.ytimg.com/vi/TgAp0oWSNvs/default.jpg?sqp=-oaymwEECHQQQQ&rs=AMzJL3mpXN-LVtwwwUK-bdu-2khrE2zOqA", "url": "https://www.youtube.com/watch?v=TgAp0oWSNvs", "type": "video"}, "362": {"title": "Victoria's Secret store closings: L Brands looks to shutter 250 ...", "snippet": "", "uploaded": "", "thumbnail": "https://encrypted-tbn2.gstatic.com/images?q=tbn:ANd9GcShER43c3A5TTmM-bR1HhWLm-MIA8VaRPYUOn6_22qIkWJJy3aKA1A-rRh1", "url": "https://www.usatoday.com/story/money/2020/05/20/victoria-secret-store-closings-2020-bath-body-works-coronavirus/5231836002/", "type": "video"}, "363": {"title": "SHOP WITH ME + HUGE HAUL! BATH + BODY WORKS ...", "snippet": "", "uploaded": "", "thumbnail": "https://i.ytimg.com/vi/7yQVGqBIJOY/default.jpg?sqp=-oaymwEECHQQQQ&rs=AMzJL3lw-VOZ6kFLUEmzHGcp7GQ2DXtSlw", "url": "https://www.youtube.com/watch?v=7yQVGqBIJOY", "type": "video"}, "364": {"title": "BIGGEST BATH & BODY WORKS COLLECTION - YouTube", "snippet": "", "uploaded": "", "thumbnail": "https://i.ytimg.com/vi/6-eOxbbedIE/default.jpg?sqp=-oaymwEECHQQQQ&rs=AMzJL3m5KIzTV3FdMEnSIOa0utQkKF7PzA", "url": "https://www.youtube.com/watch?v=6-eOxbbedIE", "type": "video"}, "365": {"title": "BEST & WORST Of Bath & Body Works India | HUGE HAUL ...", "snippet": "", "uploaded": "", "thumbnail": "https://i.ytimg.com/vi/WYNuSYNmIgQ/default.jpg?sqp=-oaymwEECHQQQQ&rs=AMzJL3mkEpQNMcq6eyc3H6H9Oy7gtsEHhQ", "url": "https://www.youtube.com/watch?v=WYNuSYNmIgQ", "type": "video"}, "366": {"title": "My Bath & Body Works Collection 2019 Lotions & Body ...", "snippet": "", "uploaded": "", "thumbnail": "https://i.ytimg.com/vi/-PRodBx8jJo/default.jpg?sqp=-oaymwEECHQQQQ&rs=AMzJL3lvsQ6iOg8kU6nejfcMJwYnlqsiUw", "url": "https://www.youtube.com/watch?v=-PRodBx8jJo", "type": "video"}, "367": {"title": "SEMI-ANNUAL SALE JUNE 2020 UPDATES | BATH & BODY ...", "snippet": "", "uploaded": "", "thumbnail": "https://i.ytimg.com/vi/qNYh1WfJPLE/default.jpg?sqp=-oaymwEECHQQQQ&rs=AMzJL3mr-QyW3riT5V8oB68D_dbWlDm_Zw", "url": "https://www.youtube.com/watch?v=qNYh1WfJPLE", "type": "video"}, "368": {"title": "Texas Mom Says Bath & Body Works Candle Severely Burned ...", "snippet": "", "uploaded": "", "thumbnail": "https://encrypted-tbn3.gstatic.com/images?q=tbn:ANd9GcTVKiMuGYizGUyWLIRQXVvxw0of2VF-6I_YIpOTgqdRavxKl8Oi2Iw45vhZ", "url": "https://people.com/human-interest/texas-mom-says-fire-ball-from-a-bath-body-works-candle-severely-burned-her-face/", "type": "video"}, "369": {"title": "Bath and Body Works Semi Annual Sale Haul June 2020 ...", "snippet": "", "uploaded": "", "thumbnail": "https://i.ytimg.com/vi/16KRLnPtJPI/default.jpg?sqp=-oaymwEECHQQQQ&rs=AMzJL3nX5I_m5PzmH7bAt_pcQF98njuUdw", "url": "https://www.youtube.com/watch?v=16KRLnPtJPI", "type": "video"}, "370": {"title": "BATH AND BODY WORKS SEMI ANNUAL SALE SUMMER ...", "snippet": "", "uploaded": "", "thumbnail": "https://i.ytimg.com/vi/NgiYmfvRL8w/default.jpg?sqp=-oaymwEECHQQQQ&rs=AMzJL3lBCF_o3vdaUlPnwikEf2uVP5yGtA", "url": "https://www.youtube.com/watch?v=NgiYmfvRL8w", "type": "video"}, "371": {"title": "8 Fall Candles to Shop from Bath & Body Works | Better ...", "snippet": "", "uploaded": "", "thumbnail": "https://encrypted-tbn2.gstatic.com/images?q=tbn:ANd9GcROf_fLygigwZJKfyrDcQPPLKOIyKw3JGlWlvXn4APWeeJDse76wMJHjF3hzFuX", "url": "https://www.bhg.com/decorating/seasonal/fall/bath-and-body-works-fall-candles/", "type": "video"}, "372": {"title": "Bath & Body Works Just Announced Its Semi-Annual Sale ...", "snippet": "", "uploaded": "", "thumbnail": "https://encrypted-tbn1.gstatic.com/images?q=tbn:ANd9GcS9WEfx4j0tNaPgYEEG3gIeaiGIogS2HeTH7etN-mt39jJ6QI2dwqLuoG8HL6ho", "url": "https://www.bhg.com/news/bath-body-works-semi-annual-sale/", "type": "video"}, "373": {"title": "Bath & Body Works scents, ranked: From Sweet Pea to Plumeria", "snippet": "", "uploaded": "", "thumbnail": "https://encrypted-tbn1.gstatic.com/images?q=tbn:ANd9GcQI6_S9Pdd2F4OWL1LMxpqYgc7XBjNWB9W3kEvergdjvTERvAEAPDjYCYg", "url": "https://mashable.com/2018/05/13/best-bath-and-body-works-scents-90s-2000s/", "type": "video"}, "374": {"title": "Bath & Body Works - Johnston County Visitors Bureau", "snippet": "", "uploaded": "", "thumbnail": "https://encrypted-tbn0.gstatic.com/images?q=tbn:ANd9GcRSFyM1jsKHehiWZSF44jYX18SQOESESVpywtmTKvlk0auJLOkJKkFwimA", "url": "https://www.johnstoncountync.org/listing/bath-%26-body-works/1252/", "type": "video"}, "375": {"title": "Bath & Body Works Haul NEW Summer Fruit Scrubs ...", "snippet": "", "uploaded": "", "thumbnail": "https://i.ytimg.com/vi/FjkdnEd9qrg/default.jpg?sqp=-oaymwEECHQQQQ&rs=AMzJL3l2K8JFYx35QAGPWmXxBgUddOE8_Q", "url": "https://www.youtube.com/watch?v=FjkdnEd9qrg", "type": "video"}, "376": {"title": "DIY Bath & Body Works Candle Holders - Pinterest", "snippet": "", "uploaded": "", "thumbnail": "https://i.ytimg.com/vi/-z_XKs4H_CE/default.jpg", "url": "https://www.pinterest.com/pin/16536723605723439/", "type": "video"}, "377": {"title": "Bath & Body Works closes all stores during coronavirus ...", "snippet": "", "uploaded": "", "thumbnail": "https://encrypted-tbn0.gstatic.com/images?q=tbn:ANd9GcS4WIf5fvlQOE9r5DwzS5HCnP18WOxS49yIWVkr0woFHF00NwJTh0YvIZA", "url": "https://www.pennlive.com/coronavirus/2020/03/bath-body-works-closes-all-stores-during-coronavirus-pandemic-will-pay-employees.html", "type": "video"}, "378": {"title": "Bath & Body Works closes all U.S., Canada stores due to ...", "snippet": "", "uploaded": "", "thumbnail": "https://encrypted-tbn0.gstatic.com/images?q=tbn:ANd9GcSyipxfcc9V5R4SUhDy6Sz-gbYa4QJ4EJpG5kLN8PCXKJH69c34FQFOM1Xv", "url": "https://www.koco.com/article/bath-and-body-works-closes-all-us-canada-stores-due-to-covid-19/31697881", "type": "video"}, "379": {"title": "Retail Apocalypse: Victoria's Secret, Bath & Body Works To ...", "snippet": "", "uploaded": "", "thumbnail": "https://encrypted-tbn0.gstatic.com/images?q=tbn:ANd9GcSCf1wljK1h4ZF9pLrQck1Ofl_sb-KNprjsNaW-_qxt5lf6NmYhmQ6O93E", "url": "https://sports.cbslocal.com/video/4560141-retail-apocalypse-victorias-secret-bath-body-works-to-close-hundreds-of-stores/", "type": "video"}, "380": {"title": "NEW In the Stars [Video] | Bath and body works perfume, Bath ...", "snippet": "", "uploaded": "", "thumbnail": "https://encrypted-tbn1.gstatic.com/images?q=tbn:ANd9GcSAWSzJtzuOZ3iUc4fVI_IK4GTj5DfcRmPSl40g3gFHSX4zLxfqbI4qFAA", "url": "https://www.pinterest.com/pin/251568329172963376/", "type": "video"}, "381": {"title": "HUGE BATH AND BODY WORKS HAUL | spring ... - YouTube", "snippet": "", "uploaded": "", "thumbnail": "https://i.ytimg.com/vi/yGm1UsqHw44/default.jpg?sqp=-oaymwEECHQQQQ&rs=AMzJL3mypgiANs2ZSfqtIAsvHCW5LIF7hQ", "url": "https://www.youtube.com/watch?v=yGm1UsqHw44", "type": "video"}, "382": {"title": "Bath and Body Works Collection 2019 | Part One - YouTube", "snippet": "", "uploaded": "", "thumbnail": "https://i.ytimg.com/vi/TzfhOgmvcCk/default.jpg?sqp=-oaymwEECHQQQQ&rs=AMzJL3kJ4qUpDfhy7cqVhLk37-nUB-vR5g", "url": "https://www.youtube.com/watch?v=TzfhOgmvcCk", "type": "video"}, "383": {"title": "Bath & Body Works Releases Halloween Collection 2020 ...", "snippet": "", "uploaded": "", "thumbnail": "https://encrypted-tbn1.gstatic.com/images?q=tbn:ANd9GcQxyYbJYJeuQUWWkQB8Qvl8azCRt9sXoWMZMpnlSxHSaqnrG8sIMEGF7RGCXHI", "url": "https://www.apartmenttherapy.com/bath-and-body-works-halloween-2020-36812846", "type": "video"}, "384": {"title": "Dawley Farm Village to add Bath & Body Works \u2013 SiouxFalls ...", "snippet": "", "uploaded": "", "thumbnail": "https://encrypted-tbn2.gstatic.com/images?q=tbn:ANd9GcSTOXzSaJSnlawLSbMaajjAIXAHo0InE4OmKiWdPcTHr2iWxb9MN8wCpLBJ", "url": "https://www.siouxfalls.business/dawley-farm-village-to-add-bath-body-works/", "type": "video"}, "385": {"title": "DIY Bath & Body Works candles! - YouTube", "snippet": "", "uploaded": "", "thumbnail": "https://i.ytimg.com/vi/9LBfG65MQAs/default.jpg?sqp=-oaymwEECHQQQQ&rs=AMzJL3lsbWj1tethw5w6eHaq6eRw0RH1cw", "url": "https://www.youtube.com/watch?v=9LBfG65MQAs", "type": "video"}, "386": {"title": "Bath & Body Works HUGE Collection & Organization with Tips ...", "snippet": "", "uploaded": "", "thumbnail": "https://i.ytimg.com/vi/KCy_AQ6YrUQ/default.jpg?sqp=-oaymwEECHQQQQ&rs=AMzJL3lNqSb0E8AK4zFIE0rMFuZF361mZw", "url": "https://www.youtube.com/watch?v=KCy_AQ6YrUQ", "type": "video"}, "387": {"title": "Bath and Body Works COLLECTION 2018 - YouTube", "snippet": "", "uploaded": "", "thumbnail": "https://i.ytimg.com/vi/Vt-QD1ALgYQ/default.jpg?sqp=-oaymwEECHQQQQ&rs=AMzJL3mJezwVGXOXAccFMlKDAwiFgw1mfA", "url": "https://www.youtube.com/watch?v=Vt-QD1ALgYQ", "type": "video"}, "388": {"title": "Bath & Body Works candles are buy 2, get 2 free right now ...", "snippet": "", "uploaded": "", "thumbnail": "https://encrypted-tbn2.gstatic.com/images?q=tbn:ANd9GcS4dAax0Vl12QIhCuffGRZO5fpx8_Z3FEKJQiDUX3MDGW7cWK5DOPNCLE7xXS8", "url": "https://www.businessinsider.com/bath-and-body-works-buy-2-get-2-free-candles-2019-9", "type": "video"}, "389": {"title": "Top SUMMER Bath & Body Works Fragrances for 2020 ...", "snippet": "", "uploaded": "", "thumbnail": "https://i.ytimg.com/vi/i7Y7CA6f8LE/default.jpg?sqp=-oaymwEECHQQQQ&rs=AMzJL3nX-g7Cpcw1xSqOPniwxlRmNumqaQ", "url": "https://www.youtube.com/watch?v=i7Y7CA6f8LE", "type": "video"}, "390": {"title": "Bath & Body Works Company Culture | Comparably", "snippet": "", "uploaded": "", "thumbnail": "https://encrypted-tbn2.gstatic.com/images?q=tbn:ANd9GcSPd1zwkQsgVoJg8X-wfTMCtD4z5pbviJJIAkcPyVrHR5FK4ZOEuC_cG2DE1agU", "url": "https://www.comparably.com/companies/bath-body-works", "type": "video"}, "391": {"title": "NEW Bath & Body Works Spring 2019 Haul | NEW Gingham ...", "snippet": "", "uploaded": "", "thumbnail": "https://i.ytimg.com/vi/Zh4NzYQKO04/default.jpg?sqp=-oaymwEECHQQQQ&rs=AMzJL3myMRGaFEmRV-FTwleMYfj5tZY8yA", "url": "https://www.youtube.com/watch?v=Zh4NzYQKO04", "type": "video"}, "392": {"title": "HUGE BATH & BODY WORKS DECLUTTER! *SATISFYING ...", "snippet": "", "uploaded": "", "thumbnail": "https://i.ytimg.com/vi/yJioTONpsMw/default.jpg?sqp=-oaymwEECHQQQQ&rs=AMzJL3muW8MDQzcdqz5XxWT70tW8irGmOQ", "url": "https://www.youtube.com/watch?v=yJioTONpsMw", "type": "video"}, "393": {"title": "TOP 10 STRONGEST Bath & Body Works Candles - YouTube", "snippet": "", "uploaded": "", "thumbnail": "https://i.ytimg.com/vi/3T8hkXsfMIc/default.jpg?sqp=-oaymwEECHQQQQ&rs=AMzJL3kDNdBpR_Mv07tOh5cg8bNZikfwFA", "url": "https://www.youtube.com/watch?v=3T8hkXsfMIc", "type": "video"}}
