# Supplementary material for: An architecture for non-linear discovery of aggregated multimedia document web search results
Source: PeerJ Comput Sci. 2021 Apr 21;7:e449. doi: 10.7717/peerj-cs.449 (PMC8080422; doi:10.7717/peerj-cs.449)
Supplement: Supplemental Information 1 — We used each query cached file as the single experimental run. We calculated the mean from 5 iterations and again calculated the mean average of 5 iterations in the end. [file peerj-cs-07-449-s001.zip › research/cached_data.py]

str = '{"request":{"success":True,"total_time_taken":3.1,"processed_timestamp":1587190031,"search_url":"http://www.google.com/search?q=mcdonalds&gl=us&hl=en&safe=0&num=100"},"search_parameters":{"engine":"google","type":"web","device":"desktop","auto_location":"1","google_domain":"google.com","gl":"us","hl":"en","safe":"0","news_type":"all","exclude_autocorrected_results":"0","images_color":"any","page":"1","num":"100","output":"json","csv_fields":"search_parameters.query,organic_results.position,organic_results.title,organic_results.url,organic_results.domain","query":"mcdonalds","action":"search","access_key":"4cda9f0352ae81b29447195764ca0b96","error":{}},"search_information":{"total_results":691000000,"time_taken_displayed":0.75,"detected_location":{},"did_you_mean":{},"no_results_for_original_query":False,"query_displayed":"mcdonalds","showing_results_for":{}},"organic_results":[{"position":1,"title":"McDonald"s:Burgers,Fries&More.QualityIngredients.","url":"https://www.mcdonalds.com/us/en-us.html","snippet":"McDonalds.comisyourhubforeverythingMcDonald"s.Findoutmoreaboutourmenuitemsandpromotionstoday!","prerender":False,"cached_page_url":"https://webcache.googleusercontent.com/search?q=cache:MkoRvNGAywMJ:https://www.mcdonalds.com/us/en-us.html+&cd=1&hl=en&ct=clnk&gl=us","related_pages_url":{},"sitelinks":{"expanded":[{"title":"ViewFullMenu","url":"https://www.mcdonalds.com/us/en-us/full-menu.html","tracking_url":{}},{"title":"RestaurantLocator","url":"https://www.mcdonalds.com/us/en-us/restaurant-locator.html","tracking_url":{}},{"title":"Deals&OurApp","url":"https://www.mcdonalds.com/us/en-us/deals.html","tracking_url":{}},{"title":"McDonald"sNewsroom","url":"https://news.mcdonalds.com/node/5806","tracking_url":{}},{"title":"MobileOrder&Pay","url":"https://www.mcdonalds.com/us/en-us/mobile-order-and-pay.html","tracking_url":{}},{"title":"McDelivery","url":"https://www.mcdonalds.com/us/en-us/mcdelivery.html","tracking_url":{}}]},"domain":"www.mcdonalds.com","displayed_url":"https://www.mcdonalds.com›en-us"},{"position":2,"title":"McDonald"s(@McDonalds)|Twitter","url":"https://twitter.com/mcdonalds","snippet":"ThelatestTweetsfromMcDonald"s(@McDonalds).Whetherit"sDriveThruorDelivery,we"restillheretotakeyourorder:https://t.co/j3s0qO4eAJAnoteon\xa0...","prerender":False,"cached_page_url":"https://webcache.googleusercontent.com/search?q=cache:hbnCUNvUjxIJ:https://twitter.com/mcdonalds+&cd=21&hl=en&ct=clnk&gl=us","related_pages_url":"http://www.google.com/search?hl=en&gl=us&q=related:https://twitter.com/mcdonalds+mcdonalds&tbo=1&sa=X&ved=2ahUKEwjwzOnOp_HoAhWFsnEKHdBQASkQHzAUegQIXxAH","domain":"twitter.com","displayed_url":"https://twitter.com›mcdonalds"},{"position":3,"title":"McDonald"s-Wikipedia","url":"https://en.wikipedia.org/wiki/McDonald%27s","snippet":"McDonald"sCorporationisanAmericanfastfoodcompany,foundedin1940asarestaurantoperatedbyRichardandMauriceMcDonald,inSanBernardino,\xa0...","prerender":False,"cached_page_url":"https://webcache.googleusercontent.com/search?q=cache:tg3qNrQIjRwJ:https://en.wikipedia.org/wiki/McDonald%2527s+&cd=22&hl=en&ct=clnk&gl=us","related_pages_url":"http://www.google.com/search?hl=en&gl=us&q=related:https://en.wikipedia.org/wiki/McDonald%2527s+mcdonalds&tbo=1&sa=X&ved=2ahUKEwjwzOnOp_HoAhWFsnEKHdBQASkQHzAVegQIaxAH","domain":"en.wikipedia.org","displayed_url":"https://en.wikipedia.org›wiki›McDonald"s"},{"position":4,"title":"McDonald"sapologizesafterrestaurantinChinabansblack...","url":"https://www.nbcnews.com/news/nbcblk/mcdonald-s-apologizes-after-restaurant-china-bans-black-people-n1184616","snippet":"17hoursago-McDonald"scameunderfirethisweekafteroneofitsbranchesinChinadisplayedasignsayingthat“blackpeoplearenotallowedtoenter.”.","prerender":False,"cached_page_url":"https://webcache.googleusercontent.com/search?q=cache:kkJlfTIajWQJ:https://www.nbcnews.com/news/nbcblk/mcdonald-s-apologizes-after-restaurant-china-bans-black-people-n1184616+&cd=23&hl=en&ct=clnk&gl=us","related_pages_url":{},"domain":"www.nbcnews.com","displayed_url":"https://www.nbcnews.com›news›nbcblk›mcdonald-s-apol..."},{"position":5,"title":"McDonald"s(@mcdonalds)•Instagramphotosandvideos","url":"https://www.instagram.com/mcdonalds/?hl=en","snippet":"3.7mFollowers,201Following,99Posts-SeeInstagramphotosandvideosfromMcDonald"s(@mcdonalds)","prerender":False,"cached_page_url":{},"related_pages_url":"http://www.google.com/search?hl=en&gl=us&q=related:https://www.instagram.com/mcdonalds/%3Fhl%3Den+mcdonalds&tbo=1&sa=X&ved=2ahUKEwjwzOnOp_HoAhWFsnEKHdBQASkQHzAXegQIYxAG","domain":"www.instagram.com","displayed_url":"https://www.instagram.com›mcdonalds"},{"position":6,"title":"HappyMeal","url":"http://www.happymeal.com/","snippet":"GetreadyforadventurewithPikmiPopsSurpriseandBeybladeHappyMeal®toysatMcDonald"s®.NowavailablethroughApril13.AtparticipatingMcDonald"s.","prerender":False,"cached_page_url":"http://webcache.googleusercontent.com/search?q=cache:OB4pLl02dEcJ:www.happymeal.com/+&cd=25&hl=en&ct=clnk&gl=us","related_pages_url":"http://www.google.com/search?hl=en&gl=us&q=related:www.happymeal.com/+mcdonalds&tbo=1&sa=X&ved=2ahUKEwjwzOnOp_HoAhWFsnEKHdBQASkQHzAYegQIZRAF","domain":"www.happymeal.com","displayed_url":"http://www.happymeal.com"},{"position":7,"title":"McDonald"s-Home|Facebook","url":"https://www.facebook.com/McDonalds/","snippet":"McDonald\"s--Rated1.6basedon513Reviews"Orderedthroughtheappandpickeduptogoinsidethestore.FirstIorderedtwo6pcMcnuggetswith..."","prerender":False,"cached_page_url":{},"related_pages_url":"http://www.google.com/search?hl=en&gl=us&q=related:https://www.facebook.com/McDonalds/+mcdonalds&tbo=1&sa=X&ved=2ahUKEwjwzOnOp_HoAhWFsnEKHdBQASkQHzAZegQIbBAI","domain":"www.facebook.com","displayed_url":"https://www.facebook.com›...›Restaurant›BurgerRestaurant"},{"position":8,"title":"ChinaMcDonald"sapologisesforGuangzhoubanonblack...","url":"https://www.bbc.com/news/world-asia-china-52274326","snippet":"4daysago-McDonald"sinChinahasapologisedafterabranchintheindustrialcityofGuangzhoubarredblackpeoplefromentering.Avideosharedon\xa0...","prerender":False,"cached_page_url":"https://webcache.googleusercontent.com/search?q=cache:DPeOjyO2eAUJ:https://www.bbc.com/news/world-asia-china-52274326+&cd=27&hl=en&ct=clnk&gl=us","related_pages_url":{},"domain":"www.bbc.com","displayed_url":"https://www.bbc.com›news›world-asia-china-52274326"},{"position":9,"title":"McDonald"sinChinasorryforsignbanningblackpeopleamid...","url":"https://nypost.com/2020/04/14/mcdonalds-in-china-sorry-for-sign-banning-black-people-amid-coronavirus/","snippet":"3daysago-AMcDonald"srestaurantinChinahasbeentemporarilyclosedafterittriedtobanblackpeoplefromenteringoverfearsofthecoronavirus,\xa0...","prerender":False,"cached_page_url":"https://webcache.googleusercontent.com/search?q=cache:eYMGsHFx2D0J:https://nypost.com/2020/04/14/mcdonalds-in-china-sorry-for-sign-banning-black-people-amid-coronavirus/+&cd=46&hl=en&ct=clnk&gl=us","related_pages_url":{},"domain":"nypost.com","displayed_url":"https://nypost.com›2020/04/14›mcdonalds-in-china-sorry-f..."},{"position":10,"title":"McDonald"sMcMuffinrecipeofficiallyreleasedduringCOVID...","url":"https://www.deseret.com/entertainment/2020/4/16/21223703/coronavirus-covid-19-mcdonalds-mcmuffin-recipe","snippet":"1dayago-McDonald"ssharesofficialMcMuffinrecipeduringCOVID-19outbreak...BurgerKing,DairyQueenandMcDonaldsfastfoodrestaurantsonthe\xa0...","prerender":False,"cached_page_url":"https://webcache.googleusercontent.com/search?q=cache:TQECZcCTYjsJ:https://www.deseret.com/entertainment/2020/4/16/21223703/coronavirus-covid-19-mcdonalds-mcmuffin-recipe+&cd=47&hl=en&ct=clnk&gl=us","related_pages_url":{},"domain":"www.deseret.com","displayed_url":"https://www.deseret.com›entertainment›coronavirus-covid-..."},{"position":11,"title":"McDonald"sinChinaapologizesfornoticebanningblack...","url":"https://www.foxnews.com/food-drink/mcdonalds-china-apologizing-notice-banning-black-people","snippet":"4daysago-AMcDonald"sinChinaisapologizingforbanningblackcustomersfromenteringarestaurantinGuangzhou.","prerender":False,"cached_page_url":{},"related_pages_url":{},"domain":"www.foxnews.com","displayed_url":"https://www.foxnews.com›food-drink›mcdonalds-china-apol..."},{"position":12,"title":"McDonald"sApologizesforSignBanningBlackPeoplefrom...","url":"https://www.newsweek.com/mcdonalds-apologizes-sign-banning-black-people-one-their-restaurants-china-1497893","snippet":"3daysago-McDonald"sapologizedSaturdayforaracistsignpostedinoneofitsrestaurantsinChina.AMcDonald"srestaurantinChina"ssouthwestern\xa0...","prerender":False,"cached_page_url":"https://webcache.googleusercontent.com/search?q=cache:R5d8oitaOUMJ:https://www.newsweek.com/mcdonalds-apologizes-sign-banning-black-people-one-their-restaurants-china-1497893+&cd=49&hl=en&ct=clnk&gl=us","related_pages_url":{},"domain":"www.newsweek.com","displayed_url":"https://www.newsweek.com›...›McDonalds›Africa"},{"position":13,"title":"McDonald"s,FranchiseesBattleOverFinancialAssistance...","url":"https://www.fool.com/investing/2020/04/15/mcdonalds-franchisees-battle-over-financial-assist.aspx","snippet":"2daysago-McDonald"s(NYSE:MCD)isatoddswithoneassociationofitsfranchisers,accordingtoanarticlepublishedTuesdayinTheWallStreetJournal\xa0...","prerender":False,"cached_page_url":"https://webcache.googleusercontent.com/search?q=cache:wO_rjC6UczkJ:https://www.fool.com/investing/2020/04/15/mcdonalds-franchisees-battle-over-financial-assist.aspx+&cd=50&hl=en&ct=clnk&gl=us","related_pages_url":{},"domain":"www.fool.com","displayed_url":"https://www.fool.com›investing›2020/04/15›mcdonalds-f..."},{"position":14,"title":"COVID-19,coronaviruscaseataMcDonald"sleadstoOSHA...","url":"https://www.chicagobusiness.com/restaurants/mcdonalds-workers-file-federal-complaint-over-covid-conditions","snippet":"3daysago-McDonald"sworkersfilefederalcomplaintoverCOVIDconditions.Employeesatadowntownfranchisesayaworkercontractedthevirus,but\xa0...","prerender":False,"cached_page_url":"https://webcache.googleusercontent.com/search?q=cache:DSWSrMzDhRwJ:https://www.chicagobusiness.com/restaurants/mcdonalds-workers-file-federal-complaint-over-covid-conditions+&cd=51&hl=en&ct=clnk&gl=us","related_pages_url":{},"domain":"www.chicagobusiness.com","displayed_url":"https://www.chicagobusiness.com›restaurants›mcdonalds-w..."},{"position":15,"title":"McDonald"sCorporation(MCD)StockPrice,Quote,History...","url":"https://finance.yahoo.com/quote/MCD/","snippet":"FindthelatestMcDonald"sCorporation(MCD)stockquote,history,newsandothervitalinformationtohelpyouwithyourstocktradingandinvesting.","prerender":False,"cached_page_url":"https://webcache.googleusercontent.com/search?q=cache:D4I9AU2M73UJ:https://finance.yahoo.com/quote/MCD/+&cd=52&hl=en&ct=clnk&gl=us","related_pages_url":{},"domain":"finance.yahoo.com","displayed_url":"https://finance.yahoo.com›quote›MCD"},{"position":16,"title":"McDonald"s|History&Facts|Britannica","url":"https://www.britannica.com/topic/McDonalds","snippet":"McDonald"s,Americanfast-foodchainthatisoneoftheworld"slargest,knownforitshamburgers.","prerender":False,"cached_page_url":"https://webcache.googleusercontent.com/search?q=cache:FFypVodAc2AJ:https://www.britannica.com/topic/McDonalds+&cd=53&hl=en&ct=clnk&gl=us","related_pages_url":{},"domain":"www.britannica.com","displayed_url":"https://www.britannica.com›topic›McDonalds"},{"position":17,"title":"MCD-Mcdonald"sCorp-CNNMoney.com","url":"https://money.cnn.com/quote/quote.html?symb=mcd","snippet":"MCD.Mcdonald"sCorp.168.08.-0.05.-0.03%.Day;Week;Month;Year.Details.Year-to-DateChange14.94.One-DayPriceChange0.05.1-YearHighPrice\xa0...","prerender":False,"cached_page_url":"https://webcache.googleusercontent.com/search?q=cache:jK15ip--4LUJ:https://money.cnn.com/quote/quote.html%3Fsymb%3Dmcd+&cd=54&hl=en&ct=clnk&gl=us","related_pages_url":{},"domain":"money.cnn.com","displayed_url":"https://money.cnn.com›quote›quote"},{"position":18,"title":"McDonald"s|LinkedIn","url":"https://www.linkedin.com/company/mcdonald%27s-corporation","snippet":"McDonald"s.Restaurants.Chicago,Illinois969,184followers.Learnaboutourstory,ourvalues,andourleadership.Seejobs\xa0...","prerender":False,"cached_page_url":{},"related_pages_url":"http://www.google.com/search?hl=en&gl=us&q=related:https://www.linkedin.com/company/mcdonald%2527s-corporation+mcdonalds&tbo=1&sa=X&ved=2ahUKEwjwzOnOp_HoAhWFsnEKHdBQASkQHzA2egQIOBAG","domain":"www.linkedin.com","displayed_url":"https://www.linkedin.com›company›mcdonald"s-corporation"},{"position":19,"title":"McDonald"s-Forbes","url":"https://www.forbes.com/companies/mcdonalds/","snippet":"McDonald"sCorp.engagesinthefranchiseandmanagementofrestaurantchains.","prerender":False,"cached_page_url":"https://webcache.googleusercontent.com/search?q=cache:P6QFgoQJnH8J:https://www.forbes.com/companies/mcdonalds/+&cd=56&hl=en&ct=clnk&gl=us","related_pages_url":"http://www.google.com/search?hl=en&gl=us&q=related:https://www.forbes.com/companies/mcdonalds/+mcdonalds&tbo=1&sa=X&ved=2ahUKEwjwzOnOp_HoAhWFsnEKHdBQASkQHzA3egQIPBAH","domain":"www.forbes.com","displayed_url":"https://www.forbes.com›companies›mcdonalds"},{"position":20,"title":"OfficialMcDonald"sClothingandMerchandise|McDonalds","url":"https://goldenarchesunlimited.com/","snippet":"GoldenArchesUnlimitedistheofficialshopforallyourMcDonald"sclothing&merchandiseneeds.ShopholidaygiftsandMcDonald"sswag.","prerender":False,"cached_page_url":"https://webcache.googleusercontent.com/search?q=cache:aAx0WLuT2uQJ:https://goldenarchesunlimited.com/+&cd=57&hl=en&ct=clnk&gl=us","related_pages_url":{},"domain":"goldenarchesunlimited.com","displayed_url":"https://goldenarchesunlimited.com"},{"position":21,"title":"McDonald"s-YouTube","url":"https://www.youtube.com/channel/UCRI5ZedBs0_BYY4PlxD6m7w","snippet":"Welcometoyourgo-tosourceforallthingsMcDonald"s.Onourofficialchannel,you"llhaveexclusiveaccesstoMcDonald"scommercials,behind-the-scenesfo...","prerender":False,"cached_page_url":"https://webcache.googleusercontent.com/search?q=cache:yVRrpJgLzp0J:https://www.youtube.com/channel/UCRI5ZedBs0_BYY4PlxD6m7w+&cd=58&hl=en&ct=clnk&gl=us","related_pages_url":{},"domain":"www.youtube.com","displayed_url":"https://www.youtube.com›channel"},{"position":22,"title":"MCDStockPrice|McDonald"sCorp.StockQuote(U.S.:NYSE...","url":"https://www.marketwatch.com/investing/stock/mcd","snippet":"MCD|CompleteMcDonald"sCorp.stocknewsbyMarketWatch.Viewreal-timestockpricesandstockquotesforafullfinancialoverview.","prerender":False,"cached_page_url":{},"related_pages_url":{},"domain":"www.marketwatch.com","displayed_url":"https://www.marketwatch.com›investing›stock›mcd"},{"position":23,"title":"FoodsYouCan"tOrderatMcDonald"sRightNowDueto...","url":"https://www.msn.com/en-us/foodanddrink/restaurantsandnews/foods-you-cant-order-at-mcdonalds-right-now-due-to-coronavirus/ss-BB12GDQu?li=BBnb7Kw","snippet":"2daysago-It"strue,McDonald"sdidcutsomeofitsmenuitemsasawaytomakeitsemployees"jobsalittlebitmoremanageableduringthisdifficulttime.","prerender":False,"cached_page_url":"https://webcache.googleusercontent.com/search?q=cache:A-WhmzMv-x4J:https://www.msn.com/en-us/foodanddrink/restaurantsandnews/foods-you-cant-order-at-mcdonalds-right-now-due-to-coronavirus/ss-BB12GDQu%3Fli%3DBBnb7Kw+&cd=60&hl=en&ct=clnk&gl=us","related_pages_url":{},"domain":"www.msn.com","displayed_url":"https://www.msn.com›foodanddrink›restaurantsandnews"},{"position":24,"title":"MCD:McDonald"sCorp-StockPrice,QuoteandNews-CNBC","url":"https://www.cnbc.com/quotes/?symbol=MCD","snippet":"McDonald"sCorp.MCD:NYSE.RealTimeQuote|LastNASDAQLS,VOLFromCTA|USD.","prerender":False,"cached_page_url":"https://webcache.googleusercontent.com/search?q=cache:rhOTWnnqOh4J:https://www.cnbc.com/quotes/%3Fsymbol%3DMCD+&cd=61&hl=en&ct=clnk&gl=us","related_pages_url":{},"domain":"www.cnbc.com","displayed_url":"https://www.cnbc.com›quotes"},{"position":25,"title":"McDonalds-Mashable","url":"https://mashable.com/category/mcdonalds/","snippet":"Oct09,2017.AsIsitandtoilinthewick"dheatatthelocalMcDonald"swaitingformypreciousRickyandMortysauce,Ifindjoyinthemem"riesofyou.Share.","prerender":False,"cached_page_url":"https://webcache.googleusercontent.com/search?q=cache:9cH2PAFfjooJ:https://mashable.com/category/mcdonalds/+&cd=62&hl=en&ct=clnk&gl=us","related_pages_url":{},"domain":"mashable.com","displayed_url":"https://mashable.com›category›mcdonalds"},{"position":26,"title":"McDonald"sCorp-CompanyProfileandNews-Bloomberg...","url":"https://www.bloomberg.com/profile/company/MCD:US","snippet":"McDonald"sCorporationfranchisesandoperatesfast-foodrestaurantsintheglobalrestaurantindustry.TheCompany"srestaurantsservesavarietyof\xa0...","prerender":False,"cached_page_url":"https://webcache.googleusercontent.com/search?q=cache:ORgVA-9-0NkJ:https://www.bloomberg.com/profile/company/MCD:US+&cd=63&hl=en&ct=clnk&gl=us","related_pages_url":{},"domain":"www.bloomberg.com","displayed_url":"https://www.bloomberg.com›profile›company›MCD:US"},{"position":27,"title":"McDonalds»eat,shop&more","url":"http://www.seatacshops.com/merchants/concourse-b/mcdonalds/","snippet":"...includingmochas,lattes,decadentfrappesandrealfruitsmoothies.McDonalds.Hours:Daily,5:00AM-7:00PM.Pricing:SameasMcDonald"sonthestreet!","prerender":False,"cached_page_url":"http://webcache.googleusercontent.com/search?q=cache:4l9wGSQlMEAJ:www.seatacshops.com/merchants/concourse-b/mcdonalds/+&cd=64&hl=en&ct=clnk&gl=us","related_pages_url":{},"domain":"www.seatacshops.com","displayed_url":"http://www.seatacshops.com›merchants›concourse-b›mc..."},{"position":28,"title":"McDonald"s-AppsonGooglePlay","url":"https://play.google.com/store/apps/details?id=com.mcdonalds.app&hl=en_US","snippet":"Justtap“install”toreceiveexclusiveMcDonald"sdeals,coupons,offersandmore!It"sassimpleasthat!BringtheApptoanearbyparticipatingMcDonald"sand\xa0...","prerender":False,"cached_page_url":"https://webcache.googleusercontent.com/search?q=cache:78_P2cFKYREJ:https://play.google.com/store/apps/details%3Fid%3Dcom.mcdonalds.app%26hl%3Den_US+&cd=65&hl=en&ct=clnk&gl=us","related_pages_url":{},"domain":"play.google.com","displayed_url":"https://play.google.com›store›apps›details›id=com.mcd..."},{"position":29,"title":"TwoMcDonald"sinHawaiilinkedtodozenviruscases-CBS...","url":"https://www.cbsnews.com/news/coronavirus-two-mcdonalds-locations-kona-hawaii-linked-dozen-virus-cases/","snippet":"3daysago-Honolulu—HawaiiofficialssaidTuesdayaclusterof12COVID-19caseshadbeenlinkedtotwoMcDonald"slocationsinKailuaKona,atown\xa0...","prerender":False,"cached_page_url":"https://webcache.googleusercontent.com/search?q=cache:MyDLrmE4x_oJ:https://www.cbsnews.com/news/coronavirus-two-mcdonalds-locations-kona-hawaii-linked-dozen-virus-cases/+&cd=66&hl=en&ct=clnk&gl=us","related_pages_url":{},"domain":"www.cbsnews.com","displayed_url":"https://www.cbsnews.com›news›coronavirus-two-mcdonal..."},{"position":30,"title":"McDonald"sCorporation-TheNewYorkTimes","url":"https://www.nytimes.com/topic/company/mcdonalds-corporation","snippet":"NewsaboutMcDonald"sCorporation,includingcommentaryandarchivalarticlespublishedinTheNewYorkTimes.","prerender":False,"cached_page_url":"https://webcache.googleusercontent.com/search?q=cache:T83aAq5HG5cJ:https://www.nytimes.com/topic/company/mcdonalds-corporation+&cd=67&hl=en&ct=clnk&gl=us","related_pages_url":{},"domain":"www.nytimes.com","displayed_url":"https://www.nytimes.com›company›mcdonalds-corporation"},{"position":31,"title":"Coronavirus:McDonald"stocloseseating,playareasamid...","url":"https://www.usatoday.com/story/money/2020/03/16/coronavirus-mcdonalds-close-seating-play-areas-amid-concerns/5063942002/","snippet":"InthelatestnodtohowthecoronavirusisdisruptingAmericansdailyritualsadpatterns,McDonald"ssays...","prerender":False,"cached_page_url":{},"related_pages_url":{},"domain":"www.usatoday.com","displayed_url":"https://www.usatoday.com›story›money›2020/03/16›coro..."},{"position":32,"title":"MCDStock|MCDONALDSStockPriceToday|MarketsInsider","url":"https://markets.businessinsider.com/stocks/mcd-stock","snippet":"ProfileMcDonaldsMORE.McDonald"sCorp.engagesintheoperationandfranchiseofMcDonald"srestaurants.Itoperatesthroughthefollowingsegments:U.S.;\xa0...","prerender":False,"cached_page_url":"https://webcache.googleusercontent.com/search?q=cache:DDExTKXIkvgJ:https://markets.businessinsider.com/stocks/mcd-stock+&cd=69&hl=en&ct=clnk&gl=us","related_pages_url":{},"domain":"markets.businessinsider.com","displayed_url":"https://markets.businessinsider.com›Stocks"},{"position":33,"title":"Mcdonalds-ABC7SanFrancisco-ABC7News","url":"https://abc7news.com/tag/mcdonalds/","snippet":"Whilethechainsbattleitoutinthebreakfastwars,here"showyoucanbenefitwithfreefood.McDonald"smakescandlesthatsmelllikecheeseburgers.","prerender":False,"cached_page_url":"https://webcache.googleusercontent.com/search?q=cache:NIGELnQGjUAJ:https://abc7news.com/tag/mcdonalds/+&cd=70&hl=en&ct=clnk&gl=us","related_pages_url":{},"domain":"abc7news.com","displayed_url":"https://abc7news.com›tag›mcdonalds"},{"position":34,"title":"OurRelationshipWithMcDonald"s-RonaldMcDonaldHouse","url":"https://www.rmhc.org/our-relationship-with-mcdonalds","snippet":"McDonald"ssupportextendsfrommonetarycontributionsandvolunteerism,tocauserelatedmarketingpromotionsandthespacetoplaceRMHCDonationBoxes\xa0...","prerender":False,"cached_page_url":"https://webcache.googleusercontent.com/search?q=cache:jfmcdVk58wsJ:https://www.rmhc.org/our-relationship-with-mcdonalds+&cd=71&hl=en&ct=clnk&gl=us","related_pages_url":{},"domain":"www.rmhc.org","displayed_url":"https://www.rmhc.org›our-relationship-with-mcdonalds"},{"position":35,"title":"McDonald"s|Fortune","url":"https://fortune.com/fortune500/2019/mcdonalds/","snippet":"McDonald"s.F5002019-McDonalds.DaveKotinsky—GettyImagesforMcDonald"s.PreviousRank.131.Revenues($M).$21,025.2.RevenuePercentChange.","prerender":False,"cached_page_url":"https://webcache.googleusercontent.com/search?q=cache:tLvJI5ghj9AJ:https://fortune.com/fortune500/2019/mcdonalds/+&cd=72&hl=en&ct=clnk&gl=us","related_pages_url":{},"domain":"fortune.com","displayed_url":"https://fortune.com›fortune500›mcdonalds"},{"position":36,"title":"McDonald"sApologizesForRestaurant"sBanOnBlack...","url":"https://www.essence.com/news/mcdonalds-apologizes-racist-xenophobic-sign/","snippet":"3daysago-BothMcDonald"sandthelocalgovernmentinChinaareapologizingafteroneofitsrestaurantsbannedBlackpeoplefromenteringitsdoors.","prerender":False,"cached_page_url":"https://webcache.googleusercontent.com/search?q=cache:iO8nki5mmM8J:https://www.essence.com/news/mcdonalds-apologizes-racist-xenophobic-sign/+&cd=73&hl=en&ct=clnk&gl=us","related_pages_url":{},"domain":"www.essence.com","displayed_url":"https://www.essence.com›news›mcdonalds-apologizes-racis..."},{"position":37,"title":"MCD|McDonald"sCorp.StockPrice&News-WSJ","url":"https://www.wsj.com/market-data/quotes/MCD","snippet":"ViewthelatestMcDonald"sCorp.(MCD)stockprice,news,historicalcharts,analystratingsandfinancialinformationfromWSJ.","prerender":False,"cached_page_url":"https://webcache.googleusercontent.com/search?q=cache:RA2oszbz2BcJ:https://www.wsj.com/market-data/quotes/MCD+&cd=74&hl=en&ct=clnk&gl=us","related_pages_url":{},"domain":"www.wsj.com","displayed_url":"https://www.wsj.com›market-data›quotes›MCD"},{"position":38,"title":"McDonald"sPretendedtoLaunchaChineseSmartphone...","url":"https://www.ign.com/articles/mcdonalds-5g-chicken","snippet":"2daysago-McDonald"slatestChinesemarketingstuntsuggested5G...butinsteaditwasfriedchicken.","prerender":False,"cached_page_url":"https://webcache.googleusercontent.com/search?q=cache:0YmQCIA6gREJ:https://www.ign.com/articles/mcdonalds-5g-chicken+&cd=75&hl=en&ct=clnk&gl=us","related_pages_url":{},"domain":"www.ign.com","displayed_url":"https://www.ign.com›articles›mcdonalds-5g-chicken"},{"position":39,"title":"McDonald"sonSpotify","url":"https://open.spotify.com/user/mcdonalds","snippet":"McDonald"s,auseronSpotify....toouruseofcookiesasdescribedinourCookiePolicy.×.McDonald"s.OpeninSpotify.PublicPlaylists.TheNetherlands"Mix.","prerender":False,"cached_page_url":"https://webcache.googleusercontent.com/search?q=cache:Ftc_BIvbhjgJ:https://open.spotify.com/user/mcdonalds+&cd=76&hl=en&ct=clnk&gl=us","related_pages_url":"http://www.google.com/search?hl=en&gl=us&q=related:https://open.spotify.com/user/mcdonalds+mcdonalds&tbo=1&sa=X&ved=2ahUKEwjwzOnOp_HoAhWFsnEKHdBQASkQHzBLegQITxAH","domain":"open.spotify.com","displayed_url":"https://open.spotify.com›user›mcdonalds"},{"position":40,"title":"MCDMcDonald"sCorporationStockQuote-Finviz","url":"https://finviz.com/quote.ashx?t=MCD","snippet":"McDonald"sCorporationwasfoundedin1940andisbasedinChicago,Illinois.InsiderTrading,Relationship,Date,Transaction,Cost,#Shares,Value($),#\xa0...","prerender":False,"cached_page_url":"https://webcache.googleusercontent.com/search?q=cache:PJtnkBNT9XoJ:https://finviz.com/quote.ashx%3Ft%3DMCD+&cd=77&hl=en&ct=clnk&gl=us","related_pages_url":{},"domain":"finviz.com","displayed_url":"https://finviz.com›quote"},{"position":41,"title":"PositiveCOVID-19TestsatLAMcDonald"sLeadsto...","url":"https://la.eater.com/2020/4/10/21215222/mcdonalds-employees-protest-coronavirus-los-angeles-california-fast-food-strike","snippet":"Apr10,2020-TwoemployeesataWestAdamsMcDonald"stestedpositive,whileanotherfromtheMontereyParklocationremainsinthehospitalonoxygen.","prerender":False,"cached_page_url":"https://webcache.googleusercontent.com/search?q=cache:gG5zPJVIQHsJ:https://la.eater.com/2020/4/10/21215222/mcdonalds-employees-protest-coronavirus-los-angeles-california-fast-food-strike+&cd=78&hl=en&ct=clnk&gl=us","related_pages_url":{},"domain":"la.eater.com","displayed_url":"https://la.eater.com›mcdonalds-employees-protest-coronavir..."},{"position":42,"title":"ThisishowtomakeyourownMcDonald"sMcFlurryathome...","url":"https://www.insider.com/how-to-make-mcdonalds-mcflurry-2020-4","snippet":"2daysago-Allyouneedisheavycream,condensedmilk,andsomeOreos(ofcourse)tomakeaMcDonald"sMcFlurryinyourownhome.","prerender":False,"cached_page_url":"https://webcache.googleusercontent.com/search?q=cache:1RigDTx40tEJ:https://www.insider.com/how-to-make-mcdonalds-mcflurry-2020-4+&cd=79&hl=en&ct=clnk&gl=us","related_pages_url":{},"domain":"www.insider.com","displayed_url":"https://www.insider.com›how-to-make-mcdonalds-mcflurry-..."},{"position":43,"title":"McDonald"sapologisesafterChinastorebansblackpeople...","url":"https://www.france24.com/en/20200414-mcdonald-s-apologises-after-china-store-bans-black-people","snippet":"4daysago-Beijing(AFP).USchainMcDonald"shasapologisedafterasigntellingblackpeopletheywerebannedfromenteringabranchinsouthern\xa0...","prerender":False,"cached_page_url":"https://webcache.googleusercontent.com/search?q=cache:6Ha4jQs0WWIJ:https://www.france24.com/en/20200414-mcdonald-s-apologises-after-china-store-bans-black-people+&cd=80&hl=en&ct=clnk&gl=us","related_pages_url":{},"domain":"www.france24.com","displayed_url":"https://www.france24.com›Returntohomepage›Livenews"},{"position":44,"title":"McDonald"sChina"bansblackpeoplefromenteringoutof...","url":"https://www.dailymail.co.uk/news/article-8216965/McDonalds-China-bans-black-people-entering-fears-coronavirus.html","snippet":"4daysago-UproarasMcDonald"s"bansblackpeoplefromenteringtheirstoreinaChinesecityoutoffearstheymighthavecoronavirus".ByEmiliaJiangFor\xa0...","prerender":False,"cached_page_url":"https://webcache.googleusercontent.com/search?q=cache:iw_a5UCSnSgJ:https://www.dailymail.co.uk/news/article-8216965/McDonalds-China-bans-black-people-entering-fears-coronavirus.html+&cd=81&hl=en&ct=clnk&gl=us","related_pages_url":{},"domain":"www.dailymail.co.uk","displayed_url":"https://www.dailymail.co.uk›news›article-8216965›McD..."},{"position":45,"title":"McDonald"s|StudentAffairs","url":"https://studentaffairs.duke.edu/dining/venues-and-menus/mcdonalds","snippet":"McDonald"s.Offersafullmenuforbreakfast,lunch,anddinner,includingburgers,salads,andchicken.DAILYDEVILDEALS($5.00orLess).-ChickenBiscuit\xa0...","prerender":False,"cached_page_url":"https://webcache.googleusercontent.com/search?q=cache:CvATluDg7SMJ:https://studentaffairs.duke.edu/dining/venues-and-menus/mcdonalds+&cd=82&hl=en&ct=clnk&gl=us","related_pages_url":"http://www.google.com/search?hl=en&gl=us&q=related:https://studentaffairs.duke.edu/dining/venues-and-menus/mcdonalds+mcdonalds&tbo=1&sa=X&ved=2ahUKEwjwzOnOp_HoAhWFsnEKHdBQASkQHzBRegQIVRAH","domain":"studentaffairs.duke.edu","displayed_url":"https://studentaffairs.duke.edu›venues-and-menus›mcdonalds"},{"position":46,"title":"McDonald"sCorp.StockPrice(MCD)|Barron"s","url":"https://www.barrons.com/quote/stock/us/xnys/mcd","snippet":"Viewtoday"sstockprice,newsandanalysisforMcDonald"sCorp.(MCD).Barron"salsoprovidesinformationonhistoricalstockratings,targetprices,company\xa0...","prerender":False,"cached_page_url":{},"related_pages_url":{},"domain":"www.barrons.com","displayed_url":"https://www.barrons.com›quote›stock›xnys›mcd"},{"position":47,"title":"McDonald"schangesgoldenarcheslogoamidcoronavirus...","url":"https://www.today.com/food/mcdonald-s-changes-golden-arches-logo-amid-coronavirus-outbreak-t176653","snippet":"Mar24,2020-InternationallocationsofMcDonald"shavegiventhefamouslogoamakeovertoremindcustomersaboutsocialdistancingamidtheongoing\xa0...","prerender":False,"cached_page_url":"https://webcache.googleusercontent.com/search?q=cache:08ApZsJhf3YJ:https://www.today.com/food/mcdonald-s-changes-golden-arches-logo-amid-coronavirus-outbreak-t176653+&cd=84&hl=en&ct=clnk&gl=us","related_pages_url":{},"domain":"www.today.com","displayed_url":"https://www.today.com›food›mcdonald-s-changes-golden-..."},{"position":48,"title":"mcdonalds|Salon.com","url":"https://www.salon.com/topic/mcdonalds","snippet":"Award-winningnewsandculture,featuresbreakingnews,in-depthreportingandcriticismonpolitics,business,entertainmentandtechnology.","prerender":False,"cached_page_url":"https://webcache.googleusercontent.com/search?q=cache:iGjXSEknhSsJ:https://www.salon.com/topic/mcdonalds+&cd=85&hl=en&ct=clnk&gl=us","related_pages_url":{},"domain":"www.salon.com","displayed_url":"https://www.salon.com›topic›mcdonalds"},{"position":49,"title":"OnlineCoursesfromMcDonalds-Ed2Go","url":"https://www.ed2go.com/mcdonalds","snippet":"EarnYourHighSchoolDiplomaOnlinewithCareerOnlineHighSchool.Tuition100%coveredthroughtheArchwaysToOpportunityprogramatMcDonald"s!","prerender":False,"cached_page_url":"https://webcache.googleusercontent.com/search?q=cache:DcvCRfyeGeYJ:https://www.ed2go.com/mcdonalds+&cd=86&hl=en&ct=clnk&gl=us","related_pages_url":{},"domain":"www.ed2go.com","displayed_url":"https://www.ed2go.com›mcdonalds"},{"position":50,"title":"McDonald"s-HuffPost","url":"https://www.huffpost.com/impact/topic/mcdonalds","snippet":"McDonald"sApologizesForChinaRestaurant"sSignBanningBlackPeople.Aspokespersonforthefast-foodgiantsaidtheGuangzhourestauranthadbeen\xa0...","prerender":False,"cached_page_url":"https://webcache.googleusercontent.com/search?q=cache:AdaoX-CY4iAJ:https://www.huffpost.com/impact/topic/mcdonalds+&cd=87&hl=en&ct=clnk&gl=us","related_pages_url":{},"domain":"www.huffpost.com","displayed_url":"https://www.huffpost.com›impact›topic›mcdonalds"},{"position":51,"title":"McDonald"ssavesbillionscuttingwaste|Environmental...","url":"https://www.edf.org/partnerships/mcdonalds","snippet":"TheEnvironmentalDefenseFund"spartnershipwithMcDonald"shighlightshowenvironmentalgroupscanworkwithcorporationstoreducewaste.","prerender":False,"cached_page_url":"https://webcache.googleusercontent.com/search?q=cache:EEbWZYrg9L4J:https://www.edf.org/partnerships/mcdonalds+&cd=88&hl=en&ct=clnk&gl=us","related_pages_url":"http://www.google.com/search?hl=en&gl=us&q=related:https://www.edf.org/partnerships/mcdonalds+mcdonalds&tbo=1&sa=X&ved=2ahUKEwjwzOnOp_HoAhWFsnEKHdBQASkQHzBXegQIWxAH","domain":"www.edf.org","displayed_url":"https://www.edf.org›partnerships›mcdonalds"},{"position":52,"title":"No,McDonald"sIsNotOffering2FreeBigMacMealsfora...","url":"https://www.snopes.com/fact-check/mcdonalds-coupon-scam/","snippet":"","prerender":False,"cached_page_url":"https://webcache.googleusercontent.com/search?q=cache:KApxxZ5EF3cJ:https://www.snopes.com/fact-check/mcdonalds-coupon-scam/+&cd=89&hl=en&ct=clnk&gl=us","related_pages_url":{},"domain":"www.snopes.com","displayed_url":"https://www.snopes.com›FactChecks›Fraud&Scams"},{"position":53,"title":"McDonald"sStockABuyAmidCoronavirusCrisis?WhatMCD...","url":"https://www.investors.com/research/mcdonalds-stock-buy-now-mcd-stock/","snippet":"Apr3,2020-McDonald"sstocklaggedevenbeforethecoronaviruscrisisshutdowndiningareas.Sharesarerebounding,butisMCDstockabuynow?","prerender":False,"cached_page_url":"https://webcache.googleusercontent.com/search?q=cache:RoH9p0uB3WoJ:https://www.investors.com/research/mcdonalds-stock-buy-now-mcd-stock/+&cd=90&hl=en&ct=clnk&gl=us","related_pages_url":{},"domain":"www.investors.com","displayed_url":"https://www.investors.com›research›mcdonalds-stock-buy-..."},{"position":54,"title":"McDonaldObservatory|Visitorinformation,teacher...","url":"https://mcdonaldobservatory.org/","snippet":"McDonaldObservatoryisannouncingtodaythatitwillremainclosedtothepublicbeyondthepreviouslyannounceddate,April19,basedonTexasGovernor\xa0...","prerender":False,"cached_page_url":"https://webcache.googleusercontent.com/search?q=cache:QEMg8cHSRSkJ:https://mcdonaldobservatory.org/+&cd=91&hl=en&ct=clnk&gl=us","related_pages_url":"http://www.google.com/search?hl=en&gl=us&q=related:https://mcdonaldobservatory.org/+mcdonalds&tbo=1&sa=X&ved=2ahUKEwjwzOnOp_HoAhWFsnEKHdBQASkQHzBaegQIQxAF","domain":"mcdonaldobservatory.org","displayed_url":"https://mcdonaldobservatory.org"},{"position":55,"title":"McDonald"s-RestaurantBusinessMagazine","url":"https://www.restaurantbusinessonline.com/restaurant/mcdonalds","snippet":"McDonald"smakessomeexecutivechanges.MasonSmootwasnamedU.S.chiefrestaurantofficeraftertheretirementofCharlieRobeson,andthecompany\xa0...","prerender":False,"cached_page_url":"https://webcache.googleusercontent.com/search?q=cache:qBhxjVHM6RAJ:https://www.restaurantbusinessonline.com/restaurant/mcdonalds+&cd=92&hl=en&ct=clnk&gl=us","related_pages_url":{},"domain":"www.restaurantbusinessonline.com","displayed_url":"https://www.restaurantbusinessonline.com›mcdonalds"},{"position":56,"title":"CaloriesinMcDonald"s|CalorieKing","url":"https://www.calorieking.com/us/en/foods/b/calories-in-mcdonalds/xGl8tXSzQ3qhzdZjyr1Pnw","snippet":"FindouthowmanycaloriesareinMcDonald"s.CalorieKingprovidesnutritionalfoodinformationforcaloriecountersandpeopletryingtoloseweight.","prerender":False,"cached_page_url":"https://webcache.googleusercontent.com/search?q=cache:HLL7GkmCOIkJ:https://www.calorieking.com/us/en/foods/b/calories-in-mcdonalds/xGl8tXSzQ3qhzdZjyr1Pnw+&cd=93&hl=en&ct=clnk&gl=us","related_pages_url":{},"domain":"www.calorieking.com","displayed_url":"https://www.calorieking.com›Home›Foods"},{"position":57,"title":"McDonaldsNews&Videos-ABCNews","url":"https://abcnews.go.com/alerts/mc-donalds","snippet":"TwoAfricanAmericanwomenexecutivesatMcDonald"sCorp.suedthefast-foodgiantforracialdiscriminationinafederallawsuitfiledTuesdayinIllinois.","prerender":False,"cached_page_url":"https://webcache.googleusercontent.com/search?q=cache:I7NYsVZS3QgJ:https://abcnews.go.com/alerts/mc-donalds+&cd=94&hl=en&ct=clnk&gl=us","related_pages_url":{},"domain":"abcnews.go.com","displayed_url":"https://abcnews.go.com›alerts›mc-donalds"},{"position":58,"title":"McDonaldGardenCenter","url":"https://www.mcdonaldgardencenter.com/","snippet":"LearnMore·AboutUs·GiftCards·Jobs·OrderOnline·WaystoShop·Locations&Hours·How-ToVideos·OnlineSeminars\xa0...","prerender":False,"cached_page_url":"https://webcache.googleusercontent.com/search?q=cache:hnCo03NWL2AJ:https://www.mcdonaldgardencenter.com/+&cd=95&hl=en&ct=clnk&gl=us","related_pages_url":"http://www.google.com/search?hl=en&gl=us&q=related:https://www.mcdonaldgardencenter.com/+mcdonalds&tbo=1&sa=X&ved=2ahUKEwjwzOnOp_HoAhWFsnEKHdBQASkQHzBeegQIYRAF","domain":"www.mcdonaldgardencenter.com","displayed_url":"https://www.mcdonaldgardencenter.com"},{"position":59,"title":"McDonald"sDelivery&TakeoutNearYou-DoorDash","url":"https://www.doordash.com/business/mcdonald-s-5579/","snippet":"GetMcDonald"sdelivery&pickup!OrderonlinewithDoorDashandgetMcDonald"sdeliveredtoyourdoor.No-contactdeliveryandtakeoutordersavailable\xa0...","prerender":False,"cached_page_url":"https://webcache.googleusercontent.com/search?q=cache:Z8BR2DKNJbUJ:https://www.doordash.com/business/mcdonald-s-5579/+&cd=96&hl=en&ct=clnk&gl=us","related_pages_url":"http://www.google.com/search?hl=en&gl=us&q=related:https://www.doordash.com/business/mcdonald-s-5579/+mcdonalds&tbo=1&sa=X&ved=2ahUKEwjwzOnOp_HoAhWFsnEKHdBQASkQHzBfegQIYhAH","domain":"www.doordash.com","displayed_url":"https://www.doordash.com›business›mcdonald-s-5579"},{"position":60,"title":"Revealed—TheFirstMcDonald"sMenuEver|Reader"sDigest","url":"https://www.rd.com/food/fun/first-mcdonalds-menu/","snippet":"Waybackin1940,McDonald"sproduceditsveryfirstmenu.Andthoughit"sprettydifferentfromtoday"s,italsorevealsthatsomethingsneverchange.","prerender":False,"cached_page_url":"https://webcache.googleusercontent.com/search?q=cache:5HSEdp5kM9cJ:https://www.rd.com/food/fun/first-mcdonalds-menu/+&cd=97&hl=en&ct=clnk&gl=us","related_pages_url":{},"domain":"www.rd.com","displayed_url":"https://www.rd.com›Food›FoodFun&News"},{"position":61,"title":"mcdonald"sdesignnews-Designboom","url":"https://www.designboom.com/tag/mcdonalds/","snippet":"mcdonald"sinanamericanhamburgerandfastfoodrestaurantchainpresentaroundtheworldwho"sexploringdesignalternativestoensureefficientpackaging\xa0...","prerender":False,"cached_page_url":"https://webcache.googleusercontent.com/search?q=cache:nzLpuqv8blkJ:https://www.designboom.com/tag/mcdonalds/+&cd=98&hl=en&ct=clnk&gl=us","related_pages_url":{},"domain":"www.designboom.com","displayed_url":"https://www.designboom.com›tag›mcdonalds"},{"position":62,"title":"McDonald"s-ConservationInternational","url":"https://www.conservation.org/corporate-engagements/mcdonalds","snippet":"2008:McDonald"sEuropelaunchedaspecialHappyMealpromotioninpartnershipwithConservationInternationaltoengagekidsinafunandinformativeway\xa0...","prerender":False,"cached_page_url":"https://webcache.googleusercontent.com/search?q=cache:RjpDSIQdzDwJ:https://www.conservation.org/corporate-engagements/mcdonalds+&cd=99&hl=en&ct=clnk&gl=us","related_pages_url":{},"domain":"www.conservation.org","displayed_url":"https://www.conservation.org›mcdonalds"},{"position":63,"title":"McDonald"sCorporationCommonStock(MCD)StockQuotes...","url":"https://www.nasdaq.com/market-activity/stocks/mcd","snippet":"McDonald"sCorporationCommonStock(MCD)StockQuotes-Nasdaqoffersstockquotes&marketactivitydataforUSandglobalmarkets.","prerender":False,"cached_page_url":"https://webcache.googleusercontent.com/search?q=cache:SDbE3UnTD78J:https://www.nasdaq.com/market-activity/stocks/mcd+&cd=100&hl=en&ct=clnk&gl=us","related_pages_url":{},"domain":"www.nasdaq.com","displayed_url":"https://www.nasdaq.com›MarketActivity›Stocks"},{"position":64,"title":"McDonald"s|QSRmagazine","url":"https://www.qsrmagazine.com/chains/mcdonalds","snippet":"McDonald"ssaidSundayinacorporatestatementthat,bytheendofMonday,all1,270ofitsU.K.restaurantswouldcloseduetoCOVID-19concerns.","prerender":False,"cached_page_url":"https://webcache.googleusercontent.com/search?q=cache:VYV7pNsnj2sJ:https://www.qsrmagazine.com/chains/mcdonalds+&cd=101&hl=en&ct=clnk&gl=us","related_pages_url":{},"domain":"www.qsrmagazine.com","displayed_url":"https://www.qsrmagazine.com›chains›mcdonalds"},{"position":65,"title":"TuitionAssistance-ArchwaystoOpportunity","url":"http://www.archwaystoopportunity.com/tuition_assistance.html","snippet":"Owner/OperatorEmployeesworkforindependentMcDonald"sFranchises,whileMcOpCo/CorporateEmployeesworkincompany-ownedrestaurants.","prerender":False,"cached_page_url":"http://webcache.googleusercontent.com/search?q=cache:aBgyGSEO0CwJ:www.archwaystoopportunity.com/tuition_assistance.html+&cd=102&hl=en&ct=clnk&gl=us","related_pages_url":"http://www.google.com/search?hl=en&gl=us&q=related:www.archwaystoopportunity.com/tuition_assistance.html+mcdonalds&tbo=1&sa=X&ved=2ahUKEwjwzOnOp_HoAhWFsnEKHdBQASkQHzBlegQIaBAH","domain":"www.archwaystoopportunity.com","displayed_url":"http://www.archwaystoopportunity.com›tuition_assistance"},{"position":66,"title":"MCD-Mcdonald"sCorpProfile|Reuters","url":"https://www.reuters.com/companies/MCD","snippet":"McDonald"sCorporation(McDonald"s)operatesandfranchisesMcDonald"srestaurants.TheCompany"srestaurantsservealocallyrelevantmenuoffoodand\xa0...","prerender":False,"cached_page_url":"https://webcache.googleusercontent.com/search?q=cache:QtyCpIIr0aAJ:https://www.reuters.com/companies/MCD+&cd=103&hl=en&ct=clnk&gl=us","related_pages_url":{},"domain":"www.reuters.com","displayed_url":"https://www.reuters.com›companies›MCD"},{"position":67,"title":"McDonald"s:BehindTheArches:Love,JohnF...-Amazon.com","url":"https://www.amazon.com/McDonalds-Behind-John-F-Love/dp/0553347594","snippet":"PerfectforfansofTheFounder,thisisthereal-lifestoryoftheworld"spremierentrepreneurialsuccess.ThegrowthofMcDonald"sworldwidecontinuesto\xa0...","prerender":False,"cached_page_url":"https://webcache.googleusercontent.com/search?q=cache:8l1qwc5zaRsJ:https://www.amazon.com/McDonalds-Behind-John-F-Love/dp/0553347594+&cd=104&hl=en&ct=clnk&gl=us","related_pages_url":"http://www.google.com/search?hl=en&gl=us&q=related:https://www.amazon.com/McDonalds-Behind-John-F-Love/dp/0553347594+mcdonalds&tbo=1&sa=X&ved=2ahUKEwjwzOnOp_HoAhWFsnEKHdBQASkQHzBnegQIahAH","domain":"www.amazon.com","displayed_url":"https://www.amazon.com›McDonalds-Behind-John-F-Love"},{"position":68,"title":"FirstMcDonald"sopensinSovietUnion-HISTORY","url":"https://www.history.com/this-day-in-history/first-mcdonalds-opens-in-soviet-union","snippet":"TheSovietUnion"sfirstMcDonald"sfastfoodrestaurantopensinMoscow.Throngsofpeoplelineuptopaytheequivalentofseveraldays"wagesforBigMacs,","prerender":False,"cached_page_url":"https://webcache.googleusercontent.com/search?q=cache:Rz4rIRA8FeUJ:https://www.history.com/this-day-in-history/first-mcdonalds-opens-in-soviet-union+&cd=105&hl=en&ct=clnk&gl=us","related_pages_url":{},"domain":"www.history.com","displayed_url":"https://www.history.com›this-day-in-history›first-mcdonald..."},{"position":69,"title":"McDonald"sapologisesaftertastelesslogochange|Creative...","url":"https://www.creativebloq.com/news/mcdonalds-logo-backlash","snippet":"Mar25,2020-Lastweek,McDonald"ssharedaminimalistadinwhichitstwofamousgoldenarchesbecameseparated–andtheinternetwasnotimpressed.","prerender":False,"cached_page_url":"https://webcache.googleusercontent.com/search?q=cache:MrXylJgfFIUJ:https://www.creativebloq.com/news/mcdonalds-logo-backlash+&cd=106&hl=en&ct=clnk&gl=us","related_pages_url":{},"domain":"www.creativebloq.com","displayed_url":"https://www.creativebloq.com›mcdonalds-logo-backlash"},{"position":70,"title":"McDonald"sCorp(MCD)Quote|Morningstar","url":"https://www.morningstar.com/stocks/xnys/mcd/quote","snippet":"Mar19,2020-StrongFranchiseesandaSolidBalanceSheetPositionMcDonald"stoNavigateCoronavirusDisruptions.R.J.Hottovy.SectorStrategist.","prerender":False,"cached_page_url":{},"related_pages_url":{},"domain":"www.morningstar.com","displayed_url":"https://www.morningstar.com›stocks›xnys›mcd›quote"},{"position":71,"title":"McDonald"sannouncesfreedeliverywithUberEatsthis...","url":"https://www.news.com.au/lifestyle/food/eat/mcdonalds-announces-free-delivery-with-ubereats-this-weekend/news-story/f9ba21d4effff5cb4a442657daccca85","snippet":"15minsago-McDonald"sAustraliamarketingdirectorJoFeeneysaidtheofferwillbeavailabletothosewhoselectthecontactlessdeliveryoption.","prerender":False,"cached_page_url":{},"related_pages_url":{},"domain":"www.news.com.au","displayed_url":"https://www.news.com.au›lifestyle›food›eat›news-story"},{"position":72,"title":"DixonFoods–McDonalds","url":"https://dixonfoods.com/","snippet":"Mar19,2020-Welcome!Wearealocal,family-ownedbusinessthatoperates28McDonald"srestaurantsacrossEasternN.C.includingGreenville,Winterville\xa0...","prerender":False,"cached_page_url":"https://webcache.googleusercontent.com/search?q=cache:hC1BOJfz1eoJ:https://dixonfoods.com/+&cd=109&hl=en&ct=clnk&gl=us","related_pages_url":{},"domain":"dixonfoods.com","displayed_url":"https://dixonfoods.com"},{"position":73,"title":"McDonald"sNewBlueberryCreamCheesePieIsStuffedWith...","url":"https://www.bestproducts.com/lifestyle/a32186847/mcdonalds-malaysia-blueberry-cream-cheese-pie/","snippet":"15hoursago-PeoplebeganpostingthenewMcDonald"sdessertonInstagramaroundmid-March.JustliketheBakedApplePiewehaveintheUnitedStates,\xa0...","prerender":False,"cached_page_url":"https://webcache.googleusercontent.com/search?q=cache:5YE65uy8pvQJ:https://www.bestproducts.com/lifestyle/a32186847/mcdonalds-malaysia-blueberry-cream-cheese-pie/+&cd=110&hl=en&ct=clnk&gl=us","related_pages_url":{},"domain":"www.bestproducts.com","displayed_url":"https://www.bestproducts.com›lifestyle›mcdonalds-malaysi..."},{"position":74,"title":"ThisMcDonald"sAdIsUnskippable,ButYou"llAppreciateWhy...","url":"https://www.adweek.com/agencies/this-mcdonalds-ad-is-unskippable-but-youll-appreciate-why/","snippet":"Apr7,2020-TheRussianadforMcDonald"swascreatedbyLeoBurnettMoscow.McDonald"sRussia.Share.ByDavid\xa0...","prerender":False,"cached_page_url":"https://webcache.googleusercontent.com/search?q=cache:K4lEcOLdiKEJ:https://www.adweek.com/agencies/this-mcdonalds-ad-is-unskippable-but-youll-appreciate-why/+&cd=111&hl=en&ct=clnk&gl=us","related_pages_url":{},"domain":"www.adweek.com","displayed_url":"https://www.adweek.com›agencies›this-mcdonalds-ad-is-un..."},{"position":75,"title":"McDonald"s-Reddit","url":"https://www.reddit.com/r/McDonalds/","snippet":"r/McDonalds:Foreverything[McDonald"s](http://www.mcdonalds.com/)!","prerender":False,"cached_page_url":"https://webcache.googleusercontent.com/search?q=cache:DvRvdlyw6CYJ:https://www.reddit.com/r/McDonalds/+&cd=112&hl=en&ct=clnk&gl=us","related_pages_url":"http://www.google.com/search?hl=en&gl=us&q=related:https://www.reddit.com/r/McDonalds/+mcdonalds&tbo=1&sa=X&ved=2ahUKEwjwzOnOp_HoAhWFsnEKHdBQASkQHzBvegQIJxAH","domain":"www.reddit.com","displayed_url":"https://www.reddit.com›McDonalds"},{"position":76,"title":"McDonald"sCorporation(MCD)StockAnalysis&News...","url":"https://seekingalpha.com/symbol/MCD","snippet":"Mar30,2020-GetbreakingnewsandanalysisonMcDonald"sCorporation(MCD)stock,pricequoteandchart,tradingandinvestingtools.","prerender":False,"cached_page_url":"https://webcache.googleusercontent.com/search?q=cache:qMp5Ckv3OboJ:https://seekingalpha.com/symbol/MCD+&cd=113&hl=en&ct=clnk&gl=us","related_pages_url":"http://www.google.com/search?hl=en&gl=us&q=related:https://seekingalpha.com/symbol/MCD+mcdonalds&tbo=1&sa=X&ved=2ahUKEwjwzOnOp_HoAhWFsnEKHdBQASkQHzBwegQIGRAH","domain":"seekingalpha.com","displayed_url":"https://seekingalpha.com›symbol›MCD"},{"position":77,"title":"McDonald"sProvidesUpdateOnCOVID-19ImpactToThe...","url":"https://www.prnewswire.com/news-releases/mcdonalds-provides-update-on-covid-19-impact-to-the-business-and-reports-first-quarter-2020-comparable-sales-301037234.html","snippet":"Apr8,2020-McDonald"sProvidesUpdateOnCOVID-19ImpactToTheBusinessAndReportsFirstQuarter2020ComparableSales\xa0...","prerender":False,"cached_page_url":"https://webcache.googleusercontent.com/search?q=cache:2rWGwYl66u0J:https://www.prnewswire.com/news-releases/mcdonalds-provides-update-on-covid-19-impact-to-the-business-and-reports-first-quarter-2020-comparable-sales-301037234.html+&cd=114&hl=en&ct=clnk&gl=us","related_pages_url":{},"domain":"www.prnewswire.com","displayed_url":"https://www.prnewswire.com›news-releases›mcdonalds-pro..."},{"position":78,"title":"McDonald"s","url":"https://mcdonalds.popsugar.com/","snippet":"Mom"sResponsetoBeingShamedForFeedingKidsMcDonald"s.Parenting...McDonald"sIsAuctioningan18KGoldShamrockShakeCup·FoodNews.","prerender":False,"cached_page_url":"https://webcache.googleusercontent.com/search?q=cache:8UfNVMoMsI4J:https://mcdonalds.popsugar.com/+&cd=115&hl=en&ct=clnk&gl=us","related_pages_url":{},"domain":"mcdonalds.popsugar.com","displayed_url":"https://mcdonalds.popsugar.com"},{"position":79,"title":"Coronavirus:McDonald"stemporarilyclosesChinesebranch...","url":"https://hongkongfp.com/2020/04/13/coronavirus-mcdonalds-temporarily-closes-chinese-branch-which-banned-black-people/","snippet":"5daysago-McDonald"shastemporarilyclosedabranchinGuangzhou,Chinaafteritbarredblackcustomers,claimingthebanwasaresponsetolocal\xa0...","prerender":False,"cached_page_url":"https://webcache.googleusercontent.com/search?q=cache:rpzQdOLnxN4J:https://hongkongfp.com/2020/04/13/coronavirus-mcdonalds-temporarily-closes-chinese-branch-which-banned-black-people/+&cd=116&hl=en&ct=clnk&gl=us","related_pages_url":{},"domain":"hongkongfp.com","displayed_url":"https://hongkongfp.com›2020/04/13›coronavirus-mcdonal..."},{"position":80,"title":"McDonald"sremovesitscoronavirusmessagefeaturing...","url":"https://adage.com/creativity/work/mcdonalds-separated/2245431","snippet":"Mar20,2020-ButMcDonald"sreworkeditsiconicmark,theGoldenArches,forreal.AgencyDPZ&TteamedwithMcDonald"sBraziltoreconceivetheGolden\xa0...","prerender":False,"cached_page_url":"https://webcache.googleusercontent.com/search?q=cache:AjdAv9-COMMJ:https://adage.com/creativity/work/mcdonalds-separated/2245431+&cd=117&hl=en&ct=clnk&gl=us","related_pages_url":{},"domain":"adage.com","displayed_url":"https://adage.com›creativity›work›mcdonalds-separated"},{"position":81,"title":"McDonald"sReleases"5G"ProductinChina,andIt"sReally...","url":"https://www.pcmag.com/news/mcdonalds-releases-5g-product-in-china-and-its-really-crispy","snippet":"1dayago-IsMcDonald"senteringtheChinesesmartphonemarket?ThefastfoodvendorbrieflyteasedeveryoneinChinawiththecrazyideaonMonday,\xa0...","prerender":False,"cached_page_url":"https://webcache.googleusercontent.com/search?q=cache:kwp7RrunmjMJ:https://www.pcmag.com/news/mcdonalds-releases-5g-product-in-china-and-its-really-crispy+&cd=118&hl=en&ct=clnk&gl=us","related_pages_url":{},"domain":"www.pcmag.com","displayed_url":"https://www.pcmag.com›News›Raceto5G"},{"position":82,"title":"McDonald"s|USNews","url":"https://www.usnews.com/topics/organizations/mcdonalds","snippet":"ProsandConsofInvestinginMCDStock.McDonald"sstockfindsitselfatacrossroadsasitssuccessfulCEOabruptlydeparts.JohnDivineNov.5,2019\xa0...","prerender":False,"cached_page_url":"https://webcache.googleusercontent.com/search?q=cache:d3C4NaP3aFsJ:https://www.usnews.com/topics/organizations/mcdonalds+&cd=119&hl=en&ct=clnk&gl=us","related_pages_url":"http://www.google.com/search?hl=en&gl=us&q=related:https://www.usnews.com/topics/organizations/mcdonalds+mcdonalds&tbo=1&sa=X&ved=2ahUKEwjwzOnOp_HoAhWFsnEKHdBQASkQHzB2egQIFhAJ","domain":"www.usnews.com","displayed_url":"https://www.usnews.com›Topics›Organizations"},{"position":83,"title":"OutrageafterblackpeoplebannedfromMcDonald"sbranchin...","url":"https://news.sky.com/story/outrage-after-black-people-banned-from-mcdonalds-branch-in-china-11973200","snippet":"4daysago-McDonald"shasapologisedafterblackpeoplewerebannedfromenteringabranchofthefastfoodrestaurantinChina.Footagepostedon\xa0...","prerender":False,"cached_page_url":"https://webcache.googleusercontent.com/search?q=cache:TCNyTRtQjlcJ:https://news.sky.com/story/outrage-after-black-people-banned-from-mcdonalds-branch-in-china-11973200+&cd=120&hl=en&ct=clnk&gl=us","related_pages_url":{},"domain":"news.sky.com","displayed_url":"https://news.sky.com›story›outrage-after-black-people-ban..."},{"position":84,"title":"MichaelMcDonaldSharesTenderRenditionof"OnMyOwn...","url":"https://www.rollingstone.com/music/music-news/michael-mcdonald-on-my-own-tonight-show-fallon-985832/","snippet":"15hoursago-MichaelMcDonaldOffersSelf-IsolationBalmWith"OnMyOwn"Performance.Yachtrockkingdedicatedacousticrenditionof1986smashto\xa0...","prerender":False,"cached_page_url":"https://webcache.googleusercontent.com/search?q=cache:uZDmm0MagekJ:https://www.rollingstone.com/music/music-news/michael-mcdonald-on-my-own-tonight-show-fallon-985832/+&cd=121&hl=en&ct=clnk&gl=us","related_pages_url":{},"domain":"www.rollingstone.com","displayed_url":"https://www.rollingstone.com›music›music-news›michael..."},{"position":85,"title":"McDonald"sTemporaryLimitedMenuInCanadaIsNowIn...","url":"https://www.narcity.com/eat-drink/ca/mcdonalds-temporary-limited-menu-in-canada-is-now-in-effect-and-10-items-are-unavailable","snippet":"4daysago-McDonald"sIsRemoving10ItemsFromTheirMenuInCanadaBecauseOfCOVID-19.Theywanttokeepupsocialdistancinginthekitchens.","prerender":False,"cached_page_url":"https://webcache.googleusercontent.com/search?q=cache:5-OZt8e3JlQJ:https://www.narcity.com/eat-drink/ca/mcdonalds-temporary-limited-menu-in-canada-is-now-in-effect-and-10-items-are-unavailable+&cd=122&hl=en&ct=clnk&gl=us","related_pages_url":{},"domain":"www.narcity.com","displayed_url":"https://www.narcity.com›eat-drink›mcdonalds-temporary-li..."},{"position":86,"title":"WorkingatMcDonald"s|Glassdoor","url":"https://www.glassdoor.com/Overview/Working-at-McDonald-s-EI_IE432.11,21.htm","snippet":"Mar11,2020-Seewhatemployeessayit"sliketoworkatMcDonald"s.Salaries,reviews,andmore-allpostedbyemployeesworkingatMcDonald"s.","prerender":False,"cached_page_url":"https://webcache.googleusercontent.com/search?q=cache:JLG8aVtMf1kJ:https://www.glassdoor.com/Overview/Working-at-McDonald-s-EI_IE432.11,21.htm+&cd=123&hl=en&ct=clnk&gl=us","related_pages_url":"http://www.google.com/search?hl=en&gl=us&q=related:https://www.glassdoor.com/Overview/Working-at-McDonald-s-EI_IE432.11,21.htm+mcdonalds&tbo=1&sa=X&ved=2ahUKEwjwzOnOp_HoAhWFsnEKHdBQASkQHzB6egQIEhAH","domain":"www.glassdoor.com","displayed_url":"https://www.glassdoor.com›Overview›Working-at-McDon..."},{"position":87,"title":"LocalMcDonald"sGivesBack|KXAN.com","url":"https://www.kxan.com/studio-512/local-mcdonalds-gives-back/","snippet":"10hoursago-Studio512spokewithCindy,Jimmy&TJFergusonofElginandCentralTexasMcDonald"s.TheFergusonstoryisoneofsignificant\xa0...","prerender":False,"cached_page_url":"https://webcache.googleusercontent.com/search?q=cache:AYMYpqvUR8YJ:https://www.kxan.com/studio-512/local-mcdonalds-gives-back/+&cd=124&hl=en&ct=clnk&gl=us","related_pages_url":{},"domain":"www.kxan.com","displayed_url":"https://www.kxan.com›local-mcdonalds-gives-back"},{"position":88,"title":"McDonald"sfanshareshowtomakeitsMcChickensandwich...","url":"https://www.thesun.co.uk/fabulous/food/11408814/mcdonalds-mcchicken-sandwich-recipe-fan-cook-home/","snippet":"2daysago-IFyou"vebeencravingMcDonald"sbutcan"twaitfortherestauranttoreopen,youcanrecreateoneofitsiconicburgersathomeafterafan\xa0...","prerender":False,"cached_page_url":{},"related_pages_url":{},"domain":"www.thesun.co.uk","displayed_url":"https://www.thesun.co.uk›fabulous›food›mcdonalds-mcchic..."},{"position":89,"title":"McDonald"soperatorgives400medicalmaskstocity|News...","url":"https://www.vindy.com/news/local-news/2020/04/mcdonalds-operator-gives-400-medical-masks-to-city/","snippet":"2daysago-YOUNGSTOWN—Youngstown-areaMcDonald"sRestaurantfranchiseeHerbWashingtonusedhis“contacts”toobtain400surgicalmasks\xa0...","prerender":False,"cached_page_url":"https://webcache.googleusercontent.com/search?q=cache:4tns-yLtgawJ:https://www.vindy.com/news/local-news/2020/04/mcdonalds-operator-gives-400-medical-masks-to-city/+&cd=136&hl=en&ct=clnk&gl=us","related_pages_url":{},"domain":"www.vindy.com","displayed_url":"https://www.vindy.com›news›local-news›2020/04›mcd..."},{"position":90,"title":"LitchfieldMcDonald"semployeetestspositiveforCOVID-19...","url":"https://www.wandtv.com/news/litchfield-mcdonalds-employee-tests-positive-for-covid-19/article_3bfdd4dc-810c-11ea-a24f-b72d96421238.html","snippet":"6hoursago-(WAND)-TheMontgomeryCountyHealthDepartmentannouncedapositivecaseofCOVID-19attheLitchfieldMcDonald"s.Thefacilityowners\xa0...","prerender":False,"cached_page_url":{},"related_pages_url":{},"domain":"www.wandtv.com","displayed_url":"https://www.wandtv.com›news›litchfield-mcdonalds-employe..."},{"position":91,"title":"McDonald"s-ComicBook","url":"https://comicbook.com/category/mcdonalds-generic/","snippet":"Thispageprovidesanoverviewofouruseofscriptsandsimilartechnologiesandhowtomanagethem.FormoreinformationpleasevisitourCookiePolicyand\xa0...","prerender":False,"cached_page_url":"https://webcache.googleusercontent.com/search?q=cache:cIG3yNogMb4J:https://comicbook.com/category/mcdonalds-generic/+&cd=138&hl=en&ct=clnk&gl=us","related_pages_url":{},"domain":"comicbook.com","displayed_url":"https://comicbook.com›category›mcdonalds-generic"},{"position":92,"title":"10CountriesWiththeMostMcDonald"sLocations-Investopedia","url":"https://www.investopedia.com/articles/markets-economy/091716/10-countries-most-mcdonalds-locations-mcd.asp","snippet":"Mar2,2020-EuropemaybemoreimportanttoMcDonald"sthantheUnitedStates,andAsiaisnottoofarbehindnowthattheChinesemarketisexpanding\xa0...","prerender":False,"cached_page_url":"https://webcache.googleusercontent.com/search?q=cache:m-GhiA83paYJ:https://www.investopedia.com/articles/markets-economy/091716/10-countries-most-mcdonalds-locations-mcd.asp+&cd=139&hl=en&ct=clnk&gl=us","related_pages_url":{},"domain":"www.investopedia.com","displayed_url":"https://www.investopedia.com›Stocks›TopStocks"},{"position":93,"title":"McDonald"sremoves10itemsfrommenuduetoCOVID-19...","url":"https://torontosun.com/news/national/mcdonalds-removes-10-items-from-its-menu-temporarily-due-to-covid-19-pandemic","snippet":"2daysago-McGriddleswehardlyknewye.SadbuttrueMcDonald"shashadtotemporarilyeliminate10itemsfromitsmenuduetotheCOVD-19pandemic\xa0...","prerender":False,"cached_page_url":{},"related_pages_url":{},"domain":"torontosun.com","displayed_url":"https://torontosun.com›news›national›mcdonalds-removes-..."},{"position":94,"title":"ClusterofcasesassociatedwithKonaMcDonald"sincreases...","url":"https://www.hawaiitribune-herald.com/2020/04/17/hawaii-news/cluster-of-cases-associated-with-kona-mcdonalds-increases-to-13/","snippet":"20hoursago-TheMcDonald"sintheKonaWalmartwasclosedonTuesday.NonewCOVID-19caseswerereportedinHawaiiCountyonWednesdayasthe\xa0...","prerender":False,"cached_page_url":"https://webcache.googleusercontent.com/search?q=cache:Jehf4bmAe60J:https://www.hawaiitribune-herald.com/2020/04/17/hawaii-news/cluster-of-cases-associated-with-kona-mcdonalds-increases-to-13/+&cd=141&hl=en&ct=clnk&gl=us","related_pages_url":{},"domain":"www.hawaiitribune-herald.com","displayed_url":"https://www.hawaiitribune-herald.com›hawaii-news›cluster..."}],"inline_images":[{"image_url":"https://assets.serpstack.com/9fbc45b30c5e7fe7.gif","url":"https://en.wikipedia.org/wiki/McDonald%27s","title":"Imageresultformcdonalds"},{"image_url":"https://assets.serpstack.com/9fbc45b30c5e7fe7.gif","url":"https://twitter.com/mcdonalds","title":"Imageresultformcdonalds"},{"image_url":"https://assets.serpstack.com/9fbc45b30c5e7fe7.gif","url":"https://www.rd.com/food/fun/reason-mcdonalds-got-rid-supersized-menu/","title":"Imageresultformcdonalds"},{"image_url":"https://assets.serpstack.com/9fbc45b30c5e7fe7.gif","url":"https://www.rd.com/food/fun/mcdonalds-gold-card/","title":"Imageresultformcdonalds"},{"image_url":"https://assets.serpstack.com/9fbc45b30c5e7fe7.gif","url":"https://www.pymnts.com/news/retail/2019/mcdonalds-late-night-menu/","title":"Imageresultformcdonalds"},{"image_url":"https://assets.serpstack.com/9fbc45b30c5e7fe7.gif","url":"https://www.mcdonalds.com/us/en-us/full-menu.html","title":"Imageresultformcdonalds"},{"image_url":"https://assets.serpstack.com/9fbc45b30c5e7fe7.gif","url":"https://www.newfoodmagazine.com/article/94705/mcdonalds-joins-the-plant-revolution/","title":"Imageresultformcdonalds"},{"image_url":"https://assets.serpstack.com/9fbc45b30c5e7fe7.gif","url":"https://fortune.com/2011/08/23/why-mcdonalds-wins-in-any-economy/","title":"Imageresultformcdonalds"},{"image_url":"https://assets.serpstack.com/9fbc45b30c5e7fe7.gif","url":"https://www.foxnews.com/lifestyle/old-man-woman-mcdonalds-love","title":"Imageresultformcdonalds"},{"image_url":"https://assets.serpstack.com/9fbc45b30c5e7fe7.gif","url":"https://www.delish.com/food-news/a29265180/mcdonalds-fries-advertisement-ronald-mcdonald-speedo/","title":"Imageresultformcdonalds"}],"inline_videos":[{"title":"InternationalMcDonald"sTasteTest","url":"https://www.youtube.com/watch?v=pvqcL3brrrA","length":"14:17","source":"YouTube","uploaded":"5daysago"},{"title":"WhatMcDonald"sMenuItemsLookLikeAroundTheWorld","url":"https://www.youtube.com/watch?v=JJPmoHR7DlU","length":"8:10","source":"YouTube","uploaded":"Nov23,2019"},{"title":"MichaelMcDonald:OnMyOwn(TheTonightShow:AtHome...","url":"https://www.youtube.com/watch?v=WqOyekUYzR4","length":"4:41","source":"YouTube","uploaded":"1dayago"}],"local_map":{"url":"http://www.google.com/search?num=100&hl=en&gl=us&q=mcdonalds&npsic=0&rflfq=1&rldoc=1&rlha=0&rllag=36985184,-95776989,29995&tbm=lcl&sa=X&ved=2ahUKEwjwzOnOp_HoAhWFsnEKHdBQASkQtgN6BAhtEAQ","coordinates":{"latitude":36.985184,"longitude":-95.776989},"image_url":"https://assets.serpstack.com/9fbc45b30c5e7fe7.gif"},"local_results":[{"position":1,"title":"McDonald"s","coordinates":{"latitude":37.033287,"longitude":-95.61945},"address":"Closed⋅Opens5AM·(620)251-3330","rating":0,"reviews":0,"type":"","price":{},"url":"/search?num=100&hl=en&gl=us&q=McDonald"s+Coffeyville,+KS&ludocid=17703540856359852312&lsig=AB86z5VkBulMQNECtZB8xlG5TyVp&lqi=CgltY2RvbmFsZHMiA4gBAUjgpPPG5YCAgAhaGgoJbWNkb25hbGRzEAAYACIJbWNkb25hbGRz&phdesc=4JvGZJbd6m8"},{"position":2,"title":"McDonald"s","coordinates":{"latitude":37.223984,"longitude":-95.711266},"address":"Closed⋅Opens6AM·(620)331-7177","rating":0,"reviews":0,"type":"","price":{},"url":"/search?num=100&hl=en&gl=us&q=McDonald"s+Independence,+KS&ludocid=12418463055902490663&lsig=AB86z5UDfBIW0K55KXoA9xPx4xLp&lqi=CgltY2RvbmFsZHMiA4gBAUjhhsmO6YCAgAhaGgoJbWNkb25hbGRzEAAYACIJbWNkb25hbGRz&phdesc=PgRU9r-46Cc"},{"position":3,"title":"McDonald"s","coordinates":{"latitude":36.746384,"longitude":-95.934525},"image_url":"https://assets.serpstack.com/9fbc45b30c5e7fe7.gif","address":"Closed⋅Opens6AM·(918)333-6060","rating":0,"reviews":0,"type":"","price":{},"url":"/search?num=100&hl=en&gl=us&q=McDonald"s+Bartlesville,+OK&ludocid=9018182517016586276&lsig=AB86z5V0Bbd7afQBQ4YSgOVFlxBs&lqi=CgltY2RvbmFsZHMiA4gBAUjVyZvO5YCAgAhaGgoJbWNkb25hbGRzEAAYACIJbWNkb25hbGRz&phdesc=BwwnTDmF86M"}],"top_stories":[{"block_position":1,"title":"McDonald"sapologizesafterrestaurantinChinabansblackpeople","url":"https://www.nbcnews.com/news/nbcblk/mcdonald-s-apologizes-after-restaurant-china-bans-black-people-n1184616","source":"NBCNews","uploaded":"17hoursago","uploaded_utc":"2020-04-17T13:07:11.255Z"},{"block_position":1,"title":"ChefuncoversthesecretrecipebehindMcDonald"schickenMcNuggets:"Not\nallheroeswearcapes"","url":"https://www.yahoo.com/lifestyle/2020-04-16-tiktoker-uncovers-authentic-mcdonalds-chicken-nugget-recipe-24007190.html","source":"Yahoo","uploaded":"1dayago","uploaded_utc":"2020-04-17T06:07:11.255Z"},{"block_position":1,"title":"COVID-19casesconfirmedatLitchfieldMcDonald"s","url":"http://newschannel20.com/news/local/covid-19-cases-confirmed-at-litchfield-mcdonalds","source":"WICS","uploaded":"5hoursago","uploaded_utc":"2020-04-18T01:07:11.255Z"}],"related_searches":[{"query":"mcdonald"smenuprices","url":"http://www.google.com/search?num=100&hl=en&gl=us&q=mcdonald%27s+menu+prices&sa=X&ved=2ahUKEwjwzOnOp_HoAhWFsnEKHdBQASkQ1QIoAHoECHsQAQ"},{"query":"mcdonald"sbreakfast","url":"http://www.google.com/search?num=100&hl=en&gl=us&q=mcdonald%27s+breakfast&sa=X&ved=2ahUKEwjwzOnOp_HoAhWFsnEKHdBQASkQ1QIoAXoECHsQAg"},{"query":"mcdonald"sburger","url":"http://www.google.com/search?num=100&hl=en&gl=us&q=mcdonald%27s+burger&sa=X&ved=2ahUKEwjwzOnOp_HoAhWFsnEKHdBQASkQ1QIoAnoECHsQAw"},{"query":"mcdonald"sapplication","url":"http://www.google.com/search?num=100&hl=en&gl=us&q=mcdonald%27s+application&sa=X&ved=2ahUKEwjwzOnOp_HoAhWFsnEKHdBQASkQ1QIoA3oECHsQBA"},{"query":"mcdonald"sstock","url":"http://www.google.com/search?num=100&hl=en&gl=us&q=mcdonald%27s+stock&sa=X&ved=2ahUKEwjwzOnOp_HoAhWFsnEKHdBQASkQ1QIoBHoECHsQBQ"},{"query":"mcdonald"sdelivery","url":"http://www.google.com/search?num=100&hl=en&gl=us&q=mcdonald%27s+delivery&sa=X&ved=2ahUKEwjwzOnOp_HoAhWFsnEKHdBQASkQ1QIoBXoECHsQBg"},{"query":"mcdonald"slogo","url":"http://www.google.com/search?num=100&hl=en&gl=us&q=mcdonald%27s+logo&sa=X&ved=2ahUKEwjwzOnOp_HoAhWFsnEKHdBQASkQ1QIoBnoECHsQBw"},{"query":"mcdonald"snumber","url":"http://www.google.com/search?num=100&hl=en&gl=us&q=mcdonald%27s+number&sa=X&ved=2ahUKEwjwzOnOp_HoAhWFsnEKHdBQASkQ1QIoB3oECHsQCA"}],"related_questions":[{"question":"HowdoyougetfreeMcDonalds?","answer":"","title":"HowToGetFREEMCDONALD"SIn2019!(SUPEREASY)-YouTube","url":"https://www.youtube.com/watch?v=x_yeQcdfegw","displayed_url":"www.youtube.com›watch"},{"question":"HowmuchistheentireMcDonald"smenu?","answer":"TheMcEverything.Whenitcomestofood$141.33cangetyoualot.Infact,it"smorethanenoughforaprettydecentmealfortwoatareallynicerestaurant.OryoucandowhatIdidrecentlyandspendthatexactsameamountbuyingoneofeverysinglesandwich\\u2014breakfastsandwichesincluded\\u2014thatMcDonald"soffers\\u2026...","title":"TheMcEverything|DudeFoods.com","url":"https://dudefoods.com/the-mceverything/","displayed_url":"dudefoods.com›the-mceverything"},{"question":"Whatisonthe2for5menuatMcDonald"s?","answer":"","title":"McDonald"sWelcomesBack2For$5Mix&MatchDeal-ChewBoom","url":"https://www.chewboom.com/2020/01/02/mcdonalds-welcomes-back-2-for-5-mix-match-deal/","displayed_url":"www.chewboom.com›2020/01/02›mcdonalds-welcom..."},{"question":"WhatarethespecialsatMcDonald"srightnow?","answer":"","title":"McDonald"sMenuDeals|EatDrinkDeals","url":"https://www.eatdrinkdeals.com/mcdonalds-dollar-menu/","displayed_url":"www.eatdrinkdeals.com›mcdonalds-dollar-menu"}],"pagination":{"current_page":12,"next_page_url":"http://www.google.com/search?q=mcdonalds&num=100&hl=en&gl=us&ei=DJmaXvCWLIXlxgPQoYXIAg&start=100&sa=N&ved=2ahUKEwjwzOnOp_HoAhWFsnEKHdBQASkQ8NMDegQIdhAu","other_page_urls":{"2":"http://www.google.com/search?q=mcdonalds&num=100&hl=en&gl=us&ei=DJmaXvCWLIXlxgPQoYXIAg&start=100&sa=N&ved=2ahUKEwjwzOnOp_HoAhWFsnEKHdBQASkQ8tMDegQIdhAs"}}}'
