# Supplementary material for: An architecture for non-linear discovery of aggregated multimedia document web search results
Source: PeerJ Comput Sci. 2021 Apr 21;7:e449. doi: 10.7717/peerj-cs.449 (PMC8080422; doi:10.7717/peerj-cs.449)
Supplement: Supplemental Information 1 — We used each query cached file as the single experimental run. We calculated the mean from 5 iterations and again calculated the mean average of 5 iterations in the end. [file peerj-cs-07-449-s001.zip › research/clustering.py]

from sklearn.feature_extraction.text import TfidfVectorizer

vect = TfidfVectorizer(min_df=1)
tfidf = vect.fit_transform(["I prefer clustering to classification",
                            "I prefer visiting my family",
                            "Do you prefer clustering to classification too?",
                            "Their family is happy"])  # each sentence can be replaced by a whole document

print(tfidf * tfidf.T)  # similarities matrix of sentences

# Similarity Measure
from nltk.corpus import wordnet as wn
import nltk
# nltk.download('wordnet')
# nltk.download('wordnet_ic')
dog = wn.synsets('dog', pos=wn.NOUN)[0]  # get the first noun synonym of the word "dog"
cat = wn.synsets('cat', pos=wn.NOUN)[0]
rose = wn.synsets('rose', pos=wn.NOUN)[0]
flower = wn.synsets('flower', pos=wn.NOUN)[0]

from nltk.corpus import wordnet_ic
brown_ic = wordnet_ic.ic('ic-brown.dat')  # load the brown corpus to compute the IC
rose.res_similarity(flower, brown_ic)
rose.res_similarity(dog, brown_ic)
cat.res_similarity(dog, brown_ic)

# Word Embedding
import sys
from gensim.models import word2vec


def w2v(s1, s2, wordmodel):
    if s1 == s2:
        return 1.0

    s1words = s1.split()
    s2words = s2.split()
    s1wordsset = set(s1words)
    s2wordsset = set(s2words)
    vocab = wordmodel.vocab  # the vocabulary considered in the word embeddings
    if len(s1wordsset & s2wordsset) == 0:
        return 0.0
    for word in s1wordsset.copy():  # remove sentence words not found in the vocab
        if (word not in vocab):
            s1words.remove(word)
    for word in s2wordsset.copy():  # idem
        if (word not in vocab):
            s2words.remove(word)
    return wordmodel.n_similarity(s1words, s2words)


if __name__ == '__main__':
    wordmodelfile = "/home/maali/GoogleNews-vectors-negative300.bin.gz"
    wordmodel = word2vec.Word2Vec.load_word2vec_format(wordmodelfile, binary=True)
    s1 = "As California Bounces Back , Governor Calls For Lofty Goals"
    s2 = "With California Rebounding, Governor Pushes Big Projects"
    print
    "sim(s1,s2) = ", w2v(s1, s2, wordmodel), "/1."
    s3 = "Special measures for Beijing polution"
    s4 = "Smog cloud blankets Beijing"
    print
    "sim(s3,s4) = ", w2v(s3, s4, wordmodel), "/1."

#CLUSTERING
import collections
from nltk import word_tokenize
from nltk.corpus import stopwords
from nltk.stem import PorterStemmer
from sklearn.cluster import KMeans
from sklearn.feature_extraction.text import TfidfVectorizer
from pprint import pprint


def word_tokenizer(text):
        #tokenizes and stems the text
        tokens = word_tokenize(text)
        stemmer = PorterStemmer()
        tokens = [stemmer.stem(t) for t in tokens if t not in stopwords.words('english')]
        return tokens


def cluster_sentences(sentences, nb_of_clusters=5):
        tfidf_vectorizer = TfidfVectorizer(tokenizer=word_tokenizer,
                                        stop_words=stopwords.words('english'),
                                        max_df=0.9,
                                        min_df=0.1,
                                        lowercase=True)
        #builds a tf-idf matrix for the sentences
        tfidf_matrix = tfidf_vectorizer.fit_transform(sentences)
        kmeans = KMeans(n_clusters=nb_of_clusters)
        kmeans.fit(tfidf_matrix)
        clusters = collections.defaultdict(list)
        for i, label in enumerate(kmeans.labels_):
                clusters[label].append(i)
        return dict(clusters)


if __name__ == "__main__":
        sentences = ["Nature is beautiful","I like green apples",
                "We should protect the trees","Fruit trees provide fruits",
                "Green apples are tasty"]
        nclusters= 3
        clusters = cluster_sentences(sentences, nclusters)
        for cluster in range(nclusters):
                print("cluster ",cluster,":")
                for i,sentence in enumerate(clusters[cluster]):
                        print ("\tsentence ",i,": ",sentences[sentence])
