# Supplementary material for: An architecture for non-linear discovery of aggregated multimedia document web search results
Source: PeerJ Comput Sci. 2021 Apr 21;7:e449. doi: 10.7717/peerj-cs.449 (PMC8080422; doi:10.7717/peerj-cs.449)
Supplement: Supplemental Information 1 — We used each query cached file as the single experimental run. We calculated the mean from 5 iterations and again calculated the mean average of 5 iterations in the end. [file peerj-cs-07-449-s001.zip › research/clusters.py]

import hdbscan
from sklearn.cluster import AffinityPropagation, DBSCAN, KMeans
from sklearn.metrics import silhouette_score, calinski_harabasz_score, davies_bouldin_score

from myutils.my_files_utils import save_json, read_json
from research.schilt import sch_score


def dbscan(sentence_embeddings):
    from sklearn.cluster import DBSCAN
    import numpy as np
    # dbscan = DBSCAN(eps=.1, min_samples=10) # you can change these parameters, given just for example
    # cluster_labels = dbscan.fit_predict(np.asarray(sentence_embeddings)) # where X
    clusterer = hdbscan.HDBSCAN(min_cluster_size=40, gen_min_span_tree=True)
    c = clusterer.fit_predict(sentence_embeddings)
    cluster_labels = c.labels_
    print(cluster_labels)
    # hdbclust(sentence_embeddings)
    exit(0)
    # for sentence, embedding in zip(sentences, sentence_embeddings):
    #     print("Sentence:", sentence)
    #     print("Embedding:", embedding)
    #     print("")


def get_agg_clust_assignment(sentence_embeddings, distance):
    # 1 Importing the libraries
    import numpy as np
    import matplotlib.pyplot as plt
    import pandas as pd
    import scipy.cluster.hierarchy as sch
    # Lets create a dendrogram variable linkage is actually the algorithm #itself of hierarchical clustering and then in linkage we have to #specify on which data we apply and engage. This is X dataset
    X =sentence_embeddings

    # if X is not None:
    #     np.savetxt('test1.txt', X)
    # else:
    #     X = np.loadtxt('test1.txt')
    # exit(1)
    # Visualize cluster
    # dendrogram = sch.dendrogram(sch.linkage(X, method="ward"))
    # plt.title('Dendrogram')
    # plt.xlabel('Clusters')
    # plt.ylabel('Euclidean distances')
    # plt.show()

    # 4 Fitting hierarchical clustering to the Mall_Customes dataset
    # There are two algorithms for hierarchical clustering: #Agglomerative Hierarchical Clustering and
    # Divisive Hierarchical Clustering. We choose Euclidean distance and ward method for our algorithm class
    from sklearn.cluster import AgglomerativeClustering
    hc = AgglomerativeClustering(affinity='euclidean', linkage='ward', n_clusters=None,
                                 distance_threshold=distance)

    # hc = KMeans(n_clusters=distance)
    # Lets try to fit the hierarchical clustering algorithm  to dataset #X while creating the clusters vector that tells for each customer #which cluster the customer belongs to.
    y_hc = hc.fit_predict(X)
    cluster_assignment = hc.labels_

    # from pyclustertend import hopkins
    # h = hopkins(X, max(cluster_assignment))
    # print("hopkin: ", h)

    print("cluster # ", max(cluster_assignment))

    score = silhouette_score(X, cluster_assignment, metric='euclidean')
    print("sch ", score)
    score = calinski_harabasz_score(X, cluster_assignment)
    print("ch ", score)
    score = davies_bouldin_score(X, cluster_assignment)
    print("db ", score)


    # sch_score(X, y_hc, cluster_assignment, y_hc.cluster_centers_)

    return cluster_assignment

# l = list(70,80,90,100,110,120,130,140)
# for i in [70, 80, 90, 100, 110, 120, 130, 140]:
# for i in range(15, 25):
#     print("threshold ", i)
#     get_agg_clust_assignment(None, i)
