# Supplementary material for: An architecture for non-linear discovery of aggregated multimedia document web search results
Source: PeerJ Comput Sci. 2021 Apr 21;7:e449. doi: 10.7717/peerj-cs.449 (PMC8080422; doi:10.7717/peerj-cs.449)
Supplement: Supplemental Information 1 — We used each query cached file as the single experimental run. We calculated the mean from 5 iterations and again calculated the mean average of 5 iterations in the end. [file peerj-cs-07-449-s001.zip › research/current.py]

from myutils.graph_builder import build_doc_graph
from myutils.my_files_utils import read_json

# read_json('a1')
# read_json('a2')

build_doc_graph(read_json('a1'), read_json('a2'))
