# Supplementary material for: An architecture for non-linear discovery of aggregated multimedia document web search results
Source: PeerJ Comput Sci. 2021 Apr 21;7:e449. doi: 10.7717/peerj-cs.449 (PMC8080422; doi:10.7717/peerj-cs.449)
Supplement: Supplemental Information 1 — We used each query cached file as the single experimental run. We calculated the mean from 5 iterations and again calculated the mean average of 5 iterations in the end. [file peerj-cs-07-449-s001.zip › research/Data.py]

import collections

# from torch import cdist
# from wikipedia2vec import Wikipedia2Vec
# from numba import jit, cuda
import multiprocessing

import scipy
from sentence_transformers import SentenceTransformer
from sklearn.metrics import silhouette_score

from myutils.clustering_utils import map_cluster_to_data, summarize_clusters
from myutils.data_utils import get_sentences, map_cluster_to_data_expanded, map_cluster_to_doc_expanded, \
    map_cluster_summary_to_data_expanded
from myutils.graph_builder import build_doc_graph, connect_mm_doc_to_clusters
from myutils.my_files_utils import write_csv, write_csv_kv, save_json, read_json, write_csv_data
from myutils.print_output import printClustercontents
from myutils.cluster_input import cluster_kmeans


from myutils.visualizations import showClusterViz
from research.api_calls import fetch_results_json
from research.clusters import get_agg_clust_assignment, dbscan
from research.embeddings import get_sentence_embedding, search_through_embeddings, get_snip_view
from research.results_aggregate import get_all_vertical_results

import os
from pathlib import Path

import pickle

result = [os.path.join(dp, f) for dp, dn, filenames in os.walk('C:\\Users\\abdur\\Downloads\\QUERY_CACHE') for f in filenames]
#result = result[6:]
for res in result:
    print('reading the file ', res)
    search_results = read_json(res)  # get_all_vertical_results()
    search_results_sentences = get_sentences(search_results)
    # get sentence embeddings
    search_result_sentence_embeddings = get_sentence_embedding(search_results_sentences)

    # for i in range(5, 11):
    #     print("threshold ", i)
    #     search_results_cluster_assignment = get_agg_clust_assignment(search_result_sentence_embeddings, i)
    #
    search_results_cluster_assignment = get_agg_clust_assignment(search_result_sentence_embeddings, 13.48)
    #
    #
    # replace cluster assignment to data: clust1 -> snippet 1, 2, .....
    bucket_cluster_assignment_sentences = map_cluster_to_data(search_results_cluster_assignment,
                                                              search_results_sentences)

    print("MM Docs")
    printClustercontents(bucket_cluster_assignment_sentences)
    write_csv_data(bucket_cluster_assignment_sentences, Path(res).name + 'Document')
                   #{"Clusters": res, 'Relevancy': 'Multimedia Document', 'Items': ''})

    # bind cluster assignment to the data snippet1 -> url, date, cluster_assignment
    assigned_search_results_cluster = map_cluster_to_data_expanded(search_results_cluster_assignment,
                                                                   search_results)
    # get each cluster summary: clust [2]-> summary, clust [3]-> summary
    summarized_clusters = summarize_clusters(bucket_cluster_assignment_sentences)

    # Build MM Docs
    G = build_doc_graph(assigned_search_results_cluster, summarized_clusters)

    # get mm docs
    mm_doc_sentences = list()
    od = collections.OrderedDict(sorted(summarized_clusters.items()))
    for k, item in od.items():
        mm_doc_sentences.append(item)

    mm_doc_sentences_embeddings = get_sentence_embedding(mm_doc_sentences)

    # perform agg clust on sentences

    # for i in range(11, 25):
    #     print("threshold CLUST ", i)
    #     mm_doc_clusters = get_agg_clust_assignment(mm_doc_sentences_embeddings, i)
    mm_doc_clusters = get_agg_clust_assignment(mm_doc_sentences_embeddings, 15.52)
    bucket_of_mm_doc_cluster = map_cluster_to_data(mm_doc_clusters, mm_doc_sentences)
    # For Summarization
    summarized_mm_doc_clusters = summarize_clusters(bucket_of_mm_doc_cluster)
    expanded_dict_of_mm_clusters = map_cluster_to_doc_expanded(mm_doc_clusters, od)

    G = connect_mm_doc_to_clusters(G, expanded_dict_of_mm_clusters, summarized_mm_doc_clusters)
    # print("Clusters")
    # printClustercontents(bucket_of_mm_doc_cluster)
    # write_csv_data(bucket_of_mm_doc_cluster, Path(res).name + 'Cluster')
