# Supplementary material for: An architecture for non-linear discovery of aggregated multimedia document web search results
Source: PeerJ Comput Sci. 2021 Apr 21;7:e449. doi: 10.7717/peerj-cs.449 (PMC8080422; doi:10.7717/peerj-cs.449)
Supplement: Supplemental Information 1 — We used each query cached file as the single experimental run. We calculated the mean from 5 iterations and again calculated the mean average of 5 iterations in the end. [file peerj-cs-07-449-s001.zip › research/Lab.py]

# import os
# import re
# from urllib.parse import urlparse
#
# from myutils.Preprocess import Preprocess
#
# str = "https://www.nfcw.com/2020/04/27/366344/starbucks-and-mcdonalds-to-pilot-central-bank-digital-currency-in-china/"
# url = urlparse(str)
# easy = os.path.split(str)
# words = re.sub('.*(\/)', ' ', url.path) #remove domain
# words = re.split('-', words) # split words
# asd = " ".join(words)
# ff = str.split('/')
# s = ff.pop()
# if s == "":
#     s = ff.pop()
#     print(ff)
#
# pr = Preprocess()
# t = pr.remove_numbers(words)
# t = pr.remove_punct(t)
# print(tokens)
# import pickle
# from datetime import time
#
# import matplotlib
# import pandas as pd
# import numpy
# import re
# import os
# import numpy as np
# import gensim
# from boto import sns
# from sklearn.cluster import KMeans
# from sklearn.decomposition import PCA
# from gensim.models import Doc2Vec
#
# # train = pd.read_csv("train.csv")
# from myutils.print_output import printClustercontents
#
#
# # Testing Doc2Vec Model
# def testingDoc(train):
#     LabeledSentence1 = gensim.models.doc2vec.TaggedDocument
#     all_content_train = []
#     j = 0
#     for em in train:
#         all_content_train.append(LabeledSentence1(em, [j]))
#         j += 1
#
#     print("Number of texts processed: ", j)
#
#     d2v_model = Doc2Vec(all_content_train, size=100, window=10, min_count=500, workers=7, dm=1, alpha=0.025,
#                         min_alpha=0.001)
#     d2v_model.train(all_content_train, total_examples=d2v_model.corpus_count, epochs=10, start_alpha=0.002,
#                     end_alpha=-0.016)
#
#     kmeans_model = KMeans(n_clusters=5, init='k-means++', max_iter=100)
#     X = kmeans_model.fit(d2v_model.docvecs.doctag_syn0)
#     labels = kmeans_model.labels_.tolist()
#     l = kmeans_model.fit_predict(d2v_model.docvecs.doctag_syn0)
#     pca = PCA(n_components=2).fit(d2v_model.docvecs.doctag_syn0)
#     datapoint = pca.transform(d2v_model.docvecs.doctag_syn0)
#
#     cluster_assignment = kmeans_model.labels_
#     printClustercontents(cluster_assignment, train)
#
#     import matplotlib.pyplot as plt
#     plt.figure
#     label1 = ["#FFFF00", "#008000", "#0000FF", "#800080"]
#     color = [label1[i] for i in labels]
#     plt.scatter(datapoint[:, 0], datapoint[:, 1], c=color)
#     centroids = kmeans_model.cluster_centers_
#     centroidpoint = pca.transform(centroids)
#     plt.scatter(centroidpoint[:, 0], centroidpoint[:, 1], marker='^', s=150, c='#000000')
#     plt.show()
#
# #Testing HDBSCAN MODEL
# import hdbscan
# import numpy as np
# import matplotlib.pyplot as plt
# import seaborn as sns
# import sklearn.cluster as cluster
# import time
#
# sns.set_context('poster')
# sns.set_color_codes()
# plot_kwds = {'alpha' : 0.25, 's' : 80, 'linewidths':0}
# def plot_clusters(data, algorithm, args, kwds):
#     data = np.array(data)
#     start_time = time.time()
#     labels = algorithm(*args, **kwds).fit_predict(data)
#     end_time = time.time()
#     palette = sns.color_palette('deep', np.unique(labels).max() + 1)
#     colors = [palette[x] if x >= 0 else (0.0, 0.0, 0.0) for x in labels]
#     plt.scatter(data.T[0], data.T[1], c=colors, **plot_kwds)
#
#     frame = plt.gca()
#     frame.axes.get_xaxis().set_visible(False)
#     frame.axes.get_yaxis().set_visible(False)
#     plt.title('Clusters found by {}'.format(str(algorithm.__name__)), fontsize=24)
#     plt.text(-0.5, 0.7, 'Clustering took {:.2f} s'.format(end_time - start_time), fontsize=14)
#     plt.show()
#
# def hdbclust(data):
#     # clustering_model = KMeans(n_clusters=num_clusters)
#     # return clustering_model.fit(embeddings)
#     plot_clusters(data, hdbscan.HDBSCAN, (), {'min_cluster_size':15})
#
# import spacy
# sp = spacy.load('en_core_web_sm')
#
# sen = sp(u'who was whistleblower of the coronavirus?')
# print(sen.ents)
#
# sen = sp(u'who was whistleblower of the COVID-19?')
# word = sen[5]
#
# print(f'{word.text:{12}} {word.pos_:{10}} {word.tag_:{8}} {spacy.explain(word.tag_)}')
#
# import os
# result = [os.path.join(dp, f) for dp, dn, filenames in os.walk('C:\\Users\\abdur\\Downloads\\Qu') for f in filenames]
# print(result)
import io
import re
import matplotlib.pyplot as plt
import nltk
# from networkx.drawing.tests.test_pylab import plt
from sklearn.feature_extraction.text import CountVectorizer
from wordcloud import WordCloud, STOPWORDS

WNL = nltk.WordNetLemmatizer()

f = io.open("alice.txt",mode="r",encoding="utf-8")
text = f.read()

# text = 'your input text goes here'
# Lowercase and tokenize
text = text.lower()
# Remove single quote early since it causes problems with the tokenizer.
text = text.replace("'", "")
# Remove numbers from text
remove_digits = str.maketrans('', '')
text = text.translate(remove_digits)
tokens = nltk.word_tokenize(text)
text1 = nltk.Text(tokens)

# Remove extra chars and remove stop words.
text_content = [''.join(re.split("[ .,;:!?‘’``''@#$%^_&*()<>{}~\n\t\\\-]", word)) for word in text1]

#set the stopwords list
stopwords_wc = set(STOPWORDS)
customized_words = ['xxx', 'yyy'] # If you want to remove any particular word form text which does not contribute much in meaning

new_stopwords = stopwords_wc.union(customized_words)
text_content = [word for word in text_content if word not in new_stopwords]

# After the punctuation above is removed it still leaves empty entries in the list.
text_content = [s for s in text_content if len(s) != 0]

# Best to get the lemmas of each word to reduce the number of similar words
text_content = [WNL.lemmatize(t) for t in text_content]

nltk_tokens = nltk.word_tokenize(text)
bigrams_list = list(nltk.bigrams(text_content))
print(bigrams_list)
dictionary2 = [' '.join(tup) for tup in bigrams_list]
print (dictionary2)

#Using count vectoriser to view the frequency of bigrams
vectorizer = CountVectorizer(ngram_range=(2, 2))
bag_of_words = vectorizer.fit_transform(dictionary2)
vectorizer.vocabulary_
sum_words = bag_of_words.sum(axis=0)
words_freq = [(word, sum_words[0, idx]) for word, idx in vectorizer.vocabulary_.items()]
words_freq =sorted(words_freq, key = lambda x: x[1], reverse=True)
print (words_freq[:200])

#Generating wordcloud and saving as jpg image
words_dict = dict(words_freq)
WC_height = 1000
WC_width = 1500
WC_max_words = 200
wordCloud = WordCloud(max_words=WC_max_words, height=WC_height, width=WC_width,stopwords=new_stopwords)
wordCloud.generate_from_frequencies(words_dict)
plt.title('Most frequently occurring bigrams connected by same colour and font size')
plt.imshow(wordCloud, interpolation='bilinear')
plt.axis("off")
plt.show()
wordCloud.to_file('wordcloud_bigram.jpg')
