# Supplementary material for: An architecture for non-linear discovery of aggregated multimedia document web search results
Source: PeerJ Comput Sci. 2021 Apr 21;7:e449. doi: 10.7717/peerj-cs.449 (PMC8080422; doi:10.7717/peerj-cs.449)
Supplement: Supplemental Information 1 — We used each query cached file as the single experimental run. We calculated the mean from 5 iterations and again calculated the mean average of 5 iterations in the end. [file peerj-cs-07-449-s001.zip › research/text_classification.py]

from sklearn.datasets import fetch_20newsgroups
twenty_train = fetch_20newsgroups(subset='train', shuffle=True)
print(twenty_train.target_names)  # prints all the categories
print("\n".join(twenty_train.data[0].split("\n")[:3]))  # prints first line of the first data file

from sklearn.feature_extraction.text import CountVectorizer
count_vect = CountVectorizer()
X_train_counts = count_vect.fit_transform(twenty_train.data)
print(X_train_counts.shape)

from sklearn.feature_extraction.text import TfidfTransformer
tfidf_transformer = TfidfTransformer()
X_train_tfidf = tfidf_transformer.fit_transform(X_train_counts)
print(X_train_tfidf.shape)

from sklearn.naive_bayes import MultinomialNB
clf = MultinomialNB().fit(X_train_tfidf, twenty_train.target)


from sklearn.pipeline import Pipeline
text_clf = Pipeline([('vect', CountVectorizer()),
                     ('tfidf', TfidfTransformer()),
                     ('clf', MultinomialNB()),
])
text_clf = text_clf.fit(twenty_train.data, twenty_train.target)

import numpy as np
twenty_test = fetch_20newsgroups(subset='test', shuffle=True)
predicted = text_clf.predict(twenty_test.data)

def pri(list):
    from sklearn.datasets import fetch_20newsgroups
    twenty_train = fetch_20newsgroups(subset='train', shuffle=True)
    print(twenty_train.target_names)  # prints all the categories
    print("\n".join(twenty_train.data[0].split("\n")[:3]))  # prints first line of the first data file

    from sklearn.feature_extraction.text import CountVectorizer
    count_vect = CountVectorizer()
    X_train_counts = count_vect.fit_transform(twenty_train.data)
    print(X_train_counts.shape)

    from sklearn.feature_extraction.text import TfidfTransformer
    tfidf_transformer = TfidfTransformer()
    X_train_tfidf = tfidf_transformer.fit_transform(X_train_counts)
    print(X_train_tfidf.shape)

    from sklearn.naive_bayes import MultinomialNB
    clf = MultinomialNB().fit(X_train_tfidf, twenty_train.target)

    from sklearn.pipeline import Pipeline
    text_clf = Pipeline([('vect', CountVectorizer()),
                         ('tfidf', TfidfTransformer()),
                         ('clf', MultinomialNB()),
                         ])
    text_clf = text_clf.fit(twenty_train.data, twenty_train.target)

    import numpy as np
    twenty_test = fetch_20newsgroups(subset='test', shuffle=True)
    predicted = text_clf.predict(twenty_test.data)
    for i in range(15):
        print("Pridicted: ", twenty_test.target_names[predicted[i]])

    predicted = text_clf.predict(list)
    for i in range(15):
        print("Pridicted: ", twenty_test.target_names[predicted[i]])

np.mean(predicted == twenty_test.target)

for i in range(15):
    print("Pridicted: ", twenty_test.target_names[predicted[i]])
