# Supplementary material for: An architecture for non-linear discovery of aggregated multimedia document web search results
Source: PeerJ Comput Sci. 2021 Apr 21;7:e449. doi: 10.7717/peerj-cs.449 (PMC8080422; doi:10.7717/peerj-cs.449)
Supplement: Supplemental Information 1 — We used each query cached file as the single experimental run. We calculated the mean from 5 iterations and again calculated the mean average of 5 iterations in the end. [file peerj-cs-07-449-s001.zip › research/text_summarizer.py]

from nltk import word_tokenize, PorterStemmer
from nltk.corpus import stopwords


def summarizer_nltp(list_sentences):
    from nltk.tokenize import word_tokenize, sent_tokenize

    # 1 Create the word frequency table
    freq_table = _create_frequency_table(" ".join(list_sentences))

    '''
    We already have a sentence tokenizer, so we just need 
    to run the sent_tokenize() method to create the array of sentences.
    '''

    # 2 Tokenize the sentences
    sentences = sent_tokenize(". ".join(list_sentences))

    # 3 Important Algorithm: score the sentences
    sentence_scores = _score_sentences(sentences, freq_table)

    # 4 Find the threshold
    threshold = _find_average_score(sentence_scores)

    # 5 Important Algorithm: Generate the summary
    summary = _generate_summary(sentences, sentence_scores, 1.5 * threshold)
    print(summary)

    return summary


def _create_frequency_table(text_string) -> dict:
    stopWords = set(stopwords.words("english"))
    words = word_tokenize(text_string)
    ps = PorterStemmer()

    freqTable = dict()
    for word in words:
        word = ps.stem(word)
        if word in stopWords:
            continue
        if word in freqTable:
            freqTable[word] += 1
        else:
            freqTable[word] = 1

    return freqTable

def _score_sentences(sentences, freqTable) -> dict:
    sentenceValue = dict()

    for sentence in sentences:
        word_count_in_sentence = (len(word_tokenize(sentence)))
        for wordValue in freqTable:
            if wordValue in sentence.lower():
                if sentence[:10] in sentenceValue:
                    sentenceValue[sentence[:10]] += freqTable[wordValue]
                else:
                    sentenceValue[sentence[:10]] = freqTable[wordValue]

        sentenceValue[sentence[:10]] = sentenceValue[sentence[:10]] // word_count_in_sentence

    return sentenceValue

def _find_average_score(sentenceValue) -> int:
    sumValues = 0
    for entry in sentenceValue:
        sumValues += sentenceValue[entry]

    # Average value of a sentence from original text
    average = int(sumValues / len(sentenceValue))

    return average

def _generate_summary(sentences, sentenceValue, threshold):
    sentence_count = 0
    summary = ''

    for sentence in sentences:
        if sentence[:10] in sentenceValue and sentenceValue[sentence[:10]] > (threshold):
            summary += " " + sentence
            sentence_count += 1

    return summary
