# Supplementary material for: An architecture for non-linear discovery of aggregated multimedia document web search results
Source: PeerJ Comput Sci. 2021 Apr 21;7:e449. doi: 10.7717/peerj-cs.449 (PMC8080422; doi:10.7717/peerj-cs.449)
Supplement: Supplemental Information 1 — We used each query cached file as the single experimental run. We calculated the mean from 5 iterations and again calculated the mean average of 5 iterations in the end. [file peerj-cs-07-449-s001.zip › research/v1.py]

# THIS IS K-NN ALGO PLUG AND PLAY (BE CONSIDERATE OF THE VARIBALE NAMED LIST
import collections
from nltk import word_tokenize
from nltk.corpus import stopwords
from nltk.stem import PorterStemmer
from sklearn.cluster import KMeans
from sklearn.feature_extraction.text import TfidfVectorizer
from pprint import pprint
# import nltk
# nltk.download('punkt')

def word_tokenizer(text):
        #tokenizes and stems the text
        tokens = word_tokenize(text)
        stemmer = PorterStemmer()
        tokens = [stemmer.stem(t) for t in tokens if t not in stopwords.words('english')]
        return tokens


def cluster_sentences(sentences, nb_of_clusters=5):
        tfidf_vectorizer = TfidfVectorizer(tokenizer=word_tokenizer,
                                        stop_words=stopwords.words('english'),
                                        max_df=0.9,
                                        min_df=0.1,
                                        lowercase=True)
        #builds a tf-idf matrix for the sentences
        tfidf_matrix = tfidf_vectorizer.fit_transform(sentences)
        kmeans = KMeans(n_clusters=nb_of_clusters)
        kmeans.fit(tfidf_matrix)
        clusters = collections.defaultdict(list)
        for i, label in enumerate(kmeans.labels_):
                clusters[label].append(i)
        return dict(clusters)


if __name__ == "__main__":
        sentences = ["Nature is beautiful","I like green apples",
                "We should protect the trees","Fruit trees provide fruits",
                "Green apples are tasty"]
        nclusters= 3
        clusters = cluster_sentences(sentences, nclusters)
        for cluster in range(nclusters):
                print("cluster ",cluster,":")
                for i,sentence in enumerate(clusters[cluster]):
                        print ("\tsentence ",i,": ",sentences[sentence])
